# Supplementary material for: CloneSig can jointly infer intra-tumor heterogeneity and mutational signature activity in bulk tumor sequencing data
Source: Nat Commun. 2021 Sep 9;12:5352. doi: 10.1038/s41467-021-24992-y (PMC8429716; doi:10.1038/s41467-021-24992-y)
Supplement: Supplementary file 3 — Source Data [file 41467_2021_24992_MOESM3_ESM.zip]

Archive with 14 entries (13 files):
- Source data/
- Source data/20200222_clonesig_model_selection.csv
- Source data/20200222_clonesig_model_selection_criterion.csv
- Source data/20200514_pcawg_results.csv
- Source data/20200525_dream_results.csv
- Source data/README.md
- Source data/20201011_simclone1000_results.csv
- Source data/20200520_eval_compare_simulations_cst.csv
- Source data/20201011_phylo500_results.csv
- Source data/20200512_eval_clonesig_power_statistical_test_sensitivity.csv
- Source data/20200513_eval_clonesig_power_2clones.csv
- Source data/20200520_eval_compare_simulations_new.csv
- Source data/20200214_tcga_results_survival_restr.csv
- Source data/20200514_tcga_results.csv
