# Supplementary material for: CloneSig can jointly infer intra-tumor heterogeneity and mutational signature activity in bulk tumor sequencing data
Source: Nat Commun. 2021 Sep 9;12:5352. doi: 10.1038/s41467-021-24992-y (PMC8429716; doi:10.1038/s41467-021-24992-y)
Supplement: Supplementary file 3 — Source Data [file 41467_2021_24992_MOESM3_ESM.zip › Source data/20200222_clonesig_model_selection.csv]

nb_mut	nb_clones	cancer_type	nb_sig_subMU	seed	perc_dip	loglikelihood_MU	loglikelihood_nopi_MU	loglikelihood_subMU	loglikelihood_nopi_subMU	timestamp
20	2	0	7	1	0.0	-143.10436913841468	-144.1824191560369	-144.64949876917802	-145.39350430349634	1581935974.308618
20	2	0	7	2	0.2	-151.02225033187398	-153.21624006752748	-158.849574874772	-158.8492793675389	1581935973.1602666
20	2	0	7	3	0.4	-145.81045997742763	-150.48589732238656	-153.94247784960316	-157.92102835976894	1581936162.4983213
20	2	0	7	4	0.6	-138.1733462912117	-141.46173209139886	-145.96079856528672	-146.98391545868802	1581935962.1696062
20	2	0	7	5	0.8	-122.61206155380206	-125.93767508542332	-129.04402568773875	-129.7133833076713	1581935972.7305381
20	2	0	7	6	1.0	-116.88770523906649	-119.97411846001468	-119.4912416826228	-121.52243730057556	1581936264.5119858
20	2	1	8	7	0.0	-157.3519799821817	-159.71615678535125	-162.09968469069622	-162.57274597596881	1581935967.466682
20	2	1	8	8	0.2	-141.83508864668934	-143.55744745883575	-144.52923397896652	-145.53591902651385	1581935967.2177367
20	2	1	8	9	0.4	-133.06047492417542	-136.15647798004468	-135.6520276458857	-137.00388352267558	1581935964.9547281
20	2	1	8	10	0.6	-156.72922929162618	-164.11055064806308	-168.32795186520218	-171.1268485837989	1581935963.7431457
20	2	1	8	11	0.8	-150.2073224758133	-156.53221787311162	-159.49722254836624	-162.39589823210795	1581935964.207099
20	2	1	8	12	1.0	-131.6766030842718	-138.73902068963548	-138.45576365760064	-142.05833446117632	1581936079.5352528
20	2	2	20	13	0.0	-167.1407985639569	-168.84782585560203	-169.12803421119082	-172.22991453651142	1581935964.641436
20	2	2	20	14	0.2	-151.58748067587666	-155.60242339584082	-156.09596338971156	-158.05060761489142	1581936162.8711367
20	2	2	20	15	0.4	-160.36879611711962	-164.43994561662225	-162.77908375025828	-166.41219173134436	1581936245.2757661
20	2	2	20	16	0.6	-144.41004818747092	-150.36663639311809	-151.73681556490226	-155.06663352437832	1581935963.250334
20	2	2	20	17	0.8	-152.6183003484079	-157.9383343094019	-158.03396791714337	-160.10941783148408	1581935967.5970318
20	2	2	20	18	1.0	-140.74328100080118	-143.51794381787118	-146.9091243255499	-147.96773251673451	1581935990.4028919
20	2	3	6	19	0.0	-135.89451008896015	-138.57908500943836	-142.5712292382945	-143.03898346719862	1581935981.2203019
20	2	3	6	20	0.2	-142.84300560789939	-147.33043352659524	-146.28577724932208	-150.58343538052816	1581936004.290003
20	2	3	6	21	0.4	-147.2908941706555	-150.7312621593545	-153.778537724666	-155.01373751452303	1581936267.5693567
20	2	3	6	22	0.6	-127.70688656086	-130.08947000239908	-132.05033254827038	-132.76641768249098	1581935967.801398
20	2	3	6	23	0.8	-129.30350489954225	-131.58168575681708	-134.94109369088156	-137.1483778323807	1581935971.012735
20	2	3	6	24	1.0	-118.76550026866484	-119.7681815461754	-125.73595899277565	-127.17564914415978	1581935971.4329004
20	2	4	14	25	0.0	-162.36155166499975	-165.9644191561423	-165.65848799371358	-167.5670035162121	1581935968.6858556
20	2	4	14	26	0.2	-155.64498885066754	-158.23886518304727	-158.32055075171897	-159.85023110466992	1581935966.523239
20	2	4	14	27	0.4	-143.2615741287589	-145.75525361659123	-147.15052945913285	-148.70398802121525	1581936079.7867887
20	2	4	14	28	0.6	-139.29638155793492	-140.7564943040935	-141.5010492855335	-142.9759469688713	1581935965.406065
20	2	4	14	29	0.8	-146.05543453850896	-150.31463790065797	-150.45269433254964	-152.35568409407585	1581936161.5470226
20	2	4	14	30	1.0	-142.90797593229343	-147.49610261666416	-145.4751280203686	-149.3524266121151	1581936244.6884367
20	2	5	18	31	0.0	-143.95123565908213	-147.80391288805401	-149.79047006192957	-152.4148904179108	1581935968.3866591
20	2	5	18	32	0.2	-133.4682535213989	-133.45736605463628	-127.25494846659493	-130.09870777475805	1581935970.7102098
20	2	5	18	33	0.4	-157.10064890615806	-161.0172380083668	-163.12949094059772	-166.38114095075477	1581935968.6822462
20	2	5	18	34	0.6	-142.4286038205573	-145.00871998718134	-143.83425903624467	-145.89258438919495	1581935979.3544548
20	2	5	18	35	0.8	-133.8753209947744	-137.59431297940358	-135.3751506808284	-138.37718050672638	1581936003.0872967
20	2	5	18	36	1.0	-136.27274854441453	-139.5246313905325	-139.66881227307871	-141.11206959824992	1581935970.9150934
20	2	6	17	37	0.0	-160.29744944406085	-163.786456097354	-166.707309975907	-169.56747892173337	1581936265.950002
20	2	6	17	38	0.2	-168.84956715417573	-171.38585313201867	-171.17293308104988	-172.408655433519	1581935970.6154742
20	2	6	17	39	0.4	-151.51437293788788	-155.779586121702	-152.41234588099553	-156.183373710897	1581935973.087649
20	2	6	17	40	0.6	-149.75898339837642	-152.98073628863156	-154.09324646048702	-156.00386868036327	1581935973.9019148
20	2	6	17	41	0.8	-157.70022152970162	-160.0757218912542	-159.33587312300872	-160.7857836620414	1581935969.814254
20	2	6	17	42	1.0	-133.13207669381038	-135.95846214932035	-136.94456229740558	-139.38258829629999	1581935968.7495158
20	2	7	11	43	0.0	-156.19245092109338	-158.00530985091555	-159.72666702325128	-160.61619302825628	1581936082.5757596
20	2	7	11	44	0.2	-156.45859920197287	-163.03301635793846	-159.63306304125672	-165.3792169168212	1581935984.1214147
20	2	7	11	45	0.4	-146.85982325224353	-151.52086637897747	-152.96858017553538	-155.2176617069357	1581935990.8736029
20	2	7	11	46	0.6	-146.25616765272375	-152.08144296812162	-151.57989265845586	-155.47085590584715	1581935984.4112403
20	2	7	11	47	0.8	-136.09799302344834	-141.43823471579572	-139.27357405933563	-144.18199217471997	1581935981.8010957
20	2	7	11	48	1.0	-133.02358567698968	-138.2199642353755	-137.68033188458827	-142.42252918721599	1581935983.5883462
20	2	8	5	49	0.0	-136.91293862441972	-140.3503110618291	-144.09334774073488	-144.19314818888702	1581935984.283206
20	2	8	5	50	0.2	-150.30281337363425	-151.7893177536765	-158.53446169276398	-158.53433922560836	1581935981.5007803
20	2	8	5	51	0.4	-150.3975014123941	-155.14874599721247	-163.8993111442016	-165.05707655372098	1581935982.4068315
20	2	8	5	52	0.6	-135.54319746664896	-142.07858918842004	-145.7950365064653	-146.99692956994278	1581935982.9903057
20	2	8	5	53	0.8	-149.6030440370146	-152.73886003874966	-159.76675562858827	-160.71041330004147	1581936204.448294
20	2	8	5	54	1.0	-143.1527370598629	-149.09719279333245	-155.4361391219788	-156.2289333804344	1581935981.9902215
20	2	9	15	55	0.0	-162.61038312492727	-166.49670122173643	-168.51043498105213	-170.4456992648415	1581935992.5079827
20	2	9	15	56	0.2	-140.42679533846257	-143.41058577915183	-143.06608406000302	-144.89605809559163	1581936265.9202337
20	2	9	15	57	0.4	-155.86029331107315	-159.7356608625986	-162.30118361293674	-166.10848600925468	1581935984.5438607
20	2	9	15	58	0.6	-136.07430216706058	-138.3358436610139	-136.11878353266772	-138.33046861155242	1581935983.6437967
20	2	9	15	59	0.8	-155.06495426405544	-158.74338146063627	-159.29981107282185	-160.914529078458	1581936245.9302146
20	2	9	15	60	1.0	-134.038813681298	-137.48487301821962	-136.84202756743488	-139.17081601048193	1581935985.6267688
20	2	10	12	61	0.0	-158.36864061663246	-161.6517383560816	-164.08607906887076	-166.09287709018602	1581935985.6263962
20	2	10	12	62	0.2	-152.9336870620657	-155.72651880825873	-156.77278929030643	-157.95800083302754	1581935982.495623
20	2	10	12	63	0.4	-158.652124978468	-166.36502166828726	-164.90922160882099	-170.54088546633002	1581935983.387778
20	2	10	12	64	0.6	-131.41667033015688	-133.49249766565393	-134.1590095985661	-136.0704322305271	1581935982.824444
20	2	10	12	65	0.8	-154.29298483570562	-155.27437322984838	-154.66236939659194	-155.28970751496863	1581936083.6507053
20	2	10	12	66	1.0	-143.61305460802342	-150.64632420389327	-148.67088953738264	-153.15601003009124	1581936006.9504697
20	2	11	13	67	0.0	-154.8326860166306	-161.58100476305393	-159.01876770694705	-164.49652664939487	1581935987.439059
20	2	11	13	68	0.2	-144.8571887421385	-148.5573850570515	-148.3320167484967	-150.33397772559803	1581936009.055125
20	2	11	13	69	0.4	-136.34002284591898	-137.93666987925036	-139.71398407287376	-140.8560968904585	1581936000.0191462
20	2	11	13	70	0.6	-140.87509219022454	-143.76830434899026	-145.25019962548575	-147.45805875743346	1581936007.7652705
20	2	11	13	71	0.8	-140.35109545404038	-143.21231073537515	-142.09566148083402	-143.8744298179514	1581936000.0030842
20	2	11	13	72	1.0	-146.62600876352715	-151.47801896941775	-147.68754697134744	-152.14658431578218	1581935997.9047945
20	2	12	6	73	0.0	-163.1078879481366	-164.7070975103279	-173.17972868796792	-173.27370148289788	1581935999.4474819
20	2	12	6	74	0.2	-151.74026268286303	-156.0281518478721	-158.97026246958708	-160.19683134621994	1581935997.1248937
20	2	12	6	75	0.4	-157.9371092258635	-162.4490432942415	-166.8524377619745	-169.4145901542929	1581936005.100533
20	2	12	6	76	0.6	-132.373771165793	-135.61811396335773	-137.78204477198247	-140.90079526342154	1581936000.074851
20	2	12	6	77	0.8	-125.83634810412457	-126.97376111349979	-126.61683807183852	-127.6105299249292	1581935998.3491938
20	2	12	6	78	1.0	-143.2083622901768	-146.92874960191867	-149.46774429334846	-150.6087636537801	1581935997.579742
20	2	13	10	79	0.0	-156.02421107548358	-159.07321757783973	-160.01824197874825	-161.26773339488702	1581936008.4255424
20	2	13	10	80	0.2	-145.8773106276004	-148.54695474391985	-148.9632975945552	-150.2729794218548	1581936001.0622451
20	2	13	10	81	0.4	-150.92742508596095	-153.52564528635136	-154.7495555013221	-156.48750713419724	1581935999.401561
20	2	13	10	82	0.6	-135.9638106216738	-137.11211360577536	-139.69108073480967	-140.2195833010073	1581936211.4845042
20	2	13	10	83	0.8	-151.08965164866777	-155.30259650436096	-154.84840981860404	-157.74698105639905	1581935998.0135653
20	2	13	10	84	1.0	-117.54021951361251	-118.67011968931746	-119.5471266204315	-120.60649680892789	1581935999.4494357
20	2	14	23	85	0.0	-144.36805767288118	-147.62803326311897	-145.16925265423	-148.15625615921653	1581936002.055963
20	2	14	23	86	0.2	-133.30177747673142	-137.37119126174028	-133.9247042910372	-137.30033607841364	1581935998.4709296
20	2	14	23	87	0.4	-164.38689552401544	-168.9956680459748	-166.20245496832717	-170.37812492823724	1581936268.117604
20	2	14	23	88	0.6	-149.0837947616092	-155.7229711629944	-151.46497836571106	-157.01225590293717	1581936002.0216362
20	2	14	23	89	0.8	-152.1376574916607	-154.60866474683218	-155.28421453325168	-156.96787825748044	1581969974.8186696
20	2	14	23	90	1.0	-150.80183680752086	-156.54795835685178	-153.02302578151713	-156.76477358637734	1581976380.1417487
20	2	15	12	91	0.0	-144.13982118510285	-148.43798856248713	-146.06403767870648	-148.93043525310512	1581977042.7173228
20	2	15	12	92	0.2	-166.34388969476998	-169.2683603915573	-170.87410601677314	-172.53052057433501	1581976373.8015816
20	2	15	12	93	0.4	-149.03203166555411	-151.62665264243068	-155.55379476208012	-157.72553957784842	1581976824.4743547
20	2	15	12	94	0.6	-144.50863932566645	-146.92866950451284	-149.307033334785	-149.4830359934001	1581991349.0351126
20	2	15	12	95	0.8	-142.28842885827768	-144.4013636315322	-145.75719280061838	-147.46314922272256	1581991357.1256487
20	2	15	12	96	1.0	-128.856044871383	-131.66286010860472	-137.9779718185681	-139.9371522192754	1581991627.7361114
20	2	16	7	97	0.0	-162.8627112035672	-168.01431626817518	-167.40435926886568	-171.56137601967148	1581941629.4667425
20	2	16	7	98	0.2	-142.9057596805885	-145.23018200317884	-145.01238570828548	-146.7793605144239	1581940755.856849
20	2	16	7	99	0.4	-153.0154444146363	-156.5298663722901	-158.80522335872527	-162.1218411544205	1581991403.2284846
20	2	16	7	100	0.6	-144.55280580231704	-149.51674558678212	-149.15759508890403	-151.89231056705324	1581991332.5094097
20	2	16	7	101	0.8	-156.0172245403989	-160.25193473655273	-159.5327890037855	-161.5276239339674	1581991332.7759054
20	2	16	7	102	1.0	-142.34218669255858	-145.0723710831395	-147.48824546122847	-148.22335367525758	1581963635.8263834
20	2	17	10	103	0.0	-136.4760110294562	-139.1127718993587	-140.43707566425897	-143.13123926207763	1581939587.778713
20	2	17	10	104	0.2	-129.3644130659263	-130.6530954782437	-135.03821093227765	-135.56437584012355	1581991042.6687326
20	2	17	10	105	0.4	-147.6158861340043	-151.07082532708753	-155.43610886046784	-157.65151511190703	1581991066.3594527
20	2	17	10	106	0.6	-152.40146528158462	-154.949460744205	-157.51838167228672	-158.8114011591759	1581973808.9701624
20	2	17	10	107	0.8	-142.22839404533286	-143.37237104767087	-143.77421646317222	-144.11182443922903	1581991421.366089
20	2	17	10	108	1.0	-131.15678499274202	-134.70203073843322	-134.4560335027975	-137.2369015233554	1581991417.8191762
20	2	18	13	109	0.0	-160.78841984618134	-166.5845833499714	-164.89685145079278	-169.46511368582114	1581993247.3895433
20	2	18	13	110	0.2	-159.89944804786953	-163.46311920502382	-164.71058084660382	-165.9578416486564	1581991344.5832846
20	2	18	13	111	0.4	-154.0240568659249	-157.06566532645678	-156.80915358741996	-158.2933850299876	1581991344.2080429
20	2	18	13	112	0.6	-159.34457268588898	-165.8626538269544	-165.04448208752808	-168.3640204063725	1581991341.4201126
20	2	18	13	113	0.8	-149.7590697760726	-152.54382628771745	-155.30795849881017	-156.62236242255503	1581948833.5924675
20	2	18	13	114	1.0	-147.97312258819937	-150.4535166951949	-152.75356300398863	-153.337847588119	1581991345.369859
20	2	19	19	115	0.0	-158.37773862817278	-161.29391562508155	-159.89678909443242	-161.81249501796748	1581991886.9837363
20	2	19	19	116	0.2	-150.1785344600831	-154.79357504259588	-151.70388134122297	-156.0784718086796	1581991642.9145374
20	2	19	19	117	0.4	-157.88010556272775	-160.0519251726821	-160.34283893917245	-161.66032030094846	1581991346.1250358
20	2	19	19	118	0.6	-147.50250242497862	-151.2367999517723	-149.88240013874378	-152.36645169876908	1581991371.0019565
20	2	19	19	119	0.8	-156.89884708036345	-162.03740216230682	-162.64543686553685	-165.8785746057424	1581993742.4195771
20	2	19	19	120	1.0	-128.09258858412605	-135.8229368491512	-131.63351807958878	-138.62681925272727	1581991483.9874806
20	2	20	13	121	0.0	-161.17065429406148	-164.41541696751375	-165.88173893208892	-168.04667619878046	1581991383.280204
20	2	20	13	122	0.2	-146.6506034112504	-147.5884404420391	-145.80084727675683	-148.08313888733548	1581975670.441787
20	2	20	13	123	0.4	-153.46868859254005	-158.38615462488443	-159.49271606461394	-162.9754676638943	1581988226.511409
20	2	20	13	124	0.6	-138.69974065178488	-143.78722492509002	-140.69169203872843	-144.49184761888915	1581939915.9539926
20	2	20	13	125	0.8	-150.3102581699937	-153.67051182824497	-158.91358019106815	-159.93693319981662	1581991406.6258204
20	2	20	13	126	1.0	-138.5280444802815	-144.236712917861	-139.69247247702685	-144.97363367841845	1581991505.1522143
20	2	21	15	127	0.0	-147.4232094695771	-147.42273706351767	-147.3640373807769	-148.35173536481355	1581991538.4103281
20	2	21	15	128	0.2	-154.17758214517173	-158.95341493084538	-155.81497379085232	-159.4228927739345	1581990677.8403697
20	2	21	15	129	0.4	-158.88704326062182	-163.4324006799853	-165.1140759706709	-166.56636590545097	1581991439.0364778
20	2	21	15	130	0.6	-131.56919263571913	-133.54073352661516	-134.0648796964733	-134.98716040404744	1581963266.7682772
20	2	21	15	131	0.8	-128.53876007822535	-132.08933432481084	-132.10996332143299	-133.72867572249055	1581991865.9139404
20	2	21	15	132	1.0	-163.10833164777404	-166.02725335822808	-168.8247918925393	-170.26278882432302	1581991794.5939372
20	2	22	16	133	0.0	-152.10991048770478	-152.72101206268283	-155.3798360121656	-155.74683506480125	1581990228.1643512
20	2	22	16	134	0.2	-166.84068914714837	-169.78640269462238	-168.91040583411004	-172.5260390460666	1581963048.2676702
20	2	22	16	135	0.4	-147.01357757530752	-149.2850438985593	-148.08525456344083	-150.7096403621729	1581960731.2313373
20	2	22	16	136	0.6	-150.91539009379176	-156.7395469399007	-156.9393789271171	-159.31739633112318	1581981593.0427094
20	2	22	16	137	0.8	-148.72550387694108	-153.94769272445126	-151.6128880007095	-154.97836785761342	1581991746.2158346
20	2	22	16	138	1.0	-139.56289510757605	-142.07519198763623	-142.98152884015894	-145.1221508330211	1581991762.0361369
20	2	23	12	139	0.0	-144.04825276488285	-146.31050460294236	-148.52253947204974	-150.361117199446	1581992384.3016682
20	2	23	12	140	0.2	-147.65858284803357	-152.0096766261736	-149.76707715256725	-153.83648622519829	1581991785.4387233
20	2	23	12	141	0.4	-146.44241964693606	-150.05338657497924	-152.7086910156679	-155.055445924571	1581991866.1197488
20	2	23	12	142	0.6	-146.80754477790458	-151.46293189937288	-150.43750333019784	-153.85748822649026	1581960555.80822
20	2	23	12	143	0.8	-139.58198452450068	-145.24722838615887	-143.97770502402642	-149.05079868543515	1581991758.5026574
20	2	23	12	144	1.0	-150.12094293693062	-152.46068891692815	-151.03978738028212	-152.7974399917943	1581991813.0496254
20	2	24	16	145	0.0	-129.97874544732105	-131.06751059668915	-131.03738685331012	-132.01096731648894	1581992116.524327
20	2	24	16	146	0.2	-128.30662118031321	-130.713972715159	-128.30604504023523	-130.77541927413856	1581992043.9362085
20	2	24	16	147	0.4	-148.19035813341128	-148.18151909400802	-150.36907548987298	-151.30033162137062	1581991875.4909816
20	2	24	16	148	0.6	-139.21483517413756	-142.00662029466284	-139.25854032724658	-142.01950930276044	1581991793.243253
20	2	24	16	149	0.8	-136.3275177316313	-139.28631058771583	-136.75670271075114	-139.6318633694861	1581989833.29218
20	2	24	16	150	1.0	-137.98437472388946	-140.185809465088	-140.45982860577342	-141.90338077800837	1581991381.4310727
20	2	25	20	151	0.0	-159.52206434680053	-160.95071925243127	-160.0704435371479	-161.09024141688144	1581973640.7511387
20	2	25	20	152	0.2	-154.34177409053015	-157.2135767349775	-156.40967680274676	-158.83355064079961	1581991826.3552525
20	2	25	20	153	0.4	-140.38273389912072	-145.38115154310356	-145.04215081112454	-148.92917689395884	1581991758.7784586
20	2	25	20	154	0.6	-145.53762814411408	-150.65981794432238	-151.2041414780226	-154.45541547315247	1581991758.3183675
20	2	25	20	155	0.8	-125.6138902112488	-128.93126966509408	-130.75093886635537	-133.1301344226866	1581991775.6251502
20	2	25	20	156	1.0	-124.91526730136422	-129.62916905535207	-129.85365158296304	-132.3923046831755	1581992382.2396708
20	2	26	11	157	0.0	-155.05598392247575	-160.46509820197602	-164.9980620939295	-167.1632633968212	1581975707.8365877
20	2	26	11	158	0.2	-148.76868574134164	-152.745723900637	-153.04035585023632	-155.71472434245433	1581991800.1717653
20	2	26	11	159	0.4	-136.13063177924542	-140.31246693152573	-138.08091950772007	-141.28635525155278	1581991875.4242387
20	2	26	11	160	0.6	-151.9748918022596	-154.72854453910983	-156.18982483570898	-157.73643808102125	1581991767.3727114
20	2	26	11	161	0.8	-146.87094720430804	-152.9356876357226	-153.99968303826824	-156.40415268750016	1581991766.3799233
20	2	26	11	162	1.0	-150.7586158927815	-155.28255055813534	-156.40764141439368	-158.91854967939605	1581991766.5587313
20	2	27	18	163	0.0	-154.4364448844059	-156.40278477100844	-157.7114736193733	-159.92037404490787	1581992053.8775036
20	2	27	18	164	0.2	-142.61455102259072	-145.81643265773437	-144.04006878488468	-146.9108658695011	1581943846.117737
20	2	27	18	165	0.4	-139.45369615766677	-140.65897034489694	-140.92598749513832	-141.44020083739375	1581991784.2305903
20	2	27	18	166	0.6	-151.64154933582196	-155.49099793166857	-155.14007737523428	-157.11197884524861	1581991775.5961592
20	2	27	18	167	0.8	-149.25865632977855	-153.0302130098915	-155.09759986684438	-157.4598317979744	1581991771.0216696
20	2	27	18	168	1.0	-136.46052405332827	-139.90947530290026	-139.30600806868142	-142.7776371943798	1581979419.9160438
20	2	28	13	169	0.0	-123.95864032572102	-129.40291627358178	-126.25344622007	-130.90647137371886	1581984731.6903663
20	2	28	13	170	0.2	-133.27696178453408	-134.91644932150342	-135.21030782327722	-136.64306348276284	1581976287.278931
20	2	28	13	171	0.4	-136.83497286350158	-139.56987462967487	-137.59441057364768	-140.01426893700486	1581991794.4812613
20	2	28	13	172	0.6	-148.06188932408992	-151.75238132612574	-152.60317966177163	-155.83442882007427	1581952608.4828005
20	2	28	13	173	0.8	-139.65816956692188	-145.1738203738745	-140.6499407077649	-146.09070911532646	1581952608.423056
20	2	28	13	174	1.0	-134.48174450194776	-138.80494360142023	-137.90874937092363	-141.33983560588982	1581975654.8216405
20	2	29	14	175	0.0	-125.9491633502101	-129.02213567666928	-128.1027507776472	-129.42837874868013	1581991826.1701803
20	2	29	14	176	0.2	-152.09645550119438	-156.47459475469876	-158.6469492852826	-161.2054899199833	1581992117.0406852
20	2	29	14	177	0.4	-150.5722528838084	-151.0650534685941	-150.71964404246978	-152.52062992200726	1581992044.5798151
20	2	29	14	178	0.6	-126.26115632106871	-126.49451627209854	-128.10001221630594	-128.23156864751562	1581991795.1521306
20	2	29	14	179	0.8	-147.139324034254	-151.79887060640664	-156.67129208419544	-158.27919567124275	1581991788.3420255
20	2	29	14	180	1.0	-139.5289915989567	-145.52354704635889	-141.46470218069652	-146.4998276514411	1581992384.1272418
20	2	30	14	181	0.0	-146.64876887566314	-153.25257861577185	-148.71767929533712	-155.38101814797605	1581991830.5482264
20	2	30	14	182	0.2	-153.9155072580851	-157.23461640401536	-156.87933022743428	-159.38777613343692	1581991382.1294196
20	2	30	14	183	0.4	-142.97752683288888	-144.98036785310137	-148.6396894302598	-150.7085771518906	1581991800.4123085
20	2	30	14	184	0.6	-151.96348373317073	-154.39015212328246	-158.29935320326746	-160.02398471835014	1581991789.6917372
20	2	30	14	185	0.8	-147.76271776971174	-150.23692389778142	-152.43127797217923	-154.76763120060698	1581950546.0199862
20	2	30	14	186	1.0	-140.22193975134542	-144.00262001230385	-143.1776443091957	-145.66162114084466	1581991879.5675113
50	2	0	7	187	0.0	-381.422237311007	-381.9007066947362	-388.81391646960935	-388.8122274414968	1581992116.4819777
50	2	0	7	188	0.2	-388.7061181791896	-393.20239901346525	-393.91243923917676	-396.2598055853749	1581991845.2957575
50	2	0	7	189	0.4	-365.8101644023657	-368.83831274714396	-369.18584224834785	-371.5317802700337	1581991882.0000815
50	2	0	7	190	0.6	-365.89383405318574	-370.5137968010133	-373.7821863847048	-374.7639339924567	1581950291.4089854
50	2	0	7	191	0.8	-383.26743275290283	-388.7331571441253	-391.89401874556984	-393.9197387780664	1581991792.9919348
50	2	0	7	192	1.0	-338.3706416969263	-343.55973116268336	-346.1609741241444	-347.00790668620317	1581991807.96058
50	2	1	8	193	0.0	-410.54382223844414	-413.8846984705978	-413.88443097937113	-415.20631160890457	1581991838.12701
50	2	1	8	194	0.2	-381.97331957734406	-383.047704830364	-384.49951011457466	-384.9749156723644	1581991813.8371181
50	2	1	8	195	0.4	-384.6355659247917	-391.0733385437419	-392.84662444116935	-397.0704812103376	1581974530.556003
50	2	1	8	196	0.6	-381.90732353409345	-389.62168589790934	-391.05788013810377	-397.18041443808863	1581980094.7007117
50	2	1	8	197	0.8	-325.0231736074029	-325.6328464659037	-325.5504513234572	-325.96303548295816	1581991813.5383441
50	2	1	8	198	1.0	-372.6294911858184	-378.6170213411029	-378.98404296053263	-380.97230244836885	1581949644.5632455
50	2	2	20	199	0.0	-392.6088816992127	-394.02570158653015	-393.9888939474592	-395.2621482804355	1581991810.4431322
50	2	2	20	200	0.2	-380.4032722432089	-383.91280455260215	-383.8058956372882	-385.63590585801	1581992387.897173
50	2	2	20	201	0.4	-380.91000907668814	-385.12198248109064	-384.8105769219336	-388.3730600531434	1581991837.9496522
50	2	2	20	202	0.6	-367.1335446904007	-376.45145084706866	-369.55439689755167	-378.28725954675406	1581954938.5005574
50	2	2	20	203	0.8	-398.01900570113787	-408.3584242630178	-401.8174648669573	-409.602141870193	1581991825.9648054
50	2	2	20	204	1.0	-378.8625881740204	-385.77943021007917	-384.95966891142416	-389.82289395628965	1581941601.2671344
50	2	3	6	205	0.0	-373.0526492597171	-376.440793911104	-381.86668892473665	-382.6333608215196	1581991828.4546726
50	2	3	6	206	0.2	-374.2842712799736	-379.1008145011476	-381.48878037685216	-384.1648369808232	1581991840.5778582
50	2	3	6	207	0.4	-336.917559015536	-339.06777696009465	-340.3972300455819	-342.260744783349	1581991827.0405147
50	2	3	6	208	0.6	-330.9027448769972	-334.7737570530168	-337.4625152861517	-338.8335094297027	1581991830.7922542
50	2	3	6	209	0.8	-338.84234925396925	-342.06566345132666	-343.0982378448694	-345.460380927573	1581991870.858545
50	2	3	6	210	1.0	-302.34194603253934	-308.5290872834442	-312.66723609757656	-315.21891898335224	1581975778.2582211
50	2	4	14	211	0.0	-397.1491278443525	-401.1131182978292	-400.50973301192187	-403.50903392869685	1581991870.7254996
50	2	4	14	212	0.2	-423.421852288625	-426.49314862815214	-430.473173681324	-432.21685407270724	1581991851.7614298
50	2	4	14	213	0.4	-390.96391640033346	-399.79146848806846	-395.33224286413696	-401.2045917630766	1581991834.6887116
50	2	4	14	214	0.6	-382.82207435312597	-388.1149810204551	-391.3953006200049	-395.2821964123304	1581991835.417419
50	2	4	14	215	0.8	-414.4197783420268	-417.5523006637727	-418.1548411454679	-419.85583725556006	1581991849.1367757
50	2	4	14	216	1.0	-380.6321347041964	-382.3051047572392	-387.80773033303717	-389.4477573340665	1581991853.4199116
50	2	5	18	217	0.0	-367.9698134851943	-375.01974681834014	-374.30568109265226	-377.7798350702867	1581991848.9823606
50	2	5	18	218	0.2	-380.5350003232634	-382.1551622281149	-384.4169306828188	-385.4403868862814	1581962137.3499298
50	2	5	18	219	0.4	-383.04855044729413	-386.85567477038796	-385.5385952908087	-388.1598548829156	1581950750.7008197
50	2	5	18	220	0.6	-383.9336908451508	-390.50956988220236	-386.1725234060189	-391.28949794947533	1581965734.9118426
50	2	5	18	221	0.8	-370.87434500320137	-376.6719080889112	-374.60569345726515	-379.08545481049623	1581991884.1001904
50	2	5	18	222	1.0	-364.8002017449942	-373.078359381687	-367.24746049647683	-374.6363631905548	1581990967.2753673
50	2	6	17	223	0.0	-397.2017900032064	-402.214501404934	-400.11715398651336	-404.1952674108733	1581975661.3554335
50	2	6	17	224	0.2	-404.2402347008218	-410.4462233087085	-410.40787605301017	-412.886670852218	1581991865.7045195
50	2	6	17	225	0.4	-396.46773918198966	-401.8191811337719	-403.1987574137358	-406.80100961966383	1581976404.739913
50	2	6	17	226	0.6	-364.75017121425935	-367.55492492175455	-367.73276970532265	-369.51193831756575	1581991850.4983099
50	2	6	17	227	0.8	-394.83947308206973	-401.3440199668309	-399.14504081133435	-404.693285160989	1581991866.0614188
50	2	6	17	228	1.0	-399.22022845442666	-406.7836847899483	-407.7820160114457	-410.4702889284182	1581989209.8679945
50	2	7	11	229	0.0	-383.4485160583452	-387.4162894610636	-396.7775384140586	-399.7055296040608	1581940831.9646373
50	2	7	11	230	0.2	-391.8889011978378	-398.2209136542437	-396.2102549437852	-400.78893091925096	1581991853.6915975
50	2	7	11	231	0.4	-358.971915443509	-364.162507373634	-361.7000974847807	-366.54903491143165	1581991914.7038326
50	2	7	11	232	0.6	-398.6111330019193	-408.58176293572853	-408.22971777757635	-413.0962212944583	1581951871.6347203
50	2	7	11	233	0.8	-369.717006623975	-380.67579447655413	-376.6795715656816	-384.3550172727407	1581950110.9542968
50	2	7	11	234	1.0	-323.348918228049	-327.46204272940935	-328.7980015512639	-330.44513621705187	1581950064.8072667
50	2	8	5	235	0.0	-383.09664038570236	-387.9566100050502	-393.8741845634955	-395.4144061559583	1581991849.8900218
50	2	8	5	236	0.2	-378.6280032652401	-382.376884620004	-386.09635774591385	-389.45238484197586	1581991859.608867
50	2	8	5	237	0.4	-365.82821666581856	-369.6476549286386	-373.40927043924864	-374.23087575307284	1581992150.366372
50	2	8	5	238	0.6	-344.89983625544664	-349.45199275640914	-355.27438049878305	-356.5372773115145	1581992164.0348244
50	2	8	5	239	0.8	-378.89041155349486	-387.2192224920327	-393.5633484739944	-394.97002373025737	1581992635.9505198
50	2	8	5	240	1.0	-322.0995971653126	-323.54647039281514	-325.5321870545885	-326.82986790827044	1581992228.4930866
50	2	9	15	241	0.0	-397.04249092122035	-407.7537046273479	-401.6465386406176	-410.23575306753713	1581992149.4674523
50	2	9	15	242	0.2	-379.38949911107255	-384.0650840717013	-382.7160218812085	-386.44502553346916	1581943855.7146008
50	2	9	15	243	0.4	-374.65844843508467	-380.020318997807	-380.35683091645257	-383.7894088210584	1581992209.4111402
50	2	9	15	244	0.6	-392.3173761320365	-399.35698854305787	-396.39327601275664	-401.9467554604258	1581992161.0756948
50	2	9	15	245	0.8	-375.157958454225	-378.70374157668266	-378.7824469359248	-381.6166758577292	1581963639.0306478
50	2	9	15	246	1.0	-344.84982335415253	-350.1161555709317	-346.5556653268548	-350.6442080410936	1581951926.1125147
50	2	10	12	247	0.0	-373.50679607899116	-378.5449961247229	-376.55905444194207	-381.179303191944	1581992171.2282465
50	2	10	12	248	0.2	-413.3896777719984	-416.68935514221914	-422.1470720913969	-423.7674714753379	1581992161.2617557
50	2	10	12	249	0.4	-363.9165611503963	-365.99038456167085	-365.1505707689756	-367.04729140515815	1581992633.9230628
50	2	10	12	250	0.6	-400.19001561315866	-404.1635598655091	-403.38591327756416	-406.3356056085999	1581992227.3358705
50	2	10	12	251	0.8	-358.1182078306893	-360.6970081465583	-365.53905078138166	-366.1047394580589	1581975647.4801166
50	2	10	12	252	1.0	-392.15969900504325	-397.4604088697216	-399.8843477535272	-403.03939734367736	1581991506.8567884
50	2	11	13	253	0.0	-359.45743198227456	-366.52933655303855	-368.4454493249674	-371.0758144526225	1581992481.8999903
50	2	11	13	254	0.2	-395.11693417632796	-400.23743797982786	-400.3684808918596	-402.78353804184013	1581992198.846505
50	2	11	13	255	0.4	-378.3087336556929	-383.69029927698745	-382.64540849992966	-385.9220484410665	1581992420.9148123
50	2	11	13	256	0.6	-379.7877066497118	-387.204952693692	-388.50305612276696	-391.31441684229	1581988257.3661208
50	2	11	13	257	0.8	-364.1945702553783	-366.1381340202562	-368.3560523877275	-370.1987902264033	1581992165.416719
50	2	11	13	258	1.0	-394.79017558941393	-399.56058228222	-400.7605605778056	-402.24260855001495	1581960197.2562327
50	2	12	6	259	0.0	-416.47658812497116	-420.18391018870835	-427.1517864937986	-427.22991445547484	1581960158.6967983
50	2	12	6	260	0.2	-383.10855463588564	-387.0279189409416	-390.69385840362906	-392.866986233834	1581960171.2689927
50	2	12	6	261	0.4	-410.6859062199495	-416.13898916972903	-417.75249567162575	-419.19687247748476	1581992242.6079285
50	2	12	6	262	0.6	-403.4702077658738	-412.8667697104407	-414.03601149222845	-417.73190993930564	1581992253.3681655
50	2	12	6	263	0.8	-378.47564684088263	-384.5176764470148	-390.44402789812864	-390.99559816895487	1581992165.285548
50	2	12	6	264	1.0	-415.2364565455342	-422.08991980349066	-424.06830275533883	-427.77532201486633	1581978305.7188165
50	2	13	10	265	0.0	-416.7955939273163	-422.11674239538206	-423.56285626642165	-425.8656266375156	1581992464.264261
50	2	13	10	266	0.2	-374.8915284358604	-381.2397466530458	-379.5547133530545	-385.26075746775115	1581992165.892544
50	2	13	10	267	0.4	-385.27836271182326	-390.38328880251925	-388.6566836090561	-392.5942064675633	1581992189.952994
50	2	13	10	268	0.6	-364.8486895293632	-373.64355248417036	-373.4506991520629	-378.1664024238103	1581942368.8642282
50	2	13	10	269	0.8	-384.13422281226286	-393.56366819841116	-386.1752959585775	-394.9261112770469	1581992211.8580103
50	2	13	10	270	1.0	-356.07122718105546	-361.023044966632	-365.92243871813315	-368.7170639345482	1581992168.5464551
50	2	14	23	271	0.0	-407.83215305689936	-411.4268243596413	-414.76130975121066	-415.99397790704865	1581992183.231282
50	2	14	23	272	0.2	-396.41631943552864	-399.8728130028296	-400.9065727008464	-402.94896891020966	1581992172.8427258
50	2	14	23	273	0.4	-390.8960510608349	-394.1743179885718	-392.80204274443764	-395.323433148378	1581992210.2582815
50	2	14	23	274	0.6	-414.73379600318674	-420.97825103050485	-416.52327450420137	-422.3292606186482	1581948333.2897496
50	2	14	23	275	0.8	-396.29634116830886	-403.32637584695686	-402.0172418544078	-407.20430427496495	1581939152.5222924
50	2	14	23	276	1.0	-377.93663821899065	-384.2158793050156	-381.7368810667738	-386.22689597373335	1581961425.9953263
50	2	15	12	277	0.0	-405.42744826782723	-410.39859685976785	-412.0435979795965	-414.6386054865937	1581991082.0008695
50	2	15	12	278	0.2	-405.59811546459724	-410.71609317219736	-413.6358816589984	-417.46111534463415	1581991083.664091
50	2	15	12	279	0.4	-352.4299990025634	-358.8468649909987	-357.42727115900743	-362.2604534168695	1581991182.035483
50	2	15	12	280	0.6	-382.55005692918417	-387.92349552616724	-388.36907288336374	-391.6223779617706	1581991118.834503
50	2	15	12	281	0.8	-371.457031133937	-376.7094403319653	-375.1154637340071	-378.81925648678697	1581947589.1873088
50	2	15	12	282	1.0	-353.24661726229925	-360.30274535758934	-363.3105827920128	-367.59978312429223	1581976064.9172006
50	2	16	7	283	0.0	-358.06527986327086	-363.0937933623507	-364.70678370897537	-368.49335552634534	1581991100.0677416
50	2	16	7	284	0.2	-390.55967031963996	-394.8157159473671	-395.6015507147007	-397.7990269226877	1581991088.2417831
50	2	16	7	285	0.4	-381.1731885750655	-386.77679141629767	-391.6062067671147	-392.46244418628305	1581966381.7341647
50	2	16	7	286	0.6	-384.4883963445948	-387.73180293685766	-393.4755098710959	-394.85248655440665	1581991146.973969
50	2	16	7	287	0.8	-389.68084037518463	-392.49347207173753	-394.65736100301524	-397.1839936425832	1581991087.5210626
50	2	16	7	288	1.0	-409.4185984067455	-412.05176570508917	-417.72506274242585	-419.2858927845321	1581991090.6940126
50	2	17	10	289	0.0	-373.2345609271225	-378.15891058681336	-381.69715334682587	-385.3405074773912	1581974710.6293654
50	2	17	10	290	0.2	-401.7720703062049	-407.2350014443557	-409.7564988693909	-413.64293240892187	1581991100.6121423
50	2	17	10	291	0.4	-382.2588125409925	-388.109153490509	-385.9919176401226	-390.88945578021867	1581991098.6497705
50	2	17	10	292	0.6	-367.6480479506477	-369.19931430577765	-353.1201448457307	-353.77513822014504	1581948342.3871708
50	2	17	10	293	0.8	-387.9090291932523	-392.30440755122186	-394.7039160058171	-396.2108324060077	1581991098.485525
50	2	17	10	294	1.0	-360.203295300416	-366.1842236860893	-373.3976216910823	-376.1969200023373	1581991190.8804352
50	2	18	13	295	0.0	-418.8656142065135	-423.8646405484492	-423.2443297116421	-427.0799066679873	1581991121.509209
50	2	18	13	296	0.2	-407.7539979034263	-409.10229392702996	-409.10209790039323	-409.8635903405578	1581991167.4089868
50	2	18	13	297	0.4	-363.1931158698904	-369.42391479565356	-370.97374255864787	-376.11506625806135	1581991165.4013274
50	2	18	13	298	0.6	-353.9946474326017	-356.59250654297364	-357.73501707077133	-358.18132147545197	1581962670.8791585
50	2	18	13	299	0.8	-380.7040991127071	-386.9942465097877	-389.214500703274	-392.47299254976645	1581959929.5285745
50	2	18	13	300	1.0	-401.9809419581746	-407.90902814010985	-408.8193601737483	-411.9716744699421	1581991180.5449698
50	2	19	19	301	0.0	-404.4541201659266	-409.86479766653764	-408.50407177923364	-412.0647442561204	1581991112.4750607
50	2	19	19	302	0.2	-365.63501871891657	-370.0293483264483	-369.30345782106764	-372.14493929553703	1581961334.065849
50	2	19	19	303	0.4	-381.27613466715735	-388.54829870900164	-384.1491515611488	-388.7798776233329	1581991118.942027
50	2	19	19	304	0.6	-383.70135465501966	-387.9648680775788	-389.07176483508835	-390.66053703851713	1581991121.0273025
50	2	19	19	305	0.8	-375.1328820263474	-379.26864781513154	-377.400696601111	-381.2552237008602	1581965534.243452
50	2	19	19	306	1.0	-382.6161503125009	-385.91955144916636	-388.7149157110614	-391.24381579482133	1581961388.0201046
50	2	20	13	307	0.0	-397.5957690124748	-400.13417514986037	-398.6611885122183	-400.76338199396486	1581991183.7972484
50	2	20	13	308	0.2	-369.4335478257086	-372.6717686498326	-372.31679404456384	-375.06742611582456	1581991148.556381
50	2	20	13	309	0.4	-388.2396245059674	-392.36471647004316	-395.07220033349313	-398.2214489027271	1581991172.0178554
50	2	20	13	310	0.6	-354.59154531289545	-358.31999179816086	-359.5551293298281	-362.097606830372	1581991134.655003
50	2	20	13	311	0.8	-344.99633400691283	-348.2297891274965	-349.67905723172265	-353.06058588570795	1581977215.4675953
50	2	20	13	312	1.0	-352.91120750894083	-356.7827923165703	-359.78379613886665	-362.2078156109021	1581939172.705913
50	2	21	15	313	0.0	-385.4262001339317	-388.72241981487633	-387.38379892052694	-389.24717276888487	1581991170.2917092
50	2	21	15	314	0.2	-384.4588993822836	-391.2215806759204	-391.07673887708154	-396.1693354442185	1581991226.2573316
50	2	21	15	315	0.4	-412.3439472805693	-416.1484426323704	-414.8342650091007	-417.79079493096816	1581978338.6578207
50	2	21	15	316	0.6	-400.86095846636016	-403.9986842535669	-402.7475669053542	-404.9156907672915	1581966008.8874388
50	2	21	15	317	0.8	-401.76263522980383	-409.01230033467283	-409.44835414596764	-412.41710704128985	1581940010.8034942
50	2	21	15	318	1.0	-370.9589354125629	-377.1916346445104	-376.74264735014634	-381.6375499817999	1581991135.6801581
50	2	22	16	319	0.0	-402.9855610787352	-408.2313790311765	-405.2463721310431	-409.46731801646445	1581991548.7280812
50	2	22	16	320	0.2	-415.4588696618418	-420.5242751679741	-418.4537214904215	-422.59952030118853	1581992219.1004581
50	2	22	16	321	0.4	-382.39731012991064	-384.7844339309915	-387.16227743655577	-389.7347139464682	1581962548.9337978
50	2	22	16	322	0.6	-378.41316850765503	-384.1208255783371	-385.47557770130277	-388.7637733471617	1581991149.35108
50	2	22	16	323	0.8	-380.503752036853	-383.71108458929535	-382.02362862249674	-384.8877928465952	1581948729.3921878
50	2	22	16	324	1.0	-363.3679685265623	-367.35338626141015	-366.28220629581483	-368.6241964067243	1581991176.894198
50	2	23	12	325	0.0	-411.42317735636146	-417.2256122692682	-418.28734717233283	-422.39778142771	1581991190.628287
50	2	23	12	326	0.2	-350.94445558538865	-359.47609413226235	-354.74085848599015	-361.85822668625804	1581960580.6569154
50	2	23	12	327	0.4	-380.80485617403224	-386.86304515781137	-384.73790169658065	-389.9584338041996	1581949180.6187363
50	2	23	12	328	0.6	-408.61470669115295	-413.0225840016067	-415.16520038981855	-417.9490286700434	1581991156.084278
50	2	23	12	329	0.8	-350.8525249368512	-354.73065861486674	-354.63741062070386	-357.1037379146645	1581991297.8874605
50	2	23	12	330	1.0	-385.636862557261	-392.2908163995645	-395.3583863330049	-397.73387923116167	1581991157.399821
50	2	24	16	331	0.0	-369.11127768250117	-370.30003858771335	-369.28649351397047	-370.4101427591273	1581991527.7396214
50	2	24	16	332	0.2	-386.0983957917052	-393.3976394440908	-396.11935573559526	-398.23171155311326	1581991165.3593533
50	2	24	16	333	0.4	-401.0218188273335	-406.90337284698796	-402.1501370773785	-408.7372958139086	1581991461.2033498
50	2	24	16	334	0.6	-334.16381309855507	-337.436883765386	-338.6448955289309	-339.715940520481	1581989467.248344
50	2	24	16	335	0.8	-374.070575084273	-378.1189682543205	-379.28326298955886	-381.8252163583773	1581989452.9726176
50	2	24	16	336	1.0	-389.578993628633	-395.98866394976613	-392.73128272930336	-398.37268782877953	1581991513.816515
50	2	25	20	337	0.0	-427.8824102244598	-429.79090717830064	-432.19193455959396	-433.6864816042044	1581991478.8595486
50	2	25	20	338	0.2	-356.8100541573964	-364.6121221732068	-360.2489041945972	-366.4530706062593	1581958264.8879085
50	2	25	20	339	0.4	-399.83013132165365	-405.29839203350366	-402.9259791866685	-407.5063395252541	1581962291.3677466
50	2	25	20	340	0.6	-392.1348200742426	-398.2545177304343	-396.71297101705255	-401.23308364113365	1581991493.858931
50	2	25	20	341	0.8	-367.6479462123097	-371.8246004748788	-369.32045680916684	-373.517235644218	1581991485.1445704
50	2	25	20	342	1.0	-384.09338617946884	-393.15943107411726	-391.1714174557328	-395.1631505442032	1581991602.18436
50	2	26	11	343	0.0	-389.2230632713434	-392.04817263445375	-391.2747165437957	-395.03058894671676	1581949655.1814306
50	2	26	11	344	0.2	-342.1445791510481	-342.90850103517533	-345.3804454796508	-346.28107403043447	1581991505.3317828
50	2	26	11	345	0.4	-371.168411390637	-375.3708472471103	-371.8855538119551	-375.9256559137625	1581988711.9127052
50	2	26	11	346	0.6	-333.14086830553583	-335.7696950824433	-338.1384352897698	-340.7059943169217	1581991550.0286248
50	2	26	11	347	0.8	-316.07088723406406	-320.4203247130855	-321.0445034444608	-323.95393030005266	1581974609.912416
50	2	26	11	348	1.0	-322.1043731873966	-327.8061883327754	-323.1278455834348	-328.26955554680944	1581991503.5702572
50	2	27	18	349	0.0	-330.31725163023737	-333.0260904769794	-330.9684639662916	-332.4859126487843	1581991604.7169232
50	2	27	18	350	0.2	-381.37286407052216	-383.7371892283655	-384.60602847359206	-385.0609467027575	1581991522.8195786
50	2	27	18	351	0.4	-399.1458507595044	-407.96926163764033	-406.14530964985397	-409.8567274196383	1581991568.0459225
50	2	27	18	352	0.6	-388.40599064160284	-392.4407716820065	-391.37754367316217	-393.9347003884446	1581979514.5024455
50	2	27	18	353	0.8	-392.2116195658425	-398.67062312038826	-398.91621315239996	-402.2723417753519	1581942144.2120156
50	2	27	18	354	1.0	-377.4830132333889	-380.3573370390557	-379.08885302464995	-381.3860492184089	1581979769.5731535
50	2	28	13	355	0.0	-384.68508006337225	-389.9933667353857	-388.17167963857577	-393.11393565789115	1581991513.3645723
50	2	28	13	356	0.2	-380.317395850166	-385.8833448911375	-383.46084950567536	-388.34285477048866	1581989471.366595
50	2	28	13	357	0.4	-372.0479012225743	-377.8517799834352	-377.53503071022936	-381.1327770268965	1581991546.233895
50	2	28	13	358	0.6	-373.2823771396582	-377.8020151588065	-379.8626464559316	-383.3535894205666	1581991524.1076555
50	2	28	13	359	0.8	-374.4177564451668	-383.22308875982696	-383.5763449942002	-386.38894381442816	1581991524.0369797
50	2	28	13	360	1.0	-341.82044388440636	-345.42934881488037	-343.5457725462243	-345.76679134558844	1581941239.17894
50	2	29	14	361	0.0	-414.9271894659896	-418.17589193943803	-418.4633611314565	-421.4771232691598	1581987599.5044076
50	2	29	14	362	0.2	-389.6687065085099	-395.8339546039843	-393.10658839222185	-398.4653838943216	1581991584.2421598
50	2	29	14	363	0.4	-336.57335491190486	-338.01221508264126	-340.38874752552516	-340.98262520822016	1581974600.5240664
50	2	29	14	364	0.6	-365.048068411762	-369.8172904266796	-370.86198310779747	-374.090833044748	1581991562.337875
50	2	29	14	365	0.8	-386.6664993075699	-390.6258300344271	-394.26933352740485	-394.86417687680193	1581991547.7672944
50	2	29	14	366	1.0	-395.26308822585884	-400.7059541551654	-397.3609045285203	-403.18284541658545	1581991529.7480474
50	2	30	14	367	0.0	-391.2829636498248	-394.9780231419361	-391.4540161172442	-395.08704682697885	1581943729.3360057
50	2	30	14	368	0.2	-365.7097622561074	-369.1784838245285	-369.04460827097006	-370.88379676655967	1581936013.4487798
50	2	30	14	369	0.4	-377.92851421602137	-386.3787583134722	-383.10721239419036	-387.6407060406332	1581936011.7672496
50	2	30	14	370	0.6	-364.388269113537	-370.1178822893983	-369.9747714976297	-373.2408207437006	1581936026.519368
50	2	30	14	371	0.8	-393.98538813858073	-396.781099830421	-395.7679305539206	-397.4994197848269	1581936015.6459632
50	2	30	14	372	1.0	-376.7066398449888	-379.18416297059787	-378.42839379707567	-379.908241555128	1581936012.7577167
100	2	0	7	373	0.0	-721.8397209998253	-723.8932926062593	-725.0443979023266	-725.9357493411078	1581936015.2145426
100	2	0	7	374	0.2	-831.4897881442603	-839.8889897160776	-844.4878166899458	-847.6947715121439	1581936018.178673
100	2	0	7	375	0.4	-753.6512531574978	-760.5527448384802	-760.5260890272182	-765.5867579744087	1581936018.06817
100	2	0	7	376	0.6	-707.3388638513628	-710.3939105400979	-710.7263900665354	-712.3164923275231	1581936014.1420085
100	2	0	7	377	0.8	-668.407242539184	-677.5892861427749	-676.8254631484187	-680.8150653826716	1581936012.1274881
100	2	0	7	378	1.0	-759.9633643020987	-765.4210286103131	-771.1639452412485	-773.8889135529497	1581936012.3654158
100	2	1	8	379	0.0	-804.2889828809045	-811.7312743033319	-812.4501093628412	-815.4911384247977	1581936027.726938
100	2	1	8	380	0.2	-791.4066370567191	-797.0570530252327	-800.9838266593601	-802.2571478565898	1581936016.5447166
100	2	1	8	381	0.4	-799.3738637373423	-802.1289935793206	-810.422818244843	-810.9695220853814	1581936030.647299
100	2	1	8	382	0.6	-711.6619451924201	-713.5392016521237	-716.2963656505667	-717.0883676356772	1581936218.6469066
100	2	1	8	383	0.8	-795.455155106109	-802.5786528076723	-802.2790254567262	-805.7001188513996	1581936026.4477336
100	2	1	8	384	1.0	-726.3930162461251	-730.7978444329642	-735.5685865835686	-737.0107817757855	1581936258.8598266
100	2	2	20	385	0.0	-747.1404702250469	-751.9887579509042	-751.8843376184237	-755.4993031220265	1581936018.3630457
100	2	2	20	386	0.2	-827.2375271932524	-833.6836617296264	-831.2222997903764	-837.1474078275239	1581936042.1594167
100	2	2	20	387	0.4	-676.6054861937073	-681.1226584869918	-679.2372400890968	-682.1416507357617	1581936043.786696
100	2	2	20	388	0.6	-784.920065658049	-790.0576299415875	-792.907813214505	-794.6546392227202	1581936034.5163345
100	2	2	20	389	0.8	-790.2519134855762	-796.3133300062552	-791.8811418295586	-795.3437157764569	1581936027.9142327
100	2	2	20	390	1.0	-814.4323811848884	-818.1376797045729	-819.8966786913535	-821.1463148465602	1581936027.6965268
100	2	3	6	391	0.0	-736.6962661385135	-738.7445132714589	-741.5681069195651	-742.8522020456385	1581936030.9832551
100	2	3	6	392	0.2	-757.7992759680983	-762.879510494632	-768.3772958162857	-769.3648354413907	1581936027.467895
100	2	3	6	393	0.4	-695.4968852399318	-702.738171263923	-703.2500340737248	-707.5634666825764	1581936029.619407
100	2	3	6	394	0.6	-751.8409690850937	-755.7992298524432	-757.8914166295084	-760.1364404984033	1581936065.1286864
100	2	3	6	395	0.8	-790.8463078310416	-798.4249792874789	-799.9685669901544	-802.4831820341478	1581936031.7671297
100	2	3	6	396	1.0	-819.7214402142633	-826.0601265518013	-829.9694005113013	-830.2005092435803	1581936029.2696645
100	2	4	14	397	0.0	-820.5626605208022	-824.0791937384478	-823.9693416253317	-826.4851845036387	1581936036.142123
100	2	4	14	398	0.2	-752.2121218659493	-756.7356897613777	-756.1999925270677	-758.3793085575431	1581936035.5371554
100	2	4	14	399	0.4	-795.6784303577158	-802.4456019550313	-800.5044377081757	-804.9691721223293	1581936035.2227194
100	2	4	14	400	0.6	-724.9447296589127	-728.7257578218305	-727.0350547146897	-730.100882554005	1581936030.086501
100	2	4	14	401	0.8	-802.3526989002374	-807.695853121898	-807.7961593330717	-811.3384197460124	1581936052.16598
100	2	4	14	402	1.0	-783.0834103634929	-791.6700346811649	-788.7181215161992	-796.0872926256335	1581936040.288928
100	2	5	18	403	0.0	-642.0516635505958	-645.7260733841176	-643.5053200371173	-647.4760207568876	1581936043.8340914
100	2	5	18	404	0.2	-729.7873444785374	-736.1284806328191	-734.2323697757486	-737.4598763757398	1581936051.1977887
100	2	5	18	405	0.4	-646.1596724634352	-652.7791604861512	-647.8898922968081	-653.7836061994367	1581936041.85129
100	2	5	18	406	0.6	-753.5918641408658	-758.6557588722858	-760.9144996974134	-764.4581638027933	1581936048.9340847
100	2	5	18	407	0.8	-695.1854460945152	-700.3527084833535	-698.3949756464508	-702.2860618042273	1581936040.50046
100	2	5	18	408	1.0	-754.2191813809235	-762.2867611412483	-756.9719309320183	-763.5331386455781	1581936041.9093678
100	2	6	17	409	0.0	-778.8401203255888	-781.7768576555412	-781.9749451519467	-784.1560502407416	1581936045.4862778
100	2	6	17	410	0.2	-825.5505407344357	-827.7476449579863	-829.1892625536842	-830.6187803920374	1581936049.468673
100	2	6	17	411	0.4	-724.7768344200358	-729.7595052667436	-730.1991166682143	-733.4632697206728	1581936042.5967145
100	2	6	17	412	0.6	-799.2994007874895	-805.2841662414128	-801.8956080974997	-806.6241176675749	1581936041.1068428
100	2	6	17	413	0.8	-785.7244894426076	-789.3235993676602	-788.9647358076437	-790.9921973575806	1581936046.794908
100	2	6	17	414	1.0	-837.6738714344534	-848.5986904937262	-849.1207582425783	-854.6356358715938	1581936052.2088747
100	2	7	11	415	0.0	-844.6551758036325	-850.3883547575624	-853.7758620724901	-856.6354837989885	1581936049.4101152
100	2	7	11	416	0.2	-781.4522902231928	-786.4492777439143	-785.0964799162791	-787.4263937893485	1581936056.6730437
100	2	7	11	417	0.4	-705.8724534232354	-708.9569297029074	-715.4343314050093	-715.8521041705142	1581936054.669336
100	2	7	11	418	0.6	-771.1950385330423	-781.1928078144522	-781.3084412854985	-788.0941063933867	1581936055.201626
100	2	7	11	419	0.8	-719.7566359446008	-722.610785029765	-720.8232760232663	-723.0213605502094	1581936056.8892658
100	2	7	11	420	1.0	-812.8179799153975	-822.3846546790691	-827.7593706818982	-831.0151183615684	1581936054.6146612
100	2	8	5	421	0.0	-732.6050285978287	-739.554441927918	-737.6079532530266	-740.4219133314259	1581936057.2520401
100	2	8	5	422	0.2	-748.2369384438026	-753.4153100809544	-759.623351683881	-761.9900531303236	1581936061.8679485
100	2	8	5	423	0.4	-789.6804166334821	-796.0958581632236	-802.9379466894942	-805.0335746776137	1581936058.90081
100	2	8	5	424	0.6	-760.9561361167923	-766.8717942898355	-772.1562227985512	-773.9361828601128	1581936056.032397
100	2	8	5	425	0.8	-715.1839877974554	-719.5068802926075	-723.2972693931848	-724.3068912182073	1581936056.2628064
100	2	8	5	426	1.0	-682.7846020686324	-684.5372270839363	-690.310492346154	-691.3314581480654	1581936056.809163
100	2	9	15	427	0.0	-804.9022430943866	-812.106649529525	-813.9809383457541	-819.6534241559206	1581936058.2016883
100	2	9	15	428	0.2	-760.0149485279624	-764.4746678786943	-764.9826631452916	-768.6150267014723	1581936058.0707846
100	2	9	15	429	0.4	-730.8545485527167	-736.2759843194972	-737.2005676343955	-739.0146212930547	1581936072.197091
100	2	9	15	430	0.6	-807.6355723815378	-818.3177940306255	-819.4619892215001	-823.1903238410546	1581936070.8689735
100	2	9	15	431	0.8	-757.542613582126	-760.3681813036333	-760.0692851538458	-762.6817250592172	1581936072.8954394
100	2	9	15	432	1.0	-675.8710483607713	-684.6787604845488	-681.8107661677494	-688.2780262934058	1581936069.1278834
100	2	10	12	433	0.0	-834.949507829561	-838.4063570417003	-844.0277577142642	-845.410436599138	1581936089.293753
100	2	10	12	434	0.2	-801.8591433915802	-812.6820585809089	-808.8407820964557	-817.2803390024981	1581936070.362414
100	2	10	12	435	0.4	-789.2174618914751	-793.4958970540556	-794.7077793171898	-797.7911380119243	1581936081.3975577
100	2	10	12	436	0.6	-758.4684222768725	-761.5494367334687	-762.5773922984092	-763.6310577944786	1581936066.7900853
100	2	10	12	437	0.8	-767.3886808639237	-773.2280702341718	-774.8412261534454	-777.76964134707	1581936065.038407
100	2	10	12	438	1.0	-734.4703662360008	-742.5260256682018	-742.4077633418033	-747.6267387602604	1581936065.2867243
100	2	11	13	439	0.0	-837.1189574966562	-840.0616784443544	-845.5282601320117	-846.1620739645093	1581936068.1355793
100	2	11	13	440	0.2	-822.9215644157727	-826.5713362020747	-826.8817487907144	-830.3578464674882	1581936067.5850415
100	2	11	13	441	0.4	-817.1953168411865	-820.8941466555003	-821.115474334505	-823.6250026709507	1581936074.1311047
100	2	11	13	442	0.6	-835.9299743375515	-848.4889031259238	-847.5974687770703	-855.3259005012719	1581936084.299747
100	2	11	13	443	0.8	-785.334911165153	-793.7442918705608	-793.2520942331827	-798.3006944880203	1581936085.1801922
100	2	11	13	444	1.0	-722.9757752540067	-734.9685005980404	-729.2095539327188	-738.04691750933	1581936080.0978959
100	2	12	6	445	0.0	-803.2780406599902	-807.1981029861175	-810.2347669436551	-811.5967553212956	1581936105.3904824
100	2	12	6	446	0.2	-735.4147938090999	-739.661163141043	-744.8883129075517	-748.107493203779	1581936109.020404
100	2	12	6	447	0.4	-678.8289059495023	-681.9034518161437	-681.9523529175282	-683.1881445074055	1581936098.2403538
100	2	12	6	448	0.6	-784.4166421270642	-788.5895240216879	-789.0075897595923	-790.5819642051632	1581975918.2930293
100	2	12	6	449	0.8	-765.8554128807033	-772.2484442578237	-778.3342403314825	-779.8603461626125	1581967497.56265
100	2	12	6	450	1.0	-804.1824876477418	-809.2924341887997	-809.2742999230012	-811.5285076373206	1581936085.397908
100	2	13	10	451	0.0	-718.1751969149727	-718.2018625052153	-720.8145530778163	-722.9080627618187	1581936083.4052217
100	2	13	10	452	0.2	-723.9049831948425	-727.7245049010272	-727.5084112740954	-730.2373270021816	1581936076.6794252
100	2	13	10	453	0.4	-770.2373202847461	-774.6249032283122	-774.4066114416512	-775.4442218189478	1581936083.3011796
100	2	13	10	454	0.6	-835.8556623430304	-842.9351595713963	-842.0437828661177	-844.4605138344684	1581936076.2589722
100	2	13	10	455	0.8	-772.168479295211	-777.2301199683246	-778.801392249176	-780.9885357531474	1581936082.0542364
100	2	13	10	456	1.0	-782.3439092550775	-789.1955713018056	-792.2315610862439	-794.1238009521128	1581936075.1399958
100	2	14	23	457	0.0	-809.0929560899672	-813.8503329942921	-810.8320429326958	-814.8246212311444	1581936090.951879
100	2	14	23	458	0.2	-786.5071499676549	-796.0441257294856	-788.3005890530925	-796.3356359772305	1581936081.6523077
100	2	14	23	459	0.4	-805.0859274643567	-810.8641229551922	-808.1147467622926	-813.2603107394635	1581936090.282536
100	2	14	23	460	0.6	-732.5333896914625	-735.712814606941	-735.1049019668626	-736.3952017308792	1581936109.3984928
100	2	14	23	461	0.8	-719.7152724517713	-724.8517435947592	-726.748270572885	-729.5593496338071	1581936085.7106175
100	2	14	23	462	1.0	-803.8187571118109	-812.4228734178005	-810.5437205468311	-814.9827598131815	1581936081.2312624
100	2	15	12	463	0.0	-857.9364508124893	-862.4525065662566	-868.4218789387752	-868.7225279647623	1581936110.9270399
100	2	15	12	464	0.2	-753.6933434701997	-756.1234109784564	-756.6491006400703	-757.6755722391374	1581936096.316345
100	2	15	12	465	0.4	-727.6638150886049	-733.7966655107892	-732.0542782003453	-736.6724403449476	1581936103.306651
100	2	15	12	466	0.6	-786.5835308112627	-793.1108839945621	-794.6137027585651	-797.4212963145932	1581936098.364681
100	2	15	12	467	0.8	-709.1794984299174	-710.7551264456879	-713.4028852442667	-714.9221540777928	1581936096.6195748
100	2	15	12	468	1.0	-780.8462550652222	-788.0137062131818	-787.8010701911087	-792.6401081843746	1581936093.6916132
100	2	16	7	469	0.0	-771.7881593425501	-773.3647887975936	-774.5346670595488	-775.4203303265915	1581936099.0448484
100	2	16	7	470	0.2	-777.4008667173987	-780.6031977469714	-782.4690350244276	-784.5664056209745	1581936095.6929505
100	2	16	7	471	0.4	-804.5701663314302	-811.4941278606295	-813.9109730030127	-816.1260596401887	1581936106.470675
100	2	16	7	472	0.6	-690.2248525334653	-695.2498080541644	-701.9487018690846	-704.2178926567159	1581936107.1627486
100	2	16	7	473	0.8	-721.3927942034503	-724.7384450990021	-726.2702610842963	-727.524187445466	1581936095.144256
100	2	16	7	474	1.0	-699.1372821076835	-704.4473264447647	-705.7979672651338	-709.0864783675369	1581936096.6720421
100	2	17	10	475	0.0	-779.3889568909786	-788.7307748002992	-785.4416998216801	-791.0084328970271	1581936101.8867996
100	2	17	10	476	0.2	-758.9170369687607	-764.4745294204142	-762.1305970881621	-766.6003260527092	1581936095.2229085
100	2	17	10	477	0.4	-699.9025639438019	-701.5299340323613	-702.0219723036189	-703.6953112148996	1581936096.6085112
100	2	17	10	478	0.6	-670.4621322303607	-674.1597510656417	-681.5438915527379	-682.9045137718251	1581936121.8177369
100	2	17	10	479	0.8	-813.829467900567	-818.9086400375023	-822.7451594384254	-824.2877266635646	1581936115.0562863
100	2	17	10	480	1.0	-705.9627178849623	-710.4552994359692	-711.4936548425694	-714.0763167067378	1581936110.3947299
100	2	18	13	481	0.0	-857.1607054016396	-862.3391365038655	-861.9003090941898	-865.2816876393947	1581936118.960634
100	2	18	13	482	0.2	-845.5316538839612	-849.2493060204641	-852.1549709011442	-853.2462498472113	1581936120.7790303
100	2	18	13	483	0.4	-851.2009862797381	-853.8418366812924	-860.5216609643288	-862.2492698099727	1581936121.607468
100	2	18	13	484	0.6	-807.7051414786753	-812.1664681736631	-814.4789380610742	-815.9948889939633	1581936116.328415
100	2	18	13	485	0.8	-816.0235452629228	-822.1562259093103	-827.6703901979969	-829.5610590900501	1581936108.4846375
100	2	18	13	486	1.0	-791.5428653227267	-800.1157685700201	-796.7842699848558	-803.6027085408963	1581936108.379273
100	2	19	19	487	0.0	-801.9853060176367	-810.8382913140081	-807.1932212719764	-814.4941578360446	1581936110.8135502
100	2	19	19	488	0.2	-818.3374429356867	-821.7180955803934	-822.1703862061148	-825.1558165701898	1581936114.0098414
100	2	19	19	489	0.4	-807.459159350401	-813.8187740660234	-812.9481009350916	-816.2464199685576	1581936112.1209269
100	2	19	19	490	0.6	-767.9946611560757	-778.8849820640082	-774.383415545923	-784.0545294731971	1581936110.0147226
100	2	19	19	491	0.8	-717.3890998728775	-723.2411028277388	-720.4178987655123	-724.7728614264889	1581936108.7375133
100	2	19	19	492	1.0	-747.3243363803169	-751.7079570015088	-749.3564422735001	-752.8996208017345	1581936109.372505
100	2	20	13	493	0.0	-770.9778596623377	-777.0114156437004	-777.7900018993919	-780.2959466740773	1581936117.5088794
100	2	20	13	494	0.2	-710.4900017755573	-712.7701435353058	-715.2395689172745	-716.7234856290391	1581936117.8511624
100	2	20	13	495	0.4	-766.4581398794362	-775.1978881955317	-772.4549393414011	-779.0674221983037	1581936123.3896606
100	2	20	13	496	0.6	-822.7746863163328	-826.5731268725567	-831.304816049386	-833.1560863723622	1581936141.2944515
100	2	20	13	497	0.8	-768.5894492672452	-772.7944789020787	-774.6914746826067	-776.8018586729625	1581936129.0914848
100	2	20	13	498	1.0	-741.4174861163295	-745.8519468524463	-748.0588912799734	-749.445729158592	1581936122.9361029
100	2	21	15	499	0.0	-835.9733546554968	-842.5156655578106	-842.2996468195879	-847.8988598995319	1581936127.1552372
100	2	21	15	500	0.2	-766.1259756551697	-772.7530461560315	-771.525303643202	-774.6410598286874	1581936132.2254105
100	2	21	15	501	0.4	-787.3934372782657	-791.7439660845273	-791.1852674158455	-793.7568822310202	1581936130.0405262
100	2	21	15	502	0.6	-812.7370518856383	-818.1140793543246	-817.3226944497502	-821.2137142425321	1581936127.7427816
100	2	21	15	503	0.8	-815.6479983274287	-820.9115816977697	-820.5302176943013	-823.5917922441463	1581936125.8634765
100	2	21	15	504	1.0	-818.0825217786548	-822.8669571203923	-824.2897949238551	-826.5086087898743	1581936120.8860626
100	2	22	16	505	0.0	-820.2907088835613	-828.3263491908444	-827.95956894384	-831.6161738193692	1581936125.495087
100	2	22	16	506	0.2	-783.2705755279206	-788.3616500878445	-786.5374399732897	-791.0708382336313	1581936125.7768896
100	2	22	16	507	0.4	-744.0652625694264	-750.47945836602	-745.6909743149379	-751.4181701992125	1581936129.9033813
100	2	22	16	508	0.6	-769.1452636679526	-772.316855736925	-772.9637258855563	-775.8346389275004	1581936124.5105782
100	2	22	16	509	0.8	-710.8093589292265	-715.7953716880778	-716.2088639376659	-719.7401438068943	1581936128.3429322
100	2	22	16	510	1.0	-752.5151081070222	-757.8618873513379	-756.3449025788425	-759.6408529362603	1581936124.2074146
100	2	23	12	511	0.0	-732.5421695987402	-740.186814558513	-740.0499298664635	-744.5875907380646	1581936151.7291596
100	2	23	12	512	0.2	-746.6024339735063	-749.5087578815037	-751.1441764500984	-753.0268530008177	1581936162.8544242
100	2	23	12	513	0.4	-784.5498752792093	-792.5858241125463	-791.7881937772215	-798.0437105707674	1581936377.9440627
100	2	23	12	514	0.6	-750.4727862803533	-755.7812476519538	-755.4324117969542	-759.6385678040575	1581936141.5862446
100	2	23	12	515	0.8	-722.3586388247268	-725.1696837678584	-724.8432237406957	-726.9267754187225	1581936131.3977482
100	2	23	12	516	1.0	-727.8358077777873	-731.6932263931732	-732.7469472572118	-735.2087057146613	1581936140.2146995
100	2	24	16	517	0.0	-773.3124219189286	-775.1996628220278	-778.2757299367082	-780.3938523821663	1581936139.6641092
100	2	24	16	518	0.2	-772.5268751096805	-780.1759703776372	-781.7325148718949	-785.4043165709985	1581936138.127149
100	2	24	16	519	0.4	-825.6695756728836	-832.097526548343	-831.7132364777692	-834.190151672098	1581936141.0702803
100	2	24	16	520	0.6	-785.0239008462097	-790.2380093518025	-795.4356978383676	-797.8236534441799	1581936135.3413029
100	2	24	16	521	0.8	-794.2484974537257	-800.397425942789	-803.0400963791951	-805.4452114529262	1581936139.729931
100	2	24	16	522	1.0	-795.7691857474396	-802.7476537021976	-804.55493528151	-808.5607304604099	1581936133.9428005
100	2	25	20	523	0.0	-781.4794665575522	-785.6324970112944	-787.67239990322	-789.2813563546619	1581936146.5589578
100	2	25	20	524	0.2	-766.8213338714203	-770.363090161243	-768.5487557876088	-771.7302974377176	1581936135.2104099
100	2	25	20	525	0.4	-817.4454062384959	-824.4296243083397	-824.8670421768422	-827.9752173220996	1581936142.9656808
100	2	25	20	526	0.6	-773.4122535807933	-781.3558042931314	-780.1773269717416	-786.9709818471367	1581936169.3441184
100	2	25	20	527	0.8	-752.9665184275863	-757.2775923721673	-759.8871191533217	-762.7030791655411	1581936137.059164
100	2	25	20	528	1.0	-730.8688002901648	-738.2394117504532	-734.8861515912369	-740.6215895099983	1581936154.222129
100	2	26	11	529	0.0	-804.3019958304183	-807.7640181579958	-809.8174910861412	-811.2531638951323	1581936169.6746933
100	2	26	11	530	0.2	-730.3329253564547	-737.5740598087705	-735.9349139361619	-742.2588862219113	1581936152.139116
100	2	26	11	531	0.4	-756.621278630708	-762.3963830369013	-767.3157347842898	-771.0408603647153	1581936149.2949047
100	2	26	11	532	0.6	-770.9397313658649	-778.1543610495061	-777.0797056405428	-779.9395267960742	1581936150.8668542
100	2	26	11	533	0.8	-763.7774540753244	-767.714983997946	-770.7076607284462	-772.1805650178675	1581936257.2954445
100	2	26	11	534	1.0	-762.933830794339	-762.8852562686371	-765.2589384484511	-766.3389420778125	1581936153.0839844
100	2	27	18	535	0.0	-772.832243657868	-776.3640675297365	-777.1452443591496	-778.0281464236533	1581936164.786498
100	2	27	18	536	0.2	-612.5125080458231	-614.9370679720595	-613.9719624129341	-616.3372600823086	1581936148.553302
100	2	27	18	537	0.4	-848.7189416477478	-854.1595183748822	-854.0765050298118	-858.6945977392459	1581936150.8593302
100	2	27	18	538	0.6	-783.3505733030191	-788.5084447845302	-787.8076453944731	-792.0075801233612	1581936155.000997
100	2	27	18	539	0.8	-790.3278804977891	-794.7759405745865	-798.0718453707718	-800.8132649454807	1581936152.886056
100	2	27	18	540	1.0	-740.1928540138198	-749.6886613084505	-746.1089430122087	-751.5006924218504	1581936149.4916966
100	2	28	13	541	0.0	-739.2975743175815	-743.0929293232512	-746.2646947330217	-746.8615021700945	1581936173.193341
100	2	28	13	542	0.2	-733.4214438052176	-735.832104993121	-740.9505688827331	-741.983815770898	1581936149.828379
100	2	28	13	543	0.4	-787.2092877345264	-793.2040560599291	-793.6474433734611	-797.367566991592	1581936151.4658751
100	2	28	13	544	0.6	-719.3475986407991	-721.8202096134211	-721.3625239842391	-723.7873404237697	1581936178.9743624
100	2	28	13	545	0.8	-787.6868132250162	-794.3633217432431	-794.0544657034261	-797.7585582434918	1581936166.5165102
100	2	28	13	546	1.0	-729.0592090408645	-733.8003175608617	-733.1986054084745	-734.7833323370693	1581936164.3690932
100	2	29	14	547	0.0	-754.8115073088162	-760.0583003451123	-761.6967718131599	-764.250152996848	1581936167.7829084
100	2	29	14	548	0.2	-846.3830912197957	-851.6736587318538	-850.3920368499516	-854.5222449962965	1581936175.463715
100	2	29	14	549	0.4	-778.9550882043958	-784.6121175214447	-786.4038952966984	-790.8780331886743	1581936169.3405437
100	2	29	14	550	0.6	-765.2488536774091	-767.4952361101429	-773.7297795639746	-773.7284861685966	1581936170.3371503
100	2	29	14	551	0.8	-720.6837886302666	-729.1312173426802	-727.8655949452992	-733.4668383992723	1581936164.0632367
100	2	29	14	552	1.0	-791.4352531155089	-797.6745823420247	-799.6760648385713	-803.4392058856247	1581936163.594969
100	2	30	14	553	0.0	-806.137042184846	-810.8913612851428	-817.2508574536232	-820.2147806189269	1581936171.8540065
100	2	30	14	554	0.2	-786.321383306495	-789.1689818564972	-791.6960361271167	-793.5632867688147	1581936172.820361
100	2	30	14	555	0.4	-740.7119094302028	-745.2256562931922	-746.7188110205958	-748.9079004991987	1581936258.1740544
100	2	30	14	556	0.6	-812.5306883489366	-815.7741292857984	-815.3874678324178	-817.9438050221382	1581936171.527877
100	2	30	14	557	0.8	-770.1548772061122	-773.1512496445082	-777.5006466252295	-779.7812373848045	1581936166.5630577
100	2	30	14	558	1.0	-759.9297500295813	-767.5968917934117	-767.5050287422646	-772.1428539873476	1581936162.8038137
300	2	0	7	559	0.0	-2260.832101770921	-2267.4368874145475	-2266.286715200675	-2269.483538651174	1581936181.3744783
300	2	0	7	560	0.2	-2329.143239948007	-2333.7912750688324	-2336.986673603701	-2339.445698224036	1581936173.1000774
300	2	0	7	561	0.4	-2406.533451314152	-2411.304539808679	-2414.709338724252	-2417.3530772795243	1581936194.2158694
300	2	0	7	562	0.6	-2294.2894860699757	-2301.739157560513	-2302.0613455311595	-2305.431814301244	1581936198.5666227
300	2	0	7	563	0.8	-2242.1725660050283	-2249.387761211622	-2252.098074071294	-2255.596850422904	1581936191.5902436
300	2	0	7	564	1.0	-2286.009503440397	-2293.967912648817	-2295.5903341118456	-2298.443011887645	1581936175.2753804
300	2	1	8	565	0.0	-2329.088423522019	-2338.0530058693803	-2338.125818760311	-2345.693566699289	1581936199.792051
300	2	1	8	566	0.2	-2362.982721695617	-2370.0248036208536	-2371.7593607388308	-2374.980505866583	1581936197.922679
300	2	1	8	567	0.4	-2529.214997155011	-2535.9511926993555	-2538.971574228988	-2540.002639978253	1581936219.6934106
300	2	1	8	568	0.6	-2550.4875662234435	-2557.497018419653	-2564.956518381094	-2566.278749373238	1581936193.2554195
300	2	1	8	569	0.8	-2358.8511757637752	-2363.2780963557475	-2367.0395349777586	-2368.4530698757744	1581936209.6807778
300	2	1	8	570	1.0	-2550.7688521275304	-2562.051503379205	-2563.8481676026763	-2568.179922352817	1581936176.409466
300	2	2	20	571	0.0	-2433.801448694494	-2437.9823246450924	-2435.8774581924317	-2439.814616642615	1581936231.024463
300	2	2	20	572	0.2	-2218.5743016572565	-2227.5129856168687	-2221.51910890002	-2228.624994063892	1581936194.1114233
300	2	2	20	573	0.4	-2356.609012875655	-2361.328979153673	-2360.7087782756826	-2363.82036315157	1581936272.4986613
300	2	2	20	574	0.6	-2385.0549697456463	-2393.2359477190444	-2389.289755529392	-2396.303103961197	1581936191.27182
300	2	2	20	575	0.8	-2347.268933503032	-2351.427081748377	-2350.894314663349	-2353.0489184693915	1581936219.7435267
300	2	2	20	576	1.0	-2455.4838212000045	-2463.978378885537	-2466.0352055920207	-2471.727581103163	1581936188.9298377
300	2	3	6	577	0.0	-2196.356828224092	-2203.0236877965963	-2214.311655415636	-2215.047452693252	1581936244.6442144
300	2	3	6	578	0.2	-2107.778701825765	-2113.505027582247	-2115.861381741961	-2117.8971533898607	1581936226.6154609
300	2	3	6	579	0.4	-2382.246889758517	-2391.9070240001997	-2395.5734349847994	-2396.7683489830897	1581936205.367809
300	2	3	6	580	0.6	-2224.968760231391	-2231.128572132142	-2239.3852011570143	-2242.1600896966897	1581936198.2079952
300	2	3	6	581	0.8	-2024.9519441237783	-2029.9928489054	-2032.8503749124447	-2036.8374695819282	1581936260.3619611
300	2	3	6	582	1.0	-2177.995189301568	-2185.6020486274733	-2185.223945117226	-2187.798199773403	1581936187.191222
300	2	4	14	583	0.0	-2425.42791536385	-2435.367560798209	-2439.392459808253	-2443.3628098015397	1581936223.0095158
300	2	4	14	584	0.2	-2478.931919552796	-2486.6335367271395	-2485.8634676883003	-2489.571257889465	1581936341.4731593
300	2	4	14	585	0.4	-2127.2208727510347	-2132.5876241791957	-2132.924151883893	-2135.911354461077	1581936246.9127686
300	2	4	14	586	0.6	-2446.533520990952	-2453.2152007764075	-2454.6683824710103	-2458.05300687899	1581936216.6937106
300	2	4	14	587	0.8	-2275.906429996453	-2279.7516154853893	-2277.8824836442154	-2280.288460012793	1581936200.6144125
300	2	4	14	588	1.0	-2391.8443817673165	-2399.127610310347	-2405.126405690103	-2406.9273447748965	1581936193.746475
300	2	5	18	589	0.0	-2203.1514714860173	-2207.4243554032337	-2212.3469476985006	-2212.875921514444	1581936223.9212525
300	2	5	18	590	0.2	-2353.7411172852358	-2363.3436401936538	-2360.332807926266	-2368.722681973028	1581936280.156557
300	2	5	18	591	0.4	-2325.317917541834	-2328.9312839101353	-2327.303814409109	-2330.399717979635	1581936400.2396405
300	2	5	18	592	0.6	-2245.1907560210584	-2256.161643665408	-2258.1504575505523	-2263.72497192635	1581936325.8803425
300	2	5	18	593	0.8	-2294.6200662986525	-2303.4388594997463	-2299.9827009820524	-2305.366024260234	1581936227.7707388
300	2	5	18	594	1.0	-2277.2166933345347	-2281.856064207476	-2282.8333089621024	-2284.8272655141377	1581936204.49969
300	2	6	17	595	0.0	-2243.2137286919988	-2247.7952007413933	-2245.15375517696	-2248.7404752513794	1581936217.0813673
300	2	6	17	596	0.2	-2369.8350871478838	-2377.0408835814205	-2374.488563173231	-2380.010123531346	1581936249.951453
300	2	6	17	597	0.4	-2392.5852398847746	-2397.7826721936835	-2397.665489488108	-2399.812866371473	1581936217.2540843
300	2	6	17	598	0.6	-2505.5849833825955	-2511.6927019671602	-2510.886588322473	-2514.876148718137	1581936222.5081007
300	2	6	17	599	0.8	-2460.2164499408427	-2466.526242166453	-2467.3592015138347	-2469.7115335208537	1581936231.4731724
300	2	6	17	600	1.0	-2269.2633796447963	-2278.967709785059	-2274.2566520202977	-2278.049999814661	1581936221.8603392
300	2	7	11	601	0.0	-2172.7963829185346	-2175.7105735428886	-2174.7991072334453	-2176.9938863605266	1581936225.9968913
300	2	7	11	602	0.2	-2288.315309062919	-2295.965124366712	-2296.0732676890884	-2300.148828952717	1581936239.3814554
300	2	7	11	603	0.4	-2295.6394231495638	-2300.5264699292475	-2302.4867064857003	-2304.879184208985	1581936228.3202336
300	2	7	11	604	0.6	-2384.412475157992	-2392.980062728968	-2392.172201450914	-2395.9958713509773	1581936238.7448556
300	2	7	11	605	0.8	-2333.073670972313	-2338.008598801672	-2338.027147705792	-2340.157254166421	1581936233.032725
300	2	7	11	606	1.0	-2297.8020457946577	-2304.27194115754	-2306.466727987988	-2309.035025605536	1581936214.966542
300	2	8	5	607	0.0	-2287.918451005848	-2294.330647464685	-2298.364926900225	-2301.074840307145	1581936241.2488976
300	2	8	5	608	0.2	-2097.287826952783	-2101.536105818891	-2101.7643685870803	-2104.171418596112	1581936257.0984085
300	2	8	5	609	0.4	-2290.4336816955256	-2296.166262594433	-2300.8488707752144	-2304.2544708919518	1581936248.0758047
300	2	8	5	610	0.6	-2359.324016917493	-2366.274268244222	-2373.188543282805	-2373.8533899044896	1581936242.893893
300	2	8	5	611	0.8	-2453.202885555904	-2461.0155126120353	-2466.421631643747	-2469.493897887844	1581936244.9763052
300	2	8	5	612	1.0	-2336.9734712923278	-2343.0863818301823	-2350.345165313973	-2352.7800144795387	1581936237.0082948
300	2	9	15	613	0.0	-2414.5157035227344	-2419.925364863898	-2420.005657536366	-2423.1901210880765	1581936252.8803563
300	2	9	15	614	0.2	-2210.7797241713643	-2217.43646710482	-2213.4798360166265	-2218.3886373797172	1581936263.969551
300	2	9	15	615	0.4	-2305.295529267959	-2313.2074540311883	-2311.3729113087193	-2317.047054076696	1581936252.4090037
300	2	9	15	616	0.6	-2323.7430713471626	-2331.790903449172	-2331.704089551093	-2337.101701448891	1581936270.707921
300	2	9	15	617	0.8	-2269.185483455278	-2279.927491875837	-2280.487845853816	-2286.492674098472	1581936241.772701
300	2	9	15	618	1.0	-2475.5913645001087	-2481.524944964272	-2483.242478978689	-2486.685816535298	1581936237.0177872
300	2	10	12	619	0.0	-2268.25648919532	-2274.3931800356136	-2285.066114777009	-2287.904303345704	1581936282.3711486
300	2	10	12	620	0.2	-2441.4300714321357	-2445.947275623684	-2449.6953287001197	-2450.938568235666	1581936288.557084
300	2	10	12	621	0.4	-2435.0412980923284	-2442.964938036761	-2440.8401878461555	-2445.219120527744	1581936325.0317714
300	2	10	12	622	0.6	-2410.3143823302044	-2415.806157060457	-2418.5773231859007	-2420.996051573071	1581936284.8855422
300	2	10	12	623	0.8	-2091.6238191135008	-2097.5831594512993	-2098.303696394617	-2101.675701224292	1581936261.3004985
300	2	10	12	624	1.0	-2117.154449639811	-2127.9974078101473	-2126.352265343223	-2133.1527647027287	1581936245.9343293
300	2	11	13	625	0.0	-2302.5562094934658	-2306.4660520724365	-2310.026206709977	-2311.623975041929	1581936289.5721478
300	2	11	13	626	0.2	-1891.640903850825	-1894.7150455430847	-1895.496771819288	-1897.567688949104	1581936299.8987193
300	2	11	13	627	0.4	-2430.586648161558	-2438.464533242637	-2441.6997211733506	-2444.872773045035	1581936281.7603416
300	2	11	13	628	0.6	-2429.5649027341738	-2434.176145299618	-2433.8585437005904	-2435.487291312472	1581936268.3329937
300	2	11	13	629	0.8	-2150.330124679806	-2159.043087875939	-2159.129816132588	-2165.4510481226644	1581936347.978389
300	2	11	13	630	1.0	-2283.116672387187	-2290.2466693351835	-2288.3408860198033	-2292.6145637936925	1581936252.5428367
300	2	12	6	631	0.0	-2525.759022540205	-2530.6590366610503	-2536.924380697476	-2539.559640720363	1581936290.2651355
300	2	12	6	632	0.2	-2440.6725823992365	-2447.840745922641	-2455.1903716312963	-2457.323605244641	1581936286.3849924
300	2	12	6	633	0.4	-2400.906444991575	-2414.956111061041	-2415.5751461893287	-2420.8672437669675	1581936282.2305074
300	2	12	6	634	0.6	-2058.488167046735	-2069.266352286405	-2069.821727845941	-2073.99076535249	1581936286.7282805
300	2	12	6	635	0.8	-2322.559240589472	-2326.228992804656	-2330.6092709665822	-2330.609342000382	1581936272.9250236
300	2	12	6	636	1.0	-2257.888941628164	-2265.027113787189	-2269.214114950857	-2270.6432095737264	1581936259.2628243
300	2	13	10	637	0.0	-2395.1351419456337	-2405.7548907475148	-2406.4134108309777	-2412.242386739013	1581936295.8776848
300	2	13	10	638	0.2	-2383.2259108380626	-2394.2490072137816	-2388.5437675812746	-2396.346341612579	1581936288.9580252
300	2	13	10	639	0.4	-2408.0350909663184	-2414.9680358712303	-2416.2965878342607	-2420.6150186478794	1581936285.4054675
300	2	13	10	640	0.6	-2334.662334549491	-2340.275519587292	-2344.396760795289	-2345.0735976580067	1581936277.8282886
300	2	13	10	641	0.8	-2397.1032478162288	-2402.981820320194	-2406.5723150799163	-2409.5858910923084	1581936277.3901327
300	2	13	10	642	1.0	-2496.6493053841964	-2505.3293863295576	-2543.1055123048277	-2543.7290522464623	1581936278.2254984
300	2	14	23	643	0.0	-2343.7294158920968	-2349.2964521642602	-2346.044304096868	-2349.624300544377	1581936382.454463
300	2	14	23	644	0.2	-2392.695147636028	-2401.183671756814	-2400.512486356989	-2406.384647132132	1581936286.1347902
300	2	14	23	645	0.4	-2361.602780322188	-2366.275855835369	-2369.737600077497	-2372.7703450354256	1581936319.4820035
300	2	14	23	646	0.6	-2391.4871871356245	-2394.346169108988	-2393.070222255517	-2395.5013720874413	1581936325.2900338
300	2	14	23	647	0.8	-2455.1189028125987	-2462.034420366896	-2458.9391467014984	-2463.1715618360904	1581936296.4168873
300	2	14	23	648	1.0	-2434.5101829151945	-2444.559605494369	-2441.3658212290443	-2446.048285125485	1581936274.1365092
300	2	15	12	649	0.0	-2454.8097339241103	-2464.087910519538	-2463.550361606608	-2466.752148869945	1581936316.6062424
300	2	15	12	650	0.2	-2370.380399516771	-2373.8807630753995	-2373.813802187597	-2376.225513304085	1581936300.6506414
300	2	15	12	651	0.4	-2442.032897261324	-2447.167760869132	-2453.442221084961	-2455.2999523793524	1581936300.2617478
300	2	15	12	652	0.6	-2342.358356916878	-2351.993564971905	-2348.571793609591	-2354.2073336253593	1581936299.2688615
300	2	15	12	653	0.8	-2176.017595692496	-2179.6242263289146	-2182.1703061867875	-2184.9230879666898	1581936286.9845603
300	2	15	12	654	1.0	-2435.6604297800945	-2442.128905817161	-2443.202775352759	-2446.658281740916	1581936359.4933665
300	2	16	7	655	0.0	-2174.2880656965367	-2178.560741372656	-2179.116885051953	-2180.7381277929126	1581936287.2507863
300	2	16	7	656	0.2	-2346.978431240618	-2349.978909951342	-2352.3701098291353	-2352.523964746763	1581936294.0687172
300	2	16	7	657	0.4	-2375.57763313028	-2378.8675112595347	-2380.383476754184	-2383.834948135863	1581936300.6767695
300	2	16	7	658	0.6	-2204.4445590953783	-2208.801786341011	-2211.720343333724	-2213.726714589154	1581936339.2805734
300	2	16	7	659	0.8	-2313.0847712789027	-2320.8202609994023	-2325.2176407165744	-2327.1087196375265	1581936413.0019312
300	2	16	7	660	1.0	-2064.062415040211	-2071.231829804715	-2074.720510254556	-2076.9315833407286	1581936287.3739738
300	2	17	10	661	0.0	-2435.870336088041	-2441.200590227594	-2441.494164263799	-2444.206186724378	1581936306.8826492
300	2	17	10	662	0.2	-2480.040648792985	-2486.728021726139	-2493.30113790265	-2495.442439457551	1581936315.2019503
300	2	17	10	663	0.4	-2266.070262685944	-2272.668962407006	-2272.385970110574	-2277.180807863501	1581936307.2827241
300	2	17	10	664	0.6	-2242.1070223611446	-2248.720777018495	-2251.3816396801603	-2254.393621635961	1581936393.0306895
300	2	17	10	665	0.8	-2152.6594517205135	-2159.2785947731245	-2165.5113716061774	-2168.6880623157213	1581936306.2555742
300	2	17	10	666	1.0	-2197.933641741833	-2206.798842989458	-2210.258728660789	-2212.629598849156	1581936293.6249068
300	2	18	13	667	0.0	-2407.874596793681	-2414.901861675245	-2414.0712276025115	-2418.368328578477	1581936379.7161708
300	2	18	13	668	0.2	-2536.439549852861	-2541.354685606041	-2541.2230336874622	-2545.3470743416165	1581936339.9194813
300	2	18	13	669	0.4	-2396.658857377384	-2405.144771056119	-2403.6909183948555	-2409.4667511891266	1581936336.8482559
300	2	18	13	670	0.6	-2373.311352717933	-2379.2164596703064	-2380.441003001142	-2383.6820974610728	1581936321.1960094
300	2	18	13	671	0.8	-2332.709874270236	-2335.4377624399162	-2339.312926355692	-2339.9736697474136	1581936326.3552244
300	2	18	13	672	1.0	-2393.870957397797	-2403.5222663525024	-2400.0070699947737	-2407.293579493008	1581936303.9820387
300	2	19	19	673	0.0	-2480.0496206363227	-2483.269848357278	-2486.0541007190805	-2487.599960298004	1581936501.0399826
300	2	19	19	674	0.2	-2581.763113784181	-2593.2894179776918	-2588.039751979653	-2596.8171989884386	1581936337.0009832
300	2	19	19	675	0.4	-2497.3992183992555	-2505.7043126972353	-2502.3805401095033	-2508.683699190792	1581936430.4726877
300	2	19	19	676	0.6	-2281.390569303416	-2285.8965934734106	-2283.859376471735	-2287.464599317568	1581936346.8788881
300	2	19	19	677	0.8	-2166.531086165869	-2171.4496375179	-2175.6758042581832	-2179.3819575987586	1581936315.111758
300	2	19	19	678	1.0	-2137.4064114105227	-2143.2888118382	-2142.318830966191	-2146.9570987587967	1581936315.1118858
300	2	20	13	679	0.0	-2427.3443270084217	-2431.933870120155	-2437.200278263645	-2438.760221743393	1581936334.5714383
300	2	20	13	680	0.2	-2431.411241119305	-2439.112488767289	-2441.715060731944	-2444.95298852132	1581936317.589221
300	2	20	13	681	0.4	-2139.595469314479	-2143.0986204905985	-2140.804928486533	-2143.269732385052	1581936330.5286508
300	2	20	13	682	0.6	-2148.4912532696617	-2155.221392678696	-2155.775887153619	-2158.629848346786	1581936313.49946
300	2	20	13	683	0.8	-2220.6840224836833	-2224.188794723439	-2222.591270011991	-2224.6609146052306	1581936329.1783948
300	2	20	13	684	1.0	-2193.5938033686853	-2199.3572602651698	-2197.1157677259293	-2199.3700247492607	1581936328.1818182
300	2	21	15	685	0.0	-2626.1870219274297	-2632.43355083337	-2638.630921314981	-2640.6215404090035	1581936369.250503
300	2	21	15	686	0.2	-2396.56074167789	-2402.1106591484163	-2402.481832638534	-2404.518876129989	1581936339.2809622
300	2	21	15	687	0.4	-2434.0913984857802	-2439.5206675031163	-2444.9932695448324	-2447.738137632159	1581936331.981932
300	2	21	15	688	0.6	-2449.8253694505884	-2458.4190334046034	-2459.638251227735	-2464.7682881846313	1581936325.7379072
300	2	21	15	689	0.8	-2189.1255926536387	-2192.5083667620866	-2193.8247939764333	-2195.396674387622	1581936334.0869634
300	2	21	15	690	1.0	-2301.5950739055756	-2307.449055154533	-2308.5918926842605	-2310.321865823101	1581936332.4430845
300	2	22	16	691	0.0	-2333.140818308711	-2338.4487378220842	-2341.287056202329	-2343.48850887008	1581936333.93786
300	2	22	16	692	0.2	-2415.870006347013	-2422.0126281218754	-2423.818971986454	-2427.981843834093	1581936548.0462296
300	2	22	16	693	0.4	-2304.80364362664	-2309.0217547853213	-2307.9243572853493	-2311.191220975891	1581936341.4916914
300	2	22	16	694	0.6	-2270.418854765737	-2280.741178895249	-2277.37956180532	-2283.285090060188	1581936395.5230913
300	2	22	16	695	0.8	-2392.729342472111	-2400.524202756778	-2402.041409643385	-2408.541734633101	1581936335.9718692
300	2	22	16	696	1.0	-2323.3258119557026	-2330.2951256477068	-2327.0538882645833	-2331.587991151064	1581936331.982015
300	2	23	12	697	0.0	-2413.423119221885	-2419.725706530144	-2418.7469462081744	-2422.1238799992802	1581936352.572098
300	2	23	12	698	0.2	-2358.527132118729	-2363.659200724161	-2366.292229685569	-2369.9834638082652	1581936345.4387383
300	2	23	12	699	0.4	-2283.8653942345222	-2289.032060384575	-2292.9222600600338	-2295.2121371338862	1581936344.7501986
300	2	23	12	700	0.6	-2344.687248500921	-2350.803195296105	-2350.274878087809	-2353.825501487415	1581936340.3796186
300	2	23	12	701	0.8	-2245.6040053467764	-2252.917674961071	-2253.7916453220005	-2257.430177662717	1581936337.6288035
300	2	23	12	702	1.0	-2225.61210520283	-2232.794005091998	-2231.6400550646304	-2236.4273446946568	1581936331.7947595
300	2	24	16	703	0.0	-2353.7086361482056	-2359.0583814769	-2355.502209377243	-2359.3519531791007	1581936363.9170675
300	2	24	16	704	0.2	-2339.420168858235	-2343.388457445946	-2341.4287082269425	-2344.049478312703	1581936348.5088625
300	2	24	16	705	0.4	-2412.3375960927947	-2425.0338930679213	-2419.431882869194	-2427.577175151391	1581936355.8298476
300	2	24	16	706	0.6	-2482.300153187235	-2490.0006658501693	-2488.386848034049	-2492.668304557517	1581936360.5532334
300	2	24	16	707	0.8	-2455.402511282076	-2460.56202967394	-2459.7009522533913	-2461.1143221319985	1581936359.455756
300	2	24	16	708	1.0	-2243.874974502329	-2250.931837945371	-2248.5969812036965	-2254.2488030722493	1581936347.379869
300	2	25	20	709	0.0	-2314.268051839716	-2320.776232193798	-2318.366118215372	-2322.8183894023186	1581936368.1730487
300	2	25	20	710	0.2	-2449.332245137181	-2453.679148025991	-2452.181479316567	-2456.244073054479	1581936369.7659454
300	2	25	20	711	0.4	-2314.257342994047	-2323.0662025351817	-2321.734539860187	-2326.77181217453	1581936517.4695957
300	2	25	20	712	0.6	-2386.900751981455	-2390.13959176666	-2390.030641469734	-2391.638165831793	1581936363.6539772
300	2	25	20	713	0.8	-2212.268654317312	-2216.7322633528365	-2213.388152188363	-2217.699548198093	1581936411.1390724
300	2	25	20	714	1.0	-2129.268029148564	-2135.8379926932266	-2134.061223932457	-2138.1042525916682	1581936353.8804579
300	2	26	11	715	0.0	-2182.9885183847646	-2184.7969843307515	-2182.8154292060376	-2185.0025437134655	1581936408.1702938
300	2	26	11	716	0.2	-2278.571686717436	-2286.536227516319	-2287.981140714194	-2289.132053350913	1581936369.0528038
300	2	26	11	717	0.4	-2357.0184100336865	-2360.7020958430776	-2362.216338622064	-2364.957461524263	1581936407.030184
300	2	26	11	718	0.6	-2240.2391200109373	-2246.01447051018	-2246.7950343123553	-2249.755625187719	1581936377.7994084
300	2	26	11	719	0.8	-2289.1413936891117	-2292.2819507418026	-2297.0195597993593	-2298.2943903252803	1581936386.9062412
300	2	26	11	720	1.0	-2211.2604050916307	-2222.8388382473827	-2228.758912427943	-2236.1553852189354	1581936362.7540102
300	2	27	18	721	0.0	-2355.8113523697825	-2362.7774740665986	-2360.58819473628	-2364.668788697936	1581936368.8980408
300	2	27	18	722	0.2	-2329.8971198208105	-2336.5526345325884	-2332.671405768925	-2338.2481627904613	1581936382.449658
300	2	27	18	723	0.4	-2397.938847201966	-2404.019203338942	-2405.139914033628	-2407.242024200942	1581936405.6444042
300	2	27	18	724	0.6	-2219.2208500967863	-2226.532809172709	-2226.747774067276	-2232.27502163157	1581936383.8414507
300	2	27	18	725	0.8	-2303.4251490484585	-2316.707658983205	-2309.1316088492777	-2317.0707477569595	1581936386.8869433
300	2	27	18	726	1.0	-2426.6389870727435	-2436.5825700052883	-2432.640972293737	-2440.274954653737	1581936357.5720048
300	2	28	13	727	0.0	-2221.3037122832866	-2227.9571809969875	-2235.6236361266674	-2241.6665394710235	1581936372.9626648
300	2	28	13	728	0.2	-2221.0621108108044	-2227.176362567719	-2230.3396633963675	-2232.5011617546966	1581936375.4786818
300	2	28	13	729	0.4	-2337.8678892812577	-2346.813450050749	-2350.975895839189	-2355.0065459503685	1581936374.6196163
300	2	28	13	730	0.6	-2262.1213566386327	-2272.899068257549	-2275.3044348434523	-2280.3424143750585	1581936384.8631637
300	2	28	13	731	0.8	-2239.6273754258928	-2249.960706881071	-2249.2522361530573	-2254.7181331749507	1581936379.8527634
300	2	28	13	732	1.0	-2141.4255103074297	-2150.6780208498026	-2152.997118082902	-2157.4746621455856	1581936367.5804636
300	2	29	14	733	0.0	-2374.3424209440745	-2378.83639161539	-2381.7328144672483	-2384.569776541225	1581936408.158694
300	2	29	14	734	0.2	-2333.8285077039773	-2340.200890883668	-2340.370816365582	-2345.278835002353	1581936399.3579338
300	2	29	14	735	0.4	-2383.1941804164458	-2391.680571894963	-2392.672253813508	-2397.164079009426	1581936386.7347386
300	2	29	14	736	0.6	-2428.688128066449	-2433.8827642239057	-2433.502581136155	-2435.977333145728	1581936398.5871825
300	2	29	14	737	0.8	-2304.780775817234	-2314.510091089046	-2311.133131963712	-2316.851998568517	1581936383.1596448
300	2	29	14	738	1.0	-2311.1990756810465	-2322.9179457602263	-2325.853394008061	-2329.8159810588204	1581936370.2875319
300	2	30	14	739	0.0	-2346.203566491496	-2346.6410994958064	-2346.485001993684	-2346.635761493753	1581936380.735607
300	2	30	14	740	0.2	-2333.729591566477	-2338.43965359332	-2341.734706162586	-2343.11322887416	1581936387.20915
300	2	30	14	741	0.4	-2223.3158145267093	-2226.537673940132	-2227.7613039399507	-2230.031980911893	1581936451.665252
300	2	30	14	742	0.6	-2123.9963775052092	-2127.378969953381	-2128.8270218409016	-2130.3860971093936	1581936416.2940435
300	2	30	14	743	0.8	-2133.9860346563905	-2138.3767920646837	-2139.6484676180467	-2141.808844283597	1581943454.6072152
300	2	30	14	744	1.0	-2380.286918693955	-2386.02542410604	-2388.4570918766863	-2389.7809143410004	1581943407.81671
600	2	0	7	745	0.0	-4569.366151558821	-4574.606173151229	-4577.085628957637	-4580.250152208776	1581946890.860092
600	2	0	7	746	0.2	-4619.357176635686	-4625.767454186902	-4627.217356474876	-4630.75294120248	1581948380.2399309
600	2	0	7	747	0.4	-4656.216585234495	-4665.458100735954	-4664.005719462717	-4669.505423154291	1581939604.9986553
600	2	0	7	748	0.6	-4746.265963282953	-4748.492642752682	-4746.008544261358	-4746.85990541689	1581975699.8044815
600	2	0	7	749	0.8	-5003.551531452073	-5012.310015847515	-5017.608250713267	-5020.417720561949	1581936436.4919944
600	2	0	7	750	1.0	-4684.58135213584	-4690.369482361349	-4687.241180391372	-4690.885078390106	1581936387.7767437
600	2	1	8	751	0.0	-4594.76250614648	-4598.738751508916	-4604.133109430928	-4605.045155529255	1581936516.1477404
600	2	1	8	752	0.2	-5111.536970429021	-5118.825423846171	-5120.7816228062875	-5122.915371236998	1581936463.7130485
600	2	1	8	753	0.4	-4876.7319301923635	-4882.115677383328	-4885.872475466359	-4887.6581723663485	1581936433.3387113
600	2	1	8	754	0.6	-4798.119201168958	-4804.7594157463145	-4806.866193651516	-4807.421106827047	1581936433.2337859
600	2	1	8	755	0.8	-4318.978534996676	-4323.132547980882	-4325.935289418019	-4327.581205418592	1581936725.966827
600	2	1	8	756	1.0	-4853.446491424653	-4862.252461296045	-4867.838568278322	-4870.420807045115	1581936391.8596272
600	2	2	20	757	0.0	-4898.419637624009	-4904.809217469382	-4905.444620324501	-4908.615250658464	1581936422.4862227
600	2	2	20	758	0.2	-4753.316405644369	-4758.192576321419	-4759.02824537211	-4762.43817917466	1581936460.472442
600	2	2	20	759	0.4	-4641.9871399552885	-4644.979344662795	-4645.064884322868	-4647.40572550731	1581936455.8652334
600	2	2	20	760	0.6	-4718.756758867201	-4725.6807662814035	-4724.882161594534	-4727.909350971504	1581936441.19867
600	2	2	20	761	0.8	-4885.040407491464	-4891.3372128481205	-4891.713772004301	-4895.165367758567	1581936425.453569
600	2	2	20	762	1.0	-4908.772606375572	-4915.301061433203	-4916.469598012148	-4920.505992099184	1581936403.6559756
600	2	3	6	763	0.0	-4244.355711892882	-4255.061042061883	-4256.272687101176	-4261.9279457893845	1581936415.585991
600	2	3	6	764	0.2	-4437.311711138311	-4440.958437485124	-4448.430536508083	-4450.195161649395	1581936490.1616356
600	2	3	6	765	0.4	-4580.287543433484	-4585.173798156069	-4590.764350396106	-4593.015491801565	1581936439.024406
600	2	3	6	766	0.6	-4372.3684360730595	-4377.755569263761	-4383.879467242437	-4384.821420204062	1581936497.7632477
600	2	3	6	767	0.8	-4291.940035823046	-4297.788400158839	-4301.717452997647	-4303.028358830251	1581936420.5474532
600	2	3	6	768	1.0	-4671.934383372867	-4679.217739069498	-4683.376174524185	-4683.632018039025	1581936433.5137568
600	2	4	14	769	0.0	-5092.222812599959	-5098.97601108197	-5098.10896577619	-5101.950259372011	1581936479.9437416
600	2	4	14	770	0.2	-4889.367989959301	-4894.728272770595	-4898.133227851469	-4900.4602089518075	1581936542.0458875
600	2	4	14	771	0.4	-4768.638128347502	-4773.101983262801	-4773.172590431261	-4774.387113956002	1581936543.6832151
600	2	4	14	772	0.6	-4252.821337722355	-4257.890533787009	-4262.195157335929	-4264.865135704936	1581936444.6046548
600	2	4	14	773	0.8	-4711.335932833741	-4718.748691038179	-4716.7265649785495	-4721.1496722243355	1581936457.9212067
600	2	4	14	774	1.0	-4817.085419702221	-4825.052662045498	-4828.055520984315	-4832.003242519208	1581936413.1716084
600	2	5	18	775	0.0	-4999.735687981238	-5002.748326125991	-5003.274949355186	-5005.17510900798	1581936450.1457958
600	2	5	18	776	0.2	-4617.4427109386	-4624.130711220418	-4624.912499678437	-4630.042334583487	1581936543.6123884
600	2	5	18	777	0.4	-4544.238710349441	-4550.462040340885	-4553.433440900636	-4558.424501683374	1581936442.6937306
600	2	5	18	778	0.6	-4880.80034972732	-4886.5848365950105	-4883.597255075053	-4887.936663691541	1581936471.3716264
600	2	5	18	779	0.8	-4949.152535326385	-4958.074833577086	-4959.996371409566	-4965.848084267677	1581936454.8500872
600	2	5	18	780	1.0	-4381.757882494145	-4389.228288005975	-4384.3388633009135	-4389.820315505689	1581936484.4633255
600	2	6	17	781	0.0	-4789.0139206544845	-4794.425243842257	-4790.928109940976	-4794.7571779372165	1581936436.7474294
600	2	6	17	782	0.2	-4586.725475382357	-4591.0332591719425	-4592.347727166378	-4593.919202164243	1581936444.7750053
600	2	6	17	783	0.4	-4404.1719097017385	-4410.568330926631	-4411.3583314916295	-4413.030969763729	1581936532.635387
600	2	6	17	784	0.6	-4374.522498349181	-4378.919826159707	-4380.967811108071	-4384.387787293648	1581936586.2560608
600	2	6	17	785	0.8	-4859.721237606822	-4871.943270375845	-4868.14384743694	-4875.276257193229	1581936453.539651
600	2	6	17	786	1.0	-4755.964411858791	-4762.831273268661	-4760.722395031404	-4765.349991668521	1581936436.9008114
600	2	7	11	787	0.0	-4611.85501535219	-4617.756394733015	-4618.276298415385	-4622.126222064142	1581936498.633938
600	2	7	11	788	0.2	-5080.897574933899	-5092.8679800057425	-5094.572769209869	-5098.867732368108	1581936464.652068
600	2	7	11	789	0.4	-4199.05806819341	-4205.5725663608855	-4201.490424117819	-4206.494161019358	1581936475.9577231
600	2	7	11	790	0.6	-4307.125174915907	-4313.980905273421	-4314.724651638529	-4320.067864443689	1581936631.7036967
600	2	7	11	791	0.8	-4956.625664004764	-4961.928420000269	-4962.332587635743	-4966.566543259169	1581936751.777166
600	2	7	11	792	1.0	-4474.520071992558	-4481.043784984176	-4485.255788687171	-4487.587262893265	1581936840.6137617
600	2	8	5	793	0.0	-4642.365099458873	-4653.3622666253395	-4654.517184516596	-4658.5219950012815	1581943449.7908123
600	2	8	5	794	0.2	-4870.552629022709	-4876.057030477708	-4881.5249360110165	-4882.315608255038	1581941184.5999238
600	2	8	5	795	0.4	-4160.7677249261105	-4160.7666042984665	-4162.273642852913	-4162.999125878596	1581936552.8735867
600	2	8	5	796	0.6	-4294.4054871592025	-4301.856485513938	-4308.008444582012	-4312.494712337072	1581936479.728018
600	2	8	5	797	0.8	-4498.36497254585	-4507.537570795485	-4512.461819675613	-4513.396258331863	1581936472.231093
600	2	8	5	798	1.0	-4762.441400645749	-4769.2388589502525	-4777.693919542786	-4779.496418482248	1581936514.7756753
600	2	9	15	799	0.0	-4987.061801574249	-4991.624461630576	-4990.421035933858	-4993.372988849595	1581936585.213735
600	2	9	15	800	0.2	-4762.223956610201	-4769.068340767585	-4772.072219686352	-4774.804536321506	1581936539.9340405
600	2	9	15	801	0.4	-4672.838958311007	-4680.460387164659	-4675.517100767602	-4681.731393078886	1581936674.2625363
600	2	9	15	802	0.6	-4563.839102164027	-4568.539005672028	-4567.3512265795125	-4570.519701054691	1581936535.5742705
600	2	9	15	803	0.8	-4944.452579711481	-4948.180360486472	-4949.768868097623	-4951.9070676426345	1581936471.9780388
600	2	9	15	804	1.0	-4457.1978533058555	-4464.102347583423	-4459.836309904142	-4464.605221290779	1581936448.698077
600	2	10	12	805	0.0	-4986.051156413101	-4990.486510868459	-4991.869569324839	-4994.8366294232455	1581936781.144164
600	2	10	12	806	0.2	-4824.644848062528	-4830.60060158502	-4829.7743601350785	-4834.226914431031	1581936522.9474814
600	2	10	12	807	0.4	-4951.9639494801095	-4957.754912156792	-4957.720582495829	-4959.990663422784	1581936566.9297943
600	2	10	12	808	0.6	-4623.997987987677	-4632.532237386114	-4632.773597731438	-4639.081500722887	1581936679.9640126
600	2	10	12	809	0.8	-4603.134475326437	-4609.127111883625	-4608.3164728264865	-4611.579656907012	1581936489.4390204
600	2	10	12	810	1.0	-4544.824240103959	-4552.080261038545	-4558.010236649199	-4562.051428819258	1581936650.366686
600	2	11	13	811	0.0	-4985.613381711055	-4997.199147054993	-5002.548938276552	-5007.050401538265	1581936520.58041
600	2	11	13	812	0.2	-4704.010010978296	-4712.256972299236	-4716.346681843672	-4718.6485729934775	1581936481.8974254
600	2	11	13	813	0.4	-4983.2037417209585	-4987.407429008041	-4987.154544199696	-4989.741578246124	1581936522.013972
600	2	11	13	814	0.6	-4766.53585947032	-4776.0814661108525	-4774.057508608782	-4778.165594400887	1581936568.0983465
600	2	11	13	815	0.8	-4592.883870709724	-4601.822747355409	-4599.060160839763	-4605.51898812185	1581936581.227033
600	2	11	13	816	1.0	-5063.4570960422825	-5072.560850170353	-5080.18199787738	-5083.829362833631	1581936473.890697
600	2	12	6	817	0.0	-5164.803751492422	-5177.771305419153	-5181.224683384785	-5184.371067502857	1581936705.5877962
600	2	12	6	818	0.2	-4292.325431732907	-4297.5190092260245	-4299.634832107024	-4303.031532196341	1581936512.9503431
600	2	12	6	819	0.4	-5041.4993373710795	-5056.634354626937	-5073.1115797136545	-5075.538094717672	1581936572.373098
600	2	12	6	820	0.6	-4738.710530931071	-4746.879926445791	-4746.4788884577065	-4750.296540544638	1581936585.674791
600	2	12	6	821	0.8	-3719.728134238308	-3720.1762234587013	-3718.7209689769643	-3720.550632423811	1581936718.7164996
600	2	12	6	822	1.0	-4438.228069121645	-4448.502801876625	-4467.914858147633	-4472.120605681703	1581936525.8820474
600	2	13	10	823	0.0	-4563.902152308023	-4570.325114508602	-4571.963567789598	-4574.9358453227205	1581936513.593731
600	2	13	10	824	0.2	-4898.920026880934	-4905.271005011554	-4902.168047371847	-4906.937319960891	1581936577.697609
600	2	13	10	825	0.4	-4443.9903589284	-4450.114268745316	-4453.656082192211	-4455.38377851032	1581936543.9117022
600	2	13	10	826	0.6	-4701.0870357252725	-4705.255887057311	-4705.12422865659	-4707.146599037635	1581936526.480487
600	2	13	10	827	0.8	-4424.622471774919	-4428.6520098635165	-4432.168466683679	-4433.779877339146	1581936584.926412
600	2	13	10	828	1.0	-4469.4426181657755	-4478.868019571557	-4477.991295344751	-4483.6291729419145	1581936498.0679014
600	2	14	23	829	0.0	-4938.6532560516	-4944.437905919021	-4942.19875396609	-4946.592678438479	1581936603.446766
600	2	14	23	830	0.2	-4452.332691850357	-4455.236409293834	-4457.551479432988	-4458.864381347387	1581936561.9307923
600	2	14	23	831	0.4	-4693.051173531168	-4701.70281266491	-4696.946311265617	-4704.310351893039	1581936533.2492092
600	2	14	23	832	0.6	-4608.189495195473	-4612.951289634377	-4609.3574387423205	-4613.694501984445	1581936553.7756855
600	2	14	23	833	0.8	-4773.496571978901	-4783.193063257861	-4774.670429915592	-4783.794929940792	1581936604.25015
600	2	14	23	834	1.0	-4809.891157591832	-4816.740840762708	-4816.878389659383	-4820.8144683127475	1581936512.2931054
600	2	15	12	835	0.0	-4804.1805035285715	-4815.920295307801	-4814.884498370394	-4820.725959323085	1581936563.983671
600	2	15	12	836	0.2	-4869.328397915977	-4877.534099915774	-4873.100751493213	-4881.143204162021	1581936605.6165648
600	2	15	12	837	0.4	-4822.561803152827	-4834.260959503523	-4834.624859648482	-4840.228458510972	1581936582.6066084
600	2	15	12	838	0.6	-4897.3058623303305	-4907.702510589579	-4909.894354134808	-4915.18903521396	1581936652.4183223
600	2	15	12	839	0.8	-4400.970129879594	-4405.753420132985	-4410.354451136665	-4411.715754197923	1581936658.0121784
600	2	15	12	840	1.0	-4817.950837697189	-4824.618217961421	-4824.5502742163035	-4827.643273921046	1581936616.0523994
600	2	16	7	841	0.0	-4187.372975356821	-4193.242604966756	-4203.285172896571	-4205.4689116832205	1581936552.4090497
600	2	16	7	842	0.2	-4980.786238448572	-4988.523631030785	-4995.6725613878725	-5000.015565331687	1581936585.5425115
600	2	16	7	843	0.4	-4899.68777335549	-4904.2204930294265	-4905.248796516664	-4907.434696043218	1581936570.3228505
600	2	16	7	844	0.6	-4647.847918865634	-4653.196713157762	-4660.095892654237	-4661.672161255589	1581936554.906575
600	2	16	7	845	0.8	-4270.871794841909	-4275.268441210899	-4284.240897315225	-4285.428459525304	1581936555.4087875
600	2	16	7	846	1.0	-4784.873373720077	-4791.870709048568	-4794.229625635246	-4797.453579982857	1581936536.6253436
600	2	17	10	847	0.0	-4900.154178725926	-4905.6528511716715	-4908.428717061426	-4910.489299768347	1581936769.6043909
600	2	17	10	848	0.2	-4664.470286065103	-4676.202176465978	-4677.2141284369845	-4682.498627914649	1581936592.0571144
600	2	17	10	849	0.4	-4787.906446282854	-4794.963661824739	-4794.428088442599	-4798.25387248993	1581936592.6572015
600	2	17	10	850	0.6	-4589.582124089792	-4595.6465227461595	-4598.108309540816	-4600.958508863751	1581936570.3427396
600	2	17	10	851	0.8	-4770.7799525122355	-4777.1621592169	-4786.641952343574	-4789.208839693394	1581936563.930218
600	2	17	10	852	1.0	-4226.294459394465	-4230.497171662782	-4252.904775399549	-4253.635130538902	1581936603.3320084
600	2	18	13	853	0.0	-5265.969654963923	-5274.63000280531	-5277.27712807235	-5280.407644039175	1581936722.0201075
600	2	18	13	854	0.2	-4642.388680239488	-4647.025380231131	-4648.31018378304	-4650.475333618509	1581936633.0639436
600	2	18	13	855	0.4	-4974.849006579671	-4981.423733476957	-4986.189307815301	-4988.672860204337	1581936648.85357
600	2	18	13	856	0.6	-4988.400507611603	-4999.0494790303355	-4999.527075414882	-5002.456540476385	1581936644.5124292
600	2	18	13	857	0.8	-4756.717459400314	-4763.734190143941	-4762.765260368858	-4767.263649598366	1581936674.7726622
600	2	18	13	858	1.0	-4792.085915380523	-4798.576257351328	-4796.932848765818	-4800.222876115234	1581936578.484551
600	2	19	19	859	0.0	-5048.632129801404	-5053.256622074807	-5052.395767286261	-5055.475107112162	1581936592.8640914
600	2	19	19	860	0.2	-4812.24357662265	-4820.945129300997	-4816.291209183179	-4823.278279228489	1581936620.78045
600	2	19	19	861	0.4	-4546.081432875653	-4552.220285979116	-4550.23979530484	-4554.142580233968	1581936705.166713
600	2	19	19	862	0.6	-4562.672536103433	-4567.766384479759	-4565.947269786432	-4568.527647354513	1581936609.111996
600	2	19	19	863	0.8	-4245.456110782521	-4251.154477276582	-4251.348558333376	-4253.866303180064	1581936588.8198116
600	2	19	19	864	1.0	-4632.560968152395	-4645.036205669986	-4641.300716797006	-4647.861459810285	1581936711.0553122
600	2	20	13	865	0.0	-4629.9379003974655	-4636.3213916015975	-4633.261206926904	-4639.235132370464	1581936608.2153656
600	2	20	13	866	0.2	-4724.742982230768	-4728.58005140396	-4728.708376164406	-4730.638053374984	1581936648.2844336
600	2	20	13	867	0.4	-4664.801856094951	-4679.466334222218	-4676.4764935514395	-4686.440344357552	1581936604.4779534
600	2	20	13	868	0.6	-4460.030442933722	-4467.314456668861	-4466.032701792093	-4469.092390305602	1581936604.5210185
600	2	20	13	869	0.8	-4437.40822291043	-4442.255402650566	-4441.426916209153	-4444.885216136214	1581936678.9353201
600	2	20	13	870	1.0	-4410.491184350529	-4414.077237659418	-4415.422536541846	-4417.418153717624	1581936592.5383902
600	2	21	15	871	0.0	-4934.27865854678	-4943.724697911754	-4948.229290643989	-4951.2363798217275	1581936767.478087
600	2	21	15	872	0.2	-4819.132114881113	-4828.708054426355	-4829.16891088195	-4834.357887021602	1581936634.8442507
600	2	21	15	873	0.4	-4893.024468309865	-4898.446581650608	-4898.771254446151	-4901.688722303299	1581936661.4602137
600	2	21	15	874	0.6	-4696.5454848462705	-4701.005766955612	-4699.138298631722	-4702.0906948719285	1581936644.1896899
600	2	21	15	875	0.8	-4894.355244605227	-4905.352246089593	-4899.248684619104	-4908.386471134538	1581936690.6789348
600	2	21	15	876	1.0	-5027.41381188716	-5032.577997778619	-5037.430912245064	-5039.906016511974	1581936601.5540116
600	2	22	16	877	0.0	-4863.651499517015	-4871.863058389449	-4870.05212156147	-4873.3758942705135	1581936648.430585
600	2	22	16	878	0.2	-4990.968003676089	-4997.840344581673	-4995.4676323799795	-5000.909569261512	1581936734.4008377
600	2	22	16	879	0.4	-4725.621685749138	-4731.952164728593	-4727.341666899598	-4733.229784059855	1581936732.7043643
600	2	22	16	880	0.6	-4824.467953761264	-4831.1612557625895	-4828.24368826406	-4832.412679172432	1581936707.80652
600	2	22	16	881	0.8	-4842.371916008879	-4847.5639398224075	-4846.977299791046	-4850.091329517103	1581936617.6336756
600	2	22	16	882	1.0	-4757.423063058741	-4771.301837257417	-4767.151068708194	-4774.176074653822	1581936596.6690392
600	2	23	12	883	0.0	-4497.405113780229	-4502.2938227705345	-4501.522589535019	-4504.993785439045	1581936658.3649094
600	2	23	12	884	0.2	-4366.600532086856	-4372.550675084621	-4374.073305782141	-4377.458262850324	1581936643.975814
600	2	23	12	885	0.4	-4673.319983244605	-4682.06520764057	-4678.056367246853	-4684.170148597139	1581936662.8399441
600	2	23	12	886	0.6	-4797.711946649984	-4804.234946266362	-4802.274813930796	-4805.007923098815	1581936648.7397032
600	2	23	12	887	0.8	-4632.797407377873	-4640.090451855486	-4642.258985786376	-4646.556243755736	1581936649.4540439
600	2	23	12	888	1.0	-4168.1768980632505	-4175.428240931322	-4175.391245087387	-4178.292356829697	1581936640.8383455
600	2	24	16	889	0.0	-5062.333969577444	-5069.931975948954	-5072.287690531506	-5074.520137761283	1581936679.5181282
600	2	24	16	890	0.2	-4727.591162679458	-4734.673893822221	-4730.702076442007	-4736.175306369608	1581936710.1105576
600	2	24	16	891	0.4	-4615.686196868437	-4619.547362952783	-4623.028987374736	-4626.054348730712	1581936751.065533
600	2	24	16	892	0.6	-4715.208400966757	-4724.679885712153	-4716.464362561555	-4724.99869445108	1581936673.2952363
600	2	24	16	893	0.8	-4889.015726524776	-4895.148381826628	-4891.679217447843	-4896.670553564718	1581936672.0797093
600	2	24	16	894	1.0	-4719.396765487996	-4729.56873490543	-4724.315576481122	-4731.155329078958	1581936766.6706922
600	2	25	20	895	0.0	-5018.584615305506	-5023.09775554403	-5021.211520884897	-5024.686299892348	1581936678.1874712
600	2	25	20	896	0.2	-4815.939116016914	-4818.330950227417	-4821.035432072227	-4822.435899781071	1581936648.6348155
600	2	25	20	897	0.4	-4698.791999732528	-4703.175421729437	-4705.128719564309	-4707.879665335088	1581936781.321113
600	2	25	20	898	0.6	-4523.721608352862	-4528.010346707052	-4527.697544620814	-4530.31530323735	1581936802.4050992
600	2	25	20	899	0.8	-4193.862078430411	-4197.424538687105	-4195.261765239993	-4197.225062741611	1581936710.062701
600	2	25	20	900	1.0	-4526.9846763645255	-4531.35689615303	-4530.356374967058	-4533.49349985848	1581936645.8375175
600	2	26	11	901	0.0	-4585.606138400596	-4592.250682514983	-4589.243661513219	-4594.600871749246	1581936768.6005573
600	2	26	11	902	0.2	-4780.304053466966	-4785.239457279653	-4787.163014411977	-4790.6781283162845	1581936686.3581634
600	2	26	11	903	0.4	-4804.4717193268925	-4816.360043224969	-4817.4829239069895	-4822.41452185486	1581936668.6899893
600	2	26	11	904	0.6	-4923.799304087197	-4931.656747871727	-4932.2023415511185	-4937.471077340779	1581936696.4828286
600	2	26	11	905	0.8	-4632.500419746377	-4641.288240294191	-4647.83705734871	-4649.626812845776	1581936683.8940399
600	2	26	11	906	1.0	-4647.059548993589	-4660.824443866671	-4662.621811219661	-4667.690050587073	1581936659.024729
600	2	27	18	907	0.0	-4740.392662635665	-4746.485102721924	-4748.41292263051	-4752.263262231205	1581936708.4000504
600	2	27	18	908	0.2	-4522.6531908394345	-4526.346711822442	-4525.342734722083	-4527.629231861429	1581936737.659903
600	2	27	18	909	0.4	-4783.451271742438	-4789.1366912015465	-4784.841363708689	-4790.045499871967	1581936710.9243412
600	2	27	18	910	0.6	-4805.875847807397	-4810.06238201001	-4812.227165349361	-4814.2798429343375	1581936706.5228603
600	2	27	18	911	0.8	-4705.153127978483	-4714.847328296222	-4712.38784519613	-4719.959737727229	1581936716.2516723
600	2	27	18	912	1.0	-4589.553655591368	-4594.684301549863	-4593.996006944195	-4597.699579923161	1581936677.3709722
600	2	28	13	913	0.0	-4685.885271406325	-4690.315437576568	-4693.841119635893	-4696.912225553434	1581936821.1161103
600	2	28	13	914	0.2	-4718.61069118301	-4724.3735698866585	-4726.051624530272	-4730.604280417821	1581936824.850064
600	2	28	13	915	0.4	-4660.294616884001	-4665.398634106964	-4666.251522219198	-4669.633516776527	1581936715.3801138
600	2	28	13	916	0.6	-4897.667406120599	-4901.317416237773	-4905.9731536496365	-4907.616947106437	1581936742.212594
600	2	28	13	917	0.8	-4656.785493127409	-4662.012281394058	-4663.4634694142105	-4665.999742237494	1581936692.3007476
600	2	28	13	918	1.0	-4863.732537265164	-4872.31048439149	-4873.956269459616	-4875.829231183719	1581936677.089693
600	2	29	14	919	0.0	-5035.1676326041215	-5037.22745289438	-5039.798316108207	-5040.953200526757	1581936802.6695755
600	2	29	14	920	0.2	-4716.236667046282	-4722.117258376607	-4715.5364571401315	-4720.939804017567	1581936807.9985507
600	2	29	14	921	0.4	-4675.211290562324	-4679.338215198115	-4678.5248673940505	-4680.407727924271	1581936735.8329065
600	2	29	14	922	0.6	-4537.328565846619	-4544.676491180731	-4544.296040980891	-4547.8187887512295	1581936745.7775314
600	2	29	14	923	0.8	-4843.555108664371	-4848.978751038823	-4857.9882825965915	-4860.576922624542	1581936747.552143
600	2	29	14	924	1.0	-4906.712815457811	-4914.007901414543	-4912.73095232995	-4916.5875776093935	1581936704.962999
600	2	30	14	925	0.0	-4534.435244892679	-4539.963802162494	-4542.986837263664	-4546.48771162461	1581936727.9411757
600	2	30	14	926	0.2	-4953.945532073761	-4959.368662687839	-4963.234363014151	-4966.468002866406	1581936831.0469503
600	2	30	14	927	0.4	-4447.946038111565	-4451.305906522786	-4454.273387433719	-4455.625680005831	1581936726.4952688
600	2	30	14	928	0.6	-3874.674230574181	-3878.480004316712	-3880.860282790765	-3882.217959334903	1581936730.3237607
600	2	30	14	929	0.8	-4366.439320959633	-4373.507164984676	-4373.879392682442	-4377.808170276128	1581936753.7511063
600	2	30	14	930	1.0	-4704.7064297606485	-4713.7336924600795	-4712.33630929073	-4717.399178700733	1581936701.182397
1000	2	0	7	931	0.0	-7511.53798042004	-7514.946084381372	-7513.683475592761	-7515.712285795352	1581936743.1403916
1000	2	0	7	932	0.2	-7911.831061407778	-7920.099133589811	-7917.9943670657385	-7923.9257771872135	1581936845.0607097
1000	2	0	7	933	0.4	-8001.76621348764	-8006.725307795749	-8043.969241692863	-8044.505229818125	1581936908.1553743
1000	2	0	7	934	0.6	-7926.848769227374	-7936.06638998968	-7935.379037713604	-7941.952388353221	1581936791.826555
1000	2	0	7	935	0.8	-7589.523228186096	-7589.601228201046	-7297.069095715771	-7298.791803149616	1581936760.2647803
1000	2	0	7	936	1.0	-6397.582396773913	-6401.608068593698	-6398.260377527246	-6401.764759909411	1581936739.3631287
1000	2	1	8	937	0.0	-8355.67029434952	-8369.980867292517	-8370.220952695428	-8376.467430221102	1581937007.3719213
1000	2	1	8	938	0.2	-8321.39651121289	-8332.570840353437	-8328.532798787557	-8335.174203167564	1581936863.2702243
1000	2	1	8	939	0.4	-8194.134655081663	-8196.983292929865	-8197.046443376985	-8198.651011037611	1581937111.5536695
1000	2	1	8	940	0.6	-7687.127351825122	-7693.627505003782	-7693.784098686651	-7695.6829576483215	1581936810.1320114
1000	2	1	8	941	0.8	-8057.714935319413	-8067.509225505804	-8072.8123669403285	-8075.09005691396	1581937036.7329402
1000	2	1	8	942	1.0	-8160.6465501988705	-8170.179431916351	-8170.684007615064	-8175.349618155249	1581936735.496299
1000	2	2	20	943	0.0	-7667.018231960003	-7675.45576133651	-7672.269638102734	-7678.144660267006	1581936788.8115492
1000	2	2	20	944	0.2	-8210.042679486458	-8217.18093870318	-8216.288422425008	-8221.363807508536	1581937090.4657962
1000	2	2	20	945	0.4	-7171.820167798035	-7176.869337426559	-7176.4215851075705	-7179.555518118969	1581936962.0946333
1000	2	2	20	946	0.6	-7552.988768648373	-7553.190561874825	-7549.689633497681	-7552.6920007116805	1581940806.6380947
1000	2	2	20	947	0.8	-7259.850586942093	-7261.708773130393	-7260.923249342917	-7262.409185201999	1581943550.954079
1000	2	2	20	948	1.0	-7558.242879186087	-7572.187446277127	-7565.518187893922	-7575.516704593941	1581936742.5246677
1000	2	3	6	949	0.0	-6953.207137622296	-6957.9524131149865	-6960.696969961251	-6961.809296463697	1581936787.7860131
1000	2	3	6	950	0.2	-6873.610892482784	-6883.4227631001095	-6880.173322847591	-6887.965957621545	1581936776.8091624
1000	2	3	6	951	0.4	-6743.659141828055	-6752.8122978371675	-6765.984808469485	-6767.888696762277	1581936943.5295277
1000	2	3	6	952	0.6	-7268.416403878037	-7276.043819788501	-7279.80882153972	-7283.628398369538	1581936860.2586398
1000	2	3	6	953	0.8	-7491.899858843007	-7498.80689480507	-7500.087276040816	-7502.302845294826	1581936842.576446
1000	2	3	6	954	1.0	-6580.2456576918	-6585.174457747924	-6584.833457621861	-6587.774995863696	1581936738.8449097
1000	2	4	14	955	0.0	-8421.992876867589	-8423.918105410095	-8292.692635513835	-8296.167708594843	1581936898.8172448
1000	2	4	14	956	0.2	-7731.896776839051	-7737.752099618195	-7737.532546190368	-7741.6384568642725	1581936828.3298507
1000	2	4	14	957	0.4	-7699.3739685453065	-7706.5787127597205	-7713.32852095547	-7715.83077181473	1581936846.0187545
1000	2	4	14	958	0.6	-7667.355960499717	-7669.607684342866	-7669.902570331092	-7671.608057542476	1581936860.2907505
1000	2	4	14	959	0.8	-7200.405512790238	-7206.298951881097	-7204.698522590185	-7207.059078788515	1581936769.2997227
1000	2	4	14	960	1.0	-8084.041454345328	-8096.829217982773	-8090.093872017223	-8099.446553626938	1581936749.901751
1000	2	5	18	961	0.0	-8154.617633492042	-8165.751534569781	-8157.822172235905	-8166.804690893534	1581936935.3472269
1000	2	5	18	962	0.2	-7953.051491767254	-7955.918774802177	-7955.886284468383	-7958.843701736545	1581936944.7259867
1000	2	5	18	963	0.4	-7919.427806208389	-7926.5098010210195	-7926.60591820407	-7930.955106627959	1581937049.4249537
1000	2	5	18	964	0.6	-8105.745361133249	-8116.382830772559	-8113.087058591325	-8121.040053354708	1581936834.1981468
1000	2	5	18	965	0.8	-7157.490328962567	-7162.918456027659	-7159.852083705967	-7163.864660618629	1581936872.5645676
1000	2	5	18	966	1.0	-7810.2333591529605	-7822.885554949013	-7817.825915724038	-7825.093607337188	1581936762.9148889
1000	2	6	17	967	0.0	-7788.293026358391	-7797.470168012622	-7798.7729699321435	-7803.870023850555	1581936916.060284
1000	2	6	17	968	0.2	-7470.443077770003	-7475.510827271608	-7474.8043680725805	-7477.293777514546	1581937080.2394876
1000	2	6	17	969	0.4	-7840.279432402449	-7847.295529503889	-7847.017392293932	-7851.960003990662	1581936906.445164
1000	2	6	17	970	0.6	-7627.429016446422	-7632.331213126907	-7637.467520787845	-7640.268896174811	1581936869.9263687
1000	2	6	17	971	0.8	-7216.36443840443	-7221.033383481492	-7232.014814930023	-7234.573545848321	1581936914.4607382
1000	2	6	17	972	1.0	-7727.139932146562	-7730.766201541717	-7729.739033965996	-7734.312564266032	1581936816.6724463
1000	2	7	11	973	0.0	-7544.496088903705	-7548.70297766276	-7551.0747210529635	-7552.261039081667	1581936871.0552583
1000	2	7	11	974	0.2	-8189.78188589264	-8195.744479742174	-8197.588848123829	-8200.667956811914	1581936882.0614655
1000	2	7	11	975	0.4	-7632.073971727797	-7634.214278943562	-7633.7188733277035	-7634.616419798216	1581936974.130779
1000	2	7	11	976	0.6	-7899.062060445641	-7907.254068980182	-7904.881679448536	-7909.996368297246	1581937531.3922987
1000	2	7	11	977	0.8	-7916.3931162399795	-7930.196860922452	-7928.634362772007	-7935.6741658910905	1581936846.659608
1000	2	7	11	978	1.0	-7638.703858096268	-7646.318598515974	-7643.746507587696	-7649.381651017921	1581936884.9156947
1000	2	8	5	979	0.0	-7886.08302008529	-7892.414994911962	-7904.683431468451	-7905.899833849981	1581936905.2654324
1000	2	8	5	980	0.2	-7527.11204584618	-7530.870950114634	-7538.5415214509485	-7539.354903166809	1581937547.4538243
1000	2	8	5	981	0.4	-7770.5354263512145	-7776.464107726584	-7787.487103898349	-7789.173239575202	1581937114.6648543
1000	2	8	5	982	0.6	-7716.1722381259415	-7722.633153051387	-7729.879285614312	-7732.142393819941	1581939681.2453668
1000	2	8	5	983	0.8	-7832.1107048250815	-7841.4889218886865	-7843.930322228632	-7845.211494208257	1581940451.9498432
1000	2	8	5	984	1.0	-7465.77566513384	-7468.973333646749	-7469.871926758631	-7472.470390185142	1581936910.666274
1000	2	9	15	985	0.0	-8009.717095680244	-8014.980159361317	-8014.358270840923	-8017.104736985997	1581936938.9913342
1000	2	9	15	986	0.2	-8192.790570700998	-8203.537199549566	-8199.729932038272	-8205.956223802317	1581936960.9267006
1000	2	9	15	987	0.4	-8426.608155194932	-8435.590865451264	-8434.293689262771	-8440.96496511985	1581936981.7988863
1000	2	9	15	988	0.6	-7706.326980359047	-7710.233184105966	-7711.7602058567945	-7713.552007090633	1581936882.429622
1000	2	9	15	989	0.8	-7214.8837966968595	-7216.572020179845	-7219.656624852824	-7220.143780068351	1581937104.1185806
1000	2	9	15	990	1.0	-6371.898764088035	-6375.424546656959	-6377.2055214932125	-6377.464881365203	1581936838.1741788
1000	2	10	12	991	0.0	-7186.572852709907	-7194.18932083148	-7193.940359176109	-7197.016888967738	1581936867.3960643
1000	2	10	12	992	0.2	-7826.930270535808	-7836.531362529787	-7832.570864066012	-7840.744205283849	1581936862.4542599
1000	2	10	12	993	0.4	-8215.871169835413	-8220.981705630154	-8226.945181709778	-8228.923001687997	1581936960.2000163
1000	2	10	12	994	0.6	-7853.875792924673	-7867.099432636461	-7863.41584284846	-7871.880550983841	1581936918.6575785
1000	2	10	12	995	0.8	-7597.025811728495	-7600.436625999415	-7600.4544246114465	-7602.488348245212	1581936945.3430874
1000	2	10	12	996	1.0	-8277.698113531276	-8288.19913732218	-8287.006734098955	-8293.192488610439	1581936843.8898838
1000	2	11	13	997	0.0	-7694.249548575251	-7702.869449427088	-7701.959496065199	-7707.4639239403805	1581936923.4940584
1000	2	11	13	998	0.2	-8174.023668159715	-8180.057343236891	-8177.966375684938	-8180.87437973967	1581937056.838663
1000	2	11	13	999	0.4	-8114.746728151242	-8123.042171996957	-8122.179152976777	-8127.856427510795	1581937136.4396117
1000	2	11	13	1000	0.6	-8014.332691155691	-8018.096585347909	-8019.690544632818	-8023.8642129315895	1581937011.0827239
1000	2	11	13	1001	0.8	-8002.524569659324	-8013.035679590174	-8016.905938937249	-8019.227843881246	1581936979.3922186
1000	2	11	13	1002	1.0	-7963.654112344014	-7972.788960873257	-7974.7924605696835	-7980.737860865146	1581937000.087695
1000	2	12	6	1003	0.0	-7111.188152495726	-7118.65636799966	-7125.331614145627	-7126.920405839055	1581936953.180289
1000	2	12	6	1004	0.2	-8284.718489921856	-8289.67274204366	-8295.806075333036	-8296.634328568973	1581936968.4708521
1000	2	12	6	1005	0.4	-7041.41744482283	-7048.4389766970535	-7050.795550633413	-7054.162760883238	1581936970.0850244
1000	2	12	6	1006	0.6	-7564.709757761012	-7571.835960574966	-7579.207610719191	-7580.6342149920665	1581937314.2972803
1000	2	12	6	1007	0.8	-7877.1860622098775	-7883.5881580733985	-7886.711071262828	-7888.356385805839	1581937020.3250594
1000	2	12	6	1008	1.0	-7589.313578159583	-7594.308924724222	-7600.001422266707	-7600.898163560009	1581936911.4503732
1000	2	13	10	1009	0.0	-7825.162586584307	-7828.836780517771	-7826.278467861877	-7828.398839874824	1581937003.429265
1000	2	13	10	1010	0.2	-7637.532072938146	-7643.186803893426	-7647.276344345978	-7649.792427061893	1581937066.7756171
1000	2	13	10	1011	0.4	-7402.463661031212	-7408.095466071128	-7405.455049356906	-7409.1628060300745	1581936964.0740747
1000	2	13	10	1012	0.6	-7436.86906244092	-7441.9100453584715	-7443.129207346006	-7446.146738826482	1581937039.4162107
1000	2	13	10	1013	0.8	-7278.583298205462	-7287.384705116568	-7287.948844333307	-7291.792850837571	1581936919.848816
1000	2	13	10	1014	1.0	-7164.256856592209	-7165.926054642502	-6857.0479501955115	-6860.6484184865285	1581937222.5173163
1000	2	14	23	1015	0.0	-7999.361130953004	-8002.785500124069	-8003.0643716336535	-8005.960640399749	1581937097.4568698
1000	2	14	23	1016	0.2	-7630.684559207291	-7636.038179930365	-7621.596903060153	-7627.59714498151	1581937074.8480704
1000	2	14	23	1017	0.4	-8174.076869303703	-8180.821297038051	-8180.519973301089	-8184.371479346754	1581937155.0322855
1000	2	14	23	1018	0.6	-7462.988822897991	-7470.746618464595	-7469.4255225290835	-7473.641404840572	1581936968.7440448
1000	2	14	23	1019	0.8	-8215.089257755988	-8222.304126829458	-8221.751859097836	-8227.354047618901	1581937002.5512464
1000	2	14	23	1020	1.0	-7551.494678878606	-7556.289290000747	-7556.860611490351	-7559.249385071015	1581936923.2504616
1000	2	15	12	1021	0.0	-8353.742080327818	-8357.960676946685	-8362.038567512676	-8365.103588852171	1581937116.788191
1000	2	15	12	1022	0.2	-7825.115751374763	-7834.72288674321	-7828.801792211827	-7836.241780183711	1581937066.3750799
1000	2	15	12	1023	0.4	-8457.611597542127	-8463.7517008128	-8465.377341786883	-8466.321851938854	1581937085.753216
1000	2	15	12	1024	0.6	-8076.050953940979	-8089.04133512908	-8090.833132010409	-8099.215916308536	1581937142.891944
1000	2	15	12	1025	0.8	-7417.018828785185	-7429.445538350979	-7425.084769109268	-7432.307318297016	1581937051.0575953
1000	2	15	12	1026	1.0	-7093.060134745663	-7096.640468866315	-7097.149346177671	-7099.710215859504	1581936932.416039
1000	2	16	7	1027	0.0	-8110.968131776888	-8117.873873213881	-8120.062099941046	-8123.028490843677	1581936984.5915556
1000	2	16	7	1028	0.2	-8187.881586831943	-8194.306312352437	-8192.73479025628	-8197.722282034973	1581937079.4330485
1000	2	16	7	1029	0.4	-6615.4272871031235	-6625.589000483248	-6627.406095875244	-6628.218074298484	1581936986.281877
1000	2	16	7	1030	0.6	-7885.780869720193	-7890.4698635928735	-7894.7941494925135	-7896.52144297981	1581937075.395946
1000	2	16	7	1031	0.8	-7895.827554883853	-7904.566475670664	-7905.82415187747	-7909.487878328203	1581937016.298227
1000	2	16	7	1032	1.0	-7375.036918566757	-7384.205660986768	-7387.761758743562	-7388.989310749633	1581936961.2667851
1000	2	17	10	1033	0.0	-7576.107184115834	-7584.436998565376	-7586.813921983009	-7591.234727438594	1581937133.5089655
1000	2	17	10	1034	0.2	-8035.4701295280265	-8044.148467682487	-8042.1100716898245	-8046.356375212105	1581937043.60614
1000	2	17	10	1035	0.4	-7803.353760414803	-7812.363193174952	-7815.432974215175	-7818.072081017895	1581937035.4136686
1000	2	17	10	1036	0.6	-7076.812887117174	-7085.173373451018	-7087.948242641994	-7090.823326169504	1581937010.1516933
1000	2	17	10	1037	0.8	-7700.727061707461	-7709.10073025076	-7725.295539547401	-7728.0161944307665	1581937133.9736266
1000	2	17	10	1038	1.0	-7201.175135626709	-7205.765539319925	-7204.900712475377	-7206.848655477146	1581937005.9148064
1000	2	18	13	1039	0.0	-8717.20475563565	-8725.661296705845	-8726.430461155927	-8730.443297155962	1581937129.6722746
1000	2	18	13	1040	0.2	-8677.035108855098	-8685.558132200797	-8685.992476711188	-8688.741929563312	1581937150.0134225
1000	2	18	13	1041	0.4	-8100.905827566999	-8111.434056188002	-8108.70668215745	-8114.708698806971	1581937070.445061
1000	2	18	13	1042	0.6	-8273.188966856118	-8281.457896201842	-8282.997781380502	-8286.058059674351	1581937081.0789723
1000	2	18	13	1043	0.8	-8012.993142241737	-8021.739885634979	-8020.059301320772	-8027.157802689599	1581937027.7794588
1000	2	18	13	1044	1.0	-8032.886382082232	-8041.8798879265405	-8048.290338603668	-8052.6270869722985	1581937009.2474582
1000	2	19	19	1045	0.0	-7776.302952042677	-7783.755463780702	-7780.007507455212	-7785.932988368596	1581937110.3629682
1000	2	19	19	1046	0.2	-7268.493104486256	-7276.839602743281	-7272.6185754600965	-7279.06730408507	1581937086.7073748
1000	2	19	19	1047	0.4	-8489.49661411402	-8492.400230809464	-8496.563625405375	-8498.080817563114	1581937274.4598987
1000	2	19	19	1048	0.6	-8196.795964442628	-8201.480596715839	-8211.416574924273	-8212.985404523502	1581937196.3762054
1000	2	19	19	1049	0.8	-7638.8931922172815	-7647.316805674762	-7643.66110638831	-7649.83267867285	1581937047.6519833
1000	2	19	19	1050	1.0	-7254.245765840942	-7266.700145603052	-7261.366130363854	-7272.068790659447	1581937046.3432791
1000	2	20	13	1051	0.0	-7115.104300123405	-7124.0170461116395	-7119.984604226826	-7125.235145685756	1581937081.8071656
1000	2	20	13	1052	0.2	-7678.481857233734	-7680.180007516125	-7685.7010103827515	-7685.797942759121	1581937193.1220243
1000	2	20	13	1053	0.4	-7916.346848635756	-7924.881132350098	-7925.149189799528	-7929.919054153323	1581937185.9460232
1000	2	20	13	1054	0.6	-7560.833347736812	-7566.690651436827	-7578.087553028865	-7581.1709343033535	1581937287.5009084
1000	2	20	13	1055	0.8	-7430.713107583084	-7430.882495077387	-7416.619011881317	-7421.3965701172165	1581937086.3184605
1000	2	20	13	1056	1.0	-7569.754228359417	-7579.116859098474	-7579.683043425265	-7584.102349568011	1581937062.5511909
1000	2	21	15	1057	0.0	-8211.795399058516	-8214.57111980704	-8217.254487409451	-8218.009203284275	1581937218.6265697
1000	2	21	15	1058	0.2	-7902.634033809461	-7911.857812206304	-7915.63453148746	-7917.973861994414	1581937162.3852084
1000	2	21	15	1059	0.4	-8410.245223044083	-8413.378713139355	-8414.605706247421	-8416.950075009234	1581937085.8329854
1000	2	21	15	1060	0.6	-8104.056003875456	-8110.3230878384375	-8113.12383445367	-8117.414639690106	1581937141.72165
1000	2	21	15	1061	0.8	-7741.082519532207	-7742.847536793028	-7682.937907386386	-7684.8470737614625	1581937127.5073638
1000	2	21	15	1062	1.0	-7244.377317793055	-7249.300090184854	-7251.034941773431	-7254.963732303802	1581937169.9069602
1000	2	22	16	1063	0.0	-8667.299539437732	-8672.435371955306	-8559.551614462547	-8563.578464044054	1581937246.2978985
1000	2	22	16	1064	0.2	-7078.990431745559	-7080.279732340441	-7082.844637017705	-7084.404314778295	1581937180.0117116
1000	2	22	16	1065	0.4	-7728.181979570733	-7733.160027267886	-7658.581342743513	-7661.206867169504	1581937148.542906
1000	2	22	16	1066	0.6	-8245.487407206005	-8252.153425729324	-8252.947218290301	-8258.37883786423	1581937292.5516787
1000	2	22	16	1067	0.8	-8212.287970263016	-8220.11356182352	-8218.325911682205	-8223.58622655573	1581937254.0582018
1000	2	22	16	1068	1.0	-8262.830777832261	-8270.816296662211	-8272.840789154106	-8275.989284580457	1581937234.6298943
1000	2	23	12	1069	0.0	-7733.783445387187	-7742.05990320568	-7747.834382149586	-7751.765380075821	1581937192.2492206
1000	2	23	12	1070	0.2	-8085.572917196951	-8093.986355638078	-8092.377707991632	-8097.671576199798	1581937174.9648223
1000	2	23	12	1071	0.4	-7867.592097683153	-7872.897714803847	-7875.948219029462	-7878.2697182192505	1581937337.7389243
1000	2	23	12	1072	0.6	-7660.447614496602	-7670.076595420265	-7670.307348494818	-7674.212864427272	1581937225.554405
1000	2	23	12	1073	0.8	-7412.333276975991	-7424.19169959307	-7420.270285084097	-7427.073885770188	1581937161.8259346
1000	2	23	12	1074	1.0	-7850.221957466595	-7857.075688748041	-7840.6553311160815	-7845.142891977295	1581937104.6290133
1000	2	24	16	1075	0.0	-7635.655566743131	-7642.0785273784595	-7639.593898605948	-7643.907075324445	1581937292.902767
1000	2	24	16	1076	0.2	-8054.42843681992	-8059.191257465035	-8058.733460964556	-8063.355101988942	1581937209.711539
1000	2	24	16	1077	0.4	-7985.902749323051	-7991.382951208323	-7988.428506362992	-7991.965545059007	1581937422.29935
1000	2	24	16	1078	0.6	-8099.292177694408	-8107.152633505015	-8109.1727858433205	-8111.780357638598	1581937247.060856
1000	2	24	16	1079	0.8	-7354.286746602369	-7357.800514929144	-7361.688215865913	-7364.089291921158	1581937148.6728733
1000	2	24	16	1080	1.0	-7653.626267068257	-7657.362977001266	-7657.978314824142	-7660.163186911124	1581937155.0873594
1000	2	25	20	1081	0.0	-7690.996702936809	-7696.514630985913	-7694.529711140108	-7698.7260996545165	1581937184.7861018
1000	2	25	20	1082	0.2	-7618.680474992119	-7626.164983141064	-7623.466281295959	-7629.3696628414355	1581937315.9698927
1000	2	25	20	1083	0.4	-7346.581299583962	-7354.387536267574	-7354.080384156839	-7357.997047194896	1581937186.2586432
1000	2	25	20	1084	0.6	-7528.501370810893	-7541.673661367318	-7533.447578577412	-7544.914145014005	1581937187.4853716
1000	2	25	20	1085	0.8	-7731.612165017572	-7736.287728340316	-7734.071337123896	-7737.039285587022	1581937222.1895986
1000	2	25	20	1086	1.0	-7462.992971360647	-7470.672685096727	-7470.213307810359	-7474.927304800837	1581937111.6692297
1000	2	26	11	1087	0.0	-7243.318891370649	-7253.431386421361	-7253.31334419763	-7256.674692829986	1581937209.684256
1000	2	26	11	1088	0.2	-7992.7711531519335	-7999.981701027718	-8004.038066007839	-8007.917572117592	1581937325.4642928
1000	2	26	11	1089	0.4	-7345.616315351063	-7352.256286213871	-7353.104520182289	-7355.631899401342	1581937199.004864
1000	2	26	11	1090	0.6	-7390.110505254366	-7399.638376489213	-7403.014053922872	-7408.704259580989	1581937260.408012
1000	2	26	11	1091	0.8	-5784.824006222226	-5787.703770123781	-5786.557136710489	-5787.5336407865625	1581937201.4784126
1000	2	26	11	1092	1.0	-7658.6791997572145	-7663.017382106088	-7662.201700010533	-7664.052209013454	1581937173.3968394
1000	2	27	18	1093	0.0	-8219.556817205757	-8224.56019204366	-8225.702783108985	-8228.233454382529	1581937214.949723
1000	2	27	18	1094	0.2	-8291.009853045818	-8294.843801879018	-8292.362404236508	-8295.4357314074	1581937305.245053
1000	2	27	18	1095	0.4	-8253.814486919884	-8262.681470574673	-8263.839152671422	-8268.700884164055	1581937221.5644867
1000	2	27	18	1096	0.6	-7826.5545916608	-7835.337157509197	-7832.707783034082	-7839.148516057623	1581937200.0825288
1000	2	27	18	1097	0.8	-7614.483380900741	-7621.475500210667	-7621.1763742562025	-7626.724234978334	1581937202.812713
1000	2	27	18	1098	1.0	-6695.984190847121	-6701.654704051624	-6697.605975805424	-6702.073381766327	1581937169.942245
1000	2	28	13	1099	0.0	-8196.151723603507	-8202.786059704475	-8204.743797744472	-8208.098063973759	1581937224.404245
1000	2	28	13	1100	0.2	-7735.465588684185	-7741.089261974779	-7745.160149725825	-7746.620033683143	1581937298.766549
1000	2	28	13	1101	0.4	-7642.654884179399	-7650.876576839042	-7649.503975543289	-7656.647985526788	1581937288.0670402
1000	2	28	13	1102	0.6	-7815.085381659217	-7818.037807658616	-7817.694107261321	-7819.257516416022	1581937245.3000202
1000	2	28	13	1103	0.8	-8224.456604033041	-8233.246062171223	-8235.6374207535	-8237.708299517362	1581937250.5131023
1000	2	28	13	1104	1.0	-7117.561879901032	-7126.802434940179	-7128.6723420497665	-7132.134215825014	1581937167.2878406
1000	2	29	14	1105	0.0	-7259.979136903916	-7260.342725692884	-7085.65779545375	-7087.837713729581	1581937229.405492
1000	2	29	14	1106	0.2	-8158.078939503309	-8167.665046916574	-8170.032387970371	-8174.056180799163	1581937347.8999074
1000	2	29	14	1107	0.4	-8088.622785757765	-8098.245740903822	-8093.244673644538	-8099.987328028302	1581937353.3774579
1000	2	29	14	1108	0.6	-7087.845385506452	-7089.932417247553	-7090.226952722923	-7092.888088974696	1581937257.106964
1000	2	29	14	1109	0.8	-7643.4234038479835	-7650.6959299684595	-7648.220481736848	-7652.05132276923	1581937280.4601448
1000	2	29	14	1110	1.0	-7092.973758126322	-7095.670465417454	-7097.677520671594	-7099.889867639822	1581937193.7594397
1000	2	30	14	1111	0.0	-8126.262798219544	-8132.9574814648295	-8133.248788263441	-8134.8065266634985	1581937292.863781
1000	2	30	14	1112	0.2	-8308.833873310214	-8313.719777017259	-8316.236372100953	-8318.506662259222	1581937295.3898895
1000	2	30	14	1113	0.4	-7466.334042762154	-7475.083414662871	-7473.502320943259	-7478.225765824791	1581937318.4565785
1000	2	30	14	1114	0.6	-8337.347659653056	-8343.64994094177	-8350.730797569224	-8355.163501130697	1581937264.0768144
1000	2	30	14	1115	0.8	-7738.265539447836	-7748.9976178826455	-7750.657306431917	-7754.693057525074	1581937256.4963274
1000	2	30	14	1116	1.0	-7759.45439690836	-7765.676879411529	-7765.324641944249	-7768.326339988001	1581937204.847951
5000	2	0	7	1117	0.0	-41355.770911675456	-41362.897809657385	-41369.485197855465	-41371.39798691099	1581937982.2862837
5000	2	0	7	1118	0.2	-39131.60975603417	-39135.88185330806	-39133.73313856783	-39134.60588392915	1581938792.4089231
5000	2	0	7	1119	0.4	-38856.481993518835	-38863.61685714944	-38863.073114238345	-38864.291316517054	1581939335.0678232
5000	2	0	7	1120	0.6	-36774.12440557189	-36780.39324059114	-36784.04661579181	-36785.190217686846	1581937631.8346694
5000	2	0	7	1121	0.8	-35561.19675623029	-35569.008677207115	-36842.91343571193	-36845.60408104799	1581939146.4387271
5000	2	0	7	1122	1.0	-33685.10019221522	-33685.12074037663	-33688.19364432227	-33688.83196571145	1581937252.6325145
5000	2	1	8	1123	0.0	-41176.074933296615	-41182.685484782814	-41184.149642354714	-41189.06377685569	1581937892.5116181
5000	2	1	8	1124	0.2	-36150.005784815134	-36152.84037604216	-36151.02094380713	-36152.85063392672	1581937528.9529912
5000	2	1	8	1125	0.4	-40567.13108663389	-40572.73681553682	-40572.20785547157	-40574.36291490311	1581940888.9395792
5000	2	1	8	1126	0.6	-35431.37064783925	-35436.44918361998	-35445.839099650286	-35445.90118198382	1581941731.4449775
5000	2	1	8	1127	0.8	-41263.08394119094	-41274.258023732255	-41277.335626307366	-41280.96914121299	1581939051.7907867
5000	2	1	8	1128	1.0	-38537.90848302275	-38565.42110432042	-38545.27226595103	-38548.26706399872	1581937280.570966
5000	2	2	20	1129	0.0	-41556.551181332135	-41564.9373467359	-41565.423075812825	-41570.33501551041	1581938114.8848767
5000	2	2	20	1130	0.2	-40311.941649446206	-40321.276053613656	-40318.04722499466	-40322.934221096315	1581939296.5930812
5000	2	2	20	1131	0.4	-39534.43618372415	-39546.92420020386	-39539.402287679884	-39548.64498553663	1581937752.2277563
5000	2	2	20	1132	0.6	-41181.27579109793	-41187.78376496045	-41188.21564145447	-41193.09526075067	1581938460.7000556
5000	2	2	20	1133	0.8	-40477.96554232134	-40480.390987861014	-40480.09968321858	-40482.336765081716	1581938079.9547515
5000	2	2	20	1134	1.0	-41686.884203614914	-41695.53249702943	-41689.680307280985	-41695.54000204757	1581937306.509622
5000	2	3	6	1135	0.0	-34126.148645022404	-34130.3450608541	-34131.00185814839	-34134.42422554189	1581937445.3489904
5000	2	3	6	1136	0.2	-38241.53962969047	-38246.06230800484	-38247.29110977084	-38249.52211917228	1581938009.1304293
5000	2	3	6	1137	0.4	-37535.39881291415	-37537.236223063686	-37540.159348491856	-37540.48320331557	1581937967.8180609
5000	2	3	6	1138	0.6	-37783.30627865743	-37793.610208192236	-37795.184619543885	-37797.41947444496	1581937628.0590444
5000	2	3	6	1139	0.8	-37247.48629999178	-37253.90407166998	-37255.77164540471	-37258.96427911559	1581938349.5717742
5000	2	3	6	1140	1.0	-35330.94854693813	-35339.55990367483	-35343.303119608085	-35344.44992616524	1581937314.8943799
5000	2	4	14	1141	0.0	-40656.529031760314	-40663.284430119376	-40662.65681435662	-40668.66268791935	1581938157.8983474
5000	2	4	14	1142	0.2	-37352.7093078968	-37357.741505078084	-37354.335267731985	-37357.378722855705	1581937837.7564273
5000	2	4	14	1143	0.4	-39515.29144050457	-39521.29750502684	-39519.199276352585	-39521.37220242317	1581937732.3365674
5000	2	4	14	1144	0.6	-40921.29232655261	-40932.40074451879	-40928.0026207411	-40936.9281326092	1581938070.29618
5000	2	4	14	1145	0.8	-39625.99120084582	-39635.597019586734	-39631.42196923672	-39634.94366217458	1581938194.879255
5000	2	4	14	1146	1.0	-38257.802301827556	-38259.330125553184	-36955.31827621476	-36959.741638589636	1581937355.1041837
5000	2	5	18	1147	0.0	-39570.12602136981	-39579.220709611065	-39575.667552421175	-39578.245611778766	1581940348.6418734
5000	2	5	18	1148	0.2	-37974.33025363958	-37979.33847547823	-37977.44200824255	-37984.21974173652	1581937549.5960076
5000	2	5	18	1149	0.4	-38883.476012572566	-38896.23400175788	-39215.66872404022	-39215.46071997317	1581937778.9805732
5000	2	5	18	1150	0.6	-37888.780661586934	-37895.338076690736	-37893.3042758714	-37896.10068092041	1581938512.8501234
5000	2	5	18	1151	0.8	-39295.114332418314	-39299.35597092422	-39297.08333538236	-39301.088471688156	1581937719.7636466
5000	2	5	18	1152	1.0	-36608.6801270507	-36616.449782118514	-36611.29529650723	-36618.24801610478	1581937544.3154142
5000	2	6	17	1153	0.0	-42263.87080881636	-42267.46621573928	-42268.68023028542	-42271.598341315446	1581938535.1229153
5000	2	6	17	1154	0.2	-40914.26925090506	-40920.51743880795	-40918.85835929512	-40922.84613639127	1581938353.8167589
5000	2	6	17	1155	0.4	-39212.67538971228	-39217.46762671583	-39223.11937046817	-39225.081487658696	1581938587.4035213
5000	2	6	17	1156	0.6	-41105.23870157811	-41114.41785568604	-41112.74243609102	-41115.00204821695	1581937974.1798432
5000	2	6	17	1157	0.8	-38124.19058438357	-38128.17587203326	-38122.41739783493	-38127.50389505921	1581937865.5331974
5000	2	6	17	1158	1.0	-35885.484511566116	-35890.117964304605	-35889.004739425174	-35893.00751565628	1581937651.6593764
5000	2	7	11	1159	0.0	-39114.26185519018	-39112.19872713457	-39110.21757596328	-39113.52813311465	1581937951.332229
5000	2	7	11	1160	0.2	-38992.006736888434	-39002.18206492074	-39005.24740167647	-39008.45444251755	1581941827.8973992
5000	2	7	11	1161	0.4	-40479.55356654487	-40487.98086130847	-40486.568409750114	-40493.98412523938	1581938510.9164762
5000	2	7	11	1162	0.6	-40494.001699776236	-40507.354911855306	-40503.267813029874	-40510.24489024299	1581939211.3159344
5000	2	7	11	1163	0.8	-37227.49770535946	-37241.667670135364	-37233.64999779363	-37240.49323670092	1581939022.9233274
5000	2	7	11	1164	1.0	-35966.133557178546	-35974.127490033505	-35982.69056193269	-35986.21518920859	1581937699.744814
5000	2	8	5	1165	0.0	-38111.43921153275	-38114.86819795352	-38114.82387703637	-38116.24590182978	1581938302.3401093
5000	2	8	5	1166	0.2	-38969.301093448856	-38979.47732774491	-38981.50039091465	-38982.90030843462	1581938051.5238216
5000	2	8	5	1167	0.4	-40248.60571009043	-40256.23686646039	-40258.06582397261	-40262.57759563727	1581938416.7840738
5000	2	8	5	1168	0.6	-37118.66726859288	-37128.0680026817	-37134.399632522436	-37138.382940531956	1581939521.7457218
5000	2	8	5	1169	0.8	-34935.916215829464	-34942.93675497601	-34946.19629469575	-34948.44455967621	1581937848.64921
5000	2	8	5	1170	1.0	-39016.42243986504	-39025.93364982279	-39025.226019330934	-39028.95019562585	1581937452.1562061
5000	2	9	15	1171	0.0	-40577.55552048536	-40583.75020574899	-40587.94804323666	-40591.28021727812	1581938452.278403
5000	2	9	15	1172	0.2	-42011.663768895916	-42014.903492713216	-42009.31816234107	-42013.8931541763	1581938021.953063
5000	2	9	15	1173	0.4	-41274.23988786151	-41283.04342532392	-41278.186509243016	-41281.31445602389	1581938009.1186726
5000	2	9	15	1174	0.6	-38209.91204137666	-38208.7194665341	-38198.974784748745	-38204.47964621024	1581938687.9199498
5000	2	9	15	1175	0.8	-41351.03237895144	-41356.61370961384	-41360.38846448744	-41363.078158142285	1581938975.9091938
5000	2	9	15	1176	1.0	-37946.57586915352	-37954.56951485154	-37950.06689381687	-37955.858784969765	1581937599.3109028
5000	2	10	12	1177	0.0	-42634.921448903064	-42641.31474001157	-42643.85986829621	-42645.84140846447	1581939049.72468
5000	2	10	12	1178	0.2	-37751.96839620515	-37757.573640568815	-37756.59571072363	-37760.0792447618	1581937965.904579
5000	2	10	12	1179	0.4	-39323.917413558695	-39333.33796293315	-39330.20113258219	-39338.16533489614	1581938630.2739244
5000	2	10	12	1180	0.6	-35331.565686362366	-35336.857490213464	-35332.26780465564	-35336.7992877108	1581942108.9367213
5000	2	10	12	1181	0.8	-39067.631922606546	-39074.583187803386	-39077.42309884443	-39080.67451738044	1581938878.41619
5000	2	10	12	1182	1.0	-37867.604901819686	-37869.341025074675	-37872.811965925495	-37875.57841824819	1581937661.771397
5000	2	11	13	1183	0.0	-40289.59467818045	-40295.89281839485	-40296.69646845001	-40299.09529141501	1581938515.6051528
5000	2	11	13	1184	0.2	-39909.87040043806	-39920.11631732759	-41296.75834436591	-41296.903798471765	1581938520.343514
5000	2	11	13	1185	0.4	-40961.87071615821	-40967.22969306249	-40991.45881966325	-40991.695807578835	1581938967.1183207
5000	2	11	13	1186	0.6	-40900.88446067138	-40903.582439882855	-40332.04649465093	-40337.06259107995	1581938375.6123803
5000	2	11	13	1187	0.8	-38159.00410960036	-38166.64429505749	-38164.1201773692	-38166.220954895856	1581938547.1095338
5000	2	11	13	1188	1.0	-40062.838105316114	-40074.05368153323	-40068.15665192384	-40075.798679311316	1581937739.850249
5000	2	12	6	1189	0.0	-40010.33229059001	-40015.49763105616	-40016.70222972859	-40019.24011284094	1581938653.0300593
5000	2	12	6	1190	0.2	-41074.39209393351	-41077.771864267444	-41080.5946677494	-41081.575337182345	1581939017.5906916
5000	2	12	6	1191	0.4	-39297.3123020666	-39300.29644932586	-39307.144794011336	-39307.587928126464	1581939296.2808287
5000	2	12	6	1192	0.6	-40655.73823920182	-40654.4127997132	-40656.8311316231	-40657.860302191366	1581938289.6407688
5000	2	12	6	1193	0.8	-40679.03523138495	-40683.188539900286	-40686.743826128186	-40688.05826447277	1581939078.1748905
5000	2	12	6	1194	1.0	-34021.60194743843	-34024.72661120024	-34028.96464057805	-34031.963114261016	1581937897.4428387
5000	2	13	10	1195	0.0	-34717.38442796794	-34720.425948896926	-34721.208847316506	-34723.340522845	1581938065.1948063
5000	2	13	10	1196	0.2	-38899.54477380216	-38908.09255576935	-38930.245407261915	-38931.96647645147	1581939546.741205
5000	2	13	10	1197	0.4	-41277.182151303	-41289.24649217298	-41290.60548362915	-41295.413283840535	1581938360.1457918
5000	2	13	10	1198	0.6	-39032.1558469356	-39046.228142222986	-39041.74894970326	-39049.32235616044	1581938132.9323614
5000	2	13	10	1199	0.8	-40674.10258071194	-40680.36389973031	-40681.274669831786	-40686.232598965486	1581938394.3847387
5000	2	13	10	1200	1.0	-36786.982400824105	-36792.490892789334	-36792.48991200941	-36794.2866545068	1581937941.799211
5000	2	14	23	1201	0.0	-40419.10446420061	-40423.579093533495	-40420.93154807486	-40423.800708411	1581938690.7165174
5000	2	14	23	1202	0.2	-42206.96723587692	-42218.150543038435	-42211.00209206997	-42217.89441106378	1581938987.1349232
5000	2	14	23	1203	0.4	-40503.280697696384	-40503.74126506789	-40503.20040464548	-40504.0474320919	1581939074.32763
5000	2	14	23	1204	0.6	-38023.64527620543	-38031.09727524157	-38022.974669605384	-38032.62388782184	1581938510.7300408
5000	2	14	23	1205	0.8	-41560.00128500289	-41564.28970519245	-41567.545929944186	-41569.74167969682	1581938428.8113697
5000	2	14	23	1206	1.0	-40192.01520475757	-40184.22263553681	-39420.19798528447	-39423.529368726544	1581938082.3254766
5000	2	15	12	1207	0.0	-36960.96800728623	-36968.7851896722	-36965.70203176183	-36970.57988788226	1581938780.6428185
5000	2	15	12	1208	0.2	-39288.95038941518	-39291.66920265241	-38131.933891120505	-38138.60017964208	1581938590.1908693
5000	2	15	12	1209	0.4	-37412.80201734787	-37415.607905020326	-37415.97711128318	-37418.362762580735	1581938830.298886
5000	2	15	12	1210	0.6	-40649.237843796815	-40656.76956732497	-40658.10075221625	-40660.70212620826	1581938729.0576384
5000	2	15	12	1211	0.8	-36704.76713628357	-36714.56042318214	-36711.321576475486	-36716.50851904901	1581939843.2475233
5000	2	15	12	1212	1.0	-38104.70011175034	-38108.41684247003	-38092.78755931051	-38098.17463545814	1581938196.5149758
5000	2	16	7	1213	0.0	-37886.64496645439	-37896.7755935279	-37899.707754883566	-37902.21604179022	1581938580.9073167
5000	2	16	7	1214	0.2	-38628.98966172799	-38637.31692523063	-38639.101099705054	-38641.55926318817	1581940123.3957763
5000	2	16	7	1215	0.4	-40591.92405162836	-40601.46936960337	-40607.312281857834	-40610.48713338157	1581938597.540942
5000	2	16	7	1216	0.6	-37314.698807148685	-37323.75503212377	-37324.6032530056	-37327.7048478741	1581938515.4460058
5000	2	16	7	1217	0.8	-38076.909175397755	-38086.626166014335	-38084.192112107856	-38087.23265743647	1581938630.4659266
5000	2	16	7	1218	1.0	-39042.08074021372	-39051.08938442344	-39051.23400649127	-39053.725296627796	1581938423.243069
5000	2	17	10	1219	0.0	-42643.0074552294	-42655.9965727878	-42653.277322820926	-42658.66167160383	1581939393.521659
5000	2	17	10	1220	0.2	-39823.316207783566	-39829.477358729935	-39826.65727035431	-39836.28519131818	1581938588.2371438
5000	2	17	10	1221	0.4	-39702.962071994974	-39718.21650119022	-39711.52711490981	-39717.911550901656	1581939418.7694366
5000	2	17	10	1222	0.6	-36304.6803865135	-36309.16950919792	-36307.225959770876	-36309.79435583666	1581939937.9495757
5000	2	17	10	1223	0.8	-35470.47327972304	-35478.51787438014	-35472.911809005804	-35474.25728644567	1581939809.9156575
5000	2	17	10	1224	1.0	-34342.87335534581	-34346.182218657224	-34344.58100055057	-34346.444740176004	1581938400.4553587
5000	2	18	13	1225	0.0	-41700.44858785317	-41700.24718732528	-41698.626574681715	-41701.960245887516	1581939352.231624
5000	2	18	13	1226	0.2	-42142.551577932616	-42142.61325233245	-41958.56255138582	-41959.82525539908	1581939230.2979176
5000	2	18	13	1227	0.4	-40455.921309637015	-40464.28635387781	-40460.75100906333	-40464.624295051784	1581939169.1471019
5000	2	18	13	1228	0.6	-42167.50113995968	-42175.991094363686	-42168.74040946405	-42174.53472169187	1581938985.4638555
5000	2	18	13	1229	0.8	-39203.65646820773	-39211.29396151782	-39239.387030681064	-39239.42026173436	1581939199.9628751
5000	2	18	13	1230	1.0	-40296.393956052205	-40304.29979813392	-40303.8037255768	-40307.51866969239	1581938540.545522
5000	2	19	19	1231	0.0	-37625.19299171033	-37627.28838075819	-37625.76593675114	-37628.95745778221	1581938900.2637227
5000	2	19	19	1232	0.2	-37676.83653808238	-37683.00317934797	-37680.12540208469	-37685.615889385386	1581939328.877753
5000	2	19	19	1233	0.4	-38895.23692421232	-38903.05192712075	-38900.447056139754	-38905.75515247343	1581938730.6526673
5000	2	19	19	1234	0.6	-35051.891651249665	-35054.20151317397	-35051.858470434854	-35054.03838342473	1581941172.2814803
5000	2	19	19	1235	0.8	-39414.52368675076	-39425.450748954936	-39424.63287286136	-39434.06296981811	1581939717.6864202
5000	2	19	19	1236	1.0	-35955.89279517104	-35962.94455082393	-35965.231988561805	-35965.544265602715	1581938514.2413733
5000	2	20	13	1237	0.0	-41835.13154261864	-41842.6589830912	-41845.43018883905	-41847.58522947572	1581939337.4507031
5000	2	20	13	1238	0.2	-38472.395864282415	-38479.857217998084	-38478.696572099354	-38483.95476886728	1581939344.852395
5000	2	20	13	1239	0.4	-36316.243339766006	-36323.42276865256	-36323.1234873045	-36326.556574251896	1581939139.1823242
5000	2	20	13	1240	0.6	-41102.658044764416	-41108.54994869379	-41107.40695398976	-41109.61020850017	1581939623.8592136
5000	2	20	13	1241	0.8	-39138.49141634937	-39144.82933689888	-39142.753669013546	-39147.09894579944	1581939408.3199396
5000	2	20	13	1242	1.0	-40943.06744935766	-40947.20282079459	-40946.732427984505	-40948.85218938467	1581938640.5416646
5000	2	21	15	1243	0.0	-39204.278230086835	-39213.19677020496	-39203.20558966666	-39210.46827623215	1581939116.8291085
5000	2	21	15	1244	0.2	-41721.20124681009	-41727.536351528	-41729.69011675839	-41731.279778160315	1581940068.4430397
5000	2	21	15	1245	0.4	-39622.06756492419	-39625.39027534706	-39622.5383657139	-39626.97331805463	1581939095.1633902
5000	2	21	15	1246	0.6	-38904.60478700187	-38910.66044343167	-38911.85828420533	-38915.16333496551	1581940406.31611
5000	2	21	15	1247	0.8	-39497.75305528571	-39512.86829763741	-39507.43314632512	-39514.118600685186	1581939958.18854
5000	2	21	15	1248	1.0	-40426.90550948448	-40434.836178767895	-40438.05380876524	-40439.308379497845	1581939585.9107506
5000	2	22	16	1249	0.0	-40846.8721782962	-40846.43894424341	-40773.63261001862	-40778.965180914616	1581939631.8719366
5000	2	22	16	1250	0.2	-40700.707706927264	-40710.09680427068	-40708.865747755735	-40715.68614760576	1581939147.814402
5000	2	22	16	1251	0.4	-40598.33997527206	-40598.92872846713	-39308.564551437834	-39315.87291553376	1581939248.1567247
5000	2	22	16	1252	0.6	-40082.62927590317	-40091.19547132834	-40089.63551714848	-40094.20384395787	1581939064.1243315
5000	2	22	16	1253	0.8	-39161.339802791765	-39163.148550897786	-39156.966016785664	-39162.60900210017	1581940029.2449083
5000	2	22	16	1254	1.0	-38716.4520272525	-38721.14831308427	-38719.72794648572	-38723.31078760835	1581938708.6469276
5000	2	23	12	1255	0.0	-40990.51959033082	-41001.849957416	-41003.831625322746	-41006.41260409465	1581939240.8946779
5000	2	23	12	1256	0.2	-39735.88031204688	-39744.67958567145	-39743.8146093142	-39746.50597697872	1581939063.8806975
5000	2	23	12	1257	0.4	-39414.25817290372	-39414.47245420213	-39182.71989270958	-39186.68721693582	1581939013.5226576
5000	2	23	12	1258	0.6	-38221.43955559508	-38238.609175111116	-38232.243175481715	-38238.60996503627	1581939103.0064282
5000	2	23	12	1259	0.8	-37519.275548144724	-37530.962221400485	-37522.50015975385	-37532.42621893135	1581939311.9269829
5000	2	23	12	1260	1.0	-35262.779580475464	-35269.58905398057	-35265.61809775837	-35270.79810134083	1581938868.0296068
5000	2	24	16	1261	0.0	-38856.38601816274	-38861.392991579036	-38861.30044397184	-38865.63215047628	1581939527.4206696
5000	2	24	16	1262	0.2	-40261.785304942234	-40271.503279942415	-40272.506610091536	-40275.70833575813	1581939560.6091924
5000	2	24	16	1263	0.4	-39750.11753229101	-39765.994910096815	-39765.8201415276	-39772.04953617281	1581939911.4792817
5000	2	24	16	1264	0.6	-41433.95178199207	-41441.19119170034	-41439.746677263065	-41442.51770952932	1581939731.2900212
5000	2	24	16	1265	0.8	-39864.66974791159	-39871.4038594287	-39869.205898533735	-39872.00051315063	1581939420.8722312
5000	2	24	16	1266	1.0	-34862.63211334385	-34868.662374932406	-34863.740840537735	-34869.32255288602	1581939029.67471
5000	2	25	20	1267	0.0	-40783.89417342103	-40786.974098197126	-40786.83603089537	-40790.36142935189	1581939939.607574
5000	2	25	20	1268	0.2	-39358.214880891916	-39368.5872689132	-39368.232707609124	-39375.82400721868	1581939851.7410398
5000	2	25	20	1269	0.4	-40023.79545203803	-40029.86060973299	-40029.64475340023	-40032.611248125424	1581939537.2822397
5000	2	25	20	1270	0.6	-38110.68814292603	-38117.43385706174	-38116.007666930855	-38119.92972984184	1581939737.607307
5000	2	25	20	1271	0.8	-36640.17710504415	-36645.205551460014	-36640.19867072276	-36645.156396095015	1581939317.7923625
5000	2	25	20	1272	1.0	-30311.435353978246	-30315.01530475179	-30313.13068602513	-30315.31602274609	1581939071.8086898
5000	2	26	11	1273	0.0	-41196.15572198953	-41206.07414797385	-41206.25090503885	-41211.730207895824	1581939611.8820703
5000	2	26	11	1274	0.2	-35943.00415750292	-35943.47701677562	-35942.31190520362	-35943.691337542536	1581939279.308939
5000	2	26	11	1275	0.4	-38499.71773785002	-38509.98963499762	-38503.23618279104	-38510.41663907527	1581939782.6178496
5000	2	26	11	1276	0.6	-40746.051184340984	-40756.10020793672	-40760.81154232727	-40764.083720910916	1581939659.2062538
5000	2	26	11	1277	0.8	-37104.00303347196	-37114.099857930516	-37107.36503013232	-37114.778921229816	1581939523.1164887
5000	2	26	11	1278	1.0	-36612.093964509935	-36620.344753677535	-36620.75179038851	-36624.423604481766	1581939365.2448792
5000	2	27	18	1279	0.0	-39675.01632507299	-39682.73165105677	-39680.44949620119	-39684.7905429163	1581940414.6195927
5000	2	27	18	1280	0.2	-37565.18585983251	-37566.432186498656	-37538.856270432145	-37540.12276329204	1581940016.3557007
5000	2	27	18	1281	0.4	-38260.3227212937	-38265.67395096886	-38266.05448133577	-38268.767739630624	1581939821.222441
5000	2	27	18	1282	0.6	-36338.392062658815	-36345.44596475108	-36342.33488453775	-36347.49101472881	1581939484.4786375
5000	2	27	18	1283	0.8	-39829.16098858435	-39839.533146611604	-39837.457585516335	-39844.79007906241	1581939723.0075476
5000	2	27	18	1284	1.0	-39836.60337738863	-39834.40919853574	-39831.022809003065	-39837.79439165864	1581939582.6260383
5000	2	28	13	1285	0.0	-40913.21542031771	-40920.751653682564	-40918.357149710544	-40923.41908271985	1581939901.868215
5000	2	28	13	1286	0.2	-33966.14308709931	-33967.91187752585	-33971.803760183735	-33972.00026002547	1581939661.3135104
5000	2	28	13	1287	0.4	-37562.57878493056	-37575.10106213084	-37575.90234598759	-37575.95163539759	1581940180.857305
5000	2	28	13	1288	0.6	-37277.06328863915	-37288.633822289616	-37286.19975891135	-37290.965045636025	1581939563.0420146
5000	2	28	13	1289	0.8	-36540.415809769875	-36546.12648351044	-36510.39370939184	-36517.404045397016	1581940649.068171
5000	2	28	13	1290	1.0	-37292.02612712517	-37298.03635156516	-37301.765129318046	-37304.576158916556	1581940526.090784
5000	2	29	14	1291	0.0	-40320.12302083109	-40320.97488251318	-40326.41396232755	-40328.86844881616	1581940051.5573988
5000	2	29	14	1292	0.2	-40553.80322243985	-40558.844506043766	-40559.37571730341	-40563.77916462151	1581940004.4462028
5000	2	29	14	1293	0.4	-38474.275797005095	-38485.99897965272	-38482.96769679021	-38484.6070138309	1581941613.0112748
5000	2	29	14	1294	0.6	-39599.519542622125	-39606.05295184012	-39605.24469365346	-39610.57688716274	1581940440.1290493
5000	2	29	14	1295	0.8	-34395.47346211149	-34403.40340988644	-34406.289008982254	-34407.999548558066	1581939816.0009737
5000	2	29	14	1296	1.0	-39062.421688291564	-39072.11030776954	-39066.71230110061	-39074.2757518194	1581939478.3451083
5000	2	30	14	1297	0.0	-40485.90446155223	-40488.59462665593	-40485.51602599793	-40487.666764166366	1581939906.3347268
5000	2	30	14	1298	0.2	-40473.04087999073	-40483.774382117044	-40484.16074475897	-40490.36373623558	1581940055.4959793
5000	2	30	14	1299	0.4	-40482.438070354125	-40489.47563961223	-40489.378518171055	-40494.73288059406	1581941101.4733884
5000	2	30	14	1300	0.6	-40136.7183789299	-40147.95471222253	-40142.597744562256	-40148.44237687416	1581939965.3647883
5000	2	30	14	1301	0.8	-38490.29863509734	-38497.667695797165	-38496.60090875148	-38502.050528909465	1581939947.364001
5000	2	30	14	1302	1.0	-34400.856993438814	-34403.78318413436	-34262.510851931154	-34265.030295177974	1581939418.0595288
20	3	0	7	1303	0.0	-150.7383735696869	-155.75920662114646	-156.8951553668774	-161.30230516997514	1581939357.1643457
20	3	0	7	1304	0.2	-130.3564696601406	-133.1257316648328	-130.76715674931611	-133.48402572139048	1581939361.0946665
20	3	0	7	1305	0.4	-127.39951822825495	-133.13047022344495	-134.610248418975	-138.31983410482127	1581939368.8638906
20	3	0	7	1306	0.6	-147.68584694799918	-155.3189459777908	-157.65189569279494	-160.67194138111924	1581939372.4383066
20	3	0	7	1307	0.8	-143.83000373517268	-150.778980380256	-152.42783376739308	-157.0432344690797	1581939381.7421591
20	3	0	7	1308	1.0	-130.96720290632393	-141.47793551543248	-136.57456964487335	-146.50458053094673	1581939387.0018008
20	3	1	8	1309	0.0	-139.84568383449368	-145.97891775797527	-145.4264003273051	-149.44341354027668	1581939514.4614768
20	3	1	8	1310	0.2	-151.77263910091943	-157.86337725760123	-156.39579769809592	-162.1267056515384	1581939391.9249432
20	3	1	8	1311	0.4	-152.67707633712945	-157.95591896891685	-160.32062702602275	-162.84677070716552	1581939404.5803528
20	3	1	8	1312	0.6	-142.62343968013667	-148.8843007408833	-147.03057286505128	-151.33326748523217	1581939401.3117535
20	3	1	8	1313	0.8	-141.2961029919754	-148.82585431367778	-149.5278225970027	-153.00462940036908	1581939416.9952788
20	3	1	8	1314	1.0	-137.23782419355365	-142.65041667551085	-142.4703046579343	-144.51251335996236	1581939412.5381815
20	3	2	20	1315	0.0	-147.70204678418375	-150.35615537197498	-150.9042412445289	-151.87714751530712	1581939432.6023412
20	3	2	20	1316	0.2	-149.56792586210173	-157.2947057892355	-153.72818810158682	-160.6721394231126	1581939429.5030134
20	3	2	20	1317	0.4	-139.8744385831602	-142.65925709517387	-140.98603590317913	-143.7815759961332	1581939436.7365968
20	3	2	20	1318	0.6	-137.42704417897428	-142.75626618164668	-141.5941744020169	-145.4708773652021	1581939549.7583268
20	3	2	20	1319	0.8	-137.85787290573228	-144.60262816017124	-141.48503830031152	-147.06873780270772	1581939448.4443185
20	3	2	20	1320	1.0	-121.97198363640685	-131.2853686643427	-126.11778031988415	-134.1991932362935	1581939449.925118
20	3	3	6	1321	0.0	-151.46595098979606	-160.2729387887218	-162.2473799936217	-168.41491124275763	1581939460.6466947
20	3	3	6	1322	0.2	-125.97566025553856	-132.78802158689794	-130.13969849907454	-134.4832365287662	1581939461.0215364
20	3	3	6	1323	0.4	-129.10871983856057	-136.83218953806656	-136.14007085672355	-141.05034154215608	1581939470.7488801
20	3	3	6	1324	0.6	-137.7488271267699	-140.74100628063576	-139.89682761061368	-141.51849753560137	1581939472.0476918
20	3	3	6	1325	0.8	-137.43471327825296	-142.27074766104903	-142.6170287303309	-145.71857197390776	1581939482.8447332
20	3	3	6	1326	1.0	-138.26969249430834	-143.888989875134	-141.45269740567008	-146.58826392618187	1581939479.8303845
20	3	4	14	1327	0.0	-162.9695845140263	-166.57492615865127	-169.01453294119685	-171.5315903809194	1581939492.2209492
20	3	4	14	1328	0.2	-137.72953099813728	-144.6761197715004	-141.6640166049727	-147.70325957156714	1581939492.7553556
20	3	4	14	1329	0.4	-141.21129846037329	-148.25743430706575	-146.17550487519574	-149.38353382145266	1581939508.1399665
20	3	4	14	1330	0.6	-147.46987795529097	-152.29490613802867	-148.03993039243596	-152.8274282638438	1581939506.5921645
20	3	4	14	1331	0.8	-130.28508656863093	-138.26205158561172	-137.64443508567254	-143.6042498790701	1581939520.8266401
20	3	4	14	1332	1.0	-135.46754401743385	-146.7052233158136	-138.42516341515102	-147.69560573055142	1581939520.2441468
20	3	5	18	1333	0.0	-143.43379668006384	-146.10906719700762	-143.71690076223754	-147.14360612264238	1581939531.1431625
20	3	5	18	1334	0.2	-149.87148301946445	-154.38317051216282	-154.67078701319562	-156.0369810136435	1581939532.5391998
20	3	5	18	1335	0.4	-149.3887560759622	-156.40587606181654	-156.77946872551303	-159.49428352621564	1581939530.9990294
20	3	5	18	1336	0.6	-142.8439384417261	-146.46461132503987	-141.67570004416848	-146.9817788838557	1581939656.0304255
20	3	5	18	1337	0.8	-139.13968982506614	-145.7678788072196	-140.67620422761541	-146.56362285181456	1581939529.9721339
20	3	5	18	1338	1.0	-131.58187712813032	-134.01779433471526	-132.35847470573074	-134.32182383031085	1581939545.6729271
20	3	6	17	1339	0.0	-150.1903062365934	-156.80684855010176	-159.75835227925526	-163.78576649965808	1581939544.6097324
20	3	6	17	1340	0.2	-142.32552376306862	-146.38033186459714	-143.68623619481997	-147.9336616626399	1581939545.9873497
20	3	6	17	1341	0.4	-132.09973962631977	-139.79885439214334	-136.88296883396941	-143.5310286813453	1581939544.6554224
20	3	6	17	1342	0.6	-133.07585780009802	-144.9396604871302	-143.36520491781602	-150.3814969415084	1581939547.0974793
20	3	6	17	1343	0.8	-139.84137726181498	-142.88436805151727	-137.43658610465678	-144.1625886157832	1581939552.1902108
20	3	6	17	1344	1.0	-154.4334675481362	-158.09189110118768	-162.1774932802331	-166.60425676712106	1581939620.2264092
20	3	7	11	1345	0.0	-154.4612504873826	-157.1504593862112	-158.73219787756892	-160.43768537327853	1581940101.4326077
20	3	7	11	1346	0.2	-150.03772770052018	-153.9502477089899	-150.19325967881744	-153.82616542468583	1581940475.360714
20	3	7	11	1347	0.4	-149.1692787271611	-154.59024440953496	-154.0988219347188	-156.36352104708274	1581939561.8734987
20	3	7	11	1348	0.6	-143.00096338047175	-149.75992476398724	-146.47752319729804	-150.03002176227116	1581939556.9791367
20	3	7	11	1349	0.8	-145.45347401466958	-151.12389425907048	-151.586637832897	-155.6127872050355	1581939557.637392
20	3	7	11	1350	1.0	-135.78021635317464	-141.72976775011406	-141.44664842014228	-145.790476538651	1581939556.3845525
20	3	8	5	1351	0.0	-151.20295854309038	-156.73285192973884	-158.0256373173336	-159.2621774298697	1581939558.2361927
20	3	8	5	1352	0.2	-138.36882354279945	-142.30553518200531	-146.85216483436002	-148.0034891946651	1581939560.258699
20	3	8	5	1353	0.4	-142.1178801670109	-150.67339513717428	-156.13480443244993	-158.10281728595874	1581939569.5127532
20	3	8	5	1354	0.6	-150.71151769995666	-156.1248526171707	-163.69783530620526	-165.08724863678196	1581939568.543833
20	3	8	5	1355	0.8	-136.96359315534744	-140.13177885690135	-145.6615269973781	-147.02824967295794	1581939567.5907867
20	3	8	5	1356	1.0	-148.58633640917137	-159.51526298497794	-160.74042480988126	-163.40386715450404	1581939568.4345124
20	3	9	15	1357	0.0	-152.5398112044602	-158.99999054213882	-159.71780931549347	-163.45139758499985	1581939668.772769
20	3	9	15	1358	0.2	-154.6064401681659	-158.48798507156783	-156.64627571388075	-159.7808182147979	1581939571.3558285
20	3	9	15	1359	0.4	-144.62333242540498	-149.4208075259381	-151.2612108247809	-153.38596037915747	1581939572.1647065
20	3	9	15	1360	0.6	-152.5832004986158	-160.4415509783366	-160.6253013002099	-166.0259307372985	1581939583.81394
20	3	9	15	1361	0.8	-138.46016929369358	-142.8293564490226	-141.0264141246951	-144.38682384626472	1581939583.2604942
20	3	9	15	1362	1.0	-137.63263520098974	-145.86239255429453	-145.08590237814752	-150.36158071456592	1581939583.0210464
20	3	10	12	1363	0.0	-159.01568641449612	-166.27142071300204	-163.85942384438204	-168.16106238693163	1581939581.6664917
20	3	10	12	1364	0.2	-148.8495662730637	-148.8471654905726	-151.15668578263447	-152.12296060982618	1581939582.24597
20	3	10	12	1365	0.4	-134.2351990606361	-137.2755679489813	-132.80613626668298	-136.23506352807433	1581939582.4005303
20	3	10	12	1366	0.6	-131.80414525148882	-136.7070055380997	-138.94901194236814	-142.42256852569724	1581939679.7700868
20	3	10	12	1367	0.8	-125.9760699041427	-129.05608080326078	-130.2970885792333	-132.46266904592287	1581939595.9195037
20	3	10	12	1368	1.0	-126.16502488490356	-135.6662194927114	-136.01606631760413	-139.39918759804414	1581939593.4461515
20	3	11	13	1369	0.0	-155.52772632370431	-164.1114994157348	-163.66902119004425	-168.9223003779193	1581939597.7489653
20	3	11	13	1370	0.2	-156.9172446085371	-160.82771087289925	-159.51948975146558	-162.15786385378044	1581939595.3139935
20	3	11	13	1371	0.4	-137.41902913367846	-142.35436575764464	-139.2400479424883	-143.31053208116785	1581939595.7234674
20	3	11	13	1372	0.6	-137.46210368012126	-142.0832338190283	-141.72233956334256	-144.5462924895745	1581939595.8399868
20	3	11	13	1373	0.8	-147.3964739094608	-158.38460724666638	-160.15121880968442	-163.74011569368196	1581939596.822189
20	3	11	13	1374	1.0	-121.75939193264452	-126.1069613185773	-123.0277684131596	-126.15521362331472	1581939598.079403
20	3	12	6	1375	0.0	-156.6535099613833	-166.96373568647257	-163.96419870059037	-167.83180072826394	1581939611.1523392
20	3	12	6	1376	0.2	-144.5434234888129	-149.9335713969725	-151.30424423452052	-154.8220188708224	1581939607.7127187
20	3	12	6	1377	0.4	-137.93233613121166	-143.30889557226868	-142.73247094507653	-146.10091867849752	1581939609.2073147
20	3	12	6	1378	0.6	-146.7305872734761	-154.10348668373382	-157.49099765834413	-161.66925173769397	1581939606.8699203
20	3	12	6	1379	0.8	-153.1402842992328	-158.1844028088916	-163.88458285979593	-164.8455337201536	1581939608.1893036
20	3	12	6	1380	1.0	-146.91833613160745	-152.7360312460475	-154.16904244842826	-158.18983946943357	1581939608.3822212
20	3	13	10	1381	0.0	-142.5897828678053	-148.34841923454078	-155.39251036370175	-159.0038370424767	1581939607.5049055
20	3	13	10	1382	0.2	-142.21481359823954	-148.1092171474171	-147.55599169498583	-151.70424535825467	1581939731.07475
20	3	13	10	1383	0.4	-130.16217743821588	-136.453568241073	-132.96197427363944	-137.76312004642364	1581939622.3333309
20	3	13	10	1384	0.6	-141.01262924447025	-145.81642958781038	-146.31739620174466	-148.93516150636552	1581939622.13044
20	3	13	10	1385	0.8	-121.65690493306283	-125.78738671783738	-127.70740743007063	-130.40473637141932	1581939620.1068158
20	3	13	10	1386	1.0	-140.37468559712178	-148.52104429294084	-147.7164664753222	-150.43496999662372	1581939620.359604
20	3	14	23	1387	0.0	-116.9361988113574	-120.51429417946021	-119.50943194918034	-123.55684215542072	1581939622.8814156
20	3	14	23	1388	0.2	-149.65759330600667	-161.85098473428474	-154.02426568815974	-164.51440746119656	1581939623.740978
20	3	14	23	1389	0.4	-144.6284158813074	-152.51880360142974	-151.3453214194657	-156.9929475408057	1581939620.7800505
20	3	14	23	1390	0.6	-147.39323141183382	-152.4738087261241	-148.78368900819612	-153.01316216715128	1581939625.2234807
20	3	14	23	1391	0.8	-136.28434321241878	-145.13874409061526	-139.73987621536315	-145.9706838182239	1581939697.431743
20	3	14	23	1392	1.0	-136.1474299833493	-145.46808805255878	-142.47269152915663	-149.1769901485278	1581939635.2461815
20	3	15	12	1393	0.0	-150.90493214651448	-153.02323067441705	-151.92284820551941	-153.17782837935263	1581939634.8582296
20	3	15	12	1394	0.2	-147.25061918538913	-156.05968107909197	-157.52957256538937	-163.15821808287038	1581939635.3462126
20	3	15	12	1395	0.4	-163.9976425221751	-171.14659743050586	-177.07954663622596	-179.48701260911534	1581939634.8989654
20	3	15	12	1396	0.6	-148.51004586406341	-154.64758450814324	-156.61457658571618	-158.79477651205585	1581939640.1714466
20	3	15	12	1397	0.8	-155.15234937305416	-156.32931330383346	-159.5856544348999	-161.5485572182273	1581939635.4286058
20	3	15	12	1398	1.0	-146.83069463987937	-155.4272571654003	-153.5108652899639	-158.6268954208964	1581939633.0979464
20	3	16	7	1399	0.0	-147.92480381022781	-153.67305274606468	-152.57362430727426	-156.77540904265632	1581939634.2873082
20	3	16	7	1400	0.2	-151.79534870204066	-155.10656948876567	-154.0442195260895	-158.14856110812272	1581939638.2510312
20	3	16	7	1401	0.4	-145.50613509246008	-157.76958116156783	-154.59530287347633	-164.19957021296855	1581939647.0790186
20	3	16	7	1402	0.6	-142.89325487878705	-150.58893743869822	-156.3414926621176	-159.59651151277944	1581939648.5181391
20	3	16	7	1403	0.8	-136.57095832688486	-139.880350203893	-140.6108024221268	-143.97164874046567	1581939646.34086
20	3	16	7	1404	1.0	-139.34233842079624	-148.61749498750297	-149.63928256082485	-154.66305354809333	1581939644.942422
20	3	17	10	1405	0.0	-133.63592718657853	-139.52629975332118	-137.07013724385746	-140.37252010845322	1581939646.561939
20	3	17	10	1406	0.2	-141.39084944009346	-147.68717611409764	-144.69965541740262	-149.31502571012362	1581939648.7793262
20	3	17	10	1407	0.4	-138.29008573023822	-142.50688314027065	-144.04997622863834	-147.04916406981374	1581939647.6794696
20	3	17	10	1408	0.6	-137.75368747261706	-146.15834035376517	-142.5129581241275	-148.60003768564977	1581939647.576895
20	3	17	10	1409	0.8	-141.3717191251283	-147.47990549458117	-146.96778584180254	-151.14815861477643	1581939647.6555429
20	3	17	10	1410	1.0	-131.7309212062643	-138.57005547725228	-139.2110816325667	-144.73457619140763	1581939658.5923243
20	3	18	13	1411	0.0	-154.54724886580212	-159.95172857352242	-157.44335901973895	-160.89935906543224	1581939661.0164053
20	3	18	13	1412	0.2	-141.76748488686542	-147.165318280168	-146.60297041964387	-151.27228700563603	1581939656.437334
20	3	18	13	1413	0.4	-152.6491951830076	-158.45515137022508	-154.7412810317461	-159.0914087057103	1581939660.1571333
20	3	18	13	1414	0.6	-149.86232502384362	-155.15607310301556	-157.18850397891867	-160.63392679714192	1581939658.6950045
20	3	18	13	1415	0.8	-143.1972692488685	-149.10772614231306	-150.50551440725442	-154.46246489691484	1581939658.86241
20	3	18	13	1416	1.0	-155.38311796423608	-163.45462568040168	-163.4714633681974	-167.89406712373255	1581939657.9687612
20	3	19	19	1417	0.0	-156.68808351514107	-161.5424315753646	-161.56095559135684	-164.97843041466737	1581939658.7036567
20	3	19	19	1418	0.2	-133.72633542756606	-142.79513307083073	-134.0493911438943	-142.9291538733657	1581939659.2722929
20	3	19	19	1419	0.4	-141.71529290742217	-147.4028405654106	-145.9795034205266	-150.4179665613643	1581939670.3573174
20	3	19	19	1420	0.6	-150.0545259272566	-160.28015228779208	-156.30618551296126	-161.17530688091844	1581939668.615757
20	3	19	19	1421	0.8	-142.75459028326583	-153.3680410510355	-148.77242707228584	-156.29930226276244	1581939668.2271385
20	3	19	19	1422	1.0	-145.41398085649584	-154.00398197721555	-154.20330301408904	-158.7645706582561	1581939670.414158
20	3	20	13	1423	0.0	-128.18323401777334	-132.52641464932643	-131.17021391914218	-134.9455412249123	1581939669.9265437
20	3	20	13	1424	0.2	-152.78755643498502	-158.9510796472365	-157.101647297228	-161.15285911088404	1581939669.2883563
20	3	20	13	1425	0.4	-131.0285005534771	-134.23572578232893	-131.29541578126532	-134.2581668596891	1581939679.3254545
20	3	20	13	1426	0.6	-147.46201381029164	-153.79668497997392	-149.01184395103172	-154.29033485843848	1581939669.191306
20	3	20	13	1427	0.8	-143.16954613628056	-148.20192550768573	-141.95985851471247	-148.69195599244597	1581939673.8828766
20	3	20	13	1428	1.0	-143.3548578970821	-150.59403039877614	-150.9921772110598	-155.1622386549813	1581939684.2154336
20	3	21	15	1429	0.0	-152.1669834493091	-158.92565305627934	-155.64095175657462	-160.361949257209	1581939683.0055315
20	3	21	15	1430	0.2	-145.47706719090297	-151.61235835476342	-155.91858324753142	-159.35611946456996	1581939681.7176807
20	3	21	15	1431	0.4	-141.11090968361157	-148.28697284867212	-145.8764691531911	-150.61271247651985	1581939683.3108547
20	3	21	15	1432	0.6	-141.29634639549394	-149.13558681534903	-147.8126783888311	-153.59103068363282	1581939681.9513316
20	3	21	15	1433	0.8	-150.11422075534114	-154.56706956792044	-154.0811067430109	-156.66613110389045	1581939684.0445294
20	3	21	15	1434	1.0	-150.21406257706474	-160.4814339481531	-163.50482984968124	-166.6003430206106	1581939684.6222064
20	3	22	16	1435	0.0	-147.2919680766015	-156.70221208898732	-152.28935536052109	-158.1025746862941	1581939682.9312515
20	3	22	16	1436	0.2	-133.30437257236107	-139.4748566692131	-136.89329372142308	-140.84419557555833	1581939682.6221416
20	3	22	16	1437	0.4	-144.104807002095	-151.42620212368672	-148.0312775116129	-153.62194613452118	1581939694.7295911
20	3	22	16	1438	0.6	-161.11545825058909	-165.6929014936773	-167.92528569876498	-170.7461590457536	1581939697.2761467
20	3	22	16	1439	0.8	-145.4404942887915	-155.60880317179326	-150.9964312005389	-158.29074796765397	1581939692.1537995
20	3	22	16	1440	1.0	-141.9781161608765	-147.87364782585794	-143.1024836207624	-147.8894194997589	1581939694.184664
20	3	23	12	1441	0.0	-137.79290397182908	-143.58161231076028	-144.72029857008351	-147.4293505651751	1581939700.1221015
20	3	23	12	1442	0.2	-151.80953255212222	-156.8736174874159	-160.23256416266986	-163.18368425039594	1581939696.3443851
20	3	23	12	1443	0.4	-140.07162364358194	-144.15670682827948	-142.67780744310488	-146.06441369023057	1581939695.2988029
20	3	23	12	1444	0.6	-136.14900792894562	-143.45956425460105	-138.7638720210287	-145.61633611757242	1581939695.9222283
20	3	23	12	1445	0.8	-150.96045898548564	-157.96131450672863	-154.4395378117646	-160.4274112986854	1581939696.2503142
20	3	23	12	1446	1.0	-135.28438399707673	-138.97986258356926	-136.06221754793864	-139.13869072497135	1581939705.3045533
20	3	24	16	1447	0.0	-144.22058545693145	-154.58954594812147	-151.6924277399603	-160.21812079731487	1581939704.9306324
20	3	24	16	1448	0.2	-160.3574969287779	-167.46339307991502	-165.81484856224557	-170.96852811328586	1581939704.6338174
20	3	24	16	1449	0.4	-151.05187650491473	-157.53038616608976	-156.7296384743677	-160.58447191675992	1581939706.917866
20	3	24	16	1450	0.6	-126.1924478785514	-131.96774987597178	-127.82895212801964	-133.0543757769395	1581939704.4496124
20	3	24	16	1451	0.8	-143.1571391373325	-151.87158031626655	-148.71427734146675	-154.68555257937848	1581939705.3195992
20	3	24	16	1452	1.0	-138.53871785624344	-146.23485701672908	-143.3423359267406	-150.1167582988706	1581939705.171949
20	3	25	20	1453	0.0	-132.68319463195206	-139.53873041753434	-134.54728899800352	-139.98317503808443	1581939708.109451
20	3	25	20	1454	0.2	-153.03640885850598	-160.0251082403961	-158.79496409219803	-163.79252076503903	1581939711.5017786
20	3	25	20	1455	0.4	-154.55007248247634	-160.06244850141698	-158.83201660778508	-161.86432636807004	1581939761.5933282
20	3	25	20	1456	0.6	-144.91168223633434	-149.12680574347186	-144.86708997566558	-151.09632109362698	1581939730.4299614
20	3	25	20	1457	0.8	-143.84496812990218	-149.8438371357535	-143.64509570410462	-150.68142419423768	1581939733.556507
20	3	25	20	1458	1.0	-142.5773668814236	-145.3520017489293	-143.0996309805826	-146.28437998096175	1581939724.105186
20	3	26	11	1459	0.0	-142.88685894680182	-147.06923754581857	-144.54746780576886	-150.84300380654304	1581939726.294219
20	3	26	11	1460	0.2	-111.24229002163246	-115.63751414052574	-112.38464836118449	-117.34444860032892	1581939725.6707404
20	3	26	11	1461	0.4	-156.74546399460112	-164.82197860248095	-160.67476302070318	-165.231944070367	1581939724.8270552
20	3	26	11	1462	0.6	-142.0077763778286	-149.54354865507798	-146.64560236239691	-151.81467051858738	1581939740.4659882
20	3	26	11	1463	0.8	-135.7844963572456	-144.67154891029932	-141.7549210147296	-147.0151756194348	1581939732.9909003
20	3	26	11	1464	1.0	-113.93201287897492	-119.35317559815924	-115.14026170052679	-120.10447149682345	1581940287.9092515
20	3	27	18	1465	0.0	-140.43268690015856	-143.3433335176779	-142.84925360983462	-145.6622049334561	1581940300.5173802
20	3	27	18	1466	0.2	-139.891394837668	-146.39132451479895	-146.526290964935	-150.60346823962857	1581939744.1389282
20	3	27	18	1467	0.4	-144.68929084409038	-148.51223343209256	-148.1705226154007	-150.4746737178896	1581940169.2514489
20	3	27	18	1468	0.6	-146.47478392501858	-156.94728396066049	-153.08663681835628	-162.15463909934186	1581942432.2744932
20	3	27	18	1469	0.8	-136.7424744774276	-141.96915708693373	-141.20685212801206	-145.94767577462602	1581939754.0438278
20	3	27	18	1470	1.0	-133.7679148267495	-142.9469193111891	-140.61583127855414	-145.22491960095005	1581939745.3460987
20	3	28	13	1471	0.0	-141.25221594228827	-147.09197154848994	-146.30177250499986	-150.13507807279163	1581939750.6053593
20	3	28	13	1472	0.2	-143.73732142824798	-150.37365127876538	-146.26975697253926	-152.03446706192054	1581939754.8551645
20	3	28	13	1473	0.4	-148.15417173074326	-154.0837719487774	-151.83078335458117	-154.6502199306043	1581940070.3090053
20	3	28	13	1474	0.6	-144.124554444528	-153.8758193561721	-148.3929448081405	-155.60533964115882	1581939757.354032
20	3	28	13	1475	0.8	-139.95691603531392	-147.22638973395868	-143.87314134317228	-149.4915316033228	1581941343.0860512
20	3	28	13	1476	1.0	-146.9020782136664	-154.14893938239285	-152.8184029422973	-156.45596916337954	1581939764.1586587
20	3	29	14	1477	0.0	-139.00008767103168	-144.64942919762473	-142.3225730203551	-146.84605635149353	1581940288.5957015
20	3	29	14	1478	0.2	-127.6858353635995	-136.47701138640494	-130.322435882043	-137.81035226472844	1581939767.16602
20	3	29	14	1479	0.4	-136.16629444793938	-140.52872313857208	-138.92451791969344	-143.11655256823204	1581939827.541757
20	3	29	14	1480	0.6	-138.51012718947422	-146.843786425721	-142.32756186594338	-148.3443405804864	1581939765.9015677
20	3	29	14	1481	0.8	-139.66058706771534	-146.8766392554276	-145.568347474575	-149.72143254733004	1581940919.9651184
20	3	29	14	1482	1.0	-131.29114984409182	-140.46083076850906	-135.42366044786652	-142.49264930899074	1581939783.0149894
20	3	30	14	1483	0.0	-151.6089002414457	-157.8167423935485	-160.8303300947331	-165.94778367722557	1581939782.5120292
20	3	30	14	1484	0.2	-150.56943482311897	-154.84092660032366	-153.17233041282003	-156.57692753530398	1581939801.709823
20	3	30	14	1485	0.4	-155.13036278261762	-165.28648208164557	-161.68694030210864	-168.660779082569	1581939786.1547198
20	3	30	14	1486	0.6	-145.5498355499858	-149.82945017126787	-144.78339459865504	-147.9459031564911	1581940923.2295537
20	3	30	14	1487	0.8	-145.95397785400704	-155.59095046020434	-153.55378511764053	-160.05806572961814	1581939798.0466886
20	3	30	14	1488	1.0	-132.8625563003721	-140.8043779850719	-138.07127738494964	-143.36651983297457	1581939832.3883545
50	3	0	7	1489	0.0	-325.57005687845924	-334.84732791851764	-329.5318797674286	-336.57648338878494	1581939865.8669581
50	3	0	7	1490	0.2	-380.7712073390613	-388.2532146517405	-391.6574033833348	-395.7661529012368	1581939862.1016626
50	3	0	7	1491	0.4	-318.8606247895575	-322.59582075856395	-324.3205638715593	-325.26907675670367	1581939802.6119215
50	3	0	7	1492	0.6	-346.9299108307482	-353.36871505133695	-351.03023328801316	-356.63193542463745	1581939812.4936178
50	3	0	7	1493	0.8	-381.2280410285119	-391.0160890383237	-390.0270046524112	-396.3017827220344	1581941802.3107283
50	3	0	7	1494	1.0	-324.157886388302	-332.013973041886	-329.9267421211605	-334.95773721578115	1581939809.607302
50	3	1	8	1495	0.0	-408.9109796995624	-422.7256744875591	-424.1096564586573	-428.9895605603862	1581939809.290742
50	3	1	8	1496	0.2	-374.76298539366223	-384.1776058821105	-393.05525805652036	-395.5641215139474	1581939811.401348
50	3	1	8	1497	0.4	-386.2329048559909	-394.13668919637456	-395.1367511535853	-397.6448361952905	1581940409.932341
50	3	1	8	1498	0.6	-362.11642750603835	-370.08512750214163	-370.72171857864936	-373.2817355394905	1581940077.7234955
50	3	1	8	1499	0.8	-392.8798579986286	-399.34710792860136	-394.9620493632341	-398.3585351107402	1581939871.5911937
50	3	1	8	1500	1.0	-359.47864496969567	-368.005929550765	-370.5857565043762	-375.0100377428632	1581939835.0664756
50	3	2	20	1501	0.0	-410.550775633669	-419.5577751645549	-414.9200251275017	-422.8448390447792	1581939832.9782605
50	3	2	20	1502	0.2	-354.54803800030817	-363.345745554817	-359.81835784529954	-367.56225938472505	1581939828.8425932
50	3	2	20	1503	0.4	-367.3255122273035	-375.18136533782854	-374.21641711310684	-377.3251403624597	1581939836.8901818
50	3	2	20	1504	0.6	-398.6979852651057	-405.18252374729826	-409.29209044747665	-412.442605694466	1581939831.3178463
50	3	2	20	1505	0.8	-379.03913256407446	-388.6973742166388	-377.73867348762235	-389.99779871991376	1581941511.9022138
50	3	2	20	1506	1.0	-374.4471582277304	-386.30548065841054	-387.24195539822813	-394.6901808821408	1581939821.0728123
50	3	3	6	1507	0.0	-346.1566849159961	-356.37684218603584	-359.4859315612641	-362.31132312483464	1581939842.58154
50	3	3	6	1508	0.2	-357.0435235410048	-365.46177174366613	-363.53908942949585	-369.06224712952525	1581939837.880366
50	3	3	6	1509	0.4	-338.9873221227514	-341.0036154871538	-339.0785970529334	-341.1555457901299	1581942022.557109
50	3	3	6	1510	0.6	-357.70821436941384	-365.74133885712035	-366.9073294291936	-371.153303098716	1581939855.616118
50	3	3	6	1511	0.8	-349.268477080925	-359.503277842072	-356.8246834119007	-362.92996184506586	1581939843.7163417
50	3	3	6	1512	1.0	-337.32635541699307	-340.85713327891244	-340.444258741816	-343.59171993038564	1581939895.0371242
50	3	4	14	1513	0.0	-378.2959897557445	-387.2019811352175	-386.8038702385783	-391.04403274287847	1581939867.1431127
50	3	4	14	1514	0.2	-407.96960347520326	-414.4068687759236	-415.70463272533516	-420.5739466164306	1581939875.4896767
50	3	4	14	1515	0.4	-405.9926497087339	-414.805596480079	-413.82870616591333	-419.78132573214515	1581939862.349905
50	3	4	14	1516	0.6	-357.5509437873963	-365.0395568581441	-362.33245692096983	-367.0653976536505	1581939857.1470473
50	3	4	14	1517	0.8	-400.87228602576835	-406.30219555991516	-407.0761800721389	-411.30847338067673	1581940451.905872
50	3	4	14	1518	1.0	-361.9624453023116	-372.9881756109613	-367.8439485066997	-375.3220734683374	1581939857.990372
50	3	5	18	1519	0.0	-366.45709528624513	-373.516203323836	-368.2997715613832	-374.08412297791773	1581939859.8604527
50	3	5	18	1520	0.2	-373.77070754535623	-379.4404719523784	-381.32064810226433	-383.72974697071066	1581939853.7479823
50	3	5	18	1521	0.4	-345.00764142616873	-353.4707770940667	-349.86816068130463	-353.4226801611257	1581940447.5295422
50	3	5	18	1522	0.6	-353.59796862224647	-364.59259851349015	-360.8771565990995	-367.16542209192863	1581939869.9583952
50	3	5	18	1523	0.8	-361.64417410019684	-370.0051548104564	-367.5449064794979	-372.75029301504367	1581939877.3492296
50	3	5	18	1524	1.0	-341.74683536181686	-352.51462915212204	-346.7171087085779	-355.3814966039452	1581939866.577069
50	3	6	17	1525	0.0	-378.8529887510556	-388.6431046952637	-385.55433436937614	-392.87140464755515	1581940455.5214179
50	3	6	17	1526	0.2	-358.63737244826797	-369.90949884101303	-367.61268912762705	-376.3461480049497	1581939884.6447513
50	3	6	17	1527	0.4	-371.3256194170721	-381.87446102429635	-382.21891876344336	-388.31526987163386	1581939887.3040671
50	3	6	17	1528	0.6	-356.2401384129023	-363.3695804420639	-364.5007112630016	-368.72097286727484	1581939880.2907953
50	3	6	17	1529	0.8	-327.6615246324976	-341.1922415138253	-339.34458171039495	-347.85832634830865	1581939922.275407
50	3	6	17	1530	1.0	-359.41238649829995	-366.8776840239003	-362.28424135994857	-369.18457124005585	1581939895.3928936
50	3	7	11	1531	0.0	-350.4542106679466	-358.2249733766913	-354.5992637707125	-360.22397362665856	1581939889.583409
50	3	7	11	1532	0.2	-391.8447409459954	-401.1313842195575	-399.4075868329582	-404.29345927520217	1581939895.6555893
50	3	7	11	1533	0.4	-366.35322167754464	-376.64090533001814	-371.250604487853	-379.19674024279925	1581939895.2331011
50	3	7	11	1534	0.6	-373.230852034228	-385.79003300372045	-382.10855287165765	-389.8706435675104	1581939890.5750234
50	3	7	11	1535	0.8	-317.7149878676301	-330.0604081718177	-327.28299950506533	-335.2733484204656	1581939898.8326254
50	3	7	11	1536	1.0	-376.1974638221918	-385.61014659917237	-381.36228715740265	-387.3458405705271	1581939983.1120882
50	3	8	5	1537	0.0	-410.6869895634903	-424.95881930574717	-426.7521367599842	-433.23183025242935	1581939914.6616542
50	3	8	5	1538	0.2	-403.0527678621987	-409.4507381657219	-413.86582774981247	-414.2283633669072	1581939908.8694134
50	3	8	5	1539	0.4	-369.3052755153025	-377.9901529989592	-381.01925295812964	-384.41715263456894	1581939911.0492032
50	3	8	5	1540	0.6	-398.47389801569716	-407.105655686827	-412.37537477854073	-414.17804840632	1581939905.9964063
50	3	8	5	1541	0.8	-391.0460538962535	-398.6930663288761	-401.28404534025435	-403.34470612034204	1581939923.2772794
50	3	8	5	1542	1.0	-374.14393452730064	-387.5544474315333	-383.8414179479165	-391.06344847102235	1581939932.6217258
50	3	9	15	1543	0.0	-387.06437050704017	-394.3619285159514	-393.19727381901384	-398.3968698280565	1581941034.6020384
50	3	9	15	1544	0.2	-363.901935145673	-372.91006636999765	-370.10422521732056	-375.9344445452598	1581939918.3677197
50	3	9	15	1545	0.4	-372.4041924917796	-378.74284377857833	-376.0211400320686	-379.32820373418906	1581939923.0103648
50	3	9	15	1546	0.6	-330.3249846485224	-339.5486035509088	-333.88599994121154	-340.98526614535723	1581939915.6862042
50	3	9	15	1547	0.8	-386.90402307819613	-397.9481054253587	-398.2739298374689	-404.40780953084425	1581940145.176299
50	3	9	15	1548	1.0	-390.27551824834063	-400.501473115161	-396.46092952234056	-402.4624973244185	1581939916.0173562
50	3	10	12	1549	0.0	-407.92891694247504	-417.8952564478575	-416.2974426754957	-423.316093999188	1581939920.1239357
50	3	10	12	1550	0.2	-399.2189648756524	-406.58410756376776	-406.66570777240264	-410.5843130956799	1581939941.358806
50	3	10	12	1551	0.4	-396.4760113788965	-400.7166382320189	-397.87126030667326	-404.20060445200096	1581939939.372074
50	3	10	12	1552	0.6	-373.2579323234242	-379.6935559726095	-374.2585256297911	-379.76680356163087	1581939926.7034886
50	3	10	12	1553	0.8	-383.7766320789866	-393.30665570244867	-394.0741887733768	-398.841250568726	1581939969.4405322
50	3	10	12	1554	1.0	-354.3318985416217	-365.5143632226837	-360.7767628464826	-367.99494913913406	1581939932.8327796
50	3	11	13	1555	0.0	-406.35823566384147	-410.18579701642636	-406.8224809031392	-410.2353509732008	1581939933.337493
50	3	11	13	1556	0.2	-399.2665801982747	-410.3534367109352	-411.59403720440537	-416.6145485373002	1581939934.4977713
50	3	11	13	1557	0.4	-384.15818712500425	-393.81435769293387	-395.1884736572669	-397.3950808412058	1581939933.8950381
50	3	11	13	1558	0.6	-382.5815786745265	-389.0612083171384	-387.71122615084	-391.60865760275817	1581940452.4533954
50	3	11	13	1559	0.8	-336.27243051650834	-347.83869007285193	-344.27554737202706	-351.07600221701404	1581942435.44833
50	3	11	13	1560	1.0	-375.17875586733976	-380.6112558639087	-377.1214294441465	-382.615472288138	1581940670.9880846
50	3	12	6	1561	0.0	-391.9420319874353	-396.35041733028856	-400.44929721270665	-402.8564442053389	1581941698.1089184
50	3	12	6	1562	0.2	-383.1895333291929	-389.5051815987901	-393.1629296717129	-396.23364716014504	1581939961.2111886
50	3	12	6	1563	0.4	-328.16845988932937	-332.1444069934492	-333.0712485162324	-333.7682668811189	1581940603.344532
50	3	12	6	1564	0.6	-351.1523647550863	-357.78885315330933	-357.45231051228836	-361.63721913157946	1581941254.0747883
50	3	12	6	1565	0.8	-416.4373493284911	-428.2267663338073	-428.497903717155	-432.29834912058084	1581939973.327961
50	3	12	6	1566	1.0	-332.2413247037784	-337.5273967342725	-337.8286409793152	-340.5312190914176	1581940071.3709965
50	3	13	10	1567	0.0	-394.15201799648946	-404.194480948572	-403.807177651909	-409.09835066364406	1581940029.0960703
50	3	13	10	1568	0.2	-395.69671670298135	-407.18949674326683	-403.74994355529884	-410.59347092305353	1581940016.3284214
50	3	13	10	1569	0.4	-388.30517941052847	-396.061173656296	-393.08052432622213	-398.1013531088418	1581939981.0202367
50	3	13	10	1570	0.6	-344.67335394649695	-354.814075255164	-348.36253909125463	-358.4480782883793	1581939998.1955366
50	3	13	10	1571	0.8	-368.29491996142065	-379.84367722717207	-384.24127742290085	-386.67558128318933	1581940237.333546
50	3	13	10	1572	1.0	-342.39095773718924	-346.70620447185166	-343.5451553114245	-349.59060017515327	1581940033.4381783
50	3	14	23	1573	0.0	-414.1119810275595	-421.1921238708416	-424.5470982681986	-427.2008598897755	1581939998.872182
50	3	14	23	1574	0.2	-402.35944727329615	-408.5936272269953	-405.8363949755703	-408.55568074689336	1581940015.5117588
50	3	14	23	1575	0.4	-333.1670250532178	-338.5268857554605	-333.73551846355645	-340.7012897557497	1581940021.9968064
50	3	14	23	1576	0.6	-366.22888051288396	-378.47448201845145	-372.27548898307265	-380.6954068772502	1581940005.8704162
50	3	14	23	1577	0.8	-368.3050986593489	-378.951324060278	-372.2104599720372	-379.1551855589335	1581940022.008073
50	3	14	23	1578	1.0	-377.97237498932265	-385.67827678679816	-381.7777122816573	-387.4576289684141	1581940039.2424216
50	3	15	12	1579	0.0	-403.9491632243936	-409.767904163082	-411.0686133898377	-416.55573696514	1581940024.3992207
50	3	15	12	1580	0.2	-400.4211721039676	-410.15459740958937	-414.9538745612728	-420.91215550136934	1581940024.064432
50	3	15	12	1581	0.4	-379.25077930819884	-390.77438184252304	-387.7498956025461	-394.30406794937005	1581940019.7225626
50	3	15	12	1582	0.6	-403.2811155794449	-412.80639875216514	-407.6212361499511	-415.1273084855994	1581940032.8638813
50	3	15	12	1583	0.8	-391.7845497992566	-403.23859625345784	-399.5603962317272	-406.32822586533683	1581940249.3298259
50	3	15	12	1584	1.0	-379.78607455366136	-388.8726245919912	-389.306158863341	-392.4908060007084	1581940063.1622891
50	3	16	7	1585	0.0	-408.97505931186953	-418.2711816504358	-420.5969407354089	-422.4408740844478	1581940711.6863601
50	3	16	7	1586	0.2	-382.0703717275848	-389.676172644366	-392.22804483421487	-395.56995286446784	1581940047.8538845
50	3	16	7	1587	0.4	-389.962283012421	-397.6334940253605	-399.2667796983464	-401.6940123248552	1581940250.833759
50	3	16	7	1588	0.6	-387.12954652703866	-398.92912030362197	-396.0243837255249	-403.1528268449636	1581940103.9244308
50	3	16	7	1589	0.8	-322.43657869958236	-328.2548540259574	-326.6917989975305	-329.8403369130773	1581940710.0295503
50	3	16	7	1590	1.0	-350.5797743960466	-356.89660864436127	-365.16025003892753	-367.59498292824685	1581940031.821013
50	3	17	10	1591	0.0	-355.47206577196533	-358.96639842937964	-357.03193152297865	-360.5617448944043	1581940033.9180818
50	3	17	10	1592	0.2	-346.28351880420234	-353.0241256204447	-353.89172165616964	-355.3865550577661	1581940048.5174644
50	3	17	10	1593	0.4	-373.86829277210364	-383.0641218081079	-391.8213324980911	-394.0656561166884	1581940046.1397874
50	3	17	10	1594	0.6	-363.3690211267949	-370.6062093242056	-363.59877553836236	-369.5086304189934	1581940052.5892305
50	3	17	10	1595	0.8	-399.128316275341	-407.5755381623394	-413.3205036547837	-415.39152880362985	1581940046.8791728
50	3	17	10	1596	1.0	-345.1872295339772	-354.05544152780794	-354.8670259432877	-359.9494614921486	1581940052.571988
50	3	18	13	1597	0.0	-414.7332298713678	-426.18670350735687	-422.23808491233035	-429.29446895229813	1581940055.498452
50	3	18	13	1598	0.2	-419.61497970177015	-426.00339163537916	-425.03684698581634	-428.6120077923316	1581940062.314659
50	3	18	13	1599	0.4	-404.1437980648522	-414.39586051908014	-414.9634228929599	-419.59169511094706	1581940069.6949286
50	3	18	13	1600	0.6	-375.3341432932528	-384.6649288980893	-384.1460739607709	-390.8688101785599	1581940062.8706899
50	3	18	13	1601	0.8	-393.70992532575127	-400.6861234700139	-401.7037656968755	-406.4547719422328	1581940083.1903207
50	3	18	13	1602	1.0	-392.7657289257322	-405.4758732593209	-406.84683031754736	-413.1118261470328	1581940058.8855321
50	3	19	19	1603	0.0	-380.276812636256	-385.27331435646613	-384.13730885005816	-385.9974024388066	1581940065.9061036
50	3	19	19	1604	0.2	-400.04854223983915	-406.8926183079184	-396.2049939731993	-404.7228495531726	1581940082.3345313
50	3	19	19	1605	0.4	-353.1917854428724	-358.3460592733734	-357.61577362286994	-362.02450566571656	1581940075.7234943
50	3	19	19	1606	0.6	-334.1280578430888	-344.9958753384058	-335.96786461969583	-345.6189806034232	1581940233.807353
50	3	19	19	1607	0.8	-373.54905570414894	-380.1389191904965	-371.05519192067436	-377.17825144469015	1581940085.407998
50	3	19	19	1608	1.0	-364.29361276999583	-374.9931534585352	-372.4949827911335	-378.6603160516082	1581940175.587197
50	3	20	13	1609	0.0	-336.8994716780514	-345.14137743828917	-340.22697759346323	-347.19774131557443	1581940089.4734535
50	3	20	13	1610	0.2	-380.05931366887717	-388.3027279836968	-386.19531928073957	-392.2013026115149	1581940084.6142442
50	3	20	13	1611	0.4	-384.81299950467553	-394.027637314239	-390.1470534052894	-397.02983075812114	1581940640.4735575
50	3	20	13	1612	0.6	-382.44700403668656	-390.260241668976	-385.74098423125525	-392.4184900393034	1581940096.742601
50	3	20	13	1613	0.8	-370.1946906325522	-378.686398321737	-379.6755060446583	-387.0537575185585	1581940094.1618752
50	3	20	13	1614	1.0	-355.4375037219809	-363.5390978606125	-362.5524941432871	-367.5255293550563	1581940450.288693
50	3	21	15	1615	0.0	-422.2910818803072	-431.1091626836754	-428.2113704150731	-432.7063510306401	1581940120.3583658
50	3	21	15	1616	0.2	-339.76335071800094	-346.86352620237574	-342.3529162679186	-348.3622294929599	1581940094.7164123
50	3	21	15	1617	0.4	-391.35434789619865	-401.3706163553642	-397.167749142774	-404.90357013508486	1581940095.1979613
50	3	21	15	1618	0.6	-392.5266825417099	-401.8409347828916	-401.1797378274177	-407.80105240809615	1581940240.5071895
50	3	21	15	1619	0.8	-371.20509709286034	-378.47306127452316	-381.309826509682	-385.0622086816021	1581940452.2500594
50	3	21	15	1620	1.0	-363.90856187487253	-371.470395067621	-367.25233243714393	-372.8446824025061	1581940113.824488
50	3	22	16	1621	0.0	-358.6375937227259	-369.98352188909365	-361.9308381714328	-371.42263677190186	1581940112.0383272
50	3	22	16	1622	0.2	-392.0744502373297	-407.36991364809415	-403.5817366200968	-412.5146690238158	1581940114.2594652
50	3	22	16	1623	0.4	-400.82430235521736	-412.30263113507516	-411.21628172661474	-418.01125338300295	1581940113.605376
50	3	22	16	1624	0.6	-414.7369257579342	-421.6373904655097	-424.82971180657967	-430.1386547519418	1581940543.2984452
50	3	22	16	1625	0.8	-378.40627913247766	-386.73919458552484	-382.95176605267767	-388.7210755933899	1581940129.196095
50	3	22	16	1626	1.0	-371.3273920083428	-381.4200391307517	-375.45545016047936	-382.24392398557035	1581940117.2863584
50	3	23	12	1627	0.0	-360.78860733294664	-366.65975874794503	-363.3512057408986	-368.1066357476179	1581940123.7234213
50	3	23	12	1628	0.2	-368.7934518646572	-375.41475103372215	-372.3766658159587	-377.8230760197326	1581940131.1055548
50	3	23	12	1629	0.4	-377.46900806436463	-384.66464789360117	-382.2285449901638	-386.7841609088012	1581940123.8163152
50	3	23	12	1630	0.6	-371.5141360460468	-383.23278263727997	-378.5697781019945	-386.85824847660285	1581940129.5266042
50	3	23	12	1631	0.8	-371.9772244583384	-380.54049632913126	-377.9888649774605	-383.5835975864878	1581940124.079584
50	3	23	12	1632	1.0	-393.84582261920036	-405.0505698473857	-396.9650486336069	-403.24625516499253	1581940133.6211505
50	3	24	16	1633	0.0	-391.0584781648477	-397.22006450630965	-390.8578290051119	-394.4913168595299	1581940142.8290308
50	3	24	16	1634	0.2	-407.46297851886965	-418.6326907051633	-416.8582393332584	-424.7134742498809	1581940136.0365646
50	3	24	16	1635	0.4	-358.54941842474045	-364.7566360908077	-364.4917800264996	-368.7616985535414	1581940158.433732
50	3	24	16	1636	0.6	-378.25248961149833	-385.75428693590203	-373.98100743401255	-386.08607949357264	1581940137.8591821
50	3	24	16	1637	0.8	-363.2395617176688	-369.83271643091234	-371.04273668404676	-374.90322361628836	1581940454.7281084
50	3	24	16	1638	1.0	-372.6686302242413	-380.0717192581265	-375.99010962892413	-381.92064682063017	1581940141.576593
50	3	25	20	1639	0.0	-398.30547686686623	-405.37149127661036	-402.21378790178034	-410.5093444096284	1581940555.6308768
50	3	25	20	1640	0.2	-406.17381115344637	-415.3698811121512	-411.12118489138254	-417.702592481092	1581941500.2090502
50	3	25	20	1641	0.4	-374.34442158868484	-382.529844055973	-377.8646539806929	-385.15376416067437	1581979451.970593
50	3	25	20	1642	0.6	-379.6009604042732	-385.92818846818227	-383.9632970542417	-386.430224970218	1581991980.2292924
50	3	25	20	1643	0.8	-407.61920002310586	-418.34341567313726	-412.4012066623992	-421.3299701002766	1581940150.8333561
50	3	25	20	1644	1.0	-363.15201904154435	-373.4521225988207	-372.2329260607692	-377.28482171052565	1581940154.8147097
50	3	26	11	1645	0.0	-311.33552769149566	-319.24491297668567	-311.6795458216975	-319.4168227747612	1581940151.4025195
50	3	26	11	1646	0.2	-404.0347947166271	-412.514331036748	-412.0929313363933	-414.96269343664665	1581940169.5776663
50	3	26	11	1647	0.4	-365.23205480190626	-372.3974435810134	-371.6189972647532	-376.5191619889141	1581940185.4184377
50	3	26	11	1648	0.6	-365.1255051302831	-373.26065173490923	-369.85656626293184	-374.484472861902	1581940158.0932274
50	3	26	11	1649	0.8	-362.65401689825086	-368.9291526205304	-369.33504221693016	-375.55527092823576	1581940167.5504591
50	3	26	11	1650	1.0	-351.8042770369165	-359.0703766322805	-355.7885679000981	-359.9778568533181	1581940164.7728367
50	3	27	18	1651	0.0	-391.0466596430104	-398.88257440297537	-398.56538315505264	-401.39489034501327	1581940174.7913759
50	3	27	18	1652	0.2	-392.90380804503644	-404.79074831231173	-401.2496321012077	-407.3220799540976	1581940172.1246462
50	3	27	18	1653	0.4	-380.69301919250734	-387.74118411034635	-386.4045438455607	-389.52335296659186	1581940174.1454096
50	3	27	18	1654	0.6	-387.02274801523043	-394.8646831617067	-393.3415770554868	-398.99707090170466	1581940537.4513824
50	3	27	18	1655	0.8	-385.12111228029465	-393.2079738836966	-384.3538523783331	-392.21665186089774	1581940172.8665583
50	3	27	18	1656	1.0	-371.8066875555663	-378.10938823696836	-377.9886558267972	-383.33158324575203	1581940183.5319562
50	3	28	13	1657	0.0	-348.53573242740214	-355.63850376870005	-352.8894409051187	-357.8401540546879	1581940189.6165373
50	3	28	13	1658	0.2	-352.9472822033464	-355.9120876577932	-354.68127055138274	-356.14540879839853	1581940181.863313
50	3	28	13	1659	0.4	-353.2489964212947	-360.6373346086869	-358.86904751924556	-363.0106449469308	1581940182.5267527
50	3	28	13	1660	0.6	-371.9679887634032	-378.12672778878914	-383.1798187800935	-386.6020661905403	1581940221.105712
50	3	28	13	1661	0.8	-364.4043354080282	-371.1003208605902	-369.62369938101637	-374.3295050976025	1581940186.830034
50	3	28	13	1662	1.0	-354.696217363392	-361.7527124297325	-357.28834818277915	-361.2262569356223	1581940191.6099608
50	3	29	14	1663	0.0	-384.7789989673777	-393.5497995168712	-389.42290138747427	-397.32212111661516	1581940200.1883378
50	3	29	14	1664	0.2	-372.44167590408637	-383.8686567598115	-375.18388586570296	-384.9201393124328	1581940198.7769525
50	3	29	14	1665	0.4	-355.2662239365361	-363.79621100457746	-360.89416673886535	-368.1407570892168	1581940202.4451702
50	3	29	14	1666	0.6	-366.09720300618386	-369.93723061043573	-372.6718234746276	-375.95527824193033	1581940198.4430625
50	3	29	14	1667	0.8	-378.9948509394543	-392.7227776615603	-385.31138975771813	-394.3379071565352	1581940195.0092704
50	3	29	14	1668	1.0	-385.25064803000436	-394.68111423336785	-397.7959335009968	-399.3013484139679	1581940535.0990443
50	3	30	14	1669	0.0	-380.70435585175284	-389.57739811759376	-385.0871637352809	-392.4859667449194	1581940206.0481126
50	3	30	14	1670	0.2	-395.32507887296737	-403.25010336293326	-399.3040013452211	-404.8225733620926	1581940321.540236
50	3	30	14	1671	0.4	-361.94189942944945	-372.1249941328486	-375.1117159489895	-382.2215241952703	1581940207.59496
50	3	30	14	1672	0.6	-365.367327206833	-372.59159342060616	-371.502441064217	-375.94523292415545	1581940220.7734506
50	3	30	14	1673	0.8	-394.2543354583426	-405.60016519540034	-401.7682522773272	-407.15357445027547	1581940209.3931453
50	3	30	14	1674	1.0	-354.4072855092711	-365.85256045138925	-362.13524386187936	-369.011202223845	1581940219.66221
100	3	0	7	1675	0.0	-814.2755909543523	-823.0443333767595	-824.0435789756813	-828.8347980658409	1581940247.9636817
100	3	0	7	1676	0.2	-735.0353541205258	-748.6874212279303	-747.3564310005348	-753.3371235998787	1581940227.2448602
100	3	0	7	1677	0.4	-793.1048486558653	-805.6733359829158	-806.4203993628822	-811.8589757387023	1581940241.70255
100	3	0	7	1678	0.6	-689.4366018122557	-694.0933252233663	-692.272328605928	-695.7303309377463	1581940231.2113018
100	3	0	7	1679	0.8	-750.0285175518012	-756.2706767984685	-758.7753059548323	-762.3503552741017	1581940228.2809167
100	3	0	7	1680	1.0	-756.579899766762	-771.2768374872882	-771.4683505589485	-775.3768906836183	1581940220.7828803
100	3	1	8	1681	0.0	-824.6769472567988	-834.1368113840928	-837.9611807990312	-842.6088281759016	1581940239.3038256
100	3	1	8	1682	0.2	-805.95123109211	-815.7420380788893	-818.2320306741585	-822.6367599949031	1581940248.1177983
100	3	1	8	1683	0.4	-810.9374767853172	-826.5088175787184	-824.9833949375256	-833.6686955842778	1581940243.5445397
100	3	1	8	1684	0.6	-793.7540516866087	-798.5507232977278	-798.2767266778508	-801.9068601798896	1581940249.3759701
100	3	1	8	1685	0.8	-791.5722860922881	-812.9495738198402	-809.0597942676	-820.7012838686528	1581940248.85311
100	3	1	8	1686	1.0	-788.264603842777	-797.8689604782414	-804.7010397132747	-807.7422131878022	1581940246.7611694
100	3	2	20	1687	0.0	-763.8740055756108	-776.0547266934258	-769.4326097545987	-777.9531272225536	1581940253.826331
100	3	2	20	1688	0.2	-824.3181697454276	-837.1471983001074	-833.4293967772667	-843.0336814423832	1581940264.804142
100	3	2	20	1689	0.4	-773.313347101185	-785.7419543704933	-779.3569635548831	-792.1435570035878	1581940270.4077034
100	3	2	20	1690	0.6	-768.033450036359	-777.7325322456778	-774.5105966193823	-778.9310158304065	1581940267.0388875
100	3	2	20	1691	0.8	-677.6910477548178	-685.5200961777932	-681.4118381667492	-689.2287462880486	1581940261.6761951
100	3	2	20	1692	1.0	-736.7597015152955	-751.0873744381828	-745.5374408597594	-752.7861544315723	1581940292.878303
100	3	3	6	1693	0.0	-739.109057706626	-749.3565004132556	-756.9779151305503	-758.7885268487194	1581940330.638207
100	3	3	6	1694	0.2	-730.1977705038825	-738.3832942968048	-739.4351140376399	-742.85460517307	1581940264.418893
100	3	3	6	1695	0.4	-686.4629975235778	-698.4545458350872	-695.0523807418674	-702.0201501887757	1581940435.2578518
100	3	3	6	1696	0.6	-782.3735034047713	-794.2202434365387	-796.0335018044632	-799.5466038212097	1581940291.6879065
100	3	3	6	1697	0.8	-724.3412213495126	-727.566398994669	-728.0285702876433	-730.74369000293	1581940279.7791371
100	3	3	6	1698	1.0	-620.4062874998975	-624.3614566772609	-623.6315766830662	-627.631210984916	1581940277.8807178
100	3	4	14	1699	0.0	-782.517801617462	-795.8357287147088	-793.5256841343369	-799.8623923401988	1581940344.5953689
100	3	4	14	1700	0.2	-796.5461601985843	-811.1198793252588	-806.7111354916141	-815.5097802986389	1581940281.4327948
100	3	4	14	1701	0.4	-797.2307865815103	-804.2944808004919	-801.3458448776524	-807.2328951439163	1581940289.109946
100	3	4	14	1702	0.6	-677.7332864282367	-684.3821541620628	-682.3224081579045	-685.8565851988901	1581940291.8069189
100	3	4	14	1703	0.8	-738.7915547222232	-745.7320944953549	-741.5686677582618	-747.2174926953113	1581940486.303781
100	3	4	14	1704	1.0	-751.9956180964405	-761.2845024893066	-754.4935462601202	-761.6673473110956	1581940288.6307256
100	3	5	18	1705	0.0	-798.6375121585969	-808.268954349209	-801.8914526758487	-810.2400512025063	1581940301.2576458
100	3	5	18	1706	0.2	-818.1042833844067	-829.2594012421054	-824.2563945803728	-830.6967287104318	1581940310.1521688
100	3	5	18	1707	0.4	-762.0651903951489	-771.5051972481119	-763.9087970250179	-771.8176749356481	1581940299.145026
100	3	5	18	1708	0.6	-760.4513583177313	-770.9450960889408	-771.3993261298824	-775.6604433352983	1581940305.0420308
100	3	5	18	1709	0.8	-793.0386880552211	-807.416385351475	-797.6252994801158	-811.2101834094893	1581940306.2097695
100	3	5	18	1710	1.0	-753.1411803678557	-760.9551970420364	-758.5840023889824	-763.574405567401	1581940299.8484514
100	3	6	17	1711	0.0	-845.6259723719414	-859.2088100398477	-849.10228216288	-858.4894584991255	1581940494.8091667
100	3	6	17	1712	0.2	-802.4714483990532	-809.3633597820875	-805.6602461822632	-812.1198038905558	1581940321.7637565
100	3	6	17	1713	0.4	-842.710647255079	-850.7733903271209	-850.6720329246688	-857.4356119068207	1581940313.707212
100	3	6	17	1714	0.6	-829.5005922484354	-842.9589451159177	-839.2475699654594	-848.2261334358548	1581940346.3806477
100	3	6	17	1715	0.8	-758.0752609160153	-770.2272323354047	-766.2004869943722	-772.2646571832249	1581940324.1887212
100	3	6	17	1716	1.0	-724.1562707142541	-734.4228201892886	-728.6319080700193	-735.7953422821155	1581940320.104194
100	3	7	11	1717	0.0	-854.6951967490123	-862.659563709594	-864.2436641029573	-865.880857395557	1581940325.5537364
100	3	7	11	1718	0.2	-773.1352594604163	-782.1147719426045	-773.4215012211598	-785.1041461989647	1581940440.5623524
100	3	7	11	1719	0.4	-729.547922574469	-746.2867946146965	-739.9338316498421	-750.5256619293448	1581940332.7656994
100	3	7	11	1720	0.6	-736.5633195300577	-743.2718127008295	-743.0285002548231	-746.4068539102648	1581940326.758552
100	3	7	11	1721	0.8	-716.6135002364874	-720.4913945065698	-719.3802967535338	-722.4205411609198	1581940358.2193716
100	3	7	11	1722	1.0	-830.4849114190926	-844.2860650068588	-842.9728459173074	-849.177455943352	1581940343.1309302
100	3	8	5	1723	0.0	-751.0201101269749	-758.4667207433606	-764.0088485818973	-765.4343282795343	1581940352.5308847
100	3	8	5	1724	0.2	-767.8155036481447	-778.6424050597734	-781.2643651673401	-785.1331919252599	1581940354.6273372
100	3	8	5	1725	0.4	-710.9854712134419	-716.9945197321028	-716.1258642600535	-718.1188491510923	1581940374.7972772
100	3	8	5	1726	0.6	-760.0045506707248	-773.3511929583119	-777.208691190373	-779.3674529319369	1581940652.8972363
100	3	8	5	1727	0.8	-798.4522202201297	-806.7100014519283	-817.818938189907	-820.0161423925838	1581940370.2710242
100	3	8	5	1728	1.0	-671.5477003968755	-677.5691738024277	-679.2627790524575	-681.932599174135	1581940438.1462607
100	3	9	15	1729	0.0	-708.9462869432837	-716.0019141722646	-714.8637556469423	-719.8710033789487	1581940594.115266
100	3	9	15	1730	0.2	-766.8436042756254	-777.4636758748337	-774.5313910263466	-783.5821167171265	1581940353.9294784
100	3	9	15	1731	0.4	-755.6157311794972	-764.6696336269018	-764.8486064637558	-770.4821161750868	1581940370.0612059
100	3	9	15	1732	0.6	-799.8473080397309	-808.9633159740806	-804.2831198867767	-811.4038115400203	1581940384.6390085
100	3	9	15	1733	0.8	-690.9589096403126	-696.1384606608323	-693.6351283341785	-698.6514365013836	1581940373.3443542
100	3	9	15	1734	1.0	-735.9547609618602	-743.0416938020512	-736.7121567729167	-743.1986027752819	1581940374.2681253
100	3	10	12	1735	0.0	-800.1495972352939	-811.1705060823836	-805.5151805884434	-814.4733639634935	1581940381.1308835
100	3	10	12	1736	0.2	-716.7323810827504	-725.4142862022406	-717.6178600285083	-725.8176882492995	1581940531.709258
100	3	10	12	1737	0.4	-841.1698784207547	-854.9887240462238	-850.936302237395	-859.901420383939	1581940386.0730503
100	3	10	12	1738	0.6	-706.475372701172	-709.2887667394373	-708.8787591407223	-710.6811038723381	1581940387.0998137
100	3	10	12	1739	0.8	-678.4397073607495	-686.6216009964452	-683.5064169192239	-690.1185216419777	1581940398.0835516
100	3	10	12	1740	1.0	-782.7474357972319	-791.3471268518813	-786.7087984058948	-793.8010872468594	1581940385.0943005
100	3	11	13	1741	0.0	-760.7412497120038	-774.2539702338709	-772.5810190736051	-781.1777802726567	1581940405.996739
100	3	11	13	1742	0.2	-827.5722572696785	-839.2479565031407	-831.2881630104757	-839.880239158832	1581940406.9557743
100	3	11	13	1743	0.4	-790.5559999939136	-803.4376962749609	-799.4315013532042	-805.7534992423473	1581941342.2444992
100	3	11	13	1744	0.6	-695.2420086796315	-704.8445927940743	-704.5978329785072	-709.4711741989789	1581940401.863491
100	3	11	13	1745	0.8	-741.7517549375748	-752.7945433106415	-749.0550851613057	-755.3984194863519	1581940430.035955
100	3	11	13	1746	1.0	-758.9311463539992	-769.3907012526532	-766.5739143840988	-773.3649523950403	1581975959.6478488
100	3	12	6	1747	0.0	-633.2491922794526	-643.8768668170892	-646.4408664290787	-649.0909639190825	1581976013.5967593
100	3	12	6	1748	0.2	-709.1295371682016	-718.3289415577112	-721.5832574781157	-725.5028175292805	1581975581.2909212
100	3	12	6	1749	0.4	-666.5538593774899	-677.713069876846	-677.8111615334942	-682.0178887607052	1581940405.2003765
100	3	12	6	1750	0.6	-750.2075731872798	-762.9742228009151	-761.1715501106605	-765.4062350784909	1581940406.7042673
100	3	12	6	1751	0.8	-807.460993743143	-817.4104022243715	-825.62770186659	-829.6670418898399	1581940447.303803
100	3	12	6	1752	1.0	-769.548069583054	-782.2771015728442	-787.6442878727954	-790.0803912131912	1581940410.3366535
100	3	13	10	1753	0.0	-764.8641716578328	-772.8955703592158	-768.8934092382259	-774.6056798843512	1581940430.6474175
100	3	13	10	1754	0.2	-860.8321724312741	-875.5741857853217	-872.9980036125487	-881.8322741429738	1581940422.5396657
100	3	13	10	1755	0.4	-759.9144160943997	-770.5594463694591	-770.3408323202933	-777.2555254738969	1581940453.9502861
100	3	13	10	1756	0.6	-796.5916119872078	-805.7347654890114	-806.8556111950559	-812.0665362901541	1581940424.1368546
100	3	13	10	1757	0.8	-756.8220196052882	-770.7595742443814	-765.6210140012355	-774.58778827987	1581940436.3589957
100	3	13	10	1758	1.0	-673.133273043843	-682.639072087276	-676.7362160539187	-683.0371126745	1581940438.6457868
100	3	14	23	1759	0.0	-754.3049448888722	-767.648386100672	-761.4824627179636	-772.1794498896926	1581940442.8859885
100	3	14	23	1760	0.2	-812.336170409441	-821.9804291430518	-815.8825407581677	-823.0073560832564	1581940652.9981706
100	3	14	23	1761	0.4	-804.8160446061826	-818.3850325399208	-810.1375056796837	-820.9009814468644	1581940454.9847627
100	3	14	23	1762	0.6	-790.7773791291968	-797.7821182361812	-796.9712811379496	-799.9167850998031	1581940443.0787306
100	3	14	23	1763	0.8	-832.2137093383412	-844.6008714869375	-841.6667196078575	-849.3202962089138	1581940936.427618
100	3	14	23	1764	1.0	-747.4102739372203	-753.1853142751561	-751.7705151706523	-755.2253426158801	1581940451.7870574
100	3	15	12	1765	0.0	-783.1603540074765	-790.922202093295	-788.3830641932152	-792.9334471741248	1581940562.8488166
100	3	15	12	1766	0.2	-746.2044517305324	-759.4664986468305	-753.7928499716377	-761.3490564420557	1581940457.2413843
100	3	15	12	1767	0.4	-767.6216077017627	-779.6940254622467	-786.9172940381097	-791.2246405507866	1581940477.4307482
100	3	15	12	1768	0.6	-692.7964060043947	-708.0737200913264	-700.4949333705707	-711.0907272797491	1581940471.7622166
100	3	15	12	1769	0.8	-765.9360362786498	-780.6968321732842	-784.5631927889498	-790.4602776572842	1581940729.1891496
100	3	15	12	1770	1.0	-761.8717561275859	-775.0341093367157	-773.3231133309979	-778.1200250346878	1581940642.6052938
100	3	16	7	1771	0.0	-829.9447496940248	-837.6484632117316	-838.085191673558	-841.9300236157833	1581940479.8536444
100	3	16	7	1772	0.2	-763.5860479965129	-774.4910071687998	-776.1464254828037	-781.7074898674637	1581940466.4849
100	3	16	7	1773	0.4	-680.0082394773972	-686.2999596571199	-684.4213982614352	-688.0646319172446	1581940538.7946305
100	3	16	7	1774	0.6	-763.9453268402847	-769.8475043913455	-768.8676996291858	-770.7203168410643	1581940488.103266
100	3	16	7	1775	0.8	-648.2435144476499	-652.7907728881572	-656.4315887496987	-657.55646699815	1581940478.6835842
100	3	16	7	1776	1.0	-784.0999354447107	-790.3036176911754	-791.0511270975958	-793.9520309951512	1581941082.3775537
100	3	17	10	1777	0.0	-750.8868281094532	-760.1184833424976	-759.465177548112	-764.4768727213509	1581940485.541429
100	3	17	10	1778	0.2	-750.0979873809872	-762.8294132783327	-757.876142737332	-765.3195624890445	1581940534.2810738
100	3	17	10	1779	0.4	-807.0566219666304	-816.807140826884	-818.6233443168663	-822.5504465285271	1581940941.1429646
100	3	17	10	1780	0.6	-726.0779868134767	-738.7915113579677	-733.7704030986818	-743.5998385149343	1581940497.1070914
100	3	17	10	1781	0.8	-773.7357766520657	-790.9983325493716	-783.7543637441388	-792.7173297042195	1581940483.2355053
100	3	17	10	1782	1.0	-690.4751417631758	-697.9826406214371	-700.2620891466107	-703.3999044919165	1581940483.1238189
100	3	18	13	1783	0.0	-830.470226867909	-844.7157013030769	-840.8057483779531	-850.1074512528925	1581940493.0786123
100	3	18	13	1784	0.2	-804.1023565740912	-815.6747126143277	-814.1253033847258	-822.3655463598517	1581940506.340945
100	3	18	13	1785	0.4	-759.1123273253638	-767.6096971281532	-769.3182416594904	-772.0959340455189	1581940517.1177995
100	3	18	13	1786	0.6	-782.7804750054479	-797.0852542177089	-796.0596311231615	-803.8497055059926	1581940509.3906865
100	3	18	13	1787	0.8	-703.7575962459143	-716.6607503167755	-715.229185331474	-723.2170316874525	1581940987.1815665
100	3	18	13	1788	1.0	-761.052773822757	-767.2107210352722	-767.0641737719237	-769.8576899394159	1581941085.3993351
100	3	19	19	1789	0.0	-703.3429539906363	-712.5820293479907	-708.2989087267497	-715.6282653295117	1581940501.2886636
100	3	19	19	1790	0.2	-761.4419916620668	-771.2404694526527	-767.1439682330272	-770.3268797369182	1581940499.208339
100	3	19	19	1791	0.4	-741.7455447741503	-747.8352915942712	-745.7238124531915	-751.3022492250387	1581940575.6085486
100	3	19	19	1792	0.6	-784.9570482783893	-791.7003224522513	-788.667970801617	-793.2591839316037	1581940507.7937262
100	3	19	19	1793	0.8	-760.1420166310503	-766.6893383376047	-765.0255949542642	-769.5565255496742	1581940607.1874995
100	3	19	19	1794	1.0	-675.2653196341048	-681.8309000090393	-682.4944873433955	-684.9857508755125	1581940511.4617338
100	3	20	13	1795	0.0	-821.888788763402	-832.6180044582486	-830.2426564975694	-836.076444468554	1581940812.5864785
100	3	20	13	1796	0.2	-781.6323048978751	-794.045651163009	-794.7193680366437	-801.3433672239107	1581940518.6513877
100	3	20	13	1797	0.4	-707.3484675499834	-710.1922743130739	-707.2200727043463	-712.7835348803823	1581940511.228791
100	3	20	13	1798	0.6	-766.2985857363278	-771.4809748167751	-770.5535228530687	-774.5505508122434	1581940513.55442
100	3	20	13	1799	0.8	-768.0186430980408	-772.4732193280522	-775.4536275923799	-778.2121135448575	1581940536.3401997
100	3	20	13	1800	1.0	-721.8419980457624	-739.5026898631793	-736.0156654364439	-745.7672526119386	1581940512.4940853
100	3	21	15	1801	0.0	-757.1570006928612	-764.2968198526556	-760.9719525706207	-765.3988320722954	1581940528.8362045
100	3	21	15	1802	0.2	-768.5544384878373	-778.1196445557382	-776.5616649657983	-781.9072120968782	1581940535.1481428
100	3	21	15	1803	0.4	-785.2284835916829	-794.7590562492377	-791.9194803597844	-800.993618494996	1581940524.7344308
100	3	21	15	1804	0.6	-780.974809592478	-792.2242980718036	-791.0465349362516	-794.9513307454838	1581940533.3532667
100	3	21	15	1805	0.8	-798.5285796880245	-812.9098891647717	-804.3816835350607	-814.7769496734495	1581940537.201959
100	3	21	15	1806	1.0	-761.6248131015777	-775.9538359614105	-771.341902891501	-779.429141351464	1581940588.8196895
100	3	22	16	1807	0.0	-842.3913623303868	-853.7251967566211	-854.6792121077121	-860.438708412154	1581940539.737648
100	3	22	16	1808	0.2	-790.4090519999197	-801.0875417692323	-796.7928654163633	-803.8563861466014	1581940546.3753314
100	3	22	16	1809	0.4	-787.3011204936134	-796.9290379341154	-792.3883902180687	-798.3435731743707	1581941238.9792778
100	3	22	16	1810	0.6	-787.619956910164	-806.6509240906217	-797.0451870808968	-810.5954214393228	1581940546.3381817
100	3	22	16	1811	0.8	-772.2325881928642	-782.6217766838749	-787.105279621839	-791.4116636436377	1581941104.599738
100	3	22	16	1812	1.0	-733.454868468461	-747.0368812102463	-742.0337138276619	-749.5180584138848	1581940800.7508872
100	3	23	12	1813	0.0	-655.7574824364867	-663.4970999421472	-657.1234055540937	-664.2373460959033	1581940559.2869568
100	3	23	12	1814	0.2	-759.855161906219	-766.8998201185461	-764.2124879295212	-769.7259425728813	1581940625.6059124
100	3	23	12	1815	0.4	-778.9907080094493	-786.3901100821547	-787.3120082754823	-791.2291472983462	1581940582.27865
100	3	23	12	1816	0.6	-783.5654130850917	-793.1214479576416	-785.852692944718	-793.8911130015509	1581940554.1465786
100	3	23	12	1817	0.8	-723.3752785863019	-735.4799325790028	-729.3557466205198	-737.7145871126178	1581940568.4639754
100	3	23	12	1818	1.0	-754.0734924546261	-760.0262712004817	-760.8914472521794	-764.2435740693576	1581940548.8439336
100	3	24	16	1819	0.0	-785.7365514247213	-797.7567997257995	-795.1021142876112	-802.5222057493124	1581940575.993617
100	3	24	16	1820	0.2	-640.7044100773372	-651.1668580064596	-643.0187695399471	-652.404812194261	1581940556.2673073
100	3	24	16	1821	0.4	-777.53832288642	-794.8533339331402	-786.2165128806042	-798.2112997771711	1581940570.684687
100	3	24	16	1822	0.6	-782.7010844196643	-787.9484260337038	-786.9049665021105	-791.4106261668211	1581940560.600887
100	3	24	16	1823	0.8	-804.6030176859055	-816.6853216870003	-817.7860203865193	-821.783487932654	1581940564.6959496
100	3	24	16	1824	1.0	-706.8768064871613	-712.9119778883331	-707.5807277913592	-713.2841672007498	1581940621.9705107
100	3	25	20	1825	0.0	-743.6130260687091	-753.4013785193689	-748.5820374124135	-756.8920695296422	1581940566.3127246
100	3	25	20	1826	0.2	-802.7439112892945	-816.9038051646975	-808.924663399163	-818.8101849904025	1581940583.6245558
100	3	25	20	1827	0.4	-812.0305693693605	-821.4701460893194	-815.2860782097122	-821.8813552255461	1581940780.6247306
100	3	25	20	1828	0.6	-743.8813098790221	-753.993438974774	-753.6886750870748	-758.9670357661697	1581940608.4291687
100	3	25	20	1829	0.8	-796.4027599981938	-807.9684294673137	-801.0347801303442	-809.6997038483238	1581941341.4629714
100	3	25	20	1830	1.0	-769.5308249737434	-782.6978822225221	-773.452659342554	-783.8838003291396	1581941328.4142883
100	3	26	11	1831	0.0	-798.2401133287723	-804.4695300403447	-802.0221642999585	-805.9287891494107	1581940856.2023592
100	3	26	11	1832	0.2	-829.7755344871706	-839.722888790183	-838.7519235925871	-845.1640261306453	1581940612.1229186
100	3	26	11	1833	0.4	-797.638109400839	-806.2970692486293	-806.5296822229099	-811.7584335080335	1581940581.3338475
100	3	26	11	1834	0.6	-698.0662442445791	-708.2152248270163	-704.64288949246	-712.3674749526785	1581940577.2758052
100	3	26	11	1835	0.8	-784.1716726663583	-791.5422442561413	-786.3281430556572	-790.6105841992037	1581940578.6307034
100	3	26	11	1836	1.0	-712.9037602725078	-721.7023615893721	-725.0812286030533	-728.8253377415166	1581940844.606981
100	3	27	18	1837	0.0	-789.0505636729839	-792.0653330567592	-790.0355817839695	-792.7709437968402	1581940604.5289962
100	3	27	18	1838	0.2	-714.6980346781227	-718.3021721221463	-710.6549752749663	-714.557048105602	1581940596.0124087
100	3	27	18	1839	0.4	-770.9977630405397	-777.0326034054341	-775.9159166916678	-779.8374655320558	1581940618.752953
100	3	27	18	1840	0.6	-768.1745365906586	-773.3177030642996	-772.7859763328721	-776.1215302024997	1581940620.340709
100	3	27	18	1841	0.8	-755.0632569646864	-765.8290893228982	-761.8962509846626	-767.5623384422428	1581940622.0868883
100	3	27	18	1842	1.0	-752.7813570924759	-759.3113379491432	-757.1727818544763	-762.6844589512027	1581940595.2502084
100	3	28	13	1843	0.0	-768.4948369264027	-775.2202052778769	-775.9808685149701	-779.2062502833346	1581941302.9756198
100	3	28	13	1844	0.2	-720.8825757922498	-733.4425833956548	-728.205581057575	-736.6013946375494	1581940853.101833
100	3	28	13	1845	0.4	-743.3914681016686	-754.1956251064447	-756.271581421187	-762.7748616844274	1581940612.7782192
100	3	28	13	1846	0.6	-728.3266036306176	-734.2224026269902	-733.3641172098403	-739.2109118196522	1581940628.4509535
100	3	28	13	1847	0.8	-766.2052559690923	-780.1989860042938	-774.2628632725335	-784.6745771123572	1581940620.726149
100	3	28	13	1848	1.0	-792.5174634613347	-809.6265644570233	-808.6898916162987	-813.868640199626	1581940621.0245345
100	3	29	14	1849	0.0	-738.3454576824263	-743.7142358191292	-742.0123620875478	-746.1044754600947	1581940628.1901956
100	3	29	14	1850	0.2	-819.8511231502725	-831.1280497220827	-825.5311073502179	-834.9648575982503	1581940629.9825032
100	3	29	14	1851	0.4	-793.8558660104932	-804.382519048414	-793.9075749035584	-799.7207232470457	1581940649.4826388
100	3	29	14	1852	0.6	-812.9753719370108	-827.8108829983682	-831.0312557502863	-835.1255596020792	1581940678.300341
100	3	29	14	1853	0.8	-806.1912460932901	-811.7629097003612	-803.8076520203099	-810.640686786754	1581940663.7141244
100	3	29	14	1854	1.0	-726.7087082884673	-734.3630952997769	-730.9965241952851	-735.1744324489563	1581940678.100872
100	3	30	14	1855	0.0	-773.3533782892665	-782.1989985582486	-777.5971912025783	-784.0542996783995	1581940646.7768972
100	3	30	14	1856	0.2	-744.522748231857	-750.1040214356415	-752.4364168736273	-755.5556914777758	1581940694.421927
100	3	30	14	1857	0.4	-795.141951847054	-802.9237128485004	-801.936154066542	-807.2939376844507	1581940665.3100867
100	3	30	14	1858	0.6	-764.5111795082408	-775.4729712407769	-773.5315587266107	-781.3994684499588	1581940656.686724
100	3	30	14	1859	0.8	-775.7307614333889	-788.8019835403285	-785.314999667066	-793.8002912333443	1581940646.1874366
100	3	30	14	1860	1.0	-742.5059255148476	-755.2837843478783	-748.8702586294113	-758.7748041580818	1581940643.353841
300	3	0	7	1861	0.0	-2396.780418897781	-2408.797560958361	-2413.732322043078	-2420.4877699521858	1581940770.1754217
300	3	0	7	1862	0.2	-2036.0782022225467	-2046.314184654265	-2045.4513921774699	-2050.3070609010433	1581940726.102846
300	3	0	7	1863	0.4	-2292.745231420417	-2299.8604319558513	-2298.8929905539153	-2303.9623315994786	1581940684.954197
300	3	0	7	1864	0.6	-1989.7191425418705	-1997.5424503627585	-1997.4831729227185	-1999.6890936772988	1581940713.8693516
300	3	0	7	1865	0.8	-2235.542935027419	-2244.87788885197	-2246.8144842978945	-2253.569191054053	1581940738.3677733
300	3	0	7	1866	1.0	-2304.303035325231	-2317.676328781853	-2320.783293526209	-2330.477942455373	1581940682.0760455
300	3	1	8	1867	0.0	-2253.2339601698473	-2265.2608513170057	-2262.085042142172	-2267.6656849568826	1581940742.7020726
300	3	1	8	1868	0.2	-2514.6734328163957	-2523.5377105986604	-2527.0301337335472	-2529.152019581	1581940839.8428164
300	3	1	8	1869	0.4	-2156.0429326925682	-2176.101702790473	-2174.7691596419045	-2181.3790153736472	1581940746.503904
300	3	1	8	1870	0.6	-2350.526968263176	-2358.356393653883	-2362.7970902458005	-2367.500614237911	1581940760.5569217
300	3	1	8	1871	0.8	-2323.827813826109	-2338.102994189663	-2334.693281621485	-2343.1855896258053	1581941389.681784
300	3	1	8	1872	1.0	-2356.377777533669	-2366.412729521946	-2365.1806484696663	-2369.643276335559	1581940690.8780906
300	3	2	20	1873	0.0	-2482.055258047531	-2496.220991425195	-2487.696773982847	-2499.624458755029	1581940731.635308
300	3	2	20	1874	0.2	-2434.4738501312117	-2447.976149607659	-2439.556363541295	-2450.653408342434	1581940730.1705766
300	3	2	20	1875	0.4	-2468.9652489581617	-2475.488321258643	-2475.769309421124	-2480.170960657873	1581940778.99488
300	3	2	20	1876	0.6	-2304.52237204191	-2316.8020489679957	-2322.9337270029278	-2326.8133034895313	1581940776.4924302
300	3	2	20	1877	0.8	-2429.700275710273	-2438.852145779172	-2437.6394172846663	-2442.7140318360275	1581941202.0277977
300	3	2	20	1878	1.0	-2282.1988084790187	-2288.454220140108	-2289.4353332236733	-2294.9186607645906	1581941161.4739017
300	3	3	6	1879	0.0	-2187.4617112478395	-2199.0654147928185	-2205.5087246967696	-2208.4215056906914	1581942748.4244814
300	3	3	6	1880	0.2	-2410.206400446269	-2420.368801098294	-2424.290486315641	-2427.562161543072	1581943148.9552224
300	3	3	6	1881	0.4	-2246.5055914768363	-2260.2573533095656	-2268.0219089498387	-2271.122075722153	1581940734.6055026
300	3	3	6	1882	0.6	-2331.9557855831595	-2347.622640629598	-2343.4192669812687	-2347.0130232804504	1581940740.3567936
300	3	3	6	1883	0.8	-2270.180263412912	-2282.667282036225	-2289.517574235992	-2290.4261691832307	1581941385.203709
300	3	3	6	1884	1.0	-2199.440922723769	-2206.0416281190096	-2210.5878146655523	-2213.0688073077254	1581940737.994823
300	3	4	14	1885	0.0	-2367.453288919557	-2380.852760520273	-2377.824607526537	-2385.945309734983	1581941423.0595841
300	3	4	14	1886	0.2	-2099.8561678828355	-2108.9347541573293	-2106.5165400924325	-2111.4008230927475	1581941403.1309958
300	3	4	14	1887	0.4	-2458.912306060474	-2470.3640126826795	-2471.246416989103	-2476.735961296821	1581940765.5967362
300	3	4	14	1888	0.6	-2382.571062678484	-2394.9659608120332	-2392.093517080557	-2398.1219736030525	1581941453.1640978
300	3	4	14	1889	0.8	-2416.5997369797665	-2428.908766008196	-2424.83479559621	-2433.150673399847	1581941413.2528908
300	3	4	14	1890	1.0	-2320.326386994009	-2333.2228668062758	-2331.446587112856	-2337.026578714623	1581940751.6660848
300	3	5	18	1891	0.0	-2399.3422767703896	-2416.530652473111	-2410.1836280220004	-2421.436972936278	1581940825.6462555
300	3	5	18	1892	0.2	-2298.603768961613	-2307.3954057324718	-2306.552335673072	-2312.0932555167897	1581940857.992326
300	3	5	18	1893	0.4	-2427.45034795748	-2441.6279340915444	-2430.8627036532084	-2444.248637527937	1581940825.6320922
300	3	5	18	1894	0.6	-2197.283927848366	-2205.222149026453	-2196.748681903573	-2204.097222092785	1581940840.0138028
300	3	5	18	1895	0.8	-2154.695682725073	-2167.4144787629507	-2160.081262355224	-2170.2724184328868	1581940801.6634593
300	3	5	18	1896	1.0	-2315.863427494646	-2326.578295568153	-2340.928889858535	-2343.8265862705484	1581941429.501886
300	3	6	17	1897	0.0	-2587.947074637867	-2596.539917386953	-2590.3970781739363	-2598.062020594149	1581940909.470521
300	3	6	17	1898	0.2	-2108.3324329445827	-2115.3079857726148	-2109.7002991840022	-2115.5584116710306	1581940808.8041246
300	3	6	17	1899	0.4	-2305.556369615262	-2312.207692080964	-2310.883732990982	-2317.025300888124	1581940809.6939483
300	3	6	17	1900	0.6	-2521.405513443297	-2534.4291075789256	-2532.255451101509	-2539.766949977717	1581940881.722285
300	3	6	17	1901	0.8	-2381.316655966611	-2389.871135557084	-2395.3543089876785	-2398.4775573946617	1581940819.9430676
300	3	6	17	1902	1.0	-2446.358682573542	-2464.7709509259685	-2458.532582822092	-2470.387797748747	1581940797.1834738
300	3	7	11	1903	0.0	-2511.447723301785	-2527.448214729855	-2527.4270044590617	-2531.7113509634164	1581941473.1591313
300	3	7	11	1904	0.2	-2159.3685256404997	-2167.860955037944	-2175.5463281839325	-2177.8332733449347	1581940817.1414964
300	3	7	11	1905	0.4	-2328.6733402228438	-2351.103405441595	-2346.1264851067167	-2358.2811764804856	1581940846.4391613
300	3	7	11	1906	0.6	-2380.571168947891	-2390.8279277157794	-2387.977896086601	-2393.545878933442	1581940930.5144958
300	3	7	11	1907	0.8	-2344.365095333643	-2355.323585909235	-2351.3392851953313	-2357.636351725893	1581940868.2740135
300	3	7	11	1908	1.0	-2368.871710868071	-2385.6877372124645	-2379.0228934668885	-2389.143279804477	1581940937.262523
300	3	8	5	1909	0.0	-2201.791668742123	-2213.336339989434	-2220.649021510176	-2220.9444021024306	1581941050.7417376
300	3	8	5	1910	0.2	-2479.480729330552	-2491.309709817416	-2504.920761155061	-2508.161256209209	1581941022.1325436
300	3	8	5	1911	0.4	-2390.6683004369324	-2398.740225368177	-2397.039816635525	-2401.327138830541	1581940949.9292235
300	3	8	5	1912	0.6	-2295.585663322334	-2308.8878319833125	-2309.553630311295	-2313.4696265853313	1581940868.439647
300	3	8	5	1913	0.8	-2300.773177572562	-2311.9877947556306	-2313.585402364927	-2317.1919855998376	1581940977.397237
300	3	8	5	1914	1.0	-2292.517226474201	-2310.890856175349	-2311.9580097091066	-2319.3702869556373	1581940875.1852505
300	3	9	15	1915	0.0	-2565.3631022377976	-2580.4334307507306	-2574.8876793688737	-2583.452602491625	1581940948.2982838
300	3	9	15	1916	0.2	-2349.04900023317	-2364.9647435159404	-2361.057549704159	-2369.369706473501	1581940991.5520523
300	3	9	15	1917	0.4	-2465.515262597845	-2484.052241846056	-2481.428292321036	-2493.948487841505	1581941002.5424716
300	3	9	15	1918	0.6	-2356.702341925383	-2368.3664105460393	-2368.549382434024	-2374.084926390895	1581940875.7995558
300	3	9	15	1919	0.8	-2366.519683603887	-2372.5710117594017	-2370.4143661142803	-2374.590545694507	1581940889.5850348
300	3	9	15	1920	1.0	-2150.786429619151	-2163.637546605126	-2157.383111977234	-2165.618799459984	1581940883.868766
300	3	10	12	1921	0.0	-2486.1664308591066	-2496.193968449224	-2496.692069089625	-2503.4582094814928	1581941337.7350626
300	3	10	12	1922	0.2	-2368.054876988764	-2383.090544816817	-2380.554563238884	-2387.6037529245723	1581940924.413912
300	3	10	12	1923	0.4	-2451.735727718267	-2464.3314565833125	-2454.6140602298715	-2464.3558840589426	1581940986.2413678
300	3	10	12	1924	0.6	-2462.884830957917	-2480.591056841165	-2481.112714312905	-2491.230617749748	1581940995.413929
300	3	10	12	1925	0.8	-2293.3251454314973	-2309.36676268177	-2311.099813488117	-2317.493302597738	1581940931.95981
300	3	10	12	1926	1.0	-2303.616722865011	-2314.723952885409	-2316.807164091473	-2322.287624467086	1581940912.4326868
300	3	11	13	1927	0.0	-2357.022369387124	-2368.55625062938	-2364.838900241552	-2371.5222251865284	1581940972.9849663
300	3	11	13	1928	0.2	-2453.184394065233	-2465.4127441696232	-2459.538534638204	-2467.677119726196	1581941044.2599506
300	3	11	13	1929	0.4	-2342.300767298656	-2358.9284723080773	-2358.098128036256	-2364.152290762971	1581941394.6036847
300	3	11	13	1930	0.6	-2074.6221119857114	-2084.60036210874	-2083.676000115115	-2089.2919291862468	1581941012.6053002
300	3	11	13	1931	0.8	-2328.7482915257274	-2342.268947504469	-2343.825116142813	-2348.3077523750235	1581941128.6631708
300	3	11	13	1932	1.0	-2384.687818809125	-2402.785231651846	-2395.685637987576	-2405.0579788112045	1581941256.7683327
300	3	12	6	1933	0.0	-2347.28267269932	-2357.4451141724608	-2363.0376457734105	-2365.153344207387	1581941017.2948253
300	3	12	6	1934	0.2	-2487.355406193079	-2498.774969747775	-2500.0415369218154	-2505.128105272291	1581941162.5974014
300	3	12	6	1935	0.4	-2279.274567429392	-2286.681874121717	-2285.166722545472	-2291.437212539321	1581941555.4550893
300	3	12	6	1936	0.6	-2354.9862246019866	-2363.431693204122	-2368.159655026272	-2370.6966109288423	1581941902.9206574
300	3	12	6	1937	0.8	-2361.8034887117487	-2371.771102149566	-2374.845027546977	-2377.9862234328307	1581941707.4333532
300	3	12	6	1938	1.0	-2241.2351680129636	-2251.01919008905	-2253.903578535785	-2259.2734668909525	1581991534.9459004
300	3	13	10	1939	0.0	-2282.666001031408	-2297.5112585966785	-2292.3456246921687	-2300.819771030861	1581991487.9120202
300	3	13	10	1940	0.2	-2454.283774514767	-2467.64345017506	-2471.0466868506383	-2478.6578742855577	1581941143.4345174
300	3	13	10	1941	0.4	-2302.774131544868	-2317.599801318187	-2316.150748331563	-2321.943871307289	1581940966.7463624
300	3	13	10	1942	0.6	-2442.958609522476	-2458.6738616637144	-2456.077466044434	-2463.8633912243968	1581941148.6791043
300	3	13	10	1943	0.8	-2198.809924360522	-2209.9494372623735	-2212.460033216106	-2218.445675033866	1581941081.2848537
300	3	13	10	1944	1.0	-2101.370962551474	-2116.22982013328	-2104.7207101645004	-2118.681775680061	1581940976.1528292
300	3	14	23	1945	0.0	-2415.0402278958754	-2429.09543564171	-2421.843712313038	-2431.0681908620604	1581941009.0002503
300	3	14	23	1946	0.2	-2364.1397293317123	-2371.4644005602345	-2364.592807159287	-2371.88225886298	1581941068.1348112
300	3	14	23	1947	0.4	-2328.748461934222	-2337.9848650296803	-2333.25355743545	-2340.3700516484782	1581941067.3579364
300	3	14	23	1948	0.6	-2332.571754409118	-2338.0016536872213	-2337.944643888277	-2342.7458383015132	1581941138.5458434
300	3	14	23	1949	0.8	-2301.867208931713	-2317.587994768455	-2310.844046767982	-2320.94876071923	1581941063.267816
300	3	14	23	1950	1.0	-2114.430791236925	-2120.9170718021355	-2115.8704272224218	-2121.8268741961974	1581941020.2915874
300	3	15	12	1951	0.0	-2525.4009151424043	-2535.980510282164	-2532.071535707655	-2535.4695034781616	1581941131.8121421
300	3	15	12	1952	0.2	-2540.4069960286824	-2551.724945111116	-2552.390329816721	-2557.187510693276	1581941093.3461406
300	3	15	12	1953	0.4	-2513.546355030627	-2526.7985086492936	-2523.3850144745848	-2528.474600363364	1581941421.9304118
300	3	15	12	1954	0.6	-2269.308837715744	-2279.2468832604304	-2281.2597788921594	-2287.082261999441	1581941387.0849752
300	3	15	12	1955	0.8	-2243.49808091539	-2257.090645425263	-2256.358088977632	-2265.132931700644	1581941520.3383079
300	3	15	12	1956	1.0	-2383.469514427689	-2397.5805843797743	-2404.147786719832	-2406.017550351987	1581941034.5835729
300	3	16	7	1957	0.0	-1939.1352232103586	-1949.3820847218035	-1947.109170343183	-1954.6204022630386	1581941165.9069216
300	3	16	7	1958	0.2	-2444.3261644050704	-2455.6222975426604	-2461.4068342956343	-2464.620384931541	1581941138.352898
300	3	16	7	1959	0.4	-2322.1800308475204	-2334.1173302864468	-2332.4462946250874	-2335.9559318066767	1581941108.0924969
300	3	16	7	1960	0.6	-2310.506646139273	-2321.78540058078	-2319.0904215290698	-2323.9444184161052	1581941404.7427022
300	3	16	7	1961	0.8	-2355.460300355735	-2368.6383721727634	-2372.4008164311967	-2376.1853014987546	1581941084.4227314
300	3	16	7	1962	1.0	-2150.2693885998237	-2159.629992694374	-2159.879759836689	-2164.6365450516705	1581941133.8095813
300	3	17	10	1963	0.0	-2280.4819354407887	-2289.2160270309932	-2293.2292453928962	-2300.0196818965665	1581941122.1599722
300	3	17	10	1964	0.2	-2154.234353507898	-2162.930929470883	-2159.776510837023	-2166.6470189672877	1581941104.235425
300	3	17	10	1965	0.4	-2193.3745750390026	-2205.054282987725	-2207.987043730557	-2210.398778464941	1581941626.0778086
300	3	17	10	1966	0.6	-2453.360583636686	-2467.6493126336936	-2466.7764633688416	-2470.915658408421	1581941159.9075313
300	3	17	10	1967	0.8	-2129.1719976591407	-2134.2947671562806	-2133.905799051729	-2135.717413330255	1581941220.825936
300	3	17	10	1968	1.0	-2169.841911917627	-2178.915161152913	-2175.182227476437	-2180.645070216131	1581941118.2073007
300	3	18	13	1969	0.0	-2503.589193142806	-2516.786623728041	-2510.9252927696343	-2519.465662551189	1581941217.0591493
300	3	18	13	1970	0.2	-2532.476647726319	-2546.433630605483	-2540.0892862171904	-2549.024521996117	1581941136.819268
300	3	18	13	1971	0.4	-2510.2028872689034	-2521.659447537807	-2523.453059471892	-2527.5913994599714	1581941225.3948438
300	3	18	13	1972	0.6	-2430.5678443306742	-2440.928398079459	-2439.30609611453	-2444.4488925987	1581941134.2770534
300	3	18	13	1973	0.8	-2255.9135330812724	-2270.8376599354824	-2266.4459834388945	-2274.7807687868544	1581941216.042392
300	3	18	13	1974	1.0	-2403.982350238848	-2424.0913309481907	-2419.000692822668	-2432.6394452822187	1581941142.8223426
300	3	19	19	1975	0.0	-2483.203733388409	-2498.7610946071336	-2490.9087407117004	-2500.3935300299363	1581941245.1251144
300	3	19	19	1976	0.2	-2104.2057271965855	-2114.4073041099446	-2109.363487290054	-2118.4904979635503	1581941624.9240239
300	3	19	19	1977	0.4	-2353.330318385761	-2365.815282052856	-2372.250525475969	-2376.1939734533485	1581941220.414677
300	3	19	19	1978	0.6	-2532.8729269356813	-2545.688177939297	-2543.159989546817	-2548.906031459527	1581941179.5248241
300	3	19	19	1979	0.8	-2215.0540496456324	-2223.7998257223107	-2220.3377406917534	-2225.8423448072963	1581941527.3437521
300	3	19	19	1980	1.0	-2357.468040069148	-2368.345362622701	-2364.442862822766	-2374.09647099156	1581941169.1694589
300	3	20	13	1981	0.0	-2310.6477081013463	-2319.9367075769005	-2320.843794563764	-2326.3184036175016	1581941215.6244266
300	3	20	13	1982	0.2	-2398.389079549273	-2409.170940779739	-2405.012467505473	-2411.984573353201	1581941289.3380067
300	3	20	13	1983	0.4	-2436.878465918554	-2452.781756540765	-2446.7827059512297	-2455.871897498337	1581941592.189583
300	3	20	13	1984	0.6	-2335.3072077895677	-2344.8804345955746	-2340.2670403044062	-2347.2020315498003	1581941179.3781092
300	3	20	13	1985	0.8	-2343.646547371477	-2359.9206770542482	-2351.9457698710594	-2362.966384973972	1581941183.4595017
300	3	20	13	1986	1.0	-2332.1457500462343	-2340.4682913121405	-2309.0832904727386	-2315.379154069353	1581941176.6317399
300	3	21	15	1987	0.0	-2447.5028535519605	-2457.319963704955	-2448.045577814548	-2455.41822730257	1581941209.3769913
300	3	21	15	1988	0.2	-2388.9235680499955	-2399.529288006705	-2398.443095688945	-2403.9700376212186	1581941309.294312
300	3	21	15	1989	0.4	-2453.3612990205193	-2467.885260364191	-2465.824142517597	-2473.178996603184	1581941358.2240748
300	3	21	15	1990	0.6	-2370.4464796892803	-2376.7549252582708	-2374.414235369241	-2378.827339859904	1581941229.6452155
300	3	21	15	1991	0.8	-2463.7324944161114	-2473.328198262236	-2472.1123537187273	-2477.754874553369	1581941281.3044827
300	3	21	15	1992	1.0	-2336.1630743557503	-2347.522846451177	-2338.237051806559	-2345.987844373277	1581941229.02404
300	3	22	16	1993	0.0	-2541.381498035716	-2549.5564409880953	-2551.384929137705	-2554.231202071198	1581941263.945363
300	3	22	16	1994	0.2	-2528.032013121153	-2540.967157007447	-2536.6632444315187	-2543.9350172056666	1581941359.1752162
300	3	22	16	1995	0.4	-2373.0845509774485	-2392.243317258968	-2386.2801850670653	-2398.146244685861	1581941334.4221551
300	3	22	16	1996	0.6	-2325.023202394949	-2338.980010043705	-2329.061948555571	-2339.491052696188	1581941291.3692217
300	3	22	16	1997	0.8	-2249.003164460259	-2265.739535639389	-2257.588156494484	-2267.752265303372	1581941348.0588672
300	3	22	16	1998	1.0	-2205.0460057647715	-2215.975063431221	-2213.2918933922865	-2222.517780839812	1581941233.9434137
300	3	23	12	1999	0.0	-2310.476541353457	-2317.0888175524333	-2316.592269353701	-2319.957518611335	1581941357.629744
[truncated: 4,511 more rows]
