# Supplementary material for: CloneSig can jointly infer intra-tumor heterogeneity and mutational signature activity in bulk tumor sequencing data
Source: Nat Commun. 2021 Sep 9;12:5352. doi: 10.1038/s41467-021-24992-y (PMC8429716; doi:10.1038/s41467-021-24992-y)
Supplement: Supplementary file 3 — Source Data [file 41467_2021_24992_MOESM3_ESM.zip › Source data/20200222_clonesig_model_selection_criterion.csv]

cancer_type	perc_diploid	nb_clones	nb_mut	nb_sig	min_dist	max_dist	avg_dist	avg_major_cn	actual_perc_diploid	avg_tot_cn	index	bic	aic	aicc	icl_q	icl_qn	bic_alt	sh_4	sh_5	sh_6	sh_7	sh_8	sh_9	sh_10	max_curvature	ll_1	ll_2	ll_3	ll_4	ll_5	ll_6	ll_7	ll_8	ll_9	ll_10	timestamp
0	0	1	20	65				2.3	0.0	3.15	0	1	1	1	1	1	1	2	2	2	2	6	8	8	2	-121.2786649006968	-119.48642316945354	-119.48687170434118	-119.44668857881581	-119.44240040626137	-119.43070965623406	-119.43372731685876	-119.42979430485676	-119.43793649225088	-119.4307558740906	1581807706.8309639
0	0	1	20	7				2.3	0.0	3.15	0	1	1	3	1	1	1	3	3	3	3	3	3	2	2	-123.13579830117139	-121.35265431468343	-121.35258888533173	-121.35263789341153	-121.35259247143931	-121.35259460065218	-121.35259719682756	-121.35259930874254	-121.35272979019823	-121.3342985050925	1581807706.8309639
0	0	1	20	47				2.3	0.0	3.15	0	1	1	1	1	1	1	2	2	5	5	5	5	3	2	-121.8999527195142	-120.11183112893299	-120.10212316201915	-120.10115253293114	-120.09399211296954	-120.09829955739788	-120.09924415218586	-120.0963042568923	-120.08671881869492	-120.08207692596736	1581807706.8309639
0	20	1	20	65				2.15	0.15	3.45	0	1	1	1	1	1	1	2	2	2	3	3	6	6	2	-156.38824634602278	-152.37567021468692	-151.88530616924297	-151.88403492499322	-151.32000009734708	-151.04966723110627	-151.2974481817939	-151.16130143324628	-151.20811655431947	-150.91628342778537	1581807714.897294
0	20	1	20	7				2.15	0.15	3.45	0	1	1	3	1	1	1	1	4	4	4	4	4	3	5	-161.59202677687568	-159.9103564877523	-159.03139585799968	-159.01075800195318	-161.94313892490248	-161.34735573385032	-161.63515748277658	-159.03173592086432	-159.03147320447732	-159.0314941216805	1581807714.897294
0	20	1	20	47				2.15	0.15	3.45	0	1	1	1	1	1	1	2	2	2	6	2	2	4	2	-157.22335808866418	-154.02092560430575	-154.00841214361918	-153.32726412504715	-153.32659719369363	-153.31794308403659	-153.36631441343388	-152.69380424804154	-152.6729076869176	-152.67638658163997	1581807714.897294
0	40	1	20	65				1.85	0.4	2.9	0	1	1	1	1	1	1	3	3	3	3	3	7	7	2	-137.5413179827553	-136.401994607902	-136.1711569292838	-136.17138094904413	-136.17092310962286	-136.17072599200156	-136.17052550508595	-136.17105646744562	-136.17138432925228	-136.17148063823475	1581807712.703865
0	40	1	20	7				1.85	0.4	2.9	0	1	1	3	1	1	1	3	3	3	3	3	3	3	2	-140.20667987175227	-139.8596307085363	-139.82552148874137	-139.82557094967777	-139.8584087576289	-139.82576251904237	-139.82598511669372	-139.84296826892674	-139.83669523784894	-139.82965597939236	1581807712.703865
0	40	1	20	47				1.85	0.4	2.9	0	1	1	1	1	1	1	2	2	2	5	5	5	5	2	-137.8860879345309	-137.28982958075719	-137.28943175084441	-137.2885950481444	-137.03415881803087	-137.03452261585522	-137.31819409399253	-137.0231447745011	-137.03371508627444	-137.01767887461386	1581807712.703865
0	60	1	20	65				1.55	0.55	2.55	0	1	1	2	1	1	1	2	3	4	4	6	6	6	2	-146.94095404436987	-140.40198464040014	-139.20469548206222	-138.87320670854538	-138.86921896581057	-138.8508857050829	-138.85425241107427	-138.92815302930822	-138.90455083197986	-138.90750896554448	1581807708.5306182
0	60	1	20	7				1.55	0.55	2.55	0	1	1	3	1	1	1	3	3	5	5	5	5	3	2	-151.76985747519427	-147.8793214748626	-147.22738711322125	-147.22758707421906	-147.11036250383592	-147.61329820123316	-147.61331969048337	-147.1106679636139	-147.11145740962516	-147.11096177083573	1581807708.5306182
0	60	1	20	47				1.55	0.55	2.55	0	1	1	1	1	1	1	3	3	2	2	2	2	2	2	-147.24311697584386	-140.7506031016079	-140.35154006820346	-140.3592669211218	-140.3198184029956	-138.91724579670392	-139.56571404050428	-139.11688568444288	-138.90597232398656	-138.93347447744222	1581807708.5306182
0	80	1	20	65				1.15	0.85	2.15	0	1	1	1	1	1	1	2	3	3	3	3	3	7	2	-148.03095672474385	-145.8116951533122	-145.57185071630096	-145.57137807034917	-145.56028106541225	-145.55686019930647	-145.5531090566351	-145.5534467642519	-145.55163429466734	-145.55086485452762	1581807710.4348104
0	80	1	20	7				1.15	0.85	2.15	0	1	1	3	1	1	1	2	4	4	4	4	4	4	2	-155.503631799314	-154.79508949964898	-154.7948287777752	-154.77790648054815	-154.79143538477533	-154.77725301684345	-154.77796112350126	-154.77845558371902	-154.77817245433934	-154.7773176789359	1581807710.4348104
0	80	1	20	47				1.15	0.85	2.15	0	1	1	1	1	1	1	3	3	3	5	5	2	3	2	-150.70382759435262	-148.33595218515248	-148.1488030786987	-148.14991016907283	-148.14377190396533	-148.14498829665618	-148.14794469377875	-148.1421531582481	-148.14119375825192	-148.135301928044	1581807710.4348104
0	100	1	20	65				1.0	1.0	2.0	0	1	1	1	1	1	1	1	1	1	3	3	3	3	2	-126.39568973419279	-126.39916417702987	-126.3894211985311	-126.38887400632704	-126.3888164936928	-126.38880796862513	-126.38880735429035	-126.38880720829904	-126.38880716349941	-126.38880708126318	1581807703.12247
0	100	1	20	7				1.0	1.0	2.0	0	1	1	3	1	1	1	3	1	1	1	1	1	1	2	-126.5716246829385	-126.57163284188587	-126.57162225573236	-126.57162908553696	-126.57162052504792	-126.57162054290748	-126.57162052504513	-126.57162052505657	-126.57162052502665	-126.57162052502436	1581807703.12247
0	100	1	20	47				1.0	1.0	2.0	0	1	1	1	1	1	1	1	1	1	1	6	6	6	2	-126.5389128232347	-126.54030233937617	-126.53577509898346	-126.533013148287	-126.53285178819796	-126.53285057443027	-126.53285057734571	-126.53285058485821	-126.53285057735931	-126.53285057757788	1581807703.12247
0	0	1	50	65				2.4	0.0	3.66	0	1	1	1	1	1	1	2	2	2	4	4	4	4	2	-336.47799283549665	-331.0598650032549	-329.6718784453472	-328.4066461139413	-328.1167458611393	-328.1053553983906	-328.1000346714565	-327.66196080455995	-327.58934305684534	-327.5579353725481	1581807742.1793845
0	0	1	50	7				2.4	0.0	3.66	0	1	1	7	1	1	1	1	4	3	3	3	4	4	3	-342.52814979058996	-339.07677049488467	-336.2885542880778	-335.96171640301367	-336.9370242988689	-336.1342245286578	-336.1331285555224	-335.96259615698494	-336.9403828187169	-335.959631095306	1581807742.1793845
0	0	1	50	47				2.4	0.0	3.66	0	1	1	2	1	1	1	2	2	2	2	2	2	5	2	-336.9436298018092	-331.61816234715	-331.51296897886874	-330.2412150256763	-328.3763184434005	-328.11164055139284	-328.0085800823425	-327.9476064787228	-327.9459133292868	-327.94555794241575	1581807742.1793845
0	20	1	50	65				2.0	0.2	3.24	0	1	1	1	1	1	1	1	1	4	4	4	4	4	6	-393.40823960687965	-389.7793818121276	-386.84604486924	-382.849279619808	-382.7385692314392	-385.50367542398214	-382.7139161079409	-382.6861779248856	-382.8600187180496	-382.33466286635047	1581807819.7231638
0	20	1	50	7				2.0	0.2	3.24	0	1	1	7	1	1	1	2	3	5	5	5	8	3	2	-399.7398907258848	-393.0589448106653	-391.4508792621223	-391.4501900405098	-391.44528109960225	-391.4504359633322	-391.44939743282237	-391.4420217768682	-391.4500309462828	-391.44515454245294	1581807819.7231638
0	20	1	50	47				2.0	0.2	3.24	0	1	1	2	1	1	1	3	3	3	3	3	8	8	2	-395.53685662259005	-388.5660928060546	-386.88493819234975	-386.9973815520423	-386.88595396249434	-386.8864581271193	-386.8859613271464	-386.7105244299157	-387.1911835169999	-386.8874852129983	1581807819.7231638
0	40	1	50	65				1.62	0.42	2.64	0	1	1	1	1	1	1	2	2	2	2	2	6	5	2	-383.0911936525489	-380.6254520048899	-381.4402778450915	-379.1194963159144	-378.4954036263728	-378.4708465139534	-378.49334093812655	-378.5003045854921	-378.48056620017394	-378.430278487883	1581807809.4625983
0	40	1	50	7				1.62	0.42	2.64	0	1	1	7	1	1	1	2	4	4	4	4	4	4	9	-392.6074308353508	-392.2026339878356	-392.08015421920936	-392.0579170596753	-393.5598655672869	-393.8216341223706	-392.0799960247789	-392.10195587055574	-393.554212240772	-392.08038901636513	1581807809.4625983
0	40	1	50	47				1.62	0.42	2.64	0	1	1	2	1	1	1	1	4	3	6	6	4	4	5	-383.1392254892664	-381.0670211460496	-379.5259514062676	-378.9330792527657	-380.5530618191484	-378.8490702227261	-379.9347583329697	-379.96510733033637	-378.8271336229772	-378.81908931562174	1581807809.4625983
0	60	1	50	65				1.5	0.6	2.52	0	1	1	1	1	1	1	3	2	2	2	2	5	5	2	-336.406828456511	-330.9233789989036	-330.75610891625325	-330.7565585861154	-329.5962617773277	-329.6001533282572	-329.61095309090194	-329.59887202863416	-329.6295684967293	-329.5958884148618	1581807813.15976
0	60	1	50	7				1.5	0.6	2.52	0	1	1	7	1	1	1	2	3	3	3	7	7	3	2	-343.6193052512772	-339.2211389243907	-339.1804894969246	-339.1804310970948	-339.18019350139326	-339.1801963991135	-339.1801817035184	-339.18083485232546	-339.1804757204296	-338.9560050929051	1581807813.15976
0	60	1	50	47				1.5	0.6	2.52	0	1	1	2	1	1	1	2	3	5	5	3	8	3	2	-337.12923920812193	-332.30074113290266	-331.9538825094656	-331.9537950363227	-331.9522825091455	-331.9554066854819	-331.9523318507135	-330.91594057210875	-331.996736846909	-330.9306072580419	1581807813.15976
0	80	1	50	65				1.14	0.88	2.1	0	1	1	1	1	1	1	2	2	2	4	4	6	6	2	-368.18434620484567	-364.4352416472834	-364.41425086486936	-363.7192094420985	-363.6590190777349	-363.65371934366203	-363.6761268271949	-363.6702126076873	-363.6856853667933	-363.67974696970566	1581807830.672329
0	80	1	50	7				1.14	0.88	2.1	0	1	1	7	1	1	1	2	2	2	4	4	5	5	2	-375.683750699854	-373.1390786374392	-373.1392570117318	-372.97631305898994	-372.9717675336364	-372.9712984674118	-372.97352794347535	-372.96525102727026	-372.967057630204	-372.96630548744776	1581807830.672329
0	80	1	50	47				1.14	0.88	2.1	0	1	1	2	1	1	1	2	3	5	5	5	5	5	2	-370.6405607396997	-367.7808075333674	-366.689195019835	-366.6495045505797	-366.6038841933807	-366.6360555359565	-366.638202710974	-366.64928369129126	-366.62667310648425	-366.59403102287683	1581807830.672329
0	100	1	50	65				1.0	1.0	2.0	0	1	1	1	1	1	1	2	2	4	4	4	4	4	2	-389.44270286941116	-386.79578073652544	-386.6995534327498	-386.63039008060935	-386.6431084224184	-386.63285433490415	-386.62066878186135	-386.5315716821627	-386.56724929913736	-386.5469935515346	1581807803.441118
0	100	1	50	7				1.0	1.0	2.0	0	1	1	7	1	1	1	2	4	4	4	4	4	3	2	-395.38290990857	-394.7967523909308	-394.71142266161866	-394.7113009969674	-394.7225620183628	-394.7221418032494	-394.7219881733457	-394.720408509273	-394.7222702001653	-394.72037742082335	1581807803.441118
0	100	1	50	47				1.0	1.0	2.0	0	1	1	2	1	1	1	3	3	3	3	3	3	3	2	-391.54209781194913	-388.8819488932248	-388.7094850817397	-388.7100126489756	-388.7009727777214	-388.6957353371456	-388.69073104433403	-388.63476275808813	-388.52667794198754	-388.53760789840965	1581807803.441118
0	0	1	100	65				2.18	0.0	3.18	0	1	1	2	1	1	1	2	2	2	2	2	2	2	2	-803.9732853659648	-798.5934703362385	-802.0023143242505	-798.7625907539218	-797.3706917870607	-796.6132673479822	-797.0567330617947	-797.3602694164871	-796.1439794669243	-795.8348724070853	1581807873.4441438
0	0	1	100	7				2.18	0.0	3.18	0	1	1	1	1	1	1	2	2	2	2	2	2	2	2	-815.4746996848378	-814.8148503310978	-815.1529523712151	-814.7996224963425	-814.814164148483	-814.7997839287738	-814.8101927637315	-814.7999785051358	-814.8000949513219	-814.7311722452928	1581807873.4441438
0	0	1	100	47				2.18	0.0	3.18	0	1	1	3	1	1	1	1	1	1	6	4	8	8	9	-807.8457306157892	-806.8904873020891	-805.8963966445339	-804.0394258039818	-804.0144651936505	-803.6974702237652	-804.2546739724048	-803.3300206654686	-807.6646747928341	-804.2071801651995	1581807873.4441438
0	20	1	100	65				2.03	0.19	3.13	0	1	1	2	1	1	1	1	2	5	5	3	5	5	5	-724.7951789143879	-722.3524456141918	-720.903931112921	-720.4237473342433	-719.7485830711423	-720.3432622667232	-719.6983361381102	-720.3170705496648	-719.7689942322827	-719.6295930956892	1581807897.9440892
0	20	1	100	7				2.03	0.19	3.13	0	1	1	1	1	1	1	1	4	4	4	4	4	4	4	-729.2239737817232	-728.4096409648278	-727.9431674912264	-726.7965503096314	-727.9167387300059	-726.8983847556077	-726.9330650413417	-726.929529392876	-726.9235215104469	-726.9054127795685	1581807897.9440892
0	20	1	100	47				2.03	0.19	3.13	0	1	1	3	1	1	1	2	4	4	4	4	4	4	4	-725.1144193567089	-722.965281462004	-721.7686907015958	-720.8937307798643	-722.5394639680866	-722.4815935643902	-722.4534842368142	-721.6529267912096	-720.6979319952312	-720.6078256552347	1581807897.9440892
0	40	1	100	65				1.67	0.49	2.71	0	1	1	2	1	1	1	2	2	2	2	5	5	2	2	-659.5154172953013	-657.584022317573	-659.5348149645603	-657.6218571549794	-657.5329942893368	-657.5500876717489	-657.5974756599704	-657.6109420839531	-657.613768020403	-657.5416095894733	1581807854.5820131
0	40	1	100	7				1.67	0.49	2.71	0	1	1	1	1	1	1	2	4	4	4	4	4	4	2	-659.9785290275795	-658.7544433640427	-658.7545330076281	-658.7429443177598	-658.7545345169067	-658.7508897391522	-658.7433908752688	-658.7437854879136	-658.7440252854383	-658.7470965907995	1581807854.5820131
0	40	1	100	47				1.67	0.49	2.71	0	1	1	3	1	1	1	2	4	4	4	8	8	8	2	-659.7475601508229	-657.9245418725558	-657.8856641707508	-657.8841198312181	-657.8940274813614	-657.891337845552	-657.9426211504592	-657.8828309037375	-657.8996499254716	-657.9308144351163	1581807854.5820131
0	60	1	100	65				1.48	0.66	2.45	0	1	1	2	1	1	1	2	2	2	2	2	2	2	2	-687.1836364219563	-686.5107466839497	-686.5299505929738	-686.5084378785648	-686.5058900763528	-686.5056412648553	-686.5053152886337	-686.5057855516125	-686.5051351491784	-686.5052550121013	1581807861.3716211
0	60	1	100	7				1.48	0.66	2.45	0	1	1	1	1	1	1	1	4	4	4	4	4	4	4	-696.1957960466516	-696.1992055493837	-696.1932040593099	-696.1213090962799	-696.1911980567917	-696.1911941181622	-696.1911929233066	-696.1911929967885	-696.1911929347041	-696.1911929165097	1581807861.3716211
0	60	1	100	47				1.48	0.66	2.45	0	1	1	3	1	1	1	1	1	4	4	4	4	4	4	-692.4683602833252	-692.4849153842322	-692.4299915507218	-692.3540079891852	-692.4068382513867	-692.4067587468138	-692.4067371751973	-692.4067211355882	-692.4067105717529	-692.4066946639284	1581807861.3716211
0	80	1	100	65				1.12	0.9	2.11	0	1	1	2	1	1	1	2	3	5	3	3	3	3	2	-721.1338110291914	-715.2909822507187	-714.1403595008841	-714.1342233448448	-714.0963409380438	-714.2271714988938	-713.8993533273076	-713.915189569042	-714.0464135174333	-713.981278296119	1581807853.7072177
0	80	1	100	7				1.12	0.9	2.11	0	1	1	1	1	1	1	2	2	2	2	4	7	7	2	-730.3971433295952	-726.5542967324462	-726.5556513178743	-725.7873850639035	-725.7866110592895	-725.6572793940949	-725.6566559774876	-725.6569729812735	-725.6674268492557	-725.658301596708	1581807853.7072177
0	80	1	100	47				1.12	0.9	2.11	0	1	1	3	1	1	1	1	1	4	6	6	6	6	3	-722.4475111031447	-721.4563261334301	-717.0184618976828	-716.4725590546562	-716.4715906949416	-716.3033427392811	-716.5169431268221	-716.5767309749505	-716.5052742425479	-716.3652098441643	1581807853.7072177
0	100	1	100	65				1.0	1.0	2.0	0	1	1	2	1	1	1	2	2	5	5	5	5	5	2	-777.6141968864314	-772.5742742206543	-771.8591773050789	-771.3688451552753	-771.2911720465997	-771.3048904249854	-771.2956272884435	-771.3607872229683	-771.3034398577112	-771.6317594358618	1581807805.4587207
0	100	1	100	7				1.0	1.0	2.0	0	1	1	1	1	1	1	2	4	4	4	4	4	4	2	-786.1573963362483	-784.2625005938156	-783.596859705659	-783.5348472079463	-783.5652551794601	-783.5731485516118	-783.5273036978108	-783.529190884155	-783.4968695056793	-783.4949888857698	1581807805.4587207
0	100	1	100	47				1.0	1.0	2.0	0	1	1	3	1	1	1	2	2	4	4	6	6	4	2	-779.5042660524823	-774.1908580881006	-773.5584662084987	-773.1331890970946	-773.2561115835382	-773.058398874154	-773.083422967966	-773.499804728448	-773.0813843395011	-773.0208234824356	1581807805.4587207
0	0	1	300	65				2.216666666666667	0.0	3.3466666666666667	0	1	1	5	1	1	1	2	2	5	5	3	5	5	2	-2254.8426888714944	-2240.1182368286222	-2238.92875145342	-2238.6120574323404	-2237.850587309824	-2239.0098948479917	-2237.477825002171	-2237.448056505552	-2237.568928908574	-2237.1599528485003	1581808458.639507
0	0	1	300	7				2.216666666666667	0.0	3.3466666666666667	0	1	1	1	2	1	1	2	4	4	3	4	4	7	2	-2263.4019998684425	-2255.964152487561	-2255.063406504147	-2255.0311061904267	-2255.067665359877	-2255.003926272156	-2254.9885354096114	-2255.004721993037	-2255.0019121581954	-2255.007863996523	1581808458.639507
0	0	1	300	47				2.216666666666667	0.0	3.3466666666666667	0	1	1	7	1	1	1	2	4	3	6	4	8	8	2	-2257.5444212700304	-2244.858514409215	-2243.111409648849	-2242.676050287836	-2242.6771296563197	-2242.3463456933114	-2242.6227392925734	-2242.1721004121177	-2242.7441830821654	-2242.5391712316386	1581808458.639507
0	20	1	300	65				1.913333333333333	0.20666666666666667	2.973333333333333	0	1	1	5	1	1	1	2	2	2	2	2	2	5	3	-2297.431910669392	-2294.3381756139765	-2296.9451155895363	-2293.351573665524	-2292.489408517168	-2293.314514592791	-2293.3248911737765	-2292.4652021636457	-2293.014033353672	-2292.5555314670787	1581808059.942991
0	20	1	300	7				1.913333333333333	0.20666666666666667	2.973333333333333	0	1	1	1	2	1	1	1	4	4	4	4	4	4	3	-2308.843069349061	-2307.8908818611217	-2306.766953566919	-2306.764268292577	-2306.7657117584404	-2306.765577764737	-2306.7656759235274	-2306.7656859850504	-2306.76568771231	-2306.768745983012	1581808059.942991
0	20	1	300	47				1.913333333333333	0.20666666666666667	2.973333333333333	0	1	1	7	1	1	1	1	3	3	3	6	6	6	3	-2303.740954679409	-2302.242949427307	-2300.325414290014	-2300.308606093972	-2300.2786813210832	-2300.272458443192	-2300.274597073103	-2300.277795907867	-2300.274226137868	-2300.269422220073	1581808059.942991
0	40	1	300	65				1.836666666666667	0.37333333333333335	2.9066666666666667	0	1	1	5	1	1	1	2	2	2	2	2	2	2	2	-2222.2669326724717	-2217.783017452254	-2220.350758916675	-2220.324736588148	-2216.5918450486074	-2216.5414669375386	-2217.3327497649802	-2216.572362124134	-2216.921958065006	-2216.5253528320336	1581808044.4673374
0	40	1	300	7				1.836666666666667	0.37333333333333335	2.9066666666666667	0	1	1	1	2	1	1	2	4	4	4	4	4	4	2	-2225.7618784484835	-2222.6311842370897	-2222.622672547904	-2222.229717648644	-2222.622541088787	-2222.6235436946754	-2222.624886138614	-2222.6314285010026	-2222.638237147103	-2222.640680005612	1581808044.4673374
0	40	1	300	47				1.836666666666667	0.37333333333333335	2.9066666666666667	0	1	1	7	1	1	1	1	3	3	5	5	5	5	3	-2222.7101922198444	-2220.2264151474947	-2218.2470077155717	-2218.1970884549046	-2217.981682292285	-2218.0571134830357	-2218.013879361115	-2218.079273420863	-2218.1324908085103	-2218.1764170244173	1581808044.4673374
0	60	1	300	65				1.36	0.67	2.32	0	1	1	5	1	1	1	2	2	2	2	2	7	7	2	-2157.61784328575	-2152.208902875036	-2152.3536165286123	-2151.143897586769	-2150.5886109267394	-2150.677979019753	-2150.4625236786305	-2150.7427167069145	-2151.2206765858605	-2150.4917847027145	1581808209.745421
0	60	1	300	7				1.36	0.67	2.32	0	1	1	1	2	1	1	1	4	2	3	3	3	3	5	-2164.5789771220598	-2162.895205621806	-2162.098116658727	-2161.9386108147173	-2162.7006931651817	-2161.9095212087645	-2161.9079209539927	-2161.8918697267445	-2161.8911126509884	-2161.8688332739653	1581808209.745421
0	60	1	300	47				1.36	0.67	2.32	0	1	1	7	1	1	1	2	4	2	6	2	2	2	2	-2159.027044580593	-2154.8910352094754	-2154.8999053527305	-2154.546663390728	-2154.7649224282222	-2153.973117501296	-2154.7407209557628	-2153.8089245092	-2153.965416492573	-2153.943334117177	1581808209.745421
0	80	1	300	65				1.2066666666666668	0.82	2.22	0	1	1	5	1	1	1	2	2	2	4	5	5	5	2	-2198.2870200532793	-2195.6637169271444	-2195.627233551469	-2194.979154887671	-2194.9095213578335	-2194.9746636875648	-2194.877903413208	-2194.9150711780617	-2194.8589565193206	-2194.837740876133	1581808062.173981
0	80	1	300	7				1.2066666666666668	0.82	2.22	0	1	1	1	1	1	1	3	3	5	5	5	5	5	2	-2206.1877126231398	-2204.509283278775	-2204.3070090299043	-2204.3074757591667	-2204.2869783829933	-2204.3018988306194	-2204.3057800768293	-2204.2945666402347	-2204.337238134612	-2204.3038201489435	1581808062.173981
0	80	1	300	47				1.2066666666666668	0.82	2.22	0	1	1	7	1	1	1	2	4	4	4	4	7	4	2	-2200.576346975567	-2198.389303178907	-2197.974762984256	-2197.836301191456	-2198.0091102917027	-2197.9184414838887	-2197.80487466442	-2197.9008985099563	-2198.007627699616	-2197.797013673341	1581808062.173981
0	100	1	300	65				1.0	1.0	2.0	0	1	1	5	1	1	1	2	3	5	5	5	5	5	2	-2050.474131024827	-2046.482518909748	-2045.6565716948705	-2045.60964211642	-2045.5873047133853	-2045.592788990918	-2045.9182450069666	-2045.9584682978634	-2045.9984528071207	-2045.955501513925	1581807943.6035106
0	100	1	300	7				1.0	1.0	2.0	0	1	1	1	9	1	1	1	1	5	5	3	3	3	6	-2059.738571741438	-2059.333310942784	-2056.8602728860674	-2056.859716124844	-2056.8586276970127	-2059.281437145856	-2056.8976540187373	-2056.858142552936	-2056.8718689065563	-2056.8662161394286	1581807943.6035106
0	100	1	300	47				1.0	1.0	2.0	0	1	1	7	1	1	1	2	3	5	5	5	5	2	2	-2053.5323278918604	-2049.326350754016	-2048.913784930637	-2048.818620293803	-2048.806266837465	-2048.9298113861773	-2048.9862869682997	-2048.9847203749814	-2048.8475129160056	-2048.8011277109326	1581807943.6035106
0	0	1	600	65				2.25	0.0	3.388333333333333	0	1	1	10	1	1	1	2	2	2	2	5	8	5	2	-4687.279286928657	-4681.59885282845	-4681.424495963229	-4680.923656787012	-4679.638236316036	-4679.725187170185	-4679.735550882884	-4679.566583987118	-4679.946588224797	-4679.5673962482	1581809518.7325766
0	0	1	600	7				2.25	0.0	3.388333333333333	0	1	1	1	2	1	1	3	3	5	5	3	3	3	2	-4695.111203955417	-4693.8705943939785	-4693.55304396599	-4693.557847510833	-4693.544393662498	-4693.55718636365	-4693.5883293060715	-4693.5233380979935	-4693.508817240783	-4693.528572808419	1581809518.7325766
0	0	1	600	47				2.25	0.0	3.388333333333333	0	1	1	1	1	1	1	1	1	3	5	5	3	5	3	-4690.276677274349	-4688.854360940495	-4685.758257937616	-4685.128924993589	-4684.651295783897	-4684.85287225834	-4684.954661947353	-4684.992250052179	-4684.637348463618	-4684.567830553867	1581809518.7325766
0	20	1	600	65				1.9733333333333327	0.2283333333333333	3.07	0	1	1	10	1	1	1	2	2	2	2	2	2	2	2	-4579.692530382175	-4571.79583991248	-4577.07495523563	-4571.949949498097	-4569.037815133449	-4569.838578734587	-4569.828475623171	-4568.197758375052	-4568.771023633744	-4568.2730291807675	1581808879.903611
0	20	1	600	7				1.9733333333333327	0.2283333333333333	3.07	0	1	1	1	2	1	1	2	2	2	4	4	4	4	2	-4587.356957374399	-4584.298831129709	-4584.297738683579	-4584.041202331015	-4584.069360938126	-4584.041325804258	-4584.041407883329	-4584.0384890331125	-4584.038095821733	-4584.040143843571	1581808879.903611
0	20	1	600	47				1.9733333333333332	0.2283333333333333	3.07	0	1	1	1	1	1	1	1	1	3	6	3	4	8	2	-4581.827479154454	-4581.925285624127	-4573.470191095014	-4572.862241268582	-4572.855763231682	-4572.285933914743	-4572.800277848604	-4571.159333842057	-4572.046599246789	-4571.951140341958	1581808879.903611
0	40	1	600	65				1.7133333333333334	0.4283333333333333	2.763333333333333	0	1	1	10	1	1	1	2	2	2	2	2	2	9	3	-4568.431067583701	-4566.586267018563	-4568.173125124122	-4566.2184351754295	-4565.618664417587	-4565.54918074165	-4565.5884626593515	-4565.537950013284	-4565.472658974587	-4566.0076112270035	1581808879.4847784
0	40	1	600	7				1.7133333333333334	0.4283333333333333	2.763333333333333	0	1	1	1	1	1	1	2	4	4	4	4	4	4	2	-4577.509715683405	-4576.722479600558	-4576.446514351137	-4576.420213364071	-4576.825258010336	-4576.764192406428	-4576.740352366233	-4576.491517515648	-4576.742927325578	-4576.574572960003	1581808879.4847784
0	40	1	600	47				1.7133333333333334	0.4283333333333333	2.763333333333333	0	1	1	1	1	1	1	1	1	3	5	5	5	5	3	-4569.734288011583	-4569.3283773382345	-4567.982241431228	-4567.720495430201	-4567.680757386047	-4567.737160953774	-4567.729925682554	-4567.717822185677	-4567.914051994574	-4568.175707291847	1581808879.4847784
0	60	1	600	65				1.4366666666666668	0.64	2.475	0	1	1	10	1	1	1	2	2	2	2	2	5	9	2	-4601.728242282449	-4597.283457546049	-4598.479224620371	-4595.415945642144	-4595.202425575983	-4595.186665584301	-4595.134415783781	-4595.13133368187	-4595.11585217808	-4595.2416493745	1581808791.5466278
0	60	1	600	7				1.4366666666666668	0.64	2.475	0	1	1	1	1	1	1	2	4	4	3	3	3	3	2	-4612.715996252193	-4610.821341565945	-4610.216058487697	-4610.209280056843	-4610.211152250702	-4610.206866675515	-4610.197406990086	-4610.180724796077	-4610.18822022425	-4610.192268689131	1581808791.5466278
0	60	1	600	47				1.4366666666666668	0.64	2.475	0	1	1	1	1	1	1	2	2	4	4	4	4	9	2	-4606.001665693098	-4602.849603099989	-4602.377074905722	-4601.873635759714	-4601.864277483701	-4601.852656030296	-4601.823705531513	-4601.698535894819	-4601.6546700577865	-4602.367020000285	1581808791.5466278
0	80	1	600	65				1.165	0.8466666666666667	2.155	0	1	1	10	1	1	1	2	2	3	5	5	5	5	2	-4114.497783889049	-4108.752882476809	-4108.180630852287	-4108.129414936415	-4107.754833695815	-4107.920191108802	-4108.170901143871	-4108.226320156637	-4107.885392993795	-4107.866672944874	1581808265.4011824
0	80	1	600	7				1.165	0.8466666666666667	2.155	0	1	1	1	4	1	1	1	1	3	3	6	6	6	3	-4116.718961662674	-4116.589349409807	-4114.858940447671	-4114.859594745746	-4114.735522490817	-4114.5950128215945	-4114.6964924437125	-4114.694406162808	-4114.6943604435355	-4114.602188080808	1581808265.4011824
0	80	1	600	47				1.165	0.8466666666666667	2.155	0	1	1	1	2	1	1	1	1	4	4	4	4	4	2	-4114.515336771617	-4114.647367076967	-4108.093928538323	-4107.655994292774	-4107.750156727682	-4107.9681749620095	-4107.994022230216	-4108.100402232629	-4107.760730180074	-4107.751827200073	1581808265.4011824
0	100	1	600	65				1.0	1.0	2.0	0	1	1	10	1	1	1	1	4	4	4	4	4	4	4	-4635.995475037331	-4633.4683662254965	-4632.1241832072055	-4630.482305522775	-4630.896436664723	-4630.932358937869	-4630.431604638881	-4630.596411862256	-4630.767293981745	-4630.742306623537	1581808009.5273604
0	100	1	600	7				1.0	1.0	2.0	0	1	1	1	5	1	1	2	4	4	3	3	2	3	2	-4644.38620998505	-4642.389696893882	-4642.0547105730075	-4642.046137077263	-4642.365456377516	-4642.051039090246	-4641.976253755702	-4641.976507921861	-4642.181428763093	-4642.034865469796	1581808009.5273604
0	100	1	600	47				1.0	1.0	2.0	0	1	1	1	1	1	1	1	4	3	6	6	6	6	7	-4637.3844425625675	-4635.210387539153	-4633.234068491754	-4633.135209570187	-4633.322005924256	-4632.92722203257	-4634.345782304108	-4633.185048146108	-4633.053915150881	-4633.271256322181	1581808009.5273604
0	0	1	1000	65				2.274	0.0	3.478	0	1	1	1	1	1	1	2	2	2	2	2	2	2	2	-8157.030743647791	-8154.166576985012	-8155.469875726599	-8155.434385547136	-8155.065392036707	-8154.774342933602	-8154.889704869858	-8154.984366156317	-8155.031915149235	-8154.872469684867	1581810177.4396272
0	0	1	1000	7				2.274	0.0	3.478	0	1	1	1	10	1	1	2	3	5	3	3	3	3	2	-8165.5010587469615	-8163.173776579786	-8162.815183680951	-8162.81029303114	-8162.796374786864	-8162.820476582947	-8162.774528970862	-8162.750524796991	-8162.758990677391	-8162.782138382229	1581810177.4396272
0	0	1	1000	47				2.274	0.0	3.478	0	1	1	1	1	1	1	2	4	3	3	6	6	6	9	-8158.979788464736	-8156.798404910333	-8156.21236904059	-8156.157869295409	-8156.400885580088	-8155.747139609282	-8155.975779537868	-8156.684063205389	-8155.897282233864	-8157.383716836528	1581810177.4396272
0	20	1	1000	65				1.966	0.221	3.05	0	1	1	1	1	1	1	2	2	2	2	5	5	5	2	-8417.12436004497	-8414.295088560404	-8413.213157290176	-8412.62822382384	-8411.060936436883	-8411.21871926568	-8410.7844094996	-8410.804139165575	-8410.528913145898	-8410.7177115208	1581808760.0869803
0	20	1	1000	7				1.966	0.221	3.05	0	1	1	1	1	1	1	2	2	2	5	5	5	5	2	-8424.818574726782	-8423.98308093725	-8423.982663445562	-8423.982100708745	-8423.92986348111	-8423.93080340511	-8423.98114604677	-8423.931447992314	-8423.931297030802	-8423.932625942858	1581808760.0869803
0	20	1	1000	47				1.966	0.221	3.05	0	1	1	1	1	1	1	1	1	4	4	6	6	6	2	-8420.642476259774	-8420.738647006801	-8417.029898951801	-8414.769162175604	-8414.77424848649	-8414.589757373833	-8414.62717670317	-8414.685229732448	-8414.611904565307	-8414.548063108381	1581808760.0869803
0	40	1	1000	65				1.741	0.396	2.802	0	1	1	1	1	1	1	1	3	3	3	6	6	6	3	-7254.556758660286	-7252.196240286215	-7250.6700216401405	-7250.407837164723	-7250.323474417461	-7249.879614771847	-7249.910875554126	-7250.053391827841	-7250.143026141805	-7250.076064259324	1581810715.323152
0	40	1	1000	7				1.741	0.396	2.802	0	1	1	1	10	1	1	1	3	3	5	3	5	8	3	-7263.766551525771	-7263.010431660199	-7262.191255274411	-7262.181409013303	-7261.9992110819985	-7262.0233218558	-7262.185077042157	-7261.9976780881825	-7262.0030190697	-7262.232190028953	1581810715.323152
0	40	1	1000	47				1.7409999999999999	0.396	2.802	0	1	1	1	2	1	1	1	1	1	3	3	3	3	2	-7255.368036134539	-7255.973565763665	-7252.845998357501	-7252.649353652108	-7252.526342566972	-7252.645437110794	-7252.156678674656	-7252.253138620157	-7251.789966685744	-7252.061413372795	1581810715.323152
0	60	1	1000	65				1.439	0.6509999999999999	2.437	0	1	1	1	1	1	1	2	2	2	2	6	6	6	2	-7350.310559939728	-7343.113768516772	-7348.486054378575	-7342.745149506888	-7342.653753430691	-7342.162693897826	-7342.361432580277	-7342.315470871934	-7342.2007730475125	-7342.520967346783	1581809307.304536
0	60	1	1000	7				1.439	0.6509999999999999	2.437	0	1	1	1	4	1	1	2	4	4	4	4	4	4	2	-7357.040082293408	-7354.014159087014	-7353.843180206984	-7353.780058553885	-7353.980143024197	-7353.9171086262295	-7353.891037257738	-7353.852535706246	-7353.779285257525	-7353.776373895185	1581809307.304536
0	60	1	1000	47				1.439	0.6509999999999999	2.437	0	1	1	1	2	1	1	1	1	5	3	3	3	3	2	-7349.5802153753675	-7349.992288973333	-7344.460874094728	-7343.971066062234	-7343.902651611171	-7344.046854887541	-7343.8460513962855	-7344.011847185861	-7343.911482092278	-7343.889573570331	1581809307.304536
0	80	1	1000	65				1.1840000000000002	0.848	2.177	0	1	1	1	1	1	1	2	2	4	4	4	8	8	8	-7952.359479981687	-7949.418068923706	-7948.401612603391	-7947.373789418723	-7947.456761343908	-7946.987583144122	-7947.003421352127	-7946.972330049725	-7951.3804036078345	-7952.099725666148	1581809381.044853
0	80	1	1000	7				1.1840000000000002	0.848	2.177	0	1	1	1	2	1	1	1	1	5	5	5	5	5	3	-7960.196170308022	-7959.947417615337	-7958.012310589069	-7958.011292260201	-7957.836266067705	-7958.022984110266	-7958.093484123012	-7958.0476920606425	-7958.048347536564	-7958.0502260277735	1581809381.044853
0	80	1	1000	47				1.1840000000000002	0.848	2.177	0	1	1	1	2	1	1	1	1	4	4	7	7	7	2	-7953.693232731445	-7953.316356491355	-7949.051083644587	-7948.6306407470665	-7948.661106524785	-7948.657618504832	-7948.613569660145	-7948.739834792015	-7948.626777130142	-7948.660273298498	1581809381.044853
0	100	1	1000	65				1.0	1.0	2.0	0	1	1	1	1	1	1	1	1	4	3	6	6	6	2	-7079.456436042245	-7078.283546561781	-7072.275487381965	-7071.085770475208	-7070.843779973038	-7070.662218040728	-7070.7066033962765	-7070.803319059409	-7070.687093424554	-7070.806317411616	1581807972.8961315
0	100	1	1000	7				1.0	1.0	2.0	0	1	1	1	10	1	1	2	4	4	4	4	4	4	2	-7094.997648824752	-7092.544835390511	-7092.545681445888	-7092.421377242004	-7092.493403139232	-7092.486263848676	-7092.491850964254	-7092.516759654443	-7092.460633569066	-7092.2960573635755	1581807972.8961315
0	100	1	1000	47				1.0	1.0	2.0	0	1	1	1	2	1	1	1	1	4	4	3	7	7	2	-7080.880278833562	-7080.497611698892	-7074.862395525415	-7073.529126426234	-7073.408939132339	-7073.329959313387	-7073.257576945483	-7073.277284556471	-7073.520930853546	-7073.582916652115	1581807972.8961315
0	0	1	5000	47				2.2244	0.0	3.37	0	1	1	1	2	1	1	1	1	1	1	7	7	7	2	-40648.57354155908	-40651.29770324133	-40646.926777107175	-40642.60834842231	-40642.28450049137	-40642.336532423484	-40642.16461894912	-40642.360977890065	-40642.238855109616	-40642.34669348552	1582045030.9729106
0	0	1	5000	7				2.2244	0.0	3.37	0	1	1	1	2	1	1	1	1	4	4	4	4	4	2	-40652.77142629466	-40652.77151709249	-40652.136587111985	-40652.018908382415	-40652.11551723433	-40652.11538780617	-40652.11566549675	-40652.08820296232	-40652.085310669885	-40652.066453555875	1582045030.9729106
0	20	1	5000	47				1.979	0.2054	3.0976	0	1	1	1	3	1	1	1	1	4	6	6	6	3	3	-35371.71354396705	-35369.434596196785	-35362.54842822788	-35361.50471941623	-35361.54147578044	-35361.49262944822	-35361.915477476985	-35361.51858877503	-35361.649928720464	-35361.60323613412	1582072896.3906667
0	20	1	5000	7				1.979	0.2054	3.0976	0	1	1	1	2	1	1	2	4	4	4	4	4	4	2	-35373.45490083815	-35371.94374614215	-35371.77867029338	-35371.697267928874	-35371.781767322755	-35371.86444301688	-35371.67494505031	-35371.68182475907	-35371.669339964414	-35371.71719572462	1582072896.3906667
0	40	1	5000	47				1.7092	0.4216	2.7764	0	1	1	1	2	1	1	1	4	4	4	3	3	4	3	-40640.947180676565	-40640.11582799679	-40634.276853861316	-40633.74433111922	-40634.82820840679	-40634.771068216716	-40634.73227053459	-40633.909863299734	-40633.79548833803	-40633.7207652757	1582046708.683561
0	40	1	5000	7				1.7092	0.4216	2.7764	0	1	1	1	2	1	1	1	1	5	5	5	5	5	2	-40648.30137611232	-40648.27880988239	-40646.76585590946	-40646.74312961179	-40646.731420091375	-40646.7531909951	-40646.75343412881	-40646.749935738284	-40646.75857356124	-40646.75521244069	1582046708.683561
0	60	1	5000	47				1.4394	0.6382	2.4674	0	1	1	1	2	1	1	1	1	1	5	5	5	5	2	-38479.6367118625	-38480.63800154587	-38477.83443492027	-38476.736286312385	-38475.874046354	-38476.324636725134	-38476.39223958738	-38476.49480715516	-38476.34031166902	-38476.247287089136	1582064974.6763952
0	60	1	5000	7				1.4394	0.6382	2.4674	0	1	1	1	2	1	1	2	2	5	7	2	2	2	2	-38483.474826413054	-38482.35066958323	-38482.353771367096	-38482.35364921984	-38482.31053768045	-38482.53575513725	-38482.18286071767	-38482.1190492413	-38482.142637432014	-38482.16216157767	1582064974.6763952
0	80	1	5000	47				1.173	0.8504	2.1566	0	1	1	1	2	1	1	1	1	5	3	7	7	7	2	-36950.49693805226	-36949.710690058084	-36941.57129328674	-36940.39081074073	-36940.040625921916	-36940.048263768615	-36939.76652949206	-36940.008844867414	-36939.968610201584	-36946.835664852486	1582054224.410572
0	80	1	5000	7				1.173	0.8504	2.1566	0	1	1	1	10	1	1	2	3	3	3	6	6	8	2	-36954.33013077834	-36951.88405905087	-36951.247938655935	-36951.12627164599	-36951.03592715945	-36950.9226877835	-36950.91514439288	-36950.893884519515	-36950.89600002545	-36951.25964914223	1582054224.410572
0	100	1	5000	47				1.0	1.0	2.0	0	1	1	1	2	1	1	1	1	1	5	5	5	5	2	-38692.593280624526	-38693.22741514697	-38685.0140785836	-38684.313508619	-38683.6329254221	-38683.8744513912	-38683.59170012515	-38683.67780651925	-38683.43459663278	-38683.68478858224	1582028035.372037
0	100	1	5000	7				1.0	1.0	2.0	0	1	1	1	2	1	1	1	1	5	5	5	5	5	3	-38704.0465530077	-38704.014056923064	-38700.285195111115	-38700.269260457615	-38700.21169676299	-38700.28860747064	-38700.28611434444	-38700.297381433156	-38700.28375460554	-38700.30349968817	1582028035.372037
0	0	2	20	65	0.16436326818748406	0.16436326818748406	0.16436326818748406	2.35	0.0	3.7	0	1	1	8	1	1	1	2	2	2	2	2	2	2	2	-153.08524591757848	-147.87036392678982	-150.15859918377745	-150.10381405112156	-144.42722139933682	-144.25068955170974	-144.18411294469476	-143.3248944486511	-143.30558313046342	-143.2959516611631	1581807810.4339008
0	0	2	20	7	0.16436326818748406	0.16436326818748406	0.16436326818748406	2.35	0.0	3.7	0	1	1	3	1	1	1	1	1	3	5	5	5	5	3	-158.26548443059642	-155.8725702455952	-151.73793279039904	-150.8601229312767	-150.69967321757815	-150.69983297020443	-150.70004368572762	-150.69609879242276	-150.69472341777833	-150.50497479954078	1581807810.4339008
0	0	2	20	47	0.16436326818748406	0.16436326818748406	0.16436326818748406	2.35	0.0	3.7	0	1	1	1	1	1	1	1	3	4	6	4	4	4	2	-153.84098653083726	-148.80915271500885	-146.30543527756754	-145.12170061399254	-145.11303179096018	-145.09429401615915	-145.11016769643015	-144.24758026338782	-144.20870737760094	-144.23457528436978	1581807810.4339008
0	20	2	20	65	0.4042326469183951	0.4042326469183951	0.4042326469183951	1.85	0.2	2.85	0	1	1	1	1	1	1	1	2	2	2	5	8	5	2	-145.99845922673632	-142.82248253602782	-143.17918758749482	-140.3176759513769	-139.7144131328748	-139.71085227499395	-139.71135209446186	-139.66911450142965	-139.70393529893641	-139.6699593179661	1581807808.873091
0	20	2	20	7	0.4042326469183951	0.4042326469183951	0.4042326469183951	1.85	0.2	2.85	0	1	1	3	1	1	1	2	2	2	2	6	5	5	2	-147.30723492520488	-144.44109115193413	-143.71277652214374	-142.62437198249282	-142.14546779065532	-142.14527777940546	-142.14536842907532	-142.14533269438462	-142.14388672750803	-142.1444803522524	1581807808.873091
0	20	2	20	47	0.4042326469183951	0.4042326469183951	0.4042326469183951	1.85	0.2	2.85	0	1	1	1	1	1	1	2	2	4	6	6	6	6	7	-145.996344145936	-142.82293271201638	-141.20258695974115	-140.38287890234957	-140.1151136083023	-139.99900026125272	-149.2557769227295	-140.02759868100162	-140.02156974912012	-140.01957509767772	1581807808.873091
0	40	2	20	65	0.13420429954669	0.13420429954669	0.13420429954669	1.7	0.45	2.75	0	1	1	1	1	1	1	2	2	2	2	6	6	6	2	-149.54573024227673	-149.02984601218702	-149.02916847640762	-148.9151087069583	-148.91383079243099	-148.69424280574552	-148.9101090754591	-149.0006553138003	-148.68682606873816	-148.67624642643318	1581807815.337454
0	40	2	20	7	0.13420429954669	0.13420429954669	0.13420429954669	1.7	0.45	2.75	0	1	1	3	1	1	1	1	1	1	1	4	4	4	4	-157.38520642486597	-157.38522001727475	-157.38469048706526	-157.34878773942526	-157.34895938725418	-157.34908770016173	-157.34937526316156	-157.3499067231093	-157.3490342240863	-157.34910015908864	1581807815.337454
0	40	2	20	47	0.13420429954669	0.13420429954669	0.13420429954669	1.7	0.45	2.75	0	1	1	1	1	1	1	1	1	1	1	5	5	5	5	-152.20470856620952	-152.1426121374959	-152.1407865035989	-152.09575610278287	-151.9469907090993	-151.98348595975122	-151.9958357105865	-152.0000528305944	-151.97387284159618	-152.00103695265943	1581807815.337454
0	60	2	20	65	0.055414664372554934	0.055414664372554934	0.055414664372554934	1.45	0.6	2.45	0	1	1	1	1	1	1	3	2	2	2	2	5	5	2	-143.48976730768825	-139.1604121142084	-138.49464705835308	-138.4971712865572	-137.24484073335148	-137.13697330583076	-137.12702117097777	-137.12892351749528	-137.11992115523722	-137.1199645510542	1581807808.664504
0	60	2	20	7	0.055414664372554934	0.055414664372554934	0.055414664372554934	1.45	0.6	2.45	0	1	1	3	1	1	1	2	3	3	3	3	3	7	2	-152.4170346874976	-150.17573955264209	-149.2710095075614	-149.2558092588707	-149.01536108105904	-148.9637411937601	-148.79056872891658	-148.79155085640275	-148.79272570417362	-148.79324380179716	1581807808.664504
0	60	2	20	47	0.05541466437255493	0.05541466437255493	0.05541466437255493	1.45	0.6	2.45	0	1	1	1	1	1	1	2	2	2	6	2	6	6	2	-146.51214728323828	-143.06197506579687	-143.06496815602344	-142.4616340637341	-142.42498126181619	-141.4723346564297	-142.5698232827848	-141.47908080858392	-142.4152816124905	-141.47898451864788	1581807808.664504
0	80	2	20	65	0.6781518276456889	0.6781518276456889	0.6781518276456889	1.25	0.8	2.45	0	1	1	5	1	1	1	2	2	2	2	6	5	6	2	-122.67468719515124	-114.9286180977673	-114.0545496705793	-113.21641700025023	-111.09788828127796	-110.89199343354731	-111.09740154822624	-111.09740123802807	-110.9044590286447	-111.73567583266916	1581807819.5605123
0	80	2	20	7	0.6781518276456889	0.6781518276456889	0.6781518276456889	1.25	0.8	2.45	0	1	1	3	1	1	1	2	2	2	5	4	4	4	2	-127.0053300411187	-120.04705762785649	-119.05702780406747	-118.03640017115093	-117.82234840351276	-117.82226859616443	-117.82203954810677	-117.82214051277279	-115.68672420582895	-115.68654831206156	1581807819.5605123
0	80	2	20	47	0.6781518276456889	0.6781518276456889	0.6781518276456889	1.25	0.8	2.45	0	1	1	6	1	1	1	2	2	2	2	2	2	6	2	-122.67057412016416	-114.92764100205898	-114.14782955680843	-112.86325544362086	-112.86442380294385	-110.89026715910634	-110.88535581801789	-110.90084327180462	-110.8978468130926	-110.88973984826407	1581807819.5605123
0	100	2	20	65	0.4078211211296331	0.4078211211296331	0.4078211211296331	1.0	1.0	2.0	0	1	1	1	1	1	1	2	2	2	2	5	8	8	2	-143.96540648580455	-140.62246721829285	-140.67073670615113	-139.78830905825487	-139.54607230076516	-139.5435908130327	-139.53984470559126	-139.53428068837016	-139.54091247070292	-139.5415673367299	1581807818.8595147
0	100	2	20	7	0.4078211211296331	0.4078211211296331	0.4078211211296331	1.0	1.0	2.0	0	1	1	3	1	1	1	2	4	4	6	6	6	6	2	-149.78102941484102	-146.95955882861182	-146.38453021153973	-146.38351389579728	-146.3835460846954	-146.38341383002097	-146.38351542004762	-146.3835366343328	-146.38352950051794	-146.3837735192541	1581807818.8595147
0	100	2	20	47	0.4078211211296331	0.4078211211296331	0.4078211211296331	1.0	1.0	2.0	0	1	1	1	1	1	1	2	2	3	5	5	5	5	2	-144.2676191695241	-141.17741576551944	-140.46142510094984	-140.20235607478605	-140.0038736065615	-140.0039805011555	-140.0053652464581	-140.00799519094414	-140.00121311492077	-140.00062494027506	1581807818.8595147
0	0	2	50	65	0.1834458492862745	0.1834458492862745	0.1834458492862745	2.42	0.0	3.54	0	1	1	1	1	1	1	1	2	2	5	5	5	5	2	-392.04721817654655	-387.1851079702392	-384.0079996063452	-382.1161884874037	-380.1420746711789	-379.7859695389317	-379.0967322820026	-377.9225944901322	-377.0761264529876	-376.9540343271637	1581807857.547833
0	0	2	50	7	0.1834458492862745	0.1834458492862745	0.1834458492862745	2.42	0.0	3.54	0	1	1	7	1	1	1	1	1	4	3	3	3	3	3	-398.75346730909735	-397.70003889447815	-394.48561648102117	-393.8460515808515	-394.12302087140574	-394.22703894647367	-391.8557274169787	-391.6714407404692	-391.2118803592225	-391.20997958801763	1581807857.547833
0	0	2	50	47	0.18344584928627472	0.18344584928627472	0.18344584928627472	2.42	0.0	3.54	0	1	1	2	1	1	1	1	1	4	6	4	4	4	4	-392.6728551281434	-388.658222601715	-384.69351605865614	-382.46204259705286	-382.396879415984	-381.85614683647833	-382.18178146930984	-381.64557203334914	-379.8343470248	-378.77721630804825	1581807857.547833
0	20	2	50	65	0.5712653801539607	0.5712653801539607	0.5712653801539607	1.84	0.24	2.92	0	1	1	1	1	1	1	2	2	2	2	2	7	2	3	-353.65514632622927	-347.67413052992566	-352.0328480467435	-345.6390039195858	-344.7821510417694	-345.12553969796693	-344.7137407247285	-344.7247750378187	-345.1338248336583	-344.7094716439845	1581808058.06055
0	20	2	50	7	0.5712653801539607	0.5712653801539607	0.5712653801539607	1.84	0.24	2.92	0	1	1	7	1	1	1	3	3	3	2	2	2	2	2	-361.42043934363477	-357.3245465091985	-357.21435008803945	-357.214371835194	-357.2143707579309	-357.24656429344213	-356.92230979604415	-356.9150483071258	-356.5009422644812	-356.658354749242	1581808058.06055
0	20	2	50	47	0.5712653801539607	0.5712653801539607	0.5712653801539607	1.84	0.24	2.92	0	1	1	2	1	1	1	2	2	4	6	6	4	4	2	-353.76474867142974	-347.7098102361451	-346.5959757461252	-345.91188156799154	-345.91486723735625	-345.8837466880986	-345.9574705036203	-345.8952093487371	-345.8674797679077	-345.89144452623987	1581808058.06055
0	40	2	50	65	0.18424688144061466	0.18424688144061466	0.18424688144061466	1.46	0.54	2.48	0	1	1	1	1	1	1	1	1	2	2	6	6	6	2	-373.34311239397834	-365.6696281834797	-363.5869789674237	-358.1680960470188	-355.4050501252668	-354.19563982575534	-356.0739872962995	-356.0663817573407	-356.105432297635	-354.30458465822176	1581807832.6798077
0	40	2	50	7	0.18424688144061466	0.18424688144061466	0.18424688144061466	1.46	0.54	2.48	0	1	1	7	1	1	1	1	4	4	4	4	4	7	3	-380.7150966370762	-375.02312686948136	-369.9648005627368	-368.1022011129785	-368.13919757441255	-367.8852096940959	-367.88502367219866	-367.88515361951517	-367.8850434397552	-367.88503129011633	1581807832.6798077
0	40	2	50	47	0.18424688144061466	0.18424688144061466	0.18424688144061466	1.46	0.54	2.48	0	1	1	2	1	1	1	1	2	4	4	4	4	4	4	-373.7337368295277	-367.3595824988056	-365.21415245375863	-360.25570527386634	-359.95589757763406	-359.6875067558997	-356.806597476078	-356.7859838221547	-356.89833722039805	-356.6764314620777	1581807832.6798077
0	60	2	50	65	0.32217150688953666	0.32217150688953666	0.32217150688953666	1.36	0.7	2.34	0	1	1	1	1	1	1	2	2	2	4	4	4	4	2	-398.8113869858032	-363.9091547710994	-363.88351621731374	-357.9934263088939	-357.9896876155796	-357.98584827457483	-357.1574559163085	-357.16082510985933	-357.1553402875306	-357.0878399339024	1581807816.6093993
0	60	2	50	7	0.32217150688953666	0.32217150688953666	0.32217150688953666	1.36	0.7	2.34	0	2	2	7	2	2	1	2	2	3	5	6	5	8	2	-405.1505046630802	-377.64948010192927	-374.3509373285144	-372.9006187339501	-372.1970082428595	-371.92643364285067	-371.9256042594328	-371.92536287814767	-371.92541715739685	-371.92665424900497	1581807816.6093993
0	60	2	50	47	0.32217150688953666	0.32217150688953666	0.32217150688953666	1.36	0.7	2.34	0	1	1	2	1	1	1	2	2	4	5	7	5	7	2	-402.0674417988829	-371.7833254409829	-367.9392324353757	-366.22643338890924	-365.3872415293795	-365.3857763467322	-365.3856385080508	-365.3866649298549	-365.3859410059064	-365.3880154132388	1581807816.6093993
0	80	2	50	65	0.2874324179483162	0.2874324179483162	0.2874324179483162	1.16	0.84	2.06	0	1	1	1	1	1	1	2	2	2	2	5	5	5	2	-360.9662574019229	-352.77494846282684	-351.198593329323	-349.74183368341863	-348.42150125059595	-348.0922136655167	-348.0789775897278	-347.5913720405093	-347.6032833909288	-347.58926674181475	1581807915.3595724
0	80	2	50	7	0.2874324179483162	0.2874324179483162	0.2874324179483162	1.16	0.84	2.06	0	1	1	7	1	1	1	2	3	3	3	3	3	3	2	-363.79915606558615	-357.65627852359614	-355.56787623261755	-355.34696820167244	-355.26572922873487	-354.94930060377465	-354.9448417484316	-354.73364923201035	-354.7344536934268	-354.7346046852101	1581807915.3595724
0	80	2	50	47	0.2874324179483162	0.2874324179483162	0.2874324179483162	1.16	0.84	2.06	0	1	1	2	1	1	1	2	2	2	4	4	4	7	2	-360.99819737964316	-354.43942263113564	-353.2914260499723	-351.0991582221687	-350.7830290027973	-350.0928658381476	-349.80707944984647	-349.8123517837005	-349.8049552743164	-349.79994153868194	1581807915.3595724
0	100	2	50	65	0.2128757246183776	0.2128757246183776	0.2128757246183776	1.0	1.0	2.0	0	1	1	1	1	1	1	2	2	2	4	4	7	7	2	-380.64671959452284	-369.9916355776198	-369.2742262707818	-368.400604463077	-368.37549801409193	-368.38057667369003	-368.3394141506307	-368.3503509705044	-368.3562073012188	-368.35267325127336	1581807816.0698733
0	100	2	50	7	0.2128757246183776	0.2128757246183776	0.2128757246183776	1.0	1.0	2.0	0	1	1	7	1	1	1	2	3	3	5	5	5	5	2	-388.69298672032005	-383.3143961525681	-382.5536156737363	-382.45678172976295	-382.3496301480977	-382.35221618468216	-382.34693821761596	-382.34969705259215	-382.34694972574516	-382.34343145487725	1581807816.0698733
0	100	2	50	47	0.2128757246183776	0.2128757246183776	0.2128757246183776	1.0	1.0	2.0	0	1	1	2	1	1	1	2	2	2	4	6	6	6	2	-384.2083426548668	-375.19419346946546	-374.1234024381656	-373.19327568980094	-372.9983298372716	-372.93747487146715	-372.9783528867582	-372.9753402002458	-372.94040956299887	-372.92323583013086	1581807816.0698733
0	0	2	100	65	0.08312430482827747	0.08312430482827747	0.08312430482827747	2.2	0.0	3.3	0	1	1	2	1	1	1	2	2	2	5	5	5	5	2	-828.0142863808777	-785.9965762318652	-783.5657427923699	-781.7058477209893	-780.5978166118591	-780.3761057669898	-779.9891825336929	-779.9117041024001	-779.8929121617205	-779.895742264689	1581808004.745375
0	0	2	100	7	0.08312430482827747	0.08312430482827747	0.08312430482827747	2.2	0.0	3.3	0	2	2	2	2	2	1	2	2	2	2	5	5	5	2	-835.7087388492778	-800.3994971176343	-800.3994349133818	-799.9228560793848	-797.9453735636704	-798.1671975962541	-798.1650406724409	-797.8489585282351	-797.8484128029613	-798.1636521940477	1581808004.745375
0	0	2	100	47	0.08312430482827747	0.08312430482827747	0.08312430482827747	2.2	0.0	3.3	0	1	1	3	1	1	1	2	2	2	2	2	2	2	2	-830.7344071519483	-789.6732833267758	-788.9372909986321	-787.6324255875429	-787.2248651470695	-785.4142577956685	-785.1817684324835	-784.3853982545681	-784.2442618630635	-784.2150555829337	1581808004.745375
0	20	2	100	65	0.06570091411904366	0.06570091411904366	0.06570091411904366	1.86	0.24	2.99	0	1	1	2	1	1	1	2	2	2	2	2	2	7	2	-824.6174121476739	-816.7547392734494	-819.761464690615	-812.1220839384587	-809.9197177007347	-809.6642749881343	-809.5282553179968	-809.6395289342598	-809.5631134569968	-809.550996245782	1581807885.6373773
0	20	2	100	7	0.06570091411904366	0.06570091411904366	0.06570091411904366	1.86	0.24	2.99	0	1	1	1	1	1	1	1	4	4	4	4	4	4	6	-830.3330766864508	-827.304896973581	-825.4868486948851	-824.9230899244443	-825.3013851180365	-829.4226650521658	-829.4222169841223	-825.304411256782	-825.3036854879332	-825.2965203464032	1581807885.6373773
0	20	2	100	47	0.06570091411904377	0.06570091411904377	0.06570091411904377	1.86	0.24	2.99	0	1	1	3	1	1	1	1	3	3	6	3	3	5	2	-826.4451574313838	-819.9408628953317	-816.8040841314244	-816.4689112306097	-815.0710927354266	-815.0265325286039	-816.7165787238748	-815.0812122177803	-815.309237261058	-815.1539564041267	1581807885.6373773
0	40	2	100	65	0.5593272945883168	0.5593272945883168	0.5593272945883168	1.69	0.38	2.68	0	1	1	2	1	1	1	2	2	2	2	5	5	5	2	-758.7086146502029	-742.861422117423	-742.5178213921463	-741.948910774677	-740.0372115120102	-740.0628809424188	-739.9831304427672	-739.7852740613566	-739.6859541071121	-739.5772038174913	1581807878.2602797
0	40	2	100	7	0.5593272945883168	0.5593272945883168	0.5593272945883168	1.69	0.38	2.68	0	1	2	2	2	1	1	2	4	4	4	4	4	4	2	-763.4132700820159	-751.6768026964331	-751.1409549426146	-748.9255147379785	-751.0290850622299	-751.0232461483321	-748.5969678079442	-748.5725410139219	-748.4605022019714	-748.458845779768	1581807878.2602797
0	40	2	100	47	0.5593272945883168	0.5593272945883168	0.5593272945883168	1.69	0.38	2.68	0	1	1	3	1	1	1	3	2	2	2	2	5	5	2	-759.8105553845517	-744.2050098781128	-743.6853632694596	-743.6957683032998	-741.6101562331737	-741.5338462799817	-742.4257135805278	-741.0501338774461	-741.4856661812516	-740.9618740898579	1581807878.2602797
0	60	2	100	65	0.1322135910717943	0.1322135910717943	0.1322135910717943	1.43	0.64	2.46	0	1	1	2	1	1	1	2	2	2	3	5	6	8	2	-749.7108576554426	-734.4112362980858	-730.9692591574327	-728.7915477627578	-727.412573095381	-726.6458590728457	-726.4591124891484	-726.0552027168393	-726.1153760974972	-725.9853434289205	1581807945.4516406
0	60	2	100	7	0.1322135910717943	0.1322135910717943	0.1322135910717943	1.43	0.64	2.46	0	1	2	2	2	1	1	2	2	5	5	5	5	4	2	-758.5930641729228	-746.6168280732675	-743.2325801770578	-741.5701321737195	-741.4137395889934	-741.4405310903461	-741.4002303200901	-741.3650379647501	-741.366362378325	-741.4099601883023	1581807945.4516406
0	60	2	100	47	0.1322135910717943	0.1322135910717943	0.1322135910717943	1.43	0.64	2.46	0	1	1	3	1	1	1	2	2	2	6	4	5	5	2	-751.9844327524819	-736.5812814259344	-733.1183394555926	-730.8128966854712	-729.9395452261708	-729.4146315609405	-730.0073313534883	-728.5301541432996	-728.5070914530203	-728.5015472676034	1581807945.4516406
0	80	2	100	65	0.2610870058860998	0.2610870058860998	0.2610870058860998	1.2	0.87	2.17	0	1	1	2	1	1	1	2	2	2	2	2	2	2	2	-755.0104298717322	-741.4171163920399	-743.9942257576201	-738.8663891526352	-737.4915232003218	-737.533486437132	-736.9817108713803	-737.0313543105118	-736.9941494996791	-736.8030070115773	1581807899.9280167
0	80	2	100	7	0.2610870058860998	0.2610870058860998	0.2610870058860998	1.2	0.87	2.17	0	1	2	1	1	1	1	2	2	2	4	4	4	8	2	-760.8379656847038	-751.1057510264941	-750.0638536586514	-748.9788642601471	-748.6588364433882	-748.6482383574132	-748.6432230434317	-748.6380541125958	-748.6387876248407	-748.6390134568703	1581807899.9280167
0	80	2	100	47	0.2610870058860998	0.2610870058860998	0.2610870058860998	1.2	0.87	2.17	0	1	1	3	1	1	1	2	2	3	3	4	4	8	2	-755.1291032672704	-742.2415096626069	-740.031580923588	-739.2128059252203	-738.681227292702	-738.1992278182677	-737.9243434600319	-737.6571195702157	-737.6908672740179	-737.6426551132645	1581807899.9280167
0	100	2	100	65	0.23740559524324645	0.23740559524324645	0.23740559524324645	1.0	1.0	2.0	0	1	1	2	1	1	1	2	2	2	2	2	2	2	2	-689.5674540689337	-684.6787668779809	-689.9989131563768	-685.8504877980868	-684.1730880615451	-684.0458730326677	-683.837523350061	-683.4345861942203	-683.3455945425483	-683.3820172815027	1581807833.9316633
0	100	2	100	7	0.23740559524324645	0.23740559524324645	0.23740559524324645	1.0	1.0	2.0	0	1	1	1	1	1	1	2	2	5	5	5	5	5	2	-694.2185102231473	-690.0969187599542	-689.9433387132219	-689.8404295509497	-689.7688957268216	-689.8203375704527	-689.8275644098134	-689.8253472362692	-689.8134937345993	-689.6984181575992	1581807833.9316633
0	100	2	100	47	0.23740559524324645	0.23740559524324645	0.23740559524324645	1.0	1.0	2.0	0	1	1	3	1	1	1	2	3	3	3	3	3	3	2	-690.4939813957714	-685.6035663803791	-684.9806236688017	-684.8753366659955	-684.804369437891	-684.4114349140292	-684.3994676077529	-684.3625041603797	-684.1489866817423	-684.1209249240902	1581807833.9316633
0	0	2	300	65	0.3178174846322384	0.3178174846322384	0.3178174846322384	2.2533333333333334	0.0	3.393333333333333	0	1	1	5	1	1	1	2	2	3	5	5	5	5	2	-2358.6693598204456	-2325.596443451267	-2320.3418911232948	-2318.6665271162883	-2317.040106271629	-2318.068700366738	-2316.61388218333	-2316.4370377287664	-2316.504190810961	-2316.388903716206	1581808446.193907
0	0	2	300	7	0.3178174846322384	0.3178174846322384	0.3178174846322384	2.2533333333333334	0.0	3.393333333333333	0	2	2	2	2	2	1	2	4	4	4	4	4	4	2	-2369.734465046872	-2342.8222471261724	-2340.172725472228	-2340.061833094587	-2340.1798261448826	-2340.018589744348	-2340.056117877367	-2339.89840920969	-2339.8792367735764	-2339.877919482281	1581808446.193907
0	0	2	300	47	0.3178174846322384	0.3178174846322384	0.3178174846322384	2.2533333333333334	0.0	3.393333333333333	0	1	1	7	1	1	1	2	2	3	6	6	5	5	2	-2361.676968769931	-2329.335832515357	-2324.93675865422	-2323.274297440491	-2321.7685710823885	-2321.564509028882	-2324.972790064382	-2322.7144916123984	-2321.7880975442763	-2321.665137223849	1581808446.193907
0	20	2	300	65	0.4175458973361201	0.4175458973361201	0.4175458973361201	2.09	0.16666666666666666	3.276666666666667	0	1	2	5	1	1	1	2	2	2	2	2	4	4	2	-2236.3269235598027	-2144.4021737270245	-2143.198396738329	-2139.585282400368	-2139.1549166749305	-2138.006483909583	-2137.3504460409713	-2135.565928385995	-2135.3127178810073	-2135.4726082784673	1581808336.4191208
0	20	2	300	7	0.4175458973361201	0.4175458973361201	0.4175458973361201	2.09	0.16666666666666666	3.276666666666667	0	2	2	2	7	2	1	2	4	4	4	4	4	4	2	-2240.0244371943963	-2152.929727809509	-2151.6105640133	-2150.747927047556	-2151.175806417241	-2150.775559505077	-2150.659229650003	-2150.606382129803	-2150.611170065121	-2149.424242419299	1581808336.4191208
0	20	2	300	47	0.4175458973361204	0.4175458973361204	0.4175458973361204	2.09	0.16666666666666666	3.276666666666667	0	1	2	7	1	1	1	2	3	3	3	3	3	3	2	-2237.643417636742	-2148.3978297344197	-2145.583697138377	-2144.6828047137374	-2144.469140808352	-2142.973203936021	-2142.557273866433	-2141.032177302232	-2141.1485209329708	-2140.6707270167644	1581808336.4191208
0	40	2	300	65	0.1335230064971069	0.1335230064971069	0.1335230064971069	1.7033333333333334	0.4166666666666667	2.74	0	1	1	5	1	1	1	2	2	4	4	4	4	4	2	-2213.85346196941	-2194.509858914111	-2187.207487521953	-2181.633899779058	-2180.7195792873267	-2179.3679040804	-2179.0578656945827	-2177.6460538994306	-2177.4211569898143	-2177.5260989438602	1581808582.8318186
0	40	2	300	7	0.1335230064971069	0.1335230064971069	0.1335230064971069	1.7033333333333334	0.4166666666666667	2.74	0	1	2	2	3	1	1	2	2	3	3	6	5	5	2	-2221.0299481183815	-2203.991882779157	-2199.671949008914	-2198.0763609643077	-2195.931745226463	-2195.5217699846357	-2195.521758046038	-2195.4851098384447	-2195.077065106704	-2194.8296886579046	1581808582.8318186
0	40	2	300	47	0.1335230064971069	0.1335230064971069	0.1335230064971069	1.7033333333333334	0.4166666666666667	2.74	0	1	1	7	1	1	1	2	2	4	6	6	6	6	2	-2214.0272237887866	-2195.590805169082	-2188.7090051923083	-2183.547408184263	-2182.3525550454424	-2181.045085254065	-2182.7135528930066	-2180.743983169802	-2180.1335773037176	-2180.0767033309853	1581808582.8318186
0	60	2	300	65	0.2365169301902019	0.2365169301902019	0.2365169301902019	1.4833333333333334	0.59	2.506666666666667	0	1	1	5	1	1	1	2	3	5	5	5	4	4	2	-2258.229500136412	-2246.7387181280333	-2244.1584416188753	-2243.0328923977468	-2242.8720542391243	-2244.464578520845	-2243.175454863388	-2243.203533654396	-2242.822512088813	-2243.074391550064	1581808086.4244797
0	60	2	300	7	0.2365169301902019	0.2365169301902019	0.2365169301902019	1.4833333333333334	0.59	2.506666666666667	0	1	2	2	2	1	1	2	2	3	3	7	5	5	2	-2267.7602399380976	-2257.979475110452	-2257.768696583041	-2257.763955655996	-2257.610838651565	-2257.6094052734625	-2257.5958406532045	-2257.6126389069377	-2257.517955116793	-2257.5140417952343	1581808086.4244797
0	60	2	300	47	0.2365169301902019	0.2365169301902019	0.2365169301902019	1.4833333333333334	0.59	2.506666666666667	0	1	1	7	1	1	1	2	2	4	4	4	7	7	2	-2260.6807147043805	-2249.5093471322834	-2248.260410511949	-2246.3848387935386	-2246.3925580222444	-2246.148385314913	-2246.082353957363	-2246.095736052858	-2246.2164883385394	-2246.127825325929	1581808086.4244797
0	80	2	300	65	0.19309221378857244	0.19309221378857244	0.19309221378857244	1.2066666666666668	0.8333333333333334	2.16	0	1	2	5	1	1	1	2	4	4	4	4	4	4	2	-2415.0283629463534	-2297.622862163067	-2292.3757082486936	-2289.8336082947944	-2290.728984117689	-2289.6671914909907	-2289.5952804456783	-2289.6040656567748	-2287.375494084436	-2287.176830374993	1581808199.3374445
0	80	2	300	7	0.19309221378857244	0.19309221378857244	0.19309221378857244	1.2066666666666668	0.8333333333333334	2.16	0	2	2	2	3	2	1	2	3	3	3	3	7	7	2	-2422.2370977405544	-2309.876998402574	-2307.607625152459	-2307.3990903600697	-2306.172876043585	-2305.9076064931296	-2305.782481462688	-2305.790567999695	-2305.7829451128628	-2305.822023811631	1581808199.3374445
0	80	2	300	47	0.19309221378857244	0.19309221378857244	0.19309221378857244	1.2066666666666668	0.8333333333333334	2.16	0	1	2	7	1	1	1	2	3	3	3	3	8	8	2	-2416.296876674117	-2300.950972496451	-2295.719618790109	-2294.2837703682244	-2294.1895374317733	-2292.311975306697	-2292.3182804523362	-2292.2229390843013	-2292.2751171222444	-2292.410259224605	1581808199.3374445
0	100	2	300	65	0.3616662179744521	0.3616662179744521	0.3616662179744521	1.0	1.0	2.0	0	1	2	5	1	1	1	2	2	4	4	3	3	3	2	-2485.226792421539	-2303.407463996206	-2299.431277686068	-2296.9413965067	-2296.6321201688447	-2296.404234472822	-2296.1553200750536	-2289.101286576445	-2288.9849882881304	-2288.973102218873	1581807867.3967779
0	100	2	300	7	0.3616662179744521	0.3616662179744521	0.3616662179744521	1.0	1.0	2.0	0	2	2	2	2	2	1	3	2	2	2	5	5	5	2	-2496.05851530678	-2321.143001613686	-2319.080851508903	-2319.193189337157	-2316.209203461103	-2316.207913465343	-2316.177651805164	-2315.8494116889	-2315.750638579736	-2315.777190386847	1581807867.3967779
0	100	2	300	47	0.3616662179744522	0.3616662179744522	0.3616662179744522	1.0	1.0	2.0	0	2	2	7	2	2	1	3	3	3	3	3	3	3	2	-2490.810338914729	-2311.201983619675	-2304.822194479705	-2306.2520777951613	-2302.4961590049083	-2299.245404661704	-2301.086068670673	-2298.468074471169	-2298.0346473766986	-2298.0107246867483	1581807867.3967779
0	0	2	600	65	0.3649394083415484	0.3649394083415484	0.3649394083415484	2.208333333333333	0.0	3.36	0	1	2	10	1	1	1	2	4	3	3	2	3	2	2	-4947.639391329658	-4863.83175957718	-4861.186876416741	-4860.254312874198	-4861.2073923299295	-4858.444261367096	-4858.275988734091	-4859.716438143334	-4858.091003919752	-4857.866516539461	1581808527.332986
0	0	2	600	7	0.3649394083415484	0.3649394083415484	0.3649394083415484	2.208333333333333	0.0	3.36	0	2	2	2	2	2	1	2	4	4	4	4	4	7	2	-4953.625837380725	-4878.378279728076	-4876.320783633992	-4875.505654780835	-4875.510026796967	-4875.250208433236	-4875.1831185585825	-4875.189797591858	-4875.190117416935	-4875.18523640393	1581808527.332986
0	0	2	600	47	0.36493940834154825	0.36493940834154825	0.36493940834154825	2.208333333333333	0.0	3.36	0	1	2	2	1	1	1	2	2	2	2	2	4	9	2	-4949.364282317769	-4868.13854903496	-4866.987419190472	-4865.88169255613	-4865.4637757383725	-4865.303779363654	-4864.127428870568	-4864.156047488746	-4863.8955249858345	-4865.8083382334835	1581808527.332986
0	20	2	600	65	0.316077920447812	0.316077920447812	0.316077920447812	1.9966666666666664	0.20166666666666666	3.0733333333333333	0	1	2	10	1	1	1	2	3	2	3	6	6	6	2	-5004.5499410899265	-4830.082910701385	-4825.868449193649	-4823.957782221629	-4823.7980174580525	-4819.760629179775	-4820.375024415504	-4821.05434680385	-4818.6398801483065	-4819.841391029493	1581808666.1965256
0	20	2	600	7	0.316077920447812	0.316077920447812	0.316077920447812	1.9966666666666664	0.20166666666666666	3.0733333333333333	0	2	2	2	3	2	1	2	3	3	3	3	3	3	2	-5018.2670172135995	-4850.105172367795	-4847.7735327047585	-4847.354989476067	-4846.519717598701	-4846.165346029031	-4846.1680474920895	-4844.787874110487	-4844.802241093976	-4844.22541962278	1581808666.1965256
0	20	2	600	47	0.316077920447812	0.316077920447812	0.316077920447812	1.9966666666666664	0.20166666666666666	3.0733333333333333	0	2	2	2	1	2	1	2	2	2	2	2	7	7	2	-5009.535275245211	-4836.346690902217	-4832.899322211515	-4829.579444170003	-4825.923279269162	-4825.296637437659	-4824.923554628284	-4825.040102729193	-4825.815177606086	-4825.347219730751	1581808666.1965256
0	40	2	600	65	0.10731861577026393	0.10731861577026393	0.10731861577026393	1.7016666666666669	0.44	2.776666666666667	0	1	2	10	1	1	1	2	2	4	4	7	4	4	2	-4653.99497966806	-4497.62382042048	-4495.409419900094	-4491.824198745089	-4491.779844835174	-4491.397440014895	-4491.313970338085	-4492.890471516817	-4489.0926397711655	-4489.430163245916	1581808949.067928
0	40	2	600	7	0.10731861577026393	0.10731861577026393	0.10731861577026393	1.7016666666666669	0.44	2.776666666666667	0	2	2	2	2	2	1	2	4	4	4	4	4	4	2	-4660.956623827442	-4509.325115330494	-4507.48020640182	-4506.483328054477	-4507.928462181883	-4507.985645929155	-4508.008024155844	-4505.743772138228	-4504.932080889989	-4504.93951388451	1581808949.067928
0	40	2	600	47	0.10731861577026393	0.10731861577026393	0.10731861577026393	1.7016666666666669	0.44	2.776666666666667	0	2	2	2	1	2	1	2	2	5	4	4	4	4	2	-4654.92859789073	-4499.5963125989565	-4496.297935600292	-4493.806812962887	-4493.325115061711	-4493.372634006384	-4492.550428510045	-4492.065137592448	-4492.4445943900655	-4492.107602847167	1581808949.067928
0	60	2	600	65	0.05937506614645384	0.05937506614645384	0.05937506614645384	1.475	0.6183333333333333	2.505	0	2	2	10	2	2	1	2	2	2	4	4	4	7	2	-5130.309822914636	-4876.357041848466	-4874.15879054379	-4867.024483464142	-4866.95291416931	-4865.370131590047	-4864.6081190553305	-4864.635406667532	-4864.718449476193	-4864.641454831661	1581808550.5965164
0	60	2	600	7	0.05937506614645384	0.05937506614645384	0.05937506614645384	1.475	0.6183333333333333	2.505	0	2	2	2	2	2	1	2	3	3	3	3	3	3	2	-5137.614542760023	-4890.014941353812	-4887.323178370565	-4886.869723596135	-4886.2550644540115	-4885.685192925575	-4883.242840605795	-4882.574955404339	-4882.543438729766	-4883.12065885315	1581808550.5965164
0	60	2	600	47	0.05937506614645405	0.05937506614645405	0.05937506614645405	1.475	0.6183333333333333	2.505	0	2	2	2	2	2	1	2	2	2	2	4	4	4	2	-5131.245394271584	-4878.7723215397245	-4878.821624865139	-4870.764989432382	-4870.086120039183	-4869.279147536012	-4869.62479223983	-4867.997352868903	-4868.375777519586	-4868.246363023825	1581808550.5965164
0	80	2	600	65	0.2118124294526501	0.2118124294526501	0.2118124294526501	1.2033333333333334	0.8316666666666667	2.17	0	1	1	10	1	1	1	2	2	5	4	4	4	4	2	-4358.184722333879	-4336.915246508881	-4334.641871044323	-4332.9290842898545	-4332.727242915731	-4334.675140725125	-4333.256668116699	-4333.2032926484335	-4332.560989800746	-4333.415908054363	1581808516.113539
0	80	2	600	7	0.2118124294526501	0.2118124294526501	0.2118124294526501	1.2033333333333334	0.8316666666666667	2.17	0	1	2	2	8	1	1	2	3	3	3	3	6	6	2	-4361.03170331479	-4342.60004548387	-4341.11197739698	-4341.024342211501	-4340.6421711149615	-4340.377588766958	-4340.531224279833	-4340.43131655003	-4340.361006468943	-4340.340954763147	1581808516.113539
0	80	2	600	47	0.2118124294526501	0.2118124294526501	0.2118124294526501	1.2033333333333334	0.8316666666666667	2.17	0	1	1	1	1	1	1	2	2	5	5	5	4	4	2	-4359.112888827718	-4339.404302705042	-4337.742373474226	-4336.692577347314	-4336.624796959507	-4336.67052287793	-4337.631549473099	-4337.2600327818855	-4336.3967402161825	-4336.693086837295	1581808516.113539
0	100	2	600	65	0.2362944598429688	0.2362944598429688	0.2362944598429688	1.0	1.0	2.0	0	1	1	10	1	1	1	2	2	2	2	2	2	6	2	-4484.539243567447	-4434.999500019057	-4435.039841955279	-4430.2031633201	-4425.376091151482	-4422.432700748778	-4428.839037753195	-4422.036186048261	-4422.01356402776	-4422.2061364269675	1581807936.2086816
0	100	2	600	7	0.2362944598429688	0.2362944598429688	0.2362944598429688	1.0	1.0	2.0	0	2	2	2	9	2	1	2	4	2	2	2	4	4	2	-4491.4237555388645	-4445.4848898132295	-4442.8506630514785	-4440.162243978051	-4442.386258859921	-4437.431071388015	-4437.322767895384	-4437.328160226863	-4437.334116379942	-4436.632602296038	1581807936.2086816
0	100	2	600	47	0.2362944598429688	0.2362944598429688	0.2362944598429688	1.0	1.0	2.0	0	1	1	1	1	1	1	2	2	2	3	3	6	6	2	-4487.6297756582035	-4439.718674417951	-4435.791977569439	-4433.217474824341	-4432.995710749528	-4429.4838962904305	-4429.493443054161	-4429.141574987019	-4428.908909572076	-4428.872136240879	1581807936.2086816
0	0	2	1000	65	0.3157700801514617	0.3157700801514617	0.3157700801514617	2.285	0.0	3.448	0	1	1	1	1	1	1	2	2	2	2	2	2	8	2	-7955.715924402196	-7938.5533438817565	-7940.885514082856	-7934.169192154366	-7933.621401564063	-7931.53748551345	-7931.562278879565	-7931.207825268629	-7931.996834625624	-7931.311275784648	1581809657.6791496
0	0	2	1000	7	0.3157700801514617	0.3157700801514617	0.3157700801514617	2.285	0.0	3.448	0	1	2	2	2	1	1	2	2	2	4	4	4	4	2	-7967.656086669302	-7954.619397811221	-7954.043608264656	-7952.27046862399	-7952.948715542943	-7952.183141492664	-7952.330033404125	-7952.1102325060865	-7952.112405655369	-7952.120571088156	1581809657.6791496
0	0	2	1000	47	0.3157700801514617	0.3157700801514617	0.3157700801514617	2.285	0.0	3.448	0	1	1	1	1	1	1	2	4	4	6	4	4	3	2	-7957.125806113871	-7940.359123517098	-7937.8036206984425	-7936.764377715894	-7936.964975074306	-7936.365879317527	-7937.04214934125	-7934.874335501016	-7934.285734367897	-7934.069280086356	1581809657.6791496
0	20	2	1000	65	0.5585703550475867	0.5585703550475867	0.5585703550475867	1.993	0.201	3.139	0	2	2	2	1	2	1	2	2	2	2	2	5	5	2	-8373.723888849721	-8033.077643161438	-8032.155842690591	-8028.847225159307	-8023.815709250442	-8023.718065823914	-8023.4512174846095	-8023.569088947018	-8023.145211245664	-8022.7143865654825	1581809853.0259533
0	20	2	1000	7	0.5585703550475867	0.5585703550475867	0.5585703550475867	1.993	0.201	3.139	0	2	2	2	9	2	1	2	4	4	4	4	4	4	2	-8385.465292665662	-8050.257428464329	-8048.551506868812	-8045.203781545455	-8048.492819625657	-8048.356947075791	-8046.505767815886	-8042.86034052808	-8042.991751897329	-8043.051325126165	1581809853.0259533
0	20	2	1000	47	0.5585703550475867	0.5585703550475867	0.5585703550475867	1.993	0.201	3.139	0	2	2	2	1	2	1	2	3	2	2	2	3	3	2	-8374.517353281764	-8035.373282917295	-8031.6542164347975	-8030.065655463903	-8029.8339141353845	-8026.5363816251	-8022.53106602777	-8024.668818674222	-8023.480514775023	-8022.37802920966	1581809853.0259533
0	40	2	1000	65	0.13923010703278615	0.13923010703278615	0.13923010703278615	1.693	0.42	2.773	0	2	2	2	2	2	1	2	4	4	4	4	4	8	2	-7735.7989635689855	-7406.718793915612	-7401.498227782605	-7398.064566100254	-7401.142805896184	-7401.08863046328	-7400.00509924715	-7393.543387023244	-7394.271134597982	-7401.126832874854	1581809862.862899
0	40	2	1000	7	0.13923010703278615	0.13923010703278615	0.13923010703278615	1.693	0.42	2.773	0	2	2	2	9	2	1	2	2	3	3	5	6	5	2	-7748.356142643725	-7428.876141779499	-7425.422361121207	-7424.3838032871545	-7423.3424097865345	-7423.158007293267	-7423.1865364539135	-7423.058802891021	-7423.028042572773	-7423.115925497907	1581809862.862899
0	40	2	1000	47	0.13923010703278615	0.13923010703278615	0.13923010703278615	1.693	0.42	2.773	0	2	2	2	2	2	1	3	3	3	3	3	3	5	2	-7738.692290523785	-7411.7647834416	-7406.451739630198	-7408.269231751699	-7403.310754751881	-7402.866086267053	-7402.679855284961	-7402.232792105136	-7402.116059037462	-7401.4298391340735	1581809862.862899
0	60	2	1000	65	0.18299992505257934	0.18299992505257934	0.18299992505257934	1.493	0.614	2.535	0	1	1	1	1	1	1	2	2	2	2	2	2	2	2	-7975.432358694214	-7952.572261998352	-7970.875277363611	-7966.78967934611	-7939.181654381872	-7939.933484795468	-7934.535375758704	-7935.057458785006	-7935.20839019402	-7933.859321203088	1581809397.355098
0	60	2	1000	7	0.18299992505257934	0.18299992505257934	0.18299992505257934	1.493	0.614	2.535	0	1	2	2	5	1	1	2	2	3	3	6	6	6	2	-7981.487016855491	-7960.249249357837	-7955.876182036941	-7955.011251011911	-7952.207063071747	-7951.560795569099	-7951.559625294397	-7951.519972217612	-7951.132316069092	-7951.101939433109	1581809397.355098
0	60	2	1000	47	0.18299992505257934	0.18299992505257934	0.18299992505257934	1.493	0.614	2.535	0	1	1	1	1	1	1	2	2	2	2	2	5	8	2	-7977.421680269954	-7954.287273023578	-7950.884547845397	-7945.299742165319	-7942.529313313172	-7941.3199300431215	-7940.553724620633	-7937.6270740433865	-7939.2222687194335	-7938.614677742116	1581809397.355098
0	80	2	1000	65	0.07276034032583056	0.07276034032583056	0.07276034032583056	1.164	0.862	2.144	0	1	1	1	2	1	1	3	2	2	3	3	8	8	2	-7485.901009003101	-7458.253421296674	-7454.316951862753	-7456.29788769003	-7450.115892451316	-7449.551670111607	-7449.308351325304	-7449.22038108085	-7449.960590507342	-7449.228255805088	1581808958.3452284
0	80	2	1000	7	0.07276034032583056	0.07276034032583056	0.07276034032583056	1.164	0.862	2.144	0	1	2	2	4	1	1	2	2	4	4	4	4	4	2	-7491.990937063991	-7466.376509870488	-7465.7455443156005	-7462.3480318491565	-7462.4656343143115	-7462.5000203179125	-7462.449462234152	-7462.430917627826	-7462.426415691654	-7462.2070367270035	1581808958.3452284
0	80	2	1000	47	0.07276034032583056	0.07276034032583056	0.07276034032583056	1.1640000000000001	0.862	2.144	0	1	1	1	2	1	1	3	2	2	2	2	6	6	2	-7489.444693503028	-7461.428485682227	-7459.356896476029	-7459.659163909649	-7455.782845711332	-7455.108522953729	-7455.591014410484	-7455.201912595472	-7455.013795707116	-7455.017181077831	1581808958.3452284
0	100	2	1000	65	0.2436137961672868	0.2436137961672868	0.2436137961672868	1.0	1.0	2.0	0	2	2	2	2	2	1	2	3	3	3	3	6	6	2	-7914.230878379114	-7522.336678918342	-7514.606181191812	-7513.791436966319	-7513.506946324662	-7511.484248539064	-7511.421289023869	-7512.001316182803	-7511.947510238628	-7511.720436513951	1581807997.205972
0	100	2	1000	7	0.2436137961672868	0.2436137961672868	0.2436137961672868	1.0	1.0	2.0	0	2	2	2	3	2	1	2	2	2	2	2	2	5	2	-7920.527933309252	-7535.925518591791	-7535.909258349359	-7535.83281266385	-7533.157377220767	-7533.443875146355	-7533.170420536126	-7532.944189397393	-7532.713518575689	-7532.783381030969	1581807997.205972
0	100	2	1000	47	0.24361379616728676	0.24361379616728676	0.24361379616728676	1.0	1.0	2.0	0	2	2	2	2	2	1	2	2	2	2	6	6	9	2	-7915.755833363892	-7523.169266474779	-7522.844672332066	-7517.904230746756	-7517.493869156058	-7517.090913336558	-7517.253213682265	-7517.250866719771	-7516.723360821561	-7517.3411982970265	1581807997.205972
0	0	2	5000	47	0.5637956843911018	0.5637956843911018	0.5637956843911018	2.2512	0.0	3.4132	0	2	2	2	2	2	1	2	2	4	6	4	4	9	2	-42928.68842453511	-41297.723879331534	-41290.9054286259	-41286.63466335757	-41285.334852706976	-41284.50957964121	-41285.62097140799	-41283.879353754965	-41282.39152550637	-41286.466891551034	1582061682.2193024
0	0	2	5000	7	0.5637956843911018	0.5637956843911018	0.5637956843911018	2.2512	0.0	3.4132	0	2	2	2	8	2	1	2	2	2	2	5	5	5	2	-42932.55559435857	-41308.69803612025	-41306.26098246252	-41305.71944751105	-41301.984687666714	-41301.93864355749	-41301.94232444666	-41301.43397938907	-41300.7575069163	-41300.627166158636	1582061682.2193024
0	20	2	5000	47	0.5126517297344402	0.5126517297344402	0.5126517297344402	2.0006	0.1976	3.1108	0	1	2	2	7	1	1	2	2	4	6	6	6	6	2	-40316.55049951884	-40246.67631600915	-40241.22857768777	-40237.52089758752	-40236.84383699238	-40236.4181814214	-40238.07529392102	-40241.02808422752	-40237.633513785586	-40238.79132559529	1582053299.871757
0	20	2	5000	7	0.5126517297344402	0.5126517297344402	0.5126517297344402	2.0006	0.1976	3.1108	0	2	2	2	10	2	1	2	2	2	5	7	4	4	2	-40323.02572370502	-40256.32294211763	-40254.64678916859	-40252.07628618911	-40251.44817693859	-40251.3079703881	-40251.2226029082	-40251.74771359636	-40251.13779926517	-40251.28281199775	1582053299.871757
0	40	2	5000	47	0.3210351273369314	0.3210351273369314	0.3210351273369314	1.7304	0.4222	2.8094	0	2	2	2	8	2	1	2	3	5	5	5	5	5	2	-36917.76080023827	-35849.767329627364	-35842.687727274235	-35839.598025120045	-35839.279798172145	-35845.79605617397	-35843.551238090484	-35851.16207067738	-35849.758974977914	-35844.77711337041	1582041190.678415
0	40	2	5000	7	0.3210351273369314	0.3210351273369314	0.3210351273369314	1.7304	0.4222	2.8094	0	2	2	2	10	2	1	2	3	3	5	5	5	5	2	-36921.05338326642	-35861.377555963976	-35856.817535450966	-35856.63181537027	-35854.96168148353	-35854.964967647116	-35855.47820835534	-35855.415560812195	-35855.29748647501	-35855.30299935768	1582041190.678415
0	60	2	5000	47	0.08613473164286434	0.08613473164286434	0.08613473164286434	1.425	0.6362	2.4496	0	2	2	2	8	2	1	2	2	2	4	7	7	7	2	-40001.30823230034	-38072.02519238906	-38065.14365249963	-38057.19652134477	-38055.844675197004	-38057.777670647534	-38052.48590103812	-38059.5301380548	-38063.24226302105	-38057.02349566893	1582050282.9916687
0	60	2	5000	7	0.08613473164286434	0.08613473164286434	0.08613473164286434	1.425	0.6362	2.4496	0	2	2	2	9	2	1	3	3	3	3	3	3	3	2	-40004.716300820175	-38077.86898554961	-38076.1511882252	-38077.23358114071	-38076.37351762794	-38076.15347598853	-38075.861528275	-38073.56412439013	-38073.471976806926	-38073.330920477536	1582050282.9916687
0	80	2	5000	47	0.14743190857970825	0.14743190857970825	0.14743190857970825	1.194	0.8398	2.1774	0	2	2	2	10	2	1	2	2	2	5	5	5	6	2	-40604.17359590054	-39124.04369625705	-39116.764656845495	-39111.87419461101	-39107.925933104285	-39107.90008250326	-39111.43328481317	-39109.783167295805	-39109.93234616924	-39110.24668842671	1582054729.781003
0	80	2	5000	7	0.14743190857970825	0.14743190857970825	0.14743190857970825	1.194	0.8398	2.1774	0	2	2	2	7	2	1	2	4	4	4	3	3	3	2	-40608.69753267274	-39133.18928825719	-39126.125626405585	-39124.99928256207	-39125.06727027672	-39124.96559296064	-39124.49599085391	-39121.87475166447	-39122.154138422644	-39122.063924643015	1582054729.781003
0	100	2	5000	47	0.17299025170806848	0.17299025170806848	0.17299025170806848	1.0	1.0	2.0	0	1	2	2	9	1	1	3	3	5	2	5	5	5	2	-36264.632262369196	-36173.844099794114	-36168.417502367236	-36168.714636492216	-36167.133064782516	-36168.109446141854	-36167.312598624936	-36170.13061842152	-36171.483149129686	-36174.01922728799	1582028483.3400195
0	100	2	5000	7	0.17299025170806848	0.17299025170806848	0.17299025170806848	1.0	1.0	2.0	0	2	2	2	9	2	1	2	4	2	3	2	6	6	2	-36266.77972384209	-36180.35343071235	-36179.011453886545	-36178.94976703012	-36179.47053246161	-36178.72368921435	-36178.79786484716	-36178.98067272737	-36179.0360790257	-36178.93919195302	1582028483.3400195
0	0	3	20	65	0.1806128799776674	0.3303156444283558	0.2583872393335804	2.25	0.0	3.6	0	1	1	8	1	1	1	1	3	5	5	3	3	3	3	-147.01633465703864	-141.787464026514	-137.11807228272008	-136.80170220178647	-136.04216426856468	-136.68687152354485	-135.881179133931	-134.73692875078942	-134.72904104281218	-134.72814245359058	1581814673.1252992
0	0	3	20	7	0.1806128799776674	0.3303156444283558	0.2583872393335804	2.25	0.0	3.6	0	1	1	3	1	1	1	1	3	3	5	3	8	8	3	-156.30380889113977	-152.5874473147849	-148.3542792958461	-147.93645502758585	-147.63018237386697	-147.62995259332033	-147.6293891672037	-147.18173395186273	-147.62887667621368	-147.62902420725894	1581814673.1252992
0	0	3	20	47	0.1806128799776676	0.3303156444283557	0.25838723933358043	2.25	0.0	3.6	0	1	1	1	1	1	1	1	3	3	3	3	3	7	3	-151.93104081804103	-147.1094023634862	-142.72429542821027	-142.0781845924775	-141.18941744065938	-141.08511748498776	-140.24492173551684	-140.24186292866506	-140.24125609910254	-140.15429365045998	1581814673.1252992
0	20	3	20	65	0.12374780175889265	0.4723310255209266	0.3253041922224393	1.85	0.35	3.0	0	1	1	8	1	1	1	2	2	2	2	4	8	4	2	-152.47154460450824	-141.26785478074132	-137.5989794325647	-134.75109323573304	-133.01486694189157	-131.34306923630498	-131.52498215199088	-129.5665783171488	-130.89469529841193	-129.58701805223475	1581809833.0128665
0	20	3	20	7	0.12374780175889265	0.4723310255209266	0.3253041922224393	1.85	0.35	3.0	0	1	2	3	1	1	1	2	2	2	4	4	4	4	2	-158.3691169830119	-150.35613784512944	-147.31733663602145	-144.33906393069037	-144.09272057330813	-144.09182764774528	-144.09169915193638	-144.0923931665326	-144.09184446565862	-144.09097210269894	1581809833.0128665
0	20	3	20	47	0.12374780175889265	0.4723310255209266	0.3253041922224393	1.85	0.35	3.0	0	1	1	7	1	1	1	2	2	3	3	3	3	9	2	-155.64142816820092	-145.32494135348256	-140.87689031513358	-140.86954425344598	-137.88601974673583	-137.74296556585807	-136.879455300117	-136.88316045249238	-136.86552056579382	-136.89977899976589	1581809833.0128665
0	40	3	20	65	0.11072783393410246	0.2275279293424941	0.17592094734838445	1.65	0.35	2.55	0	1	1	4	1	1	1	2	2	4	4	4	4	4	2	-143.87024038075256	-133.88319378418493	-132.22422053760073	-129.74609601615677	-129.66037534142757	-129.45632789442274	-129.45530615397902	-129.26921763002807	-129.2508838520097	-129.02656218115226	1581819853.0817783
0	40	3	20	7	0.11072783393410246	0.2275279293424941	0.17592094734838445	1.65	0.35	2.55	0	1	2	3	1	1	1	2	2	2	2	2	5	5	2	-145.76712164975808	-136.97634521882995	-136.28005614895974	-136.2488302442895	-132.92041227218814	-132.91995410553648	-132.9201593780547	-132.8521736685932	-132.7913784783843	-132.79127021152996	1581819853.0817783
0	40	3	20	47	0.11072783393410236	0.2275279293424939	0.1759209473483843	1.65	0.35	2.55	0	1	1	4	1	1	1	2	2	4	6	6	6	4	2	-144.83796443630757	-135.41086823850114	-134.29563312649663	-131.12503552826624	-131.0597020205095	-130.8778207720843	-131.05371042452268	-130.96881266517605	-130.80177413054005	-130.79886783707582	1581819853.0817783
0	60	3	20	65	0.17874850952004062	0.363868306642954	0.250548447709537	1.4	0.7	2.4	0	1	1	9	1	1	1	2	4	4	4	4	4	4	4	-161.77504926039987	-147.8752630098974	-141.5762227220118	-137.47810230803094	-148.28459595544427	-144.72041091853652	-136.1795751717145	-135.95628735230542	-135.632887599533	-148.28385220129346	1581931948.5679095
0	60	3	20	7	0.17874850952004062	0.363868306642954	0.250548447709537	1.4	0.7	2.4	0	1	2	3	1	1	1	2	2	2	2	2	2	5	2	-170.65593816689938	-161.75138514256344	-161.584867872349	-159.6816359651299	-155.19143967416238	-155.1395356956128	-155.13839350262683	-152.83990379339406	-152.84106606611994	-152.83969575602174	1581931948.5679095
0	60	3	20	47	0.17874850952004062	0.363868306642954	0.250548447709537	1.4	0.7	2.4	0	1	1	7	1	1	1	3	2	2	2	2	2	7	2	-163.03582309566764	-149.80072338834077	-147.39102925319668	-147.39306499702553	-140.384013454701	-138.4535950410608	-137.8026854779987	-137.9314839269643	-137.84781763051635	-137.8449470941036	1581931948.5679095
0	80	3	20	65	0.15205094205948955	0.234166629427262	0.1851036540363684	1.15	0.85	2.15	0	1	1	8	1	1	1	1	3	4	4	4	4	4	2	-149.3746799679089	-138.90155074478204	-134.7414018325137	-132.87772028034163	-132.80211580733197	-132.5017611989368	-132.2063723612931	-131.59145560014414	-131.69816322133113	-131.59484831966458	1581809975.1037827
0	80	3	20	7	0.15205094205948955	0.234166629427262	0.1851036540363684	1.15	0.85	2.15	0	1	2	3	1	1	1	3	3	3	3	3	3	6	2	-155.93224899438533	-146.92635733454094	-143.80639931046645	-144.27066950551622	-142.54582043511155	-141.93262415140782	-141.932630426151	-141.91106949630068	-141.91073340583642	-141.91140418292804	1581809975.1037827
0	80	3	20	47	0.15205094205948955	0.234166629427262	0.1851036540363684	1.15	0.85	2.15	0	1	1	4	1	1	1	1	3	4	4	4	4	4	2	-149.74616258928842	-139.49019993464822	-134.81986307022154	-133.35313722486228	-133.16584253053614	-133.16418607469328	-132.6238406800484	-132.62168845093694	-132.60287362035135	-132.3204626720555	1581809975.1037827
0	100	3	20	65	0.10674572233931023	0.4750249934837126	0.2618614842347795	1.0	1.0	2.0	0	1	1	8	1	1	1	2	2	2	4	4	4	6	2	-140.81967819209748	-132.1763943841129	-129.4631371350079	-126.0605208432982	-125.38901117328385	-123.96513225406085	-124.00859650179413	-123.43799235464519	-123.52858602387863	-123.42948444399474	1581813170.9101532
0	100	3	20	7	0.10674572233931023	0.4750249934837126	0.2618614842347795	1.0	1.0	2.0	0	1	1	3	1	1	1	2	2	2	5	5	4	5	2	-145.1732827217163	-138.80298460044202	-136.22430739469743	-133.34506724772692	-132.79573288541192	-132.79578624708338	-132.68012125100978	-132.64441125280106	-132.63698489591354	-132.02397484602278	1581813170.9101532
0	100	3	20	47	0.10674572233931023	0.4750249934837126	0.2618614842347795	1.0	1.0	2.0	0	1	1	6	1	1	1	2	4	2	2	2	3	3	5	-141.62678117930946	-132.94031749482457	-130.30312616443055	-128.90135899659052	-131.84729133440442	-125.04901103068347	-125.04299498345014	-124.99313580576451	-124.99390159238584	-124.83962324661823	1581813170.9101532
0	0	3	50	65	0.19627767490239312	0.4796430965167156	0.3352431542296988	2.1	0.0	3.26	0	1	1	1	1	1	1	1	1	3	3	5	5	5	3	-393.5178185256386	-386.6882311799707	-379.071073193312	-375.95370642681104	-374.1380224958445	-374.1215336835952	-372.4558019439428	-372.47377654301806	-372.46995490209207	-371.86959406604575	1581813337.961648
0	0	3	50	7	0.19627767490239312	0.4796430965167156	0.3352431542296988	2.1	0.0	3.26	0	1	1	7	1	1	1	1	4	3	4	3	3	4	4	-402.2392240076342	-398.37741114010964	-394.2922830085855	-392.7715880397528	-393.85313478867096	-392.71094300790975	-392.7007448058265	-390.7132403417789	-390.7110923794268	-390.6597079181905	1581813337.961648
0	0	3	50	47	0.19627767490239312	0.4796430965167156	0.3352431542296988	2.1	0.0	3.26	0	1	1	2	1	1	1	1	1	3	6	6	6	6	3	-397.4629619305657	-391.551518922401	-384.2625618361912	-381.1288835382482	-379.5019072925883	-377.8948592563477	-379.4749586996261	-377.87499582801047	-378.13099467743825	-377.8245042739192	1581813337.961648
0	20	3	50	65	0.07746557418309885	0.22232151984405635	0.1424371809816393	2.14	0.2	3.3	0	1	1	1	1	1	1	2	2	1	1	1	1	1	5	-389.14458386749016	-386.6114019731127	-386.2884367243092	-385.29262760336235	-385.0780732886589	-373.1083127028221	-371.8497598872746	-371.5210090871408	-370.97320620970197	-370.8566739479225	1581815875.2131774
0	20	3	50	7	0.07746557418309885	0.22232151984405635	0.1424371809816393	2.14	0.2	3.3	0	1	1	7	1	1	1	1	1	4	4	4	4	4	6	-400.653174008412	-398.9731639330615	-395.8731122679364	-392.8315140411193	-392.82092536961767	-395.67750465571856	-392.4822101541725	-392.4568882031057	-392.45603739771445	-392.4579054185492	1581815875.2131774
0	20	3	50	47	0.07746557418309885	0.22232151984405635	0.1424371809816393	2.14	0.2	3.3	0	1	1	2	1	1	1	1	4	4	1	1	1	1	4	-392.5827224363742	-390.2953901640326	-389.81728536715934	-384.7881518594418	-389.7206056049264	-384.7221550037011	-379.10316671069427	-376.6101841495323	-377.830945063494	-376.36554797058807	1581815875.2131774
0	40	3	50	65	0.2980963258937057	0.3700055122985997	0.32694641765362265	1.82	0.4	2.8	0	1	1	1	1	1	1	1	1	3	5	5	5	5	3	-395.81205717890913	-382.74216949370765	-370.07410706903147	-364.90662026812964	-361.27126463419256	-361.09518265397	-360.2539969349978	-359.6457320023764	-358.64518033313635	-358.65753060794816	1581880223.868446
0	40	3	50	7	0.2980963258937057	0.3700055122985997	0.32694641765362265	1.82	0.4	2.8	0	1	3	7	1	1	1	1	3	3	3	3	3	5	3	-400.1221349512928	-390.1802604716069	-378.8061797955339	-375.4051163684066	-373.841650757942	-373.7879838565042	-373.78799690663294	-371.5920528515484	-371.4929416157284	-371.494523285878	1581880223.868446
0	40	3	50	47	0.2980963258937057	0.3700055122985997	0.32694641765362265	1.82	0.4	2.8	0	1	1	2	1	1	1	1	3	3	3	4	4	4	3	-396.3184654570168	-384.17751378685125	-371.9640862999989	-368.3948228587088	-366.7715048470428	-366.6609865575636	-366.76368886623663	-363.26786471648535	-363.0351832981248	-363.0644425253019	1581880223.868446
0	60	3	50	65	0.13315519031611978	0.1910447507405713	0.1547033636887648	1.42	0.6	2.48	0	1	1	1	1	1	1	2	2	2	2	2	2	6	2	-407.6162677930533	-392.1345704222393	-386.5013806963949	-382.48370559543196	-377.2842585904343	-372.98669059453346	-372.1533635659455	-371.7419443089518	-371.75719797896147	-371.3132120289614	1581906975.6863794
0	60	3	50	7	0.13315519031611978	0.1910447507405713	0.1547033636887648	1.42	0.6	2.48	0	1	2	7	1	1	1	2	2	4	4	4	4	4	2	-415.9530737626968	-404.37638051365104	-401.62317223593215	-399.871221649497	-400.05002638444535	-400.0380487327495	-397.2616838127485	-397.2280495351674	-397.22997361124084	-396.9316091964817	1581906975.6863794
0	60	3	50	47	0.13315519031611978	0.19104475074057134	0.1547033636887648	1.42	0.6	2.48	0	1	1	2	1	1	1	2	2	2	6	6	6	6	2	-410.0425761406424	-394.87380888216	-389.67147923229163	-385.131157824347	-381.40467871709717	-377.19185947183786	-380.9279476029506	-376.833704612372	-378.0185973214587	-376.62668054442014	1581906975.6863794
0	80	3	50	65	0.3442240492152421	0.4965332261778928	0.4291827197453793	1.14	0.88	2.12	0	1	1	1	1	1	1	2	2	2	2	2	2	2	2	-381.7129659993157	-354.70181028676154	-352.0321238783785	-351.066649238571	-346.54911765392615	-345.9050508084052	-345.92639638480614	-340.4706421316513	-340.45348685625686	-345.1958247973225	1581931974.9256623
0	80	3	50	7	0.3442240492152421	0.4965332261778928	0.4291827197453793	1.14	0.88	2.12	0	2	2	7	2	2	1	2	2	3	3	5	5	5	2	-388.0643816242151	-369.63105624820815	-366.8852392233932	-366.8834420052343	-364.6581022612578	-364.65826752831015	-364.65707812784484	-364.6566176688154	-364.656043175022	-364.65582014647407	1581931974.9256623
0	80	3	50	47	0.3442240492152421	0.4965332261778928	0.4291827197453793	1.14	0.88	2.12	0	1	1	2	1	1	1	2	2	2	2	2	2	4	2	-383.9067745970781	-360.56544857695803	-357.6534128815647	-353.7982869833405	-352.33492132761484	-351.9290865017464	-346.7652093494377	-346.6704259393953	-346.61905576331765	-346.61880413972443	1581931974.9256623
0	100	3	50	65	0.3321775943957768	0.6158064045769408	0.4435155060891609	1.0	1.0	2.0	0	1	1	1	1	1	1	2	2	2	2	4	4	4	2	-368.1126480009805	-343.80491574944267	-343.79039132037735	-337.4640259727908	-337.4760955425081	-337.466415637833	-335.40754726909717	-334.9347646475848	-334.42367420203027	-334.5979598297436	1581931960.1670468
0	100	3	50	7	0.3321775943957768	0.6158064045769408	0.4435155060891609	1.0	1.0	2.0	0	2	2	7	2	2	1	2	2	4	5	5	7	7	2	-377.8688176489083	-358.55573957466896	-353.9787967946448	-351.5311977054181	-351.4048307980558	-351.3861565454609	-351.34316532502265	-351.3431943547812	-351.3457915237992	-351.3474114407631	1581931960.1670468
0	100	3	50	47	0.3321775943957768	0.6158064045769408	0.4435155060891609	1.0	1.0	2.0	0	1	1	2	1	1	1	2	2	4	5	4	5	5	2	-369.99509300251367	-347.0243783829145	-342.152118841091	-339.4590095074172	-338.92578399268075	-338.71133252708205	-338.6708666711719	-338.1667243780413	-338.1305102701457	-338.1134976673402	1581931960.1670468
0	0	3	100	65	0.15121336838857655	0.512072053190155	0.3659371231174071	2.35	0.0	3.64	0	1	1	2	1	1	1	2	2	2	4	4	4	9	2	-778.4785390433262	-751.3431368633153	-746.2168985413664	-737.1263194399942	-735.4262474477828	-735.4565485658518	-733.2520414003396	-732.567321360446	-732.1972846848854	-734.4867061440219	1581932546.0625944
0	0	3	100	7	0.15121336838857655	0.512072053190155	0.3659371231174071	2.35	0.0	3.64	0	2	2	2	1	2	1	2	2	2	2	2	2	2	2	-785.4007379970259	-760.8553648728064	-760.2850698989203	-757.085401641757	-752.0783180378578	-750.7674740004796	-750.4596175290898	-750.0282218928706	-749.9533205646425	-748.5436044721455	1581932546.0625944
0	0	3	100	47	0.15121336838857655	0.512072053190155	0.3659371231174071	2.35	0.0	3.64	0	1	1	3	1	1	1	2	2	2	2	7	7	7	2	-781.8497737798051	-756.3752973071457	-754.4932542517364	-749.3355845739858	-747.6626252592856	-747.5871206476587	-743.3932170134611	-746.4173692676299	-746.0828717467424	-746.1358602291672	1581932546.0625944
0	20	3	100	65	0.19984009828396296	0.4882251383956804	0.2966693866577308	2.08	0.15	3.13	0	1	1	2	1	1	1	1	1	1	1	1	6	5	3	-806.0843937465731	-798.182461801685	-801.5142521128598	-779.3831023424729	-770.2726348272463	-767.5602728404461	-767.5217441592067	-766.9647392675757	-766.4788876603931	-766.709433659592	1581932063.0126805
0	20	3	100	7	0.19984009828396296	0.4882251383956804	0.2966693866577308	2.08	0.15	3.13	0	1	3	1	1	1	1	1	1	4	4	3	3	3	3	-814.1809454633044	-812.0110724765808	-795.3162832429863	-794.2711792677134	-794.2706157913614	-793.8505070892381	-793.8504871045022	-788.2663167295178	-788.2222417471253	-787.3806942279903	1581932063.0126805
0	20	3	100	47	0.1998400982839628	0.4882251383956804	0.29666938665773074	2.08	0.15	3.13	0	1	1	3	1	1	1	1	1	1	3	3	3	3	3	-808.3126785961888	-804.5370866315393	-785.7431727887928	-782.6238759250583	-782.0273599990921	-775.0126447968638	-772.9017826292575	-771.9900738109102	-771.753563853169	-771.5781990466832	1581932063.0126805
0	40	3	100	65	0.014292000622316725	0.21716207652645625	0.1268030032351134	1.7	0.43	2.82	0	1	1	2	1	1	1	2	2	2	2	2	2	7	2	-758.6550073552954	-749.2596628674593	-747.3202981196533	-743.3868104304494	-740.9897848073712	-739.1855777831786	-737.8869829287088	-737.7642881843733	-737.5904944750115	-737.3249353410959	1581932090.8949182
0	40	3	100	7	0.014292000622316725	0.21716207652645625	0.1268030032351134	1.7	0.43	2.82	0	1	1	1	2	1	1	2	2	2	4	4	6	6	2	-763.6449611567275	-757.9209934979584	-755.6612708513309	-753.4014883933487	-753.1157406150404	-751.4709749754495	-751.8280909703209	-751.275521198772	-751.3761443055446	-751.3039677271561	1581932090.8949182
0	40	3	100	47	0.014292000622316725	0.21716207652645625	0.12680300323511348	1.7	0.43	2.82	0	1	1	3	1	1	1	2	2	2	2	2	6	6	2	-759.6840657569453	-751.5588080238492	-749.1963962243999	-746.565461847963	-744.7402703910809	-741.5992356826216	-742.4641581159427	-741.1761252114294	-741.4119172530154	-741.3399665809948	1581932090.8949182
0	60	3	100	65	0.09987210035909676	0.34096089801526697	0.1819350086932057	1.44	0.61	2.49	0	1	1	2	1	1	1	2	2	4	4	4	4	4	2	-774.9686860378622	-745.2963382697086	-732.5602709782355	-724.0785959650293	-724.010410401886	-721.8550806005359	-720.580697240766	-719.0653046828529	-718.3369856285094	-721.713653788994	1581931996.43877
0	60	3	100	7	0.09987210035909676	0.34096089801526697	0.1819350086932057	1.44	0.61	2.49	0	2	3	2	1	2	1	2	3	3	5	5	5	5	2	-781.5842081789343	-756.1105891078166	-746.6688240581195	-743.7034374681402	-741.856630694271	-741.6801520810562	-741.2416245614568	-740.7044820408537	-740.1863279684018	-740.1510431848218	1581931996.43877
0	60	3	100	47	0.09987210035909676	0.34096089801526697	0.1819350086932057	1.44	0.61	2.49	0	1	1	3	1	1	1	2	3	3	3	3	7	7	2	-776.7028897986394	-747.7457495094534	-734.1108697824671	-733.6012261053875	-725.9177981118395	-725.5773915640823	-722.7249267833098	-725.2700319817721	-722.3461509251716	-722.1791363841804	1581931996.43877
0	80	3	100	65	0.31938081178936306	0.4055556192101332	0.36334355664496143	1.12	0.88	2.08	0	1	1	2	1	1	1	2	2	2	2	2	6	5	2	-770.904412837442	-758.2875216058943	-754.3889418338107	-748.7414500836799	-743.2564739004338	-740.4506978252596	-740.0717662728616	-739.1656825589612	-738.6247992256575	-738.9101438099336	1581931982.7597685
0	80	3	100	7	0.31938081178936306	0.4055556192101332	0.36334355664496143	1.12	0.88	2.08	0	1	2	1	1	1	1	2	2	2	2	2	2	7	2	-776.257857575676	-767.9074228588705	-765.1366594329319	-762.7498219147884	-761.7828742519862	-759.5891702026579	-758.0208233450439	-757.4313748305979	-757.3741491676117	-756.7696062673084	1581931982.7597685
0	80	3	100	47	0.3193808117893629	0.4055556192101332	0.36334355664496143	1.12	0.88	2.08	0	1	1	3	1	1	1	1	2	2	2	2	2	8	2	-771.633549129976	-759.8428291943028	-755.0980677325982	-753.4413835576922	-746.8889049180536	-744.3096904433461	-742.7534889088275	-741.5588172661891	-741.4791556501448	-741.4102104014198	1581931982.7597685
0	100	3	100	65	0.19917378686688814	0.2887456685478055	0.2405488408838744	1.0	1.0	2.0	0	1	1	2	1	1	1	1	3	3	3	5	5	5	3	-821.1233029415657	-798.1959510282941	-784.8829123407165	-781.9721726917434	-778.6413972416623	-778.4610376757319	-778.0782226298993	-777.6417029424935	-777.6394674098209	-777.4988414437677	1581825543.7930343
0	100	3	100	7	0.19917378686688814	0.2887456685478055	0.2405488408838744	1.0	1.0	2.0	0	1	2	2	2	1	1	2	3	4	4	6	6	6	2	-826.6049451056648	-808.3210791926407	-801.8067952054939	-799.1286416890903	-798.8350447505302	-798.3313400010446	-798.2754023502681	-798.2088818041617	-798.221395748226	-798.1884622168816	1581825543.7930343
0	100	3	100	47	0.19917378686688825	0.2887456685478056	0.24054884088387446	1.0	1.0	2.0	0	1	1	3	1	1	1	1	3	3	3	7	7	7	2	-822.0391063004298	-800.1776081754083	-787.9509822688551	-785.0459253453531	-782.1649833527081	-781.8796971842029	-781.4697277749867	-782.0065016591556	-781.8161738349005	-781.4414710855298	1581825543.7930343
0	0	3	300	65	0.3455398742372172	0.6622319817364313	0.5420889394485969	2.236666666666667	0.0	3.373333333333333	0	1	1	5	1	1	1	2	3	3	3	3	3	3	2	-2489.8399744615476	-2455.3550470980645	-2441.3525482539826	-2440.9313908885965	-2440.6235947161663	-2440.634452804911	-2439.358887435674	-2438.3536566294033	-2437.700049891864	-2438.2506341976555	1581932299.9935505
0	0	3	300	7	0.3455398742372172	0.6622319817364313	0.5420889394485969	2.236666666666667	0.0	3.373333333333333	0	2	3	3	6	2	1	2	4	4	4	4	4	4	2	-2495.9143500006853	-2464.2456796342685	-2452.801312070837	-2452.011294122577	-2452.6189742922425	-2452.6155145918187	-2452.578333340487	-2452.589727208204	-2452.5843168534184	-2452.5959192643377	1581932299.9935505
0	0	3	300	47	0.3455398742372172	0.6622319817364313	0.5420889394485969	2.236666666666667	0.0	3.373333333333333	0	1	1	7	1	1	1	2	4	4	4	4	4	4	2	-2491.883393624855	-2457.746867167037	-2443.7861041867995	-2442.7393334729795	-2443.0374856044714	-2442.921887638005	-2443.3046412884178	-2441.267491266225	-2442.189898628054	-2441.524935367509	1581932299.9935505
0	20	3	300	65	0.08917912556673357	0.2243503451125264	0.15754838339823032	2.026666666666667	0.19333333333333333	3.1566666666666667	0	1	2	5	1	1	1	2	2	2	5	5	5	5	2	-2307.7506758846666	-2232.159280913801	-2225.4609533910616	-2220.8157789560173	-2218.619326053732	-2218.4594223331096	-2218.18981414049	-2217.639269145613	-2217.094907232949	-2217.2531474286416	1581847811.5326364
0	20	3	300	7	0.08917912556673357	0.2243503451125264	0.15754838339823032	2.026666666666667	0.19333333333333333	3.1566666666666667	0	2	2	2	1	2	1	2	2	2	2	2	5	5	2	-2316.5755790461753	-2247.456233620907	-2244.7099081824726	-2244.0495674064177	-2239.406777468318	-2239.3985861661245	-2239.3406449291865	-2237.561831089213	-2237.487960998475	-2236.343998685279	1581847811.5326364
0	20	3	300	47	0.08917912556673335	0.2243503451125264	0.15754838339823027	2.026666666666667	0.19333333333333333	3.1566666666666667	0	1	2	7	1	1	1	2	2	4	4	5	3	3	2	-2313.4280572347	-2238.916335649237	-2232.5903875014546	-2229.7889148901945	-2228.9515673795613	-2228.5543248132667	-2228.3228005678393	-2228.2454473606867	-2218.5114486397374	-2217.999770205812	1581847811.5326364
0	40	3	300	65	0.13772117149667729	0.5573952329650652	0.2901780130897481	1.62	0.43666666666666665	2.6633333333333336	0	1	2	5	1	1	1	2	2	3	3	5	6	5	2	-2553.900059842229	-2472.076494030352	-2465.0281999664794	-2463.3866939326444	-2459.3464121791017	-2458.9186437064955	-2458.8947472398195	-2458.9038837779817	-2458.782050589515	-2458.3902091285668	1581932327.4553485
0	40	3	300	7	0.13772117149667729	0.5573952329650652	0.2901780130897481	1.62	0.43666666666666665	2.6633333333333336	0	2	2	2	2	2	1	2	3	3	3	3	3	3	2	-2558.269822289612	-2484.2013664513856	-2478.0429591622533	-2478.0277170797544	-2477.630805267708	-2477.6252681117376	-2477.6174519490037	-2476.977674830649	-2476.7097700291283	-2476.711460589737	1581932327.4553485
0	40	3	300	47	0.13772117149667729	0.5573952329650652	0.2901780130897481	1.62	0.43666666666666665	2.6633333333333336	0	1	2	7	1	1	1	2	2	3	6	6	6	6	2	-2556.456842961157	-2477.9679005757625	-2472.046118240938	-2468.5892246178505	-2466.61279725782	-2466.2072504796965	-2466.2608459292296	-2466.3117608675807	-2466.109475051695	-2465.949741766556	1581932327.4553485
0	60	3	300	65	0.13906580950991276	0.4390521498855978	0.335502559488185	1.46	0.6433333333333333	2.486666666666667	0	1	1	5	1	1	1	1	3	3	5	5	8	8	3	-2515.175392946657	-2463.657291465304	-2418.54651266072	-2410.86252158882	-2407.2218487876066	-2407.054857322105	-2406.5868763317744	-2405.9380427266838	-2407.1500749219804	-2406.249142285072	1581932318.3450985
0	60	3	300	7	0.13906580950991276	0.4390521498855978	0.335502559488185	1.46	0.6433333333333333	2.486666666666667	0	3	3	3	3	3	1	1	4	4	4	4	4	4	3	-2522.8081686903056	-2478.035989488875	-2436.959773482788	-2432.262737787839	-2433.281944725972	-2431.3882489436733	-2429.570318878817	-2429.4396046770435	-2429.437000491185	-2429.319599474058	1581932318.3450985
0	60	3	300	47	0.13906580950991276	0.4390521498855981	0.3355025594881851	1.46	0.6433333333333333	2.486666666666667	0	1	2	7	1	1	1	1	3	3	4	3	5	5	3	-2518.547781245008	-2467.901537175859	-2424.5259258759725	-2418.176827444439	-2416.043757596226	-2415.585905461313	-2413.2204983924616	-2413.646364601644	-2412.7289116779857	-2411.9907363888087	1581932318.3450985
0	80	3	300	65	0.13195789532229152	0.27483217824881434	0.1808351473674239	1.1966666666666668	0.8166666666666667	2.143333333333333	0	1	2	5	1	1	1	2	3	3	5	5	5	3	2	-2462.4183161189003	-2395.498381219735	-2371.716235975169	-2368.166023838413	-2364.3578146986865	-2363.923611695479	-2363.593925570105	-2363.4417884109603	-2363.279791004011	-2363.382538470162	1581932194.399057
0	80	3	300	7	0.13195789532229152	0.27483217824881434	0.1808351473674239	1.1966666666666668	0.8166666666666667	2.143333333333333	0	2	3	3	2	2	1	2	3	3	3	3	3	3	2	-2474.017564593381	-2413.629917612507	-2394.300960948007	-2394.272437986865	-2392.933623424847	-2392.6980005464684	-2392.687089581445	-2391.4137081299496	-2390.975393265582	-2391.3071377228343	1581932194.399057
0	80	3	300	47	0.13195789532229152	0.27483217824881434	0.1808351473674239	1.1966666666666668	0.8166666666666667	2.143333333333333	0	1	2	7	1	1	1	2	3	3	3	3	3	3	2	-2466.8470506690883	-2401.8767835560784	-2378.371413401957	-2377.658945174135	-2375.3973792836496	-2373.129251315706	-2372.518716608651	-2372.650577778907	-2372.513736017197	-2372.006387605445	1581932194.399057
0	100	3	300	65	0.14773360196556173	0.4893359448539897	0.33279400684764165	1.0	1.0	2.0	0	1	2	5	1	1	1	2	4	4	4	4	4	4	2	-2476.904000268098	-2290.587243434695	-2283.867162585391	-2281.255309394364	-2281.805561892596	-2281.3131355586684	-2280.5197600726115	-2280.275691672944	-2280.265037376417	-2277.501671502759	1581853845.5074134
0	100	3	300	7	0.14773360196556173	0.4893359448539897	0.33279400684764165	1.0	1.0	2.0	0	2	2	2	2	2	1	2	2	2	2	5	5	5	2	-2488.7606769939152	-2312.238232718938	-2312.237845494161	-2309.031309358743	-2307.67860350514	-2307.6746965557504	-2307.648480678023	-2307.4936357196584	-2307.0623001890845	-2307.0635695216033	1581853845.5074134
0	100	3	300	47	0.14773360196556162	0.4893359448539896	0.3327940068476416	1.0	1.0	2.0	0	2	2	7	2	2	1	2	2	2	2	6	5	5	2	-2483.659766156415	-2298.696971076207	-2295.467741908752	-2290.7175013802193	-2288.43450899988	-2288.1377849406213	-2288.1710462841365	-2288.1047943379936	-2287.598812066464	-2287.665281401207	1581853845.5074134
0	0	3	600	65	0.197270963376952	0.5837129655969868	0.33288760211005297	2.2516666666666665	0.0	3.393333333333333	0	1	1	10	1	1	1	2	3	5	5	5	3	5	2	-4916.2660034254795	-4850.652773031973	-4832.71630918119	-4828.84226499692	-4826.448365844779	-4827.4760051396615	-4825.747997469044	-4823.352692587152	-4823.432875521892	-4823.741418886056	1581916572.4245026
0	0	3	600	7	0.197270963376952	0.5837129655969868	0.33288760211005297	2.2516666666666665	0.0	3.393333333333333	0	2	3	3	8	2	1	2	3	4	5	7	7	5	2	-4918.825040994928	-4856.596577805761	-4842.726045524351	-4839.421013605497	-4838.786625229482	-4838.734344357032	-4838.7064960805465	-4838.716385935772	-4838.704420153532	-4837.435853691357	1581916572.4245026
0	0	3	600	47	0.19727096337695196	0.5837129655969868	0.33288760211005297	2.2516666666666665	0.0	3.393333333333333	0	1	2	2	1	1	1	2	4	4	4	4	3	3	2	-4916.773140060694	-4850.596080114391	-4835.222979542476	-4832.272774486183	-4832.416742813106	-4831.552389956677	-4829.7427701229335	-4826.62955728485	-4826.396588776726	-4824.676049248442	1581916572.4245026
0	20	3	600	65	0.11154575081371254	0.3939366768009179	0.2389521301118684	2.0566666666666658	0.18333333333333326	3.1766666666666667	0	1	1	10	1	1	1	2	2	4	5	5	5	8	2	-4838.395931770003	-4795.863276693252	-4780.3468815654605	-4773.828964253791	-4771.023717542037	-4770.905420792788	-4769.828517139469	-4768.39122849727	-4769.234865095498	-4769.230469808983	1581867044.2683713
0	20	3	600	7	0.11154575081371254	0.3939366768009179	0.2389521301118684	2.0566666666666658	0.18333333333333326	3.1766666666666667	0	2	3	3	4	2	1	2	4	4	4	4	4	4	2	-4844.466694276784	-4804.8777346587185	-4791.513484034495	-4786.934462101312	-4787.231968924746	-4787.255468971444	-4787.245381187691	-4784.0029610852835	-4784.010884029101	-4784.003458421893	1581867044.2683713
0	20	3	600	47	0.11154575081371254	0.3939366768009179	0.2389521301118684	2.056666666666666	0.18333333333333326	3.1766666666666667	0	1	1	1	1	1	1	2	3	4	6	6	4	4	2	-4840.887208075624	-4799.251723480414	-4783.4537302769	-4776.789734445997	-4776.2063318492355	-4775.523417022607	-4782.143636760288	-4776.897704118695	-4775.144110764369	-4774.387243848461	1581867044.2683713
0	40	3	600	65	0.06258810825482819	0.3284362863716027	0.19867357333052474	1.715	0.4216666666666667	2.7716666666666665	0	1	2	10	1	1	1	2	2	2	2	4	4	6	2	-4767.892523438342	-4667.581512618703	-4664.157560607973	-4639.802354936402	-4636.486815030561	-4633.673639596242	-4631.9572857274625	-4633.497568959274	-4631.589196624238	-4628.318780961989	1581842883.5638556
0	40	3	600	7	0.06258810825482819	0.3284362863716027	0.19867357333052474	1.715	0.4216666666666667	2.7716666666666665	0	2	3	3	4	2	1	2	3	3	3	6	6	6	2	-4773.977293049744	-4679.792677659683	-4661.914838462668	-4661.135594657387	-4657.776464668702	-4657.050426734993	-4656.945754334685	-4656.747978034123	-4656.699952753979	-4656.652168037481	1581842883.5638556
0	40	3	600	47	0.06258810825482819	0.3284362863716027	0.19867357333052474	1.715	0.4216666666666667	2.7716666666666665	0	1	2	2	1	1	1	2	3	3	3	3	8	8	2	-4769.568158538716	-4670.195837093977	-4649.085275262295	-4647.421217225429	-4640.3228196562795	-4639.063726040937	-4635.838466591775	-4634.7460396805955	-4638.8658309234115	-4635.946968857305	1581842883.5638556
0	60	3	600	65	0.2668084151272958	0.4163341064808034	0.3222378396510717	1.4	0.6716666666666666	2.4283333333333332	0	1	3	10	1	1	1	1	3	3	3	3	4	4	3	-4662.868269329592	-4582.683905128371	-4506.5072900383475	-4501.039454648651	-4497.957889454745	-4496.192588704522	-4491.612626015298	-4490.9105863486275	-4490.004564368203	-4489.967561825183	1581932896.255814
0	60	3	600	7	0.2668084151272958	0.4163341064808034	0.3222378396510717	1.4	0.6716666666666666	2.4283333333333332	0	3	3	3	2	3	1	1	3	3	3	5	5	5	3	-4669.178385825105	-4596.159128524332	-4525.790507203019	-4521.958865644632	-4520.172285542669	-4519.5817540605485	-4519.010325168127	-4518.837571733049	-4517.2738937185795	-4517.210672305371	1581932896.255814
0	60	3	600	47	0.2668084151272958	0.4163341064808034	0.3222378396510717	1.4	0.6716666666666666	2.428333333333333	0	1	3	2	1	1	1	1	3	3	3	5	5	5	3	-4663.215536353075	-4584.171980545052	-4509.209672445322	-4503.361729416657	-4499.9713970153225	-4498.2563892706075	-4497.089805838903	-4495.4517022756545	-4495.538400717929	-4494.733355837351	1581932896.255814
0	80	3	600	65	0.13510350346065314	0.5586587077647047	0.3498789583054692	1.2016666666666669	0.83	2.19	0	1	1	10	1	1	1	1	1	4	5	5	5	5	2	-4684.870650552835	-4660.729634479827	-4645.720714029514	-4635.809315533318	-4633.98233364575	-4633.534754018663	-4633.485602536863	-4631.804908698888	-4631.937463191765	-4631.489174376419	1581932570.8452187
0	80	3	600	7	0.13510350346065314	0.5586587077647047	0.3498789583054692	1.2016666666666669	0.83	2.19	0	1	3	3	9	1	1	1	3	3	4	3	3	6	3	-4696.347740603233	-4681.287795106927	-4666.260879853562	-4664.059282773793	-4663.1681756860025	-4662.173791688116	-4662.173584793554	-4662.177877873196	-4662.172643168691	-4661.684196787739	1581932570.8452187
0	80	3	600	47	0.13510350346065314	0.5586587077647047	0.3498789583054692	1.2016666666666669	0.83	2.19	0	1	1	1	1	1	1	1	3	3	3	5	3	7	3	-4688.377448012963	-4667.944035796336	-4650.404204516826	-4645.726252741711	-4642.72424617541	-4641.459148085848	-4640.197730897608	-4640.154657477193	-4640.284719233894	-4639.795259745424	1581932570.8452187
0	100	3	600	65	0.09375299300791527	0.38375882619194895	0.285599586918136	1.0	1.0	2.0	0	1	1	10	1	1	1	2	2	2	4	5	7	7	2	-4434.185649954899	-4411.32012784924	-4402.764569400651	-4393.229519449635	-4392.063275649899	-4391.7088893586015	-4391.147397287234	-4391.154676079492	-4391.2731800771335	-4391.3279321350565	1581932075.4705017
0	100	3	600	7	0.09375299300791527	0.38375882619194895	0.285599586918136	1.0	1.0	2.0	0	1	3	3	4	1	1	1	3	3	4	4	3	3	3	-4445.054000170307	-4425.649147287144	-4413.291885561269	-4411.544910072819	-4411.202070682564	-4410.306434530837	-4410.087182707068	-4410.00718115467	-4410.000508761786	-4410.011110652094	1581932075.4705017
0	100	3	600	47	0.09375299300791518	0.38375882619194895	0.285599586918136	1.0	1.0	2.0	0	1	1	1	1	1	1	1	4	4	4	3	4	4	3	-4435.843986159061	-4421.2240133359555	-4398.33129189091	-4396.04486587537	-4396.140869742692	-4395.303676037857	-4395.008999893327	-4395.707287050356	-4394.791558485514	-4394.280967888108	1581932075.4705017
0	0	3	1000	65	0.12389812836555235	0.39101779520485547	0.25848401904125623	2.25	0.0	3.378	0	1	2	2	2	1	1	2	2	4	4	7	7	4	2	-8350.455028039101	-8232.397812617066	-8229.032937890417	-8221.814782731737	-8222.323151136097	-8224.868155849532	-8219.322392399896	-8224.349479249588	-8222.11225059001	-8218.501134616741	1581933764.7257607
0	0	3	1000	7	0.12389812836555235	0.39101779520485547	0.25848401904125623	2.25	0.0	3.378	0	2	2	2	3	2	1	2	2	2	5	5	5	5	2	-8360.690543776862	-8250.048968578407	-8247.256294657327	-8244.817473779662	-8242.334060920899	-8242.203170356677	-8242.012847060072	-8241.990083263167	-8242.015710057549	-8242.060278755162	1581933764.7257607
0	0	3	1000	47	0.12389812836555235	0.39101779520485547	0.25848401904125623	2.25	0.0	3.378	0	1	2	2	2	1	1	2	2	2	2	6	6	6	2	-8353.594370841967	-8236.045412372277	-8233.852911380962	-8231.067415613725	-8228.571726935832	-8226.597793179883	-8228.253700108022	-8228.342057290392	-8225.446262877123	-8227.08103555014	1581933764.7257607
0	20	3	1000	65	0.12207221540553748	0.4478302724521983	0.28562803814516363	1.987	0.213	3.112	0	1	2	1	1	1	1	3	3	3	5	3	3	3	2	-8553.307054563009	-8486.187200669581	-8478.099895916583	-8479.103463037016	-8476.4391349522	-8476.188996052864	-8477.905368525993	-8474.661306131651	-8476.014875120833	-8474.841213577904	1581813481.7798326
0	20	3	1000	7	0.12207221540553748	0.4478302724521983	0.28562803814516363	1.987	0.213	3.112	0	2	2	2	10	2	1	2	3	4	6	4	4	4	2	-8564.489631543616	-8506.483129183547	-8502.76968460952	-8501.697090858866	-8501.672181736685	-8501.634901544287	-8501.718374293749	-8501.209919989022	-8501.21460475323	-8501.06332157698	1581813481.7798326
0	20	3	1000	47	0.12207221540553748	0.4478302724521982	0.28562803814516363	1.9869999999999999	0.213	3.112	0	1	2	2	2	1	1	2	3	3	3	3	3	3	2	-8559.75706299	-8498.559840520955	-8493.069257071256	-8492.785460479136	-8491.383005739714	-8491.291906222177	-8490.646775413676	-8488.564463189106	-8488.495947056646	-8490.618513640879	1581813481.7798326
0	40	3	1000	65	0.11104895657047452	0.18770595867643947	0.15074264785830635	1.73	0.416	2.789	0	1	2	1	1	1	1	2	2	4	6	6	4	6	2	-8112.7247809620085	-8040.2034724995765	-8034.000541884859	-8024.528723296416	-8024.468777056638	-8022.397261110476	-8032.917971399851	-8022.880823512524	-8023.380821841925	-8024.952986913191	1581814852.4238706
0	40	3	1000	7	0.11104895657047452	0.18770595867643947	0.15074264785830635	1.73	0.416	2.789	0	2	2	2	4	2	1	2	4	4	4	8	4	4	2	-8116.420193586412	-8048.339979197353	-8040.52808544547	-8038.8736839364665	-8039.454037402546	-8038.9713993978685	-8043.239019276367	-8038.191258553894	-8038.177528129971	-8038.219465011062	1581814852.4238706
0	40	3	1000	47	0.11104895657047452	0.18770595867643947	0.15074264785830635	1.73	0.41600000000000004	2.7889999999999997	0	1	2	2	2	1	1	2	4	4	4	4	4	4	2	-8112.711517464961	-8040.731521732602	-8029.293391887494	-8026.285263690309	-8038.244515853345	-8026.421693517568	-8034.048027797066	-8023.546653174917	-8028.345691847727	-8026.129330062608	1581814852.4238706
0	60	3	1000	65	0.18941451583049693	0.3356949294016017	0.2425878032203904	1.423	0.633	2.4090000000000003	0	1	1	1	1	1	1	2	3	3	3	3	4	4	2	-7742.084182588479	-7687.657224359138	-7678.418488084	-7675.793640051796	-7674.877612780613	-7674.287238867562	-7671.274719853422	-7669.8412811799235	-7670.564148790945	-7670.415617986244	1581816329.4123743
0	60	3	1000	7	0.18941451583049693	0.3356949294016017	0.2425878032203904	1.423	0.633	2.4090000000000003	0	2	3	3	9	2	1	2	3	3	3	5	5	5	2	-7752.657793982781	-7711.074529573942	-7702.409752537865	-7701.827685267743	-7699.420638127211	-7699.407045668687	-7698.675048725016	-7698.72513025586	-7698.710840340677	-7698.048699241655	1581816329.4123743
0	60	3	1000	47	0.18941451583049693	0.3356949294016017	0.24258780322039036	1.423	0.633	2.4090000000000003	0	1	2	1	2	1	1	2	3	4	4	4	4	4	2	-7748.852360463235	-7699.8491607077	-7688.2765081667485	-7685.848059575503	-7685.448257093738	-7685.2523802100695	-7684.59052503695	-7684.8788033375895	-7684.540689341221	-7684.231626922416	1581816329.4123743
0	80	3	1000	65	0.09174674607415524	0.3344193325055952	0.194287391426453	1.209	0.8420000000000001	2.18	0	1	1	1	1	1	1	2	2	2	2	2	6	5	2	-7625.815397463315	-7574.334413667997	-7574.020217734263	-7569.529098330935	-7541.384980033687	-7539.437843486759	-7539.0433457628615	-7537.966730953938	-7537.494532463412	-7537.266308675009	1581933972.3466196
0	80	3	1000	7	0.09174674607415524	0.3344193325055952	0.194287391426453	1.209	0.8420000000000001	2.18	0	2	3	3	4	2	1	1	3	3	3	3	3	3	3	-7633.592214045791	-7582.968210780267	-7557.527826652871	-7557.526045459102	-7555.513588993914	-7554.051455331449	-7553.464989473799	-7553.4879033048255	-7553.439431210384	-7553.596508563675	1581933972.3466196
0	80	3	1000	47	0.09174674607415524	0.3344193325055952	0.194287391426453	1.209	0.8420000000000001	2.18	0	1	2	1	1	1	1	1	3	3	3	3	4	3	3	-7626.787966369849	-7575.705286741668	-7546.05710460427	-7543.633800965135	-7542.53232717521	-7541.928522409477	-7539.705781106617	-7538.943636990177	-7540.131099939574	-7539.440694295963	1581933972.3466196
0	100	3	1000	65	0.1390638431524026	0.4062905959411758	0.26246865124701985	1.0	1.0	2.0	0	2	2	2	2	2	1	2	2	2	5	5	5	5	2	-8255.551247655794	-7940.6209551766115	-7937.960439160505	-7927.038004748193	-7923.707477799549	-7923.642857619341	-7923.369787282199	-7921.989694852647	-7920.7344972637475	-7920.443368813399	1581932508.3407526
0	100	3	1000	7	0.1390638431524026	0.4062905959411758	0.26246865124701985	1.0	1.0	2.0	0	2	3	2	9	2	1	2	3	5	5	5	5	7	2	-8264.188741076625	-7956.2697874990845	-7948.1632199066835	-7945.439520251172	-7944.880738565702	-7944.9352998688355	-7944.5074327143875	-7944.560605253651	-7944.591688454579	-7944.548962597477	1581932508.3407526
0	100	3	1000	47	0.1390638431524026	0.4062905959411758	0.26246865124701985	1.0	1.0	2.0	0	2	2	2	2	2	1	2	3	3	4	4	4	4	2	-8261.38275398455	-7950.189399240226	-7940.676547940842	-7938.133977117431	-7937.296493543391	-7936.592187658821	-7936.836919430987	-7934.081258470756	-7933.707656012615	-7933.655376243835	1581932508.3407526
0	0	3	5000	47	0.08384517104142186	0.2979814315192109	0.2113199114778248	2.2606	0.0	3.4112	0	2	3	3	2	2	1	2	3	3	5	3	3	3	2	-42595.39934967346	-42348.47270966292	-42243.27248554007	-42242.419432131785	-42232.47079513395	-42233.60060745499	-42236.87150483884	-42231.697947674766	-42233.03537358455	-42234.3633838261	1582058878.8661454
0	0	3	5000	7	0.08384517104142186	0.2979814315192109	0.2113199114778248	2.2606	0.0	3.4112	0	3	3	3	4	3	1	2	3	3	3	3	6	6	2	-42599.399423779774	-42356.45755659899	-42254.19192911901	-42251.69017075306	-42249.73403211813	-42247.81186627788	-42247.412333035725	-42246.98891028286	-42247.07454652447	-42246.827346238235	1582058878.8661454
0	20	3	5000	47	0.06233819058321133	0.3506207707308697	0.24897744128872576	1.9814	0.2104	3.0892	0	2	2	2	9	2	1	2	2	2	4	4	4	4	2	-39246.606836437815	-38675.01119057716	-38668.46032971313	-38595.02314418723	-38594.36343070214	-38593.12381816101	-38590.59979568768	-38584.57158571164	-38586.49476752675	-38588.64947632983	1582056999.552618
0	20	3	5000	7	0.06233819058321133	0.3506207707308697	0.24897744128872576	1.9814	0.2104	3.0892	0	3	3	3	10	3	1	2	3	3	5	5	5	5	2	-39253.38539919817	-38685.84892965653	-38619.0561225617	-38615.85542246207	-38612.147419234236	-38612.11910937715	-38612.573028258696	-38610.553131089946	-38610.53376904686	-38610.46017729595	1582056999.552618
0	40	3	5000	47	0.08595769163713107	0.4858519015598243	0.269247195540736	1.7124	0.4244	2.779	0	2	2	2	4	2	1	2	2	2	6	6	6	6	2	-36300.91414858843	-35620.54241723483	-35618.675290579115	-35583.28100889762	-35580.35637946163	-35574.113068523366	-35583.546448585286	-35582.627574580314	-35572.20057286922	-35572.63873864524	1582049489.25424
0	40	3	5000	7	0.08595769163713107	0.4858519015598243	0.269247195540736	1.7124	0.4244	2.779	0	2	4	4	9	2	1	2	2	2	4	4	4	4	2	-36302.67793918442	-35622.76989583949	-35621.72614065319	-35584.24483427363	-35585.355040473994	-35585.662851158355	-35585.757686285564	-35585.51950136083	-35585.58565756349	-35585.652382247674	1582049489.25424
0	60	3	5000	47	0.094033117262863	0.21835439391512132	0.14677652707941222	1.4514	0.6302	2.4786	0	2	3	3	5	2	1	2	4	4	4	4	4	4	2	-40853.39460375112	-40190.41155887509	-40106.477592878764	-40098.99860931371	-40103.759900326775	-40096.577842370825	-40099.33782258687	-40096.228052384315	-40096.64927177201	-40096.20662407088	1582051414.214906
0	60	3	5000	7	0.094033117262863	0.21835439391512132	0.14677652707941222	1.4514	0.6302	2.4786	0	3	3	3	9	3	1	2	3	3	3	6	6	6	2	-40863.85090219263	-40206.6933162011	-40125.02185552025	-40123.576652763215	-40119.08569305036	-40118.16490814627	-40118.3136924671	-40118.370757946315	-40118.22800048476	-40118.348589064386	1582051414.214906
0	80	3	5000	47	0.20116775450356586	0.2487000316926961	0.2263655520207623	1.1958	0.8340000000000001	2.1758	0	2	3	3	3	2	1	2	4	3	3	3	7	7	2	-42205.13705353488	-40358.24875522181	-40285.385649802985	-40278.61959499042	-40278.75235289661	-40271.87986549324	-40261.8702950303	-40268.28829077325	-40269.63936826817	-40267.35028880437	1582056183.9292269
0	80	3	5000	7	0.20116775450356586	0.2487000316926961	0.2263655520207623	1.1958	0.8340000000000001	2.1758	0	3	3	3	6	3	1	2	3	3	5	5	5	5	2	-42214.33761885924	-40375.967252063645	-40300.783714570105	-40297.910771257004	-40291.70404339981	-40291.79220594418	-40290.8569614504	-40290.50691626785	-40290.386732047125	-40289.448438683205	1582056183.9292269
0	100	3	5000	47	0.12760637078495352	0.6200939438394097	0.3454202851780401	1.0	1.0	2.0	0	3	3	3	4	3	1	1	3	3	3	3	3	8	3	-37915.232367426746	-37791.7066606586	-37446.70342088683	-37448.104053310184	-37444.56063922483	-37442.540285164105	-37442.49597810608	-37441.88229521199	-37443.82946167815	-37442.768715353996	1582029093.1030161
0	100	3	5000	7	0.12760637078495352	0.6200939438394097	0.3454202851780401	1.0	1.0	2.0	0	3	3	3	8	3	1	1	3	3	3	5	7	5	3	-37919.81714557536	-37803.651701963616	-37465.72175694487	-37465.79067039069	-37464.532542195295	-37464.59038294877	-37464.46647744937	-37464.46789112786	-37464.633045061746	-37464.13286210755	1582029093.1030161
0	0	4	20	65	0.057994334204924176	0.3521805966870274	0.22949627298729525	1.9	0.0	3.0	0	1	1	4	1	1	1	1	2	4	4	4	4	6	2	-134.86399356372198	-126.38669532365758	-124.54060643587893	-118.14051237100612	-118.13456692941804	-117.69122414461351	-117.69815687590557	-117.5872811795616	-117.53684608930187	-117.53334264379862	1581932541.4402533
0	0	4	20	7	0.057994334204924176	0.3521805966870274	0.22949627298729525	1.9	0.0	3.0	0	1	1	3	1	1	1	1	3	3	3	5	5	5	3	-136.8753028160563	-131.20388900644141	-126.15936170825634	-125.62014816329844	-124.67953390867079	-124.67989453090117	-124.67616061973864	-124.65037084562005	-124.65003924612884	-124.64996254683321	1581932541.4402533
0	0	4	20	47	0.057994334204924176	0.3521805966870274	0.22949627298729525	1.9	0.0	3.0	0	1	1	3	1	1	1	1	4	4	3	4	4	4	3	-135.10317237547338	-126.94176866047762	-119.67868229718424	-119.2663776644619	-119.27958486252784	-119.29628766230587	-119.26436876403419	-118.97867962117556	-118.97668139479738	-118.9753637884408	1581932541.4402533
0	20	4	20	65	0.10368074302952657	0.4080620419496209	0.2522184812783998	2.05	0.05	3.25	0	1	1	5	1	1	1	2	2	2	2	2	2	6	2	-139.92457965484695	-133.28886552900886	-133.13398095832116	-133.1038966350206	-130.80743239302947	-130.59594891778508	-130.57806675439014	-130.57560262395705	-130.56198830382516	-130.54796779178182	1581889004.450412
0	20	4	20	7	0.10368074302952657	0.4080620419496209	0.2522184812783998	2.05	0.05	3.25	0	1	1	3	1	1	1	2	4	4	4	4	4	4	2	-147.07768549511496	-141.92844089370007	-140.42810455607236	-140.31318312734714	-140.427669717022	-140.38177564655012	-140.36772801856665	-140.27415482250876	-140.27707495838456	-140.2753222469474	1581889004.450412
0	20	4	20	47	0.10368074302952657	0.4080620419496209	0.2522184812783998	2.05	0.05	3.25	0	1	1	1	1	1	1	2	4	4	4	2	2	2	2	-140.59772357111686	-134.01154889102708	-133.68144759831435	-133.5144408740633	-133.54065308817127	-133.51444744504934	-133.50805623860322	-131.33269298757514	-131.31907291487929	-131.3162953176396	1581889004.450412
0	40	4	20	65	0.06596507655039474	0.6888161441182876	0.3015059710741045	1.7	0.3	2.75	0	1	1	6	1	1	1	2	2	2	6	6	5	5	7	-156.09399110948317	-148.65562217183813	-147.20255340507057	-144.1940781881338	-141.46591309628718	-141.210790909425	-145.1303715425815	-142.91950371377175	-141.28921175380606	-141.2854745143169	1581837709.8428316
0	40	4	20	7	0.06596507655039474	0.6888161441182876	0.3015059710741045	1.7	0.3	2.75	0	1	1	3	1	1	1	1	1	3	3	6	6	6	3	-161.10845782173985	-157.25743170463983	-153.11756867829408	-151.5649401970407	-150.67056675003425	-149.99336758197114	-149.99410514864877	-149.85652684895697	-149.85777068320294	-149.85862839067798	1581837709.8428316
0	40	4	20	47	0.06596507655039474	0.6888161441182876	0.3015059710741045	1.7	0.3	2.75	0	1	1	9	1	1	1	2	2	4	4	4	4	4	2	-156.0877957022739	-148.65185519685275	-146.35413453009463	-144.19263294453873	-144.16983373634397	-143.9276143669833	-143.0107630955134	-141.36565325845538	-141.18278953333547	-141.1781005715916	1581837709.8428316
0	60	4	20	65	0.09450903292972967	0.6150968707617275	0.3373265829025023	1.45	0.65	2.5	0	1	1	7	1	1	1	1	1	1	1	4	8	10	4	-155.4934862969526	-150.28296969473325	-146.39716136667738	-140.04600705447658	-138.10049175382656	-137.6668218034842	-137.46983520518648	-137.46650332549459	-139.5174702642389	-137.45757673540243	1581932324.5905015
0	60	4	20	7	0.09450903292972967	0.6150968707617275	0.3373265829025023	1.45	0.65	2.5	0	1	1	3	1	1	1	1	1	1	1	1	6	5	5	-158.6333163941057	-154.81067906794792	-152.93774855957918	-147.949784954473	-141.3532703168234	-140.79015922619817	-140.79039305768688	-140.68461852494235	-140.6832594837657	-138.76909674036156	1581932324.5905015
0	60	4	20	47	0.09450903292972967	0.6150968707617274	0.3373265829025023	1.45	0.65	2.5	0	1	1	9	1	1	1	1	1	1	4	4	4	4	4	-155.48708379162875	-150.2797650622899	-146.39413176166389	-141.1654593047391	-139.89929292889474	-139.38847633164727	-138.71662449347184	-137.40199265524976	-136.8235940238657	-136.8079858237915	1581932324.5905015
0	80	4	20	65	0.2832917935536741	0.6638056160687171	0.4567351530144228	1.5	0.65	2.45	0	1	1	5	1	1	1	1	1	4	5	5	5	5	2	-166.37817585174315	-156.75504474570997	-151.748514105298	-147.115577151774	-146.78244714863803	-146.7772230765224	-146.75852094709094	-146.6771603105461	-146.63972987453084	-146.55923516981113	1581932403.035939
0	80	4	20	7	0.2832917935536741	0.6638056160687171	0.4567351530144228	1.5	0.65	2.45	0	1	2	3	1	1	1	2	2	2	5	5	5	5	2	-173.77102421352458	-165.03948903764714	-162.7879971785511	-162.21016399976054	-157.47992507919497	-158.43409552149046	-158.43417768263154	-157.29866814836663	-157.2983889219683	-157.2977702082991	1581932403.035939
0	80	4	20	47	0.2832917935536741	0.6638056160687172	0.4567351530144228	1.5	0.65	2.45	0	1	1	4	1	1	1	1	2	4	4	4	4	4	2	-170.16044125655839	-159.33430037340946	-154.78484001179262	-149.2195963521583	-149.21622202302126	-149.1999361016455	-149.20311636183754	-148.98281066451247	-148.97702531580998	-148.97815245550638	1581932403.035939
0	100	4	20	65	0.04991589529208962	0.4697709986269478	0.28001771652573554	1.0	1.0	2.0	0	1	1	5	1	1	1	1	3	4	5	5	5	5	3	-147.73969868830403	-137.79299414553205	-131.2745064661892	-129.54773122031855	-128.87053257662376	-128.86888311695222	-128.85855031560013	-128.82118927597	-128.80994034202794	-128.76504765712542	1581932321.0601902
0	100	4	20	7	0.04991589529208962	0.4697709986269478	0.28001771652573554	1.0	1.0	2.0	0	1	1	3	1	1	1	1	3	3	3	5	5	5	3	-153.15182194743682	-145.9207956923301	-138.48915344773783	-138.01779223162714	-136.97060849448957	-136.969821973812	-136.9695954741261	-136.95811903876847	-136.95812136772	-136.71631602394442	1581932321.0601902
0	100	4	20	47	0.04991589529208973	0.4697709986269479	0.28001771652573565	1.0	1.0	2.0	0	1	1	5	1	1	1	1	3	3	3	5	5	5	3	-147.73645460757146	-137.77924445501264	-130.57382219904125	-129.99895971493396	-129.0033139122101	-128.99865799541686	-128.98345755802342	-128.7499606778275	-128.7463815249844	-128.74952297722874	1581932321.0601902
0	0	4	50	65	0.06198198352512641	0.6669604804036517	0.32963411258736025	2.28	0.0	3.48	0	1	1	1	1	1	1	1	1	3	3	3	3	3	3	-397.3507931023163	-390.5097488767635	-384.40661560972717	-382.59304891976893	-379.633602425195	-379.3936297836759	-376.10487522069536	-375.64346079355215	-375.4559586220215	-374.8338193914601	1581885806.6818805
0	0	4	50	7	0.06198198352512641	0.6669604804036517	0.32963411258736025	2.28	0.0	3.48	0	1	1	7	1	1	1	1	1	2	4	6	6	4	2	-401.4258167028035	-396.6428319895277	-396.2741318903463	-391.6597183665005	-391.3355448252736	-391.25722952629764	-391.2578665853112	-391.25750639895693	-391.2575919951476	-389.0498857617505	1581885806.6818805
0	0	4	50	47	0.06198198352512629	0.6669604804036517	0.3296341125873601	2.28	0.0	3.48	0	1	1	2	1	1	1	1	3	4	3	3	3	3	3	-397.5465018592033	-391.33330008283065	-386.15915183977785	-384.7783590920568	-384.73071357219527	-384.56534484330405	-382.43663580104345	-378.5104946941968	-378.21809615210077	-378.04222293549714	1581885806.6818805
0	20	4	50	65	0.1132567789030865	0.36269819589475705	0.2750807006865112	2.0	0.14	3.16	0	1	1	1	1	1	1	2	2	2	2	3	3	7	2	-396.2326818280292	-381.3707676218351	-375.14951814880686	-374.1851582371441	-368.501029495327	-368.4511996285844	-362.9828522566854	-362.92543423133066	-362.8477504651632	-362.2206767623015	1581932336.4579601
0	20	4	50	7	0.1132567789030865	0.36269819589475705	0.2750807006865112	2.0	0.14	3.16	0	1	2	7	1	1	1	2	2	3	3	5	5	5	2	-405.2183761704038	-394.17490769923205	-389.780640556146	-389.4415761471742	-386.8319855703157	-386.8331615544702	-386.8330874104689	-386.3561601316737	-386.35682288828315	-386.35599294848663	1581932336.4579601
0	20	4	50	47	0.1132567789030865	0.36269819589475705	0.2750807006865112	2.0	0.14	3.16	0	1	1	2	1	1	1	2	2	2	6	4	4	4	2	-399.43340886247125	-384.2820472512551	-382.7746111754623	-375.6215776593468	-375.62746180113817	-374.8503996522495	-375.5987809466108	-368.9070185575653	-367.86096182209656	-367.6365136246464	1581932336.4579601
0	40	4	50	65	0.11524871173879493	0.3475868439700293	0.22441325705762846	1.72	0.46	2.84	0	1	1	1	1	1	1	2	3	3	3	3	3	3	2	-393.5323480013965	-382.51169266267686	-377.66205060431	-377.6064153158332	-375.884389714546	-375.7192723853949	-374.9747686429377	-374.9050715585013	-374.8484623841666	-373.5204572473297	1581932384.5628698
0	40	4	50	7	0.11524871173879493	0.3475868439700293	0.22441325705762846	1.72	0.46	2.84	0	1	2	7	1	1	1	1	4	4	4	4	4	7	3	-397.5387173529245	-388.9551535023771	-384.3448718402042	-383.941625652118	-383.94187515473	-383.69139704586036	-383.5709167150718	-383.5718917178472	-383.57088425780717	-383.56906769974	1581932384.5628698
0	40	4	50	47	0.11524871173879493	0.3475868439700293	0.2244132570576285	1.72	0.46	2.84	0	1	1	2	1	1	1	1	3	4	4	4	4	4	2	-394.35962410972013	-383.46846181603127	-378.5752697002353	-377.3739194437526	-377.24523046168883	-377.0546634646583	-376.5491590190185	-376.39374362235253	-376.30905503207407	-376.2550223816602	1581932384.5628698
0	60	4	50	65	0.2489085593510576	0.483491474344431	0.33466012236330506	1.48	0.64	2.5	0	1	1	1	1	1	1	1	1	2	4	4	4	4	4	-360.6023234475116	-352.3723472361224	-349.94190077264295	-342.37057714826494	-340.7768133972065	-339.59905528009364	-338.95454323228216	-337.7619859680417	-336.9959088566938	-337.5836674009654	1581932358.334113
0	60	4	50	7	0.2489085593510576	0.483491474344431	0.33466012236330506	1.48	0.64	2.5	0	1	1	7	1	1	1	1	3	3	3	4	4	4	3	-366.96042905110914	-361.69257354835685	-356.61262754105064	-355.24567770070627	-354.8677300082301	-354.6988011400972	-354.6983663045275	-353.9309015658568	-353.7928764828695	-353.79101883215316	1581932358.334113
0	60	4	50	47	0.2489085593510576	0.483491474344431	0.33466012236330506	1.48	0.64	2.5	0	1	1	2	1	1	1	1	3	3	3	3	3	3	3	-362.13288471504217	-354.37170818538664	-347.4968237744055	-346.5389055887	-344.2356477580149	-343.1282115015088	-342.56324635998953	-342.2851595786975	-342.14424461886375	-341.0993288373787	1581932358.334113
0	80	4	50	65	0.0995410284502255	0.3499096860378622	0.2457153035942903	1.12	0.88	2.1	0	1	1	1	1	1	1	1	1	2	2	6	6	6	4	-355.57386134744087	-345.66711044213463	-339.90822821462007	-333.1424173231015	-331.02904114567053	-329.41605707230764	-329.38925926466516	-329.3705823580075	-329.09547016941485	-329.06883193805766	1581932348.7619164
0	80	4	50	7	0.0995410284502255	0.3499096860378622	0.2457153035942903	1.12	0.88	2.1	0	1	2	7	1	1	1	1	2	2	4	5	5	5	2	-364.5658916762448	-355.8030753322919	-350.2792372152017	-346.51374676474234	-344.22439978065313	-343.3437398727378	-342.94534247763266	-342.82731383630994	-342.81899125761845	-342.8199121410865	1581932348.7619164
0	80	4	50	47	0.0995410284502255	0.3499096860378622	0.2457153035942903	1.12	0.88	2.1	0	1	1	2	1	1	1	2	2	2	2	2	2	6	6	-357.06527916303327	-347.2558078725612	-342.9241168351581	-338.9568418722245	-337.7425590725396	-330.2158689179422	-329.5097710297446	-329.28589060467937	-329.1478735110482	-329.16267811522187	1581932348.7619164
0	100	4	50	65	0.050279181704829146	0.5956894965053212	0.32109150328074004	1.0	1.0	2.0	0	1	1	1	1	1	1	1	3	3	3	3	6	6	3	-387.86391197852174	-374.7657825025887	-363.0275550029488	-361.63099269585854	-357.84322022471986	-357.1237734256822	-357.1277373492154	-356.75631456465845	-356.77932831304236	-356.76601487269517	1581813986.6209505
0	100	4	50	7	0.050279181704829146	0.5956894965053212	0.32109150328074004	1.0	1.0	2.0	0	1	2	7	1	1	1	1	1	3	3	3	3	3	3	-394.52517993488976	-384.8667600139137	-377.83982811652936	-376.804504687264	-372.8689002578574	-372.74865263135734	-372.7472009113418	-367.543318156551	-367.514994030863	-367.37158717597487	1581813986.6209505
0	100	4	50	47	0.050279181704829035	0.5956894965053212	0.32109150328074004	1.0	1.0	2.0	0	1	1	2	1	1	1	1	3	3	3	7	7	7	7	-391.1462355369149	-378.9464013814497	-368.8800207349905	-365.5251745410382	-363.6961987210999	-363.55186872203177	-357.4154170297769	-363.40799611776237	-363.2464853579648	-363.1389799555458	1581813986.6209505
0	0	4	100	65	0.03396765759902886	0.4016159213742768	0.25994626367365914	2.2	0.0	3.39	0	1	1	2	1	1	1	1	1	1	5	5	5	5	5	-813.9041351333807	-804.6530847222741	-797.7721442948146	-789.9662157491083	-785.642143281827	-784.8619908240413	-783.8400952489394	-782.6460500036759	-782.2587945663226	-782.4011398663298	1581932417.4264107
0	0	4	100	7	0.03396765759902886	0.4016159213742768	0.25994626367365914	2.2	0.0	3.39	0	1	1	1	1	1	1	1	1	1	5	6	4	6	4	-821.6173317619342	-816.4312103439023	-814.4914091240242	-807.5862297250893	-806.0880869299605	-805.3423261466902	-805.3389133180086	-805.0123710758007	-805.0105399556751	-804.9404587005944	1581932417.4264107
0	0	4	100	47	0.033967657599028644	0.4016159213742768	0.2599462636736591	2.2	0.0	3.39	0	1	1	3	1	1	1	1	1	1	2	2	4	4	4	-816.3457013722983	-807.5041860178395	-804.5399709700351	-795.0976408918671	-793.9705388528745	-788.5390399135002	-787.248053820178	-786.8358364889061	-786.3498094837088	-785.3405734155928	1581932417.4264107
0	20	4	100	65	0.07629988406350974	0.4498605200581021	0.21705656767008988	2.06	0.19	3.14	0	1	1	2	1	1	1	2	2	3	3	3	3	3	2	-784.5455010517624	-760.5519020300671	-751.7558887908745	-748.5535629889847	-745.4420388934574	-743.0831331949411	-739.1841462099942	-738.2614826491049	-737.3903993266672	-739.2082230176889	1581932491.5525067
0	20	4	100	7	0.07629988406350974	0.4498605200581021	0.21705656767008988	2.06	0.19	3.14	0	2	2	2	1	2	1	2	3	3	4	4	3	4	2	-793.0640356360312	-773.5668341719874	-766.9502381496187	-764.0775132930329	-763.5223804339065	-761.5923956583505	-761.4457849738212	-759.0366953987786	-757.3351789448487	-757.2635304228924	1581932491.5525067
0	20	4	100	47	0.07629988406350996	0.4498605200581021	0.21705656767009004	2.06	0.19	3.14	0	1	1	3	1	1	1	2	2	3	3	3	3	3	2	-788.0792238452548	-764.3038899687996	-756.1224618061278	-754.5630283156438	-750.0276372647522	-748.1054130388229	-744.5594442810237	-745.9535111485092	-744.048466674664	-743.9595036937759	1581932491.5525067
0	40	4	100	65	0.0950347813123842	0.3834297838210401	0.2473850187647793	1.63	0.49	2.7	0	1	1	2	1	1	1	2	1	1	1	2	2	2	4	-790.2347969983824	-783.7226730035624	-783.2239659050085	-783.2190249663718	-774.1038279836259	-771.7566601179044	-770.1991185269235	-769.8469138016867	-769.8901291569908	-769.827849619425	1581909338.386801
0	40	4	100	7	0.0950347813123842	0.3834297838210401	0.2473850187647793	1.63	0.49	2.7	0	1	1	1	1	1	1	1	1	5	5	5	5	5	7	-800.6265133921922	-797.4238079544501	-791.7660611360791	-790.2596864696393	-788.9111756681369	-789.736707462786	-796.8527949255295	-796.8608650934727	-796.8524250892157	-796.7581060540716	1581909338.386801
0	40	4	100	47	0.0950347813123843	0.3834297838210401	0.2473850187647793	1.63	0.49	2.7	0	1	1	3	1	1	1	1	1	3	6	6	6	6	7	-791.0879936682048	-785.4808550567458	-776.9872840011814	-775.6347489111978	-773.9267345009195	-772.0618655645247	-775.7278854382602	-771.9226132023116	-771.7821181100826	-771.6423548973297	1581909338.386801
0	60	4	100	65	0.1944391535204223	0.5195535123966906	0.34115653017939	1.41	0.62	2.41	0	1	1	2	1	1	1	1	3	3	3	3	3	3	3	-782.646267764768	-773.2400769193204	-767.2372763612385	-766.6611566670956	-766.3497339331378	-766.170779880315	-763.0421579043252	-762.9472849015056	-762.6438597805304	-762.6227035429672	1581932617.5695558
0	60	4	100	7	0.1944391535204223	0.5195535123966906	0.34115653017939	1.41	0.62	2.41	0	1	1	1	2	1	1	1	3	3	3	3	7	5	3	-786.6714726078467	-779.786577238982	-776.0522762630917	-775.7616392969666	-774.2075699592723	-774.1916745368095	-774.1892482792742	-774.1895079985014	-774.1886530424649	-773.9972947119059	1581932617.5695558
0	60	4	100	47	0.1944391535204223	0.5195535123966906	0.34115653017939	1.41	0.62	2.41	0	1	1	3	1	1	1	1	3	3	3	3	3	3	3	-783.3154103837674	-774.2621862462436	-768.6114269497008	-768.3181800754522	-768.2032469790698	-765.5220265332341	-766.1670925583355	-765.4905337467533	-765.3238758545308	-765.373980417836	1581932617.5695558
0	80	4	100	65	0.010986826288799878	0.2540888449647478	0.1714695399913422	1.17	0.85	2.15	0	1	1	2	1	1	1	1	1	1	1	4	6	6	6	-789.0099686499389	-777.6722524461759	-767.2338194609262	-758.4439091609912	-754.7870611223668	-748.6466285494693	-747.9047445441142	-747.7834339355452	-746.8391581739556	-745.9258822351428	1581932382.520654
0	80	4	100	7	0.010986826288799878	0.2540888449647478	0.1714695399913422	1.17	0.85	2.15	0	1	1	1	1	1	1	1	1	1	4	4	4	6	4	-796.5033266128095	-788.9070877229179	-781.9945748326877	-776.2670640577278	-774.4779246015885	-772.3999265509686	-771.8571610503134	-770.9724735121547	-770.9721363011583	-770.6292546483031	1581932382.520654
0	80	4	100	47	0.010986826288799878	0.2540888449647478	0.1714695399913422	1.17	0.85	2.15	0	1	1	3	1	1	1	1	1	1	6	6	4	4	4	-792.1863621902958	-782.4519736589438	-774.8798571944943	-763.5933712928154	-759.8253781864834	-756.5115276743367	-759.2195515875287	-756.6451874897423	-754.4459891960353	-754.1195182166606	1581932382.520654
0	100	4	100	65	0.12956766482345428	0.2750560684882396	0.20834083921506186	1.0	1.0	2.0	0	1	1	2	1	1	1	2	2	2	2	5	5	5	2	-772.4256661108774	-743.9115266172232	-739.9816006977243	-730.7121085628506	-726.623514244919	-724.9469236562624	-724.9691135424307	-722.3386552875137	-721.9637261734465	-721.7916263619181	1581932355.7594643
0	100	4	100	7	0.12956766482345428	0.2750560684882396	0.20834083921506186	1.0	1.0	2.0	0	2	2	2	2	2	1	2	2	2	2	5	5	5	2	-780.5432880458583	-758.1640390350823	-754.5544306088153	-753.8786414727069	-749.2377588492128	-748.9977857347279	-748.8618036858098	-747.7404627303073	-747.479729601688	-747.4768249698213	1581932355.7594643
0	100	4	100	47	0.12956766482345428	0.2750560684882397	0.20834083921506186	1.0	1.0	2.0	0	1	1	3	1	1	1	2	2	2	3	3	5	5	2	-772.8032331540991	-744.4602341431167	-736.0843062175044	-734.6582369998912	-727.7271847626079	-726.9201305404872	-724.7084794748309	-724.2674372290463	-724.0031523063757	-722.4099180770537	1581932355.7594643
0	0	4	300	65	0.0524923906358723	0.3711494646300189	0.18854021345922573	2.283333333333333	0.0	3.3833333333333333	0	1	1	5	1	1	1	1	2	3	4	3	6	6	2	-2406.7513483679386	-2375.3660296293688	-2357.711966939499	-2350.691051340318	-2346.336062369356	-2344.3458868076555	-2343.5238601944047	-2343.0150970938103	-2342.357389777525	-2341.466776703622	1581851487.9498544
0	0	4	300	7	0.0524923906358723	0.3711494646300189	0.18854021345922573	2.283333333333333	0.0	3.3833333333333333	0	2	3	3	2	2	1	1	3	3	3	3	6	6	3	-2412.4334846833235	-2386.8426527004085	-2372.806797323187	-2371.5938175890883	-2365.6464814174938	-2364.4355286400955	-2364.4226663793884	-2364.134571216529	-2364.145110649667	-2364.0657606892764	1581851487.9498544
0	0	4	300	47	0.0524923906358723	0.3711494646300189	0.18854021345922575	2.283333333333333	0.0	3.3833333333333333	0	1	1	7	1	1	1	2	2	2	4	4	4	4	2	-2407.5805306940288	-2376.447561240584	-2365.904952363133	-2353.7733940913995	-2350.520416537056	-2349.50822952434	-2345.9899609939816	-2342.229493156756	-2340.7244344854607	-2338.495225234786	1581851487.9498544
0	20	4	300	65	0.11552432899215315	0.464975969822936	0.30249375987035176	1.95	0.20333333333333334	3.013333333333333	0	1	1	5	1	1	1	2	3	4	4	4	4	9	2	-2496.772518398079	-2431.779770214811	-2415.1073543763173	-2412.554645867237	-2412.364227035192	-2411.2748461490664	-2411.20495066591	-2410.4907396958315	-2408.697716823527	-2410.6464493637577	1581932686.3214362
0	20	4	300	7	0.11552432899215315	0.464975969822936	0.30249375987035176	1.95	0.20333333333333334	3.013333333333333	0	2	3	3	3	2	1	2	3	3	5	5	3	5	2	-2504.89450873884	-2448.7571867354955	-2436.510426469397	-2434.9382858579165	-2433.8190790325816	-2433.787129361683	-2433.3028987305634	-2432.7429991024383	-2431.983340367761	-2431.986332279879	1581932686.3214362
0	20	4	300	47	0.11552432899215315	0.46497596982293604	0.30249375987035176	1.95	0.20333333333333334	3.013333333333333	0	1	2	7	1	1	1	2	3	3	4	4	6	6	2	-2500.6004239345384	-2437.2001537158394	-2420.594631687844	-2418.088606395556	-2416.9122691343314	-2415.817218963034	-2415.613241948604	-2415.1074347351832	-2414.588381393321	-2414.230105519039	1581932686.3214362
0	40	4	300	65	0.032143226186619016	0.5492197251112191	0.2458955713575025	1.7166666666666666	0.42	2.793333333333333	0	1	1	5	1	1	1	2	2	2	2	2	6	4	2	-2343.7347562673967	-2292.8078439882597	-2287.8372820809946	-2275.5756724654448	-2269.3240891209093	-2264.734532003282	-2264.517447623238	-2265.517262262349	-2261.981784233347	-2255.4183680933365	1581932612.189871
0	40	4	300	7	0.032143226186619016	0.5492197251112191	0.2458955713575025	1.7166666666666666	0.42	2.793333333333333	0	2	2	2	4	2	1	2	2	5	5	5	5	5	2	-2347.336246910467	-2299.836648249789	-2297.671518928553	-2291.531156138055	-2289.4901448190803	-2297.162807018914	-2297.1654172000563	-2289.465434926763	-2289.4667539366624	-2289.4686973246908	1581932612.189871
0	40	4	300	47	0.032143226186619016	0.5492197251112191	0.2458955713575025	1.7166666666666666	0.42	2.793333333333333	0	1	2	7	1	1	1	2	2	2	2	2	2	4	2	-2344.2780562287257	-2293.7652332994453	-2291.227068002715	-2277.582536955895	-2273.895800391202	-2267.728301498349	-2267.669976412808	-2261.827628556924	-2261.711442919003	-2260.6606755105513	1581932612.189871
0	60	4	300	65	0.014241698690228288	0.2906263945142133	0.11909140093396647	1.4066666666666667	0.6333333333333333	2.36	0	1	1	5	1	1	1	2	2	3	3	4	4	6	2	-2241.442287539297	-2199.0729116272323	-2187.9588702205915	-2181.8394405781173	-2180.923847608409	-2175.0988653861505	-2174.081482814791	-2173.273739938565	-2172.7144213479182	-2173.2041844215214	1581838741.943854
0	60	4	300	7	0.014241698690228288	0.2906263945142133	0.11909140093396647	1.4066666666666667	0.6333333333333333	2.36	0	2	2	2	7	2	1	2	2	4	5	4	4	5	2	-2245.9394704435763	-2207.3085477892905	-2199.7731922292373	-2195.40748779757	-2195.0490785097313	-2195.033051671194	-2195.021445271447	-2194.5199363374486	-2194.4662189590867	-2194.4765368920207	1581838741.943854
0	60	4	300	47	0.014241698690228509	0.2906263945142133	0.11909140093396656	1.4066666666666667	0.6333333333333333	2.36	0	1	1	7	1	1	1	2	2	5	4	4	4	4	2	-2244.7361888909877	-2205.1416951836	-2196.251805483049	-2190.904370637132	-2190.1898524671788	-2190.3599708456336	-2187.695546724498	-2187.943482581133	-2187.3408373268053	-2187.329261252983	1581838741.943854
0	80	4	300	65	0.0137325385591891	0.4791848738002523	0.32054176819256675	1.16	0.87	2.13	0	1	1	5	1	1	1	1	2	2	2	5	5	5	2	-2214.8888361423324	-2185.7137499968926	-2180.7934300247985	-2159.343976874242	-2155.7166394301903	-2154.4437285016297	-2154.0002784574503	-2152.2408678207466	-2152.212531291571	-2150.699144645008	1581932752.1863363
0	80	4	300	7	0.0137325385591891	0.4791848738002523	0.32054176819256675	1.16	0.87	2.13	0	2	3	3	2	2	1	1	2	3	5	5	5	5	2	-2226.689434454026	-2203.4564327706726	-2192.0591978496586	-2186.721825650577	-2181.808900490185	-2181.47200555801	-2180.813631659538	-2180.575002775563	-2180.3633886810176	-2179.944115385696	1581932752.1863363
0	80	4	300	47	0.0137325385591891	0.4791848738002523	0.32054176819256675	1.16	0.87	2.13	0	1	1	7	1	1	1	1	2	2	4	4	4	4	2	-2219.027665550588	-2191.1531707031986	-2185.067419914371	-2164.523323928714	-2162.6570703877414	-2159.5005745577164	-2159.434258472179	-2157.7054719093285	-2157.8959764535234	-2155.901141175167	1581932752.1863363
0	100	4	300	65	0.08034529804325408	0.43920696944197735	0.27926427063410536	1.0	1.0	2.0	0	1	1	5	1	1	1	2	2	2	2	5	5	5	2	-2386.4812850540006	-2357.611343870671	-2356.194329456033	-2340.3351124746728	-2336.338933634925	-2334.8430115517112	-2333.346351689301	-2332.8268191591123	-2330.7669444340368	-2331.0256916660605	1581932545.440135
0	100	4	300	7	0.08034529804325408	0.43920696944197735	0.27926427063410536	1.0	1.0	2.0	0	1	3	3	4	1	1	2	4	4	3	3	3	3	2	-2393.6384712071163	-2372.022590430591	-2362.228752557695	-2360.956506413073	-2361.008861215931	-2360.660312303363	-2358.821973451381	-2358.304713359348	-2358.027282645193	-2357.716380383948	1581932545.440135
0	100	4	300	47	0.08034529804325408	0.43920696944197735	0.27926427063410536	1.0	1.0	2.0	0	1	1	7	1	1	1	1	3	3	3	3	5	5	2	-2387.646593773586	-2360.5882507302413	-2347.428175638233	-2345.034829488864	-2342.967574529306	-2341.9226514957713	-2341.8806471725898	-2339.8941242432165	-2340.149051452788	-2339.1234240050176	1581932545.440135
0	0	4	600	65	0.08445506589678686	0.4407500854611143	0.2594100583706993	2.268333333333333	0.0	3.44	0	1	2	10	1	1	1	2	3	4	4	4	5	8	2	-4758.182725248258	-4656.778216619072	-4627.827513459621	-4617.510982488342	-4613.052558477775	-4612.510143294148	-4608.3620072834665	-4607.234021800789	-4607.64558237321	-4607.1585177923325	1581927526.2366862
0	0	4	600	7	0.08445506589678686	0.4407500854611143	0.2594100583706993	2.268333333333333	0.0	3.44	0	3	3	3	3	3	1	2	3	4	4	6	6	6	2	-4768.725456764186	-4671.629876229549	-4645.524086884494	-4638.483105448075	-4636.948864461245	-4634.386353890313	-4634.105506633178	-4633.844120257681	-4633.811984483387	-4633.728360963181	1581927526.2366862
0	0	4	600	47	0.08445506589678686	0.4407500854611143	0.2594100583706993	2.268333333333333	0.0	3.44	0	1	2	2	1	1	1	2	3	3	3	5	5	7	2	-4763.632940818655	-4663.10566634526	-4633.276558879054	-4628.972899341126	-4620.763191647848	-4619.820138244673	-4616.804347635871	-4616.4872533981625	-4616.2347497913925	-4615.740929028745	1581927526.2366862
0	20	4	600	65	0.04437181061147055	0.3424355819530678	0.1422122702659131	1.9516666666666669	0.21666666666666667	3.045	0	1	1	10	1	1	1	2	2	4	4	4	4	4	2	-4910.064592833649	-4864.20999627951	-4843.83140032299	-4832.356552895212	-4828.003703394561	-4826.204070122205	-4822.216639311142	-4819.2649848888395	-4818.943271374973	-4818.095762646393	1581933030.6921606
0	20	4	600	7	0.04437181061147055	0.3424355819530678	0.1422122702659131	1.9516666666666669	0.21666666666666667	3.045	0	2	4	3	3	2	1	1	2	4	4	4	4	4	2	-4931.100959311512	-4890.9783539718155	-4873.612296295524	-4865.5434086858	-4864.242974673734	-4862.863006836713	-4861.459396783469	-4861.285794220823	-4861.279090791837	-4859.56049418043	1581933030.6921606
0	20	4	600	47	0.04437181061147055	0.3424355819530678	0.1422122702659131	1.9516666666666669	0.21666666666666667	3.045	0	1	1	1	1	1	1	2	2	4	4	4	4	4	2	-4919.695981798007	-4876.1762902931105	-4856.470496684363	-4845.849131851568	-4844.655117863293	-4841.290549325646	-4838.667248717822	-4835.748507087876	-4834.989722145387	-4835.0473037242045	1581933030.6921606
0	40	4	600	65	0.1082112253450762	0.4985370111573273	0.29011889984044864	1.675	0.44	2.716666666666667	0	1	2	10	1	1	1	3	3	3	3	3	3	3	2	-4695.877751023751	-4551.288539250092	-4537.86848412293	-4544.27855965028	-4543.6814427192385	-4542.896917516173	-4529.375318915581	-4530.425302498419	-4529.3581870963535	-4528.197016036109	1581837390.2141938
0	40	4	600	7	0.1082112253450762	0.4985370111573273	0.29011889984044864	1.675	0.44	2.716666666666667	0	2	3	3	7	2	1	3	3	3	3	3	3	3	2	-4706.251711922359	-4570.89657676591	-4560.591013801817	-4569.314641709859	-4557.305600042499	-4557.302625180969	-4557.268552781065	-4553.787949263447	-4553.386420290623	-4553.021959934635	1581837390.2141938
0	40	4	600	47	0.108211225345076	0.4985370111573273	0.29011889984044864	1.675	0.44	2.716666666666667	0	1	2	2	1	1	1	3	3	3	3	3	5	3	2	-4697.730171234448	-4554.406479372696	-4541.153597340806	-4551.347576463275	-4534.084696817647	-4532.775331561546	-4532.824874313225	-4531.73122419117	-4530.720977606927	-4530.478917186595	1581837390.2141938
0	60	4	600	65	0.05206792296703966	0.11807990011696012	0.08188373586454246	1.3883333333333334	0.6583333333333333	2.3866666666666667	0	1	1	10	1	1	1	1	2	2	2	4	4	4	2	-4602.786430480497	-4562.291088295174	-4541.062721203454	-4517.954783627117	-4510.5214560844925	-4507.264427923866	-4506.271487136633	-4507.841137499869	-4504.45237437594	-4503.529050145296	1581933360.5111725
0	60	4	600	7	0.05206792296703966	0.11807990011696012	0.08188373586454246	1.3883333333333334	0.6583333333333333	2.3866666666666667	0	2	4	4	6	2	1	1	2	2	4	4	4	4	2	-4611.437723031644	-4571.989751813536	-4564.519389511848	-4536.691676112685	-4534.263044085155	-4530.258692615276	-4528.838800714688	-4527.7995945770235	-4527.7807103273435	-4527.257234115583	1581933360.5111725
0	60	4	600	47	0.05206792296703966	0.11807990011696012	0.08188373586454246	1.3883333333333334	0.6583333333333333	2.3866666666666667	0	1	1	1	1	1	1	1	2	2	6	4	4	4	2	-4604.487196891906	-4563.654854683822	-4554.595658462918	-4524.780821453692	-4521.778971685244	-4515.9749478143685	-4520.550396338161	-4510.390607563085	-4512.648601123328	-4509.236662526506	1581933360.5111725
0	80	4	600	65	0.10433201215310027	0.5887931037128142	0.3293937313872968	1.19	0.8266666666666667	2.158333333333333	0	1	2	10	1	1	1	2	2	2	4	4	8	8	2	-4812.1088165897445	-4655.834113103457	-4650.185982527451	-4630.502086298994	-4628.76989489579	-4627.41717428111	-4626.9640994078445	-4626.839293442343	-4627.3366951529415	-4627.525831611447	1581933354.009403
0	80	4	600	7	0.10433201215310027	0.5887931037128142	0.3293937313872968	1.19	0.8266666666666667	2.158333333333333	0	2	2	2	6	2	1	2	2	2	2	2	5	5	2	-4820.753633970738	-4671.050200002412	-4666.030932553651	-4662.283145572281	-4651.124339268434	-4650.7045689400375	-4650.197348145637	-4649.983771665724	-4649.964226525923	-4649.929590831501	1581933354.009403
0	80	4	600	47	0.10433201215310027	0.5887931037128142	0.3293937313872968	1.19	0.8266666666666667	2.158333333333333	0	2	2	2	1	2	1	2	2	2	5	5	5	5	2	-4814.653262852474	-4660.7448668263705	-4655.081100907207	-4635.8637257975515	-4632.030900199071	-4632.039682388406	-4631.632143426571	-4629.489199077802	-4629.783657230852	-4629.868302887209	1581933354.009403
0	100	4	600	65	0.20892248484842926	0.4597559212599388	0.34710718465473805	1.0	1.0	2.0	0	1	2	10	1	1	1	1	2	3	3	3	5	5	2	-4933.157932492152	-4861.416252125968	-4833.62736571248	-4820.1010029356075	-4809.610044039591	-4806.098205008351	-4798.530798847859	-4798.304658900996	-4795.008652823721	-4788.9936965535435	1581932845.5897157
0	100	4	600	7	0.20892248484842926	0.4597559212599388	0.34710718465473805	1.0	1.0	2.0	0	2	4	4	4	2	1	2	2	4	4	4	4	4	2	-4942.891826995139	-4878.529603531571	-4866.351944561205	-4846.553811580927	-4844.576776093887	-4842.012937207301	-4835.860380615801	-4835.177105769839	-4832.612471719953	-4832.021142426638	1581932845.5897157
0	100	4	600	47	0.20892248484842932	0.4597559212599388	0.347107184654738	1.0	1.0	2.0	0	1	2	2	1	1	1	1	2	3	6	5	5	3	2	-4937.634500650372	-4866.667185220899	-4838.201246987533	-4827.5118603920755	-4821.2454705883865	-4816.720069929452	-4824.596004807399	-4810.590128862841	-4812.827353406293	-4813.0820562757735	1581932845.5897157
0	0	4	1000	65	0.1521473498316448	0.6311148029195068	0.3534477398709992	2.24	0.0	3.377	0	1	2	2	1	1	1	2	2	2	4	4	8	8	2	-8147.313329169035	-7992.6836377580885	-7987.9906754965405	-7945.232339763914	-7943.887281790218	-7941.84037491037	-7941.607943756079	-7940.6269422680725	-7942.642038044738	-7946.383548150789	1581934548.8881927
0	0	4	1000	7	0.1521473498316448	0.6311148029195068	0.3534477398709992	2.24	0.0	3.377	0	3	3	3	6	3	1	2	3	4	4	5	5	8	2	-8156.201595720292	-8006.489431581211	-7975.039236298217	-7968.146845844756	-7965.961267831941	-7965.484756083873	-7964.4747974562415	-7963.750332455449	-7964.116447295255	-7963.946649909303	1581934548.8881927
0	0	4	1000	47	0.1521473498316448	0.6311148029195068	0.35344773987099914	2.24	0.0	3.377	0	1	2	2	1	1	1	2	3	4	4	5	5	5	2	-8149.012459156203	-7995.09895362845	-7959.625749047221	-7947.542840665259	-7945.438395712839	-7944.327072966457	-7944.398626844592	-7943.145726779805	-7942.599924221785	-7941.7393305901305	1581934548.8881927
0	20	4	1000	65	0.1078030132871084	0.5047619819490028	0.30326888160239224	1.975	0.209	3.099	0	1	2	1	1	1	1	2	2	2	2	2	2	6	3	-7813.280789334283	-7741.170972827804	-7792.177825282895	-7692.31409922001	-7689.385718102759	-7685.901261370271	-7685.3791640827	-7684.318676098822	-7682.486916849661	-7681.804755849891	1581934387.056826
0	20	4	1000	7	0.1078030132871084	0.5047619819490028	0.30326888160239224	1.975	0.209	3.099	0	3	3	3	7	3	1	1	3	3	3	3	6	6	3	-7821.083147298843	-7758.2737738633095	-7716.8886647031095	-7714.210519577595	-7710.862658884117	-7709.22275406725	-7709.208925685639	-7708.836568416654	-7708.410569004342	-7708.543895301185	1581934387.056826
0	20	4	1000	47	0.1078030132871084	0.5047619819490028	0.30326888160239224	1.975	0.209	3.0989999999999998	0	1	2	2	1	1	1	1	3	3	3	3	5	5	3	-7815.746145782797	-7744.591249885375	-7699.5552250600695	-7695.735910507415	-7690.88988637216	-7690.058617573782	-7687.564021895319	-7686.190830946727	-7687.09953732443	-7685.823515250731	1581934387.056826
0	40	4	1000	65	0.10449679775300393	0.7476049033952088	0.3586052740515986	1.705	0.42	2.76	0	1	2	2	1	1	1	2	3	4	4	6	6	3	2	-7265.179462702536	-7057.082842086029	-7007.244307081426	-7000.454092528871	-6998.788765420703	-6997.184930996583	-6997.209003487935	-6997.866476288163	-6996.426368689217	-6997.327432904847	1581933832.773065
0	40	4	1000	7	0.10449679775300393	0.7476049033952088	0.3586052740515986	1.705	0.42	2.76	0	3	3	3	9	3	1	2	3	4	6	4	4	4	2	-7276.706193612445	-7073.260281556768	-7026.898541213248	-7023.824660035101	-7023.382454415303	-7023.230190943758	-7023.237000095982	-7022.553818533148	-7022.062212358501	-7022.000306570334	1581933832.773065
0	40	4	1000	47	0.10449679775300393	0.7476049033952088	0.3586052740515986	1.705	0.42	2.76	0	2	2	2	1	2	1	2	3	4	4	4	4	4	2	-7268.639111247821	-7063.583988302312	-7015.650831001151	-7010.476802656045	-7010.4405998693455	-7008.9691726863575	-7009.694629600026	-7007.265323594711	-7008.021027961023	-7007.476770051673	1581933832.773065
0	60	4	1000	65	0.02732939416519653	0.218673264228045	0.11143947188613283	1.469	0.612	2.487	0	1	2	2	1	1	1	2	2	2	2	5	5	5	2	-8179.991181458887	-8017.137220901242	-7996.772208314143	-7993.226874287277	-7969.43912926545	-7967.240256903999	-7967.120515259419	-7963.0846143453455	-7961.986750460426	-7962.877760043887	1581934058.8268762
0	60	4	1000	7	0.02732939416519653	0.218673264228045	0.11143947188613283	1.469	0.612	2.487	0	2	4	4	6	2	1	2	2	2	5	5	5	5	2	-8193.408548929834	-8040.947518946097	-8023.294265843741	-8009.196433073485	-8005.184048367797	-8004.987905161382	-8004.347568207113	-8002.676643821464	-8002.201929984209	-8000.856570005504	1581934058.8268762
0	60	4	1000	47	0.02732939416519653	0.218673264228045	0.11143947188613287	1.469	0.612	2.487	0	1	2	2	1	1	1	2	2	2	5	5	5	5	2	-8183.295600090911	-8025.322232165725	-8006.640400271109	-7986.055717614573	-7980.844429988278	-7980.007797227091	-7978.181735700103	-7975.026129705509	-7974.798041302494	-7974.7815208342945	1581934058.8268762
0	80	4	1000	65	0.08098096930216657	0.5018370581792864	0.27565493890741016	1.193	0.84	2.191	0	1	3	2	1	1	1	1	3	4	4	4	4	4	3	-7957.458099216097	-7831.4040196842225	-7746.39696268702	-7734.68766935197	-7734.657023579426	-7731.7182945186405	-7731.006480004939	-7728.292831517709	-7727.015045823233	-7730.2108450752385	1581933665.8012311
0	80	4	1000	7	0.08098096930216657	0.5018370581792864	0.27565493890741016	1.193	0.84	2.191	0	3	3	3	9	3	1	1	3	3	5	5	5	5	3	-7968.8955098408715	-7848.253519915912	-7766.143571023993	-7758.181645495415	-7756.900515065723	-7756.894754492559	-7756.887386324743	-7756.316444879521	-7756.2863002137365	-7755.95196151583	1581933665.8012311
0	80	4	1000	47	0.08098096930216657	0.5018370581792864	0.27565493890741016	1.193	0.84	2.191	0	1	3	3	1	1	1	1	3	3	3	3	5	5	3	-7959.865416563147	-7834.6840049766415	-7749.3769179716455	-7739.867144393929	-7736.424733668702	-7737.871536211461	-7735.500860974486	-7734.386965898544	-7734.430190263914	-7734.187269829723	1581933665.8012311
0	100	4	1000	65	0.13154297188826414	0.594385763853198	0.4254062897727653	1.0	1.0	2.0	0	1	2	2	1	1	1	2	2	2	2	5	5	7	2	-7809.668647421108	-7646.689736893182	-7635.272237367528	-7633.636314227502	-7611.155858758007	-7610.891558658041	-7609.278585565285	-7609.286975004323	-7609.508663798382	-7608.99082603207	1581932909.1738698
0	100	4	1000	7	0.13154297188826414	0.594385763853198	0.4254062897727653	1.0	1.0	2.0	0	2	4	4	4	2	1	2	4	4	4	4	4	4	2	-7815.051257693178	-7659.395161177423	-7654.519511353119	-7642.320303808701	-7651.9855264008875	-7651.827402648053	-7651.887770685978	-7639.315668187064	-7639.207489669788	-7639.205421584802	1581932909.1738698
0	100	4	1000	47	0.13154297188826414	0.594385763853198	0.4254062897727653	1.0	1.0	2.0	0	1	2	2	2	1	1	2	4	4	4	4	4	4	2	-7810.386275235427	-7646.938495332157	-7638.56716618902	-7620.692032193199	-7635.644804590845	-7621.978250154322	-7634.747270653498	-7611.7704371053715	-7614.707786180567	-7613.349542964519	1581932909.1738698
0	0	4	5000	47	0.02764203253993458	0.3786267499039913	0.1870259532078085	2.249	0.0	3.4052	0	3	3	3	2	3	1	1	3	3	6	6	3	3	3	-42233.05985054695	-42055.39470918024	-41725.66139951623	-41722.891413035984	-41716.76421996352	-41714.973717839086	-41722.999950182864	-41723.51135230733	-41713.39383093765	-41712.704331998284	1582056909.5555272
0	0	4	5000	7	0.02764203253993458	0.3786267499039913	0.1870259532078085	2.249	0.0	3.4052	0	3	3	3	9	3	1	1	4	4	4	4	4	4	3	-42238.629148785716	-42062.83598243808	-41741.625944587504	-41735.639591699255	-41739.49204654501	-41739.30517256567	-41739.203407291854	-41734.82467371918	-41734.12680415839	-41732.93348922447	1582056909.5555272
0	20	4	5000	47	0.16251801842106206	0.3659469089188759	0.25717022374095583	1.9918	0.2104	3.1108	0	2	4	4	6	2	1	2	2	2	4	4	4	4	2	-40462.451335283484	-40020.544694781376	-39986.40757509649	-39881.38876054392	-39878.06589537583	-39879.44592886605	-39876.82636648239	-39867.71580953928	-39871.12051965132	-39871.1904235446	1582053749.7201884
0	20	4	5000	7	0.16251801842106206	0.3659469089188759	0.25717022374095583	1.9918	0.2104	3.1108	0	4	4	4	10	4	1	2	2	4	4	4	4	4	2	-40469.4590255816	-40033.1046200764	-40004.1009306805	-39904.94523421642	-39906.376821012316	-39899.75853171965	-39899.43095147633	-39896.61502829503	-39896.28169564662	-39896.60924875538	1582053749.7201884
0	40	4	5000	47	0.07082212803652799	0.33601240533554544	0.23810403914963815	1.7148	0.4194	2.7889999999999997	0	2	3	3	5	2	1	2	4	4	4	2	6	6	2	-40613.97761927372	-39705.84567808617	-39627.199177276365	-39617.15899260559	-39618.922060778255	-39612.67179248345	-39613.464691530215	-39614.717387498466	-39613.759405334524	-39612.910861545584	1582044486.0140142
0	40	4	5000	7	0.07082212803652799	0.33601240533554544	0.23810403914963815	1.7148	0.4194	2.7889999999999997	0	3	3	3	8	3	1	2	3	4	4	4	4	6	2	-40615.783996382845	-39709.48965584807	-39634.55654055189	-39627.14439283449	-39626.95277117128	-39626.49757704342	-39626.40675117708	-39626.159003002205	-39626.29339945221	-39626.01494946727	1582044486.0140142
0	60	4	5000	47	0.051618711693311004	0.3746478361068011	0.15567089761380054	1.4380000000000002	0.6382	2.4628	0	3	3	3	6	3	1	1	3	3	3	3	3	5	3	-38843.14842219597	-38667.00902717201	-38306.069810500754	-38310.75022044686	-38299.06700784719	-38299.860433120906	-38297.43621362768	-38296.579297249715	-38295.891500150734	-38294.56193161332	1582039800.3733442
0	60	4	5000	7	0.051618711693311004	0.3746478361068011	0.15567089761380054	1.4380000000000002	0.6382	2.4628	0	3	3	3	8	3	1	1	3	3	5	3	4	3	3	-38855.66050592005	-38681.38661260661	-38330.189701942596	-38324.601269325685	-38323.708147120764	-38323.88184715458	-38324.09039985195	-38322.39424774209	-38322.017785319935	-38322.568184772004	1582039800.3733442
0	80	4	5000	47	0.009386068245920365	0.4505067778678963	0.2628306595632737	1.1938	0.8374	2.182	0	1	3	3	9	1	1	1	1	3	5	5	5	8	3	-36994.987304093396	-36897.22867369218	-36656.50721888698	-36623.729549202566	-36615.62737644694	-36615.21639979484	-36613.984492755466	-36611.77872874924	-36612.869609538895	-36614.602043357576	1582047014.2017274
0	80	4	5000	7	0.009386068245920365	0.4505067778678963	0.2628306595632737	1.1938	0.8374	2.182	0	3	4	4	9	3	1	1	1	3	3	5	5	5	3	-37000.372226522726	-36909.222883190516	-36676.348695547684	-36643.83185650472	-36641.030934185655	-36640.69709260355	-36640.56293688724	-36639.557358072045	-36639.4788379001	-36636.6182011309	1582047014.2017274
0	100	4	5000	47	0.07470695586284226	0.4928397540051225	0.2536384104066952	1.0	1.0	2.0	0	3	3	3	4	3	1	1	3	3	3	7	7	7	3	-39304.08792239432	-38929.327911854736	-38490.31446589611	-38479.19281129642	-38474.06137762792	-38471.99393827004	-38470.355540861165	-38473.81056292792	-38471.520391953636	-38470.33814769487	1582029614.1772287
0	100	4	5000	7	0.07470695586284226	0.4928397540051225	0.2536384104066952	1.0	1.0	2.0	0	3	3	3	9	3	1	1	3	4	4	4	7	7	3	-39314.43051311065	-38940.64874163616	-38506.944046762655	-38500.88993315334	-38500.655156320536	-38498.604997021335	-38498.12325900915	-38498.13306215672	-38498.331313635295	-38498.21392318542	1582029614.1772287
0	0	5	20	65	0.13418833812393527	0.43689609499629256	0.26277952335665283	2.15	0.0	3.15	0	1	1	2	1	1	1	2	2	2	4	4	4	4	2	-156.96003146390345	-146.68564738323875	-146.68893272946104	-145.46606878064551	-145.5084789078663	-145.33002926566041	-145.35060879883366	-145.3262202375139	-145.20659062874915	-145.20798711572158	1581932741.9972646
0	0	5	20	7	0.13418833812393527	0.43689609499629256	0.26277952335665283	2.15	0.0	3.15	0	1	1	3	1	1	1	2	4	4	4	4	4	4	2	-161.12055437299625	-153.32829363000738	-152.38366712895382	-152.18467202662845	-152.29857270198588	-152.10976864124441	-152.1092420429006	-152.10835145816912	-152.10822320359085	-152.1089890195501	1581932741.9972646
0	0	5	20	47	0.13418833812393527	0.43689609499629256	0.26277952335665283	2.15	0.0	3.15	0	1	1	2	1	1	1	2	3	3	3	3	3	3	2	-157.45317950654243	-147.13999886585074	-146.4141694850844	-146.16298411922335	-146.1585162542809	-145.97647436411674	-145.60276976747653	-145.620476039689	-145.40650126622197	-145.39614971019026	1581932741.9972646
0	20	5	20	65	0.08826956446888301	0.6599885644914509	0.3818139321906552	2.1	0.2	3.05	0	1	1	5	1	1	1	1	1	1	5	5	5	5	5	-153.97476538433207	-150.2783159018796	-146.57306832825574	-144.76781930376058	-142.5405625581489	-142.5206882456425	-142.4204168952539	-142.41670995231502	-142.41588580483437	-142.41540339742167	1581846120.1245394
0	20	5	20	7	0.08826956446888301	0.6599885644914509	0.3818139321906552	2.1	0.2	3.05	0	1	1	3	1	1	1	1	1	1	5	5	5	5	5	-158.46482860623703	-156.97464763214157	-154.42920839262013	-152.46733158187297	-151.13769878790504	-151.13710002909295	-151.1027010569086	-150.0123059527787	-150.01136426644797	-150.01142203689267	1581846120.1245394
0	20	5	20	47	0.08826956446888301	0.6599885644914509	0.3818139321906552	2.1	0.2	3.05	0	1	1	7	1	1	1	1	1	4	4	7	4	4	4	-154.36084296066613	-150.0705520037153	-146.94237998242522	-143.75579877714338	-142.7932823289714	-142.60084823714388	-141.72213672561224	-142.46291304577394	-141.6982024203454	-141.6912452656695	1581846120.1245394
0	40	5	20	65	0.01911443380148337	0.4050592832014054	0.17770388089049485	2.0	0.35	3.1	0	1	1	10	1	1	1	1	1	4	4	4	4	4	9	-154.53631270420917	-149.0604676341653	-145.95797504584576	-143.56384994568634	-143.29179129023942	-142.25277840591772	-141.99007135627159	-141.98902663746114	-141.99230970538827	-138.4970816294525	1581932698.828604
0	40	5	20	7	0.01911443380148337	0.4050592832014054	0.17770388089049485	2.0	0.35	3.1	0	1	1	3	1	1	1	1	1	1	2	2	6	5	2	-157.8541022542274	-154.41144032223303	-153.8911484816964	-150.74696069481527	-148.25416392894115	-147.7152699633096	-147.52752260689408	-147.56245286936746	-146.9937521829006	-146.99403900620015	1581932698.828604
0	40	5	20	47	0.019114433801483144	0.4050592832014055	0.17770388089049485	2.0	0.35	3.1	0	1	1	8	1	1	1	1	1	3	4	4	4	4	2	-155.1592935313196	-149.7690483461222	-146.2349673379294	-144.36688844224662	-144.10282785528938	-143.0439282613484	-142.94049131888605	-141.8269718171149	-141.82637111495885	-141.8262162454635	1581932698.828604
0	60	5	20	65	0.07783047591876502	0.3938073870336747	0.2681879844137237	1.45	0.65	2.5	0	1	1	4	1	1	1	1	3	5	3	4	4	4	2	-150.01062879338124	-138.61862608751642	-133.2092135202157	-131.15770895095957	-130.88615051281414	-131.11523737672232	-130.74742172642559	-130.446295555679	-130.73152800374908	-130.74583095711992	1581835100.6099942
0	60	5	20	7	0.07783047591876502	0.3938073870336747	0.2681879844137237	1.45	0.65	2.5	0	1	2	3	1	1	1	2	2	3	6	6	6	6	2	-156.23618214635053	-146.5891126173005	-143.03858616104685	-141.5235681588694	-140.73058654797504	-140.53625723346985	-140.5366342014459	-140.53666756111568	-140.5368166320375	-140.53680243313457	1581835100.6099942
0	60	5	20	47	0.07783047591876502	0.3938073870336747	0.2681879844137237	1.45	0.65	2.5	0	1	1	4	1	1	1	2	2	2	4	5	4	5	2	-150.81190396724057	-139.57755924090065	-136.73045669308777	-132.5134259576325	-132.0514120696235	-131.88801717398144	-131.9329869940425	-131.57039184989657	-131.73688227250494	-131.44659906628854	1581835100.6099942
0	80	5	20	65	0.03705097146375469	0.4904867506495068	0.32013478800252004	1.15	0.85	2.15	0	1	1	7	1	1	1	1	3	3	3	3	8	8	2	-150.11245037661655	-140.23381764498882	-134.8177828115004	-132.93939720430984	-132.9329751690165	-129.8415169191079	-129.46898805001177	-129.38238388336666	-130.22613145716923	-132.7680027403041	1581889078.1850586
0	80	5	20	7	0.03705097146375469	0.4904867506495068	0.32013478800252004	1.15	0.85	2.15	0	1	1	3	1	1	1	2	2	2	2	2	5	5	5	-160.96193302473043	-154.25887414227532	-153.5195896078109	-153.40730947698796	-145.5506928877659	-145.4385927139827	-145.44265212979417	-144.24865662234106	-144.16025497170799	-144.15985459251473	1581889078.1850586
0	80	5	20	47	0.0370509714637548	0.4904867506495069	0.3201347880025201	1.15	0.85	2.15	0	1	1	5	1	1	1	1	2	2	2	5	5	5	2	-152.73232959483508	-142.96637256597177	-142.04276976052603	-136.21887508267392	-133.57286759138694	-133.5685042324229	-133.35055991288064	-133.30768504068308	-133.4334746353425	-133.15033343899339	1581889078.1850586
0	100	5	20	65	0.11621809078304035	0.3775696990524212	0.2064090490576964	1.0	1.0	2.0	0	1	1	10	1	1	1	1	1	1	1	4	4	5	4	-154.09885028144595	-148.89833923144718	-142.81315148409314	-137.45777729789407	-135.46442760967494	-134.73895389141026	-133.6684052329345	-132.76836088682128	-133.65709075155206	-131.42009413119095	1581932696.5535834
0	100	5	20	7	0.11621809078304035	0.3775696990524212	0.2064090490576964	1.0	1.0	2.0	0	1	1	3	1	1	1	1	1	1	1	1	1	1	4	-161.0812393583811	-158.82540222773017	-156.0144482807953	-155.8981813512846	-151.3903808786311	-150.05896358630034	-150.0317465965957	-148.29046801906358	-148.29028313716842	-145.92194875525752	1581932696.5535834
0	100	5	20	47	0.11621809078304035	0.3775696990524212	0.2064090490576964	1.0	1.0	2.0	0	1	1	9	1	1	1	1	1	1	1	3	3	3	4	-155.12834279216446	-149.6793923318359	-144.5841567425086	-144.14818183923398	-138.87160081178862	-136.04111845116506	-134.81809908018346	-133.69546004013444	-132.40251471166832	-132.4000643137244	1581932696.5535834
0	0	5	50	65	0.09117514587637154	0.3997695453099929	0.2582106812809154	2.28	0.0	3.42	0	1	1	1	1	1	1	1	1	1	1	6	6	6	4	-396.8928828353463	-392.0711015100904	-386.7670894679969	-380.8453880663448	-377.79314254105566	-375.9981778913549	-375.9367329982725	-375.3100264533426	-375.1983588640357	-374.82125691899284	1581898627.548647
0	0	5	50	7	0.09117514587637154	0.3997695453099929	0.2582106812809154	2.28	0.0	3.42	0	1	1	7	1	1	1	1	1	1	1	4	4	5	4	-401.9877603289905	-400.0981471342508	-397.4645440542167	-394.40285063434914	-393.30067915731917	-393.1740938699752	-393.1739196555113	-391.98702288820925	-391.92648491519225	-391.92530762135584	1581898627.548647
0	0	5	50	47	0.09117514587637154	0.3997695453099929	0.2582106812809154	2.28	0.0	3.42	0	1	1	2	1	1	1	1	1	1	1	4	4	4	4	-396.99438550611717	-392.8835908871048	-387.2162299923828	-382.0842769381591	-380.5867752197192	-378.3011948455364	-379.49777645704336	-377.33017638314425	-376.4902737781522	-376.43246855704894	1581898627.548647
0	20	5	50	65	0.09319113503668752	0.5557494023169023	0.30173222579517145	1.9	0.3	3.14	0	1	1	1	1	1	1	1	1	3	3	3	3	3	3	-372.8140482585545	-365.07860015172514	-355.8631678383232	-354.41282183307	-351.39146383676285	-351.18873129371764	-350.592894462219	-347.88645820782125	-344.47969002985064	-344.55716261166907	1581932732.8617067
0	20	5	50	7	0.09319113503668752	0.5557494023169023	0.30173222579517145	1.9	0.3	3.14	0	1	1	7	1	1	1	1	1	1	3	3	3	3	6	-379.05055024157934	-375.31860691961515	-370.1229202672968	-368.3795552509008	-367.8006516364836	-363.5412500405017	-363.4263308604108	-361.96843730097885	-361.53249998838083	-361.64440269496566	1581932732.8617067
0	20	5	50	47	0.09319113503668752	0.5557494023169023	0.30173222579517145	1.9	0.3	3.14	0	1	1	2	1	1	1	1	1	3	3	3	3	3	3	-373.64140237838876	-366.90881160131823	-357.8174031760525	-355.67032423486864	-353.2356104004973	-353.0108913098112	-346.77281179816987	-346.16888266726755	-346.0581085367952	-345.59690738709617	1581932732.8617067
0	40	5	50	65	0.06026338638794292	0.4887750066965672	0.32472992420576496	1.76	0.4	2.78	0	1	1	1	1	1	1	2	2	4	5	4	4	5	2	-413.4863669130605	-387.6990897996139	-384.0139508443799	-379.8076021531324	-378.2321616466803	-381.75765154861176	-381.3495426031871	-375.67201040755083	-376.49393459833664	-378.4083521781215	1581821933.802859
0	40	5	50	7	0.06026338638794292	0.4887750066965672	0.32472992420576496	1.76	0.4	2.78	0	2	2	7	1	2	1	2	2	4	4	4	4	4	2	-418.7082908243488	-398.25816620345324	-397.3728061486657	-392.2217419941434	-392.6195119087702	-392.59946174058393	-392.53812412486525	-390.8556641942323	-390.8429931448648	-390.73282021351923	1581821933.802859
0	40	5	50	47	0.06026338638794292	0.4887750066965674	0.324729924205765	1.76	0.4	2.78	0	1	1	2	1	1	1	2	2	2	5	4	4	4	2	-415.0387716406508	-390.449410970515	-387.3656654687635	-384.94589750392237	-383.2930793792475	-383.3079322565364	-383.1650982189119	-380.73807210069685	-380.4496575915903	-380.2298619120254	1581821933.802859
0	60	5	50	65	0.09037687081912303	0.38400061326050494	0.2408374183220013	1.7	0.52	2.82	0	1	1	1	1	1	1	2	2	4	4	4	4	9	2	-384.54549651619385	-366.2860849879547	-360.46576671884367	-356.3513402907607	-356.09532425066396	-355.33920291002676	-354.9030127446625	-354.40239690503523	-354.3484293444392	-355.8287940403154	1581870355.08028
0	60	5	50	7	0.09037687081912303	0.38400061326050494	0.2408374183220013	1.7	0.52	2.82	0	1	2	7	1	1	1	2	2	4	4	4	6	6	2	-389.483124401287	-374.49412284768516	-369.77238866407447	-367.08916745928366	-366.89470420536605	-366.456760911797	-366.43936562819033	-366.40192833648473	-366.4016360372766	-366.40120008994325	1581870355.08028
0	60	5	50	47	0.09037687081912303	0.38400061326050505	0.2408374183220013	1.7	0.52	2.82	0	1	1	2	1	1	1	2	2	2	5	5	5	9	2	-385.16813493858	-366.77119646734	-361.9660641688192	-357.3262224873573	-355.96125717585534	-355.6004817987626	-355.3394158386796	-355.20061779882815	-355.01367233586336	-355.17683450071127	1581870355.08028
0	80	5	50	65	0.0721030315854424	0.4704676342258177	0.26474363206696105	1.18	0.84	2.12	0	1	1	1	1	1	1	1	3	3	3	3	3	3	3	-389.87113071232596	-374.0014963221894	-365.0454760544428	-363.6706706010926	-359.58233858233666	-356.8896131197097	-356.53306995353086	-355.13958221774726	-354.80673468521934	-354.83996262287894	1581932740.2550633
0	80	5	50	7	0.0721030315854424	0.4704676342258177	0.26474363206696105	1.18	0.84	2.12	0	1	2	7	1	1	1	2	2	2	2	2	6	6	2	-398.9778689768821	-386.9307433093731	-385.7218280173778	-385.6608079102792	-375.0272226462611	-373.92228901592796	-373.90113316099166	-373.50729321444487	-373.06904989744737	-373.06748588685065	1581932740.2550633
0	80	5	50	47	0.0721030315854424	0.4704676342258177	0.26474363206696105	1.18	0.84	2.12	0	1	1	2	1	1	1	1	2	2	2	4	4	4	2	-391.58075356821814	-375.7122738684858	-374.0967544193167	-363.54549039026057	-364.14965429959574	-361.6518480037431	-359.6575561549209	-358.441538625005	-358.4408511834124	-357.97037065755967	1581932740.2550633
0	100	5	50	65	0.10324587279290508	0.7911451820022345	0.36522321170127336	1.0	1.0	2.0	0	1	1	1	1	1	1	1	1	1	1	1	1	9	3	-363.5686664056428	-355.86421905268594	-361.39039482759904	-339.58219772494016	-334.76767043182394	-331.8235406711181	-331.0288333719379	-328.61719483226767	-327.92652512594304	-332.14633585627695	1581932783.607018
0	100	5	50	7	0.10324587279290508	0.7911451820022345	0.36522321170127336	1.0	1.0	2.0	0	1	1	7	1	1	1	1	1	3	3	3	6	3	3	-368.1336708053808	-364.1541637696511	-353.6638533011394	-351.21650720334037	-348.7138349142176	-346.5520447539039	-346.4869755553183	-345.87335861852637	-345.83341254896834	-341.9441263523218	1581932783.607018
0	100	5	50	47	0.1032458727929052	0.7911451820022345	0.36522321170127336	1.0	1.0	2.0	0	1	1	2	1	1	1	1	1	3	3	3	3	3	3	-364.5829149324706	-359.12470520022697	-346.8982061194404	-343.8614980525058	-341.3737611632357	-339.00087219795716	-338.8977261749104	-333.13677335994913	-332.82026411605807	-332.9467452151085	1581932783.607018
0	0	5	100	65	0.06103787762325452	0.6622311078733997	0.2915439504104013	2.17	0.0	3.19	0	1	1	2	1	1	1	1	2	2	5	3	3	5	3	-816.4433751627217	-801.6698845360402	-791.7023724875688	-786.9112692996434	-781.3116910296643	-780.7952436150711	-780.4699722634343	-775.1517914871187	-774.9810081708107	-774.8095811168159	1581823514.047797
0	0	5	100	7	0.06103787762325452	0.6622311078733997	0.2915439504104013	2.17	0.0	3.19	0	1	2	1	1	1	1	1	1	4	3	4	4	4	3	-825.343347533343	-815.8041708620967	-809.4475615522557	-806.3410264331993	-805.9578867691521	-805.6792636360457	-805.6854121788648	-802.9278853621432	-802.5684750163267	-800.710058234721	1581823514.047797
0	0	5	100	47	0.06103787762325452	0.6622311078733997	0.2915439504104013	2.17	0.0	3.19	0	1	1	3	1	1	1	1	1	2	3	3	5	5	3	-819.1858136548352	-804.6787365179177	-795.2491919449745	-792.1824137824573	-786.5322055990631	-785.2022999671233	-782.8334529202292	-783.0606559201442	-780.3970111215286	-781.3134161324588	1581823514.047797
0	20	5	100	65	0.08882104492690758	0.658082710572653	0.3523077169638027	1.93	0.26	3.06	0	1	1	2	1	1	1	2	2	2	2	2	2	2	2	-770.3276321039262	-753.2839588757165	-750.9001835941832	-745.1228487401147	-737.6974194697686	-733.1014605037785	-730.5697847563905	-730.2658013950862	-731.2623079270938	-731.3520221061258	1581818398.8318527
0	20	5	100	7	0.08882104492690758	0.658082710572653	0.3523077169638027	1.93	0.26	3.06	0	1	2	2	1	1	1	2	2	2	3	2	2	2	7	-776.5918509588821	-762.6514051629957	-759.4449254722389	-758.5916804620636	-756.1587619168515	-755.6005799053478	-755.3964813886395	-743.8123208028278	-743.4783992275721	-743.3276914126455	1581818398.8318527
0	20	5	100	47	0.08882104492690758	0.658082710572653	0.3523077169638027	1.93	0.26	3.06	0	1	1	3	1	1	1	2	2	2	2	2	2	7	2	-771.1247504395067	-754.8619607159184	-752.4647989905295	-748.7694564288803	-742.7902832960762	-741.0209259107177	-734.3964164987383	-739.0697327297829	-736.6852111590233	-736.6050861762378	1581818398.8318527
0	40	5	100	65	0.0013114946477040812	0.5748482043269343	0.3466254036030518	1.65	0.43	2.71	0	1	1	2	1	1	1	1	1	2	5	5	5	4	4	-814.8280476567962	-799.1534528865866	-794.9485640548123	-779.145031925168	-774.9602146958948	-774.5419189491977	-772.6581669632927	-772.032988354062	-772.0273577250908	-771.9086532284648	1581932777.7961423
0	40	5	100	7	0.0013114946477040812	0.5748482043269343	0.3466254036030518	1.65	0.43	2.71	0	1	3	1	2	1	1	1	3	3	3	3	6	6	3	-824.6507180306592	-815.8422954590933	-807.5711049296373	-806.358538719412	-802.3972734824208	-801.3552597443022	-801.3536324145216	-801.0658250806163	-801.0639052498634	-801.0640156503963	1581932777.7961423
0	40	5	100	47	0.0013114946477040812	0.5748482043269343	0.3466254036030518	1.65	0.43	2.71	0	1	1	3	1	1	1	1	1	3	3	5	5	5	3	-818.9942170088962	-805.3226900007705	-793.3024307718912	-790.5785954479553	-783.2679535400066	-783.0388394110977	-781.2331571931356	-780.0901821555545	-780.0430186181004	-779.6296566518305	1581932777.7961423
0	60	5	100	65	0.07243980017700624	0.5496420738377505	0.3000539650298896	1.37	0.71	2.34	0	1	1	2	1	1	1	1	2	2	2	4	6	6	2	-748.4882629409598	-735.216950154977	-731.2809292016199	-722.3372657465112	-720.9900538364757	-716.899849656345	-716.1684432082616	-715.422400996857	-714.9326394469922	-714.7726697241302	1581828226.6592011
0	60	5	100	7	0.07243980017700624	0.5496420738377505	0.3000539650298896	1.37	0.71	2.34	0	1	2	1	1	1	1	2	3	3	3	2	2	2	2	-758.210741880859	-748.4721091758539	-747.4267414273984	-747.4170971409441	-747.2304013066679	-747.2285319972093	-747.2278839433487	-739.3512705734935	-739.2371580937282	-739.2092127450109	1581828226.6592011
0	60	5	100	47	0.07243980017700646	0.5496420738377505	0.3000539650298896	1.37	0.71	2.34	0	1	1	3	1	1	1	1	2	2	2	5	5	5	2	-750.6778297173421	-737.8018749126941	-734.511657975026	-726.4084586558063	-722.2746007105475	-721.2814051705942	-720.3246141459341	-719.751690749723	-719.2866222918642	-719.2433877270814	1581828226.6592011
0	80	5	100	65	0.053240208246813636	0.3991311514865786	0.171647515726305	1.15	0.89	2.11	0	1	1	2	1	1	1	1	2	2	2	4	7	7	2	-784.3131793364012	-763.6419259489508	-760.5892454690699	-749.0716486757617	-746.8925054058882	-745.5577224055987	-743.7602869922362	-743.7541313119208	-743.7237751212981	-742.359285110592	1581911835.3713202
0	80	5	100	7	0.053240208246813636	0.3991311514865786	0.171647515726305	1.15	0.89	2.11	0	1	2	2	2	1	1	2	2	2	3	6	6	6	2	-790.2506858790283	-775.6730428017372	-772.4211504973127	-771.7378844042328	-768.9157015910821	-768.0547656665642	-768.7366806760685	-768.5079827683796	-768.5116273646431	-768.5063251436807	1581911835.3713202
0	80	5	100	47	0.053240208246813636	0.3991311514865786	0.171647515726305	1.15	0.89	2.11	0	1	1	3	1	1	1	2	2	4	4	4	4	4	2	-784.648171398396	-767.4685987889684	-760.6773693801264	-755.4630735031302	-754.7357233344502	-754.3014287789612	-754.5661948174055	-753.1507563341812	-752.5231171347167	-751.7629053904348	1581911835.3713202
0	100	5	100	65	0.06914545038862119	0.4156319209893514	0.25995296681410324	1.0	1.0	2.0	0	1	1	2	1	1	1	1	1	2	2	2	5	5	5	-752.571538087173	-740.6549742801457	-732.5436918932975	-726.7312073175698	-720.7146599790813	-720.7126218583867	-715.6788226264853	-714.2541300852535	-711.7200342318324	-710.4312010715387	1581932910.5559497
0	100	5	100	7	0.06914545038862119	0.4156319209893514	0.25995296681410324	1.0	1.0	2.0	0	1	2	1	1	1	1	1	2	2	2	2	4	4	2	-764.0015154794157	-755.1189271071553	-753.6822529194587	-747.9948470850543	-748.7208787079538	-745.4453973065582	-745.3155016199852	-742.7013315816008	-742.219708655522	-741.4821013912763	1581932910.5559497
0	100	5	100	47	0.06914545038862119	0.4156319209893514	0.2599529668141033	1.0	1.0	2.0	0	1	1	3	1	1	1	1	1	2	2	2	4	6	2	-753.5454223878801	-741.9797510536442	-735.4749608331174	-728.9553612930432	-724.5166884286563	-721.0728097195012	-719.147262264516	-717.2304157723747	-714.9964454830763	-714.5664455520375	1581932910.5559497
0	0	5	300	65	0.03154884539761872	0.649040790151458	0.33941276668302	2.3	0.0	3.4633333333333334	0	1	1	5	1	1	1	2	3	3	3	3	3	3	2	-2322.710181922449	-2278.178648277769	-2259.806258698406	-2254.941400220262	-2252.542784869413	-2246.731073263057	-2240.5738611616557	-2240.117971011728	-2239.633912699216	-2245.7784530869903	1581897219.8053272
0	0	5	300	7	0.03154884539761872	0.649040790151458	0.33941276668302	2.3	0.0	3.4633333333333334	0	2	3	3	1	2	1	2	2	3	5	5	5	5	2	-2336.081976960064	-2297.4596589924217	-2283.999987490219	-2279.763077228301	-2273.427931368969	-2272.982671339717	-2272.4060564189717	-2272.132533381562	-2269.2912805800743	-2269.2936013714525	1581897219.8053272
0	0	5	300	47	0.031548845397618715	0.649040790151458	0.33941276668302	2.3	0.0	3.4633333333333334	0	1	1	7	1	1	1	1	2	3	5	5	5	5	2	-2328.340466368005	-2286.351617641326	-2268.5718701794626	-2263.7838846336467	-2255.5803512997245	-2254.3392485166555	-2253.576662984685	-2251.021835890746	-2251.005668927386	-2249.114501164169	1581897219.8053272
0	20	5	300	65	0.061901891669878924	0.8125150933829177	0.3707336973167989	2.1266666666666665	0.18	3.293333333333333	0	1	1	5	1	1	1	1	2	2	4	6	6	6	2	-2364.126528689559	-2331.618994431291	-2325.4068061002617	-2308.524102713201	-2305.687521220444	-2304.729127311973	-2304.788792486583	-2304.540946441913	-2304.5752073219987	-2304.407088653731	1581933365.9454994
0	20	5	300	7	0.061901891669878924	0.8125150933829177	0.3707336973167989	2.1266666666666665	0.18	3.293333333333333	0	2	3	3	1	2	1	1	2	3	3	5	5	5	2	-2370.276223214214	-2343.389876816374	-2331.735889428942	-2327.7059964843147	-2323.628187301267	-2323.43023977839	-2323.425791084661	-2323.124065060303	-2323.1301694941158	-2322.951699372013	1581933365.9454994
0	20	5	300	47	0.061901891669878924	0.8125150933829177	0.3707336973167989	2.1266666666666665	0.18	3.293333333333333	0	1	1	7	1	1	1	1	2	3	5	5	5	5	2	-2364.4847282806563	-2333.0562548650328	-2319.338965868653	-2314.890947417021	-2308.879016464686	-2307.990428528493	-2307.3062890276433	-2306.70922465858	-2306.6544913033704	-2306.450271450058	1581933365.9454994
0	40	5	300	65	0.11672976748102484	0.5190755852270712	0.3343516560999653	1.653333333333333	0.4566666666666666	2.723333333333333	0	1	1	5	1	1	1	1	3	3	3	4	3	5	3	-2407.251005371915	-2388.9173626851584	-2371.3806351307003	-2365.1152907762835	-2361.266889386748	-2361.3443860233424	-2356.10816485905	-2354.901667750993	-2355.5308459607527	-2354.371194539567	1581854462.2254305
0	40	5	300	7	0.11672976748102484	0.5190755852270712	0.3343516560999653	1.653333333333333	0.4566666666666666	2.723333333333333	0	1	3	3	2	1	1	1	3	3	3	3	3	7	3	-2411.3609761293133	-2399.0952340614413	-2387.8819349148434	-2385.810975491557	-2383.9621314135998	-2382.5454408604746	-2381.3266740906392	-2381.1905356494	-2381.157821901409	-2381.035592998733	1581854462.2254305
0	40	5	300	47	0.1167297674810246	0.5190755852270712	0.3343516560999653	1.653333333333333	0.4566666666666666	2.723333333333333	0	1	1	7	1	1	1	1	3	3	3	3	6	6	3	-2408.719818660225	-2392.165232770017	-2375.116772717036	-2370.4151766441764	-2366.1836986793364	-2363.8816197575243	-2363.7648231107923	-2363.058849420077	-2363.1680030782177	-2362.92197794633	1581854462.2254305
0	60	5	300	65	0.04494748352935474	0.6612024462746453	0.3515415352733876	1.413333333333333	0.6666666666666666	2.44	0	1	1	5	1	1	1	1	1	1	1	1	4	7	4	-2296.0450996284226	-2285.344480983091	-2275.2384706906664	-2263.6009600095103	-2258.0465542882644	-2254.121264973996	-2252.646612219612	-2251.9391268446757	-2251.574479656418	-2251.0976189731728	1581823773.3022282
0	60	5	300	7	0.04494748352935474	0.6612024462746453	0.3515415352733876	1.413333333333333	0.6666666666666666	2.44	0	1	3	3	2	1	1	1	1	4	4	3	4	7	3	-2302.488048050205	-2295.399927736025	-2283.600262781853	-2278.548461473688	-2276.9198059963005	-2275.821967106288	-2274.900066954585	-2274.8215212652635	-2274.816115736693	-2274.3853949235045	1581823773.3022282
0	60	5	300	47	0.04494748352935496	0.6612024462746453	0.3515415352733876	1.413333333333333	0.6666666666666666	2.44	0	1	1	7	1	1	1	1	1	1	3	3	7	7	3	-2298.2279612267803	-2287.992248734883	-2274.3925220931874	-2267.918349323861	-2266.755271347717	-2259.901286765777	-2257.7460057365147	-2257.817753838753	-2257.78890702607	-2257.349421754676	1581823773.3022282
0	80	5	300	65	0.026325405511234856	0.5112709033921785	0.3408862218721411	1.2066666666666668	0.85	2.183333333333333	0	1	1	5	1	1	1	2	2	3	5	6	6	5	2	-2395.548813066348	-2331.370853937334	-2319.4665739234465	-2314.625419382777	-2311.482596223725	-2310.886687962229	-2310.6563260798634	-2310.6310072427773	-2310.3422006181313	-2310.373883019903	1581896603.5498657
0	80	5	300	7	0.026325405511234856	0.5112709033921785	0.3408862218721411	1.2066666666666668	0.85	2.183333333333333	0	2	3	2	2	2	1	2	3	4	5	5	5	4	2	-2408.932600047374	-2352.6789711472275	-2344.14418459052	-2341.613825146221	-2341.249764497055	-2341.2186054773592	-2341.179011802109	-2341.152940170487	-2341.151501795213	-2341.1547258427145	1581896603.5498657
0	80	5	300	47	0.026325405511234856	0.5112709033921785	0.3408862218721411	1.2066666666666668	0.85	2.183333333333333	0	1	2	7	1	1	1	2	2	3	3	5	5	5	2	-2399.311286275066	-2336.1985222009025	-2324.900248756577	-2321.465011508551	-2317.770771395257	-2317.026320835408	-2316.737892164325	-2316.5227441608363	-2316.6330253395263	-2316.407849210449	1581896603.5498657
0	100	5	300	65	0.06841373401975903	0.4658576521555554	0.2119595353971832	1.0	1.0	2.0	0	1	1	5	1	1	1	2	2	4	4	4	4	4	2	-2323.9635553988282	-2276.8559886761304	-2259.8523427949344	-2251.4384493683483	-2249.610517469656	-2248.0354087071078	-2245.570628795399	-2244.911456239154	-2244.1948701930946	-2244.1350171289882	1581932739.219141
0	100	5	300	7	0.06841373401975903	0.4658576521555554	0.2119595353971832	1.0	1.0	2.0	0	2	3	3	3	2	1	2	2	3	4	5	5	7	2	-2340.5333177220186	-2299.815924681181	-2287.526827886341	-2282.1994387927994	-2279.741008778584	-2279.409289079121	-2277.96542942754	-2277.805844592191	-2277.7969190363237	-2277.5428377337084	1581932739.219141
0	100	5	300	47	0.06841373401975903	0.4658576521555554	0.2119595353971832	1.0	1.0	2.0	0	1	1	7	1	1	1	2	2	3	6	5	5	5	2	-2326.7319519035937	-2280.668926787569	-2265.4165708325877	-2257.7301414109297	-2254.6001338767346	-2253.2718695649146	-2253.867492195164	-2251.964212597279	-2250.8353947473374	-2250.698808941107	1581932739.219141
0	0	5	600	65	0.06427440064764445	0.5965176548615639	0.3222223395693738	2.2383333333333333	0.0	3.4033333333333333	0	1	1	10	1	1	1	1	1	1	5	5	5	5	3	-4923.558755361789	-4896.275119478742	-4862.657095554661	-4843.402603005425	-4832.206993047977	-4828.979627646691	-4826.499831753746	-4822.712464094374	-4822.420905422017	-4823.5399583298795	1581869161.857362
0	0	5	600	7	0.06427440064764445	0.5965176548615639	0.3222223395693738	2.2383333333333333	0.0	3.4033333333333333	0	2	5	4	4	2	1	1	1	1	5	5	5	4	4	-4930.638114079453	-4904.270250877113	-4878.996289366006	-4860.370134025789	-4851.521542145363	-4850.447505273126	-4848.5515227465585	-4848.252711016579	-4848.170961008759	-4848.158847462642	1581869161.857362
0	0	5	600	47	0.06427440064764445	0.5965176548615639	0.3222223395693738	2.2383333333333333	0.0	3.4033333333333333	0	1	1	1	1	1	1	1	1	1	5	5	5	5	4	-4926.045193950726	-4898.722142718967	-4869.164604758949	-4848.7402806536375	-4840.542167489337	-4838.867245073621	-4836.380230579991	-4834.30202715683	-4832.75568022132	-4833.220035939563	1581869161.857362
0	20	5	600	65	0.08796180051726421	0.3738147869565962	0.2461376746648052	1.9733333333333327	0.21166666666666667	3.098333333333333	0	1	2	10	1	1	1	2	2	2	4	4	4	6	2	-4858.940631112271	-4776.258886578857	-4769.438199863393	-4759.172067965224	-4759.039564838338	-4754.113291281812	-4753.813390394131	-4753.028736923904	-4752.205033090322	-4753.311983927028	1581933614.060603
0	20	5	600	7	0.08796180051726421	0.3738147869565962	0.2461376746648052	1.9733333333333327	0.21166666666666667	3.098333333333333	0	2	2	2	6	2	1	2	2	2	2	2	7	7	2	-4867.728501395355	-4793.1673881612705	-4791.65191753188	-4783.961060226067	-4780.158370656882	-4779.582143046167	-4779.516071934673	-4779.524048083001	-4779.544834455718	-4779.575360362689	1581933614.060603
0	20	5	600	47	0.08796180051726421	0.3738147869565962	0.2461376746648052	1.9733333333333332	0.21166666666666667	3.098333333333333	0	1	2	2	1	1	1	2	2	2	2	4	4	6	2	-4862.5192539235295	-4783.555806660008	-4779.87126771276	-4769.623095354719	-4765.947566446259	-4765.055339087165	-4764.81395026292	-4765.237930385487	-4764.813460030467	-4763.806578334059	1581933614.060603
0	40	5	600	65	0.15229486172399442	0.53685646894033	0.3218737138708559	1.721666666666667	0.4066666666666667	2.775	0	1	2	10	1	1	1	2	3	3	3	3	3	3	2	-4600.343554224686	-4468.65129768879	-4444.7738096259945	-4439.281144517707	-4435.405421682316	-4431.035291126964	-4430.8205814901285	-4417.874697561424	-4417.131151650238	-4414.722397252499	1581933812.0002012
0	40	5	600	7	0.15229486172399442	0.53685646894033	0.3218737138708559	1.721666666666667	0.4066666666666667	2.775	0	2	3	3	4	2	1	2	3	3	3	3	6	6	2	-4610.62563512326	-4486.4011549084025	-4466.7649847374505	-4461.505820221533	-4456.8103444001035	-4453.488158895554	-4452.969385933458	-4451.162474808436	-4450.648170615609	-4447.991907849598	1581933812.0002012
0	40	5	600	47	0.15229486172399442	0.53685646894033	0.321873713870856	1.721666666666667	0.4066666666666667	2.775	0	1	2	2	1	1	1	2	3	5	3	3	3	3	2	-4601.7394691941245	-4470.523027942553	-4447.7797243659725	-4442.013214401483	-4438.042986370365	-4439.818536351213	-4430.0659321435305	-4424.502769324916	-4424.004940291312	-4420.926748998874	1581933812.0002012
0	60	5	600	65	0.032056363749718764	0.4707552641573253	0.2216778864647897	1.48	0.6083333333333333	2.465	0	1	2	10	1	1	1	2	3	3	3	5	7	7	2	-4774.833059913844	-4641.163052320866	-4617.150955640501	-4614.498994400623	-4602.259724202693	-4601.304859589512	-4601.212625080852	-4601.7646114578165	-4602.308098177393	-4601.604844300648	1581933668.9054928
0	60	5	600	7	0.032056363749718764	0.4707552641573253	0.2216778864647897	1.48	0.6083333333333333	2.465	0	2	3	3	4	2	1	2	4	4	4	3	3	3	2	-4781.9082299668235	-4652.513632133212	-4633.397327377641	-4632.283320920767	-4632.2975907596165	-4632.066039536081	-4632.04871944961	-4625.889324399859	-4625.964090540976	-4624.254544334963	1581933668.9054928
0	60	5	600	47	0.032056363749718764	0.4707552641573253	0.2216778864647897	1.48	0.6083333333333333	2.465	0	1	2	2	1	1	1	2	4	4	6	4	4	4	2	-4777.372813393792	-4645.281463018663	-4623.416742524755	-4614.94792993698	-4620.542075738913	-4611.25424628344	-4618.936466557496	-4609.2195222291275	-4613.1327383832395	-4609.745203650837	1581933668.9054928
0	80	5	600	65	0.040038798497748496	0.5635458403123637	0.24493481922379684	1.1616666666666666	0.8616666666666667	2.15	0	1	2	10	1	1	1	2	2	2	2	2	2	2	3	-4448.145912267026	-4368.686566832865	-4436.0766351195425	-4324.400155031698	-4307.575375304344	-4305.949264541499	-4299.998701581509	-4298.3988234579865	-4298.149111540909	-4300.817199863321	1581825944.6778984
0	80	5	600	7	0.040038798497748496	0.5635458403123637	0.24493481922379684	1.1616666666666666	0.8616666666666667	2.15	0	3	4	4	5	3	1	1	3	4	3	3	6	6	2	-4456.238293081574	-4378.180587828273	-4341.616221101872	-4332.131868413053	-4328.964650655337	-4327.496639877661	-4327.510902095359	-4326.361141050753	-4326.232138492829	-4325.788741598853	1581825944.6778984
0	80	5	600	47	0.040038798497748496	0.5635458403123637	0.24493481922379684	1.1616666666666666	0.8616666666666667	2.15	0	1	2	2	1	1	1	1	3	3	3	6	6	6	2	-4449.145648406298	-4369.3688702187865	-4327.228607955582	-4315.260318994484	-4310.366623153772	-4306.188765159848	-4306.1438276459585	-4304.1525457266	-4304.285572748825	-4303.750349284364	1581825944.6778984
0	100	5	600	65	0.17779019824217454	0.4917673949266706	0.3477638360381171	1.0	1.0	2.0	0	1	2	10	1	1	1	2	2	3	5	5	5	5	2	-4781.648719434886	-4630.3805269545755	-4592.6046599313895	-4576.3460647413895	-4564.02301259757	-4563.440209755508	-4558.754012291168	-4556.986263954175	-4555.814940110033	-4555.621972596193	1581932856.3196702
0	100	5	600	7	0.17779019824217454	0.4917673949266706	0.3477638360381171	1.0	1.0	2.0	0	3	5	4	4	3	1	2	2	3	4	5	4	5	2	-4788.126224951061	-4645.567352374411	-4614.918672565088	-4599.279851856927	-4590.589548411266	-4587.827340803201	-4584.499343884249	-4584.008827459688	-4583.932912940543	-4583.898291612271	1581932856.3196702
0	100	5	600	47	0.17779019824217468	0.4917673949266706	0.3477638360381171	1.0	1.0	2.0	0	1	2	2	1	1	1	2	2	3	5	5	5	5	2	-4784.790268141597	-4637.727942504449	-4601.406733034464	-4585.582137495786	-4572.09149707161	-4571.047893170311	-4569.411731969228	-4566.6594970355045	-4565.789330824196	-4565.259419607162	1581932856.3196702
0	0	5	1000	65	0.06689622054703502	0.39225277274409776	0.2471832325643771	2.239	0.0	3.394	0	1	2	2	1	1	1	2	3	4	5	4	4	4	2	-7984.349230137735	-7867.761758781608	-7825.391809622834	-7816.765772139502	-7814.5436282168575	-7814.350901886741	-7813.92128867778	-7806.542120658792	-7804.868471266147	-7810.739980358274	1581833654.449197
0	0	5	1000	7	0.06689622054703502	0.39225277274409776	0.2471832325643771	2.239	0.0	3.394	0	3	3	3	7	3	1	2	3	3	3	3	4	4	2	-7988.134651027245	-7875.133811561763	-7839.179831184408	-7835.44661850086	-7834.490398763854	-7830.674232501856	-7830.142895532007	-7827.433750573366	-7827.326871565432	-7827.54765259415	1581833654.449197
0	0	5	1000	47	0.06689622054703502	0.39225277274409776	0.2471832325643771	2.239	0.0	3.3939999999999997	0	1	2	2	1	1	1	2	3	3	4	4	8	3	2	-7985.751906608272	-7869.404138631136	-7829.230634828034	-7822.5687515558375	-7821.452504542959	-7818.498983221276	-7815.2052839326425	-7813.965541173333	-7818.522540227835	-7813.807306460691	1581833654.449197
0	20	5	1000	65	0.10532944400473987	0.6553515733353956	0.33917942928720984	1.964	0.206	3.0980000000000003	0	1	2	1	1	1	1	2	2	2	5	5	5	9	2	-7862.341857802869	-7788.692447450236	-7763.256379644499	-7744.064611797495	-7730.97711326067	-7727.813622960765	-7726.050611034012	-7725.466113901123	-7724.91321461616	-7725.6321684663135	1581934576.0312316
0	20	5	1000	7	0.10532944400473987	0.6553515733353956	0.33917942928720984	1.964	0.206	3.0980000000000003	0	2	4	4	2	2	1	2	2	4	4	4	4	4	2	-7865.898056542941	-7800.313374912632	-7783.353481064422	-7769.0497810634915	-7768.2300101596375	-7767.850816927571	-7767.742035742178	-7757.727457296545	-7757.737035537387	-7757.740763766842	1581934576.0312316
0	20	5	1000	47	0.10532944400473987	0.6553515733353956	0.33917942928720984	1.964	0.20600000000000002	3.0980000000000003	0	1	2	2	1	1	1	2	2	2	4	4	4	6	2	-7862.417540999638	-7789.234947529185	-7763.9871985115515	-7745.621401027702	-7744.2388703315955	-7730.48990882425	-7731.383066507398	-7726.8469675200795	-7725.566196652166	-7726.4053958235645	1581934576.0312316
0	40	5	1000	65	0.03693933749217115	0.6447261273811294	0.31423207725059005	1.706	0.407	2.762	0	1	2	2	1	1	1	2	2	5	4	4	4	4	2	-7521.9548562180735	-7428.784752265902	-7401.659543809009	-7384.574901357728	-7382.390908162863	-7385.18448592126	-7382.185170046514	-7379.061513609729	-7375.661450042909	-7380.013668413716	1581885915.1959283
0	40	5	1000	7	0.03693933749217115	0.6447261273811294	0.31423207725059005	1.706	0.407	2.762	0	3	4	4	7	3	1	2	4	4	4	4	4	4	2	-7529.993453095783	-7447.449719423108	-7419.632546061877	-7408.046927892825	-7408.060988308864	-7406.162415275867	-7405.792217131251	-7405.4382284624035	-7405.310269984272	-7404.53815315139	1581885915.1959283
0	40	5	1000	47	0.03693933749217115	0.6447261273811294	0.31423207725059005	1.706	0.40700000000000003	2.762	0	1	2	2	1	1	1	2	2	4	4	4	4	4	2	-7526.352164870915	-7437.749822991578	-7410.916752074382	-7395.516327955795	-7393.932802644826	-7391.965516824847	-7390.720876681989	-7392.394124134801	-7390.559063806964	-7389.838842315025	1581885915.1959283
0	60	5	1000	65	0.12247749501428318	0.4512900691928705	0.2394403986638805	1.422	0.6609999999999999	2.439	0	1	1	1	1	1	1	2	2	2	2	4	4	9	2	-7634.360271450811	-7571.62346003895	-7560.966651735658	-7533.712008259156	-7526.9534180819055	-7522.999096733963	-7521.612799746621	-7522.446960576592	-7521.609008538321	-7522.888560275018	1581845828.889703
0	60	5	1000	7	0.12247749501428318	0.4512900691928705	0.2394403986638805	1.422	0.6609999999999999	2.439	0	2	4	4	10	2	1	2	2	2	4	4	4	4	2	-7642.004410712636	-7586.082856270424	-7578.411293813974	-7556.170075668427	-7554.542025040828	-7551.971280525413	-7551.512536566371	-7547.210761295437	-7547.208016399836	-7547.203415525355	1581845828.889703
0	60	5	1000	47	0.12247749501428308	0.4512900691928706	0.2394403986638805	1.422	0.6609999999999999	2.439	0	1	2	2	1	1	1	2	2	2	4	4	4	4	2	-7638.380468435116	-7579.284876306967	-7568.914526292227	-7543.348297926235	-7542.408272049698	-7534.963725538293	-7536.02342829135	-7530.861863991925	-7530.391230612482	-7531.148873988907	1581845828.889703
0	80	5	1000	65	0.11322700090239045	0.7077691357119913	0.3633978817259432	1.185	0.8370000000000001	2.174	0	1	1	1	2	1	1	1	1	4	4	4	4	4	4	-8180.419423569862	-8115.081511118347	-8069.053373959692	-8020.321129562658	-8013.244438470576	-8008.810474052995	-8006.6835393655065	-8001.704800568405	-8001.337014679229	-8001.628263779509	1581933706.4501717
0	80	5	1000	7	0.11322700090239045	0.7077691357119913	0.3633978817259432	1.185	0.8370000000000001	2.174	0	4	4	4	8	4	1	1	1	2	4	5	5	5	4	-8188.981521841983	-8128.75401543343	-8088.3735165482385	-8044.985522860691	-8041.343094551609	-8040.994333483087	-8039.0725121107	-8037.416731172099	-8036.389517656433	-8036.211004416256	1581933706.4501717
0	80	5	1000	47	0.11322700090239045	0.7077691357119913	0.3633978817259432	1.185	0.8370000000000001	2.174	0	1	2	2	2	1	1	1	1	4	4	4	4	4	4	-8185.957566692265	-8123.547225254735	-8082.26239203283	-8033.354109083828	-8028.6110579683755	-8026.966700640113	-8025.838904242979	-8022.072235918063	-8020.790931169046	-8016.641790860358	1581933706.4501717
0	100	5	1000	65	0.005626634446156964	0.2183750940516831	0.099917785117881	1.0	1.0	2.0	0	1	1	1	1	1	1	2	2	2	3	5	5	8	2	-7336.281823522823	-7282.530311229576	-7263.136411949327	-7255.908888241488	-7239.301487256285	-7235.841543025892	-7236.9769018801635	-7231.517202156883	-7232.671036159788	-7234.7136453035255	1581933330.9511607
0	100	5	1000	7	0.005626634446156964	0.2183750940516831	0.099917785117881	1.0	1.0	2.0	0	2	4	4	6	2	1	2	2	2	3	3	4	4	2	-7346.92129734971	-7298.763228077969	-7284.378771286925	-7274.102446090809	-7268.326464321925	-7268.345527642529	-7256.860988697768	-7256.831435729338	-7255.458482440916	-7255.439898862303	1581933330.9511607
0	100	5	1000	47	0.005626634446156964	0.2183750940516831	0.099917785117881	1.0	1.0	2.0	0	1	2	1	2	1	1	2	2	2	2	3	4	7	2	-7343.228352912252	-7289.810576703997	-7274.003989292241	-7260.938064006315	-7254.8699825569165	-7251.145812498678	-7236.673121741034	-7236.077847684543	-7235.7540413353245	-7233.801199370197	1581933330.9511607
0	0	5	5000	47	0.1342566981968909	0.5194921104382875	0.3162891220414617	2.2462	0.0	3.3938	0	2	3	3	2	2	1	1	3	4	6	5	5	8	2	-39712.58838480503	-39456.97794983808	-39345.95232252024	-39313.53347039298	-39306.46184116621	-39304.928171783205	-39305.94191104602	-39301.0257355168	-39302.774375741516	-39304.23815859047	1582045936.3755665
0	0	5	5000	7	0.1342566981968909	0.5194921104382875	0.3162891220414617	2.2462	0.0	3.3938	0	3	4	4	8	3	1	1	3	4	3	3	5	5	2	-39715.62911799696	-39465.01613470183	-39351.07832235787	-39324.73411964745	-39318.70478844675	-39318.26304873152	-39318.40030220968	-39318.01475068665	-39317.5278808651	-39315.863502050015	1582045936.3755665
0	20	5	5000	47	0.10735564221965954	0.4758454947241847	0.2288478353768691	1.9944	0.2048	3.1212	0	3	3	3	4	3	1	1	3	3	3	7	7	7	3	-40607.583991935964	-40230.043204330366	-39966.17525994227	-39941.19073327453	-39929.468490356965	-39927.69024562083	-39927.40225771735	-39929.60021514904	-39928.16706217951	-39928.54738617297	1582051992.2823956
0	20	5	5000	7	0.10735564221965954	0.4758454947241847	0.2288478353768691	1.9944	0.2048	3.1212	0	3	4	4	10	3	1	1	3	3	3	5	7	7	3	-40611.15602089656	-40239.06234141489	-39980.10779433103	-39952.45571442017	-39947.82219792897	-39946.030505138064	-39943.69177741005	-39943.49892301581	-39943.26590788812	-39942.42267432809	1582051992.2823956
0	40	5	5000	47	0.06422332506895179	0.5211075360106119	0.29438640481129064	1.7078	0.4302	2.7739999999999996	0	2	4	4	7	2	1	2	2	2	6	4	4	5	2	-37257.27833028643	-36523.95394578483	-36473.94257204022	-36411.95983357519	-36406.122802029015	-36404.547067304935	-36410.42191415368	-36396.0378252558	-36398.424015922006	-36399.6770297034	1582054130.0520613
0	40	5	5000	7	0.06422332506895179	0.5211075360106119	0.29438640481129064	1.7078	0.4302	2.7739999999999996	0	3	6	6	7	3	1	2	3	3	3	3	3	6	2	-37269.96428236408	-36543.00278652727	-36493.839875572616	-36490.22948177504	-36489.745064435134	-36428.59177843837	-36428.33657676577	-36427.409767166784	-36427.36403697897	-36417.87291642027	1582054130.0520613
0	60	5	5000	47	0.13119875849961882	0.5892525255386679	0.30253473765285954	1.4482	0.6284	2.471	0	3	4	4	2	3	1	1	1	4	3	6	6	6	3	-39690.790654363685	-39498.98538353125	-39239.7430809065	-39151.44230857062	-39141.9373463039	-39136.11521207151	-39139.34539525273	-39136.460808919015	-39136.239487767765	-39135.75970187964	1582050754.1458251
0	60	5	5000	7	0.13119875849961882	0.5892525255386679	0.30253473765285954	1.4482	0.6284	2.471	0	4	5	5	9	4	1	1	1	3	3	3	4	4	3	-39694.40099060042	-39505.83633291507	-39252.617868017005	-39171.462358492194	-39158.68899852251	-39157.667803092416	-39157.9270918732	-39157.022285738814	-39156.43044543122	-39156.32522225377	1582050754.1458251
0	80	5	5000	47	0.03643149219303588	0.6038206030746531	0.2455981235764333	1.1906	0.8444	2.1808	0	2	3	2	3	2	1	2	2	5	4	4	7	7	2	-39054.10574050607	-38726.60995302431	-38677.19109148523	-38632.17580266437	-38629.09762830818	-38629.748501778195	-38623.58874101151	-38625.12405141363	-38624.945833378195	-38622.32318295123	1582047793.8057983
0	80	5	5000	7	0.03643149219303588	0.6038206030746531	0.2455981235764333	1.1906	0.8444	2.1808	0	4	4	4	10	4	1	2	2	2	4	6	6	6	2	-39057.43586079647	-38731.21449829247	-38683.79620544853	-38641.572298504245	-38633.75933226598	-38632.68162570982	-38633.11783412715	-38632.90809905637	-38632.842401528535	-38632.376718345855	1582047793.8057983
0	100	5	5000	47	0.015050075750527747	0.7205353006125831	0.2779269702618304	1.0	1.0	2.0	0	3	3	3	4	3	1	1	1	3	3	4	4	4	2	-38139.49617585143	-38137.04013444416	-37346.768938060566	-37331.6235820623	-37328.43232936498	-37327.62774602997	-37327.612631753225	-37319.15206839118	-37319.69496252409	-37320.78621196396	1582029870.619604
0	100	5	5000	7	0.015050075750527747	0.7205353006125831	0.2779269702618304	1.0	1.0	2.0	0	3	3	3	10	3	1	1	3	3	3	5	5	5	3	-38143.05815176731	-37702.027362088775	-37355.450151669305	-37353.81107493144	-37340.8389242438	-37340.78720218271	-37339.954629163636	-37338.99581098103	-37338.727021659535	-37338.35875669404	1582029870.619604
0	0	6	20	65	0.03961042384602187	0.2923395853560742	0.17786899893838287	2.05	0.0	3.1	0	1	1	8	1	1	1	1	1	1	2	2	6	6	6	-159.76968359626744	-154.50711909436097	-151.10617872871063	-147.60723682178147	-146.69623173883645	-142.6166717130546	-142.44752295949792	-142.1448303967052	-142.12428669406657	-142.0215710343652	1581821834.8188055
0	0	6	20	7	0.03961042384602187	0.2923395853560742	0.17786899893838287	2.05	0.0	3.1	0	1	1	3	1	1	1	2	1	1	1	1	2	6	4	-165.9390607409491	-163.01475742751256	-162.39513014932544	-162.39413129711036	-157.00149572589808	-155.88921655384385	-155.8850263968381	-155.88792039656585	-155.8877024480929	-155.75639614189572	1581821834.8188055
0	0	6	20	47	0.03961042384602165	0.2923395853560742	0.17786899893838282	2.05	0.0	3.1	0	1	1	10	1	1	1	1	4	2	2	3	3	4	5	-160.17550260454814	-154.86046052641322	-151.35527729269322	-148.76772132008767	-148.77844277192585	-145.12805340439914	-145.12932739728515	-143.44851840543447	-143.44999124210216	-143.21623225565858	1581821834.8188055
0	20	6	20	65	0.1040487364323538	0.5748437390276763	0.3503145762319599	2.25	0.05	3.4	0	1	1	4	1	1	1	1	4	4	4	4	6	6	3	-146.79390859670508	-141.18783611295484	-135.30347782311924	-134.0413204352784	-134.07206928033423	-133.69744704635664	-133.71785516002785	-133.71438894299516	-133.67913028945088	-133.70105996062927	1581933069.4020965
0	20	6	20	7	0.1040487364323538	0.5748437390276763	0.3503145762319599	2.25	0.05	3.4	0	1	1	3	1	1	1	1	3	3	3	3	5	5	3	-153.31667790581668	-148.23784699607583	-144.5770260360759	-144.56654417909292	-143.85322163302953	-143.85316408949538	-143.85321226585356	-143.51786755145588	-143.51753298692944	-143.51925035307048	1581933069.4020965
0	20	6	20	47	0.1040487364323538	0.5748437390276762	0.3503145762319599	2.25	0.05	3.4	0	1	1	3	1	1	1	1	3	3	3	7	7	7	3	-148.94199981272018	-143.2570420105267	-137.34346644615056	-137.06729562804287	-136.44393131255768	-136.4474401736431	-136.09332351836977	-136.43582234861952	-136.09606882310464	-136.09544630152524	1581933069.4020965
0	40	6	20	65	0.00865422556951212	0.8148865432983353	0.45233549294588	1.6	0.65	2.7	0	1	1	8	1	1	1	1	1	1	5	5	5	5	3	-148.610757884745	-145.59427787540545	-144.53671194463618	-140.85561517508532	-138.8563245108285	-138.84887686402146	-138.67711498310337	-137.96708280531877	-137.96584703936355	-137.81781472390986	1581933075.8656373
0	40	6	20	7	0.00865422556951212	0.8148865432983353	0.45233549294588	1.6	0.65	2.7	0	1	1	3	1	1	1	1	3	3	3	3	3	6	3	-152.01315787507062	-150.2996388448093	-147.74389712226218	-147.6667157978318	-147.6582485246666	-146.32542845564092	-146.32595637416532	-146.2928222518846	-146.28178627162927	-146.22306290565461	1581933075.8656373
0	40	6	20	47	0.008654225569511786	0.8148865432983353	0.45233549294588	1.6	0.65	2.7	0	1	1	1	1	1	1	1	3	3	3	3	3	3	3	-149.07840633361437	-146.0583954976981	-143.0811772780103	-142.18493385035066	-141.8628185470689	-141.52792868357406	-140.59473804023546	-139.86831888180606	-139.8671344298172	-139.7499595090033	1581933075.8656373
0	60	6	20	65	0.059789954184509934	0.5492175523921716	0.3142271868133933	1.55	0.6	2.7	0	1	1	8	1	1	1	1	2	4	4	4	4	4	4	-151.19857493233567	-143.39318177703703	-140.2692452362793	-133.48888133554442	-133.21562275381785	-132.97319072447914	-132.49311261075422	-131.8218728434999	-131.82395032434331	-131.82210208101202	1581933169.8223557
0	60	6	20	7	0.059789954184509934	0.5492175523921716	0.3142271868133933	1.55	0.6	2.7	0	1	1	3	1	1	1	1	4	4	4	4	4	4	4	-155.3274589110632	-150.7238721157453	-148.4496764215113	-143.26772344059518	-148.03061300434902	-148.0304839649683	-148.0299593973408	-142.3292770214619	-142.32924564071428	-142.28391414354832	1581933169.8223557
0	60	6	20	47	0.059789954184509934	0.5492175523921716	0.3142271868133933	1.55	0.6	2.7	0	1	1	4	1	1	1	1	2	2	6	4	4	4	7	-151.3167567434538	-143.98084826192982	-140.68588962509807	-134.73170777929846	-134.26558857099155	-134.2538665893625	-140.1565211947547	-133.8224235395852	-133.56732496218572	-133.5713271549557	1581933169.8223557
0	80	6	20	65	0.05676604895003722	0.5580339790324425	0.3013167254840764	1.2	0.85	2.2	0	1	1	5	1	1	1	1	3	3	3	5	5	5	3	-137.1243927928636	-131.81825499246037	-124.01186077072893	-123.28567498747988	-121.96826515612541	-121.9599686675638	-121.73785259517722	-121.73095638873691	-121.72432182268436	-121.51933661366523	1581896726.9184103
0	80	6	20	7	0.05676604895003722	0.5580339790324425	0.3013167254840764	1.2	0.85	2.2	0	1	1	3	1	1	1	1	1	3	3	3	5	5	3	-141.2028706111958	-137.64802079133287	-131.7646354917348	-130.90270251117423	-129.8897344391766	-129.8387278237986	-129.81448404857323	-128.93013598050982	-128.88401383149278	-128.65588456336673	1581896726.9184103
0	80	6	20	47	0.05676604895003722	0.5580339790324425	0.3013167254840764	1.2	0.85	2.2	0	1	1	10	1	1	1	1	3	3	3	3	3	6	3	-137.64374980024456	-132.89929674639652	-125.1893646133309	-124.43234677585986	-124.41379654149763	-123.10390659970358	-123.0540157160883	-122.88721113050255	-122.85761641186909	-122.43872660640993	1581896726.9184103
0	100	6	20	65	0.0013793203051368776	0.6816443678013698	0.22309819755632104	1.0	1.0	2.0	0	1	1	10	1	1	1	1	3	3	3	3	3	3	3	-153.09391446471486	-145.8278335032435	-137.08082546373493	-135.85772778234184	-134.55910143219558	-134.4138718043871	-132.2957298307204	-131.63892816646876	-131.55651161325534	-128.85303110415018	1581897838.9187803
0	100	6	20	7	0.0013793203051368776	0.6816443678013698	0.22309819755632104	1.0	1.0	2.0	0	1	1	3	1	1	1	1	3	3	3	3	6	3	3	-157.2747559257401	-153.24649601075834	-145.1400691042741	-144.1947961343003	-144.00136470741106	-142.5734395366945	-142.57345221771132	-142.43386122953277	-142.4341174067425	-138.70992210693643	1581897838.9187803
0	100	6	20	47	0.0013793203051368776	0.6816443678013698	0.22309819755632102	1.0	1.0	2.0	0	1	1	9	1	1	1	1	3	3	3	3	3	3	3	-153.3069862218288	-147.4278046039597	-138.7044539280401	-137.77767980443946	-135.87025054675357	-135.37328864226959	-135.7123981844904	-132.01057548158266	-131.5943311562167	-131.5909993200915	1581897838.9187803
0	0	6	50	65	0.038222844838805	0.5040986114665121	0.21806620279927846	2.4	0.0	3.44	0	1	1	1	1	1	1	1	1	1	4	5	5	5	2	-401.2596696852297	-397.0094637271646	-381.311527779184	-376.32691732199874	-374.2684591896013	-373.57117949997263	-372.5137221292592	-371.56806020777896	-371.6021236588591	-371.55712437751936	1581933108.127909
0	0	6	50	7	0.038222844838805	0.5040986114665121	0.21806620279927846	2.4	0.0	3.44	0	1	1	7	1	1	1	1	1	1	3	3	5	5	3	-411.0733846978109	-408.8041441351195	-397.01423889985534	-395.65233640590486	-393.2539532365188	-392.86058825118965	-392.50716108802493	-391.3489624110683	-391.3489012396266	-391.71026321960227	1581933108.127909
0	0	6	50	47	0.038222844838805	0.5040986114665121	0.21806620279927846	2.4	0.0	3.44	0	1	1	2	1	1	1	1	1	1	4	4	4	4	3	-404.5275716835363	-398.2929633804928	-386.9026738159844	-381.9892622475744	-381.1738160280452	-378.48428693142824	-378.18833946385695	-377.2238695102686	-376.7487163578705	-375.33128604670645	1581933108.127909
0	20	6	50	65	0.02590293052778548	0.5400904935731571	0.1968227223814984	2.02	0.18	3.12	0	1	1	1	1	1	1	1	1	1	1	1	1	1	3	-377.56856730221773	-371.51072824393515	-369.30699084257566	-362.3311510277425	-356.29006083005714	-353.41067404542565	-349.34622248446783	-348.7803726368366	-348.77770223681915	-349.07918077049726	1581933138.26046
0	20	6	50	7	0.02590293052778548	0.5400904935731571	0.1968227223814984	2.02	0.18	3.12	0	1	1	7	1	1	1	1	1	1	1	1	1	1	6	-382.93744692615684	-380.766244201856	-378.04310024638494	-374.1124680009453	-371.7167396813804	-366.3646834073857	-366.3649066015089	-364.9157763936608	-364.5373494208288	-365.6341870738034	1581933138.26046
0	20	6	50	47	0.025902930527785476	0.5400904935731571	0.1968227223814984	2.02	0.18	3.12	0	1	1	2	1	1	1	1	1	1	1	1	1	7	7	-377.58094368282303	-371.689242718974	-367.35874856528426	-364.2810677231592	-362.1161639336242	-355.75429056428396	-350.20178597249725	-350.4993409011812	-349.84866035753	-349.32728902170334	1581933138.26046
0	40	6	50	65	0.07075923203002943	0.4139020936856069	0.21584133096070715	1.68	0.38	2.74	0	1	1	1	1	1	1	2	2	2	2	2	8	8	2	-383.61987714459656	-373.5918786070214	-368.37410630638834	-364.397099987166	-359.4807744405467	-356.60198299562063	-354.48238916131857	-354.398475935524	-357.6053963816003	-357.33189126843484	1581931250.8598676
0	40	6	50	7	0.07075923203002943	0.4139020936856069	0.21584133096070715	1.68	0.38	2.74	0	1	1	7	1	1	1	1	2	2	2	2	2	4	2	-394.9722653171156	-388.24899974904434	-386.0473806388742	-381.6852214903429	-380.20680958669226	-379.89151091010314	-379.84668503971636	-375.3630577907802	-374.3931437056542	-375.1838663738025	1581931250.8598676
0	40	6	50	47	0.07075923203002943	0.4139020936856069	0.21584133096070715	1.68	0.38	2.74	0	1	1	2	1	1	1	1	1	1	1	2	2	2	2	-384.9552515895855	-377.328040757207	-374.5103457404864	-368.4489120961329	-365.86756967643163	-361.11969068268746	-358.267756929073	-356.2292043317694	-355.45189220012213	-355.31358985732857	1581931250.8598676
0	60	6	50	65	0.13399461091028786	0.5065048119152498	0.2905813865164423	1.36	0.76	2.4	0	1	1	1	1	1	1	1	2	3	4	4	7	9	2	-393.38466738075584	-378.41943253045486	-370.01220963284766	-365.8156266783945	-365.16088654661286	-362.6798216893251	-362.35663653900286	-362.26740039684233	-362.2085812919879	-362.9980602716778	1581933120.526271
0	60	6	50	7	0.13399461091028786	0.5065048119152498	0.2905813865164423	1.36	0.76	2.4	0	1	2	7	1	1	1	2	2	2	2	6	8	6	2	-399.5099814819404	-389.6987602366156	-385.82602677704944	-382.26091892428946	-380.2239863376288	-377.4503281908125	-377.4494339429081	-377.44046871069963	-377.4482598820771	-376.1476674571245	1581933120.526271
0	60	6	50	47	0.13399461091028786	0.5065048119152498	0.2905813865164423	1.36	0.76	2.4	0	1	1	2	1	1	1	2	3	3	6	5	3	5	7	-394.36025304047587	-380.91278402317636	-373.54456047772385	-369.4421385667707	-366.3766715535305	-366.1370071582557	-370.0498045762975	-363.1059564481895	-362.05125587224404	-361.93768505150877	1581933120.526271
0	80	6	50	65	0.026375735438028625	0.3834609810529398	0.1854669356312268	1.3	0.82	2.26	0	1	1	1	1	1	1	1	2	2	2	2	5	7	2	-403.40390728157104	-392.9104582304741	-388.4766008690248	-386.84734150585416	-380.2858265427182	-379.30606398065163	-378.7064220674772	-378.6429734059858	-378.61303186321663	-378.5646185072854	1581933143.9441602
0	80	6	50	7	0.026375735438028625	0.3834609810529398	0.1854669356312268	1.3	0.82	2.26	0	1	1	7	1	1	1	2	2	2	2	2	2	2	7	-407.5396403630799	-400.1907031566262	-399.9841101701297	-399.8929245652008	-395.54315864348365	-392.98856476466415	-396.0443066339282	-391.66294369824067	-391.64754424835314	-391.64668339787454	1581933143.9441602
0	80	6	50	47	0.026375735438028625	0.3834609810529398	0.1854669356312268	1.3	0.82	2.26	0	1	1	2	1	1	1	1	2	2	6	6	4	4	7	-403.3947459897877	-393.16117083269097	-389.9858000011007	-383.64335382225767	-382.4390728223622	-380.8800636637893	-385.5559655486068	-379.7629286564544	-379.7507525759039	-379.74730715819015	1581933143.9441602
0	100	6	50	65	0.06870825359113553	0.5361806480918068	0.2414906109330485	1.0	1.0	2.0	0	1	1	1	1	1	1	1	1	2	2	2	5	7	2	-367.99419910443254	-356.9884304926036	-355.3618278128325	-347.3108249287806	-341.55542034162767	-341.3664468948194	-338.8465914447993	-338.83805961608056	-338.7995095953741	-338.7894624275829	1581825963.8593054
0	100	6	50	7	0.06870825359113553	0.5361806480918068	0.2414906109330485	1.0	1.0	2.0	0	1	1	7	1	1	1	1	1	4	3	4	4	4	3	-373.41979981671824	-366.85199307048583	-361.0363294518589	-358.60590094692213	-357.4447392998574	-357.4024621927902	-357.38378708605256	-354.2959341583596	-354.02644872290057	-353.8918141523433	1581825963.8593054
0	100	6	50	47	0.06870825359113553	0.5361806480918068	0.2414906109330485	1.0	1.0	2.0	0	1	1	2	1	1	1	2	2	2	2	2	7	7	2	-368.58197909699936	-357.7696435286247	-351.96944241520134	-347.95590701363784	-343.2393413396373	-341.26134750878447	-340.1575669669478	-340.1494781634875	-339.8954665501829	-339.4805629409286	1581825963.8593054
0	0	6	100	65	0.08946953365985999	0.7406692462363085	0.331465865394385	2.22	0.0	3.31	0	1	1	2	1	1	1	2	2	3	3	5	5	5	2	-791.88207499353	-767.8336180393084	-757.8786566746411	-752.7764141629608	-749.2900559385463	-748.0045861312891	-747.4519801651991	-747.3270633958992	-744.8611299951367	-744.8098745689776	1581819520.557931
0	0	6	100	7	0.08946953365985999	0.7406692462363085	0.331465865394385	2.22	0.0	3.31	0	2	2	2	1	2	1	2	3	4	5	4	4	4	2	-802.5902356225372	-777.8197196231233	-771.0523726632565	-768.6461769497162	-768.2192183310568	-768.1793507117047	-768.1785748612951	-765.8724454876898	-765.1720430962204	-764.3656218539311	1581819520.557931
0	0	6	100	47	0.0894695336598601	0.7406692462363086	0.331465865394385	2.22	0.0	3.31	0	1	1	3	1	1	1	2	2	3	3	7	7	7	2	-792.2454577589607	-768.4125861367266	-759.4136928786794	-757.8095954825287	-752.2085675027369	-751.0142874370952	-747.935324595947	-751.3681692531925	-750.5713439565433	-750.4868298919317	1581819520.557931
0	20	6	100	65	0.09680046280093037	0.5823079309774171	0.3485220423448189	1.95	0.2	3.14	0	1	1	2	1	1	1	1	3	4	4	3	4	8	3	-780.3289142145943	-763.3007654737514	-751.0164309365393	-747.3164769822023	-747.1611828219752	-746.8575223370427	-744.7880242106044	-741.1608935473787	-741.1350415193796	-746.4392871259822	1581933176.656163
0	20	6	100	7	0.09680046280093037	0.5823079309774171	0.3485220423448189	1.95	0.2	3.14	0	1	2	2	1	1	1	1	3	3	3	3	3	3	3	-783.8922666232997	-770.3151150994972	-762.4894759599226	-762.2615307324463	-761.7389422029286	-761.6348823378346	-761.6406621072874	-758.966627037242	-758.482057084838	-757.6001460980609	1581933176.656163
0	20	6	100	47	0.09680046280093037	0.5823079309774171	0.3485220423448189	1.95	0.2	3.14	0	1	1	3	1	1	1	1	3	3	3	7	5	5	3	-781.6172811768283	-765.5624261021704	-754.0092376070012	-751.6096070624507	-747.4453906932358	-746.597211223068	-745.8450823316953	-747.888462878071	-743.4316148268041	-743.0629564327995	1581933176.656163
0	40	6	100	65	0.06231576899305469	0.4246259207222086	0.19353570676469384	1.66	0.44	2.74	0	1	1	2	1	1	1	1	1	1	3	3	6	8	3	-793.3086919215692	-784.0308131322745	-773.4670264607843	-767.1240684442108	-762.5992979378908	-760.5462360278142	-760.0148487013884	-759.1291433571332	-759.1871706022072	-759.1453408034693	1581821286.1729777
0	40	6	100	7	0.06231576899305469	0.4246259207222086	0.19353570676469384	1.66	0.44	2.74	0	1	1	1	1	1	1	1	1	2	2	5	5	6	5	-802.4589590828195	-797.0445754818802	-793.320654318383	-790.0876481342807	-787.4543322153404	-786.8655376836654	-786.8607610070693	-786.8623942144583	-786.8588252240428	-786.8123030740035	1581821286.1729777
0	40	6	100	47	0.06231576899305469	0.4246259207222086	0.19353570676469384	1.66	0.44	2.74	0	1	1	3	1	1	1	1	1	1	1	4	4	4	4	-794.778514329198	-787.2189039538963	-778.4920564929104	-771.7867962573923	-770.5997688589148	-765.5226997579978	-764.091421583188	-763.2381523922238	-763.1489383245786	-762.2894046157271	1581821286.1729777
0	60	6	100	65	0.06016680710250433	0.4660403636629069	0.2645919794887851	1.37	0.66	2.41	0	1	1	2	1	1	1	1	1	3	3	3	4	9	9	-808.5956833810131	-790.5395006251076	-777.862098728216	-770.1430480579141	-769.2901544447093	-758.6679528845302	-756.9145966544091	-756.8383081900024	-755.6874536871808	-771.4901060175197	1581933121.857555
0	60	6	100	7	0.06016680710250433	0.4660403636629069	0.2645919794887851	1.37	0.66	2.41	0	1	3	2	1	1	1	1	1	3	3	3	5	5	3	-814.2639029969855	-799.3809747188136	-788.2733700538298	-784.4893343597553	-778.3820249810045	-777.5541483854324	-776.1929525936816	-775.8178977134372	-775.7731379029918	-774.8396952214038	1581933121.857555
0	60	6	100	47	0.06016680710250433	0.4660403636629069	0.2645919794887851	1.37	0.66	2.41	0	1	1	3	1	1	1	1	1	3	5	5	5	5	5	-811.7942256600141	-795.8846526478635	-783.0358760837645	-776.1146776891902	-766.8557756023288	-765.5122928468487	-764.7541180764152	-764.2526995533234	-763.0022212728935	-763.1032341269798	1581933121.857555
0	80	6	100	65	0.007903276572411966	0.3680792746607051	0.2494347136797503	1.27	0.79	2.21	0	1	1	2	1	1	1	2	2	2	2	2	4	4	2	-789.40765001556	-763.8435615193613	-757.954901966797	-746.3460201440632	-741.8220015884121	-738.7490971766713	-734.3026519759378	-734.076838818895	-731.6945805633824	-731.5139301799423	1581896852.8177235
0	80	6	100	7	0.007903276572411966	0.3680792746607051	0.2494347136797503	1.27	0.79	2.21	0	2	2	2	2	2	1	2	3	3	4	4	3	3	2	-797.903161455634	-775.714723855921	-768.3610006946756	-766.0719912971124	-764.9348642954828	-764.9131604589685	-763.2776716124202	-762.6853574999549	-757.1518071696631	-755.0447111789218	1581896852.8177235
0	80	6	100	47	0.007903276572411966	0.3680792746607051	0.2494347136797503	1.27	0.79	2.21	0	1	1	3	1	1	1	2	2	3	3	3	3	3	2	-794.5257782140509	-771.1316491325517	-762.7299764551814	-758.9519309608571	-756.7666159914046	-756.3570639393381	-749.5736952839083	-744.248357178157	-743.9110288290499	-742.9134777098891	1581896852.8177235
0	100	6	100	65	0.0317597984831256	0.426866118651326	0.22064564981675167	1.0	1.0	2.0	0	1	1	2	1	1	1	1	1	1	5	5	5	5	7	-807.5284630766972	-798.3743303138405	-790.610435490869	-784.1503106764119	-779.7041174461557	-778.1882715937606	-778.0432584597135	-774.8463309262885	-774.2202829872682	-773.7907285389595	1581933080.9797688
0	100	6	100	7	0.0317597984831256	0.426866118651326	0.22064564981675167	1.0	1.0	2.0	0	1	1	1	1	1	1	1	3	3	3	4	4	4	2	-814.3198509989586	-807.8412548820484	-803.1910580562221	-800.2393675839608	-798.5452665704863	-796.9484546155995	-796.6163232239267	-795.1901476247232	-795.1475252864055	-795.1458671404553	1581933080.9797688
0	100	6	100	47	0.03175979848312571	0.426866118651326	0.2206456498167517	1.0	1.0	2.0	0	1	1	3	1	1	1	1	1	3	3	3	5	5	3	-809.8847255175509	-800.6376587341049	-793.3390904908032	-788.8337313302001	-784.9529827781097	-783.6699209601873	-782.0231436553826	-779.8266349436307	-779.0926571187804	-778.6798034692491	1581933080.9797688
0	0	6	300	65	0.054236329549836926	0.2780082042554378	0.14230793909563347	2.2333333333333334	0.0	3.45	0	1	1	5	1	1	1	1	1	1	1	5	5	5	5	-2384.0729278034205	-2375.219546435152	-2361.6287942410777	-2356.6687784713063	-2344.119619330588	-2341.0381600926785	-2339.335438407704	-2336.0335214031948	-2335.0932851977977	-2334.737209276861	1581933401.106375
0	0	6	300	7	0.054236329549836926	0.2780082042554378	0.14230793909563347	2.2333333333333334	0.0	3.45	0	1	1	1	2	1	1	1	1	1	1	1	3	3	5	-2390.3232318075616	-2384.245646405481	-2374.486916400056	-2370.976824012272	-2370.5044541907127	-2360.583639011483	-2358.883681760853	-2357.269659897745	-2357.165309971192	-2356.1926817426997	1581933401.106375
0	0	6	300	47	0.054236329549836926	0.2780082042554378	0.14230793909563347	2.2333333333333334	0.0	3.45	0	1	1	7	1	1	1	1	1	1	1	3	3	3	5	-2385.1277415782292	-2376.7972353956093	-2362.823086300515	-2358.108298101018	-2357.1866776731877	-2345.9378963485897	-2343.8651693635293	-2339.395410379209	-2338.08119910397	-2338.4146464808073	1581933401.106375
0	20	6	300	65	0.019667121187051717	0.5269439087049113	0.2729783639458171	1.9	0.2466666666666667	2.986666666666667	0	1	1	5	1	1	1	1	2	2	3	5	5	9	3	-2386.8613771876544	-2364.360736826925	-2348.9198316337	-2346.2814066623396	-2332.9007300918797	-2331.2647551440177	-2330.463946643516	-2329.327823347568	-2328.8860617437063	-2337.2333019868365	1581877046.3168633
0	20	6	300	7	0.019667121187051717	0.5269439087049113	0.2729783639458171	1.9	0.2466666666666667	2.986666666666667	0	1	3	3	1	1	1	1	3	3	3	5	5	5	3	-2393.192112176337	-2374.8462660131813	-2361.139566009881	-2355.332206855387	-2352.3657789766244	-2351.7696508041745	-2350.541091191849	-2349.7450735333027	-2349.347993116241	-2349.199583637664	1581877046.3168633
0	20	6	300	47	0.019667121187051717	0.5269439087049113	0.27297836394581715	1.9	0.2466666666666667	2.986666666666667	0	1	1	7	1	1	1	1	3	3	5	3	7	7	3	-2388.7338468086277	-2367.331460981929	-2351.8119916631517	-2343.0839358437797	-2338.1145033077073	-2337.3040648468977	-2336.381020041691	-2336.716409291472	-2336.517249665212	-2336.0821923887866	1581877046.3168633
0	40	6	300	65	0.0814500318034288	0.645530189372193	0.29636306183556976	1.7166666666666666	0.3933333333333333	2.75	0	1	1	5	1	1	1	2	2	4	4	4	6	6	2	-2337.013182892744	-2308.9102527465006	-2294.007989390441	-2280.839136506345	-2278.7218554449364	-2273.9764889725893	-2273.4256645628466	-2272.8462086140744	-2273.147031947082	-2271.8423637187425	1581844575.9488268
0	40	6	300	7	0.0814500318034288	0.645530189372193	0.29636306183556976	1.7166666666666666	0.3933333333333333	2.75	0	2	3	3	1	2	1	2	2	4	4	4	5	5	2	-2346.0993882762496	-2319.126317758418	-2309.880281366108	-2303.730911925558	-2301.510643898588	-2301.162760072124	-2299.757304697291	-2299.049667270345	-2298.7765924464106	-2298.3617455583035	1581844575.9488268
0	40	6	300	47	0.0814500318034288	0.645530189372193	0.29636306183556976	1.7166666666666666	0.3933333333333333	2.75	0	1	1	7	1	1	1	2	2	2	2	4	6	6	2	-2338.3052182578517	-2310.746869199764	-2298.633144436748	-2286.748396832869	-2282.835196420629	-2279.2665519148914	-2279.2665297501458	-2278.0158818007603	-2277.6941094754043	-2277.169751836633	1581844575.9488268
0	60	6	300	65	0.025640030631993604	0.6091524549688871	0.3528757396179314	1.47	0.6133333333333333	2.466666666666667	0	1	1	5	1	1	1	1	1	3	3	3	5	5	3	-2475.841493395828	-2455.100876726777	-2435.991711154782	-2427.358660311949	-2422.4177243375225	-2419.7223649716343	-2419.116658990242	-2416.391433814977	-2415.127568016777	-2413.433932852154	1581876987.5938337
0	60	6	300	7	0.025640030631993604	0.6091524549688871	0.3528757396179314	1.47	0.6133333333333333	2.466666666666667	0	1	3	3	2	1	1	1	3	4	3	3	6	6	3	-2489.1657102383524	-2472.561332105188	-2459.938668671617	-2454.9246454358395	-2453.442379732152	-2452.3067938475533	-2452.3079181835715	-2451.598163330593	-2451.4963376170344	-2451.4946228195104	1581876987.5938337
0	60	6	300	47	0.025640030631993604	0.6091524549688871	0.3528757396179314	1.47	0.6133333333333333	2.466666666666667	0	1	1	7	1	1	1	1	1	3	4	3	4	5	3	-2476.369503391301	-2456.283657037827	-2441.213533035308	-2432.619691986573	-2428.7413897201754	-2427.048776641359	-2426.5532833207	-2422.762071078729	-2422.455161335363	-2421.736180418805	1581876987.5938337
0	80	6	300	65	0.10006123098498154	0.3960149404668976	0.22681677548320744	1.15	0.88	2.1666666666666665	0	1	1	5	1	1	1	1	1	1	2	2	2	2	3	-2486.01699836221	-2468.2530790448395	-2464.131518783665	-2445.728684580557	-2436.629745732028	-2433.313229781856	-2431.158926487171	-2421.50526018055	-2419.929850584969	-2416.356571325905	1581850108.36326
0	80	6	300	7	0.10006123098498154	0.3960149404668976	0.22681677548320744	1.15	0.88	2.1666666666666665	0	1	3	3	2	1	1	1	1	3	3	3	3	3	3	-2497.940115900259	-2487.034981598257	-2476.1691652502263	-2473.46339744791	-2469.5893087666464	-2469.1415034824067	-2460.884087764872	-2458.270964248037	-2456.7875323150947	-2455.7852988686946	1581850108.36326
0	80	6	300	47	0.10006123098498154	0.3960149404668976	0.22681677548320744	1.15	0.88	2.1666666666666665	0	1	1	7	1	1	1	1	1	3	3	3	3	3	3	-2487.8346279770635	-2471.966694116777	-2457.870205591327	-2451.8416548363816	-2443.139270001525	-2440.344577277223	-2429.6164254654645	-2426.848152358773	-2423.6681906579597	-2422.875104977487	1581850108.36326
0	100	6	300	65	0.021818782933349046	0.32512648630346164	0.1720334486480553	1.0	1.0	2.0	0	1	1	5	1	1	1	1	2	2	5	5	5	5	2	-2282.998618695141	-2259.601171584169	-2257.229883343298	-2238.891756094951	-2234.464322473414	-2234.227839773819	-2233.914026163963	-2233.702111066604	-2233.619138251659	-2231.96593864487	1581831152.5662842
0	100	6	300	7	0.021818782933349046	0.32512648630346164	0.1720334486480553	1.0	1.0	2.0	0	1	3	2	2	1	1	1	2	3	3	3	7	6	2	-2290.9565486357396	-2274.552323503045	-2266.498998999301	-2262.8785908901973	-2260.3300250902075	-2258.575685601959	-2258.406180645161	-2258.408994466171	-2258.3959284878288	-2257.778962124899	1581831152.5662842
0	100	6	300	47	0.021818782933349046	0.32512648630346164	0.1720334486480553	1.0	1.0	2.0	0	1	1	7	1	1	1	1	3	3	3	5	5	5	3	-2285.6102201745052	-2265.220296096658	-2251.03818044351	-2246.6009946235517	-2243.6174768439623	-2243.707853748278	-2241.493691654495	-2241.014997083466	-2241.1510141691438	-2240.779749746379	1581831152.5662842
0	0	6	600	65	0.027938737264817	0.3521375719839765	0.1566253919179186	2.2016666666666667	0.0	3.341666666666667	0	1	1	10	1	1	1	2	2	2	2	2	2	5	2	-4806.979346824703	-4755.704212185472	-4749.577164838162	-4745.236717115553	-4735.33409491945	-4734.635025874521	-4734.895675944007	-4728.643449253278	-4727.006896192684	-4728.603787950356	1581934131.3531353
0	0	6	600	7	0.027938737264817	0.3521375719839765	0.1566253919179186	2.2016666666666667	0.0	3.341666666666667	0	2	2	2	3	2	1	2	2	2	2	2	2	8	2	-4813.726204559872	-4768.384582939423	-4764.283732773719	-4761.016514439919	-4757.927354058623	-4755.352375696726	-4753.314271311494	-4751.192170117203	-4750.8839050445395	-4750.706009939673	1581934131.3531353
0	0	6	600	47	0.02793873726481721	0.3521375719839765	0.1566253919179187	2.2016666666666667	0.0	3.341666666666667	0	1	2	1	1	1	1	2	2	2	2	2	7	7	2	-4808.313111725343	-4757.531143693126	-4750.3930701707595	-4743.8658060514235	-4737.451199727875	-4734.871394041036	-4730.019154085229	-4730.849155676007	-4729.28420826876	-4728.4024270419395	1581934131.3531353
0	20	6	600	65	0.013109495279506334	0.6796490518654416	0.3208818514959831	1.985	0.2083333333333333	3.0966666666666667	0	1	1	10	1	1	1	1	1	1	1	4	6	6	3	-4885.0130672446585	-4867.833237128474	-4866.802793776375	-4829.97406520569	-4825.972899914057	-4816.095222178245	-4816.858783726116	-4814.069683312687	-4813.51240677339	-4815.11180930469	1581845138.0870028
0	20	6	600	7	0.013109495279506334	0.6796490518654416	0.3208818514959831	1.985	0.2083333333333333	3.0966666666666667	0	1	4	4	2	1	1	1	1	1	5	4	4	4	3	-4891.740366667329	-4877.789000380135	-4858.703911066996	-4848.773094081091	-4844.029990355161	-4842.930384606978	-4842.52277292592	-4835.335793588789	-4834.745866974232	-4834.2326465369015	1581845138.0870028
0	20	6	600	47	0.013109495279506445	0.6796490518654416	0.32088185149598314	1.985	0.20833333333333331	3.0966666666666667	0	1	1	1	1	1	1	1	1	1	4	4	7	4	3	-4886.071604360118	-4869.66523239569	-4846.336992774371	-4834.017958042399	-4828.645601120728	-4822.414445200438	-4818.274470335646	-4817.701939146058	-4817.319101150841	-4813.87460226477	1581845138.0870028
0	40	6	600	65	0.06079077471995487	0.5432837666195005	0.2505884756882323	1.735	0.41	2.795	0	1	1	10	1	1	1	1	3	3	3	5	5	5	3	-4901.540952750442	-4852.189402381607	-4816.325925118976	-4804.365800414917	-4797.933127085117	-4796.609422589901	-4792.8378176234555	-4790.276935991225	-4791.404880044398	-4786.437133739199	1581837066.2736812
0	40	6	600	7	0.06079077471995487	0.5432837666195005	0.2505884756882323	1.735	0.41	2.795	0	3	4	4	6	3	1	1	3	4	5	4	4	4	3	-4908.970795559529	-4863.9985840699355	-4833.9364781884415	-4822.498545931629	-4821.960838479408	-4821.953117078405	-4821.886765298919	-4816.491941654807	-4815.543345956413	-4815.316534134254	1581837066.2736812
0	40	6	600	47	0.06079077471995487	0.5432837666195005	0.2505884756882323	1.735	0.41	2.795	0	1	2	1	1	1	1	1	3	3	4	4	6	6	3	-4902.266733152121	-4853.727013474581	-4818.077291358755	-4804.865416483747	-4802.478962575441	-4796.081582027173	-4795.241262972294	-4793.46421111475	-4793.04839632012	-4793.500751727072	1581837066.2736812
0	60	6	600	65	0.04184219114960375	0.2798607724905884	0.16547871790180627	1.45	0.605	2.4716666666666667	0	1	1	10	1	1	1	1	1	3	3	3	5	5	3	-4894.745269777121	-4865.6430842042855	-4835.5202345869175	-4825.088524660338	-4819.403869438921	-4818.3179602098435	-4813.926358599737	-4813.426126686594	-4812.0644125417575	-4811.945182815782	1581815920.0246155
0	60	6	600	7	0.04184219114960375	0.2798607724905884	0.16547871790180627	1.45	0.605	2.4716666666666667	0	1	3	3	2	1	1	1	3	3	4	4	3	3	3	-4902.8122968443795	-4880.663856177489	-4856.890134949836	-4850.064423502841	-4847.700406700903	-4844.461357201114	-4842.994891693126	-4842.653000847083	-4842.52825666817	-4842.424410892764	1581815920.0246155
0	60	6	600	47	0.04184219114960375	0.2798607724905884	0.16547871790180627	1.45	0.605	2.4716666666666667	0	1	1	1	1	1	1	1	3	3	4	3	3	4	3	-4900.061743966784	-4874.6140984324575	-4847.9203317589445	-4838.6398543926925	-4836.121720755109	-4832.171628484235	-4831.726371818093	-4832.7254682355815	-4831.5103513079885	-4832.148967722602	1581815920.0246155
0	80	6	600	65	0.0576280927083066	0.7599452927743442	0.3555146961332681	1.2466666666666666	0.8083333333333333	2.243333333333333	0	1	1	10	1	1	1	2	2	2	4	4	4	4	2	-4989.656435570256	-4939.575184875632	-4920.17704112018	-4907.3221256768575	-4900.88249972334	-4895.784006386643	-4891.793683978161	-4889.018364023213	-4888.0505199945455	-4887.711583968006	1581892462.2504373
0	80	6	600	7	0.0576280927083066	0.7599452927743442	0.3555146961332681	1.2466666666666666	0.8083333333333333	2.243333333333333	0	2	4	4	4	2	1	2	2	4	4	4	4	4	2	-4995.080997697908	-4954.151933073042	-4939.168788582363	-4927.367486761927	-4923.988117760635	-4921.752712873637	-4919.884060247578	-4918.132442576613	-4917.886004242839	-4918.603226143998	1581892462.2504373
0	80	6	600	47	0.05762809270830649	0.7599452927743442	0.3555146961332681	1.2466666666666666	0.8083333333333333	2.243333333333333	0	1	1	1	2	1	1	2	2	2	4	4	6	6	2	-4991.486411158424	-4945.611635548288	-4935.9504963596	-4914.0732487611685	-4909.617500237324	-4904.64167280416	-4904.482261352673	-4902.316480286766	-4900.75860579505	-4900.451772870318	1581892462.2504373
0	100	6	600	65	0.06897826593552991	0.5923525408866464	0.2976081627652519	1.0	1.0	2.0	0	1	1	10	1	1	1	1	1	2	4	4	4	4	4	-4588.768994408063	-4555.797458536344	-4548.633073823181	-4514.119470210255	-4510.169666011845	-4505.4643763168515	-4502.276969834843	-4500.879075842729	-4500.5164297466745	-4499.723534612069	1581933166.8113124
0	100	6	600	7	0.06897826593552991	0.5923525408866464	0.2976081627652519	1.0	1.0	2.0	0	2	4	4	2	2	1	1	2	2	5	5	5	5	2	-4601.871188509154	-4571.665313930395	-4555.421106754237	-4539.433592091045	-4535.362100783289	-4534.6989923313595	-4534.325804395045	-4533.365959017191	-4531.881078649232	-4532.06188193433	1581933166.8113124
0	100	6	600	47	0.06897826593552991	0.5923525408866464	0.2976081627652519	1.0	1.0	2.0	0	1	1	1	1	1	1	1	2	2	4	4	5	5	4	-4593.866131441663	-4561.474667624587	-4540.764024662923	-4521.828915075736	-4516.731196184757	-4515.450566951369	-4513.36895852214	-4509.981957838127	-4509.674771032804	-4508.414881957102	1581933166.8113124
0	0	6	1000	65	0.056283237702756894	0.3670407934545475	0.19574203700186976	2.249	0.0	3.42	0	1	1	1	1	1	1	2	2	2	2	4	8	4	2	-7877.393015823325	-7821.144122833568	-7800.5389658052845	-7778.438682257181	-7771.717036151496	-7766.1661811504055	-7765.278923965581	-7762.067161163782	-7765.540919390865	-7762.834169293839	1581897204.7296023
0	0	6	1000	7	0.056283237702756894	0.3670407934545475	0.19574203700186976	2.249	0.0	3.42	0	2	4	4	3	2	1	2	2	2	5	5	5	5	2	-7889.04472170523	-7837.761340381967	-7819.8669222067065	-7805.858238603325	-7798.61247811231	-7797.702369240634	-7797.672283322671	-7792.510381483407	-7792.117608495555	-7792.385549521275	1581897204.7296023
0	0	6	1000	47	0.056283237702756894	0.3670407934545475	0.19574203700186976	2.249	0.0	3.42	0	1	2	1	1	1	1	2	2	2	4	4	4	4	2	-7877.815300865137	-7822.9601605396165	-7804.690508250866	-7783.322249467623	-7775.735000707325	-7769.866036209269	-7767.137030726988	-7766.320811649093	-7768.600008378087	-7767.812516087021	1581897204.7296023
0	20	6	1000	65	0.04121325299935708	0.5637023471938641	0.29087926046061313	2.02	0.213	3.147	0	1	1	1	1	1	1	1	2	2	4	4	4	5	2	-7917.784923875362	-7875.906062337235	-7851.388169644924	-7833.957746284219	-7826.071991791039	-7821.60569084577	-7821.228973843372	-7815.380997778307	-7808.980042863376	-7811.0136623955	1581935411.381636
0	20	6	1000	7	0.04121325299935708	0.5637023471938641	0.29087926046061313	2.02	0.213	3.147	0	2	4	4	6	2	1	2	2	4	4	4	4	5	2	-7928.608607681693	-7887.7935947347005	-7869.008375683263	-7857.138199988103	-7852.8938172048975	-7850.758734620356	-7849.164957538779	-7846.105787241831	-7844.521861442519	-7843.144495265306	1581935411.381636
0	20	6	1000	47	0.04121325299935708	0.5637023471938641	0.29087926046061313	2.02	0.213	3.147	0	1	1	1	1	1	1	2	1	2	4	4	4	4	2	-7920.51447149235	-7878.358868488185	-7854.997348743926	-7837.414808140877	-7833.529895809049	-7826.962456151681	-7825.886248349756	-7820.178708194491	-7820.3808438531105	-7819.524586114768	1581935411.381636
0	40	6	1000	65	0.03820114470923086	0.7076526608259499	0.2890893650974776	1.766	0.377	2.875	0	1	2	1	1	1	1	2	2	2	2	5	5	8	2	-7941.401978764834	-7863.5323443289735	-7849.508115927459	-7835.119777143394	-7827.872776995675	-7825.136120504948	-7823.981764544951	-7819.789329274659	-7821.120870760641	-7821.813409185979	1581934906.718078
0	40	6	1000	7	0.03820114470923086	0.7076526608259499	0.2890893650974776	1.766	0.377	2.875	0	2	3	3	7	2	1	2	2	2	4	4	4	4	2	-7949.36337859315	-7873.945843049325	-7864.486612861783	-7856.486981535753	-7853.881134828044	-7853.619672558827	-7853.603263057215	-7848.088084102883	-7847.566061559027	-7846.947853483927	1581934906.718078
0	40	6	1000	47	0.03820114470923086	0.7076526608259499	0.2890893650974775	1.766	0.377	2.875	0	1	2	2	1	1	1	2	2	2	4	4	6	6	2	-7942.786682268042	-7863.80534274446	-7850.7734741391105	-7838.106723887146	-7834.340939456051	-7825.954972061347	-7826.097703272635	-7823.344627272363	-7824.2129598042175	-7822.703442447159	1581934906.718078
0	60	6	1000	65	0.05594137098249197	0.4791430428913981	0.1798408412390898	1.415	0.64	2.422	0	1	1	1	1	1	1	1	2	2	3	3	5	9	2	-7924.67431738558	-7886.709689529056	-7869.35237453077	-7865.530503620358	-7852.365235914227	-7849.553585319729	-7848.7798825593445	-7847.153425766656	-7846.058975351877	-7848.996850405518	1581934861.2895486
0	60	6	1000	7	0.05594137098249197	0.4791430428913981	0.1798408412390898	1.415	0.64	2.422	0	1	4	4	4	1	1	2	2	4	5	4	6	8	2	-7932.659042413927	-7905.266925196045	-7891.995385098306	-7883.173775799087	-7880.2513581737285	-7879.122362438306	-7878.729145920761	-7878.251087759503	-7878.212984829405	-7878.1492780363305	1581934861.2895486
0	60	6	1000	47	0.05594137098249197	0.4791430428913981	0.1798408412390898	1.415	0.64	2.4219999999999997	0	1	1	1	2	1	1	2	2	4	6	5	5	5	2	-7925.668014980457	-7893.676710614129	-7876.08195621174	-7864.71325488644	-7860.798922362554	-7859.413320540493	-7859.820673618174	-7856.853478869026	-7856.229272484139	-7855.366216331722	1581934861.2895486
0	80	6	1000	65	0.08221297704616815	0.7312736588457849	0.4743880146841183	1.161	0.86	2.142	0	1	2	2	1	1	1	1	3	3	3	6	6	6	3	-7541.734012350374	-7434.239716082761	-7369.1095441529615	-7356.8032580479285	-7348.333236070648	-7342.468125223603	-7342.503201688402	-7341.97640679303	-7336.891947033587	-7339.567114945254	1581854964.4077184
0	80	6	1000	7	0.08221297704616815	0.7312736588457849	0.4743880146841183	1.161	0.86	2.142	0	3	4	4	8	3	1	1	3	4	3	4	4	4	3	-7550.918507781592	-7452.569404169336	-7393.512086841283	-7384.587071494328	-7381.316869337335	-7379.8432645546545	-7378.198849108127	-7371.918694357238	-7373.491644821507	-7371.770891772056	1581854964.4077184
0	80	6	1000	47	0.08221297704616815	0.7312736588457849	0.4743880146841183	1.161	0.86	2.142	0	1	3	3	1	1	1	1	3	3	4	4	4	4	3	-7544.337573291335	-7438.0586523174525	-7374.020438846985	-7362.009940323808	-7358.883074097918	-7354.515230242397	-7352.948676683625	-7345.930822078485	-7343.706597185009	-7343.427900668404	1581854964.4077184
0	100	6	1000	65	0.07992987646648607	0.5309779280208294	0.22989322440606616	1.0	1.0	2.0	0	1	1	1	1	1	1	1	1	4	4	4	4	4	4	-8243.617400733809	-8205.512411251833	-8183.576102853189	-8151.39053812058	-8149.676936147949	-8149.099994706043	-8145.387829964388	-8142.457711886582	-8141.5413212318845	-8141.043023774861	1581889158.2957046
0	100	6	1000	7	0.07992987646648607	0.5309779280208294	0.22989322440606616	1.0	1.0	2.0	0	2	4	4	5	2	1	1	2	2	4	4	4	4	4	-8256.481908317743	-8227.700451252073	-8210.946321927924	-8193.186233688108	-8190.3135887884655	-8189.460222242126	-8189.42546988648	-8188.9403610297595	-8188.952099560331	-8188.922118980272	1581889158.2957046
0	100	6	1000	47	0.07992987646648607	0.5309779280208294	0.22989322440606616	1.0	1.0	2.0	0	1	1	1	1	1	1	1	1	4	4	6	4	6	4	-8249.51838907542	-8215.5360791505	-8193.474913867409	-8167.273466604861	-8160.670994273236	-8157.696221533756	-8158.851948755079	-8159.312229197535	-8157.4458532593835	-8157.009007512199	1581889158.2957046
0	0	6	5000	47	0.06776705260161864	0.8192813338079751	0.4648950592484229	2.2486	0.0	3.4014	0	2	3	3	5	2	1	2	3	3	3	3	6	6	2	-38270.172222711386	-37763.707582599876	-37624.4665671312	-37599.268689418015	-37594.65344421209	-37549.5617417441	-37552.7009558674	-37550.199657209516	-37551.12092193261	-37547.937959585375	1582056310.8391738
0	0	6	5000	7	0.06776705260161864	0.8192813338079751	0.4648950592484229	2.2486	0.0	3.4014	0	3	7	7	6	3	1	2	3	4	3	3	3	4	2	-38274.81920667458	-37774.84204736915	-37640.192952671365	-37619.18695837584	-37611.767464820165	-37611.727525954455	-37573.67522444479	-37572.34608255413	-37572.33964250015	-37571.366616050436	1582056310.8391738
0	20	6	5000	47	0.033203612507538886	0.6204864850980616	0.27172177541361964	1.9742	0.2056	3.0926	0	2	3	3	6	2	1	1	3	4	4	4	4	4	2	-36603.8600833375	-36265.998705358965	-36109.14531998161	-36071.96733199767	-36071.73363991664	-36070.40126837855	-36065.18432070192	-36066.0857694929	-36066.97216721045	-36064.95492153797	1582050132.404547
0	20	6	5000	7	0.033203612507538886	0.6204864850980616	0.27172177541361964	1.9742	0.2056	3.0926	0	4	4	4	10	4	1	1	3	4	3	6	6	6	2	-36605.558825664535	-36267.59055964273	-36115.68434754084	-36078.17432892951	-36073.99620235622	-36072.44701770791	-36072.261665997234	-36072.00403720162	-36071.97859842672	-36071.85380990725	1582050132.404547
0	40	6	5000	47	0.0014689425325730145	0.7124074170258174	0.2952412514064841	1.7246	0.4238	2.801	0	1	4	4	5	1	1	1	1	2	5	5	5	4	2	-37196.457509649284	-37040.30399264038	-37014.05073048112	-36875.158069785	-36849.095246807556	-36848.16827968351	-36846.75172776696	-36845.26680632383	-36845.13343618985	-36846.5593239763	1582060548.348992
0	40	6	5000	7	0.0014689425325730145	0.7124074170258174	0.2952412514064841	1.7246	0.4238	2.801	0	4	5	5	10	4	1	1	1	5	5	5	5	5	2	-37195.23838497134	-37039.9287642719	-36940.020757012164	-36879.17702995385	-36852.618151708884	-36852.65479094855	-36851.81875375038	-36851.79955452109	-36851.63366166601	-36850.41246801315	1582060548.348992
0	60	6	5000	47	0.031111391109826855	0.5599390281921099	0.2844023032409842	1.4594	0.6272	2.491	0	2	3	3	5	2	1	2	3	5	5	3	5	5	2	-37886.76409006869	-37603.109970355865	-37495.62075245773	-37473.11818862621	-37466.32210331912	-37472.62154156815	-37459.767148772095	-37459.28111665006	-37461.540054274774	-37455.37673006585	1582048759.8582442
0	60	6	5000	7	0.031111391109826855	0.5599390281921099	0.2844023032409842	1.4594	0.6272	2.491	0	3	5	5	10	3	1	2	3	4	5	5	5	5	2	-37889.44810995125	-37614.46835384589	-37509.08089981152	-37487.81778040245	-37478.66563982808	-37478.63788984662	-37476.93364672178	-37474.729322629886	-37474.70426633358	-37474.20046267168	1582048759.8582442
0	80	6	5000	47	0.0667733058230584	0.280607145274819	0.19081817975388735	1.1854	0.8446	2.1724	0	2	3	3	6	2	1	1	3	4	4	4	4	4	3	-39579.258814024724	-39373.26865261136	-39237.15652201974	-39222.326204850106	-39219.199141436235	-39216.395691020916	-39214.4042983158	-39213.15320146233	-39206.20477473551	-39207.745894198444	1582362172.0447328
0	80	6	5000	7	0.0667733058230584	0.280607145274819	0.19081817975388735	1.1854	0.8446	2.1724	0	3	4	4	8	3	1	1	3	4	3	4	4	4	3	-39582.4199954302	-39381.00533291899	-39249.59125517355	-39236.28117087949	-39233.30159888048	-39228.66847034563	-39219.27412353798	-39218.385254892004	-39214.92736593144	-39214.82095302316	1582362172.0447328
0	100	6	5000	47	0.06441127147064929	0.6658960674222637	0.3242536680819741	1.0	1.0	2.0	0	3	4	4	4	3	1	1	3	4	3	6	6	6	3	-39801.06177702693	-39512.47561062355	-39287.49562060213	-39195.1271689172	-39183.36305093479	-39177.88891321911	-39179.4659958028	-39178.004843260016	-39179.72101632762	-39177.07429592231	1582029517.4751482
0	100	6	5000	7	0.06441127147064929	0.6658960674222637	0.3242536680819741	1.0	1.0	2.0	0	4	4	4	10	4	1	1	3	4	4	4	4	6	3	-39801.35389530418	-39516.73851445713	-39300.465370950245	-39211.861380469316	-39211.84812200522	-39198.502584629685	-39197.53612740227	-39196.57524226287	-39196.60070817173	-39196.51922677927	1582029517.4751482
1	0	1	20	65				2.15	0.0	3.25	0	1	1	1	1	1	1	2	2	2	2	2	2	7	2	-154.18726197495897	-154.01563594881944	-154.17909902601934	-154.0366127936417	-154.01261186199454	-154.011523963817	-154.0012226953092	-154.01376386123752	-154.01368468407557	-154.01415583288124	1581933430.4365623
1	0	1	20	8				2.15	0.0	3.25	0	1	1	3	1	1	1	1	1	1	3	3	3	3	2	-155.19378986608254	-155.19417755690628	-155.19278314067188	-155.1927830684966	-155.19278306663313	-155.19278307010984	-155.1927830689229	-155.19278306385343	-155.19278306389342	-155.19278306764943	1581933430.4365623
1	0	1	20	47				2.15	0.0	3.25	0	1	1	1	1	1	1	1	1	1	2	4	4	4	3	-154.75543205208388	-154.7107059528445	-154.73896390410462	-154.64751197013987	-154.65835883272482	-154.6481735951225	-154.6554646295479	-154.626652763518	-154.6270152551651	-154.62612284636256	1581933430.4365623
1	20	1	20	65				1.95	0.2	3.0	0	1	1	1	1	1	1	2	2	2	2	2	2	2	2	-151.2067757945573	-149.2434450312293	-150.59553522543268	-150.54414349488937	-150.53555561149628	-149.29915988088933	-149.0599221592425	-149.01982200745152	-149.01613716091848	-148.71600024007176	1581933441.147594
1	20	1	20	8				1.95	0.2	3.0	0	1	1	3	1	1	1	2	2	2	2	5	2	2	3	-154.462996464007	-154.2807152830897	-154.94122365913194	-154.35901374946678	-154.1914079259416	-154.35897089277142	-154.3589704159627	-154.36171707854876	-154.27099009059617	-154.18906890868462	1581933441.147594
1	20	1	20	47				1.95	0.2	3.0	0	1	1	1	1	1	1	2	2	2	6	6	6	6	7	-151.76039343991738	-149.9646376837314	-149.87330186260832	-149.61268046528374	-149.47023870531606	-149.46153969565648	-159.19678497424152	-149.57953052447124	-149.49223306433575	-149.4796475601684	1581933441.147594
1	40	1	20	65				1.55	0.45	2.55	0	1	1	1	1	1	1	2	2	2	6	6	9	9	2	-128.89873032497377	-128.36915743540726	-128.36797406353563	-128.3670763997059	-128.36667616377957	-128.3666086827277	-128.3675006959184	-128.36844374262918	-128.36613861892343	-128.3664311595134	1581924242.8106844
1	40	1	20	8				1.55	0.45	2.55	0	1	1	3	1	1	1	1	1	3	3	3	3	3	2	-130.82850913520173	-130.82882463937227	-130.82752799555263	-130.8275280121133	-130.82752800532117	-130.82752802088422	-130.82752801388986	-130.82752799700495	-130.82752799731364	-130.82752800888656	1581924242.8106844
1	40	1	20	47				1.55	0.45	2.55	0	1	1	1	1	1	1	1	1	1	1	4	4	9	3	-128.89631898367432	-128.78787244970778	-128.78792355000226	-128.38141484207227	-128.37219737579295	-128.367671430138	-128.36717693540388	-128.36764292950576	-128.36677191273878	-128.36864014198378	1581924242.8106844
1	60	1	20	65				1.35	0.7	2.35	0	1	1	1	1	1	1	1	1	1	6	6	6	6	3	-146.82890935685057	-145.54076323297105	-145.6221072266859	-143.3753670242996	-143.36741837946474	-143.3390780708674	-143.36532360936903	-143.37974900290286	-143.3851534671369	-143.35477636356853	1581933450.005147
1	60	1	20	8				1.35	0.7	2.35	0	1	1	3	1	1	1	1	4	3	4	4	4	3	3	-150.75781703316898	-150.29352112345538	-149.13461553104764	-149.13391065850945	-149.13533141943086	-149.13395309575498	-149.13773591147984	-149.13395765390354	-149.1389890880849	-148.95302836895297	1581933450.005147
1	60	1	20	47				1.35	0.7	2.35	0	1	1	1	1	1	1	1	4	3	4	3	3	3	7	-147.19013443398606	-145.9802810987513	-143.9080871471898	-143.87353750811212	-146.0252834589644	-143.87535746768415	-146.02464189478638	-143.83797211923124	-143.86772947494387	-143.86953462233464	1581933450.005147
1	80	1	20	65				1.15	0.9	2.2	0	1	1	1	1	1	1	2	2	2	2	2	2	2	2	-151.9162177299153	-151.2267631183179	-151.25786726213838	-151.25044897802206	-151.2377019217691	-151.15309850938908	-151.14875786846858	-151.15316391651638	-151.2184689270076	-151.14890681438004	1581933452.2674491
1	80	1	20	8				1.15	0.9	2.2	0	1	1	3	1	1	1	3	3	3	3	3	3	7	3	-157.88066972162233	-157.8804422365981	-157.880313342989	-157.88033061891622	-157.88029513764153	-157.88029210702058	-157.88029203305442	-157.88029203608303	-157.88029203307931	-157.880292041079	1581933452.2674491
1	80	1	20	47				1.15	0.9	2.2	0	1	1	1	1	1	1	3	2	2	6	8	8	8	7	-152.2271706318823	-151.51078598233107	-151.51056845079194	-151.5113897929833	-151.4655692516397	-151.46112083171974	-158.15532256729284	-151.45196027989402	-151.47311901337773	-151.45497942341254	1581933452.2674491
1	100	1	20	65				1.0	1.0	2.0	0	1	1	1	1	1	1	2	4	4	4	3	2	9	2	-147.18236769277138	-145.62188205841176	-145.61279046099946	-145.61071675060708	-145.61093703314543	-145.61027784337838	-145.6100829732268	-145.60139399825388	-145.54337141753825	-145.61015666683062	1581851569.010909
1	100	1	20	8				1.0	1.0	2.0	0	1	1	3	1	1	1	1	1	3	5	5	8	8	3	-150.63692662286414	-150.63657953537745	-148.91725685299124	-148.91720557191098	-148.91710675851758	-148.91712655252633	-148.91717337313474	-148.91702439956086	-148.91714746734118	-148.91722342141796	1581851569.010909
1	100	1	20	47				1.0	1.0	2.0	0	1	1	1	1	1	1	2	3	5	5	2	2	2	2	-147.17520338461543	-145.65854358713415	-145.6570272802637	-145.656847009033	-145.6562381172289	-145.65694679549532	-145.65625386998232	-145.5567304233654	-145.5822541120917	-145.56920730368103	1581851569.010909
1	0	1	50	65				2.14	0.0	3.28	0	1	1	1	1	1	1	1	1	2	2	2	8	8	8	-392.8414710551331	-392.2405962513786	-391.844870935434	-391.7823268315924	-391.18977585533514	-391.1045684783082	-391.22586250068986	-390.9383737781652	-391.21365048172964	-391.1988700460855	1581933466.4571517
1	0	1	50	8				2.14	0.0	3.28	0	1	1	6	1	1	1	2	2	4	4	4	4	2	2	-400.104754000802	-399.54083880131776	-399.5462995189233	-399.5403392693117	-399.5412341899003	-399.55119576755584	-399.55122901818413	-399.5537137746826	-399.5414256336112	-399.5231653159579	1581933466.4571517
1	0	1	50	47				2.14	0.0	3.28	0	1	1	2	1	1	1	1	4	4	4	3	3	3	5	-392.9550001635746	-391.9518154475766	-391.38255348432136	-391.367783182154	-392.64470172009635	-392.0261029730619	-391.3812833830265	-391.5499590905903	-391.3534821072592	-391.38123292053535	1581933466.4571517
1	20	1	50	65				1.96	0.2	3.02	0	1	1	1	1	1	1	2	2	2	5	5	5	5	2	-417.84716859702513	-415.052228877855	-415.15809698593523	-414.96838098190216	-412.8191335890107	-412.92639653259073	-414.8389735648016	-414.72000677085794	-412.88777444674776	-412.8435815652074	1581858186.1428182
1	20	1	50	8				1.96	0.2	3.02	0	1	1	6	1	1	1	2	2	2	2	2	5	5	3	-425.6062074547689	-424.2383243218417	-425.71115015053823	-424.2580511277418	-423.101055361872	-423.2078857251625	-423.1016571815864	-423.20801319314637	-423.10202569435205	-423.104285100681	1581858186.1428182
1	20	1	50	47				1.96	0.2	3.02	0	1	1	2	1	1	1	2	4	4	6	6	4	4	7	-418.31405187289664	-415.94761716397454	-415.28138614771535	-414.7118984493433	-416.0311951541082	-414.66767567148804	-416.251590611482	-414.736422400403	-414.6693564560112	-414.720088896812	1581858186.1428182
1	40	1	50	65				1.82	0.36	2.86	0	1	1	1	1	1	1	1	1	1	1	7	7	4	3	-377.5994270542098	-377.5103987190303	-377.56108164492997	-377.1562432788871	-377.1502745343296	-377.1499395163466	-377.14617379336767	-377.28544532615297	-377.1586507765612	-377.15166402401564	1581915842.413287
1	40	1	50	8				1.82	0.36	2.86	0	1	1	6	2	1	1	1	1	3	5	5	5	5	3	-379.4026900251655	-379.40257629540804	-378.98712425316666	-378.98717381319807	-378.9869147110493	-378.9869905163492	-378.9871174094107	-378.9869183292961	-378.9883638670411	-378.9874359088677	1581915842.413287
1	40	1	50	47				1.82	0.36	2.86	0	1	1	2	1	1	1	1	1	4	4	4	4	4	2	-377.5840377363303	-377.603579130104	-377.1520725920136	-377.1429323090943	-377.1453995532689	-377.1439260771084	-377.1447987553274	-377.26354369601034	-377.1872652709439	-377.15682385866137	1581915842.413287
1	60	1	50	65				1.62	0.6	2.74	0	1	1	1	1	1	1	2	2	2	2	4	7	7	2	-386.9412953990995	-383.8895508467143	-384.4561542758978	-381.90586506152914	-381.8900305643243	-381.877397296229	-381.8635407115774	-381.86357605171486	-381.86646861586496	-381.8583148084199	1581933491.8885558
1	60	1	50	8				1.62	0.6	2.74	0	1	1	6	1	1	1	1	1	3	3	3	8	8	3	-397.4892214403337	-397.488917560341	-396.2016672806506	-396.2016158003264	-396.20179600073794	-396.20153851078385	-396.2014184891305	-396.2014168123818	-396.2020021309968	-396.2019118024034	1581933491.8885558
1	60	1	50	47				1.62	0.6	2.74	0	1	1	2	1	1	1	1	4	4	4	4	4	4	3	-388.35577958409834	-386.94707432324236	-385.40957193857804	-385.10914139977655	-385.3205411223079	-385.313774751808	-385.30394245468455	-385.2302714053714	-385.3006625638131	-385.301887607323	1581933491.8885558
1	80	1	50	65				1.26	0.84	2.28	0	1	1	1	1	1	1	2	2	2	4	4	4	8	2	-378.0270286683085	-376.19631397784514	-376.1732045484491	-375.83341109941483	-375.8245080777132	-375.82460160743113	-375.8065031077701	-375.7807566164808	-375.7873265182875	-375.82909404742514	1581896752.302796
1	80	1	50	8				1.26	0.84	2.28	0	1	1	6	1	1	1	3	3	3	3	8	2	8	2	-388.007561173846	-387.3977537276474	-387.39753473171197	-387.39823011296926	-387.3991309010328	-387.39885559025146	-387.3986140698992	-387.3970712340136	-387.39787402374384	-387.40167677591654	1581896752.302796
1	80	1	50	47				1.26	0.84	2.28	0	1	1	2	1	1	1	2	4	4	3	3	3	3	2	-379.65478242522494	-377.98216026438064	-377.66632313719253	-377.66341492784994	-377.66536124172137	-377.6775495776147	-377.6423691671498	-377.6169128805966	-377.6130550264294	-377.6255189472556	1581896752.302796
1	100	1	50	65				1.0	1.0	2.0	0	1	1	1	1	1	1	2	2	4	4	4	5	8	2	-374.6976244497466	-371.2452377130092	-370.4301060776597	-369.8218310301784	-369.78103161133004	-369.7644932288852	-369.7582818256331	-369.7067133120372	-369.74002154484725	-369.73070473213517	1581933441.1771815
1	100	1	50	8				1.0	1.0	2.0	0	1	1	6	1	1	1	2	2	2	5	5	7	7	2	-379.9602049997653	-377.7002958522175	-377.5216414381336	-377.2967251444479	-377.20524007929527	-377.20075785751845	-377.1633031098242	-377.1685766352732	-377.168726419932	-377.16888842447196	1581933441.1771815
1	100	1	50	47				1.0	1.0	2.0	0	1	1	2	1	1	1	2	3	4	6	6	6	4	2	-374.87971239021795	-371.62321064379586	-370.9236256390437	-370.65022268016816	-370.6324309221882	-370.58649994970233	-370.6292842015818	-370.6223122744273	-370.5836775487943	-370.6187601701615	1581933441.1771815
1	0	1	100	65				2.2	0.0	3.38	0	1	1	2	1	1	1	2	2	2	2	2	2	9	2	-835.3191782510083	-834.1597041627133	-835.0996545013036	-833.9671754581218	-833.9557404393381	-833.8479861401352	-833.8632066783467	-833.8352026124628	-833.786023854165	-834.376825675773	1581933517.8741827
1	0	1	100	8				2.2	0.0	3.38	0	1	1	1	2	1	1	1	1	5	5	5	3	3	2	-841.9937773796856	-841.9935234666364	-841.7705745296353	-841.7701568611957	-841.7696291597991	-841.770230007006	-841.7699963060722	-841.7694025399126	-841.7702075759212	-841.7699058792055	1581933517.8741827
1	0	1	100	47				2.2	0.0	3.38	0	1	1	3	1	1	1	1	1	1	1	6	4	9	4	-837.2167435623712	-837.220088895007	-836.9744180689705	-836.4607425119916	-836.4055823976825	-836.3965338141841	-836.3981755396126	-836.4058996909818	-836.3905253238835	-836.5499444337448	1581933517.8741827
1	20	1	100	65				1.93	0.22	3.05	0	1	1	2	1	1	1	2	2	2	2	2	5	5	2	-801.7180280048959	-796.2524166244028	-796.1228465762912	-796.0981218056274	-795.4963235034369	-795.4838630885841	-795.6404173186843	-795.4571391690074	-795.4865063545552	-795.4562586572473	1581933505.9517913
1	20	1	100	8				1.93	0.22	3.05	0	1	1	1	2	1	1	1	1	3	6	6	6	6	2	-811.3943450912666	-811.3944282715944	-809.0940331952597	-809.093579182161	-809.0470677396432	-809.0421218738878	-809.0936873892784	-809.0934738708687	-809.0940302524333	-809.0956158335982	1581933505.9517913
1	20	1	100	47				1.93	0.22	3.05	0	1	1	3	1	1	1	1	1	3	4	4	4	4	2	-803.4358425760304	-803.4933929479722	-798.3303040181067	-797.7506749655345	-798.2208858006097	-797.802266078369	-798.2362345642093	-797.7289469423413	-797.7519838763433	-797.8322420631723	1581933505.9517913
1	40	1	100	65				1.6	0.47	2.69	0	1	1	2	1	1	1	2	2	2	2	2	2	2	3	-696.211599358732	-694.5375337672606	-696.2141111555234	-694.4973929622224	-694.4329212415915	-694.0545134719667	-693.9501383563437	-693.9675529292875	-694.0478277445472	-693.978721673299	1581845742.4637299
1	40	1	100	8				1.6	0.47	2.69	0	1	1	1	2	1	1	1	1	3	3	3	3	8	3	-699.2833183072452	-699.2826619932921	-698.8275919216921	-698.8275544165172	-698.8224878810687	-698.8189167323668	-698.8193265218553	-698.8188434777505	-698.8190863781211	-698.8194126786369	1581845742.4637299
1	40	1	100	47				1.6	0.47	2.69	0	1	1	3	1	1	1	1	1	1	6	6	4	4	4	-696.9566904247908	-696.6613993421462	-696.5871463193283	-695.4166396251151	-695.4088010945178	-695.3744788632903	-695.4060689945917	-695.4595653982576	-695.3788783578212	-695.3817238021394	1581845742.4637299
1	60	1	100	65				1.47	0.57	2.52	0	1	1	2	1	1	1	2	2	2	2	2	2	2	2	-730.8722245694662	-729.4485050055379	-729.4413683803656	-729.4326559109894	-729.4334440684752	-729.2767593875636	-729.2763595301035	-729.2772066622807	-729.2754860748468	-729.2821443927811	1581933493.4345315
1	60	1	100	8				1.47	0.57	2.52	0	1	1	1	1	1	1	1	1	3	3	3	3	3	2	-736.2104059983072	-736.2100569595497	-736.1342236375453	-736.133032239955	-736.1330113839624	-736.1330122401391	-736.1315273474713	-736.1059272553264	-736.1006258124017	-736.1012683433052	1581933493.4345315
1	60	1	100	47				1.47	0.57	2.52	0	1	1	3	1	1	1	1	1	4	6	6	3	3	2	-731.9900690067857	-731.9338797675579	-730.48860995459	-730.2805231020659	-730.2788778925176	-730.2776950502428	-730.4386731151027	-730.2782582567638	-730.2792000715874	-730.2788071949808	1581933493.4345315
1	80	1	100	65				1.2	0.85	2.27	0	1	1	2	1	1	1	2	2	2	2	2	2	2	2	-753.5108050937806	-751.2062918485433	-753.4844277734646	-752.0933481694444	-751.0177994944113	-750.9857726995098	-750.9974652406183	-750.9338550973117	-750.8994025874377	-750.9258752917725	1581892751.6682045
1	80	1	100	8				1.2	0.85	2.27	0	1	1	1	1	1	1	2	2	2	2	2	2	5	2	-761.7760460143968	-760.9459405383144	-760.9461687008742	-760.943956043613	-760.8797224654332	-760.8903687942792	-760.8784843395723	-760.8765346120365	-760.8784419016583	-760.8771029424049	1581892751.6682045
1	80	1	100	47				1.2	0.85	2.27	0	1	1	3	1	1	1	2	2	2	2	2	2	2	2	-753.8680085898973	-751.8181103724016	-751.8027741901143	-751.7604104563368	-751.5681954559759	-751.5324436603688	-751.5651119769957	-751.5577275756825	-751.5050112131765	-751.5144518483943	1581892751.6682045
1	100	1	100	65				1.0	1.0	2.0	0	1	1	2	1	1	1	1	1	4	4	8	3	3	7	-781.8239979365602	-781.8162395624214	-781.1799138092464	-781.1154981410463	-781.171811597454	-781.1644449400342	-781.6990305467972	-781.06245314419	-781.0142039842656	-781.1237568932593	1581836222.9281645
1	100	1	100	8				1.0	1.0	2.0	0	1	1	1	2	1	1	1	1	3	3	6	6	6	2	-787.5795481451403	-787.5797052379935	-787.4261150721939	-787.4258043346015	-787.4306853159354	-787.4242934890393	-787.4272190338468	-787.4314383269113	-787.4338888667947	-787.4397513875633	1581836222.9281645
1	100	1	100	47				1.0	1.0	2.0	0	1	1	3	1	1	1	1	1	5	5	3	3	3	2	-783.7455661443819	-783.7830979372186	-783.2151144585637	-783.1905119972213	-783.179062695271	-783.3001071499582	-783.1851601437667	-783.1844972861302	-783.1786498467854	-783.1780185950938	1581836222.9281645
1	0	1	300	65				2.2133333333333334	0.0	3.34	0	1	1	5	1	1	1	2	2	2	2	2	2	2	2	-2446.626841982153	-2442.3928575403124	-2444.376024438809	-2442.09308821067	-2441.261520121765	-2441.168522020423	-2441.123321577532	-2441.143448978978	-2441.120265928504	-2441.1306650650145	1581889713.3517528
1	0	1	300	8				2.2133333333333334	0.0	3.34	0	1	1	1	2	1	1	1	1	4	6	3	3	3	2	-2453.254332853191	-2453.25293862156	-2452.1849431984438	-2452.151032189948	-2452.1517035754873	-2452.150278178773	-2452.154212825444	-2452.1501758274426	-2452.150784164304	-2452.150461774991	1581889713.3517528
1	0	1	300	47				2.2133333333333334	0.0	3.34	0	1	1	7	1	1	1	2	2	4	6	6	4	4	2	-2448.159556941011	-2444.297527286425	-2444.1846462931835	-2443.7540892941392	-2443.7494372622923	-2443.736276855628	-2444.05210454767	-2443.8392675850755	-2443.756549429338	-2443.7830732167317	1581889713.3517528
1	20	1	300	65				1.9166666666666667	0.23	2.9833333333333334	0	1	1	5	1	1	1	2	2	3	3	5	5	9	2	-2301.2937067024104	-2297.4316873109624	-2296.872684122767	-2296.794140999664	-2296.4662952863823	-2296.455930282381	-2296.452875709403	-2296.452183119301	-2296.4326688431506	-2296.4730577969303	1581933859.0558674
1	20	1	300	8				1.9166666666666667	0.23	2.9833333333333334	0	1	1	1	7	1	1	3	3	5	5	5	5	5	2	-2309.598469644841	-2308.3131716760518	-2307.9148552470333	-2307.9185317966612	-2307.901401755159	-2307.919726255579	-2307.9384271850586	-2307.912339302437	-2307.920098508732	-2307.948518147814	1581933859.0558674
1	20	1	300	47				1.9166666666666667	0.23	2.9833333333333334	0	1	1	7	1	1	1	1	4	3	4	4	4	4	3	-2302.5425909797736	-2301.1339181843514	-2299.2478507985925	-2298.834407440563	-2299.161939483816	-2298.886032016937	-2299.046529041713	-2298.901880783849	-2298.7206264700426	-2298.88501757764	1581933859.0558674
1	40	1	300	65				1.6466666666666667	0.43333333333333335	2.7	0	1	1	5	1	1	1	2	2	2	2	2	4	7	2	-2399.1674079137565	-2393.055641813971	-2392.976754106929	-2392.5459341099217	-2392.4369851731312	-2392.456111784369	-2392.092055366797	-2392.221278956365	-2392.161517226213	-2392.359840991585	1581857935.572902
1	40	1	300	8				1.6466666666666667	0.43333333333333335	2.7	0	1	1	1	2	1	1	1	1	3	3	7	7	3	3	-2408.1352364423283	-2408.132734210837	-2401.868934845103	-2401.8679434731985	-2401.86768993847	-2401.8676298225155	-2401.8676097993066	-2401.86768752224	-2401.867835364464	-2401.8674464235332	1581857935.572902
1	40	1	300	47				1.6466666666666667	0.43333333333333335	2.7	0	1	1	7	1	1	1	2	3	4	6	6	9	9	2	-2402.725000515708	-2396.5356968653327	-2396.1160163002787	-2396.106816630782	-2396.1031305721554	-2396.1022325884383	-2396.1323620644666	-2396.11217682762	-2396.1010617144548	-2396.3021269916635	1581857935.572902
1	60	1	300	65				1.4666666666666666	0.65	2.513333333333333	0	1	1	5	1	1	1	1	1	4	6	6	6	3	7	-2256.5592353235447	-2256.6450404261186	-2255.553367970606	-2255.4248495388943	-2255.425745032484	-2255.422600631985	-2256.213201112203	-2255.586908814169	-2255.437566271401	-2255.4773054488005	1581910396.403169
1	60	1	300	8				1.4666666666666666	0.65	2.513333333333333	0	1	1	1	2	1	1	1	1	4	4	4	4	4	3	-2265.5167177518324	-2265.51393428716	-2265.250361944979	-2265.248962859421	-2265.249284002469	-2265.249071886636	-2265.249418204269	-2265.24908582399	-2265.2493154898466	-2265.2493098825344	1581910396.403169
1	60	1	300	47				1.4666666666666666	0.65	2.513333333333333	0	1	1	7	1	1	1	1	1	1	4	3	7	7	2	-2257.353193045244	-2257.355700570643	-2256.5497451952037	-2256.390697204087	-2256.346617937937	-2256.344181580512	-2256.2964514631053	-2256.3018399706752	-2256.3082436372947	-2256.498673961097	1581910396.403169
1	80	1	300	65				1.17	0.8533333333333334	2.15	0	1	1	5	1	1	1	2	3	3	3	3	6	6	2	-2354.212963007294	-2346.3312182557643	-2344.364254862004	-2344.358498984907	-2343.7232899096302	-2343.4725326681273	-2343.543903749849	-2343.5434329712434	-2343.5260487513706	-2343.57193135304	1581933599.504953
1	80	1	300	8				1.17	0.8533333333333334	2.15	0	1	1	1	1	1	1	2	3	5	4	3	3	3	2	-2360.412278281718	-2355.1970290304744	-2355.040331177695	-2355.037321485153	-2355.0371622811977	-2355.0372287236105	-2355.0349540047005	-2355.0229813306696	-2354.8895480507185	-2354.851885164263	1581933599.504953
1	80	1	300	47				1.17	0.8533333333333334	2.15	0	1	1	7	1	1	1	3	3	3	3	5	5	5	2	-2354.9342727878948	-2347.189178671004	-2345.894775600073	-2345.9534088996343	-2345.6024353362545	-2345.6300084458976	-2345.62103795992	-2345.6286560021226	-2345.855970100213	-2345.920522207749	1581933599.504953
1	100	1	300	65				1.0	1.0	2.0	0	1	1	5	1	1	1	2	2	4	4	4	4	4	2	-2253.3783201070232	-2246.4018786943634	-2246.1636811585586	-2245.92306812221	-2245.924608217018	-2246.487657743598	-2245.9578718213725	-2246.058554757353	-2246.022891005376	-2245.7927643491294	1581933481.1273415
1	100	1	300	8				1.0	1.0	2.0	0	1	1	1	1	1	1	2	4	4	4	4	4	4	2	-2259.7961457544893	-2258.6874968627053	-2258.424789130574	-2258.4210421233333	-2258.424294626297	-2258.426247969471	-2258.4279425075783	-2258.424574860488	-2258.4328583457213	-2258.46063311399	1581933481.1273415
1	100	1	300	47				1.0	1.0	2.0	0	1	1	7	1	1	1	1	1	3	5	5	5	5	3	-2256.63163885236	-2256.2502237249732	-2252.8800846746344	-2252.559082896527	-2252.4898175048825	-2252.497413968907	-2252.498050091136	-2252.514712835876	-2252.489920507334	-2252.518432995253	1581933481.1273415
1	0	1	600	65				2.276666666666667	0.0	3.4483333333333333	0	1	1	10	1	1	1	2	2	2	2	2	2	2	2	-4903.949023740282	-4901.645335024503	-4902.6439547459795	-4902.128196960468	-4899.367278941019	-4899.440607635056	-4899.2338943837185	-4899.099876312263	-4899.037199262511	-4899.14741990373	1581934904.6587825
1	0	1	600	8				2.276666666666667	0.0	3.4483333333333333	0	1	1	1	2	1	1	2	2	4	4	4	4	4	2	-4908.069051517894	-4906.003543195495	-4905.980943249863	-4905.92880807992	-4905.950143183705	-4905.930887547702	-4905.956223053952	-4905.94990225481	-4905.927325998253	-4905.86572353907	1581934904.6587825
1	0	1	600	47				2.276666666666667	0.0	3.4483333333333333	0	1	1	1	2	1	1	2	4	4	4	4	4	4	7	-4906.2499863923085	-4903.386055883472	-4902.100892662483	-4902.0160136062295	-4902.046937008459	-4902.155495734121	-4904.2149493919405	-4904.156046288977	-4904.1032573253915	-4904.0300531015555	1581934904.6587825
1	20	1	600	65				2.013333333333333	0.195	3.17	0	1	1	10	1	1	1	2	2	2	2	2	2	2	3	-4801.426038881642	-4799.628889403946	-4801.1988149510435	-4799.366974929003	-4798.901129172902	-4799.177257520821	-4799.157638929572	-4798.795921123013	-4798.730306907762	-4798.754643550401	1581900059.382719
1	20	1	600	8				2.013333333333333	0.195	3.17	0	1	1	1	2	1	1	1	1	3	5	5	5	5	3	-4809.261251791784	-4809.2591427468105	-4808.862455790048	-4808.868107751506	-4808.8509443730545	-4808.859243682013	-4808.862064839461	-4808.854173105293	-4808.853998431003	-4808.858003115838	1581900059.382719
1	20	1	600	47				2.013333333333333	0.195	3.17	0	1	1	1	1	1	1	2	2	4	4	4	4	4	2	-4804.156467575247	-4802.240893821972	-4801.956214266136	-4801.490060637333	-4801.584659333146	-4801.480793738166	-4801.3837826263625	-4801.5051321559495	-4801.32354092201	-4801.3582783848215	1581900059.382719
1	40	1	600	65				1.7183333333333333	0.4283333333333333	2.795	0	1	1	10	1	1	1	2	2	2	2	2	6	6	2	-4563.982924614254	-4559.243134839173	-4559.951285227735	-4556.123735767109	-4555.462231782805	-4554.975817291296	-4555.479131499807	-4554.975087250883	-4554.867454179631	-4555.183642042149	1581922521.3656187
1	40	1	600	8				1.7183333333333333	0.4283333333333333	2.795	0	1	1	1	2	1	1	1	3	3	4	4	3	3	3	-4569.672906404932	-4568.477155035403	-4564.875098754137	-4564.797113602118	-4564.79366686434	-4564.794870802828	-4564.779973079917	-4564.786321537255	-4564.142760815426	-4564.152372056553	1581922521.3656187
1	40	1	600	47				1.7183333333333333	0.4283333333333333	2.795	0	1	1	1	1	1	1	1	1	3	6	8	3	3	7	-4565.714945410584	-4564.331096627828	-4559.339204545922	-4559.020862780168	-4559.00385042874	-4559.001686214	-4561.82640712005	-4558.042940173576	-4558.288174880331	-4558.047650110124	1581922521.3656187
1	60	1	600	65				1.4966666666666666	0.59	2.5316666666666667	0	1	1	10	1	1	1	1	1	4	4	4	4	3	2	-4495.986719872381	-4496.053541556311	-4494.760148022452	-4494.58398050651	-4494.587247589279	-4494.599850423979	-4494.59532803808	-4494.569295473642	-4494.5764445684445	-4494.592179770992	1581934241.7214003
1	60	1	600	8				1.4966666666666666	0.59	2.5316666666666667	0	1	1	1	2	1	1	3	3	6	1	1	1	1	4	-4507.4034795764	-4507.403463074563	-4507.403238843436	-4507.4073821859665	-4507.4040349170255	-4507.403235406885	-4507.401475934248	-4507.402485894304	-4507.402488871837	-4507.4024758042215	1581934241.7214003
1	60	1	600	47				1.4966666666666666	0.59	2.5316666666666667	0	1	1	1	1	1	1	1	1	1	5	4	4	4	7	-4500.379001672432	-4500.737084852172	-4500.3869953370595	-4499.734550312343	-4499.710944835715	-4499.711008321997	-4500.428294524854	-4499.7141269067715	-4499.711733754538	-4499.718470339194	1581934241.7214003
1	80	1	600	65				1.185	0.8383333333333334	2.1733333333333333	0	1	1	10	1	1	1	2	2	4	5	7	7	7	2	-4658.138234406599	-4654.8190740258315	-4653.785148378103	-4653.084820256974	-4652.831995758453	-4652.792192352224	-4652.754288411845	-4652.833329987606	-4652.799364383056	-4652.848155009049	1581818412.759873
1	80	1	600	8				1.185	0.8383333333333334	2.1733333333333333	0	1	1	1	2	1	1	1	1	3	3	3	3	3	3	-4663.6817387347555	-4663.634810703427	-4661.430387585117	-4661.438370163958	-4661.423494386387	-4661.423192127328	-4661.431872191646	-4661.421700685669	-4661.422043452865	-4661.419931858731	1581818412.759873
1	80	1	600	47				1.185	0.8383333333333334	2.1733333333333333	0	1	1	1	1	1	1	1	1	1	6	4	4	4	4	-4660.869163784888	-4660.7412118718	-4658.932181672224	-4655.798079638122	-4656.147666999272	-4655.797304051462	-4656.161061248541	-4655.805631608133	-4655.736695565847	-4655.800573701142	1581818412.759873
1	100	1	600	65				1.0	1.0	2.0	0	1	1	10	1	1	1	2	2	2	2	2	2	7	2	-4491.397134711549	-4488.343682965186	-4490.000312374252	-4488.892609689565	-4488.5574417701955	-4487.86174953242	-4487.62531793074	-4487.8801265347665	-4487.914148492746	-4488.122948813555	1581833005.295901
1	100	1	600	8				1.0	1.0	2.0	0	1	1	1	2	1	1	2	2	4	4	4	4	4	2	-4502.762107002724	-4501.168055023682	-4501.113236552966	-4500.979933763685	-4500.995169377296	-4500.9848436418715	-4500.975205290091	-4500.975737239047	-4500.95594524863	-4500.967926506322	1581833005.295901
1	100	1	600	47				1.0	1.0	2.0	0	1	1	1	1	1	1	2	2	2	5	5	5	5	2	-4494.2285372411625	-4491.493930096966	-4491.529866259069	-4491.056625702271	-4491.0186133551415	-4491.099201440307	-4491.1006291094045	-4491.06399275367	-4491.6698489347245	-4491.587150796997	1581833005.295901
1	0	1	1000	65				2.283	0.0	3.45	0	1	1	1	1	1	1	2	2	2	2	2	2	8	2	-8552.881586594543	-8551.463925446911	-8552.312215182908	-8550.949745884609	-8550.818547745472	-8550.761532249853	-8550.78274777575	-8550.623557008943	-8550.633482228013	-8550.69468568726	1581935590.149589
1	0	1	1000	8				2.283	0.0	3.45	0	1	1	1	2	1	1	1	1	4	1	4	4	6	2	-8557.423861814565	-8557.340808309671	-8556.888398663661	-8556.652436420882	-8556.655439893435	-8556.644807902387	-8556.649742756948	-8556.643326392288	-8556.645654163265	-8556.643369687543	1581935590.149589
1	0	1	1000	47				2.283	0.0	3.45	0	1	1	1	1	1	1	3	3	3	3	3	2	3	2	-8555.156846536032	-8554.222927436651	-8554.071175253437	-8554.083929529155	-8554.143458834114	-8554.136670946773	-8554.131168833484	-8554.098708791576	-8554.065367110623	-8554.103287185833	1581935590.149589
1	20	1	1000	65				2.001	0.208	3.149	0	1	1	1	1	1	1	2	2	2	5	5	5	5	2	-8315.812285272714	-8310.2344249984	-8309.479085923784	-8308.757359364328	-8308.1403578096	-8308.638456689625	-8308.593931134048	-8308.61579509629	-8308.651840460381	-8308.705574063337	1581846700.736251
1	20	1	1000	8				2.001	0.208	3.149	0	1	1	1	2	1	1	1	1	4	4	3	3	3	3	-8328.321498273737	-8327.867209139205	-8325.518980016965	-8325.481442904123	-8325.481554286023	-8325.803910898889	-8325.542988282317	-8325.48452785553	-8325.385622553102	-8325.381222879947	1581846700.736251
1	20	1	1000	47				2.001	0.20800000000000002	3.1489999999999996	0	1	1	1	1	1	1	1	4	4	4	3	3	3	3	-8319.835480262069	-8318.175371819421	-8315.722366067577	-8315.501866616834	-8315.837669262448	-8315.85402649576	-8315.827703513587	-8315.256670779341	-8315.538391806824	-8315.787224405565	1581846700.736251
1	40	1	1000	65				1.749	0.409	2.815	0	1	1	1	1	1	1	2	2	2	5	5	5	5	2	-7976.05849806586	-7968.7794040168665	-7968.326014345992	-7968.170180987869	-7966.444926789121	-7966.506536751713	-7967.372482969815	-7966.380321996625	-7966.5659198016065	-7966.411581862637	1581857025.8225954
1	40	1	1000	8				1.749	0.409	2.815	0	1	1	1	2	1	1	1	1	2	5	4	4	4	4	-7984.416675606901	-7983.044597059548	-7982.346688799274	-7981.129676211991	-7981.1201373600525	-7981.189394169112	-7981.185797102832	-7981.154411388223	-7981.149268589069	-7981.176928161891	1581857025.8225954
1	40	1	1000	47				1.749	0.409	2.815	0	1	1	1	1	1	1	1	1	1	4	4	4	4	2	-7977.811211775354	-7977.438084750955	-7972.380926617318	-7970.630285087338	-7971.689248074159	-7970.488052711698	-7970.425397527002	-7970.613571643045	-7970.414429031826	-7971.038023921228	1581857025.8225954
1	60	1	1000	65				1.481	0.606	2.52	0	1	1	1	1	1	1	2	2	2	5	5	8	8	9	-7766.3756438658875	-7764.737057101895	-7764.086306215461	-7763.375609280822	-7763.219255528005	-7763.201342659054	-7763.155672062972	-7763.12670379545	-7763.23037705183	-7765.31840542479	1581935368.2827637
1	60	1	1000	8				1.481	0.606	2.52	0	1	1	1	10	1	1	1	2	2	4	4	4	4	2	-7781.976624439029	-7780.957231984185	-7780.963028287722	-7780.22672898896	-7780.235231718592	-7780.274876038629	-7780.251552352175	-7780.270852712956	-7780.263275369851	-7780.371188880135	1581935368.2827637
1	60	1	1000	47				1.4809999999999999	0.606	2.52	0	1	1	1	2	1	1	1	1	3	3	6	6	6	2	-7771.823677129636	-7771.9489083180715	-7769.518297577544	-7769.465240905477	-7769.446149305992	-7769.3519427459305	-7769.423362812907	-7769.653406983939	-7769.476966903203	-7769.519128888538	1581935368.2827637
1	80	1	1000	65				1.183	0.8420000000000001	2.167	0	1	1	1	1	1	1	1	1	4	4	4	4	7	2	-7999.453802455572	-7999.529683429142	-7998.5196693119315	-7998.326789804125	-7998.3130263847925	-7998.266403703938	-7998.241706361126	-7998.243921140994	-7998.245563876255	-7998.255941348821	1581935289.3381362
1	80	1	1000	8				1.183	0.8420000000000001	2.167	0	1	1	1	2	1	1	3	3	1	1	1	1	1	5	-8011.825622600614	-8011.825610819806	-8011.8222077594055	-8011.824032517732	-8011.823160174209	-8011.8162086524135	-8011.810006192459	-8011.80957734523	-8011.80938981481	-8011.809346560119	1581935289.3381362
1	80	1	1000	47				1.183	0.8420000000000001	2.167	0	1	1	1	1	1	1	1	1	1	1	7	7	7	2	-8003.367202899986	-8003.814570785695	-8002.670301317557	-8002.665062531059	-8002.447059512912	-8002.440246595805	-8002.42024520167	-8002.451476418913	-8002.505967160836	-8002.450788282237	1581935289.3381362
1	100	1	1000	65				1.0	1.0	2.0	0	1	1	1	1	1	1	1	2	2	6	6	6	6	9	-7976.367547842633	-7973.8538438408705	-7973.632341367617	-7971.8954553824415	-7971.657313812102	-7971.532153082663	-7974.726036023773	-7975.865371490739	-7972.814333041451	-7974.124219532095	1581933697.6562066
1	100	1	1000	8				1.0	1.0	2.0	0	1	1	1	2	1	1	1	1	4	4	6	4	8	3	-7984.787015446567	-7984.221941200321	-7983.448465338868	-7983.1758878269875	-7983.132590996157	-7983.082214185491	-7983.085481280459	-7983.070280759908	-7983.079195701	-7983.129117559123	1581933697.6562066
1	100	1	1000	47				1.0	1.0	2.0	0	1	1	1	1	1	1	1	4	4	4	4	7	7	9	-7977.687036987891	-7975.3928095994215	-7973.59501915663	-7973.2660761218785	-7973.294695226136	-7973.235350134417	-7973.162115019653	-7973.240633230052	-7974.815379489383	-7973.558060274154	1581933697.6562066
1	0	1	5000	47				2.2486	0.0	3.3982	0	1	1	1	3	1	1	1	1	1	5	5	5	5	2	-41804.33018143083	-41806.57538294341	-41801.2823227912	-41797.378523201856	-41796.784289366944	-41796.81590709841	-41796.88633273084	-41797.17952390503	-41796.837607119065	-41796.79370568422	1582052945.8987777
1	0	1	5000	8				2.2486	0.0	3.3982	0	1	1	1	2	1	1	1	1	1	4	4	4	4	4	-41808.33803862463	-41808.34231176989	-41807.7363314978	-41806.36790266874	-41806.408355449676	-41806.41090054712	-41806.40759362956	-41806.37126686383	-41806.397272662565	-41806.455752910166	1582052945.8987777
1	20	1	5000	47				1.964	0.21899999999999997	3.0678	0	1	1	1	2	1	1	1	1	1	3	3	3	3	2	-41830.22566340752	-41831.409331421564	-41826.14682722717	-41825.595575609885	-41827.345075342026	-41825.59112565858	-41826.77371546738	-41826.77434816717	-41826.274019862816	-41826.226354030114	1582054920.0278144
1	20	1	5000	8				1.964	0.21899999999999997	3.0678	0	1	1	1	2	1	1	1	1	5	5	5	5	5	3	-41838.404184852254	-41838.3451369049	-41837.79913511135	-41837.74805065748	-41837.616875343156	-41837.76014267667	-41837.696080929876	-41837.61721972294	-41837.643496033386	-41837.674803527385	1582054920.0278144
1	40	1	5000	47				1.7246	0.4172	2.806	0	1	1	1	2	1	1	1	1	4	4	4	4	4	2	-40735.626288803185	-40736.80478440873	-40732.269166884704	-40729.434396429504	-40730.894835173654	-40730.65674446368	-40730.57648246987	-40729.934206204714	-40729.60206433255	-40729.82898511426	1582050954.642899
1	40	1	5000	8				1.7246	0.4172	2.806	0	1	1	1	2	1	1	1	4	4	4	4	4	4	3	-40742.16040902186	-40741.956731320126	-40741.0783735586	-40741.072846451614	-40741.07824900769	-40741.08368873991	-40741.07346677416	-40741.08509577619	-40741.07822268325	-40741.078244427496	1582050954.642899
1	60	1	5000	47				1.46	0.6246	2.4872	0	1	1	1	2	1	1	1	1	1	1	5	4	4	2	-41014.193162221	-41014.98949308308	-41012.223222900655	-41009.79852730881	-41009.642919044265	-41009.61601083815	-41009.73151522136	-41009.49025766246	-41009.526276695935	-41009.61946580213	1582058845.2286456
1	60	1	5000	8				1.46	0.6246	2.4872	0	1	1	1	2	1	1	1	1	5	5	5	3	3	3	-41024.61272239743	-41024.561655827834	-41023.937581976854	-41023.99118862973	-41023.881159736564	-41023.967952206636	-41023.92198221701	-41023.906197297234	-41023.87603781845	-41023.9419328464	1582058845.2286456
1	80	1	5000	47				1.1802	0.8482	2.1658	0	1	1	1	2	1	1	1	1	1	1	7	7	7	2	-40651.770820060425	-40652.86834162725	-40651.00988322543	-40648.49456311012	-40648.55898545681	-40648.6269832268	-40648.44935960136	-40648.800829762455	-40648.57377349507	-40648.5479409496	1582042968.8123984
1	80	1	5000	8				1.1802	0.8482	2.1658	0	1	1	1	2	1	1	1	1	1	1	1	6	6	4	-40656.258474412825	-40656.22169760485	-40656.174674625305	-40655.42570078894	-40655.41865388538	-40655.417901125125	-40655.419409029135	-40655.41875713918	-40655.41909069981	-40655.420251057054	1582042968.8123984
1	100	1	5000	47				1.0	1.0	2.0	0	1	1	1	2	1	1	1	1	1	5	4	5	4	2	-37857.850609702895	-37858.0197211986	-37851.07294066716	-37846.216973827424	-37845.91503944686	-37845.942025787335	-37845.88260826568	-37845.9941201991	-37845.826288069016	-37845.903930252	1582028647.9842489
1	100	1	5000	8				1.0	1.0	2.0	0	1	1	1	2	1	1	1	1	3	5	5	5	5	2	-37860.670099883166	-37860.645619711366	-37855.39413453204	-37855.35696467805	-37855.345345989226	-37855.34996982659	-37855.34572037829	-37855.3464911544	-37855.350931212415	-37855.36409069853	1582028647.9842489
1	0	2	20	65	0.1715097881606278	0.1715097881606278	0.1715097881606278	2.2	0.0	3.5	0	1	1	5	1	1	1	2	2	5	5	4	5	5	2	-160.28502207061476	-147.94183834908958	-144.61243290833607	-142.63995045287746	-141.7424307478311	-142.6382551508573	-142.36682621369397	-141.3138977310816	-141.31776313956797	-141.31361006445542	1581933814.6695976
1	0	2	20	8	0.1715097881606278	0.1715097881606278	0.1715097881606278	2.2	0.0	3.5	0	1	2	3	1	1	1	2	2	4	6	6	8	8	2	-161.662954778745	-151.42457595197112	-148.1710179699341	-146.10606101668031	-145.50648744569887	-145.27248183362914	-145.27967334288275	-145.2720857451094	-145.2796506907134	-145.2796752581691	1581933814.6695976
1	0	2	20	47	0.1715097881606278	0.1715097881606278	0.1715097881606278	2.2	0.0	3.5	0	1	1	6	1	1	1	2	2	3	4	6	8	8	2	-160.38765166221359	-148.05577720387805	-144.74387032440114	-142.75594230414342	-142.37189374729212	-141.39260510470064	-141.38853899706137	-141.3746742654339	-141.40868888379168	-141.40937569691874	1581933814.6695976
1	20	2	20	65	0.3849130481928187	0.3849130481928187	0.3849130481928187	2.25	0.15	3.35	0	1	1	4	1	1	1	2	3	4	6	4	8	8	2	-166.06769313328968	-151.67103139747837	-148.23006132168638	-147.57994899545253	-147.57599788753652	-147.5759297965017	-147.57891221715383	-147.53492297242337	-147.64230072219402	-148.2825979048775	1581933812.7898424
1	20	2	20	8	0.3849130481928187	0.3849130481928187	0.3849130481928187	2.25	0.15	3.35	0	1	2	3	1	1	1	2	3	4	6	6	6	6	2	-168.96513542094112	-158.0590834662473	-156.3018973474788	-155.81311050254394	-155.81260170206258	-155.8125990385894	-157.1132165924329	-156.076163579745	-157.11331672287227	-157.11341219065116	1581933812.7898424
1	20	2	20	47	0.3849130481928187	0.3849130481928187	0.3849130481928187	2.25	0.15	3.35	0	1	1	3	1	1	1	2	3	4	6	6	6	4	2	-166.7376058794361	-152.507969730968	-149.11304286422427	-148.4677645364309	-148.46565484618282	-148.4638537017687	-148.46521182857632	-148.4631417601716	-148.4628296144356	-148.46139456322942	1581933812.7898424
1	40	2	20	65	0.4616842591930459	0.4616842591930459	0.4616842591930459	1.9	0.2	3.1	0	1	1	10	1	1	1	2	2	2	2	2	2	5	3	-159.84128985342713	-152.91693581078292	-159.1608392127869	-149.3610892070125	-147.78640818458234	-147.58560252613643	-147.56994118662334	-147.47614822915043	-147.31897090932526	-147.0419250691031	1581933821.792201
1	40	2	20	8	0.4616842591930459	0.4616842591930459	0.4616842591930459	1.9	0.2	3.1	0	1	1	3	1	1	1	1	3	5	4	4	4	4	2	-164.86985013023633	-160.43119694320478	-158.20359315779493	-157.1816982081742	-157.18123275879313	-157.1817105784776	-156.87055734593486	-156.8706517410238	-156.8699388624834	-156.86913851020162	1581933821.792201
1	40	2	20	47	0.4616842591930458	0.4616842591930458	0.4616842591930458	1.9	0.2	3.1	0	1	1	1	1	1	1	2	3	3	6	6	3	6	7	-162.40635736770002	-155.98613429464126	-153.522669124354	-153.25814697746688	-152.6599115705035	-150.73228252568498	-153.17527888737342	-150.8663628922962	-150.4805291046756	-150.40043065567775	1581933821.792201
1	60	2	20	65	0.05860561531123544	0.05860561531123544	0.05860561531123544	1.5	0.5	2.5	0	1	1	4	1	1	1	2	2	5	4	4	4	4	2	-157.08868225863608	-143.70312173620775	-140.89363092021676	-139.23181219353648	-139.23050467234586	-139.2331541599991	-139.2267852723023	-139.19249362543212	-139.20782721969155	-139.19062317832496	1581933812.487463
1	60	2	20	8	0.05860561531123544	0.05860561531123544	0.05860561531123544	1.5	0.5	2.5	0	1	1	3	1	1	1	2	4	4	4	4	4	8	2	-160.74693006771028	-151.7872896792954	-149.17224362309847	-148.5231192628936	-148.7346770681279	-148.47995890941513	-148.47966354441928	-148.47912667283987	-148.4875512628617	-148.66254030229797	1581933812.487463
1	60	2	20	47	0.05860561531123544	0.05860561531123544	0.05860561531123544	1.5	0.5	2.5	0	1	1	4	1	1	1	2	3	4	4	4	8	8	2	-158.03006711444726	-145.89072920694224	-142.672474166992	-141.80664961169697	-141.80594364579213	-141.80428847375026	-141.8001282472289	-141.3798553562306	-141.82507597231125	-141.72083208284099	1581933812.487463
1	80	2	20	65	0.10672296292792303	0.10672296292792303	0.10672296292792303	1.1	0.9	2.05	0	1	1	4	1	1	1	2	2	5	5	7	4	5	2	-152.04829846261197	-144.253298775451	-141.7016111909301	-139.506137136306	-139.33070187113302	-139.3381820485867	-139.32987649027982	-139.3400060648712	-139.33215613348062	-139.3227120203617	1581933812.199233
1	80	2	20	8	0.10672296292792303	0.10672296292792303	0.10672296292792303	1.1	0.9	2.05	0	1	1	3	1	1	1	2	4	4	4	4	4	4	2	-158.83484335842041	-154.15350406835873	-152.8832029363289	-152.63494296423818	-152.63504113893688	-152.63516164517446	-152.6347111164447	-152.6347356477969	-152.63479832355998	-152.6345260222018	1581933812.199233
1	80	2	20	47	0.10672296292792303	0.10672296292792303	0.10672296292792303	1.1	0.9	2.05	0	1	1	3	1	1	1	2	3	4	6	4	4	4	2	-153.72865931887557	-145.81307299622318	-143.14395924759197	-142.7090376101193	-142.66955473548873	-142.44713789826181	-142.62864925758387	-142.02531790560957	-142.0366446233205	-142.04132509559366	1581933812.199233
1	100	2	20	65	0.20895037411846384	0.20895037411846384	0.20895037411846384	1.0	1.0	2.0	0	1	1	1	1	1	1	2	2	2	4	4	8	6	2	-153.24499784805522	-149.39571512101924	-149.3830186373674	-147.92236904420747	-147.87708487368138	-147.7681511735723	-147.7606270799002	-147.7590286456601	-147.7867938785849	-147.6694006464099	1581933854.0702362
1	100	2	20	8	0.20895037411846384	0.20895037411846384	0.20895037411846384	1.0	1.0	2.0	0	1	1	3	1	1	1	1	4	4	4	6	6	4	2	-155.72629895732894	-153.6614219470599	-152.6029499285543	-152.31557576935438	-152.3156241300984	-152.31518104488174	-152.31530425171513	-152.3153747676983	-152.31534830601046	-152.21405930399953	1581933854.0702362
1	100	2	20	47	0.20895037411846384	0.20895037411846384	0.20895037411846384	1.0	1.0	2.0	0	1	1	1	1	1	1	2	4	4	6	6	6	6	7	-153.35913041202141	-149.5884214186223	-148.35874843873086	-147.9785860963545	-147.98944343785394	-147.81155208718042	-149.55334545760255	-148.19079498408811	-148.01423705594382	-148.00154645497489	1581933854.0702362
1	0	2	50	65	0.5606066319665253	0.5606066319665253	0.5606066319665253	2.2	0.0	3.28	0	1	1	1	1	1	1	2	2	2	2	2	6	6	2	-394.6585823541572	-384.28767284964135	-383.442788032302	-383.3919046142858	-381.2159414389602	-381.084254710414	-381.1148563949307	-381.09059284655183	-381.077473058078	-381.0269981246309	1581933842.3179336
1	0	2	50	8	0.5606066319665253	0.5606066319665253	0.5606066319665253	2.2	0.0	3.28	0	1	1	6	1	1	1	2	2	2	4	4	4	4	2	-401.39165596237206	-394.86379940326543	-394.4007455858247	-393.24958734768137	-393.1402816689306	-393.14157286537187	-392.9432711601808	-392.9483021830536	-392.9283196226412	-392.94196334273374	1581933842.3179336
1	0	2	50	47	0.5606066319665252	0.5606066319665252	0.5606066319665252	2.2	0.0	3.28	0	1	1	2	1	1	1	2	2	2	2	2	2	2	2	-396.3166269434142	-386.8946618935334	-386.75497578169814	-385.96070006500497	-385.9369111315448	-385.4490844462783	-385.82474504927427	-384.20594957429483	-383.90922679712054	-383.8759724679678	1581933842.3179336
1	20	2	50	65	0.31391023519177963	0.31391023519177963	0.31391023519177963	1.98	0.22	3.06	0	1	1	1	1	1	1	2	2	2	3	3	3	8	2	-417.41193079454916	-387.68166149283286	-384.187708796555	-383.1432629196983	-380.01931555882584	-378.7086406533049	-377.93444324985114	-377.6372658942228	-377.6845509180352	-380.44792741085223	1581933841.670171
1	20	2	50	8	0.31391023519177963	0.31391023519177963	0.31391023519177963	1.98	0.22	3.06	0	2	2	6	2	2	1	2	2	3	5	5	3	3	2	-427.3037158377484	-402.0037147871109	-400.6140692117691	-400.2951469387257	-399.4191598985983	-399.45943384201445	-399.3576259668058	-399.3547844949997	-398.24979393811583	-398.2867860351931	1581933841.670171
1	20	2	50	47	0.3139102351917797	0.3139102351917797	0.3139102351917797	1.98	0.22	3.06	0	1	1	2	1	1	1	2	3	5	5	3	3	3	2	-418.81958909419336	-390.1759649266778	-386.9080618147877	-386.43977242044787	-385.5049040392354	-386.0786947383603	-385.482191299076	-382.2626170062757	-382.4191453955052	-381.28526613777575	1581933841.670171
1	40	2	50	65	0.13006714562575272	0.13006714562575272	0.13006714562575272	1.7	0.44	2.76	0	1	1	1	1	1	1	2	2	2	3	6	6	5	2	-382.8133309032865	-377.88365109988126	-377.47226369499367	-377.30315402661864	-376.9510930901823	-376.8771475288502	-376.88698025127655	-376.92050255144386	-376.82482094442076	-376.83388156026115	1581933837.7629478
1	40	2	50	8	0.13006714562575272	0.13006714562575272	0.13006714562575272	1.7	0.44	2.76	0	1	1	6	1	1	1	2	3	3	3	5	5	5	2	-391.7069008142552	-390.0402022275464	-389.9624420443645	-389.9521890148865	-389.9157040029014	-389.91511531862915	-389.9148994796568	-389.9148080817066	-389.9092132069124	-389.9055560813828	1581933837.7629478
1	40	2	50	47	0.13006714562575272	0.13006714562575272	0.13006714562575272	1.7	0.44	2.76	0	1	1	2	1	1	1	2	2	5	5	4	5	5	2	-386.28807722243386	-382.18112169969015	-381.6922493872474	-381.4265641072251	-381.34596424010147	-381.35193686153656	-381.3935085862578	-381.33798218678453	-381.3434484134063	-381.3262156437788	1581933837.7629478
1	60	2	50	65	0.1660556285033742	0.1660556285033742	0.1660556285033742	1.36	0.64	2.42	0	1	1	1	1	1	1	2	2	2	4	4	4	5	2	-397.0272632791735	-380.3927542147201	-380.08247588973467	-377.0605634684441	-376.84663839049034	-377.0439624802332	-376.67237317790483	-376.6664397974673	-376.6629002118541	-376.76917846124377	1581813720.630474
1	60	2	50	8	0.1660556285033742	0.1660556285033742	0.1660556285033742	1.36	0.64	2.42	0	1	2	6	1	1	1	2	2	2	2	7	7	7	2	-400.30560410999857	-383.8970877393031	-383.7328773163511	-382.9035358204384	-382.79467211847503	-382.79462580215517	-382.70086349623017	-383.7147142767833	-383.7147248745034	-382.7946337804247	1581813720.630474
1	60	2	50	47	0.1660556285033742	0.1660556285033742	0.1660556285033742	1.36	0.64	2.42	0	1	1	2	1	1	1	2	3	3	6	8	6	6	2	-398.7554922924549	-382.1756591164996	-380.1762373977514	-379.52110902579017	-379.30938064547615	-379.1312141641099	-380.5666058763567	-379.1227536542752	-379.0831056905835	-379.16954866097	1581813720.630474
1	80	2	50	65	0.2133678641386113	0.2133678641386113	0.2133678641386113	1.18	0.8	2.18	0	1	1	1	1	1	1	2	2	2	5	5	5	5	2	-386.9201276652884	-383.7891295852954	-383.08063543063264	-382.46903437462373	-382.20276404462487	-382.2758285899628	-382.28367856885313	-382.1670545729284	-382.1470104801934	-382.21278913593454	1581915492.8245108
1	80	2	50	8	0.2133678641386113	0.2133678641386113	0.2133678641386113	1.18	0.8	2.18	0	1	1	6	1	1	1	2	3	3	3	3	3	6	2	-396.2454095381275	-394.97575846473336	-394.63067719859663	-394.59485807474715	-394.59192598101487	-394.41545008548326	-394.4217147771483	-394.41275349451683	-394.4214392379308	-394.4182335996437	1581915492.8245108
1	80	2	50	47	0.2133678641386113	0.2133678641386113	0.2133678641386113	1.18	0.8	2.18	0	1	1	2	1	1	1	1	3	4	6	6	4	4	7	-390.7446620796112	-388.34532216642776	-387.03133579861236	-386.6922274569769	-386.6787623004364	-386.6513351585035	-387.56414779267647	-386.656580237237	-386.5183101872901	-386.60857776217904	1581915492.8245108
1	100	2	50	65	0.6863429524162828	0.6863429524162828	0.6863429524162828	1.0	1.0	2.0	0	1	1	1	1	1	1	2	2	2	2	4	4	7	2	-416.13983584743437	-381.0157010458086	-379.7096989870405	-375.4264469547828	-374.14630910332323	-373.55461967671135	-372.52390221261453	-372.17127639268745	-372.14507992789294	-371.762707808684	1581834752.3959575
1	100	2	50	8	0.6863429524162828	0.6863429524162828	0.6863429524162828	1.0	1.0	2.0	0	2	2	6	2	2	1	2	2	2	4	4	4	7	2	-426.803661989152	-395.9761601237928	-395.36319460479035	-391.56592185487625	-391.1913494632193	-391.0831887014087	-390.71083971421655	-390.7099446717847	-390.71059142096743	-390.6645415889142	1581834752.3959575
1	100	2	50	47	0.6863429524162828	0.6863429524162828	0.6863429524162828	1.0	1.0	2.0	0	1	1	2	1	1	1	2	4	4	6	4	4	4	2	-419.5216874091057	-387.50318619832365	-384.2895081913169	-381.48163636928575	-385.15724789283377	-380.27709499999884	-385.1549737174044	-379.16044363179725	-379.16602453393966	-379.14387894710734	1581834752.3959575
1	0	2	100	65	0.19845062036642624	0.19845062036642624	0.19845062036642624	2.23	0.0	3.35	0	1	1	2	1	1	1	3	3	3	3	3	3	3	3	-832.2250243127327	-818.8959434942816	-809.8087885969545	-812.6761944585893	-807.9347187948575	-809.5804011596448	-804.8758104605229	-804.4976939364424	-806.8020926951573	-804.3473081794507	1581933942.4411523
1	0	2	100	8	0.19845062036642624	0.19845062036642624	0.19845062036642624	2.23	0.0	3.35	0	1	2	1	1	1	1	3	3	3	3	5	5	5	3	-840.6357078894881	-831.0799315885314	-826.3640723241182	-826.7009135250042	-824.2413349209816	-824.2739498229943	-824.2625434120247	-824.2582417534828	-823.4454508107613	-823.443824639055	1581933942.4411523
1	0	2	100	47	0.19845062036642624	0.19845062036642624	0.19845062036642624	2.23	0.0	3.35	0	1	1	3	1	1	1	1	4	4	4	3	3	3	3	-833.6595977786261	-822.340154003477	-814.6735210115557	-813.0179769296665	-813.4627802601954	-815.4050362237923	-813.8903364069383	-810.3685162660039	-810.7086613603112	-810.9937695841942	1581933942.4411523
1	20	2	100	65	0.4019679595182779	0.4019679595182779	0.4019679595182779	2.04	0.16	3.27	0	1	1	2	1	1	1	2	2	2	2	6	6	5	2	-839.4412873126273	-812.9174833293532	-810.0644576775267	-806.1794378104802	-801.9735574230154	-800.9230810008295	-800.8309935713954	-800.7426456450379	-800.2735768521558	-800.5714482356128	1581807967.078798
1	20	2	100	8	0.4019679595182779	0.4019679595182779	0.4019679595182779	2.04	0.16	3.27	0	2	2	2	1	2	1	2	2	2	2	5	7	7	2	-848.9641019659738	-826.6190170974025	-824.6521944238136	-823.0952218405298	-820.3686037344015	-820.1278270073523	-819.9123254750543	-819.9146052769865	-820.0646388810612	-819.9220327959955	1581807967.078798
1	20	2	100	47	0.40196795951827796	0.40196795951827796	0.40196795951827796	2.04	0.16	3.27	0	1	1	3	1	1	1	2	2	4	4	2	2	4	2	-842.4008028525183	-814.9487156636122	-812.6185934653693	-809.2308058224821	-809.0865648083814	-808.3908639515013	-808.3404331927942	-803.4889092883756	-803.4482141974097	-803.4335040935637	1581807967.078798
1	40	2	100	65	0.3478920274732431	0.3478920274732431	0.3478920274732431	1.72	0.41	2.85	0	1	1	2	1	1	1	2	2	2	2	2	5	5	2	-813.3245485398168	-808.694843260056	-808.6500002552391	-808.4780684134752	-806.710495022876	-806.8712104138921	-807.6443471306972	-806.7494011597125	-806.4743554148225	-806.2734823997049	1581893895.1766293
1	40	2	100	8	0.3478920274732431	0.3478920274732431	0.3478920274732431	1.72	0.41	2.85	0	1	1	1	2	1	1	1	1	3	3	3	3	3	8	-821.3696630301616	-821.3687551829802	-820.7916583416091	-820.7915863858949	-820.7919982431897	-820.7915012813015	-820.7915509464781	-820.7915449895729	-820.0978678488465	-820.0962760379764	1581893895.1766293
1	40	2	100	47	0.3478920274732431	0.3478920274732431	0.3478920274732431	1.72	0.41	2.85	0	1	1	3	1	1	1	2	2	2	2	2	2	2	2	-815.2064645049072	-811.2013693431512	-811.2978264273593	-810.7534521985358	-810.7458138562117	-810.7433066235976	-810.5488209346306	-810.0144449604708	-809.9395259728118	-809.9586232266316	1581893895.1766293
1	60	2	100	65	0.4743507045434684	0.4743507045434684	0.4743507045434684	1.46	0.63	2.52	0	1	1	2	1	1	1	2	2	4	4	6	6	6	2	-812.550840291591	-804.2297145278592	-803.0555474010042	-801.695248410659	-801.6910795477196	-801.5838105206785	-801.6052956596665	-801.6312701365439	-801.5899605529996	-801.5264161379257	1581816090.4663627
1	60	2	100	8	0.4743507045434684	0.4743507045434684	0.4743507045434684	1.46	0.63	2.52	0	1	1	1	1	1	1	3	2	2	2	5	5	5	2	-817.6851119253845	-812.3463265088875	-812.2582757145732	-812.2588225659366	-811.8097301534683	-811.8194343905715	-811.8184667333234	-811.81383179445	-811.8101285396211	-811.8176261605333	1581816090.4663627
1	60	2	100	47	0.4743507045434682	0.4743507045434682	0.4743507045434682	1.46	0.63	2.52	0	1	1	3	1	1	1	2	3	3	3	5	5	5	2	-814.7567158953881	-806.9642846562732	-804.956112343901	-804.9332506683172	-804.2791006459287	-804.2827245733663	-804.361382336392	-804.4010245617172	-804.2884778911027	-804.3167413406989	1581816090.4663627
1	80	2	100	65	0.1782418480185124	0.1782418480185124	0.1782418480185124	1.23	0.83	2.24	0	1	1	2	1	1	1	2	2	2	2	3	4	4	2	-814.563788891439	-783.1454600996318	-780.5442428330707	-778.748783434222	-778.5661301605763	-777.0129261993907	-775.4559033336443	-775.4015587170993	-775.5459116138455	-775.4368602391089	1581855718.1874754
1	80	2	100	8	0.1782418480185124	0.1782418480185124	0.1782418480185124	1.23	0.83	2.24	0	2	2	2	1	2	1	2	2	2	2	5	5	5	2	-821.7277015341783	-795.543865697563	-794.8628103064549	-794.1234709095307	-793.0584348466261	-793.0338873891188	-792.8832982662921	-792.877789088633	-792.7658467689075	-792.7731671681225	1581855718.1874754
1	80	2	100	47	0.1782418480185124	0.1782418480185124	0.1782418480185124	1.23	0.83	2.24	0	1	1	3	1	1	1	2	2	3	6	6	6	6	2	-817.3530985331716	-786.2886435626839	-783.2039981632303	-781.9761272925197	-780.8659434773789	-779.5352441187657	-780.8442562566763	-780.8368528449678	-779.445357124848	-779.492756614575	1581855718.1874754
1	100	2	100	65	0.08518745515242776	0.08518745515242776	0.08518745515242776	1.0	1.0	2.0	0	1	1	2	1	1	1	2	2	3	5	5	5	5	2	-784.3475031637587	-777.308355096304	-775.6088949337112	-775.4537843693671	-774.4997209445775	-774.7346674690092	-774.5411702278171	-774.6304397041615	-774.5165274145627	-774.4798658915073	1581933885.3784428
1	100	2	100	8	0.08518745515242776	0.08518745515242776	0.08518745515242776	1.0	1.0	2.0	0	1	1	1	1	1	1	2	3	3	3	3	3	3	2	-791.1565559820425	-787.7273990955322	-787.5582299339633	-787.5561543201668	-787.5482753387158	-787.5328462345572	-787.5320364702701	-787.5346130862997	-787.5212204344307	-787.5226422491841	1581933885.3784428
1	100	2	100	47	0.08518745515242765	0.08518745515242765	0.08518745515242765	1.0	1.0	2.0	0	1	1	3	1	1	1	2	2	2	4	7	7	7	2	-786.6381000248729	-779.8357761996971	-779.7257227440754	-779.4031343292095	-779.364229619621	-779.336442831194	-779.2600051557007	-779.4364542147929	-779.3642642841314	-779.448712907246	1581933885.3784428
1	0	2	300	65	0.18971727041303127	0.18971727041303127	0.18971727041303127	2.276666666666667	0.0	3.38	0	1	1	5	1	1	1	2	2	2	2	2	2	5	2	-2522.0872343002884	-2512.374043858303	-2512.669763779986	-2512.0786527771324	-2502.431301677609	-2501.2237533743746	-2501.387552452681	-2501.189873703862	-2501.270250019989	-2497.9380111675664	1581934669.5588937
1	0	2	300	8	0.18971727041303127	0.18971727041303127	0.18971727041303127	2.276666666666667	0.0	3.38	0	1	1	1	2	1	1	2	2	2	3	6	6	8	2	-2528.821642190805	-2524.272371811666	-2522.9132154926715	-2522.361037220816	-2521.570038681643	-2521.3955347961983	-2521.394323979061	-2521.3743017516776	-2521.3762523130345	-2521.387426087896	1581934669.5588937
1	0	2	300	47	0.18971727041303127	0.18971727041303127	0.18971727041303127	2.276666666666667	0.0	3.38	0	1	1	7	1	1	1	3	3	3	3	8	2	2	5	-2523.642294032493	-2515.235133308513	-2514.977573210905	-2515.9906272525304	-2523.3456544183123	-2520.441025772851	-2519.586862681821	-2514.8140609060274	-2512.289191658877	-2511.3421398734154	1581934669.5588937
1	20	2	300	65	0.2011557349795204	0.2011557349795204	0.2011557349795204	2.043333333333333	0.20666666666666667	3.183333333333333	0	1	1	5	1	1	1	3	3	3	3	3	3	8	2	-2533.997890397663	-2510.2634414212907	-2505.689132750324	-2505.922144163097	-2504.1202232064065	-2503.693139156203	-2503.6414462417497	-2503.0504228790837	-2503.3890698642485	-2503.480781987568	1581873788.371469
1	20	2	300	8	0.2011557349795204	0.2011557349795204	0.2011557349795204	2.043333333333333	0.20666666666666667	3.183333333333333	0	1	2	2	2	1	1	2	3	5	5	5	5	5	2	-2544.450961696089	-2524.582172762195	-2521.887124161539	-2520.9023615455435	-2520.794060602073	-2520.848739862751	-2520.7543146934736	-2520.74337097692	-2520.742957659659	-2520.74290525913	1581873788.371469
1	20	2	300	47	0.20115573497952036	0.20115573497952036	0.20115573497952036	2.043333333333333	0.20666666666666667	3.183333333333333	0	1	1	7	1	1	1	2	3	4	4	4	8	8	2	-2537.3102318017927	-2513.8208171604456	-2509.1611506099607	-2507.746980364085	-2507.6588513707684	-2507.528718057825	-2506.990732735258	-2506.6277889260864	-2508.0993029969172	-2507.287638287067	1581873788.371469
1	40	2	300	65	0.06633616247076712	0.06633616247076712	0.06633616247076712	1.79	0.39666666666666667	2.85	0	1	2	5	1	1	1	2	2	3	4	6	5	5	2	-2490.500326983021	-2384.2287016938612	-2380.317178206428	-2378.2907073235656	-2377.0320000041297	-2376.445621023415	-2376.2696084453924	-2376.1635435308617	-2376.135610721637	-2376.1291386229473	1581934283.370192
1	40	2	300	8	0.06633616247076712	0.06633616247076712	0.06633616247076712	1.79	0.39666666666666667	2.85	0	2	2	2	2	2	1	2	2	4	5	5	8	8	2	-2497.342267895172	-2399.2292030520903	-2396.6980031271805	-2394.684997915966	-2394.5456705521938	-2394.5382778275193	-2394.483041725201	-2394.477122210324	-2394.563951839193	-2394.594071307609	1581934283.370192
1	40	2	300	47	0.06633616247076712	0.06633616247076712	0.06633616247076712	1.79	0.39666666666666667	2.85	0	1	2	7	1	1	1	2	2	4	6	4	4	4	2	-2493.3965719555404	-2392.0052729987274	-2389.8416802959405	-2386.2495582726706	-2388.167580239114	-2385.6640462179807	-2387.907257880196	-2385.349273875821	-2385.3185211112673	-2385.351826049059	1581934283.370192
1	60	2	300	65	0.6714499721405499	0.6714499721405499	0.6714499721405499	1.4633333333333334	0.6466666666666666	2.5	0	1	1	5	1	1	1	2	2	2	4	6	4	6	2	-2343.351875297625	-2303.564335992576	-2302.012566792747	-2299.9507014196765	-2299.62992648216	-2299.0338424382862	-2299.291749086933	-2298.978901639956	-2298.57383775359	-2298.736418595707	1581833425.2440546
1	60	2	300	8	0.6714499721405499	0.6714499721405499	0.6714499721405499	1.4633333333333334	0.6466666666666666	2.5	0	2	2	2	2	2	1	2	3	3	5	5	5	5	2	-2353.491553344628	-2318.221999765323	-2317.6219179346776	-2317.585044910132	-2317.5258404941096	-2317.53005582114	-2317.565063857431	-2317.5705053302067	-2317.574084897922	-2317.5743120983834	1581833425.2440546
1	60	2	300	47	0.6714499721405499	0.6714499721405499	0.6714499721405499	1.4633333333333334	0.6466666666666666	2.5	0	1	1	7	1	1	1	2	4	3	2	4	4	4	2	-2346.547837863837	-2308.4890353147193	-2307.390186963762	-2306.728907693229	-2307.2009867180395	-2305.988291767036	-2306.5832755505617	-2305.8274314131204	-2305.765313751021	-2305.626270449337	1581833425.2440546
1	80	2	300	65	0.6372416591206994	0.6372416591206994	0.6372416591206994	1.2133333333333334	0.82	2.2133333333333334	0	1	2	5	1	1	1	2	2	2	2	4	7	7	2	-2409.071832588992	-2221.516860218038	-2221.293832692898	-2215.728767737347	-2215.0008306954246	-2214.392781159157	-2214.1099388577827	-2214.220901970248	-2214.123167838971	-2215.402075348477	1581934072.4041593
1	80	2	300	8	0.6372416591206994	0.6372416591206994	0.6372416591206994	1.2133333333333334	0.82	2.2133333333333334	0	2	2	2	2	2	1	2	3	3	3	3	7	7	2	-2413.527514596759	-2234.398032926052	-2232.0133348328977	-2231.400866284825	-2231.3997846948505	-2229.7592506029096	-2229.7519327520604	-2229.7534149296107	-2229.884850175731	-2229.884845250931	1581934072.4041593
1	80	2	300	47	0.6372416591206994	0.6372416591206994	0.6372416591206994	1.2133333333333334	0.82	2.2133333333333334	0	2	2	7	2	2	1	2	3	3	3	5	5	9	2	-2410.828084276216	-2224.891926215807	-2221.0661448948986	-2220.870169524719	-2220.2556185086323	-2220.2610965308827	-2220.1329203198784	-2220.153442572202	-2220.122186094206	-2220.2064273192373	1581934072.4041593
1	100	2	300	65	0.12704708116024233	0.12704708116024233	0.12704708116024233	1.0	1.0	2.0	0	1	1	5	1	1	1	2	2	4	6	6	6	6	2	-2426.694060785728	-2407.4188927213745	-2404.2574389720103	-2402.676958318861	-2402.465434802781	-2402.356147399741	-2402.7258867685896	-2402.7697533801033	-2402.604637424951	-2403.049117819885	1581841362.4259362
1	100	2	300	8	0.12704708116024233	0.12704708116024233	0.12704708116024233	1.0	1.0	2.0	0	1	2	2	1	1	1	2	3	5	4	7	2	2	2	-2435.6235132292873	-2422.0333264540827	-2420.6635378121177	-2420.4139370843827	-2420.412921182461	-2420.416784451218	-2420.337896477903	-2420.4132516041072	-2420.3505008115544	-2420.341396278951	1581841362.4259362
1	100	2	300	47	0.12704708116024233	0.12704708116024233	0.12704708116024233	1.0	1.0	2.0	0	1	1	7	1	1	1	2	3	4	6	6	6	6	2	-2429.929953105323	-2414.68936979232	-2412.5969062028826	-2412.0312150369546	-2411.9889733125674	-2411.9099067612924	-2412.6288224468844	-2412.2286725783715	-2412.0286518809107	-2412.2255194255745	1581841362.4259362
1	0	2	600	65	0.1607105367888243	0.1607105367888243	0.1607105367888243	2.1966666666666668	0.0	3.3383333333333334	0	1	2	10	1	1	1	2	2	4	4	4	4	4	2	-5323.447904454645	-5141.32988683125	-5137.453179272934	-5133.519623515653	-5134.121213077633	-5135.044311047799	-5134.368783689431	-5133.667465419992	-5132.177602033866	-5135.25124115973	1581935441.7289343
1	0	2	600	8	0.1607105367888243	0.1607105367888243	0.1607105367888243	2.1966666666666668	0.0	3.3383333333333334	0	2	2	2	1	2	1	2	2	2	4	4	7	7	2	-5328.185405686753	-5150.0197528992685	-5148.777003034536	-5147.646480112538	-5147.416048434059	-5147.404036015078	-5147.12294863932	-5147.159091707639	-5148.4257351366805	-5148.6476040108555	1581935441.7289343
1	0	2	600	47	0.1607105367888243	0.1607105367888243	0.1607105367888243	2.1966666666666668	0.0	3.3383333333333334	0	2	2	2	1	2	1	2	4	3	6	3	3	3	2	-5323.68371286135	-5141.98117398878	-5139.099327342221	-5138.259563723066	-5139.464995809231	-5137.181881623888	-5139.3425120339225	-5133.634415857447	-5133.627165163288	-5133.606583483767	1581935441.7289343
1	20	2	600	65	0.1017539476816055	0.1017539476816055	0.1017539476816055	2.0316666666666667	0.185	3.105	0	1	1	10	1	1	1	2	2	2	5	5	5	5	2	-4977.635376663124	-4925.816069164179	-4921.376650591228	-4918.492297040684	-4915.597306112922	-4915.905529455884	-4917.419367510407	-4915.64088797775	-4916.313111086524	-4916.169320829235	1581934735.2158258
1	20	2	600	8	0.1017539476816055	0.1017539476816055	0.1017539476816055	2.0316666666666667	0.185	3.105	0	2	2	2	2	2	1	2	2	4	4	4	4	4	2	-4987.504551053584	-4940.292643999074	-4938.263984226207	-4934.931878533008	-4934.9178747856095	-4934.857458091001	-4934.867658695089	-4934.828739741426	-4934.829175005655	-4934.817475691392	1581934735.2158258
1	20	2	600	47	0.1017539476816055	0.1017539476816055	0.1017539476816055	2.0316666666666667	0.185	3.105	0	1	2	1	1	1	1	2	2	2	6	5	8	5	2	-4978.489493450545	-4929.230511564427	-4925.007440115158	-4924.221390247931	-4920.78456271625	-4920.778020872927	-4927.905326468474	-4920.630669829478	-4923.799648711758	-4922.593890112228	1581934735.2158258
1	40	2	600	65	0.39295475573236704	0.39295475573236704	0.39295475573236704	1.7016666666666669	0.4183333333333333	2.768333333333333	0	2	2	10	2	2	1	2	3	3	5	7	7	7	2	-5128.863972570523	-4800.855820741618	-4792.618637688038	-4791.130541000361	-4790.000854932841	-4789.758962995637	-4789.539605426161	-4789.754144082042	-4789.964679852746	-4798.812124734771	1581934803.567635
1	40	2	600	8	0.39295475573236704	0.39295475573236704	0.39295475573236704	1.7016666666666669	0.4183333333333333	2.768333333333333	0	2	2	2	3	2	1	2	3	3	6	6	6	6	2	-5137.3200850359835	-4819.645333612943	-4815.175164979744	-4815.117596280439	-4814.858461631569	-4814.842703538565	-4819.386491568731	-4815.015127417008	-4819.35120502747	-4819.342906429242	1581934803.567635
1	40	2	600	47	0.39295475573236704	0.39295475573236704	0.39295475573236704	1.7016666666666669	0.4183333333333333	2.768333333333333	0	2	2	2	2	2	1	2	3	3	3	3	8	8	2	-5131.7677974406515	-4806.566695416154	-4799.143506239583	-4798.0869422171145	-4797.217294381353	-4796.982987215598	-4795.994011018524	-4795.823251637202	-4797.019712703965	-4796.657909340982	1581934803.567635
1	60	2	600	65	0.3396332747054653	0.3396332747054653	0.3396332747054653	1.4483333333333333	0.6416666666666667	2.475	0	1	1	10	1	1	1	2	4	4	4	4	8	8	2	-4981.904756569977	-4961.417310372352	-4959.350734440711	-4958.5456874368265	-4958.575581814102	-4958.215128763222	-4958.084073863627	-4957.509771781586	-4958.543784002515	-4959.023470095619	1581924147.8325949
1	60	2	600	8	0.3396332747054653	0.3396332747054653	0.3396332747054653	1.4483333333333333	0.6416666666666667	2.475	0	1	2	2	9	1	1	2	3	3	3	6	6	7	2	-4987.610383869876	-4971.315725849924	-4970.438882332964	-4970.061347767979	-4970.048778330124	-4969.575783651818	-4969.557116181281	-4969.767068888645	-4969.778075613228	-4969.771672139936	1581924147.8325949
1	60	2	600	47	0.3396332747054653	0.3396332747054653	0.3396332747054653	1.4483333333333333	0.6416666666666667	2.475	0	1	1	1	1	1	1	2	3	3	3	3	8	8	2	-4984.933254989433	-4966.355952132346	-4964.601008926882	-4964.540358649847	-4963.979489822984	-4963.957655692284	-4963.879342241886	-4963.645032149173	-4964.312598747363	-4963.828153072705	1581924147.8325949
1	80	2	600	65	0.15640375209704238	0.15640375209704238	0.15640375209704238	1.18	0.8633333333333333	2.185	0	1	1	10	1	1	1	2	2	4	6	4	4	8	2	-4816.960171720886	-4792.178482669871	-4789.866083412695	-4784.7596421356075	-4784.632821223467	-4784.543912205158	-4784.688139403317	-4783.913798220657	-4784.2299459927945	-4784.505931963092	1581934481.4536855
1	80	2	600	8	0.15640375209704238	0.15640375209704238	0.15640375209704238	1.18	0.8633333333333333	2.185	0	1	2	2	3	1	1	2	2	2	4	4	4	7	2	-4821.131278588329	-4800.989723072318	-4800.819841462852	-4796.302821905523	-4796.2478384232345	-4795.613207955691	-4795.5102665428585	-4795.559532156919	-4795.51471282213	-4795.495757370467	1581934481.4536855
1	80	2	600	47	0.15640375209704238	0.15640375209704238	0.15640375209704238	1.18	0.8633333333333333	2.185	0	1	1	1	1	1	1	2	4	4	4	4	4	4	2	-4816.261980975523	-4793.220606159602	-4786.666108305272	-4785.145379155822	-4785.455054543155	-4785.515547528245	-4784.9411586558945	-4785.118601293976	-4785.181626628305	-4784.670551257434	1581934481.4536855
1	100	2	600	65	0.2148347678814555	0.2148347678814555	0.2148347678814555	1.0	1.0	2.0	0	2	2	10	2	2	1	2	2	4	4	4	7	7	2	-4564.875962670889	-4282.611436282437	-4276.441608780172	-4271.921133582322	-4270.5416587418395	-4269.45498891215	-4267.526525961972	-4268.0224190917625	-4267.999992661467	-4269.348572813579	1581933913.8886478
1	100	2	600	8	0.2148347678814555	0.2148347678814555	0.2148347678814555	1.0	1.0	2.0	0	2	2	2	5	2	1	2	3	3	3	3	7	7	2	-4574.455266454957	-4297.613510926636	-4290.8889533061965	-4290.080566554489	-4289.026010502403	-4287.8753588653335	-4287.523677084702	-4288.427183996808	-4288.537637771249	-4290.808546593746	1581933913.8886478
1	100	2	600	47	0.2148347678814555	0.2148347678814555	0.2148347678814555	1.0	1.0	2.0	0	2	2	2	2	2	1	2	2	2	6	4	5	4	2	-4568.864604069	-4287.315383232301	-4281.329215726968	-4276.213027907641	-4274.5455715276	-4273.285737918483	-4274.495498264898	-4271.70786736832	-4272.0244319347275	-4272.730374030617	1581933913.8886478
1	0	2	1000	65	0.2206277028515724	0.2206277028515724	0.2206277028515724	2.212	0.0	3.344	0	1	1	1	3	1	1	2	2	2	2	5	5	5	2	-8207.007896758698	-8176.7812601377955	-8188.388922815247	-8171.201351344365	-8167.961161066873	-8167.669211216273	-8166.908782337248	-8166.105469855471	-8164.685417423583	-8164.829023396994	1581918387.713457
1	0	2	1000	8	0.2206277028515724	0.2206277028515724	0.2206277028515724	2.212	0.0	3.344	0	1	2	2	8	1	1	2	2	3	3	3	3	6	2	-8213.638113522502	-8186.166485073671	-8182.775003333887	-8182.0884877486205	-8179.88443482331	-8178.956020739162	-8178.904566063302	-8178.870777172871	-8177.822576686656	-8177.869798433481	1581918387.713457
1	0	2	1000	47	0.2206277028515724	0.2206277028515724	0.2206277028515724	2.2119999999999997	0.0	3.344	0	1	1	1	1	1	1	2	2	4	4	4	4	4	2	-8207.67481957979	-8177.285858583065	-8172.328419926394	-8169.123474621904	-8169.157686277565	-8168.201377526879	-8166.892608172777	-8167.080967595733	-8167.028312809337	-8166.8663579578615	1581918387.713457
1	20	2	1000	65	0.4619431612506738	0.4619431612506738	0.4619431612506738	1.977	0.201	3.093	0	1	2	2	1	1	1	2	2	5	5	5	5	5	2	-7571.166982817269	-7421.597434453189	-7418.970116343017	-7417.235176698986	-7417.178260311096	-7417.2208504213	-7417.4283763891335	-7417.221252003565	-7417.368291784525	-7417.404046973793	1581934970.0896757
1	20	2	1000	8	0.4619431612506738	0.4619431612506738	0.4619431612506738	1.977	0.201	3.093	0	2	2	2	4	2	1	2	3	3	3	3	6	3	2	-7574.4667080235795	-7431.15784829489	-7429.242100472162	-7429.047761154021	-7428.99932320645	-7428.631426462953	-7428.617149086242	-7428.598545158309	-7428.550134930536	-7428.346294220155	1581934970.0896757
1	20	2	1000	47	0.461943161250674	0.461943161250674	0.461943161250674	1.9769999999999999	0.201	3.093	0	1	2	2	1	1	1	3	3	3	3	5	8	8	2	-7570.976839824561	-7422.877144965572	-7420.044908522404	-7420.1354119820335	-7418.697508534877	-7418.701712362621	-7418.651744662517	-7418.645237658711	-7418.778319619576	-7418.671548954442	1581934970.0896757
1	40	2	1000	65	0.19220726162032176	0.19220726162032176	0.19220726162032176	1.741	0.399	2.795	0	2	2	2	1	2	1	2	3	3	3	6	5	9	2	-8039.36156891723	-7788.0112953144335	-7782.045832711193	-7781.5481335367895	-7779.713662339762	-7779.4801112918985	-7779.4960834404055	-7779.550550188218	-7779.458158803132	-7781.157897755011	1581909249.405657
1	40	2	1000	8	0.19220726162032176	0.19220726162032176	0.19220726162032176	1.741	0.399	2.795	0	2	2	2	5	2	1	2	2	2	2	2	8	8	2	-8045.128321957031	-7801.49194059731	-7801.496788328675	-7800.222554922641	-7799.879057987801	-7799.757359040096	-7800.0756769414465	-7799.11652904817	-7800.158949430753	-7800.119907962408	1581909249.405657
1	40	2	1000	47	0.19220726162032176	0.19220726162032176	0.19220726162032176	1.7409999999999999	0.39899999999999997	2.795	0	2	2	2	1	2	1	2	2	2	6	5	5	5	2	-8042.9181214747105	-7793.42985520842	-7792.199728246869	-7789.088655271824	-7786.915224671473	-7786.790375869355	-7790.513191106454	-7785.418585837454	-7785.60949104163	-7784.131196557979	1581909249.405657
1	60	2	1000	65	0.30772630665067896	0.30772630665067896	0.30772630665067896	1.403	0.6759999999999999	2.431	0	1	1	1	1	1	1	2	2	2	3	5	6	9	2	-8274.985437001233	-8245.454846042827	-8242.190723428652	-8240.43483294077	-8239.013520219338	-8238.20352277707	-8238.196488959587	-8237.610459102994	-8237.294488253649	-8239.576110228361	1581932174.1223269
1	60	2	1000	8	0.30772630665067896	0.30772630665067896	0.30772630665067896	1.403	0.6759999999999999	2.431	0	1	2	2	3	1	1	2	2	2	3	5	5	5	2	-8282.361832234323	-8258.39398783978	-8256.452397237234	-8256.437382343378	-8253.771458936846	-8253.883453753779	-8253.809525283243	-8253.855876452813	-8253.831662801935	-8253.709427199676	1581932174.1223269
1	60	2	1000	47	0.30772630665067896	0.30772630665067896	0.30772630665067896	1.403	0.6759999999999999	2.431	0	1	1	1	1	1	1	2	2	2	2	6	6	6	2	-8274.31458973323	-8246.466896698745	-8243.704966224272	-8241.63631385925	-8238.753396892116	-8237.92761867463	-8238.530624453815	-8238.876729528316	-8238.877232996252	-8238.240980511902	1581932174.1223269
1	80	2	1000	65	0.2920849276532028	0.2920849276532028	0.2920849276532028	1.209	0.826	2.18	0	1	1	1	1	1	1	2	4	3	3	3	7	7	2	-8089.019244183115	-8068.675954255685	-8065.013836947917	-8064.96389306415	-8065.3254193685925	-8064.63188196679	-8064.2196508964025	-8064.4788827898865	-8066.793663748467	-8066.299238449351	1581935806.6721156
1	80	2	1000	8	0.2920849276532028	0.2920849276532028	0.2920849276532028	1.209	0.826	2.18	0	1	2	2	8	1	1	2	2	2	5	5	5	5	2	-8097.702161290577	-8080.360790804658	-8079.613649433545	-8077.932888021326	-8077.0500277938245	-8077.117141127854	-8077.11836505972	-8077.233350920387	-8077.363703956479	-8077.162603474903	1581935806.6721156
1	80	2	1000	47	0.2920849276532029	0.2920849276532029	0.2920849276532029	1.209	0.826	2.18	0	1	1	1	2	1	1	3	3	3	3	3	8	8	2	-8090.290921251099	-8070.091055464393	-8067.554666558311	-8067.642245580761	-8066.751937550738	-8066.420657514349	-8066.0461998784585	-8065.079776114306	-8067.627107210367	-8066.792424667209	1581935806.6721156
1	100	2	1000	65	0.057740929402748775	0.057740929402748775	0.057740929402748775	1.0	1.0	2.0	0	1	1	1	2	1	1	2	2	2	6	4	4	4	2	-7704.380234186892	-7692.312199899731	-7690.802554505568	-7686.314467011628	-7685.849766620247	-7685.805154739493	-7688.718145028474	-7685.165601776279	-7685.494342277309	-7686.053659729971	1581934165.4206328
1	100	2	1000	8	0.057740929402748775	0.057740929402748775	0.057740929402748775	1.0	1.0	2.0	0	1	2	2	2	1	1	2	2	2	3	5	5	5	2	-7714.431035956777	-7704.123269669073	-7702.885201025247	-7702.758427690071	-7701.333751106061	-7701.402686312075	-7701.4241308504015	-7701.33390431419	-7701.3470625670425	-7701.326322309776	1581934165.4206328
1	100	2	1000	47	0.05774092940274865	0.05774092940274865	0.05774092940274865	1.0	1.0	2.0	0	1	1	1	2	1	1	3	3	3	3	3	3	7	2	-7705.0651218482935	-7692.876118509879	-7687.692781718652	-7688.410824689146	-7688.427132015671	-7686.352680716934	-7685.8773805406845	-7686.723767692713	-7686.696666190117	-7686.597136306032	1581934165.4206328
1	0	2	5000	47	0.18601096409111306	0.18601096409111306	0.18601096409111306	2.2426	0.0	3.3994	0	1	1	1	8	1	1	2	2	2	2	6	6	6	2	-41980.89774900723	-41937.58838300563	-41937.71012849472	-41935.86367429081	-41934.94563362836	-41934.786692745474	-41935.67217909306	-41937.3880426852	-41938.584840986565	-41941.87060382668	1582051401.79061
1	0	2	5000	8	0.18601096409111306	0.18601096409111306	0.18601096409111306	2.2426	0.0	3.3994	0	2	2	2	9	2	1	2	2	2	2	6	6	6	2	-41982.48146118338	-41940.075184969945	-41940.30899621168	-41939.68434839601	-41939.61335018436	-41939.516593436936	-41939.74375263561	-41939.98601727463	-41940.00112454183	-41939.76537263654	1582051401.79061
1	20	2	5000	47	0.3577766281011872	0.3577766281011872	0.3577766281011872	1.9874	0.214	3.0978	0	2	2	2	10	2	1	3	3	3	2	3	3	3	2	-40374.18419980268	-39865.163944068256	-39857.5024076436	-39857.673795568044	-39860.72823131668	-39859.80936996015	-39855.827467011535	-39854.097847792254	-39855.61337267896	-39857.541319233096	1582046576.1514769
1	20	2	5000	8	0.3577766281011872	0.3577766281011872	0.3577766281011872	1.9874	0.214	3.0978	0	2	2	2	8	2	1	2	3	3	3	3	6	6	2	-40375.259892650174	-39869.332281116134	-39864.98262773597	-39864.68227727313	-39862.467430181314	-39861.03245009641	-39860.885088075265	-39860.89725786215	-39860.57875266941	-39860.605752355375	1582046576.1514769
1	40	2	5000	47	0.2616805686474324	0.2616805686474324	0.2616805686474324	1.7262	0.415	2.7974	0	2	2	2	2	2	1	2	2	2	4	4	6	6	2	-41746.549851748234	-40210.36724694149	-40205.854950279	-40200.54532190228	-40199.37509545057	-40199.19137846031	-40199.836543766076	-40199.24059067865	-40200.45598102098	-40201.297110625426	1582042744.0399098
1	40	2	5000	8	0.2616805686474324	0.2616805686474324	0.2616805686474324	1.7262	0.415	2.7974	0	2	2	2	10	2	1	2	2	3	5	7	7	5	2	-41751.877195137546	-40223.05681543084	-40220.09689059189	-40219.464532496815	-40217.65434327088	-40217.59328478912	-40217.523086925925	-40217.572297150335	-40217.51779962132	-40217.56745484858	1582042744.0399098
1	60	2	5000	47	0.4101879554863094	0.4101879554863094	0.4101879554863094	1.4528	0.6308	2.4736	0	2	2	2	6	2	1	3	3	3	2	3	3	3	2	-40683.68064509818	-40259.10777442566	-40255.164304228645	-40255.922907195236	-40256.48087678752	-40258.23319296309	-40254.20586402992	-40252.719969363614	-40253.465764972316	-40252.86303971175	1582043012.902642
1	60	2	5000	8	0.4101879554863094	0.4101879554863094	0.4101879554863094	1.4528	0.6308	2.4736	0	2	2	2	7	2	1	2	2	2	2	2	6	6	2	-40688.796482561964	-40265.21010441914	-40265.00583399488	-40264.648990391936	-40263.08606044419	-40262.90836144185	-40263.05535550762	-40262.92798344909	-40262.967042628436	-40263.00165565837	1582043012.902642
1	80	2	5000	47	0.15077706178489758	0.15077706178489758	0.15077706178489758	1.1892	0.8444	2.178	0	1	2	2	10	1	1	3	3	2	5	5	5	5	2	-38917.36565412275	-38719.71462910085	-38718.32931407621	-38719.7811423152	-38718.04601457696	-38718.70184589555	-38720.16090222993	-38723.13819239478	-38721.998484533535	-38721.88668488008	1582042889.081565
1	80	2	5000	8	0.15077706178489758	0.15077706178489758	0.15077706178489758	1.1892	0.8444	2.178	0	2	2	2	8	2	1	2	4	4	4	2	2	2	2	-38920.74807492343	-38732.19460833025	-38731.91834966749	-38731.42712147846	-38732.061155235315	-38731.65223980472	-38731.5813674052	-38729.68583243519	-38728.58099001016	-38728.87389346952	1582042889.081565
1	100	2	5000	47	0.29138758594154324	0.29138758594154324	0.29138758594154324	1.0	1.0	2.0	0	2	2	2	7	2	1	2	4	4	4	4	4	4	2	-38710.23691671195	-38472.10918250463	-38462.88829616243	-38460.955114175056	-38467.350747271536	-38463.9525211703	-38468.01758031837	-38468.939679629	-38471.206282810446	-38470.07455700882	1582029043.7344446
1	100	2	5000	8	0.29138758594154324	0.29138758594154324	0.29138758594154324	1.0	1.0	2.0	0	2	2	2	9	2	1	2	2	5	5	4	4	4	2	-38713.749382205984	-38481.82946206939	-38479.308996148524	-38477.99640755081	-38477.662795268836	-38477.902141537204	-38477.84924374555	-38477.475205633775	-38477.347632606055	-38477.31012001459	1582029043.7344446
1	0	3	20	65	0.138555471253061	0.4033170069321709	0.2970725233636237	2.35	0.0	3.55	0	1	1	5	1	1	1	1	1	2	4	6	4	6	4	-142.96500080208142	-135.80556114792438	-132.68317484502103	-126.75644152971311	-125.68887805170331	-125.68110467395748	-125.68581081929487	-125.69004095798391	-125.68508790870294	-125.69369339470823	1581933869.3206773
1	0	3	20	8	0.138555471253061	0.4033170069321709	0.2970725233636237	2.35	0.0	3.55	0	1	1	3	1	1	1	1	3	3	3	5	5	8	9	-151.00071050259638	-146.11661745538652	-142.76707654155692	-141.48753543572494	-140.67369886932613	-140.56074819008765	-141.0266042468522	-140.13063377678236	-140.5607730003069	-144.70404178463073	1581933869.3206773
1	0	3	20	47	0.138555471253061	0.4033170069321709	0.2970725233636237	2.35	0.0	3.55	0	1	1	7	1	1	1	1	3	4	3	7	7	7	3	-143.71842460045175	-136.60423920599172	-130.34290715213396	-128.38459114326636	-127.59161166208278	-127.59005723011276	-126.8487359081288	-127.59038509447487	-127.54236638386108	-127.4571044171592	1581933869.3206773
1	20	3	20	65	0.055305008267088285	0.16023212352466498	0.09290377729775974	1.95	0.3	3.3	0	1	1	7	1	1	1	1	3	5	3	3	7	7	3	-142.36526559085547	-134.90639934744888	-129.49717536529752	-129.1756169964523	-127.7033316593398	-129.2860363147916	-127.12349615661488	-127.170955682013	-128.8642747795628	-128.86551694009046	1581933969.0163722
1	20	3	20	8	0.055305008267088285	0.16023212352466498	0.09290377729775974	1.95	0.3	3.3	0	1	1	3	1	1	1	1	3	4	3	6	4	4	3	-147.25883098162004	-141.51208071833906	-137.78710822987128	-136.8142538234035	-136.8132252098759	-136.81216110238896	-136.81222339081074	-136.8121743149737	-136.81019641483513	-136.81013846090528	1581933969.0163722
1	20	3	20	47	0.055305008267088285	0.16023212352466498	0.09290377729775974	1.95	0.3	3.3	0	1	1	5	1	1	1	1	3	5	5	7	7	5	3	-142.374008985199	-134.92310235246094	-129.49681936875407	-129.17643441151878	-127.24629996618624	-128.8709258691738	-127.11336743875549	-128.85635403046106	-128.99371060962764	-127.09779159652409	1581933969.0163722
1	40	3	20	65	0.06827991257806576	0.19493268123001065	0.11060999348220596	1.7	0.4	2.7	0	1	1	10	1	1	1	2	3	3	3	3	3	3	2	-164.9290751940981	-153.2551401366526	-149.96273255517104	-149.44658515228858	-148.7052495988029	-148.18486481084076	-147.72527384200413	-147.67159239335538	-147.6686815468022	-147.07474903910332	1581897923.3251643
1	40	3	20	8	0.06827991257806576	0.19493268123001065	0.11060999348220596	1.7	0.4	2.7	0	1	2	3	1	1	1	2	2	3	2	2	2	8	2	-170.36981233797428	-160.59212053441388	-160.102333672645	-160.07004565502368	-159.72904716795315	-159.7243520807335	-158.6466635071582	-158.51089903360568	-158.65753477539445	-159.92672616806487	1581897923.3251643
1	40	3	20	47	0.06827991257806576	0.19493268123001065	0.11060999348220596	1.7	0.4	2.7	0	1	1	6	1	1	1	2	2	3	4	4	4	6	2	-165.1564290078854	-154.20847333909532	-151.98396642315942	-150.712799313054	-150.75744367265332	-149.5732148176831	-149.54051623768817	-149.23018956892247	-149.21594591236118	-149.2102414772455	1581897923.3251643
1	60	3	20	65	0.11856787121372235	0.2793699688301332	0.1840300886993944	1.45	0.55	2.45	0	1	1	9	1	1	1	2	2	2	4	4	4	4	2	-157.961467101969	-144.0935541845667	-142.58674175211098	-139.9474160680333	-139.75169757862585	-139.74694282835728	-139.63619510126134	-137.6431171229425	-137.52416166325338	-137.49186180713681	1581871018.5987115
1	60	3	20	8	0.11856787121372235	0.2793699688301332	0.1840300886993944	1.45	0.55	2.45	0	1	2	3	1	1	1	2	2	3	3	6	5	5	2	-161.01710900206098	-150.53513709863316	-148.77965146525543	-148.03661692654197	-147.23937240987027	-147.19291624743474	-147.1931254654965	-147.19295833550225	-146.32324020801713	-146.32214564197918	1581871018.5987115
1	60	3	20	47	0.11856787121372235	0.2793699688301332	0.1840300886993944	1.45	0.55	2.45	0	1	1	8	1	1	1	2	2	2	6	4	4	4	2	-159.56035998921706	-147.40619572662396	-145.87929386463145	-143.25299970375406	-142.9950198350729	-142.89505194702738	-146.45140111957488	-141.07445763275382	-143.1988194329509	-141.0647086220851	1581871018.5987115
1	80	3	20	65	0.04229401233737995	0.5495398241320741	0.3185658207346612	1.5	0.7	2.35	0	1	1	5	1	1	1	2	2	4	5	5	5	5	2	-159.16518361444045	-149.57191874598317	-145.6940092468282	-143.37552974196998	-142.70371118593505	-142.6890761755451	-142.61810248353282	-142.63531090541122	-142.55815390941584	-142.58571042145192	1581933877.3264647
1	80	3	20	8	0.04229401233737995	0.5495398241320741	0.3185658207346612	1.5	0.7	2.35	0	1	1	3	1	1	1	2	3	5	5	4	4	4	2	-165.18409532272673	-159.40828758698981	-157.34628617230342	-156.494203672068	-156.4097327439809	-156.40974564115137	-156.4093064260911	-155.84559033034296	-155.77328288577274	-155.77342311440987	1581933877.3264647
1	80	3	20	47	0.04229401233737995	0.5495398241320741	0.3185658207346612	1.5	0.7	2.35	0	1	1	6	1	1	1	2	2	2	2	6	6	5	2	-159.33810276804252	-149.8109998653147	-147.07301390005	-146.92633592636315	-143.31155389782316	-142.83644661489708	-142.818160143448	-142.66266332929968	-142.66010891419643	-142.67590227663774	1581933877.3264647
1	100	3	20	65	0.04750948794271581	0.4467186415464429	0.3067496753103831	1.0	1.0	2.0	0	1	1	10	1	1	1	1	2	4	4	4	4	4	2	-162.66713618424473	-151.91966055682087	-149.67861577491502	-141.49843007927726	-141.3059037653393	-141.20695916511562	-139.47344995192114	-139.4766300241927	-139.47917477692434	-139.13434901239043	1581882819.3031313
1	100	3	20	8	0.04750948794271581	0.4467186415464429	0.3067496753103831	1.0	1.0	2.0	0	1	1	3	1	1	1	2	2	4	4	4	6	6	2	-168.25084124022126	-162.01495142592933	-159.07455260529002	-156.42928798839	-155.85968720768756	-155.1704838091979	-155.1689094855879	-154.9598208065533	-154.86880466036857	-154.86730875061363	1581882819.3031313
1	100	3	20	47	0.04750948794271581	0.4467186415464429	0.3067496753103831	1.0	1.0	2.0	0	1	1	5	1	1	1	2	2	2	4	5	5	6	2	-162.80995373974946	-152.04477287188482	-146.95134815264814	-141.58158361359992	-139.86784351593917	-139.69982257375221	-139.71055842363106	-139.4856859537687	-139.48596198995835	-139.48960130086118	1581882819.3031313
1	0	3	50	65	0.17794308407107007	0.5733124698907612	0.3416850986487276	2.2	0.0	3.26	0	1	1	1	1	1	1	2	2	2	2	4	4	7	2	-430.506309675036	-410.5021569274357	-405.542227525644	-401.4780268825474	-403.32755651324	-396.9830318974472	-396.4120422687618	-396.4216005872936	-396.36135426983503	-396.16862612554803	1581934241.411639
1	0	3	50	8	0.17794308407107007	0.5733124698907612	0.3416850986487276	2.2	0.0	3.26	0	1	2	6	1	1	1	2	2	2	2	2	2	8	2	-433.3283774500935	-416.1248102298883	-415.36326874387015	-414.797467906053	-410.5172254509809	-409.8613529397269	-409.66539392662384	-407.332764851562	-407.64595363952486	-410.9382050584947	1581934241.411639
1	0	3	50	47	0.17794308407106996	0.5733124698907611	0.3416850986487274	2.2	0.0	3.26	0	1	1	2	1	1	1	2	2	2	2	2	2	6	2	-431.40132108800117	-411.8321472098802	-410.53313674994524	-408.4242893121611	-406.0121215410984	-396.5617813681366	-396.54277466510314	-396.52644979190234	-396.1800829567727	-395.91355852216964	1581934241.411639
1	20	3	50	65	0.2205534933786933	0.6158241943233517	0.3987675073923316	1.84	0.28	3.0	0	1	1	1	1	1	1	2	2	2	2	2	5	5	2	-422.0387850328769	-397.4275232689732	-395.4248380680061	-394.3834909349234	-390.67670434917136	-389.9518520198416	-389.8964080608014	-388.1963387855443	-388.2077191426394	-388.14847165900045	1581934290.8918257
1	20	3	50	8	0.2205534933786933	0.6158241943233517	0.3987675073923316	1.84	0.28	3.0	0	2	2	6	1	2	1	2	2	2	2	6	2	2	2	-429.96214951158515	-408.7755656568008	-408.6273285080477	-408.603289150362	-408.4441385352216	-408.40998747629715	-408.41070897222863	-408.4122966202506	-407.39223155360014	-407.39261598305353	1581934290.8918257
1	20	3	50	47	0.22055349337869326	0.6158241943233517	0.3987675073923316	1.84	0.28	3.0	0	1	1	2	1	1	1	2	2	2	2	2	2	6	2	-425.5610478071288	-401.1145365324681	-400.59834766890884	-398.5893654239946	-398.07454435290464	-394.5139552982366	-394.3157610097454	-394.30826694927083	-393.9946057471386	-393.98061089467177	1581934290.8918257
1	40	3	50	65	0.09651061866915933	0.4875201698160959	0.33600530686779395	1.66	0.46	2.76	0	1	1	1	1	1	1	2	2	4	4	4	4	4	2	-399.7082982157662	-383.97302953938316	-376.3693377831312	-371.483202733187	-369.8919825481943	-368.86041354854905	-366.58786042542397	-364.35713490281995	-364.22503100053973	-363.10949357864297	1581812380.4821758
1	40	3	50	8	0.09651061866915933	0.4875201698160959	0.33600530686779395	1.66	0.46	2.76	0	1	1	6	1	1	1	1	3	2	3	3	3	3	8	-408.0813964400097	-399.8570208138642	-394.22643567874184	-391.82365926926553	-390.36182249474695	-387.10951033427375	-386.3656270059896	-383.78786222633215	-385.6255516304668	-384.30357313956347	1581812380.4821758
1	40	3	50	47	0.09651061866915933	0.4875201698160959	0.33600530686779395	1.66	0.46	2.76	0	1	1	2	1	1	1	1	1	2	2	2	5	5	2	-404.06790023964373	-389.9048600641955	-387.28508787895663	-379.037664531781	-372.8759582351908	-370.98435901744216	-370.4434658136996	-369.21023303289286	-368.7277818383892	-369.1480694280157	1581812380.4821758
1	60	3	50	65	0.14383886321380054	0.39936991895230056	0.2332290161645392	1.48	0.6	2.44	0	1	1	1	1	1	1	1	2	4	4	4	6	6	2	-401.12699336614645	-391.25349597803086	-387.5982725909657	-381.8620567805774	-380.9796995352994	-380.4953850662632	-380.41959575090385	-380.42335480662285	-380.2262659822818	-380.1595043593209	1581911850.6628902
1	60	3	50	8	0.14383886321380054	0.39936991895230056	0.2332290161645392	1.48	0.6	2.44	0	1	1	6	1	1	1	2	2	2	2	2	5	5	2	-406.36107666688866	-398.4689902184345	-396.935094746969	-396.91029415246567	-392.49155806455	-392.3561523431244	-392.3537507666372	-392.2888380955629	-392.18823713731626	-392.1439448893545	1581911850.6628902
1	60	3	50	47	0.14383886321380054	0.39936991895230056	0.2332290161645392	1.48	0.6	2.44	0	1	1	2	1	1	1	1	2	4	4	4	8	8	2	-403.6060675645625	-394.2188113215696	-390.426541072618	-385.05432589207857	-384.8563332281033	-384.70081323723474	-384.7471772348897	-384.32048469229414	-384.71298686318113	-384.7140457527368	1581911850.6628902
1	80	3	50	65	0.0685120170503829	0.4405179097540857	0.2302126823836247	1.14	0.86	2.16	0	1	1	1	1	1	1	1	2	2	2	4	7	4	2	-419.9828034389101	-399.6846859362116	-399.3004182413977	-385.2453161334454	-382.9017080367528	-382.04770617843377	-381.8705772333214	-381.8628232012229	-381.79561704365096	-381.8228383306168	1581843913.3397722
1	80	3	50	8	0.0685120170503829	0.4405179097540857	0.2302126823836247	1.14	0.86	2.16	0	1	2	6	1	1	1	2	2	2	2	5	5	5	2	-425.90486202716284	-408.3282652328685	-408.0455624521535	-399.441188267552	-397.10695039268006	-396.997700560769	-396.9968430148635	-396.24131324753824	-396.359728468956	-396.36187012734365	1581843913.3397722
1	80	3	50	47	0.0685120170503829	0.4405179097540857	0.2302126823836247	1.14	0.86	2.16	0	1	1	2	1	1	1	1	3	3	6	3	4	4	3	-422.7623505257233	-402.39204565855636	-389.53697322885046	-387.6267323148288	-387.53214016677947	-384.88385150380805	-387.71746340209353	-384.22465265429315	-383.2996567931466	-383.31360220518303	1581843913.3397722
1	100	3	50	65	0.10088477717164868	0.2276720147724498	0.16434682068236806	1.0	1.0	2.0	0	1	1	1	1	1	1	2	3	3	5	5	5	5	2	-435.80398000369047	-402.5089444123732	-389.87476724736604	-388.1651458061728	-384.5513869731949	-384.5211358325583	-384.49227744730905	-384.47760087977235	-384.49647428405314	-384.4211197340554	1581934223.0965066
1	100	3	50	8	0.10088477717164868	0.2276720147724498	0.16434682068236806	1.0	1.0	2.0	0	2	3	6	2	2	1	2	3	3	3	3	6	6	2	-442.097917474882	-413.3050096062358	-403.2930516301684	-402.0941959378257	-399.9234039701738	-399.1946320136817	-399.14947499584093	-398.8343044573365	-398.74930286611016	-398.7602838951808	1581934223.0965066
1	100	3	50	47	0.10088477717164834	0.2276720147724497	0.16434682068236786	1.0	1.0	2.0	0	1	1	2	1	1	1	2	3	3	6	6	6	6	2	-435.79864876167005	-402.5263402997545	-389.8994790218644	-388.40078624408824	-388.31897460602124	-384.8214839439525	-388.3466935192409	-384.84826258701486	-384.7792818682923	-384.82933888438606	1581934223.0965066
1	0	3	100	65	0.28596235452524066	0.36230363549623823	0.31259873154517315	2.18	0.0	3.34	0	1	1	2	1	1	1	2	3	3	3	6	3	3	2	-821.710557918602	-795.5619395998375	-788.9433838487062	-787.584950634299	-785.9395112505714	-785.0416311105121	-785.0623587670511	-784.8099982096428	-783.7354500261638	-783.8413466934055	1581809821.3020804
1	0	3	100	8	0.28596235452524066	0.36230363549623823	0.31259873154517315	2.18	0.0	3.34	0	2	2	2	1	2	1	2	3	3	3	5	5	5	2	-831.3761349293143	-809.395625029284	-804.0418824438558	-803.8159158980127	-802.3240375923026	-802.3182130385786	-802.3170943907263	-801.9758660547275	-801.7853952688672	-801.9243770086478	1581809821.3020804
1	0	3	100	47	0.28596235452524066	0.36230363549623823	0.31259873154517315	2.18	0.0	3.34	0	1	1	3	1	1	1	2	3	3	3	3	3	6	2	-827.2779527001329	-803.6610893059441	-797.0147711385439	-796.0855412602667	-795.5637652536752	-794.5850634265413	-794.5073852986753	-794.1694739792142	-794.2066138294348	-793.9948641741561	1581809821.3020804
1	20	3	100	65	0.009361365781373143	0.16439102890209378	0.10712872781804604	1.91	0.27	3.06	0	1	1	2	1	1	1	1	1	1	1	1	4	4	3	-834.168889634271	-825.2589155851462	-827.0500561194583	-806.0675214265144	-802.147970057635	-799.7275675504454	-798.3157988318901	-799.9765909940883	-797.5332677271091	-795.7284629228651	1581934314.3636963
1	20	3	100	8	0.009361365781373143	0.16439102890209378	0.10712872781804604	1.91	0.27	3.06	0	1	1	1	1	1	1	1	1	3	3	5	5	5	3	-839.1656788934415	-833.0595286988886	-823.7827886690636	-822.2620122867592	-819.7280495480384	-819.2123956207532	-818.7894030496461	-818.1597349881629	-817.252196523624	-817.0423854303502	1581934314.3636963
1	20	3	100	47	0.00936136578137303	0.16439102890209378	0.107128727818046	1.91	0.27	3.06	0	1	1	3	1	1	1	1	1	3	3	5	5	5	3	-835.5578891888917	-826.7315144597475	-812.3886134338884	-808.6966183415723	-803.5945430317556	-802.6919733921982	-802.2580304097772	-800.6582359023819	-800.6876015200046	-799.9405902683949	1581934314.3636963
1	40	3	100	65	0.2906943135996929	0.6022831729245304	0.4197560624496733	1.63	0.47	2.64	0	1	1	2	1	1	1	2	2	2	2	2	2	2	2	-824.6339064895525	-807.8391748721318	-822.5127176695886	-807.4001806879138	-804.9960602646503	-804.5796289871977	-804.4217980306387	-803.8331133195921	-803.7357048082597	-803.5381364718244	1581836794.7183151
1	40	3	100	8	0.2906943135996929	0.6022831729245304	0.4197560624496733	1.63	0.47	2.64	0	1	2	2	1	1	1	2	2	5	5	4	4	4	2	-828.0110389183483	-814.3645976104586	-813.517894766528	-813.0941275674008	-813.0936584444947	-813.0942702963913	-813.1161308405606	-813.055527508458	-813.0576990012288	-813.0576888941928	1581836794.7183151
1	40	3	100	47	0.2906943135996929	0.6022831729245304	0.4197560624496733	1.63	0.47	2.64	0	1	1	3	1	1	1	2	2	2	2	6	5	5	2	-827.0403961232905	-810.6464362370999	-810.3651546522308	-808.4521619422377	-807.353543705822	-807.2848397205058	-807.306621988155	-807.2927092934291	-807.1910822284813	-807.1828177353896	1581836794.7183151
1	60	3	100	65	0.1624505241776466	0.7354277779770299	0.4153963454587169	1.45	0.64	2.48	0	1	1	2	1	1	1	1	1	1	1	1	7	7	3	-797.6421784822638	-788.404833340485	-787.4598314346181	-772.8731778303811	-768.3448672877548	-763.9183657493656	-761.8344990215727	-761.7692734740657	-761.7120028088112	-760.2151100679457	1581810634.7691996
1	60	3	100	8	0.1624505241776466	0.7354277779770299	0.4153963454587169	1.45	0.64	2.48	0	1	1	1	1	1	1	1	1	3	3	3	3	3	3	-800.6743195473946	-796.2333219459223	-790.4593880254073	-788.5837585216988	-786.6157390362814	-786.6166988336994	-782.9377852114163	-782.9558285088957	-780.9949846707532	-780.9339282214794	1581810634.7691996
1	60	3	100	47	0.1624505241776466	0.73542777797703	0.41539634545871706	1.45	0.64	2.48	0	1	1	3	1	1	1	1	3	3	3	3	3	3	3	-799.3459153102997	-791.387008263225	-782.7132325351799	-782.0054244787112	-779.481810571501	-777.3643977450322	-779.3643837664472	-774.1026999340856	-770.1340869804496	-769.9619190324339	1581810634.7691996
1	80	3	100	65	0.06316095569195312	0.2677258317472826	0.17925739826192813	1.24	0.86	2.23	0	1	1	2	1	1	1	2	2	2	2	2	6	5	2	-828.3804470249727	-806.9063537970619	-805.0751162100853	-804.836667543068	-800.1435923520538	-799.5215309222838	-799.5337540209018	-799.4914219685077	-799.4653880605904	-798.1414676437578	1581871580.7598498
1	80	3	100	8	0.06316095569195312	0.2677258317472826	0.17925739826192813	1.24	0.86	2.23	0	1	2	2	1	1	1	3	2	2	2	2	2	9	2	-835.5911053087201	-817.8488420957904	-817.2714706333675	-817.2758231860854	-814.017697642559	-814.0144677172317	-813.3511332367392	-813.3495782424216	-813.3416264094832	-813.3462711492836	1581871580.7598498
1	80	3	100	47	0.06316095569195312	0.2677258317472825	0.17925739826192807	1.24	0.86	2.23	0	1	1	3	1	1	1	2	4	4	6	6	8	8	2	-828.6083513331033	-808.4010077958632	-803.9922393117669	-802.1863510325185	-802.1989195089383	-801.4940307339537	-802.1950096247252	-801.3909457775336	-802.1492478707851	-802.1143361787774	1581871580.7598498
1	100	3	100	65	0.029264232392468118	0.11118749005984496	0.07341348338916746	1.0	1.0	2.0	0	1	1	2	1	1	1	1	1	4	3	4	3	4	3	-827.769517487167	-819.4991006882866	-808.5740020597765	-804.8552845400658	-803.5163932374547	-803.4795609622247	-802.3624733602372	-801.4249808588213	-801.2182180560335	-799.4784125578975	1581883198.9011676
1	100	3	100	8	0.029264232392468118	0.11118749005984496	0.07341348338916746	1.0	1.0	2.0	0	1	1	1	1	1	1	1	3	3	3	3	5	5	3	-835.7244772881023	-831.1722177733287	-822.9452520644667	-822.6032719196512	-822.498619942862	-822.4733406058359	-822.4722819670561	-822.4735416014172	-822.3655736396036	-822.3665142838188	1581883198.9011676
1	100	3	100	47	0.029264232392468118	0.11118749005984507	0.07341348338916752	1.0	1.0	2.0	0	1	1	3	1	1	1	1	1	4	3	4	4	4	3	-827.7330718935243	-819.9486238960452	-809.9577961020179	-806.6684599033886	-805.9387756404673	-805.2750607922133	-805.7744446966612	-804.3174117122603	-804.0579439911078	-803.6991350561053	1581883198.9011676
1	0	3	300	65	0.11335492862941887	0.33460367172033745	0.25027352723939483	2.236666666666667	0.0	3.4033333333333333	0	1	1	5	1	1	1	2	2	2	2	2	2	2	2	-2462.419967335667	-2424.131821313257	-2421.674311133997	-2419.989055895961	-2414.2908125723793	-2410.905133562592	-2409.891976265115	-2409.589841413055	-2407.13072659487	-2407.107006537882	1581934894.8698437
1	0	3	300	8	0.11335492862941887	0.33460367172033745	0.25027352723939483	2.236666666666667	0.0	3.4033333333333333	0	2	2	2	1	2	1	2	2	2	2	2	6	6	2	-2470.6488595238197	-2440.724755354172	-2439.979494040163	-2437.1999076161364	-2436.6934060969547	-2435.3378119049607	-2435.229736046621	-2435.193178677621	-2435.0259969520903	-2435.097606858158	1581934894.8698437
1	0	3	300	47	0.11335492862941875	0.33460367172033745	0.2502735272393948	2.236666666666667	0.0	3.4033333333333333	0	1	1	7	1	1	1	2	2	2	2	2	2	2	2	-2466.3421640275924	-2430.743913454768	-2429.1870667802327	-2425.5866791226244	-2421.6836412806515	-2421.388415943822	-2420.866462572755	-2415.602508608793	-2416.1020470929057	-2415.1872725812755	1581934894.8698437
1	20	3	300	65	0.07023611709525446	0.10199887735259017	0.08256690431327211	2.0566666666666658	0.19333333333333333	3.216666666666667	0	1	2	5	1	1	1	2	3	3	3	5	5	5	2	-2421.37632269073	-2354.1847268693737	-2338.6654910613274	-2337.8351351470915	-2330.497500270721	-2329.7093342573435	-2329.6854620476433	-2328.419500965257	-2326.602085739695	-2326.2226416763665	1581829268.461582
1	20	3	300	8	0.07023611709525446	0.10199887735259017	0.08256690431327211	2.0566666666666658	0.19333333333333333	3.216666666666667	0	2	3	3	3	2	1	2	3	3	3	5	5	5	2	-2434.652344120855	-2370.7206516952824	-2358.554489539786	-2358.002969641835	-2354.084403617137	-2354.0391778044486	-2354.064196619939	-2354.024918769259	-2353.686147769605	-2353.718109934713	1581829268.461582
1	20	3	300	47	0.07023611709525446	0.10199887735259017	0.08256690431327211	2.056666666666666	0.19333333333333333	3.216666666666667	0	1	2	7	1	1	1	2	3	4	4	4	4	4	2	-2429.4093043664943	-2363.5789663545625	-2348.555008014441	-2342.6115660620226	-2342.5945013122832	-2340.439702001745	-2339.998533494509	-2340.2596523660964	-2339.9816887535558	-2338.8242862925504	1581829268.461582
1	40	3	300	65	0.0638844260987117	0.5072623270719102	0.3176272278807228	1.74	0.38333333333333336	2.756666666666667	0	1	2	5	1	1	1	2	4	4	4	4	4	4	2	-2483.3861976911717	-2408.9189582298786	-2384.683442226513	-2378.112334281963	-2380.916082846395	-2375.7594301639224	-2374.981302294601	-2374.0588690786303	-2373.88766386827	-2377.013663963226	1581879162.6797755
1	40	3	300	8	0.0638844260987117	0.5072623270719102	0.3176272278807228	1.74	0.38333333333333336	2.756666666666667	0	2	3	3	3	2	1	2	3	4	4	5	4	9	2	-2491.728303349244	-2419.270902050041	-2402.083406449129	-2396.6911801984565	-2395.343517065003	-2394.887349291507	-2394.543165259068	-2394.450017613687	-2394.239345016486	-2394.5018997705497	1581879162.6797755
1	40	3	300	47	0.06388442609871181	0.5072623270719103	0.3176272278807229	1.74	0.38333333333333336	2.756666666666667	0	1	2	7	1	1	1	2	3	3	3	3	7	3	2	-2485.320542054775	-2412.6567357281947	-2389.669159044545	-2388.4350132994423	-2382.9158873413817	-2381.4708004128315	-2380.811771469697	-2381.132691806965	-2383.618273893725	-2380.620589638429	1581879162.6797755
1	60	3	300	65	0.3055950100038626	0.4721787727073082	0.3646892705875538	1.41	0.69	2.4466666666666668	0	1	1	5	1	1	1	2	2	2	2	4	4	4	2	-2537.5810347459546	-2492.7249758404205	-2488.957468315998	-2477.4871879562306	-2474.2451408786733	-2470.3231561555467	-2469.7749123453737	-2465.985972984104	-2465.842062035202	-2465.73317919565	1581934703.9619322
1	60	3	300	8	0.3055950100038626	0.4721787727073082	0.3646892705875538	1.41	0.69	2.4466666666666668	0	2	2	2	1	2	1	2	3	3	3	3	3	7	2	-2546.2184929634395	-2505.892409068092	-2499.560851647131	-2497.707559839669	-2496.310463303783	-2495.4872662451394	-2493.585064042301	-2493.364278278974	-2492.92612388434	-2492.5862574503008	1581934703.9619322
1	60	3	300	47	0.3055950100038624	0.4721787727073081	0.3646892705875537	1.41	0.69	2.4466666666666668	0	1	1	7	1	1	1	2	2	2	5	3	5	5	2	-2540.684638763817	-2496.7774676957433	-2487.9719498708982	-2483.676857095127	-2478.524384386746	-2478.154507336424	-2476.671049184824	-2473.4104031262837	-2471.8317956378314	-2470.897188436284	1581934703.9619322
1	80	3	300	65	0.07853707790365894	0.3600657090139987	0.20582256624244968	1.1866666666666668	0.8333333333333334	2.1533333333333333	0	1	2	5	1	1	1	2	2	2	2	4	4	4	2	-2561.9614895405757	-2437.062685441094	-2435.7763272070692	-2417.9012198774235	-2415.3078047332715	-2414.0624748259397	-2411.6720328802185	-2408.145255264917	-2407.288366694448	-2406.466380975382	1581934449.8184164
1	80	3	300	8	0.07853707790365894	0.3600657090139987	0.20582256624244968	1.1866666666666668	0.8333333333333334	2.1533333333333333	0	2	3	2	3	2	1	2	3	3	3	3	3	6	2	-2573.4261943454167	-2452.2360409837993	-2442.118074655894	-2441.8746662967433	-2440.196097531131	-2437.9850896334133	-2437.984485149781	-2437.910236592197	-2436.9782170540743	-2436.946093640279	1581934449.8184164
1	80	3	300	47	0.07853707790365871	0.3600657090139987	0.20582256624244946	1.1866666666666668	0.8333333333333334	2.1533333333333333	0	1	2	7	1	1	1	2	3	3	3	3	3	3	2	-2564.6629906424696	-2441.1416112798665	-2428.653016021861	-2427.4973443888557	-2421.339271577719	-2420.384254323065	-2416.086381064183	-2414.3224173504072	-2413.890574650117	-2413.855699250747	1581934449.8184164
1	100	3	300	65	0.1635902296347368	0.5398764410369594	0.36988759108395103	1.0	1.0	2.0	0	1	2	5	1	1	1	2	4	4	3	4	4	7	2	-2396.7928209141123	-2324.3289267451332	-2309.1696217450954	-2302.5588843134274	-2306.0714116336785	-2297.2630822490687	-2294.9400114125456	-2295.1865696926443	-2297.35195901758	-2296.950103325125	1581934244.577965
1	100	3	300	8	0.1635902296347368	0.5398764410369594	0.36988759108395103	1.0	1.0	2.0	0	2	2	2	3	2	1	2	2	4	4	4	4	9	2	-2404.944761408095	-2338.3822524843263	-2331.317368045806	-2325.987272592889	-2325.99337742248	-2324.0425440954277	-2323.7461583591635	-2322.814490499281	-2322.167316724903	-2324.4771390437368	1581934244.577965
1	100	3	300	47	0.1635902296347368	0.5398764410369594	0.36988759108395103	1.0	1.0	2.0	0	1	2	7	1	1	1	2	3	3	3	3	3	3	2	-2398.2009920357573	-2326.9475421935595	-2313.135555613749	-2311.512572818251	-2305.101094257437	-2305.694793475353	-2301.086026415502	-2301.733226451135	-2297.1051800414652	-2296.9628276136355	1581934244.577965
1	0	3	600	65	0.08965511752743592	0.3958025185246321	0.2210233887704489	2.285	0.0	3.485	0	1	1	10	1	1	1	2	2	2	3	5	8	5	2	-5254.929383704464	-5189.96339794786	-5186.593718812825	-5184.845747337245	-5182.594018663509	-5182.251305630244	-5182.4550794036895	-5182.067025754537	-5182.786529388432	-5180.901392827151	1581885493.9627385
1	0	3	600	8	0.08965511752743592	0.3958025185246321	0.2210233887704489	2.285	0.0	3.485	0	2	2	2	3	2	1	2	2	4	4	6	4	4	2	-5263.198621505553	-5203.4613981189095	-5202.715967394073	-5202.104584772613	-5201.982609462642	-5201.969878467157	-5201.973153645058	-5202.017489890761	-5201.454428877913	-5201.34186566068	1581885493.9627385
1	0	3	600	47	0.08965511752743592	0.3958025185246321	0.22102338877044886	2.285	0.0	3.485	0	1	2	2	1	1	1	2	2	2	2	4	8	8	2	-5256.293161552229	-5192.834489057189	-5191.967163950064	-5188.53124595567	-5187.875685917365	-5187.3563221137065	-5186.962776624392	-5186.250509589063	-5187.1540243622885	-5187.144850811931	1581885493.9627385
1	20	3	600	65	0.08460320832786461	0.3505439632545865	0.20210496963235747	2.0083333333333333	0.2	3.125	0	1	2	10	1	1	1	2	2	3	3	3	5	5	2	-4916.5469099672855	-4845.3008903266555	-4835.891543894899	-4834.7827125381455	-4829.671864177495	-4828.783153359342	-4828.371599811073	-4827.40133449031	-4826.684157740494	-4827.007880968378	1581935267.9218016
1	20	3	600	8	0.08460320832786461	0.3505439632545865	0.20210496963235747	2.0083333333333333	0.2	3.125	0	2	2	2	5	2	1	2	3	4	5	7	5	5	2	-4924.637493758481	-4857.474943852851	-4849.382900267329	-4847.00831712938	-4846.110290633375	-4846.0452208192855	-4845.965187757536	-4846.075799042704	-4845.5353337923825	-4845.439601637508	1581935267.9218016
1	20	3	600	47	0.08460320832786494	0.3505439632545865	0.20210496963235766	2.0083333333333333	0.2	3.125	0	1	2	2	1	1	1	2	2	4	4	4	7	4	2	-4919.612994575396	-4848.464292721677	-4838.569153176156	-4833.42138509269	-4832.728626948307	-4832.050915844882	-4831.776809626151	-4831.875653004004	-4831.8849330678995	-4831.4206879652775	1581935267.9218016
1	40	3	600	65	0.10922789984722392	0.4521319264487219	0.2616001734934765	1.6383333333333334	0.455	2.691666666666667	0	1	2	10	1	1	1	2	2	2	2	2	4	4	2	-5042.059455449574	-4921.7800919284855	-4921.49496153289	-4893.303132481034	-4884.964291362779	-4882.763391617088	-4885.23825548471	-4882.400467139434	-4882.760816423923	-4878.195686091562	1581934913.6822581
1	40	3	600	8	0.10922789984722392	0.4521319264487219	0.2616001734934765	1.6383333333333334	0.455	2.691666666666667	0	2	4	4	5	2	1	2	2	2	2	5	7	7	2	-5045.783181225233	-4930.3890335034275	-4929.515316063797	-4904.976410438018	-4899.283343910878	-4897.760885809844	-4895.374127878656	-4895.281137823827	-4895.154368554177	-4895.173832176668	1581934913.6822581
1	40	3	600	47	0.10922789984722392	0.4521319264487219	0.2616001734934765	1.6383333333333334	0.455	2.691666666666667	0	1	2	2	1	1	1	2	2	2	2	4	4	4	2	-5043.4587223146145	-4924.808526068451	-4923.606312128133	-4898.4381742574	-4894.836653614709	-4894.584118091593	-4894.9076253412	-4884.3162763085875	-4889.3991538188175	-4885.630405215796	1581934913.6822581
1	60	3	600	65	0.244096764383269	0.5180077369996559	0.41326339749299823	1.481666666666667	0.6116666666666667	2.495	0	1	2	10	1	1	1	2	3	3	3	3	8	8	2	-4905.960093633736	-4802.256750998115	-4771.174220959107	-4765.88298187389	-4762.204014275261	-4758.6265524536	-4758.478643120114	-4757.620642099175	-4758.789481403977	-4766.28086411629	1581901455.8230493
1	60	3	600	8	0.244096764383269	0.5180077369996559	0.41326339749299823	1.481666666666667	0.6116666666666667	2.495	0	2	3	3	2	2	1	2	3	3	3	3	3	8	2	-4918.612283766567	-4820.266363587076	-4793.030258064878	-4792.334260436639	-4788.391130064427	-4787.577713230128	-4786.743924712506	-4786.737598835118	-4787.309085434474	-4787.380127585179	1581901455.8230493
1	60	3	600	47	0.244096764383269	0.5180077369996559	0.41326339749299823	1.481666666666667	0.6116666666666667	2.495	0	1	2	2	1	1	1	2	2	2	2	6	6	6	2	-4910.692575572267	-4808.6606138274465	-4806.7403315156	-4774.658401283323	-4769.293049504797	-4766.121084083576	-4765.90084453069	-4765.010901044742	-4763.253366919058	-4763.944068502371	1581901455.8230493
1	80	3	600	65	0.13398763022247384	0.486917940420906	0.32451054400831786	1.1683333333333332	0.86	2.1466666666666665	0	1	1	10	1	1	1	1	1	2	4	4	6	6	4	-4943.657042785379	-4909.680899150131	-4898.064204182927	-4854.763476574612	-4852.42906099726	-4850.031995328967	-4850.233571877672	-4849.078251043589	-4849.438229811401	-4848.667127578674	1581849531.4468737
1	80	3	600	8	0.13398763022247384	0.486917940420906	0.32451054400831786	1.1683333333333332	0.86	2.1466666666666665	0	3	3	3	8	3	1	1	3	3	5	5	3	5	3	-4954.9008066699325	-4927.709851688608	-4885.9103753768595	-4883.633055665211	-4882.885315140837	-4882.695177336458	-4882.587710225076	-4882.107153941697	-4881.56934643881	-4881.481718445503	1581849531.4468737
1	80	3	600	47	0.13398763022247406	0.4869179404209061	0.324510544008318	1.1683333333333332	0.86	2.1466666666666665	0	1	1	1	1	1	1	1	3	3	3	3	5	5	3	-4947.888276562391	-4915.9720252419065	-4868.303149787498	-4865.928765443689	-4862.9965419449745	-4862.653353442907	-4861.8680017570205	-4860.396628707854	-4860.599949816508	-4859.245024499292	1581849531.4468737
1	100	3	600	65	0.014033365941446774	0.2061429977996546	0.13480425740166954	1.0	1.0	2.0	0	2	2	10	2	2	1	2	4	4	4	4	4	7	2	-4957.693329199217	-4701.611046486917	-4687.240649878984	-4682.670721893626	-4682.777098556675	-4680.225755108551	-4679.702729995486	-4679.801401662058	-4679.801864561246	-4685.1251603007895	1581934261.617486
1	100	3	600	8	0.014033365941446774	0.2061429977996546	0.13480425740166954	1.0	1.0	2.0	0	2	2	2	3	2	1	2	4	3	3	3	8	8	2	-4966.378794722539	-4716.7468114227395	-4708.462700929063	-4707.938390083669	-4707.945440403111	-4706.860130686773	-4706.64631247117	-4706.596028804378	-4707.626656401166	-4707.619800080565	1581934261.617486
1	100	3	600	47	0.014033365941446774	0.2061429977996546	0.13480425740166954	1.0	1.0	2.0	0	2	2	2	2	2	1	2	3	3	5	5	5	5	2	-4961.63898901623	-4707.228289837733	-4693.509522417857	-4690.417814055089	-4688.208757052948	-4688.286208171002	-4687.9051924069145	-4687.929831369306	-4687.3798272000295	-4687.897743116284	1581934261.617486
1	0	3	1000	65	0.2757526650919615	0.5807238690091505	0.4225537530370309	2.229	0.0	3.383	0	2	2	2	1	2	1	2	3	3	3	5	5	9	2	-8793.087478858391	-8479.992723894013	-8439.135002685398	-8437.609139292299	-8431.971279996305	-8431.834229657257	-8431.42996205303	-8431.591170007358	-8431.14151441466	-8432.274211203698	1581935409.5434005
1	0	3	1000	8	0.2757526650919615	0.5807238690091505	0.4225537530370309	2.229	0.0	3.383	0	3	3	3	3	3	1	2	3	3	3	3	8	8	2	-8803.590523467152	-8497.579323338652	-8461.333564109536	-8460.70312630619	-8456.771090851777	-8456.599384583104	-8456.610373106885	-8453.928116775463	-8456.393829420213	-8456.396745570737	1581935409.5434005
1	0	3	1000	47	0.2757526650919615	0.5807238690091505	0.4225537530370309	2.229	0.0	3.383	0	2	2	2	1	2	1	2	2	2	5	5	8	8	2	-8794.534807221724	-8481.804882085275	-8481.93783085142	-8436.632057913286	-8435.294390993498	-8435.223483653024	-8435.002283607439	-8434.904910549465	-8435.458627852124	-8435.284333786902	1581935409.5434005
1	20	3	1000	65	0.18920187993855764	0.3541750059853558	0.2464901080987901	1.946	0.224	3.06	0	1	2	1	1	1	1	2	3	5	3	3	4	3	2	-8311.254882819363	-8242.245480208068	-8212.21276913793	-8206.948086735261	-8204.345835754108	-8204.78284579164	-8202.186387576356	-8201.120455158441	-8199.096506375947	-8199.660462330896	1581883165.8708556
1	20	3	1000	8	0.18920187993855764	0.3541750059853558	0.2464901080987901	1.946	0.224	3.06	0	2	3	3	6	2	1	2	3	4	4	4	4	4	2	-8320.598978689599	-8256.707697132098	-8230.675980598258	-8228.89730968577	-8228.566554883057	-8228.37683091807	-8228.215434400165	-8227.217796509127	-8225.390195289705	-8225.098818578874	1581883165.8708556
1	20	3	1000	47	0.18920187993855764	0.3541750059853558	0.2464901080987901	1.946	0.22399999999999998	3.06	0	1	2	2	1	1	1	2	3	3	3	3	3	3	2	-8315.070476160057	-8247.366886781347	-8217.763848205474	-8214.256976188919	-8212.510281486891	-8211.98354553796	-8209.609138814543	-8205.660706189545	-8206.06978673025	-8204.622244149316	1581883165.8708556
1	40	3	1000	65	0.14718998918523551	0.32245916385240003	0.2292734748452526	1.696	0.445	2.7430000000000003	0	1	2	2	1	1	1	2	4	4	4	4	4	9	2	-8507.340709210945	-8376.946955444419	-8323.952350261698	-8316.764361953106	-8317.767908132922	-8316.034340070386	-8315.272083878042	-8314.829236286247	-8313.784409108928	-8315.546496212357	1581881895.894902
1	40	3	1000	8	0.14718998918523551	0.32245916385240003	0.2292734748452526	1.696	0.445	2.7430000000000003	0	3	3	3	3	3	1	2	3	4	4	4	3	5	2	-8522.37078387438	-8404.21014040236	-8355.675546648328	-8352.114293697516	-8350.9624427876	-8350.953177745767	-8349.289412219929	-8349.230127678555	-8348.987065495041	-8348.933777962971	1581881895.894902
1	40	3	1000	47	0.14718998918523551	0.32245916385240003	0.2292734748452526	1.696	0.445	2.7430000000000003	0	1	3	2	1	1	1	2	3	3	3	3	7	9	2	-8508.199438522057	-8382.233515096075	-8329.389635006999	-8327.997106679937	-8323.277725946595	-8322.466182361599	-8321.489025337987	-8321.893847274763	-8321.419423005591	-8321.916160933759	1581881895.894902
1	60	3	1000	65	0.15434983387712964	0.34008924025077736	0.255307458483858	1.446	0.635	2.475	0	1	1	1	1	1	1	2	2	4	4	4	4	8	2	-7851.072131715697	-7836.117919998807	-7834.928987741377	-7831.359684192435	-7832.699810396705	-7832.2200939315735	-7831.011706393994	-7830.975383622137	-7831.9836966079065	-7833.008659649159	1581894428.0044062
1	60	3	1000	8	0.15434983387712964	0.34008924025077736	0.255307458483858	1.446	0.635	2.475	0	1	2	2	4	1	1	2	4	4	2	2	2	2	2	-7860.562609672899	-7848.860241010596	-7848.672605653322	-7848.441813057217	-7848.90589264953	-7848.570931123581	-7848.065695994871	-7847.984061351543	-7847.915216373785	-7847.949048296571	1581894428.0044062
1	60	3	1000	47	0.15434983387712964	0.34008924025077725	0.25530745848385794	1.446	0.635	2.475	0	1	1	1	1	1	1	2	3	5	5	5	5	5	2	-7851.159881110651	-7835.395316420095	-7832.4346321995	-7831.849237452148	-7831.351972377878	-7832.820011096225	-7832.865708330058	-7832.810127425423	-7831.761694911535	-7831.508740947935	1581894428.0044062
1	80	3	1000	65	0.13421330230347994	0.4822365731024536	0.3585246964647802	1.212	0.836	2.207	0	1	2	2	1	1	1	2	3	5	5	5	5	3	2	-8112.513138937666	-7988.3328629853295	-7967.486787431272	-7962.742081524199	-7961.243559847933	-7962.036704481221	-7961.709722425075	-7960.240386567328	-7960.0557607274495	-7958.530911824588	1581935741.2531948
1	80	3	1000	8	0.13421330230347994	0.4822365731024536	0.3585246964647802	1.212	0.836	2.207	0	2	3	3	6	2	1	2	3	3	5	5	5	8	2	-8118.0740945705875	-7997.311310481875	-7983.902966150083	-7981.844763349411	-7980.659798855768	-7980.683081549574	-7980.35743316795	-7980.041147134308	-7980.0431323494995	-7980.344459173477	1581935741.2531948
1	80	3	1000	47	0.13421330230347994	0.4822365731024536	0.3585246964647802	1.212	0.836	2.207	0	1	2	2	1	1	1	2	3	4	4	4	4	4	2	-8112.512654328937	-7988.051480784656	-7971.017758375388	-7967.026904811962	-7966.443443592194	-7966.089444244712	-7964.242062824291	-7962.527050712181	-7963.353436104547	-7962.757713748582	1581935741.2531948
1	100	3	1000	65	0.1071018311381079	0.7641908643045041	0.5281359868053818	1.0	1.0	2.0	0	2	2	2	2	2	1	2	4	4	4	4	4	4	2	-8093.409706310171	-7665.903105586659	-7649.892560255029	-7644.125171895267	-7644.139536724441	-7644.6499378636745	-7645.029924333195	-7644.799590505457	-7642.227286247309	-7641.703956359547	1581885960.1905463
1	100	3	1000	8	0.1071018311381079	0.7641908643045041	0.5281359868053818	1.0	1.0	2.0	0	2	3	3	8	2	1	2	3	4	4	4	4	4	2	-8102.427740286721	-7682.294522486706	-7669.7667048474195	-7666.95388517537	-7666.92784689467	-7666.855328381038	-7666.814117286862	-7666.584655599724	-7666.601191388512	-7666.403755008314	1581885960.1905463
1	100	3	1000	47	0.1071018311381079	0.7641908643045039	0.5281359868053817	1.0	1.0	2.0	0	2	2	2	2	2	1	2	3	5	5	5	5	5	2	-8096.257340869928	-7669.220079791636	-7653.747120005531	-7651.890400981714	-7645.227079665014	-7649.489483094496	-7645.418110136355	-7645.212803275744	-7647.662519499417	-7647.47213370894	1581885960.1905463
1	0	3	5000	47	0.1444309875317803	0.5464629270682153	0.3804942618106719	2.2392	0.0	3.395	0	2	2	2	9	2	1	2	4	4	4	4	2	2	2	-40697.287445968395	-40121.106943081846	-40116.41487539333	-40114.708652086134	-40117.14518478919	-40116.938597484135	-40116.697581474575	-40113.644367780136	-40085.997464224216	-40089.07818376018	1582058464.4847794
1	0	3	5000	8	0.1444309875317803	0.5464629270682153	0.3804942618106719	2.2392	0.0	3.395	0	2	2	2	10	2	1	2	2	2	2	2	6	6	2	-40702.7501209338	-40128.344317893934	-40126.526848578585	-40124.4687081937	-40101.651706627454	-40096.6690699128	-40097.794450476926	-40097.051500304085	-40095.883768186715	-40095.770234189455	1582058464.4847794
1	20	3	5000	47	0.2493476533583965	0.3051428665254477	0.2689845278394653	1.9814	0.2176	3.0906	0	2	2	2	6	2	1	3	3	3	3	3	3	3	2	-41871.94783383723	-41345.694866879014	-41315.57520104831	-41316.964354420015	-41314.75390595638	-41315.002440171535	-41310.64712594883	-41309.952604877406	-41312.19233481395	-41311.55386703184	1582049084.6202822
1	20	3	5000	8	0.2493476533583965	0.3051428665254477	0.2689845278394653	1.9814	0.2176	3.0906	0	2	3	3	8	2	1	2	4	4	4	4	4	4	2	-41878.388618475496	-41353.94879184605	-41331.018294200665	-41328.915431804235	-41328.96099652365	-41328.559815978384	-41328.61986898772	-41328.514521228884	-41327.484739513464	-41327.51675943923	1582049084.6202822
1	40	3	5000	47	0.2310141900105043	0.3999603194247662	0.3376591830710697	1.7109999999999999	0.4268	2.7776	0	2	3	3	3	2	1	2	3	3	3	3	8	8	2	-44117.64775797794	-42769.630380765375	-42623.317280032665	-42620.60903860975	-42616.843788571816	-42615.56523793549	-42615.39076227437	-42614.30255221254	-42616.60640423525	-42620.09636814377	1582046632.6101696
1	40	3	5000	8	0.2310141900105043	0.3999603194247662	0.3376591830710697	1.7109999999999999	0.4268	2.7776	0	3	3	3	10	3	1	2	3	4	4	4	7	7	2	-44124.15857594837	-42779.71077732276	-42635.26854102967	-42632.064433860134	-42631.76724586568	-42631.094256926466	-42631.0711297484	-42631.150350932985	-42632.38209038525	-42631.88570036253	1582046632.6101696
1	60	3	5000	47	0.23008111754179605	0.285536577806478	0.2586315882096612	1.4244	0.6424	2.4348	0	3	3	3	7	3	1	1	3	3	3	6	5	5	3	-37838.86637514381	-37501.69018711953	-37203.440105479836	-37202.74621325418	-37193.866945298396	-37193.740298156976	-37194.0356040995	-37194.418230206466	-37192.13319668635	-37190.20519551018	1582045937.59592
1	60	3	5000	8	0.23008111754179605	0.285536577806478	0.2586315882096612	1.4244	0.6424	2.4348	0	3	3	3	10	3	1	1	3	3	3	5	5	5	3	-37844.061796001966	-37510.260025736534	-37215.284910381764	-37213.7799754729	-37212.65311683897	-37212.16014998026	-37212.0044153161	-37211.497337266	-37211.0422858915	-37211.05019788328	1582045937.59592
1	80	3	5000	47	0.08902722233682425	0.4522633322743422	0.2474653265879152	1.183	0.8490000000000001	2.1624	0	2	2	2	6	2	1	2	2	5	5	5	5	5	2	-40370.712048591224	-39740.38916236918	-39727.0407870765	-39720.41149339407	-39717.25725055654	-39717.687970339066	-39718.69191029518	-39718.58425092324	-39717.5871975059	-39718.84474371429	1582044861.1356027
1	80	3	5000	8	0.08902722233682425	0.4522633322743422	0.2474653265879152	1.183	0.8490000000000001	2.1624	0	2	3	3	9	2	1	2	3	3	3	3	3	7	2	-40383.410305271456	-39754.31716086404	-39734.273877852036	-39733.77496199403	-39733.40072567067	-39733.20035665533	-39732.774402395225	-39732.73931626695	-39732.7480299758	-39732.5354831368	1582044861.1356027
1	100	3	5000	47	0.012129728776575366	0.3224919635861612	0.2035587003868274	1.0	1.0	2.0	0	3	3	3	9	3	1	1	4	3	3	3	4	6	3	-39917.269016981816	-39533.04565507744	-39199.213284326055	-39193.175694058446	-39194.65908649731	-39187.40960171876	-39185.41990898876	-39184.86123830348	-39183.341883025554	-39182.26899134567	1582028623.6201556
1	100	3	5000	8	0.012129728776575366	0.3224919635861612	0.2035587003868274	1.0	1.0	2.0	0	3	3	3	8	3	1	1	3	3	3	3	4	6	3	-39920.93755548881	-39541.732319172974	-39217.132108101774	-39213.973849817485	-39213.74766144437	-39209.830606652606	-39209.65254226423	-39208.66797527973	-39208.10829636788	-39208.09715104204	1582028623.6201556
1	0	4	20	65	0.07175611098439705	0.4056775347013396	0.2272187333624801	2.15	0.0	3.3	0	1	1	6	1	1	1	1	1	1	1	4	6	6	3	-151.812624885234	-148.46088740449437	-149.77216665771184	-138.43337211086723	-137.9402174870147	-137.55379655908706	-137.49676217134407	-137.50931740247617	-137.39931504221263	-137.3328674491273	1581807873.8271492
1	0	4	20	8	0.07175611098439705	0.4056775347013396	0.2272187333624801	2.15	0.0	3.3	0	1	1	3	1	1	1	1	1	3	4	4	4	8	3	-157.79957516747626	-154.94131310036258	-146.06273572984063	-144.80011686913724	-145.34165556087538	-144.61563318254744	-144.61330312723638	-144.61233094602645	-144.6124907159804	-144.6837283099874	1581807873.8271492
1	0	4	20	47	0.07175611098439705	0.4056775347013396	0.2272187333624801	2.15	0.0	3.3	0	1	1	3	1	1	1	1	1	3	4	3	3	3	3	-153.85646669667602	-150.47763189216224	-141.3165970190377	-140.483822346382	-140.19531508901278	-139.72179671628302	-139.68819346496392	-139.72795167295496	-139.71069569188612	-139.64376142372862	1581807873.8271492
1	20	4	20	65	0.1426149502215085	0.4088654153631003	0.2679220357070298	2.05	0.3	3.1	0	1	1	2	1	1	1	2	2	2	2	2	2	7	2	-163.00604933628486	-155.25061634687046	-155.24307632536414	-154.47770818119025	-153.82916088633792	-153.68778887669106	-153.62114583004066	-153.64123549802258	-153.6251463137971	-153.62005195498682	1581807884.1712527
1	20	4	20	8	0.1426149502215085	0.4088654153631003	0.2679220357070298	2.05	0.3	3.1	0	1	1	3	1	1	1	2	2	2	6	6	4	4	2	-165.19870094945466	-159.12819565600583	-159.1271893176425	-158.76321834627532	-158.762876526305	-158.7625160388067	-158.7635266192145	-158.76263208345608	-158.66379830653	-158.76147012566838	1581807884.1712527
1	20	4	20	47	0.1426149502215085	0.4088654153631003	0.2679220357070298	2.05	0.3	3.1	0	1	1	1	1	1	1	2	2	2	2	2	2	2	2	-163.65874651140163	-156.85486272333566	-156.74818181638813	-156.37977215896152	-156.28460530282098	-156.15512954551338	-156.151408187246	-155.60401372783917	-155.59281632079134	-155.59424045065109	1581807884.1712527
1	40	4	20	65	0.08545804965245285	0.3680032170816713	0.22455678780499788	2.15	0.2	3.3	0	1	1	4	1	1	1	1	3	4	4	4	4	4	3	-141.7373744357368	-135.8203340418789	-131.93807675854453	-130.4812682199545	-130.48124468645503	-130.30505602006556	-130.3042353972904	-130.0372898918267	-130.0396102004701	-130.03060968461725	1581807886.803102
1	40	4	20	8	0.08545804965245285	0.3680032170816713	0.22455678780499788	2.15	0.2	3.3	0	1	1	3	1	1	1	1	1	4	4	4	4	4	4	-148.34836248113942	-144.20245961571652	-140.5454122579054	-138.1096839606361	-138.0280955381694	-137.1942556911161	-137.19265347489343	-137.19213479555435	-137.19277166612483	-137.1922265835238	1581807886.803102
1	40	4	20	47	0.08545804965245285	0.3680032170816713	0.22455678780499788	2.15	0.2	3.3	0	1	1	5	1	1	1	2	2	2	5	5	5	5	2	-141.7385736405921	-135.82880893020223	-133.22681495230734	-130.76949262748653	-130.21744296284072	-130.2177021276467	-130.2328954355732	-130.03530290482723	-130.0302207603927	-130.030494263228	1581807886.803102
1	60	4	20	65	0.3763331610224685	0.6796654950503014	0.5298994785625267	1.35	0.6	2.25	0	1	1	8	1	1	1	1	3	3	3	3	3	8	3	-165.53973912689003	-155.6686633231509	-143.76577383932766	-142.8880309216907	-140.1986932930368	-139.99872112615742	-139.98848098271182	-135.42146897592443	-135.42209411844328	-142.7234233231814	1581807900.2827299
1	60	4	20	8	0.3763331610224685	0.6796654950503014	0.5298994785625267	1.35	0.6	2.25	0	1	1	3	1	1	1	1	1	1	3	3	3	5	3	-174.74334550832432	-169.01119902835399	-160.24568642475217	-160.20869904555408	-153.47371401049242	-153.41780305817224	-153.47019824666685	-153.3977388740831	-153.39702419426806	-153.4356739557688	1581807900.2827299
1	60	4	20	47	0.3763331610224685	0.6796654950503014	0.5298994785625267	1.35	0.6	2.25	0	1	1	6	1	1	1	1	1	3	3	3	6	6	3	-168.74068039370943	-159.8639473776975	-148.4206075424074	-146.12021695202216	-140.9870243316627	-138.65240749563108	-138.65576379354923	-138.64935975131598	-138.6493128167155	-138.6481868491034	1581807900.2827299
1	80	4	20	65	0.07498004706177164	0.5107528673568391	0.22502489759468366	1.25	0.8	2.2	0	1	1	5	1	1	1	1	1	3	3	5	5	5	3	-148.06821750674484	-142.777399044479	-134.23136980273227	-132.8610787278096	-129.13262032790368	-129.1177880606815	-129.06081984961676	-129.01115705785972	-129.0098876364283	-128.8981251500336	1581807899.4264674
1	80	4	20	8	0.07498004706177164	0.5107528673568391	0.22502489759468366	1.25	0.8	2.2	0	1	1	3	1	1	1	1	1	1	1	5	5	5	3	-157.77194521765017	-156.3005327376524	-151.73573225474223	-151.4581861529026	-147.84316947422656	-147.8040305561084	-147.80372058763746	-147.62860363173255	-147.62687055176482	-147.66622711935184	1581807899.4264674
1	80	4	20	47	0.07498004706177153	0.5107528673568391	0.2250248975946835	1.25	0.8	2.2	0	1	1	7	1	1	1	1	3	4	3	3	3	3	3	-150.2239522614343	-145.92294527081938	-136.95130458349925	-136.17745109260213	-136.05623619077872	-135.90778793432858	-132.51884617710948	-132.47599422066423	-132.4768296068307	-132.22127889906542	1581807899.4264674
1	100	4	20	65	0.009797824154969879	0.3403314525171184	0.1217104968243375	1.0	1.0	2.0	0	1	1	8	1	1	1	2	2	2	2	5	5	5	2	-154.79092284355463	-148.383585559059	-146.03919410696125	-142.96265008917695	-140.35749573960015	-139.96977085765008	-139.96667204003535	-139.53680165921284	-139.57032910318924	-139.59877174454306	1581807893.4344676
1	100	4	20	8	0.009797824154969879	0.3403314525171184	0.1217104968243375	1.0	1.0	2.0	0	1	1	3	1	1	1	2	3	3	3	3	3	5	2	-159.75390650152428	-155.36552258069392	-153.71485542467838	-153.60687170618115	-153.1144283547899	-153.1141692776325	-153.11412285636092	-152.7322511478496	-152.73213253202468	-152.701663555292	1581807893.4344676
1	100	4	20	47	0.009797824154969879	0.3403314525171184	0.1217104968243375	1.0	1.0	2.0	0	1	1	8	1	1	1	2	2	2	5	4	4	4	2	-157.6241845539037	-151.4983297544419	-149.0868222108264	-146.86306811356843	-146.24861507392333	-146.24119714255616	-146.18606415591842	-144.20431421937397	-144.19418599728922	-144.00374242753122	1581807893.4344676
1	0	4	50	65	0.06077835275065069	0.4074374721234543	0.2844591847320295	2.4	0.0	3.58	0	1	1	1	1	1	1	2	2	2	2	2	2	7	2	-391.7230363569062	-379.09816318815285	-375.5869928793254	-374.7854894566497	-370.1923569385962	-368.6291983819242	-367.4798565484099	-367.29031366359527	-367.278829532089	-366.91347535571816	1581807947.4681332
1	0	4	50	8	0.06077835275065069	0.4074374721234543	0.2844591847320295	2.4	0.0	3.58	0	1	1	6	1	1	1	2	2	2	3	3	5	5	2	-398.8945279335901	-390.15603557963743	-387.78590561751037	-386.9660512378611	-385.18703329859	-385.18519696320084	-384.4580531790297	-383.9372289538224	-383.76997601207563	-383.69574425334093	1581807947.4681332
1	0	4	50	47	0.06077835275065069	0.4074374721234543	0.2844591847320295	2.4	0.0	3.58	0	1	1	2	1	1	1	2	2	2	2	2	2	5	2	-394.0578963623156	-382.38663031220426	-379.5719547254391	-376.50053676128164	-374.3477449909473	-373.03826933385744	-373.40498582663287	-372.01468590722055	-371.60901438996257	-370.0122796610672	1581807947.4681332
1	20	4	50	65	0.07693144141567254	0.3420825878176477	0.15861109617798635	1.98	0.26	3.22	0	1	1	1	1	1	1	2	3	5	5	4	3	3	2	-423.83336692154813	-404.8600194105619	-400.11175894215785	-398.4858650724846	-398.0184114932698	-398.215361524474	-398.51019293361776	-394.58440644018793	-393.4080431269155	-393.0870470565196	1581807935.8863497
1	20	4	50	8	0.07693144141567254	0.3420825878176477	0.15861109617798635	1.98	0.26	3.22	0	1	2	6	1	1	1	2	2	2	5	5	5	5	2	-434.5968974499883	-418.8364031765369	-417.84514100315084	-417.44900992759096	-414.7916355590461	-416.071955538768	-415.7820014935977	-415.78534753706595	-414.74200786516883	-414.7056708861368	1581807935.8863497
1	20	4	50	47	0.07693144141567254	0.3420825878176477	0.15861109617798635	1.98	0.26	3.22	0	1	1	2	1	1	1	2	2	2	2	5	8	5	2	-425.69100282181455	-406.9739807343537	-404.1494720128897	-398.9444944945601	-397.14464556344353	-396.51825543758764	-396.7422253629252	-395.7285516557603	-396.7868240986073	-395.7003029716435	1581807935.8863497
1	40	4	50	65	0.07647642976438918	0.37985319125651984	0.20399354328129635	1.74	0.4	2.88	0	1	1	1	1	1	1	2	2	2	2	5	5	9	2	-385.9320821778984	-370.6377507790008	-367.60340380588167	-363.59408275696165	-360.3498622131752	-360.05450965469663	-358.7438996904216	-358.7493997476993	-358.25697949911614	-359.9648828885972	1581807943.4230013
1	40	4	50	8	0.07647642976438918	0.37985319125651984	0.20399354328129635	1.74	0.4	2.88	0	1	2	6	1	1	1	2	2	2	6	6	6	6	2	-390.9907915883577	-380.6408531066937	-379.9642240053296	-375.67340900016745	-374.20721886967607	-373.77951652272003	-378.8508057416758	-377.430522282761	-377.4079596620219	-377.4080486489489	1581807943.4230013
1	40	4	50	47	0.07647642976438918	0.37985319125651984	0.20399354328129635	1.74	0.4	2.88	0	1	1	2	1	1	1	1	2	2	4	4	6	6	2	-387.8322520331962	-376.98158300451513	-374.4815211978324	-368.2860367220035	-367.3246295830445	-365.6913722132967	-365.6204879899347	-365.4188846495766	-365.0537326577997	-365.030371086643	1581807943.4230013
1	60	4	50	65	0.03231530656636838	0.2938211467076057	0.173384923411645	1.6	0.5	2.64	0	1	1	1	1	1	1	2	2	2	4	2	2	2	2	-421.8538019123007	-405.0295458197416	-401.2756377409498	-396.0308013969685	-395.30659241953407	-394.9795147970787	-392.66341241950613	-385.1270662628379	-384.1554217020091	-383.75224771325753	1581807931.2911541
1	60	4	50	8	0.03231530656636838	0.2938211467076057	0.173384923411645	1.6	0.5	2.64	0	1	2	6	1	1	1	2	2	4	4	4	4	4	2	-428.410667810214	-417.12001841366083	-415.0549883155831	-413.33359513358283	-413.3329390919016	-413.33195759237486	-413.226613063981	-411.3929714195049	-409.1786663057991	-409.1771107103402	1581807931.2911541
1	60	4	50	47	0.03231530656636816	0.2938211467076057	0.17338492341164494	1.6	0.5	2.64	0	1	1	2	1	1	1	2	2	2	2	2	2	5	2	-421.92973591624815	-405.0497444020828	-402.9856476478427	-397.1548777088318	-393.132025822578	-391.90283828863363	-391.89246813897284	-386.97239867355586	-386.1093324606388	-385.79779213539	1581807931.2911541
1	80	4	50	65	0.08410522474040694	0.53780079986566	0.2388923420104731	1.28	0.78	2.18	0	1	1	1	1	1	1	1	1	1	1	1	1	4	3	-392.1477292208503	-385.3213162180909	-386.4447608529023	-368.32014854808943	-365.42173132075294	-360.5673715268952	-359.52070396154534	-359.1270010063376	-358.98178008278285	-358.8631935484685	1581807956.8120513
1	80	4	50	8	0.08410522474040694	0.53780079986566	0.2388923420104731	1.28	0.78	2.18	0	1	1	6	1	1	1	1	1	3	3	3	5	8	3	-400.3039086686754	-397.04261333802526	-387.7107384915866	-385.5560921537952	-383.6222085760319	-383.40498202901847	-383.11532291300455	-381.492873199308	-382.26310252875925	-382.2618831919665	1581807956.8120513
1	80	4	50	47	0.08410522474040671	0.53780079986566	0.23889234201047305	1.28	0.78	2.18	0	1	1	2	1	1	1	1	1	3	3	3	3	3	3	-394.20591169990263	-388.07814476849177	-376.26316721488854	-374.3022686231694	-373.70170208968733	-372.40063104445437	-364.44615903390485	-364.22154912634505	-363.9920340799105	-363.69757262947473	1581807956.8120513
1	100	4	50	65	0.058832240388748784	0.585389217244088	0.3483725834213023	1.0	1.0	2.0	0	1	1	1	1	1	1	1	1	1	2	6	6	4	3	-377.13225523759866	-370.8673317778801	-371.2226148770217	-359.8228648284211	-358.00741623183404	-357.93452266897384	-357.94084837441636	-357.9753288912278	-357.96873663240785	-357.8886721353292	1581807930.0019374
1	100	4	50	8	0.058832240388748784	0.585389217244088	0.3483725834213023	1.0	1.0	2.0	0	1	1	6	1	1	1	1	1	1	3	3	6	6	2	-382.20410838642937	-382.2047158723256	-376.132466174862	-375.0023601765098	-373.873486428784	-373.50000769214137	-373.4917199924759	-373.4931055181858	-373.33964184798464	-373.33860960364007	1581807930.0019374
1	100	4	50	47	0.058832240388748784	0.585389217244088	0.3483725834213023	1.0	1.0	2.0	0	1	1	2	1	1	1	1	1	3	3	6	6	3	3	-377.27302588950715	-372.64178162577207	-363.84465901969634	-362.1820516366005	-361.0606425325781	-360.81956005396637	-360.7837639804905	-360.69244728147453	-360.6870118642631	-360.685501752972	1581807930.0019374
1	0	4	100	65	0.06593359769382756	0.3114591720340141	0.14537828533274974	2.24	0.0	3.39	0	1	1	2	1	1	1	2	2	2	2	5	5	5	2	-880.4492463443743	-866.093387903372	-859.4059811917697	-854.0711126422568	-848.1145525274212	-847.4515563400796	-849.5488355503627	-846.8158837559564	-846.7702732932852	-846.8077219916527	1581808043.7646823
1	0	4	100	8	0.06593359769382756	0.3114591720340141	0.14537828533274974	2.24	0.0	3.39	0	1	2	1	1	1	1	2	2	2	3	5	6	5	2	-894.0522975640939	-884.2522942302112	-880.8607724608737	-878.7373604620551	-876.9963493785075	-876.5656528579141	-876.4651510783913	-876.4641439921811	-876.3449054696797	-876.3385751295485	1581808043.7646823
1	0	4	100	47	0.06593359769382734	0.3114591720340141	0.14537828533274968	2.24	0.0	3.39	0	1	1	3	1	1	1	2	2	2	5	5	5	5	2	-883.8772147315262	-870.1740083162341	-863.5027771041765	-858.3105107581202	-854.7349759456172	-854.2572288053102	-853.8607374709525	-852.7377655526753	-852.1665679830464	-852.2260645860292	1581808043.7646823
1	20	4	100	65	0.14146031783645852	0.3269234489562878	0.2333099437656139	2.08	0.19	3.25	0	1	1	2	1	1	1	1	2	3	3	3	3	3	8	-822.1898309556938	-809.8462028201103	-802.5816239713417	-800.1413602943562	-798.1534860329393	-797.0751373066232	-796.9366234192485	-786.4028774216583	-786.3325489662892	-786.6763847999562	1581808008.9085085
1	20	4	100	8	0.14146031783645852	0.3269234489562878	0.2333099437656139	2.08	0.19	3.25	0	1	1	1	1	1	1	1	2	2	2	5	5	5	5	-826.8345659539673	-818.0459334491353	-813.1042350241247	-812.4206504501259	-805.7976281971032	-805.5208145697501	-805.4289640129841	-805.426338409467	-804.1645739575376	-804.3297150369243	1581808008.9085085
1	20	4	100	47	0.14146031783645852	0.3269234489562878	0.2333099437656139	2.08	0.19	3.25	0	1	1	3	1	1	1	1	3	4	3	3	3	3	6	-824.1962042385595	-812.7518804100004	-805.6401093353215	-803.2761196679601	-802.6579914645192	-802.3227051066198	-793.973528990672	-791.6704080771583	-790.9939983586804	-790.3849162650278	1581808008.9085085
1	40	4	100	65	0.2014780134124152	0.6607903698664489	0.3726702207738542	1.62	0.51	2.68	0	1	1	2	1	1	1	2	2	2	5	5	5	5	2	-849.5018042074738	-811.1568053454973	-802.2080731276166	-795.9272853997893	-791.9788554752298	-791.6185861629604	-790.813976072329	-789.3611269141294	-787.2828440808322	-787.1603881076179	1581808050.690039
1	40	4	100	8	0.2014780134124152	0.6607903698664489	0.3726702207738542	1.62	0.51	2.68	0	2	2	2	1	2	1	2	2	4	4	4	4	4	2	-856.7601225769922	-825.9701880982386	-820.2224868045431	-816.1835075882053	-815.0315146615309	-814.7493860870828	-812.8002881400702	-811.6909004449045	-811.5132434028537	-811.0779125118881	1581808050.690039
1	40	4	100	47	0.2014780134124152	0.6607903698664489	0.3726702207738542	1.62	0.51	2.68	0	1	1	3	1	1	1	2	2	2	6	4	4	4	2	-852.5095480456063	-816.6318785874985	-814.5023956361024	-802.3174526284208	-801.7807385603818	-800.6679003196374	-802.9159834953464	-796.328821690735	-797.69766879566	-797.8396734885008	1581808050.690039
1	60	4	100	65	0.0539889135464503	0.33339904665052345	0.17616768238785127	1.46	0.65	2.55	0	1	1	2	1	1	1	1	2	2	4	4	4	8	2	-741.4179068942343	-722.9286060214737	-720.1105966684172	-706.5575612622786	-706.1765448712158	-703.2069398723767	-702.7604565059935	-701.4776855264265	-701.7385466262167	-707.8209275005382	1581808119.0627306
1	60	4	100	8	0.0539889135464503	0.33339904665052345	0.17616768238785127	1.46	0.65	2.55	0	1	3	2	1	1	1	2	1	3	4	3	8	8	2	-748.7754417111487	-734.2658422159552	-725.0417414576889	-720.333321829181	-719.0435678173097	-717.4502962531293	-717.1903139859368	-717.1890085024193	-720.0590648592932	-720.1659855964411	1581808119.0627306
1	60	4	100	47	0.05398891354645019	0.33339904665052345	0.17616768238785127	1.46	0.65	2.55	0	1	1	3	1	1	1	1	2	2	2	7	7	7	2	-741.4817373308429	-723.0170210722388	-720.2841984972866	-707.8876575694028	-704.9187524479078	-704.141023101385	-701.2378778612845	-704.3681228908969	-703.4791525946325	-703.544553347273	1581808119.0627306
1	80	4	100	65	0.03011962692988135	0.17272262503408498	0.1214727496465934	1.15	0.88	2.11	0	1	1	2	1	1	1	2	2	2	2	2	2	2	3	-808.5779179600229	-786.5551271905248	-806.4460658564279	-778.4650054876432	-764.9890708454375	-764.4289091269322	-763.1275850457653	-755.9744893820903	-754.4299844306171	-763.1984511934015	1581808017.675414
1	80	4	100	8	0.03011962692988135	0.17272262503408498	0.1214727496465934	1.15	0.88	2.11	0	1	2	2	1	1	1	2	2	2	2	2	2	8	2	-812.7672563214502	-795.1740309635858	-791.4685394122946	-788.9294500552049	-784.9516163924138	-784.7101426194638	-780.5760188788478	-779.7109958853058	-779.8881257219106	-789.2260108928682	1581808017.675414
1	80	4	100	47	0.03011962692988135	0.17272262503408498	0.1214727496465934	1.15	0.88	2.11	0	1	1	3	1	1	1	2	2	2	2	2	2	2	2	-808.9558418525951	-787.5957465303086	-782.9662858657351	-773.538019233868	-768.7941699152819	-760.4746837029152	-759.3736921383847	-758.8652825166913	-758.4756581894894	-758.5127003723895	1581808017.675414
1	100	4	100	65	0.03734164515247696	0.4686820349398888	0.246924852776328	1.0	1.0	2.0	0	1	1	2	1	1	1	2	3	3	3	3	3	3	2	-783.7779599480926	-767.8301205208217	-762.0832650588358	-761.2170214286074	-761.1164689274804	-757.5962062141879	-757.3964718002643	-757.1001980058603	-757.0556195531897	-757.0995157066243	1581807974.945634
1	100	4	100	8	0.03734164515247696	0.4686820349398888	0.246924852776328	1.0	1.0	2.0	0	1	2	2	1	1	1	2	2	4	5	5	5	9	2	-786.7194571787265	-772.6206964136745	-768.9643985452603	-766.9576527443915	-766.2988805327942	-766.2538792580078	-766.1662222655382	-765.9941187343103	-765.8936031344052	-766.7252397169392	1581807974.945634
1	100	4	100	47	0.03734164515247696	0.4686820349398888	0.246924852776328	1.0	1.0	2.0	0	1	1	3	1	1	1	2	2	3	3	5	5	5	2	-783.992005629143	-768.2295970765068	-762.7554011466202	-762.1424320131332	-759.2543153675043	-759.1229386701834	-758.8130131324964	-758.5466781864352	-758.5446624052713	-758.5772687322464	1581807974.945634
1	0	4	300	65	0.04772774702202909	0.4753673132793385	0.2639509748863742	2.26	0.0	3.44	0	1	1	5	1	1	1	2	2	2	2	5	5	4	2	-2550.5596964249053	-2500.0733530529433	-2492.418960914437	-2474.351986176416	-2469.4498999810808	-2468.634382024013	-2468.295540527626	-2467.680408835225	-2466.838615329767	-2467.47921082864	1581808223.2780743
1	0	4	300	8	0.04772774702202909	0.4753673132793385	0.2639509748863742	2.26	0.0	3.44	0	2	4	2	1	2	1	2	2	2	4	4	4	4	2	-2562.864612136895	-2519.183677855835	-2514.141844061153	-2500.7991257960584	-2499.282045011425	-2499.181894442541	-2496.8409320563824	-2496.130978817692	-2495.190096305738	-2495.1867095418365	1581808223.2780743
1	0	4	300	47	0.04772774702202909	0.4753673132793385	0.2639509748863742	2.26	0.0	3.44	0	1	2	7	1	1	1	2	2	4	6	4	4	4	2	-2552.7763517492394	-2504.1578581659314	-2496.797513927435	-2479.931643861699	-2479.585611400828	-2479.124604630886	-2479.595372242272	-2475.360028498521	-2474.475769391146	-2474.249828509779	1581808223.2780743
1	20	4	300	65	0.03645616705784749	0.30234830762704434	0.1751048000560761	2.05	0.16333333333333333	3.183333333333333	0	1	2	5	1	1	1	2	2	2	4	4	4	8	2	-2549.024335635568	-2482.274893745102	-2467.935188366784	-2454.5190750879074	-2449.891699778955	-2445.4489278438155	-2444.421585821476	-2441.338021553256	-2442.443123711973	-2442.5941416722603	1581808523.8300242
1	20	4	300	8	0.03645616705784749	0.30234830762704434	0.1751048000560761	2.05	0.16333333333333333	3.183333333333333	0	2	3	3	1	2	1	2	2	4	4	4	4	4	2	-2553.0998403652725	-2494.547528052329	-2482.304840363545	-2474.198186435217	-2472.0306504787204	-2470.7642363904943	-2470.2572399777578	-2469.922135294337	-2465.32052384497	-2467.3106757732808	1581808523.8300242
1	20	4	300	47	0.03645616705784716	0.30234830762704434	0.17510480005607598	2.05	0.16333333333333333	3.183333333333333	0	1	2	7	1	1	1	2	2	2	5	4	4	4	2	-2549.900896571857	-2484.597597586162	-2471.422179757641	-2460.173117838307	-2456.184282966556	-2455.414659672476	-2453.974124413219	-2447.9734112289443	-2446.591646404523	-2443.867550140187	1581808523.8300242
1	40	4	300	65	0.038061527391378136	0.13464401024885608	0.07966008018266918	1.7266666666666666	0.43333333333333335	2.78	0	1	2	5	1	1	1	2	2	2	2	2	2	2	2	-2590.8639932827464	-2517.020344384985	-2516.237187609843	-2511.522379035093	-2510.892052105625	-2510.845622688357	-2495.0080503494514	-2493.683286779892	-2494.2062190877004	-2491.982845412081	1581808592.5285242
1	40	4	300	8	0.038061527391378136	0.13464401024885608	0.07966008018266918	1.7266666666666666	0.43333333333333335	2.78	0	2	2	2	2	2	1	2	2	2	4	4	4	4	2	-2598.1490585464844	-2532.2980027215053	-2531.444377381375	-2523.845493503627	-2523.257782592913	-2523.2445002309764	-2522.068021049891	-2521.95512286573	-2521.958171741419	-2521.9320664161755	1581808592.5285242
1	40	4	300	47	0.038061527391378136	0.13464401024885608	0.07966008018266918	1.7266666666666666	0.43333333333333335	2.78	0	1	2	7	1	1	1	2	3	3	3	2	2	2	2	-2595.107527893856	-2522.363558662699	-2519.353812243103	-2518.9098919382805	-2518.155130819555	-2517.873484783689	-2518.133640453764	-2504.3935465236345	-2504.1128100014394	-2501.351812156894	1581808592.5285242
1	60	4	300	65	0.152273436198621	0.4088605610126013	0.2690756411021658	1.4933333333333334	0.6166666666666667	2.526666666666667	0	1	1	5	1	1	1	2	2	2	5	4	7	7	2	-2441.220457737084	-2385.2856981231025	-2381.812964914048	-2363.6915192604683	-2361.351203273353	-2361.766739553677	-2361.287335044336	-2361.624077642254	-2362.734517448601	-2367.7438019716346	1581808454.4371781
1	60	4	300	8	0.152273436198621	0.4088605610126013	0.2690756411021658	1.4933333333333334	0.6166666666666667	2.526666666666667	0	2	2	2	2	2	1	2	2	2	4	4	7	7	2	-2452.2584920586346	-2399.8525380037945	-2397.3474180220537	-2385.215829544282	-2384.875465132237	-2384.5016840837493	-2384.1804647685594	-2384.189020837376	-2385.1458882880434	-2386.754582527225	1581808454.4371781
1	60	4	300	47	0.152273436198621	0.4088605610126013	0.2690756411021657	1.4933333333333334	0.6166666666666667	2.526666666666667	0	1	2	7	1	1	1	2	2	2	2	6	6	6	2	-2446.6287548424953	-2390.5412479062047	-2388.685431497922	-2371.928527954683	-2368.575824191524	-2367.341120166164	-2367.161941152751	-2366.611853186896	-2366.2461433159106	-2366.0579991739637	1581808454.4371781
1	80	4	300	65	0.20153339010040386	0.6010899434704045	0.3595787291386419	1.1666666666666667	0.8566666666666667	2.13	0	1	1	5	1	1	1	2	1	2	2	2	2	8	3	-2323.5687087671504	-2297.941288392219	-2319.3875245898153	-2277.343964314112	-2267.043389900449	-2262.2182972907167	-2260.802837575821	-2258.8854876671066	-2258.912461209725	-2260.073033260197	1581808299.9298768
1	80	4	300	8	0.20153339010040386	0.6010899434704045	0.3595787291386419	1.1666666666666667	0.8566666666666667	2.13	0	1	3	3	4	1	1	1	1	1	3	3	3	4	2	-2333.957130564693	-2332.191355597712	-2304.514370715088	-2299.649223284744	-2298.383582927105	-2298.1555546688205	-2292.208506087998	-2290.156618162544	-2288.7236161073693	-2288.8461325656963	1581808299.9298768
1	80	4	300	47	0.20153339010040386	0.6010899434704047	0.35957872913864203	1.1666666666666667	0.8566666666666667	2.13	0	1	1	7	1	1	1	1	1	3	3	3	3	3	2	-2324.219642169446	-2321.7552597088925	-2289.3008418815803	-2283.3882909484164	-2279.6909823606993	-2271.5124548594754	-2269.90280383298	-2268.419481492505	-2268.473464606944	-2267.4986968632197	1581808299.9298768
1	100	4	300	65	0.1747083539226839	0.34713589899225983	0.2572867800281635	1.0	1.0	2.0	0	1	1	5	1	1	1	1	1	1	5	5	5	5	4	-2470.001732923589	-2451.6494870335237	-2434.6045217441892	-2421.163321492124	-2415.14483140246	-2413.614965772116	-2412.8645304212314	-2409.2381284638955	-2407.5257405329307	-2407.0752395998857	1581808029.0026617
1	100	4	300	8	0.1747083539226839	0.34713589899225983	0.2572867800281635	1.0	1.0	2.0	0	1	4	4	1	1	1	1	1	4	4	4	4	4	4	-2476.572364019649	-2462.0928910074804	-2451.2702010114604	-2439.188897056178	-2438.0722086527903	-2436.98778013698	-2434.730579470566	-2434.671641771205	-2434.641314669444	-2434.632911779917	1581808029.0026617
1	100	4	300	47	0.1747083539226839	0.34713589899225994	0.2572867800281636	1.0	1.0	2.0	0	1	1	7	1	1	1	1	1	1	4	4	4	6	4	-2472.5818774054	-2454.840250472602	-2446.5160793449068	-2427.3903770747197	-2424.953436952507	-2419.8295644906743	-2420.248606353396	-2419.0342002922253	-2416.9281176087343	-2416.660206619801	1581808029.0026617
1	0	4	600	65	0.09141917289381052	0.2966484282523372	0.1688773161817525	2.1966666666666668	0.0	3.3233333333333333	0	1	2	10	1	1	1	2	3	4	4	4	4	4	2	-5016.847670830222	-4906.614579154435	-4884.245842341303	-4875.86902031439	-4874.6299942222695	-4873.561480754755	-4871.642987024835	-4871.637204509343	-4867.421560548963	-4869.730473341285	1581808710.2214103
1	0	4	600	8	0.09141917289381052	0.2966484282523372	0.1688773161817525	2.1966666666666668	0.0	3.3233333333333333	0	2	3	3	6	2	1	2	3	3	4	4	5	4	2	-5026.376305987697	-4925.478844339062	-4908.822319841231	-4902.735311468532	-4900.593610567052	-4899.114991476405	-4898.732609358756	-4897.538084489883	-4897.213216035598	-4893.951053770852	1581808710.2214103
1	0	4	600	47	0.09141917289381052	0.2966484282523372	0.1688773161817525	2.1966666666666668	0.0	3.3233333333333333	0	1	2	2	1	1	1	2	3	3	4	4	7	4	2	-5021.52292114004	-4914.9546227495375	-4893.668972560102	-4885.67057576192	-4882.610148297204	-4879.096279958232	-4877.981547561712	-4878.6423434241715	-4879.072259708517	-4877.224675527476	1581808710.2214103
1	20	4	600	65	0.07776298906738223	0.3726383424394156	0.21356611253495786	1.971666666666667	0.22	3.111666666666667	0	1	2	10	1	1	1	2	2	2	2	5	5	8	2	-4805.070565145361	-4709.3488640779715	-4693.326393468279	-4678.798405786487	-4670.114024050532	-4667.844435683488	-4667.376135501039	-4662.745505659077	-4662.3559736032375	-4666.2966878924735	1581809359.3790188
1	20	4	600	8	0.07776298906738223	0.3726383424394156	0.21356611253495786	1.971666666666667	0.22	3.111666666666667	0	2	4	4	3	2	1	2	2	2	5	5	5	8	2	-4811.916400978391	-4725.8720189796695	-4716.250272784031	-4705.564657453358	-4701.460836929231	-4700.673115997668	-4699.80255177618	-4698.476290558105	-4698.797298844134	-4701.711221304825	1581809359.3790188
1	20	4	600	47	0.07776298906738223	0.3726383424394156	0.21356611253495772	1.971666666666667	0.22	3.111666666666667	0	1	2	2	1	1	1	2	2	2	2	7	7	5	2	-4807.39579249211	-4713.567138069709	-4698.7615408827805	-4696.714946573156	-4675.935378597898	-4675.204266594271	-4670.945336341932	-4673.9404549292985	-4671.555037528504	-4670.422185999274	1581809359.3790188
1	40	4	600	65	0.007032587327527318	0.34288112609314936	0.2056096352282628	1.725	0.425	2.8233333333333333	0	1	1	10	1	1	1	2	2	2	2	2	6	6	2	-4913.0307878557405	-4855.189793214649	-4852.4279368724765	-4832.503748533738	-4823.614238342454	-4820.5901844684995	-4820.511321620732	-4820.092226410432	-4819.312106767166	-4819.372637310697	1581809084.8554502
1	40	4	600	8	0.007032587327527318	0.34288112609314936	0.2056096352282628	1.725	0.425	2.8233333333333333	0	2	3	2	1	2	1	2	2	3	5	7	7	7	2	-4923.269797397126	-4872.707873927368	-4863.394771557027	-4858.325825363666	-4854.933326332568	-4853.737851262062	-4853.278388045224	-4853.305032026952	-4853.125451435777	-4852.903704286048	1581809084.8554502
1	40	4	600	47	0.007032587327527318	0.34288112609314936	0.2056096352282628	1.725	0.425	2.8233333333333333	0	1	2	1	1	1	1	2	2	3	6	4	4	6	2	-4915.381568682102	-4859.308471952088	-4844.6482591076865	-4838.534715623508	-4835.898279442644	-4831.3826363429025	-4835.608052607282	-4829.463330304581	-4828.413252302486	-4827.540797433943	1581809084.8554502
1	60	4	600	65	0.06958275114408885	0.4758107420977199	0.2953718343708604	1.461666666666667	0.6383333333333333	2.47	0	1	2	10	1	1	1	2	2	2	4	4	6	9	2	-4987.556082759937	-4880.675262897463	-4869.131850276586	-4850.14096411812	-4844.659867120429	-4838.864572895519	-4838.381382187485	-4837.132566070211	-4836.82207308818	-4844.88773208857	1581809024.7412844
1	60	4	600	8	0.06958275114408885	0.4758107420977199	0.2953718343708604	1.461666666666667	0.6383333333333333	2.47	0	2	4	2	6	2	1	2	2	2	4	4	4	4	2	-4995.350538125685	-4896.922443979371	-4889.226002042296	-4878.845506102332	-4876.976694716765	-4876.85866576331	-4872.3099412647525	-4871.664819863856	-4871.068938803642	-4871.525777727917	1581809024.7412844
1	60	4	600	47	0.06958275114408885	0.4758107420977199	0.2953718343708604	1.461666666666667	0.6383333333333333	2.47	0	1	2	2	1	1	1	2	2	2	4	4	7	7	2	-4989.2060947856235	-4884.587886710051	-4873.212025504705	-4857.129715306925	-4853.0143746315725	-4847.707114041156	-4846.304856592433	-4846.132893029726	-4845.840881337289	-4845.5928411063205	1581809024.7412844
1	80	4	600	65	0.05379949945469609	0.7944757797563118	0.3550014332262874	1.1716666666666666	0.845	2.13	0	1	1	10	1	1	1	1	2	4	4	4	4	8	4	-4776.706116521089	-4713.863354170706	-4685.243774182241	-4642.623713217401	-4640.401819957559	-4635.264378162712	-4627.433840310039	-4627.319610986747	-4630.148777590604	-4644.445319182244	1581808684.6691017
1	80	4	600	8	0.05379949945469609	0.7944757797563118	0.3550014332262874	1.1716666666666666	0.845	2.13	0	4	4	4	4	4	1	1	2	2	6	6	4	4	2	-4782.533282831748	-4724.605047538817	-4700.445419074181	-4663.023534206087	-4656.35315629874	-4654.609661776899	-4666.673674772745	-4656.123966233312	-4664.862465687113	-4652.578750924611	1581808684.6691017
1	80	4	600	47	0.05379949945469609	0.7944757797563118	0.3550014332262874	1.1716666666666666	0.845	2.13	0	1	2	2	1	1	1	1	2	2	4	5	5	4	2	-4778.134120002632	-4714.874246672816	-4688.026729687567	-4645.8202875647885	-4637.602929380699	-4634.188646824125	-4634.211654741241	-4629.598306353196	-4629.582516073158	-4629.160801504088	1581808684.6691017
1	100	4	600	65	0.1215500714724136	0.4313284022604693	0.2771804353808984	1.0	1.0	2.0	0	1	2	10	1	1	1	1	3	3	3	6	3	6	2	-4912.333170800829	-4840.749108803029	-4805.049996397677	-4797.126881578526	-4792.1958612356375	-4788.765597284104	-4788.0258885201065	-4787.232677185883	-4787.454290948611	-4787.075201913112	1581808116.9527254
1	100	4	600	8	0.1215500714724136	0.4313284022604693	0.2771804353808984	1.0	1.0	2.0	0	2	3	3	1	2	1	2	3	3	4	4	3	8	2	-4921.838892683031	-4855.76073395499	-4829.15223756122	-4824.417147676548	-4823.785465378242	-4821.303985319324	-4820.856222822234	-4820.573898549635	-4820.611868835826	-4820.801298819131	1581808116.9527254
1	100	4	600	47	0.1215500714724136	0.4313284022604693	0.2771804353808984	1.0	1.0	2.0	0	1	2	2	1	1	1	1	3	3	4	3	7	7	2	-4913.956957608436	-4844.865743299675	-4811.675606709531	-4804.371340390411	-4800.460019737288	-4796.525847633626	-4794.400249077838	-4794.643559304426	-4794.662592023362	-4793.113235671115	1581808116.9527254
1	0	4	1000	65	0.07737322354628462	0.5393736379527855	0.23340708533990226	2.242	0.0	3.405	0	1	1	1	1	1	1	1	1	1	1	4	5	8	3	-8624.237724965882	-8595.674267766244	-8595.226131318668	-8523.455314145871	-8517.939275438966	-8514.579033090922	-8513.869476161457	-8508.881948451583	-8510.27894844845	-8509.840506117576	1581809679.5575798
1	0	4	1000	8	0.07737322354628462	0.5393736379527855	0.23340708533990226	2.242	0.0	3.405	0	3	3	3	2	3	1	1	3	4	3	4	4	4	3	-8635.2999446199	-8612.27615454065	-8553.06537628231	-8548.863391627674	-8548.71828094003	-8548.590239431272	-8548.57940732032	-8548.225424335082	-8544.111028655981	-8544.141327489644	1581809679.5575798
1	0	4	1000	47	0.07737322354628462	0.5393736379527855	0.23340708533990226	2.242	0.0	3.405	0	1	1	1	1	1	1	1	1	3	4	4	4	4	3	-8625.784730721272	-8598.267849994962	-8531.13682033604	-8523.831498809563	-8520.839001044267	-8520.386001052753	-8517.651243769473	-8514.149190649518	-8511.684065456484	-8511.367776527886	1581809679.5575798
1	20	4	1000	65	0.0817725628291428	0.6180127561327733	0.384933625501082	1.939	0.247	3.047	0	1	2	2	1	1	1	2	2	2	2	6	6	6	2	-8542.794888952623	-8414.030277497404	-8414.100652100888	-8346.306133960079	-8339.843315365833	-8335.318926694546	-8336.827461284334	-8337.739855521224	-8335.863456732779	-8333.123982434114	1581933534.7302134
1	20	4	1000	8	0.0817725628291428	0.6180127561327733	0.384933625501082	1.939	0.247	3.047	0	3	3	3	2	3	1	1	3	3	3	3	3	3	2	-8549.745912763288	-8427.737699520065	-8366.621043755515	-8366.320044092397	-8366.040729394175	-8361.817030277014	-8359.894697881919	-8359.418599726132	-8358.698042197435	-8358.689363744475	1581933534.7302134
1	20	4	1000	47	0.0817725628291428	0.6180127561327733	0.384933625501082	1.939	0.247	3.0469999999999997	0	1	3	3	2	1	1	1	3	3	6	6	6	6	2	-8544.868448598445	-8416.946316974256	-8352.775175539771	-8346.930243341947	-8343.346215025964	-8340.894605671534	-8343.794078746552	-8342.625613230084	-8339.250999647693	-8339.714874363306	1581933534.7302134
1	40	4	1000	65	0.12224742492295235	0.5192542692765485	0.2780925173566092	1.715	0.422	2.772	0	1	1	1	1	1	1	2	2	4	4	4	4	4	2	-8161.542699274615	-8119.518527656812	-8098.112318800771	-8079.747003088767	-8080.285149737041	-8079.069108250216	-8077.242390328634	-8077.69507117379	-8077.382349219874	-8075.05552745065	1581810121.3466918
1	40	4	1000	8	0.12224742492295235	0.5192542692765485	0.2780925173566092	1.715	0.422	2.772	0	2	3	3	5	2	1	1	3	4	4	4	4	7	2	-8171.058021901229	-8134.111570661146	-8114.4139628430485	-8106.339351991945	-8105.152536735158	-8105.114343413466	-8103.1767898358175	-8103.224536388984	-8103.212618693949	-8103.105900201032	1581810121.3466918
1	40	4	1000	47	0.12224742492295235	0.5192542692765485	0.2780925173566092	1.715	0.42200000000000004	2.772	0	1	1	1	1	1	1	2	2	4	4	4	4	4	2	-8163.14195186679	-8121.603212853986	-8098.33122540104	-8086.155686078186	-8085.6149872704245	-8084.836320559532	-8082.61749339049	-8081.009813937812	-8081.172488710659	-8080.906112964321	1581810121.3466918
1	60	4	1000	65	0.08229821696937499	0.2340980799176349	0.12333764631680325	1.453	0.618	2.477	0	2	2	2	1	2	1	2	2	3	5	5	5	5	2	-8567.275447280861	-8301.187798782059	-8280.196214761441	-8269.802693216854	-8262.913679973692	-8262.497183583851	-8259.364264774367	-8259.029118297498	-8259.151500940308	-8258.803402207874	1581809583.8746195
1	60	4	1000	8	0.08229821696937499	0.2340980799176349	0.12333764631680325	1.453	0.618	2.477	0	2	3	3	5	2	1	2	3	3	3	5	5	7	2	-8578.999259274784	-8320.543845724596	-8305.166987289274	-8300.55617595218	-8297.224530891894	-8296.774295362793	-8294.870397133858	-8294.791677987245	-8294.779640515135	-8294.6328731635	1581809583.8746195
1	60	4	1000	47	0.08229821696937499	0.23409807991763495	0.12333764631680318	1.453	0.618	2.477	0	2	2	2	1	2	1	2	2	2	6	4	4	4	2	-8570.989070314978	-8306.48259340011	-8300.942222467544	-8277.04023250323	-8277.755678103487	-8271.801665076302	-8275.892615432753	-8270.278639801549	-8268.47122811693	-8268.727792090107	1581809583.8746195
1	80	4	1000	65	0.06845478587491816	0.4226631580249897	0.2419668865171768	1.196	0.823	2.1790000000000003	0	1	2	2	1	1	1	2	2	4	4	5	5	7	2	-8364.719639029741	-8184.505244794576	-8160.200124526446	-8149.21835031705	-8146.679067552825	-8146.550194019305	-8144.307020211521	-8144.253972904206	-8144.22064630063	-8144.0964338265385	1581809275.731251
1	80	4	1000	8	0.06845478587491816	0.4226631580249897	0.2419668865171768	1.196	0.823	2.1790000000000003	0	2	3	3	5	2	1	2	2	4	4	4	4	8	2	-8370.087102819223	-8196.252838016055	-8181.322171153044	-8173.744632895539	-8173.097855805034	-8172.003239918435	-8171.118039013452	-8170.887661569448	-8171.273962253868	-8171.6798747794555	1581809275.731251
1	80	4	1000	47	0.06845478587491816	0.42266315802498977	0.2419668865171768	1.196	0.823	2.1790000000000003	0	2	2	2	1	2	1	2	2	4	4	4	4	8	2	-8364.43962192828	-8185.519424351476	-8165.155047180157	-8153.167141547237	-8151.824861919508	-8149.843114840783	-8149.178125548396	-8148.796926791985	-8148.8901579203475	-8149.030821433757	1581809275.731251
1	100	4	1000	65	0.011390385070733757	0.4501985882948881	0.2809820575455741	1.0	1.0	2.0	0	1	2	2	1	1	1	2	3	3	4	5	5	5	2	-8088.606485806004	-7970.96490904	-7927.8682756809585	-7919.531740039162	-7915.915947333748	-7914.5744212169775	-7913.745337237872	-7911.69939961763	-7912.281962981204	-7911.308686185107	1581808356.4323072
1	100	4	1000	8	0.011390385070733757	0.4501985882948881	0.2809820575455741	1.0	1.0	2.0	0	3	3	3	4	3	1	2	3	4	4	5	5	5	2	-8096.488336418948	-7986.642060575936	-7947.440882916248	-7942.380073743209	-7941.181735816899	-7941.062916893569	-7940.295913651393	-7940.262140997249	-7939.487091521818	-7939.472059373287	1581808356.4323072
1	100	4	1000	47	0.011390385070733757	0.4501985882948881	0.2809820575455741	1.0	1.0	2.0	0	1	2	2	1	1	1	2	3	4	6	6	6	6	2	-8089.369938948946	-7975.776295748888	-7933.511089484702	-7925.991577381917	-7925.114012643402	-7922.227846792924	-7924.243336788857	-7922.045956888606	-7921.219539829965	-7920.867709786676	1581808356.4323072
1	0	4	5000	47	0.062135474127589026	0.3344957603918447	0.18419516368956101	2.2412	0.0	3.4096	0	2	3	3	1	2	1	2	3	3	3	6	3	6	2	-42127.22183984155	-41503.68114440977	-41426.18072905701	-41420.72827863405	-41417.517355924334	-41408.318114680165	-41408.715448511466	-41411.39271742059	-41402.08395969863	-41405.15441472766	1582055509.4574368
1	0	4	5000	8	0.062135474127589026	0.3344957603918447	0.18419516368956101	2.2412	0.0	3.4096	0	3	3	3	10	3	1	2	3	3	3	3	5	5	2	-42135.064828504466	-41514.275891507416	-41440.71671280668	-41438.362664022796	-41428.12754374396	-41428.225637817246	-41425.27929297004	-41423.36889755623	-41421.63382991002	-41421.80156670151	1582055509.4574368
1	20	4	5000	47	0.007202056522788825	0.35677430983102365	0.15988569171181433	1.9886	0.2092	3.109	0	1	2	2	4	1	1	2	4	4	4	2	3	4	2	-41476.74196664796	-41300.665807757556	-41272.77632341896	-41268.66843751419	-41299.701819376736	-41272.74119682878	-41297.61992054714	-41267.028864340915	-41280.685297073396	-41267.97137436134	1582059445.02653
1	20	4	5000	8	0.007202056522788825	0.35677430983102365	0.15988569171181433	1.9886	0.2092	3.109	0	2	4	4	10	2	1	2	2	2	4	4	7	7	2	-41484.52411301562	-41315.12932189003	-41312.73079441297	-41285.257520711384	-41283.72777353904	-41282.84963110816	-41282.561298845896	-41282.79515740965	-41282.949841624686	-41282.81250157035	1582059445.02653
1	40	4	5000	47	0.012002051367249857	0.5114475488927273	0.2353980855895859	1.73	0.4148	2.7982	0	2	2	2	5	2	1	2	2	4	4	6	6	6	2	-41606.180623315464	-41099.45299319294	-41060.22690528832	-41023.23840553767	-41023.19501093312	-41019.606916229175	-41020.70811838837	-41020.42751649757	-41020.384855508986	-41019.94712215207	1582052379.7211118
1	40	4	5000	8	0.012002051367249857	0.5114475488927273	0.2353980855895859	1.73	0.4148	2.7982	0	2	4	4	10	2	1	2	2	2	5	5	8	8	2	-41608.75867270864	-41106.95071007501	-41070.185453902304	-41035.23064880853	-41030.67840180891	-41030.0041123944	-41029.002350862684	-41027.601476555916	-41029.19878211678	-41029.93168982244	1582052379.7211118
1	60	4	5000	47	0.09322573133921364	0.3633240449084273	0.1850007167248419	1.4686	0.6204	2.5016	0	2	3	3	9	2	1	2	3	3	5	5	5	3	2	-41441.707023271614	-41089.642127611056	-40964.31763054657	-40957.68075216882	-40951.933355318986	-40953.32438907056	-40953.739947897135	-40952.891270144246	-40951.68490659225	-40953.404906911936	1582049565.2065823
1	60	4	5000	8	0.09322573133921364	0.3633240449084273	0.1850007167248419	1.4686	0.6204	2.5016	0	3	3	3	10	3	1	2	3	4	5	5	5	5	2	-41443.14361789703	-41095.876348859674	-40976.873912674935	-40970.31140167831	-40967.99553543303	-40967.709961568566	-40967.57106993419	-40966.98110529303	-40966.886971222906	-40966.948395876614	1582049565.2065823
1	80	4	5000	47	0.0456499057368307	0.6523840775741795	0.2886174897663241	1.1794	0.8472	2.1566	0	3	4	4	4	3	1	2	3	5	4	4	4	4	2	-38504.21944597496	-36881.98290362969	-36531.46755337277	-36377.678100316814	-36376.6492962865	-36380.624096685984	-36372.91599540678	-36368.595748759086	-36369.55326528384	-36369.85527038777	1582063690.4873548
1	80	4	5000	8	0.0456499057368307	0.6523840775741795	0.2886174897663241	1.1794	0.8472	2.1566	0	4	4	4	9	4	1	2	3	5	4	4	4	4	2	-38510.94372554858	-36894.47569528622	-36555.64549478212	-36402.13678110486	-36401.5669370634	-36401.587256136845	-36399.67390624022	-36399.50732651097	-36399.59061381851	-36396.79843194442	1582063690.4873548
1	100	4	5000	47	0.06646161591358403	0.4082623441741279	0.21912937247013195	1.0	1.0	2.0	0	3	3	3	3	3	1	1	1	3	3	3	6	8	3	-39526.004132579226	-39500.20282382275	-38475.36341269904	-38471.235731999135	-38452.08554414421	-38449.18758638772	-38450.1151458225	-38447.54680183885	-38447.89412690544	-38449.45219495684	1582031502.844981
1	100	4	5000	8	0.06646161591358403	0.4082623441741279	0.21912937247013195	1.0	1.0	2.0	0	3	4	4	9	3	1	1	1	4	4	4	8	8	3	-39533.489623427966	-39508.593125750915	-38492.23112509132	-38474.44015278025	-38474.11895608621	-38472.095730811154	-38471.89204858823	-38471.61720444911	-38471.9939936686	-38472.149836413766	1582031502.844981
1	0	5	20	65	0.06372473850581661	0.4522759595878937	0.2465476035286997	2.2	0.0	3.35	0	1	1	8	1	1	1	2	1	2	2	2	6	8	5	-161.48287898458452	-155.61237661510833	-152.42660845097083	-150.424317953668	-146.5518086891324	-145.72602489717238	-145.51075395517597	-145.0055101908218	-145.1492474602434	-145.124464315726	1581808140.1151333
1	0	5	20	8	0.06372473850581661	0.4522759595878937	0.2465476035286997	2.2	0.0	3.35	0	1	1	3	1	1	1	1	1	3	3	3	3	3	7	-170.67981584263444	-167.78314795107718	-164.92139680696613	-163.71614150497956	-162.90101827504355	-162.81701736802472	-162.81653170125026	-160.76401023852355	-160.14085724127122	-160.16780676943208	1581808140.1151333
1	0	5	20	47	0.06372473850581661	0.4522759595878937	0.2465476035286997	2.2	0.0	3.35	0	1	1	8	1	1	1	1	4	4	4	4	4	4	4	-162.10066579315173	-157.3776655716685	-153.8789719769128	-148.41986006785166	-151.6656557331036	-148.78678432849668	-148.20680178192302	-146.03751949433584	-146.0179463772984	-146.0402868435474	1581808140.1151333
1	20	5	20	65	0.10461277675547433	0.4817748765141221	0.24834098383789485	1.7	0.25	2.85	0	1	1	8	1	1	1	1	1	2	2	5	5	5	5	-136.19309286668866	-131.45262922066559	-128.54434865150336	-127.4833220649362	-123.076035540105	-123.07354722178421	-122.05876679336541	-121.8581079059875	-121.83558594239321	-121.96544074266501	1581809301.3227737
1	20	5	20	8	0.10461277675547433	0.4817748765141221	0.24834098383789485	1.7	0.25	2.85	0	1	1	3	1	1	1	1	1	1	2	2	5	5	5	-140.31432592700864	-136.45772861584445	-133.87032359370758	-133.14085618298327	-128.59335034771402	-128.22249336009372	-128.17991811981005	-128.1800879672349	-128.22154312202576	-128.2240119600599	1581809301.3227737
1	20	5	20	47	0.10461277675547433	0.48177487651412204	0.24834098383789485	1.7	0.25	2.85	0	1	1	6	1	1	1	1	2	2	2	2	6	6	4	-136.91183996549242	-132.19271561408257	-129.30487357445037	-128.96304010195226	-124.99084601488266	-122.78541773575418	-122.78181427823921	-122.5813368750358	-122.58240397133468	-122.57685647223991	1581809301.3227737
1	40	5	20	65	0.05060551663288471	0.43959291522441424	0.18414110196253056	1.7	0.35	2.8	0	1	1	5	1	1	1	2	2	2	2	5	5	5	2	-167.20585830061418	-154.92095844193986	-154.06701855693154	-150.70783561497782	-147.87777443794354	-147.89369077249296	-147.71704361119376	-147.4762377665495	-147.52009670386994	-147.43840886481294	1581808173.2583334
1	40	5	20	8	0.05060551663288471	0.43959291522441424	0.18414110196253056	1.7	0.35	2.8	0	1	1	3	1	1	1	2	2	2	5	5	8	8	2	-172.7014090966941	-164.73830319286202	-162.73383290887958	-161.18995168216415	-160.2620584179245	-160.22298953418752	-160.2222629744097	-160.02589863191403	-160.27929141529944	-162.0105892351518	1581808173.2583334
1	40	5	20	47	0.05060551663288471	0.43959291522441424	0.18414110196253056	1.7	0.35	2.8	0	1	1	5	1	1	1	2	2	2	4	7	7	4	2	-167.46400221813937	-156.40902690096243	-153.92331033323714	-149.7014257555388	-149.1392807963291	-148.92687154391209	-148.6841457988555	-149.01009947957658	-148.75527567920494	-148.68457776624544	1581808173.2583334
1	60	5	20	65	0.04254146970166417	0.3733298563518685	0.1991654570342552	1.45	0.65	2.55	0	1	1	5	1	1	1	1	1	4	4	4	4	8	4	-154.98123114301902	-150.60486711430318	-146.92158279600915	-142.8957952442345	-142.43185050383846	-142.28363517164	-142.28406440996096	-142.27752876436267	-142.2810705161466	-142.2818447032586	1581808202.4397523
1	60	5	20	8	0.04254146970166417	0.3733298563518685	0.1991654570342552	1.45	0.65	2.55	0	1	1	3	1	1	1	2	2	2	2	2	2	2	7	-158.77749864999547	-154.84792792596554	-154.84829775800125	-154.84782936132018	-154.84782810816972	-154.84653257581596	-154.84634308829771	-150.10449716382524	-149.7532143927213	-149.9899348647379	1581808202.4397523
1	60	5	20	47	0.04254146970166417	0.3733298563518685	0.1991654570342552	1.45	0.65	2.55	0	1	1	6	1	1	1	1	1	4	4	4	6	6	4	-157.1412192722378	-152.78734318909673	-149.80368440393943	-145.72248486699334	-145.22995974402667	-144.79313900636404	-144.78154363275888	-144.63037188683572	-144.63303415554512	-144.62566457424194	1581808202.4397523
1	80	5	20	65	0.0508757755539565	0.5996012288879153	0.2736887072712532	1.4	0.75	2.35	0	1	1	8	1	1	1	1	1	1	5	5	5	5	5	-146.4769548858901	-141.39028915099885	-138.6120187345841	-136.26445312279918	-131.55126084874146	-131.31841235370865	-131.11659010363866	-130.3881210865475	-130.30787049147636	-130.31398892638643	1581808270.124871
1	80	5	20	8	0.0508757755539565	0.5996012288879153	0.2736887072712532	1.4	0.75	2.35	0	1	1	3	1	1	1	1	1	1	5	4	4	4	4	-151.57300205494252	-149.6115166212315	-148.38274560765606	-144.6273536699207	-144.05690830610217	-144.03253210027486	-143.99584350535068	-143.99523850306983	-143.27477621584958	-143.25076154938196	1581808270.124871
1	80	5	20	47	0.0508757755539565	0.5996012288879154	0.2736887072712532	1.4	0.75	2.35	0	1	1	8	1	1	1	1	1	4	4	4	4	4	4	-147.2602571031463	-142.5920283223147	-140.06150203813846	-135.37260296781108	-135.11150015739503	-134.80344284691608	-134.695958065823	-133.89014819109107	-133.8619339510094	-133.85128112812322	1581808270.124871
1	100	5	20	65	0.054763781426969686	0.4138786798721383	0.2191957008559398	1.0	1.0	2.0	0	1	1	7	1	1	1	1	3	3	3	4	4	4	3	-148.70704986370006	-139.1004260948278	-131.53302920248282	-130.05589233105562	-129.95924645732006	-129.9415680609753	-128.22296560968508	-128.24062772002557	-128.22076300934216	-128.1973401883251	1581808227.8933558
1	100	5	20	8	0.054763781426969686	0.4138786798721383	0.2191957008559398	1.0	1.0	2.0	0	1	1	3	1	1	1	1	3	3	3	3	8	8	3	-154.73726698510097	-148.86135528133718	-142.42855833833573	-141.30074813114373	-140.9284997892141	-140.81801349904242	-140.7906432808654	-140.7803920888028	-140.80900340902613	-140.80887065547032	1581808227.8933558
1	100	5	20	47	0.054763781426969686	0.4138786798721384	0.2191957008559397	1.0	1.0	2.0	0	1	1	7	1	1	1	2	2	2	2	2	2	7	5	-150.5972662458839	-142.44447128975824	-142.2180616682772	-142.19995609734076	-134.21061284720705	-134.2080717847944	-132.41771030093895	-132.4210682597032	-132.41283172751398	-132.2470856063995	1581808227.8933558
1	0	5	50	65	0.06660934736438517	0.5178500266880449	0.29791785953428096	2.2	0.0	3.24	0	1	1	1	1	1	1	1	1	4	4	4	4	4	3	-398.5518861297995	-390.2479023145315	-380.4140847463558	-375.3902468530687	-375.0915029020262	-373.29740112999764	-370.892651702537	-369.4291480015917	-368.8687757028542	-368.6702172304522	1581808262.3550072
1	0	5	50	8	0.06660934736438517	0.5178500266880449	0.29791785953428096	2.2	0.0	3.24	0	1	1	6	1	1	1	1	1	3	6	6	8	8	8	-409.6194453101063	-403.2992186283317	-397.30323400292514	-394.03534028616633	-392.2545217581391	-390.1934338717357	-392.24176878950203	-390.01246623792036	-392.18076225756965	-392.18418029328177	1581808262.3550072
1	0	5	50	47	0.06660934736438529	0.5178500266880449	0.2979178595342811	2.2	0.0	3.24	0	1	1	2	1	1	1	1	1	3	3	3	5	7	3	-400.37306202815375	-391.94658571089946	-382.04132569999535	-380.3722520078405	-373.9014075972578	-373.8229730954998	-371.5077609630123	-371.3861746903244	-371.24192160171685	-371.0061099590954	1581808262.3550072
[truncated: 21,068 more rows]
