# Supplementary material for: CloneSig can jointly infer intra-tumor heterogeneity and mutational signature activity in bulk tumor sequencing data
Source: Nat Commun. 2021 Sep 9;12:5352. doi: 10.1038/s41467-021-24992-y (PMC8429716; doi:10.1038/s41467-021-24992-y)
Supplement: Supplementary file 3 — Source Data [file 41467_2021_24992_MOESM3_ESM.zip › Source data/20200514_pcawg_results.csv]

patient_id	mutation_set	prop_diploid	ploidy	purity	nb_mut	nb_sigs	nb_sigs_prefit	major_cn_mean	total_cn_mean	method	prefit_bool	sigprofiler_bool	dof	nb_clones	lr	pval	clonal_phi	clonal_xi	nb_mut_clonal	largest_subclonal_phi	largest_subclonal_xi	nb_mut_largest_subclonal	clonal_largest_sub_pidist	largest_pi_dist	overall_profile_dist	runtime	clonal_SBS1	clonal_SBS2	clonal_SBS3	clonal_SBS4	clonal_SBS5	clonal_SBS6	clonal_SBS7a	clonal_SBS7b	clonal_SBS7c	clonal_SBS7d	clonal_SBS8	clonal_SBS9	clonal_SBS10a	clonal_SBS10b	clonal_SBS11	clonal_SBS12	clonal_SBS13	clonal_SBS14	clonal_SBS15	clonal_SBS16	clonal_SBS17a	clonal_SBS17b	clonal_SBS18
51800588-c622-11e3-bf01-24c6515278c0	Liver-HCC	0.7539447731755424	1.969	0.81	6084	23	23	1.1668310322156477	2.0854700854700856	clonesig	False	False	10	2	50.02592881914461	7.019448773176866e-06	0.9999899999999999	0.9404056207720756	5748	0.2926758523999699	0.05959437922792301	336.0	0.10433044653315272	0.10433044653315272	0.020513115217139725	698.621622800827	0.02633317933439975		0.057852634183667935	0.11182274325753347	0.10814688257451917	0.011544894814927755						0.0001921048381725923				0.07196313029830881		0.0029046514039812172		0.10876694160833904	0.0038464545935197117	0.002639799478105397	0.029012809020278932
2bd56bba-c623-11e3-bf01-24c6515278c0	Liver-HCC	0.7022044088176352	1.714	0.218	7485	23	23	1.0869739478957916	1.8766867067468267	clonesig	False	False	10	1	0.044281107970164164	0.9999999999909084	0.9999899999999999	1.0	7485					0.0	0.026621186850312596	238.52015471458438	6.857202270272602e-18		0.004136278282684434	0.02432334328545406	0.004018398082701217	7.225258747633042e-09						0.0062206996880998545				0.10519381058273544		0.004677928839740427		0.007539424064216002	0.002281541435886476	1.2336654461860078e-06	0.04869460328767415
7866dfb2-46b3-42b4-905b-12f80593d6bd	Eso-AdenoCA	0.1570293017456359	3.696	0.404	12832	11	11	2.855361596009975	3.9606452618453862	clonesig	False	False	8	2	76.83913316950202	4.289010449573104e-09	0.9858930368039672	0.4091420725281564	3683	0.7105330853634418	0.5908579274718424	9149.0	0.17445892261079787	0.17445892261079787	0.029094509678394175	73111.89365768433	0.17179298751561448	0.0259882909561097	0.0035533986084956967		0.3044489062962525												0.016295105239925032			5.192004732158637e-07	0.05733419097372091	0.11148316370635676	0.2944335071356297
120f01d1-8884-4aca-a1cb-36b207b2aa3a	Prost-AdenoCA	0.8011753183153771	1.861	0.58	4084	15	15	1.092801175318315	1.9564152791381002	clonesig	False	False	8	3	97.29272565987776	3.5238714709429625e-14	0.9999899999999999	0.6757095019539909	2868	0.24287353416323634	0.2759396902040028	1141.0	0.0389251448784903	0.5017236829973981	0.025143114308280173	1428.462975025177	0.06938173976048596	0.010315836239831441	0.004154223465294521		0.3030380673808659						0.07067142090494846	0.06113778955449445		4.152612767428548e-07			0.01918357494353356		0.025293329533263045	0.0044761663235535045			0.00014134443785413967
2b3837b3-ee29-4a08-848e-1206404da986	Panc-AdenoCA	0.0	3.254	0.985	4685	19	19	2.047171824973319	3.5609391675560293	clonesig	False	False	13	2	94.7740021396603	5.281988344404056e-13	0.9889807420953952	0.7313639637989874	3515	0.376970278332766	0.26863603620101434	1170.0	0.09493575814474464	0.09493575814474464	0.0180666404404928	2222.7928562164307	0.2844172647750701	0.024834330714146063	0.004170669030633726		0.19368711649065007	0.010491459008820677				0.020701998414879404	0.12383683381083947		0.00913584842339689	0.016994478387146402			0.017070649152750226		0.03430871736717895		0.0016354718146720595	0.002700851892789631	0.021527755762135982
86ae34f9-e16a-4593-8e55-b1296782bc1f	CNS-Medullo	0.9227364185110664	2.026	0.943	2485	6	6	1.0728370221327967	2.0442655935613683	clonesig	False	False	3	4	27.828442499579978	0.006213717446186219	0.9999899999999999	0.6292360259532074	1795	0.3545245473783087	0.2447268038224163	655.0	0.006701070984183488	0.5446286318858762	0.040296987620830366	2000.9041044712067	0.32987661960317816				0.4394720228524689						0.12564131257955186												1.5728365307338763e-57
7c405ca0-c622-11e3-bf01-24c6515278c0	Liver-HCC	0.749506154079927	2.12	0.7070000000000001	13162	23	23	1.4276705667831635	2.278681051511928	clonesig	False	False	10	2	39.41447890692507	0.009570259499572952	0.971386289981749	0.9623390221124618	12817	0.3357777601540987	0.03766097788753462	345.0	0.061558830635622064	0.061558830635622064	0.01606749650757795	15098.218158960342	0.015093135378166882		0.001520108003244342	0.0730553813970053	0.008025837013260009	0.028831964527933695						6.320366885968874e-07				0.26065259770578864		2.843889581620831e-12		0.08530656126920516	1.7770160184439143e-22	0.003866385372049666	0.01946122749738368
0bfd1043-8172-e3e4-e050-11ac0c4860c5	Prost-AdenoCA	0.0035460992907801413	3.5210000000000004	0.85	6204	15	15	2.264829142488717	3.749677627337202	clonesig	False	False	8	3	85.38463169508032	3.8828367891426074e-11	0.9985812990267852	0.9064781126540784	5899	0.4698812181288477	0.060086884420950025	146.0	0.4382117596349757	0.5105853256955502	0.019394189041572984	14233.185091972351	0.12816878970394774	0.017517379259660643	0.0055228195326237186		0.219954763532022						0.11505340571871504	0.017200673530871336		0.0061519277214939355			0.011065372169216502		0.05052424153969864	1.260574091995008e-33			0.05673934188566115
5c8da06c-7964-4ad1-ac9e-d1b5507105d2	Prost-AdenoCA	0.9305152394775036	1.905	0.56	5512	15	15	1.0027213352685052	1.93577648766328	clonesig	False	False	8	3	341.08150722493883	1.0667076130868658e-62	0.9999899999999999	0.41741808826152266	2303	0.3146079987811571	0.471791787380176	2864.0	0.35508206145158083	0.4372515762007675	0.02613266726512561	1904.4970309734344	0.1883915411103232	0.013296987740353584	3.7978845427522734e-06		0.3601250610268756						0.11945531307795937	0.018114775266982328		0.010893949082584387			0.0007407548080322153		0.02000279308647662	0.0014045940544848829			0.024839454406080288
0d0793c1-df1b-4db1-ba36-adcb960cc0f5	Ovary-AdenoCA	0.021264741387315444	3.315	0.74	10769	13	13	2.630606370136503	3.818924691243384	clonesig	False	False	7	2	88.80148822491172	1.9490880375731984e-12	0.987332523609496	0.6155453169588827	6867	0.4485855184514453	0.3844546830411193	3902.0	0.03878481210932072	0.03878481210932072	0.01720854454846583	12704.528220653536	0.04137868393589946	1.1770354366728653e-05	0.28192755272023584		0.2805449426262758						0.23383557410024						0.005143506915795654			1.202512093753871e-09			0.0010685158777951561
28f41a20-b6d6-4ecc-888f-72f779ad9af7	Panc-AdenoCA	0.6173312883435583	1.828	0.906	5216	19	19	1.356786809815951	2.1002684049079754	clonesig	False	False	13	4	41.894681526886416	0.0349134458589787	0.9999899999999999	0.5614584329972401	3071	0.20592064350182826	0.269109961352406	1587.0	0.012612885057326051	0.04934435495870071	0.02446229118503708	7784.297079324721	0.0428059773146848	0.0457305169621208	2.65679364599414e-05		0.3817307261462968	0.019298806906694096				0.026672949208141963	0.15555922723933868		0.006426719092952497	0.007341932613706322			0.020019403989815304		0.03493250370212365		3.971122683641322e-75	0.004645896342901085	8.270036804570393e-08
68956108-2606-4696-b038-462b6c432398	CNS-Medullo	0.910025706940874	1.906	0.955	778	6	6	1.0205655526992288	1.951156812339332	clonesig	False	False	3	3	12.459641406578154	0.036823721256279945	0.9999899999999999	0.4875947216803379	395	0.2622859005231773	0.4490304653164727	355.0	0.03325023010958905	0.13702594098816412	0.045726549842596616	208.4351689815521	0.17416946311441525				0.4573729630236075						0.06572962860134862												0.11607892885496507
e6168db0-d12f-4218-8ab9-bd704201cb2b	Lymph-BNHL	0.7779645819323022	1.906	0.789	8922	17	17	1.0833893745796908	1.9045057162071284	clonesig	False	False	10	2	21.099641458538827	0.22339873665976548	0.9999899999999999	0.9854152536047336	8809	0.3031217563430312	0.014584746395269363	113.0	0.09336157889287833	0.09336157889287833	0.018863031668424138	616.6380290985107	0.01749185644167585	0.019008702388958482	0.0961358802906865		0.1739928624081041	0.03221456297160802	0.009530927362229668		0.022065623470871442			0.15343601269766474					0.011011657752870229				0.07497749591030628	0.22480512761969887	0.014983237471447409
f9039bd6-8fa6-37cb-e040-11ac0d486d06	Myeloid-MDS/MPN	0.9703903095558546	1.946	0.872	743	6	6	1.0040376850605652	1.97442799461642	clonesig	False	False	4	2	10.472268800733216	0.0029079724532397127	0.9999899999999999	0.8802833479079195	658	0.2828028692355936	0.11971665209208028	85.0	0.05654355851898196	0.05654355851898196	0.04385144642109326	44.2933189868927	0.16095287561674682	8.419150843893219e-07			0.6492164641719332
d0469256-c622-11e3-bf01-24c6515278c0	Liver-HCC	0.5180928054491273	1.716	0.877	2349	23	23	1.0008514261387824	1.5189442315879098	clonesig	False	False	10	2	55.6075576292169	3.8792125261963664e-08	0.9999899999999999	0.9351464796844624	2205	0.3001526921719155	0.06485352031553558	144.0	0.2088602132477456	0.2088602132477456	0.02765145939069159	356.87620854377747	0.011444454982023351		0.044514507137360514	0.0655603764602109	0.07275946464808608	0.022359192408088948						0.02461422188567464				0.3298398861570249		0.0025824718618165147		0.04138826315420658	0.00941828059226539	0.0026468012395384805	0.026751713781294453
f9020478-c741-6776-e040-11ac0d481228	Myeloid-MDS/MPN	0.9915458937198068	2.0	0.9	1656	6	6	1.0084541062801933	2.0	clonesig	False	False	4	3	15.283342923768942	0.04187440410503624	0.9999899999999999	0.4924180465859229	825	0.2480780488552276	0.313503842906986	546.0	0.02235521702664767	0.02235521702664767	0.038061268312148434	557.1188344955443	0.2154979751777645	1.979766559305913e-06			0.5793830011840444
4c027164-12de-456f-b933-6bc91f70b46f	Panc-AdenoCA	0.8701041150223103	1.872	0.909	6051	19	19	1.0305734589324078	1.9307552470666005	clonesig	False	False	13	4	149.44538776460104	1.4884930034653003e-18	0.9999899999999999	0.6111419654082489	3808	0.1777478029058683	0.31053228909740616	1948.0	0.02393638787998187	0.10083520479126963	0.022012876142150004	1118.1701123714447	0.28263133727692824	0.02200800984749204	9.395064903936467e-08		0.21331541523299127	1.292895982177652e-05				0.013130981995967012	0.1588974055193613		0.0058082959943442205	0.01868237381614705			0.012752582502881134		0.04226456174211428		1.9719584957012598e-30	6.799878954999643e-19	0.00017137368504112842
34030a28-c622-11e3-bf01-24c6515278c0	Liver-HCC	0.7753416275749541	2.059	0.48	9806	23	23	1.17958392820722	2.1333877218029778	clonesig	False	False	10	2	193.4989876546606	1.7777091197186198e-31	0.9963440696136064	0.8351624469577221	8616	0.4922213225714826	0.1648375530422785	1190.0	0.1643664762256265	0.1643664762256265	0.01693184007357064	2750.6620700359344	0.016993073591688532		0.06803710859187548	0.01898415766148015	0.04230718704831655	0.023196083987924342						5.874638178654138e-05				0.4285658979214057		9.338339848964936e-06		0.08294418246431949	0.003729882254276497	0.0037319160476091346	0.0368767048731132
03ad38a6-0902-4aaa-84a3-91ea88fa9883	Lymph-BNHL	0.9319813352476668	1.961	0.62	5572	17	17	1.0276381909547738	1.9732591529073944	clonesig	False	False	10	2	13.719071419443937	0.4483005397170992	0.9999899999999999	0.9682828941838578	5472	0.4363916651529286	0.03171710581614137	100.0	0.07534813854014033	0.07534813854014033	0.02769922571283245	1904.869330406189	0.08128071296083185	0.010267393812504673	0.12800716291284672		0.2608872478771938	0.04453060811298146	0.0155116578642198		0.005220767513256896			0.204458273008985					2.9002995972653154e-48				3.0580552510291314e-11	0.006291147239427441	0.07252803579882455
cf2d34c4-c622-11e3-bf01-24c6515278c0	Liver-HCC	0.0	3.438	0.8140000000000001	7179	23	23	2.2030923526953616	3.730324557737847	clonesig	False	False	10	2	105.20393690191851	1.8128243354581477e-15	0.9999899999999999	0.8697095675290789	6757	0.4187641120030239	0.13029043247092106	422.0	0.1517684292284608	0.1517684292284608	0.020854632718501145	11521.482370615005	0.01255957661625535		0.07208929087542297	0.0008462197467945312	0.03076021036855994	0.006722351109072146						0.020300455696430582				0.12402353311429568		0.0002108415728067084		0.0034011519780535703	0.009729511021324105	0.07596736436658827	0.008732904054595663
3fba4880-cb7b-4ac5-ab5f-728614faa1ea	Panc-AdenoCA	0.0	5.118	0.82	5801	19	19	3.281158420961903	5.430615411136012	clonesig	False	False	13	3	75.85587871057214	1.1850303757210155e-07	0.9999899999999999	0.8980250958548575	5613	0.3089335404636442	0.0607170635083194	176.0	0.17783065208609128	0.6258990106501459	0.02549667419883334	4190.817071914673	0.2648145902027795	0.03487472692278255	1.0150837634000938e-06		0.1953749004097416	6.293250356094314e-06				0.02298133427721416	0.12262456580960425		0.0129741973599506	0.023775982230650857			0.009127590812164035		0.03982649422841002		3.5846884693973954e-20	0.000951398084764595	0.034114441315587316
f37de4fa-52f6-4fe4-a3fa-41803032c93f	Eso-AdenoCA	0.0	3.556	0.419	2744	11	11	1.9806851311953355	2.2310495626822155	clonesig	False	False	8	1	0.0010898637192440221	0.9999981840825422	0.9999899999999999	1.0	2744					0.0	0.029720631304395707	69.97032833099365	0.057915216451435075	0.013901028538247227	0.03532854064371605		0.12482351718822457												0.006436197293323439			0.0023556734456299873	0.1683626133616873	0.24841097229689094	0.05491811675365126
f83f1eb8-b2c8-c3d6-e040-11ac0c48261e	Bone-Osteosarc	0.6302655220602915	1.769	0.8290000000000001	5009	10	10	1.1587143142343779	1.9355160710720705	clonesig	False	False	7	3	10.420768585012409	0.7628709251930688	0.9950810388173408	0.932857502189687	4788	0.2584108950637644	0.033766091795410284	172.0	0.032836367345591484	0.10043900036458953	0.028919027143212036	2340.3802151679997	0.08199170172490726	0.02189145657628492	0.14318387882734926		0.4453764136669705						0.11372845473041385						0.03974747727250706				0.014709261778064494	1.4846868094895235e-21
c3679262-63d7-463e-9501-6ab3f177aee8	Panc-AdenoCA	0.7612961296129613	1.966	0.8440000000000001	5555	19	19	1.1573357335733574	2.046084608460846	clonesig	False	False	13	3	45.865441016328994	0.0024543504982080114	0.9999899999999999	0.3604555745983151	2023	0.7065254442430535	0.3385143427063156	1833.0	0.020430498112023462	0.020430498112023462	0.019320934209677197	2412.7008683681493	0.3586030985473561	0.001807169920095784	0.0005478973782577796		0.17007101849011655	0.002951699837015753				0.0121439082143377	0.07982431937509167		0.0036131317242835866	0.017671249454048053			0.0019645796498239604		0.05474104300263315		1.2888765107873845e-27	0.0016194468030162506	0.05030142656448648
536dedba-46c4-4a21-b112-13c030b13069	Panc-AdenoCA	0.9945899156026834	1.987	0.3	13863	19	19	1.0	1.9945899156026836	clonesig	False	False	13	1	0.0764321624301374	1.0	0.9999899999999999	1.0	13863					0.0	0.022308262960299932	77.06631422042847	0.15771505005809006	8.425235787553561e-06	0.00013716462870278314		0.00791691281555277	0.12305130727975737				0.015318795854135562	0.05219458178252126		0.006319764388686985	0.014297844704804547			1.6494905571474206e-09		0.06104261435711584		0.016217631006433114	0.07949710463535141	0.0018480252008655886
0dd39eca-c623-11e3-bf01-24c6515278c0	Liver-HCC	0.8298914945747288	1.878	0.789	8571	23	23	1.079453972698635	1.97293197993233	clonesig	False	False	10	2	38.0835410758009	0.0020582245699643305	0.9711587766919664	0.9765986126557376	8403	0.3225990085822261	0.023401387344263242	168.0	0.10141756555123403	0.10141756555123403	0.017553779422362362	881.9347405433655	0.022619749381536217		0.02884376269481957	0.0017845762400527684	0.02702360160819429	0.024036677146312142						0.0005810110621623923				0.364716756646971		0.0008231795467683223		0.10449619180260103	0.0008550373256741607	0.0009630076898488408	0.041564777854152926
fc8130df-897d-5404-e040-11ac0d485e0a	Breast	0.5831408775981525	2.204	0.679	1732	20	20	1.4416859122401848	2.352771362586605	clonesig	False	False	12	2	12.866139492209186	0.407125428935949	0.9899289496336418	0.7436634231093091	1329	0.34737090630909906	0.2563365768906896	403.0	0.013417383165871377	0.013417383165871377	0.02833933674426712	751.9296636581421	0.17987144189045748	0.029086349833094306	0.08869561265773901		0.3841892862357803	0.050541344416643916					0.05231084906827031	0.03283075157692001	4.153556750642315e-12	0.013293047916939112			0.03144593757926065				0.0004296100225846346	6.261987693029305e-06	2.2522633590112037e-07
7eb0f792-858f-45d1-a908-125b02ea1506	Stomach-AdenoCA	0.0	2.7430000000000003	0.5539999999999999	1176	16	16	1.5178571428571428	1.8137755102040816	clonesig	False	False	10	1	0.0004959870420861988	0.999999992558713	0.9999899999999999	1.0	1176					0.0	0.03458020072421431	41.66473126411439	0.08990786743274197	0.013132901938106513	0.049105983048063545		0.1559869735732692												0.0029305141955776304		0.0069229893170002655		0.17413564039530868	0.2016294540944712	0.03489603178256169
6d2a5ee7-9e46-4c09-a982-7b61b5d9bdea	CNS-Medullo	0.05128205128205128	3.902	0.667	975	6	6	2.3025641025641024	4.055384615384615	clonesig	False	False	3	2	2.656184446565021	0.046258124802320166	0.9999899999999999	0.4949877793875471	343	0.6037240875794818	0.5050122206124529	632.0	0.009182475207242248	0.009182475207242248	0.04319842178814631	360.91093826293945	0.2150784782758747				0.4037731901531925						0.045491136618075335												0.0014403476010757088
573ee34b-43a7-40d8-95ee-0ced4b46a7c8	CNS-Medullo	0.9161518093556928	1.963	0.7	1133	6	6	1.0282436010591351	1.9735216240070612	clonesig	False	False	3	3	7.691629294338782	0.2369095711847778	0.9999899999999999	0.4010695323753168	449	0.4320523769202029	0.5890164122806594	678.0	0.005776763817608499	0.3602979442310684	0.040895914798722684	330.37977457046514	0.1777118071136045				0.31401277642913045						0.026386804639566337												0.08557659440353667
0bfd1043-817e-e3e4-e050-11ac0c4860c5	Prost-AdenoCA	0.13942307692307693	1.991	0.799	832	15	15	1.4122596153846154	1.5540865384615383	clonesig	False	False	8	2	12.200048030521428	0.0761245284377378	0.9999899999999999	0.8939872786361627	753	0.3100875378810505	0.10601272136383627	79.0	0.07732028406224567	0.07732028406224567	0.04111078015560924	192.6182689666748	0.035841838545663016	1.2514723292069858e-10	0.21403433908404465		0.0003942471138367209						0.14960870954845226	5.5090568650996236e-09		1.447996831738222e-06			0.011646712700180594		5.712435736810697e-10	4.2001924511654676e-19			0.07513601478997373
48a0da38-8147-40fe-b683-3f070413a792	Eso-AdenoCA	0.0	3.212	0.297	2689	11	11	2.2361472666418742	3.1056154704351058	clonesig	False	False	8	1	0.001977075335162226	0.9999938298259377	0.9999899999999999	1.0	2689					0.0	0.026515507082560844	100.99312138557434	0.07585233272130186	0.008942556573709943	0.07248161250958321		0.2491280196227538												0.001399816064822286			0.0020486643734186766	0.08043222207990212	0.15381878981129582	0.2110586744463898
fc990cee-3a1e-9d45-e040-11ac0c484ab3	Bone-Other	0.8918677390527256	1.993	0.294	1119	8	8	1.0616621983914207	2.0134048257372648	clonesig	False	False	6	1	3.565489168977365e-05		0.7542280447541729	1.0	1119					0.0	0.041085696809830985	141.03102660179138	0.1308020818631645	0.008421638404936352			0.2820838138249073						0.11517729475703332						0.015768119720162718				0.015275237404598312	4.837733016854546e-10
c9f91ded-3b04-4cd1-8ea6-bbc635a8a4f0	Eso-AdenoCA	0.0	2.596	0.4	9613	11	11	1.955893061479247	1.955893061479247	clonesig	False	False	8	2	31.582619942259043	0.008223822939848939	0.9999899999999999	0.29115116370530125	1098	0.8302123531120829	0.7088488362946959	8515.0	0.032543414844998564	0.032543414844998564	0.028930331888380175	1776.3289363384247	0.03917608127477769	7.065767299487338e-16	0.14253754107934136		0.1942735229648014												0.0002532907039787663			0.04148418881094887	0.04387447249622893	0.3264762319270829	0.06841462848745895
759e20be-6a2b-4c54-aca0-6d358598d6f5	Kidney-RCC	1.0	2.003	0.487	3421	13	13	1.0	2.0	clonesig	False	False	8	2	53.3286869158037	2.8252134260787416e-08	0.9984589301144364	0.96639580422075	3361	0.4887899141419132	0.03360419577925159	60.0	0.28644377960727296	0.28644377960727296	0.02681414810417618	137.80945181846621	7.681527172004133e-06	1.0938166165479228e-21	0.02483146850915657		4.7205268103389525e-06							4.009002726379972e-07					2.527919146512342e-29		4.2613149243961215e-31		1.8860172844464048e-05	4.439999716108602e-65
ebe80d6c-7513-4f5e-9919-669b6d1fa68c	Kidney-RCC	0.7987916995009193	1.996	0.53	3807	13	13	1.1421066456527451	2.08274231678487	clonesig	False	False	8	2	23.854617127588426	0.006053936270755514	0.9999899999999999	0.9354087695776818	3643	0.420440079554498	0.06459123042231894	164.0	0.09976956201626984	0.09976956201626984	0.02209630999724371	1330.5476384162905	0.03689407097576475	0.015563370173373229	0.0004894689848264161		0.04531529677925542							7.089143489786485e-09					1.277765882504542e-29		0.02959242085784916		0.002878671015111902	3.788356160590819e-52
e68bc7b4-b6b1-4807-b52c-7c7a19cdc373	CNS-PiloAstro	0.6071428571428571	2.287	0.62	504	5	5	1.3611111111111112	2.4047619047619047	clonesig	False	False	3	2	111.28004229506132	4.970353911086967e-28	0.9999899999999999	0.27492674391195066	133	0.4217218401128015	0.7250732560880481	371.0	0.6245062691818186	0.6245062691818186	0.04346906192005736	65.25264406204225	0.3241133471285255				0.02671428970257809
7d52a9e7-b5a9-4519-96fd-e8be42a7890c	Lymph-CLL	0.9736091298145506	1.93	0.947	1402	4	4	1.0007132667617689	1.9743223965763197	clonesig	False	False	2	3	1.7725572504896263	0.8605076809319019	0.9999899999999999	0.5280645294673756	749	0.5209752829708079	0.31442345726027177	509.0	0.011215619306103377	0.029088944902265323	0.04034115298863921	392.5400404930115	0.13643459860678858				0.6500076394530443							1.1235170904005344e-34
4e913899-eeb8-4630-ba9d-41a81ced8069	Ovary-AdenoCA	0.009452826758771132	3.069	0.47	5501	13	13	2.445555353572078	3.590801672423196	clonesig	False	False	7	2	601.257419181813	8.470412637741384e-123	0.9999899999999999	0.8057198349484829	4282	0.5405605262866883	0.19428016505151785	1219.0	0.4317014984589373	0.4317014984589373	0.020346784566111987	3621.6665377616882	0.08597543021626264	0.02848454772266205	0.06554193362496094		0.3577119330904017						0.17997176120369646						0.07339140528811874			0.001411750532767509			4.767991056292145e-06
9cb80280-c622-11e3-bf01-24c6515278c0	Liver-HCC	0.7437719865029794	1.918	0.758	13929	23	23	1.1546413956493646	2.0343168928135547	clonesig	False	False	10	2	62.5009659427742	9.447725338876648e-06	0.9787848595943298	0.9393598713153342	13239	0.3374597985482353	0.06064012868466768	690.0	0.061062522985128376	0.061062522985128376	0.026395895211628988	3087.245026350021	0.0013645683779521306		0.05310243236912527	0.0386921217665076	0.025840981513477308	0.03014603893260567						3.870736428111418e-06				0.3652236996330062		0.004628788314378334		0.00864127346382081	0.0066372218152467525	9.964529673435656e-12	0.03949105859768254
0ead45d8-d785-4404-8319-2ef951e02e03	Ovary-AdenoCA	0.023825428635047875	3.253	0.456	13473	13	13	2.499962888740444	3.6199064796259184	clonesig	False	False	7	2	303.14244129188586	8.817429262921008e-54	0.9779123246314724	0.9068585345418696	12841	0.4374917914472053	0.09314146545813252	632.0	0.35907825830842977	0.35907825830842977	0.018603462657319374	8421.092138528824	0.03764170890170024	0.015966851124983538	0.31727201597460103		0.22478764468677948						0.15492858367436385						0.02078967454948311			2.3470977753069217e-22			0.02868765666736074
acb9750e-7e17-4cef-bee1-5d710f9bf3a7	Prost-AdenoCA	0.8960109103307194	1.845	0.54	2933	15	15	1.0034094783498124	1.9011251278554384	clonesig	False	False	8	2	25.859189484850504	0.0016977989087115105	0.9925498701297152	0.5862597149828933	1727	0.42411437271019	0.4137402850171076	1206.0	0.012334372011506778	0.012334372011506778	0.02196182111490411	660.7399625778197	0.15753722004000795	0.0066375536631399215	0.061056889901124116		0.37751010584538						0.05454390452839668	0.019274344361667018		3.269431679415286e-06			0.011621944474915113		0.05275359839424842	3.424425847710173e-07			0.021095200909341808
606d7f5e-ff98-4245-a9ac-281f5074f97a	Panc-Endocrine	0.5214670981661272	1.3769999999999998	0.87	4635	13	13	1.0228694714131608	1.544336569579288	clonesig	False	False	8	4	232.2827027864114	6.861985853436637e-38	0.9999899999999999	0.4161497573419137	1931	0.19479921881705803	0.3244880747885402	1558.0	0.038128647110382885	0.09521097169422076	0.02806893049108881	1306.461200714111	0.029144884554661424	0.16916821310648195	0.03675281868211401		0.24138491289258504	0.01337010284855268					0.1575114822051939	0.023366218650361325			0.0034829331730037274		0.2091693977977488
60525b38-c34b-479b-86d3-013c7e567b8f	Eso-AdenoCA	0.20727166532817407	2.633	0.7390000000000001	13697	11	11	2.114623640213185	2.875958239030445	clonesig	False	False	8	3	83.95347680145642	1.772084492658622e-08	0.9999899999999999	0.8460166935380953	12817	0.4412343449386681	0.1377188080143875	821.0	0.008018669641733367	0.2874503723488182	0.031190732676379927	19861.482920646667	0.011781405695852029	0.0034378852885197683	0.02483332743010401		0.11465165080927785												1.5768119559356898e-65			2.5912757253949277e-34	0.20071876320091345	0.5139275459269155	0.01685192453833297
1bdfaa8a-1b7e-4251-b135-ce5e4568371b	Lymph-CLL	0.9650302622730328	1.935	0.9	1487	4	4	1.0134498991257566	1.9919300605245458	clonesig	False	False	2	2	9.696205864398507		0.9975328128135196	0.8105006664386446	1214	0.2922788529976463	0.1894993335613549	273.0	0.03713920459318398	0.03713920459318398	0.049053257222790934	346.8590908050537	0.1225435456986965				0.4900464361714286							4.6715276418293655e-25
ed4b53cb-5473-4bc1-9d84-0b0ad93cbd57	Panc-Endocrine	0.8403216542217117	1.729	0.835	1741	13	13	1.0017231476163124	1.8431935669155657	clonesig	False	False	8	3	65.32544620248882	3.6730275780676826e-09	0.9999899999999999	0.4077217588215639	717	0.19537758910284575	0.5359622155090893	940.0	0.0632164673651977	0.12221708735098324	0.03417501043707817	237.3037700653076	0.04103501961270485	0.002992695078485506	0.024278017941922782		0.6805855642768601	5.476688151418378e-09					0.14990301351895324	4.492387274467168e-13			1.4327080779676145e-11		1.695604783523155e-17
ea83f4e6-d2fa-481e-9e2f-e0489f3cbc93	CNS-PiloAstro	0.9775280898876404	2.001	0.69	89	5	5	1.0224719101123596	2.02247191011236	clonesig	False	False	3	2	0.12239345094417332		0.9999899999999999	0.563091613858545	52	0.42187522458100296	0.4369083861414551	37.0	0.003108495864031946	0.003108495864031946	0.1194587518584201	4.5551393032073975	0.19694288896580564				0.3976166940559292
61973578-4c0d-4a3f-b9c4-f96ceab24629	Prost-AdenoCA	0.9048473967684022	1.921	0.4	2785	15	15	1.0290843806104129	1.9626570915619388	clonesig	False	False	8	2	45.58853355388419	4.484998281419895e-07	0.9999899999999999	0.8048405486687145	2278	0.4066042210349812	0.19515945133128668	507.0	0.08947749057576004	0.08947749057576004	0.024654300903417543	313.21106171607966	0.16473012023492778	0.012836598871554415	0.06841274930655998		0.3398933753491497						0.12657159385229932	0.06671569499490697		0.014669797540890891			5.5724186278784705e-05		0.024371981162469462	3.340185211086459e-05			0.00936944132945129
f90d51f8-3bc4-2e66-e040-11ac0d484d19	Myeloid-MDS/MPN	0.9909194097616344	2.0	0.96	881	6	6	1.0090805902383655	2.0	clonesig	False	False	4	3	20.644940683221648	0.0035650632968316546	0.9999899999999999	0.7425103531967548	676	0.26037805056667035	0.2069195198979633	189.0	0.05567604979493957	0.12105283290952508	0.0561965880080325	124.053147315979	0.17898288417752614	2.190457381555996e-20			0.6090379994055456
767517f2-f94c-44bb-9af6-36b662b166ef	Lymph-CLL	0.9814066289409864	1.929	0.94	2474	4	4	1.0	1.9814066289409864	clonesig	False	False	2	3	43.13015467875084	9.15014802786489e-08	0.9999899999999999	0.830473528760021	2231	0.7521712806787016	0.0891599007129108	45.0	0.12623075756322322	0.12623075756322322	0.036027745369979734	242.7443988323212	0.0842636448567037				0.24107854504024004							0.32290346122906505
c19a1388-95e6-4708-a24c-3738f1908071	Kidney-RCC	0.802707636142379	1.862	0.6559999999999999	6574	13	13	1.094006693033161	1.9907210222087008	clonesig	False	False	8	3	68.96481049449358	4.004583776865315e-08	0.9999899999999999	0.871922105314893	5897	0.28784313265422906	0.0950138138303618	631.0	0.058864318996995076	0.26771566858589435	0.02128659507686516	2649.5206627845764	0.05214469570416396	0.006776588190046625	9.930697814382916e-05		0.16830533069769413							2.401463667539156e-09					0.0038932850693366985		0.009222500250853269		1.5586124189718475e-48	6.142575048116601e-38
5ab6a1d3-76f8-45d4-a430-d9831daa9ec4	CNS-Medullo	0.6168102323153224	2.027	0.413	3831	6	6	1.4223440354998695	2.2670321064996086	clonesig	False	False	3	2	6.468779205388273	0.11625729722874155	0.9999899999999999	0.4462096836163791	1259	0.6771100273358835	0.5537903163836213	2572.0	0.016969494059054457	0.016969494059054457	0.029109302820864363	753.2839453220367	0.13675594913895542				0.4278276130009464						0.20957742376786306												0.07707380828502781
ba5667da-7688-4931-bdb7-d65f391caf60	CNS-Medullo	0.9706115965051628	1.942	0.99	1259	6	6	1.0	1.970611596505163	clonesig	False	False	3	4	16.61038008089963	0.11586746130585356	0.9999899999999999	0.28613561241872826	322	0.32662374366291075	0.4118257294383019	545.0	0.09590353980312838	0.6445572068027805	0.029742004005190423	215.2587502002716	0.5273318705491227				0.03408235940892124						0.011767418696565059												0.21003423065864227
436af904-65b2-4196-ad8c-a4e98081ee41	CNS-Medullo	0.0	3.825	0.912	426	6	6	2.1901408450704225	3.992957746478873	clonesig	False	False	3	3	3.3122756562861473	0.6562504588340303	0.9999899999999999	0.6647338982541963	294	0.9847221154169068	0.28343563939548905	111.0	0.7400836535631434	0.7400836535631434	0.052059643977198325	392.49309349060064	0.4014865017203958				0.4880078183039908						1.9743777000640073e-11												0.002719271352590557
7df3a542-c623-11e3-bf01-24c6515278c0	Liver-HCC	0.340201665935993	2.745	0.387	11405	23	23	1.817360806663744	2.8249890398947834	clonesig	False	False	10	1	0.03237649134825915	1.0	0.9999899999999999	1.0	11405					0.0	0.014405691610913375	949.7630183696747	0.0014845178461378318		0.06908485374055688	0.04897828207739235	0.06284293316771349	0.03763466979117305						0.004427407541638371				0.26657310466529405		0.0014695375194757258		0.04786216475739219	5.690256673142597e-05	0.0004809171023936129	0.03966764652045288
6f395380-c623-11e3-bf01-24c6515278c0	Biliary-AdenoCA	0.0007457121551081282	3.37	0.315	8046	17	17	2.2084265473527216	3.51802137708178	clonesig	False	False	10	1	0.008686995366588235	0.9999999999999998	0.9999899999999999	1.0	8046					0.0	0.027832317646569276	1461.7897493839264	0.01844942270426701	0.006238881906958328	0.028181118036138705		0.26187706643221825							0.15386250256822026				0.0843702850443799	0.0054670833281985605		0.012483134442111821		0.0047008637703202846	0.08419539481387689	8.097593970521179e-05
a1e3dc5b-b81f-4890-870c-ed3b8ac36dec	Eso-AdenoCA	0.07773957243235162	2.901	0.199	6689	11	11	2.6509194199431905	3.5437285094931976	clonesig	False	False	8	2	44.71640408392705	1.4881487619223779e-05	0.9999899999999999	0.7830288305247765	5978	0.846138451970544	0.2169711694752212	711.0	0.5079041543423037	0.5079041543423037	0.02551156928424068	84518.57223057747	0.1860042370829688	0.015867741297982317	0.07206957806228531		0.3854832115641939												2.6057803379098237e-05			0.0005613683874827786	0.00904359430677865	0.027078898764961872	0.14791266779013204
fc8130e0-096a-b991-e040-11ac0c48327d	Breast	0.9997035280166024	2.059	0.37	3373	20	20	1.0002964719833976	2.0	clonesig	False	False	12	2	53.36045240693056	1.6349861593478575e-06	0.9999899999999999	0.3083147458398289	797	0.62532595940909	0.6916852541601709	2576.0	0.008459358472333589	0.008459358472333589	0.031930239531867154	167.42717576026917	0.0016098787474374825	0.5468323823308842	0.00010856504766663304		0.017898176199194232	0.02951487584260262					0.007371589779843251	1.402225618789173e-06	1.190745761883375e-06	0.00077181344881933			0.285273066168445				1.7493945955455192e-05	6.104051444425255e-38	0.007401701833208129
02706819-bcab-4c49-a569-a4a8c60db1c0	CNS-PiloAstro	0.9113924050632912	1.931	0.319	79	5	5	1.0	1.9113924050632911	clonesig	False	False	3	2	1.5203865529897485		0.9999899999999999	0.8841522638181246	73	0.4884011607436462	0.11584773618187552	6.0	0.05909939873151026	0.05909939873151026	0.09012649237306374	12.318055391311646	0.21967084975637632				0.7698493569204267
f87348df-7186-4c6b-e040-11ac0c482ba9	Bone-Osteosarc	0.0479154603358425	3.0580000000000003	0.68	6908	10	10	2.234800231615518	3.4012738853503186	clonesig	False	False	7	3	211.38039518927692	6.519239743777982e-36	0.9999899999999999	0.8386274917063566	6123	0.3369190748368137	0.09157702827867464	419.0	0.06888484140169138	0.5256961230381254	0.02902291360439045	12441.662454843521	0.065035575075048	0.031575580733486874	0.14600147802744146		0.41481104404705454						0.1172903366088749						0.030836740853856032				0.017049020575732453	0.016981527652079033
fc876f5c-8339-bc9c-e040-11ac0d485160	Bone-Other	0.9924924924924924	1.983	0.748	666	8	8	1.0	1.9924924924924925	clonesig	False	False	6	3	14.231027843457925	0.11264174010547873	0.9787511352430406	0.7291817712517953	493	0.2898395349783157	0.2366600626629475	164.0	0.03856397948231927	0.4579796085116329	0.05425619189896337	59.43855094909668	0.098242632191391	0.01167380577986205			0.4919769992146093						0.3468951770935711						9.86606932957176e-28				1.1399225250538614e-17	0.010144999120586964
589e0aea-9057-4b8c-8af1-74c74fe46a38	Panc-Endocrine	0.6687388987566607	1.535	0.777	4504	13	13	1.0395204262877442	1.7082593250444051	clonesig	False	False	8	3	74.13931127752585	9.81514187614171e-10	0.9999899999999999	0.29069668553907824	1290	0.2471861477386085	0.4220321781174505	1910.0	0.05239955174799493	0.05239955174799493	0.026319364259003053	855.7490537166595	0.030263391557329426	0.019095941778546274	0.06566603907138516		0.5732026463897906	0.0009190298341657256					0.19981353962157947	0.05572047397346321			0.000275459470191409		0.003407483721112139
0bfd1043-8183-e3e4-e050-11ac0c4860c5	Prost-AdenoCA	0.2720953326713009	1.966	0.85	1007	15	15	1.3118172790466731	1.5839126117179745	clonesig	False	False	8	2	19.600216035876656	0.005402276358783575	0.9999899999999999	0.8853866725176684	903	0.31545178509779026	0.11461332748233125	104.0	0.06696849683546457	0.06696849683546457	0.033075276241768474	149.07791924476626	0.03088719695499835	0.005552072309619029	0.2827230137386037		0.031027821872687412						0.118304785373797	0.0015334846768836306		8.289336392912834e-07			0.0073027720958786894		0.010604837447788694	1.1019254084846088e-05			0.07350325093023621
de4f520c-c622-11e3-bf01-24c6515278c0	Liver-HCC	0.7410153102336825	2.079	0.69	6205	23	23	1.3838839645447218	2.298307816277196	clonesig	False	False	10	3	61.906764585437486	2.441313415652784e-06	0.9999899999999999	0.6963333360528445	4997	0.6932340282645867	0.17144759805032195	518.0	0.1079055250464791	0.1802852701106491	0.026267496933417414	2881.567170858383	0.029786025321245375		0.0028194251502034434	0.0010046267329291707	0.1946435578406696	0.02552591022578611						9.088481524745467e-09				0.2224445231390421		0.0023052629834357176		0.09804708385566846	1.0563825018002926e-07	1.0812147241700704e-32	0.018115168262684004
a2a67c8a-c622-11e3-bf01-24c6515278c0	Liver-HCC	0.8329602204236266	2.009	0.44	11614	23	23	1.1243327019114862	2.066471499913897	clonesig	False	False	10	1	0.04493598884437233	1.0	0.9999899999999999	1.0	11614					0.0	0.014864703577413669	893.2696478366852	0.014547928773230884		0.0474288380912926	0.032232151223392416	0.02568512763748519	0.010591886946012085						0.0001859368726372099				0.3876034827720811		1.5051687728443188e-05		0.07847669635605786	0.0002609751489141238	0.002908653456412809	0.03435209904801867
d392ded3-afc8-4c79-b278-40245f18f2f8	Ovary-AdenoCA	0.030501089324618737	4.7010000000000005	0.225	3672	13	13	4.136437908496732	5.618464052287582	clonesig	False	False	7	1	0.0032405386518803425	0.9999647857524456	0.9999899999999999	1.0	3672					0.0	0.027058748436831915	14250.798041820524	0.18424730805252174	0.03762958781749013	0.02418049939860147		0.3802350968915008						0.09400675639331987						0.024050179236477304			0.006295442283637884			0.03579218670553039
bdc039d6-4817-4e6f-b8c6-a40b1e8e1a06	CNS-Medullo	0.9617376294591484	1.946	0.726	3476	6	6	1.0	1.9617376294591484	clonesig	False	False	3	2	11.278617632298849	0.01048604001522522	0.9999899999999999	0.4613779379203886	1614	0.5119505481901903	0.538622062079611	1862.0	0.007626556271695839	0.007626556271695839	0.03424454042170328	626.0988667011261	0.396043306445169				0.3462514847873202						0.033050780880036136												0.09964089466759576
37c913e6-9ce5-4338-8849-b5bf7862d36a	CNS-Medullo	0.8342036553524804	1.953	0.768	766	6	6	1.0783289817232375	1.990861618798956	clonesig	False	False	3	2	8.839020032026383	0.0005326367948411689	0.9982587465765448	0.5938207634834702	459	0.3051822914143063	0.4061792365165287	307.0	0.012249341378620549	0.012249341378620549	0.041553681226668325	64.09472012519835	0.18104612316089647				0.5074468639707742						0.1684115340053571												0.004335836685799935
f9c3bc8e-dbc4-1ed0-e040-11ac0d4803a9	Prost-AdenoCA	0.923728813559322	1.879	0.55	3422	15	15	1.0	1.9237288135593218	clonesig	False	False	8	2	16.340053555366467	0.06315731454251255	0.9999899999999999	0.8504462929956407	2952	0.4137936596096616	0.1495537070043595	470.0	0.028488840372278387	0.028488840372278387	0.024476766544743688	173.88977098464966	0.12140832739510254	0.0065877199239739465	0.0008708973680090141		0.3686665786879089						0.17388929654661714	0.013720416749326569		0.012846387586828163			0.006757479901898585		0.053649006772805416	0.00022114381998416			0.02112035059560893
60413de1-6cd2-4f74-8180-3bdd394d6d16	Skin-Melanoma	0.0	2.8960000000000004	0.746	37056	12	12	1.7954177461139895	1.7954177461139895	clonesig	False	False	10	1	0.02015901461709291	1.0	0.9999899999999999	1.0	37056					0.0	0.023446540022810814	714.8233399391174	0.00022520803419211034	0.08928680064668854			0.0010886977765063696		0.7195349236858415	0.09978553604586662	0.06113416892113518	5.895421229091796e-05							0.0003325130605042553				1.6461098036063296e-09	0.0029279384448821586
30600994-c1ec-44c9-a620-3f6c617eb928	Skin-Melanoma	0.0	2.238	0.62	18184	12	12	2.0760558732952044	2.0760558732952044	clonesig	False	False	10	1	0.035591286403359845	1.0	0.9999899999999999	1.0	18184					0.0	0.046613875920175664	1200.7103385925293	0.0017944333511883176	0.0006118166751696156			0.019547047216927262		0.8959968163747801	0.013386654490345212	0.02397890428637477	0.025560074855830853							0.0006288455879311307				5.61022793974268e-05	0.0010773634709611477
96a2896c-1e32-4827-a526-6b7104832f9a	Eso-AdenoCA	0.034519446743113844	2.451	0.227	8459	11	11	1.8524648303581983	2.6192221302754457	clonesig	False	False	8	1	0.015059522818773985	0.9999999999958001	0.9999899999999999	1.0	8459					0.0	0.025973875729727505	318.43134236335754	0.04487423704448788	0.01768505913249611	0.005205125235085348		0.13049919230331275												0.00537569397138185			9.739934010729124e-05	0.19919714462424493	0.3380759719149778	0.05049039935931842
1ac54c6e-a1e4-4f3b-b4a5-cdb327e0dca6	Panc-AdenoCA	0.8093093093093093	2.021	0.56	3330	19	19	1.1615615615615615	2.045945945945946	clonesig	False	False	13	2	24.209087881070445	0.06531216337892051	0.9949755835946478	0.9648739346763856	3225	0.27891769660340177	0.03512606532361333	105.0	0.13389909918476695	0.13389909918476695	0.0256505081686084	1879.8286621570587	0.2479097908167092	0.013065913404651602	0.0004802033289240248		0.2658142880387657	2.3970120786658205e-05				0.017304183803972726	0.11440143970340855		0.020361171720028357	0.006338687756599289			0.009669132708359885		0.025465936754328056		8.821868011405828e-20	0.007627997890801869	0.024411635083601668
b4e5626b-44fe-4cdb-a7d5-42028e0dbc4d	Panc-Endocrine	0.6043083900226758	1.467	0.93	1764	13	13	1.0266439909297052	1.6320861678004537	clonesig	False	False	8	4	90.93634041317637	6.662260764584657e-12	0.9999899999999999	0.6888081975676313	1303	0.17926221142087634	0.17166152232088458	318.0	0.1361017339143863	0.20978596367968186	0.02799337073425817	306.1205332279205	0.07069733181614446	0.00940927880487328	0.1031055111984174		0.5519860537699007	0.03574475558271138					0.06449511882152753	0.041813496928559235			3.496664636716536e-06		0.0038887989312144547
40378b7a-a65d-4510-aaba-a34c4058fac7	Panc-AdenoCA	0.03133989401968206	3.144	0.969	6605	19	19	2.153974261922786	3.4216502649507947	clonesig	False	False	13	3	286.3905320165213	4.60093846826105e-47	0.9899129712104116	0.7085060014277098	5155	0.5149791755064537	0.14720808416962156	587.0	0.4680001714675856	0.4680001714675856	0.017832095032504502	7800.999658584595	0.21004780634834988	0.0412777882189698	0.012111356210036896		0.23864498958162444	7.918433341998115e-07				0.014309351392259237	0.1565362882820371		0.010019323593288585	0.02303636101411517			0.02673155079743344		0.09730857230450207		2.411669357316681e-37	0.0025598741902219104	0.02288520339190981
de55876b-5d7d-46e7-bf3e-35db7a155300	CNS-PiloAstro	1.0	2.0	0.68	509	5	5	1.0	2.0	clonesig	False	False	3	3	20.362280279970946	0.0011784309882077498	0.9891205532160012	0.14352640845223433	67	0.4358616064075296	0.8538907650672312	441.0	0.17149967407434866	0.6967582459543575	0.04852420231943836	207.41680645942688	0.4276527293225075				0.5722150459523871
93a49462-4bd3-4efa-87a5-69006abba5a0	Liver-HCC	0.0	3.698	0.7809999999999999	10407	23	23	2.3484193331411545	3.9719419621408663	clonesig	False	False	10	2	18.380828090768773	0.4642753554506156	0.9999899999999999	0.9789463156024084	10234	0.2317974707857221	0.021053684397600053	173.0	0.04323124426220859	0.04323124426220859	0.01624524365547696	10091.043471813202	0.015150085207576503		0.019320798204094426	0.0006642077793728834	0.035434360532358725	0.029078549893627292						8.593368652754681e-06				0.14884994675181		6.108289561202424e-13		0.18534140098395452	0.0039780535856618155	0.0030200474169392714	0.022756287080584508
fe63d42b-d471-45b6-9bdf-1a3b55465d37	Panc-Endocrine	0.5784506488399528	1.412	0.93	2543	13	13	1.0	1.5784506488399528	clonesig	False	False	8	5	139.2470347803319	1.786431283474518e-18	0.9999899999999999	0.4921933423504088	1260	0.2365214285262496	0.1514440461663246	384.0	0.1809016431627125	0.1809016431627125	0.031218276614963188	463.7444438934326	0.06476673226436802	0.010515422017333348	0.15546542650669465		0.3124255579519287	0.01419553138587944					0.2593258912929069	0.03710247590823087			1.7865258421999883e-05		1.6894663213403594e-48
f8e61a02-92b1-947e-e040-11ac0d481b68	Myeloid-AML	0.98308957952468	1.93	0.98	2188	4	4	1.0	1.98308957952468	clonesig	False	False	3	5	15.31774686468998	0.5628641523087399	0.9999899999999999	0.7211175004405558	1882	0.9639174283342072	0.1529026509275652	40.0	0.3191911127999799	0.4507516459201979	0.06159413751984495	881.1442446708679	0.09738237627475008				0.8990397883097091																		1.2294834550173028e-14
53bcbb68-addd-47fc-9910-cd1d3f38197d	Ovary-AdenoCA	0.031902915050669334	3.826	0.586	7993	13	13	2.9853621919179285	4.290379081696485	clonesig	False	False	7	2	49.1035374387575	2.760933336644661e-06	0.9989891231571172	0.28623610100494673	1006	0.5261996477247312	0.7137638989950584	6987.0	0.05952522221851431	0.05952522221851431	0.015730022378296796	12690.559603691101	0.12856520531203985	7.14193782528375e-13	0.00018027497740360604		0.4611989802188562						0.09080525278227933						0.010723878677369122			2.306254876299346e-06			0.05276885786975255
51893d3f-e7f3-43f9-9fd0-c0f25ae96804	Skin-Melanoma	0.0	3.693	0.7340000000000001	14272	12	12	2.9006446188340806	2.9006446188340806	clonesig	False	False	10	1	0.008784538338659331	1.0	0.9999899999999999	1.0	14272					0.0	0.020638778185571457	669.9563839435577	0.0007719327517568338	0.05004519421723279			0.00043200456119314685		0.6387088904349825	0.2158526782006984	0.05622109646825876	0.007730136879069018							9.479337261695675e-20				0.0006075822937124312	0.005904248813677491
8282283d-247a-431d-9421-0fcc52f0a897	Panc-AdenoCA	0.6494985551589325	1.743	0.913	11766	19	19	1.1358150603433623	1.8986061533231344	clonesig	False	False	13	5	145.33840521771344	2.865173261927368e-14	0.9999899999999999	0.6089872027794304	7530	0.19241190349705864	0.22412799553275609	2785.0	0.013216220228120523	0.36493528244243456	0.017372326409485234	16376.08973121643	0.06710263365742992	0.09983196459463152	0.26951036171464743		0.188286287414144	0.0009303061377062756				0.015565250931317588	0.021955940623950745		7.840255191446855e-23	5.0975370754305786e-08			0.18540484545278255		0.01589337934242847		3.603353841015224e-35	0.001762885807473369	1.2013847299130308e-14
6e516c4b-fee7-4336-8470-494588e645b3	CNS-PiloAstro	0.6094117647058823	2.189	0.701	425	5	5	1.3552941176470588	2.3270588235294123	clonesig	False	False	3	2	10.399710757055802		0.9865285311103528	0.32551912421069223	118	0.4529491174200582	0.6744808757893083	307.0	0.0645114874835222	0.0645114874835222	0.05154975229734012	103.0043442249298	0.3818983231004853				0.3467149631811008
ec646623-6d33-4fbd-888e-89f55d82eb11	Panc-AdenoCA	0.7831325301204819	1.96	0.479	6889	19	19	1.187545362171578	2.0876760052257217	clonesig	False	False	13	2	119.23820315250488	1.1589626329715327e-16	0.9962028005704848	0.8170893632083559	5742	0.3486958427413441	0.18291063679164424	1147.0	0.0786733412641819	0.0786733412641819	0.02555885650822881	1483.3464624881744	0.1707732822327665	0.08332497582756854	2.7461031056583476e-05		0.19460289581897186	0.0015187492113538338				0.012795094442785029	0.1293832759652668		0.022838113343626586	0.004839208358705253			0.009716622882295202		0.04220811084145317		3.1508676510785437e-18	0.005559445418049917	0.09330388475552494
145f6dbb-9744-44f7-8485-e440689de3fd	Liver-HCC	0.7333715596330275	1.823	0.674	3488	23	23	1.090309633027523	1.9134174311926608	clonesig	False	False	10	2	26.858061334503876	0.006758175190907781	0.9999899999999999	0.8644871815041064	3039	0.3647132934503868	0.13551281849589486	449.0	0.04004120520734367	0.04004120520734367	0.022367041442321774	493.5136439800263	0.07492618223103764		0.07056264948222063	0.0018760420636818476	0.2314763647528484	0.021322281852429903						3.702292089327932e-05				0.09263173890181922		0.009073362190242228		0.0575057664225094	5.9499322423572026e-08	1.8364118687631638e-16	0.04887789624621234
5808f774-c623-11e3-bf01-24c6515278c0	Liver-HCC	0.8574160392016255	1.827	0.221	8367	23	23	1.0247400501972033	1.9053424166367876	clonesig	False	False	10	1	0.042501470452407375	0.99999999999938	0.9999899999999999	1.0	8367					0.0	0.02435708490878386	494.83527278900146	0.0071712389550355376		0.011712222781972537	0.05188990962877642	0.003739789731839719	0.02346459893880572						6.5275729723157e-08				0.23023510676161005		0.012271083457366072		0.05950771116511298	0.0008487176311615273	2.426818477059165e-31	0.030033230395397625
d926a39f-d057-4e78-8907-b74f52157d99	Kidney-RCC	0.05203182111373898	3.568	0.41	4651	13	13	2.0309610836379277	3.6957643517523113	clonesig	False	False	8	1	0.0036501520953606814	0.9999999856502854	0.9999899999999999	1.0	4651					0.0	0.02083917140842272	429.3915379047394	0.04239223673258415	0.0196051905543822	0.020850040449752333		0.1509394604818966							1.294747529439314e-07					0.008173874267533184		0.02572485913371353		3.739859169324843e-12	5.023709315289335e-44
beafb7c6-ef39-478e-aa47-0f1ad39f95a3	Prost-AdenoCA	0.8656178302196001	1.788	0.433	3051	15	15	1.0039331366764994	1.873484103572599	clonesig	False	False	8	2	12.801106177619657	0.15737520927636725	0.9999899999999999	0.8670811873832799	2726	0.4529337077055781	0.13291881261671926	325.0	0.017586098505468658	0.017586098505468658	0.02511842670290124	526.5520322322844	0.21115965405562054	0.01161602589937514	0.0013310480680042815		0.4131147407099623						0.0988526550162775	0.034291898474774984		0.02148675551071314			0.005865625380148937		0.0655809090678751	3.1508307459115112e-06			0.029161962746515627
f61e794e-c622-11e3-bf01-24c6515278c0	Liver-HCC	0.9059746296116976	1.931	0.625	10327	23	23	1.0557761208482621	1.9914786482037377	clonesig	False	False	10	2	40.422992547712056	0.0022234571406991744	0.9999899999999999	0.9316879997809572	9721	0.36084945713228506	0.06831200021904169	606.0	0.03023042000376641	0.03023042000376641	0.0165933542319794	5261.627345561981	0.015060421880446002		0.03634323238149748	0.11492353111367312	0.07327710807242603	0.01356042493225115						0.00041676642733520135				0.26014598348674023		1.638617424850517e-05		0.09945133438334412	6.603960176572975e-06	0.0008771645019924599	0.006838800153861522
232b7754-b3c3-4530-9d24-3af40d9b2816	Lymph-BNHL	0.8815692079940785	2.077	0.29	6755	17	17	1.152035529237602	2.1415247964470763	clonesig	False	False	10	1	0.00965015259862412	0.999999999999962	0.9999899999999999	1.0	6755					0.0	0.023978769922441655	215.3159074783325	0.07064252493665127	0.01660480711746077	0.15262071827059606		0.1838861672000429	0.022504540640969583	0.018985998482795804		0.015510012708780857			0.2789664767144971					0.002040271371825747				6.963846855438432e-06	0.0012628796867273663	0.044576289764294105
c906a13e-c622-11e3-bf01-24c6515278c0	Liver-HCC	0.0	3.919	0.8390000000000001	8021	23	23	2.1558409175913233	4.011968582471013	clonesig	False	False	10	1	0.025152859423542395	0.99999999999991	0.6910685495193328	1.0	8021					0.0	0.015675589732260777	2117.998863458633	0.027704520077679172		0.02897482477997533	0.040208878926760463	0.043103266284681724	0.011537304513919776						2.1930861873474216e-05				0.18472003750909366		0.002402468361906518		0.05843908486624071	1.1664463171245543e-07	6.929144897021524e-16	0.030499502770372243
fca07e09-1fd2-9ef5-e040-11ac0d485bbd	Breast	0.4977839575910316	1.758	0.684	11507	20	20	1.2745285478404451	1.9602850438863302	clonesig	False	False	12	3	89.55313342722366	1.3250079519865715e-08	0.9999899999999999	0.7531390616133034	9396	0.3061139343941417	0.15672641799702675	1830.0	0.04170875250165052	0.05030200460282808	0.018689472566602697	5265.136998176575	0.04278226363691248	0.030583101560320274	0.4771123659230592		0.13564682293009375	0.00017779626701883622					0.09678513307512844	0.012381774969190898	0.0002385885892355833	6.9255965681112766e-09			0.057746438028755814				2.2201335675356213e-06	0.0031578805514709297	0.0415016483631756
880e6970-0131-4966-b13e-8614d33f0df7	CNS-Medullo	0.8066561014263075	1.958	0.98	631	6	6	1.058637083993661	1.9223454833597464	clonesig	False	False	3	4	26.127862004552302	0.004182433174401895	0.9772896907368944	0.5210730834518044	343	0.31132137833222395	0.22154339881095486	153.0	0.04017553285453623	0.4677021327728366	0.03661802138131731	282.33179187774664	0.25093257174697803				0.4954020064332806						0.06869208024580803												0.1669649927838905
760881cc-c623-11e3-bf01-24c6515278c0	Biliary-AdenoCA	0.8409219724163991	1.98	0.858	26465	17	17	1.1590780275836008	2.159078027583601	clonesig	False	False	10	3	72.90377159928903	0.0009476813249686897	0.9888206809057551	0.9489712110451198	25682	0.591525876629979	0.03145792626347275	299.0	0.08026930388346443	0.08773601542432152	0.026409364860296262	4968.248079776764	0.07885848335170101	0.01838806088565699	0.0017252865038769798		0.16354903915685845							0.03575857095186197				0.1348509226348346	1.930667536685031e-14		0.06593517752733034		7.633853966396892e-08	0.0015941741602881242	0.00017483953560068315
f91bde65-233d-2218-e040-11ac0c480a33	Myeloid-MDS/MPN	1.0	1.996	0.6409999999999999	1067	6	6	1.0	2.0	clonesig	False	False	4	2	6.339872098767955	0.03635878655704875	0.9999899999999999	0.6552344171575705	712	0.3412619404152635	0.34476558284242936	355.0	0.012752934436571441	0.012752934436571441	0.041128839335837115	72.73875331878662	0.16851596035256325	1.050958718967778e-06			0.6155288162178055
3a18aa52-b6e2-4d03-ad05-ef99d653f0e0	Eso-AdenoCA	0.9277659250228588	1.932	0.17	3281	11	11	1.1514782078634562	2.086558975921975	clonesig	False	False	8	1	0.0022638796071987603	0.9999991770194784	0.9999899999999999	1.0	3281					0.0	0.02901154026513297	1965.651545524597	0.10534223220671564	0.008298102635775332	0.02070756771883492		0.32881574442106404												8.147860093361504e-07			0.0004475013060957792	0.049018379806635516	0.06641653709857852	0.11100208308117797
7ae3671f-bf98-4693-8f35-3b762c9121d4	Panc-Endocrine	0.5520223523150612	1.406	0.53	7516	13	13	1.0002660989888241	1.552288451303885	clonesig	False	False	8	2	25.327133002152554	0.022522708557918818	0.9822807677607138	0.3232460559371612	2330	0.428328946483476	0.6767539440628396	5186.0	0.0003872992542909293	0.0003872992542909293	0.039576540885682035	941.2443869113922	0.013986618251439976	3.8977134203162984e-41	1.0993863508695387e-13		2.5603884268643344e-09	3.748474523594016e-05					6.364038292460242e-13	3.1263883489361493e-08			1.6273772760278082e-19		3.288781268103717e-39
7a4f6014-f7a2-459b-bc43-df164e73cbba	Eso-AdenoCA	0.0	3.64	0.529	5524	11	11	2.8153511947863867	4.225923244026069	clonesig	False	False	8	2	32.445418164279545	0.0007321444233284657	0.9999899999999999	0.8916624623276923	5480	0.5131491040361194	0.1083375376723063	44.0	0.3008497109525796	0.3008497109525796	0.030027352271398206	4278.359767436981	0.10357507733373923	0.015434087586856231	1.5779096763385854e-05		0.20705094659866355												9.296578076468044e-17			2.3191013664187372e-26	0.09960694937114764	0.16128643882472596	0.24405366359439615
ce799e7b-30e7-44a5-a185-3e50d5e059ef	Eso-AdenoCA	0.15265916149068326	2.053	0.259	10304	11	11	1.6137422360248448	2.125776397515528	clonesig	False	False	8	3	70.21803803808871	3.2037448597484627e-07	0.9999899999999999	0.4012932498204035	3093	0.9999899999999999	0.4850549943910682	6269.0	0.3268947439199289	0.8376434803520678	0.024134472487514387	68745.98908281326	0.0963603134619518	4.772818680785021e-12	0.00893477364465842		0.005849047962251385												3.7471124167703377e-08			7.708432468657115e-56	0.09132267354781408	0.4628351213033838	0.02169543101403189
e64e9f76-c622-11e3-bf01-24c6515278c0	Liver-HCC	0.8042481662591687	1.945	0.6779999999999999	6544	23	23	1.1842909535452322	2.1039119804400976	clonesig	False	False	10	2	15.369325124134773	0.40137748706380577	0.9937767148961826	0.9724354876112452	6399	0.29463607411130155	0.027564512388754302	145.0	0.039304917180226766	0.039304917180226766	0.02012537687538351	2474.6679275035863	0.0366082173943388		0.02097740441604849	0.02517866444078743	0.0938362284039625	0.04309975206467353						0.01727745231915146				0.2144977960598942		2.2307416414240804e-07		0.048576655945975634	7.4106120688189224e-06	0.0020467603397574946	0.059808894924775126
6172ca02-c622-11e3-bf01-24c6515278c0	Liver-HCC	0.6919688241274145	1.808	0.667	5902	23	23	1.1485936970518469	1.9466282616062351	clonesig	False	False	10	2	59.85993893143314	1.2756760856156056e-07	0.9818684746870926	0.8175586351781159	4906	0.32203596545279284	0.18244136482188475	996.0	0.03883074730209501	0.03883074730209501	0.021392551383287974	7052.17656993866	0.020060577073972168		0.03403987801142493	0.07248827446370829	0.14561157987528894	0.0293060582497874						0.006171453510404789				0.08686072204939274		0.019458856389104755		0.07972515971731771	1.4116059843669972e-11	1.2766443385656504e-05	0.027492295082348645
e23c591e-c622-11e3-bf01-24c6515278c0	Liver-HCC	0.7553233438485805	2.134	0.487	10144	23	23	1.2155954258675081	2.178627760252366	clonesig	False	False	10	2	18.419629070267547	0.4444366768412884	0.9999899999999999	0.98930025723163	10102	0.3897805793376986	0.010699742768371377	42.0	0.08059428486757236	0.08059428486757236	0.01732618340299967	4215.625997543335	0.01574999472645039		0.01173672495399449	0.07850192387854245	0.031671396850475014	0.01386061507137104						0.00027040961395170777				0.3258909985001526		2.7620427174250227e-05		0.0609596816305225	2.1266731037051773e-15	8.259334436348314e-12	0.02194917568893073
7f5fd36f-6e30-45ca-92a5-d8a8a8ee1bc2	Panc-AdenoCA	0.5926605504587156	1.746	0.622	3815	19	19	1.1682830930537351	1.8576671035386632	clonesig	False	False	13	3	106.23275834715605	1.7296973372324675e-13	0.9999899999999999	0.7992867728743539	3237	0.2908230509674703	0.1382934997181956	532.0	0.11860022216392495	0.39137416495120736	0.025543494717317736	1414.8054292201996	0.20757576016483667	0.014605041663658606	3.1129812931935973e-06		0.2391563441400996	0.02832552084931256				0.01321133020608855	0.12321170589366595		0.00944708647262072	0.009822524162175677			0.0070569808979429344		0.027665770878447425		8.145615562536149e-38	0.009902156506957529	0.05982238053773396
dc57c2e7-4c5b-4e2b-93c6-f032fcebc2fa	Panc-Endocrine	0.4457831325301205	1.416	0.86	1328	13	13	1.0737951807228916	1.5933734939759037	clonesig	False	False	8	3	18.347435363462864	0.1083055819205068	0.9880155226749302	0.6083527329522641	817	0.4375171583282623	0.2170108083297276	279.0	0.024819478827689975	0.03805708577660438	0.03298214999875113	161.7685675621033	0.0695782555698443	0.018674699798717928	0.16811822536754298		0.5430217766405661	0.013369284902119685					0.0829638166923661	0.016150817860696925			0.002543830646832586		0.00767892246067918
4c4aa1b1-fda3-4c5b-b588-68aa727500ad	Panc-AdenoCA	0.7494125545485062	2.075	0.915	5958	19	19	1.246559248069822	2.2025847599865727	clonesig	False	False	13	3	86.63198126235511	2.287062975311182e-09	0.9935187598708164	0.5147129239784801	3169	0.4674785477934484	0.3141714893377001	1830.0	0.038394918316831166	0.038394918316831166	0.02305604851941076	4639.821833372116	0.23575626474871406	0.05393651137002856	0.003120738171520112		0.24437633559392274	0.0027454489606288613				0.02010919201513212	0.10949107315580132		0.010840063157058462	0.017062127616265882			0.006385067604295499		0.053884675463332726		0.0036084942490251883	0.004564387022408661	0.001196844786496584
54354d24-c622-11e3-bf01-24c6515278c0	Liver-HCC	0.7817324882171298	1.926	0.755	6153	23	23	1.0843490980009751	1.9505932065659028	clonesig	False	False	10	2	25.913837896310724	0.02970021388008164	0.9861483446586606	0.946186455744388	5861	0.3270079018819141	0.05381354425561361	292.0	0.03138053005496666	0.03138053005496666	0.0265009272371712	539.4123747348784	0.010672093579179986		0.03898705048286922	0.02086784709568724	0.044027285838712585	0.007685689543923781						2.617267344801415e-05				0.27478762142881263		4.819685067863413e-05		0.042815281334078734	0.000826576583028268	2.67375265133168e-16	0.015870326452614242
8044a282-bc2c-47c6-8a85-53c3b5eeb08f	Prost-AdenoCA	0.9463917525773196	1.928	0.213	1940	15	15	1.0	1.94639175257732	clonesig	False	False	8	1	0.0036539248103508726	0.9997676631646336	0.9999899999999999	1.0	1940					0.0	0.0335505970851837	78.08370399475099	0.08523974653633377	0.00907611067447172	0.0016698793827787258		0.42619721077096095						0.129447671238966	0.040662438939840125		0.011755367608038062			4.3339258921373255e-17		0.05047211038176106	0.0005235302754629113			0.026000662121049668
90fd404b-f734-41ed-a601-0f30e43625fc	Prost-AdenoCA	0.7235732009925558	2.2030000000000003	0.36	2015	15	15	1.177667493796526	2.1573200992555828	clonesig	False	False	8	2	31.281496778527067	0.00010017603773984204	0.9999899999999999	0.6905299465182972	1473	0.4872984409336631	0.30947005348170203	542.0	0.04064846836392777	0.04064846836392777	0.026950259944907032	528.1885507106781	0.1159815093533646	0.032681737387796415	0.0065038204893619		0.6074044720313689						0.08146040894091251	0.04530786987362085		4.93783847150893e-06			0.010021301869961623		0.049920205860965065	1.3236776204617073e-07			0.04631804625666292
fc8130e0-a38a-23b9-e040-11ac0c48327f	Breast	0.11834727004426955	2.9410000000000003	0.384	10165	20	20	2.3219872110182003	3.3324151500245933	clonesig	False	False	12	2	58.59910938830582	1.7765422096373567e-05	0.9999899999999999	0.27654818599399666	1320	0.6264191547972874	0.7234518140060012	8845.0	0.07226958756264279	0.07226958756264279	0.02284197751147157	3504.11576962471	0.10042086827785457	0.034098102961571806	0.14087982534103513		0.17854135240269556	0.0005773785291934782					0.18484690504336426	0.022872649362362663	0.0003485931277775777	0.006469338705203328			0.06995290910288822				0.017825055150569882	4.794061724347828e-22	2.755675706774763e-07
fc94ec40-2cf2-7ce8-e040-11ac0d4871fb	Bone-Other	0.9488416988416988	1.944	0.74	1036	8	8	1.002895752895753	1.951737451737452	clonesig	False	False	6	3	26.059364335413193	0.002451875972750536	0.9999899999999999	0.467707075606772	478	0.2731158982232452	0.5236644899383893	552.0	0.03924077106688262	0.8176637548063871	0.0498208111979962	88.97902154922484	0.11457177339768801	0.01074532919142438			0.5029107295844316						0.2885850946327845						0.003943031723331883				8.851150609960835e-64	4.474617827797089e-83
929f2216-6ab3-414f-a814-49b69d4b49d9	Lymph-BNHL	0.0013610071452875127	3.821	0.81	5878	17	17	2.2279686968356582	3.7824089826471585	clonesig	False	False	10	1	0.0036381967802299187	0.99999999999999	0.9999899999999999	1.0	5878					0.0	0.02384948614194331	328.2966897487641	0.0398064409077537	0.005485446818477796	0.17166866489428587		0.191074817527328	0.05704624843602474	0.0068126191469526035		0.028072190747220258			0.08996893269689439					1.9464245965633158e-36				0.04933826960451552	0.07277093457421555	0.10353648414151446
f8e61a02-8c03-ad45-e040-11ac0d481b62	Myeloid-MDS/MPN	0.9988276670574444	2.0	0.6	853	6	6	1.0	1.9988276670574443	clonesig	False	False	4	2	1.0875844493821205	0.4881891986422677	0.9863579609211574	0.8084542155751896	693	0.3496796418730926	0.19154578442480927	160.0	0.005455994068327086	0.005455994068327086	0.05416230270593783	316.82569289207464	0.13819355561115546	5.563933303805655e-91			0.6193351380216405
9fc5b5c7-3973-42b4-8710-454de0cb5b50	Skin-Melanoma	0.010041077133728891	3.639	0.72	17528	12	12	1.989958922866271	3.13852122318576	clonesig	False	False	10	2	1779.5236666307028	0.0	0.9882463765135916	0.9314027854844202	16425	0.307494440735746	0.06859721451557743	1103.0	0.6561882467831197	0.6561882467831197	0.018611210513682717	5435.8612241745	0.014967512456916725	0.0007321591742419077			0.07876274293070508		0.6413198796936701	0.1965307850328821	0.0315354303585236	0.023920876125420786							2.5294583508454488e-52				0.0035975986854667945	0.0019904518225982103
241abdfd-e6de-4830-a233-4bbc5f622725	Panc-AdenoCA	0.6263220822220178	1.658	0.551	10873	19	19	1.4717189368159662	2.163800239124437	clonesig	False	False	13	3	546.6621484787611	9.963551423117395e-98	0.9999899999999999	0.77914217229338	8630	0.2671644578671549	0.1239923015843955	1425.0	0.10710392268516122	0.2432929081023337	0.015217837174679687	83218.27742409706	0.18664574559749544	0.16158355683817968	0.0018401186751836355		0.15509931528838006	3.1172464032401126e-07				0.013184074878542822	0.1464998447163953		0.007494064649771815	0.011271362122117152			0.11287731466899024		0.039955785575611226		0.00025807329220339234	0.012480982339047729	0.00019133637023932782
fc8130e0-08dd-b996-e040-11ac0c48327b	Breast	0.6513269339356296	2.167	0.539	3542	20	20	1.7667984189723318	2.710333145115754	clonesig	False	False	12	2	14.627103595936205	0.41551890118902013	0.9592710544965972	0.9398378310676421	3415	0.34374227223154713	0.060162168932357984	127.0	0.04831222051397621	0.04831222051397621	0.02318734134594377	10419.189504861832	0.07909660932164718	0.12988244503899618	0.07649230761546301		0.11802828160154115	0.023126510943374156					0.08863162534321277	2.3711762705624373e-05	0.0018206880724989352	0.019784012407793736			0.13373063462678236				3.6964170217396205e-15	7.249192112305262e-13	0.07500201713959152
eeddf701-93f9-4f10-85cb-9dce1760bae8	Skin-Melanoma	0.94	1.659	0.955	3200	12	12	1.0125	1.96375	clonesig	False	False	10	4	82.98658394230006	3.47802383615688e-09	0.9979500684010184	0.9619645561447672	3125	0.7812943723191621	0.02215936357781488	24.0	0.28555524930046416	0.6176095323361787	0.020420456137758898	760.5244371891023	0.005187392079028561	0.027194846278127884			0.08572456841289004		0.6392250786126729	0.11943820746716062	0.04029052266626627	0.016594872221741785							0.0033129555562833677				5.388365538308152e-23	0.012409955710483813
ad0700e2-048a-4856-a77a-bc0b6f25f0e2	Lymph-BNHL	0.9267578125	1.962	0.8809999999999999	2048	17	17	1.01220703125	1.93994140625	clonesig	False	False	10	3	31.361899730218287	0.008783231231155509	0.9999899999999999	0.7054943773400947	1489	0.338864740360531	0.20766700137447028	452.0	0.03602054030773383	0.1264124781253919	0.03094439818060045	885.5905985832214	0.14288430083603662	0.001551713679733785	0.041020478018730495		0.3954038964978467	0.029789330779392564	0.012491458593070574		0.004251287010914207			0.08660585498955166					4.808613492437105e-37				0.01427235262177369	6.28294289223328e-20	0.164940684168716
f35f7712-d5c6-47f6-98ed-704edbbc1e19	Head-SCC	0.021454594521657	3.317	0.27	7411	15	15	2.5251652948320067	3.7409256510592366	clonesig	False	False	10	2	121.30767521641974	1.8718192917011867e-18	0.9999899999999999	0.6277379602980241	4976	0.7841429131775282	0.37226203970197697	2435.0	0.11128706881677496	0.11128706881677496	0.03431110677470583	1757.5329234600067	0.060061545273990935	0.1548286533978211	0.09627354826519392	0.007651629542168575	0.16123922879784475		0.055043767881007434	0.004411333272815932		0.010540871885688505							0.3072442075246854			1.251065750783592e-12	0.0004656853896631215	0.0029308848308968603	0.06587294863996469
cc6ab103-f07c-4b80-8c8e-cddc8a4da02e	CNS-Medullo	0.9583333333333334	1.972	0.828	216	6	6	1.0092592592592593	1.976851851851852	clonesig	False	False	3	2	3.025683327412935		0.9999899999999999	0.29891885717643824	60	0.4646873253761054	0.701081142823562	156.0	0.03740078482049525	0.03740078482049525	0.06442141494071721	99.93130397796631	0.4247156577209665				0.4241751797035264						0.14756772311864022												0.002825546266331753
3bb25b72-ceb1-4169-891e-339f22cb0f03	Panc-Endocrine	0.4668269230769231	1.283	0.8490000000000001	4160	13	13	1.0004807692307691	1.4677884615384615	clonesig	False	False	8	4	49.75687567496061	0.00023112551257511386	0.9999899999999999	0.4890015968654898	2081	0.19517559870283874	0.3276987515524057	1376.0	0.012867021633428457	0.15253212678337347	0.03147812276735922	643.2220520973207	0.03759343378521982	0.020270818239916787	0.08201764339789085		0.360793528562252	1.9105422235168016e-11					0.15448038535238026	0.04167378609850216			0.04769310210340293		0.015564913678865916
9258860c-a336-4075-996d-2ee0c18b281c	Eso-AdenoCA	0.0	4.09	0.54	10806	11	11	2.97427355173052	4.2808624838052936	clonesig	False	False	8	1	0.018010295985732228	0.9999999999999948	0.9999899999999999	1.0	10806					0.0	0.02646217405319325	973.145325899124	0.03377565463243785	0.01822388591317617	0.008477440011373145		0.16184403319423016												0.007509688172009091			0.0006557451389666652	0.2055799667989065	0.3360267726968665	0.09548255201012466
fc8130e5-18b8-ef38-e040-11ac0c483297	Breast	0.16871832005792906	2.968	0.472	4143	20	20	2.5973931933381613	3.584841902003379	clonesig	False	False	12	2	57.284350090660155	6.118178894351918e-07	0.9999899999999999	0.27372406659682075	656	0.5000957728941547	0.7262759334031801	3487.0	0.11231147779226468	0.11231147779226468	0.019815962555323655	4696.701642990112	0.20756733849142267	0.029935459035657117	0.01540822048567798		0.4465487783482249	0.0006700234808687387					0.0458056589294113	4.684990955600234e-05	2.1326209928407e-05	5.35811732100088e-10			0.05548376315434922				4.281196970512055e-28	0.0010910718323973883	0.021232888723791504
b04624d2-d8f8-4b51-be1b-72c73d8055f9	Panc-AdenoCA	0.8240740740740741	1.757	0.208	2808	19	19	1.0259971509971508	1.8735754985754989	clonesig	False	False	13	1	0.003346829820657149	0.9999999999999994	0.9999899999999999	1.0	2808					0.0	0.02494650788719961	68.77984404563904	0.14287771957850887	0.013216107480258643	1.8648655979341272e-05		0.2398975026278305	0.016584587872106055				0.01332313626708202	0.14553844770838814		0.009173835688601042	0.0208554856895663			0.010837536659409902		0.0252691674869422		0.0016354053626108046	0.005034012704956604	0.1209604886036009
0ed2e2e1-2fe3-43eb-8cad-34f3f21a7169	Prost-AdenoCA	0.9349786426198388	1.925	0.391	2107	15	15	1.0	1.9349786426198383	clonesig	False	False	8	2	36.52568616429926	1.1944118777630245e-05	0.9999899999999999	0.6527500403898651	1387	0.4262050439995015	0.3472499596101345	720.0	0.02584100820976687	0.02584100820976687	0.028666857452322732	98.51075983047484	0.2261191646629571	0.014515249928738603	0.0178438013526889		0.368490397744443						0.0726592371340063	0.04370457547426198		0.00816461672596433			0.001978288747383117		0.054938775424481334	9.415179314580827e-06			0.041103846632303764
b41c63e8-bb85-4f83-9bc6-e611fd9ef075	Prost-AdenoCA	0.9077986179664363	1.897	0.73	5065	15	15	1.0071076011846003	1.9220138203356367	clonesig	False	False	8	3	42.69094161091198	0.0002758107350877381	0.9999899999999999	0.33735520997682755	1758	0.22441239525050705	0.6165537920299188	3148.0	0.010495079112471606	0.023134861650248032	0.026454860490126776	1175.9344620704649	0.20362414206821355	0.012560100700897232	0.014170757740187627		0.3536351988734199						0.14747383431730138	0.0045844339841708106		0.008617918873297919			0.012043764431259877		0.045360485384759286	0.02712771310293137			0.06972421216371102
f393ba16-9361-5df4-e040-11ac0d4844e8	Breast	0.07037565382786495	3.334	0.562	2103	20	20	2.2135045173561583	3.5416072277698527	clonesig	False	False	12	2	15.202946182951564	0.27662781357458954	0.949477777748358	0.8422658928751963	1972	0.4529052759360255	0.15773410712480296	131.0	0.0712724900597762	0.0712724900597762	0.025194726861035768	2467.6683502197266	0.1101407997204369	0.041917773223557234	0.01126212554667227		0.3121151109691734	0.00233322730678725					0.19278094273835306	1.1787286869003235e-05	9.648993984192407e-17	1.9345993575916173e-09			0.01575118719806284				2.42990283392178e-42	0.004993372978150103	0.07729552061128529
35f82a33-bde2-47e2-8aba-ff1fd5920219	Liver-HCC	0.4638463580847863	2.319	0.84	11299	23	23	1.525710239844234	2.4623418001593063	clonesig	False	False	10	3	59.18417863585637	0.00010274431468644196	0.9999899999999999	0.9645466186579578	11035	0.23479545384027276	0.019059521113377418	203.0	0.1596643422186329	0.1596643422186329	0.01652443938178981	3676.941241502762	0.002059918542349632		0.012127575588680493	0.06481949579921123	0.0623695375079358	0.03923992672040415						0.0018662195799918004				0.3103349484961204		0.006101491564583847		0.0844548410114994	2.734194323019329e-09	0.004753779595991553	0.028928580333174587
5714b52d-7048-41b5-8141-bf42d960abe4	CNS-PiloAstro	0.9315589353612168	1.93	0.541	263	5	5	1.0038022813688212	1.9391634980988592	clonesig	False	False	3	2	13.374680924634047		0.9999899999999999	0.3981097279149228	101	0.5357288687311069	0.6018902720850773	162.0	0.4374885524664007	0.4374885524664007	0.06103736158922584	19.168562412261966	0.3790176886548297				0.3310360966823757
f8425828-5b0f-23a8-e040-11ac0d484128	Bone-Osteosarc	0.6420753952168626	1.598	0.43	2467	10	10	1.1836238346169436	1.849209566274828	clonesig	False	False	7	2	17.982844448146352	0.011593458235248278	0.9999899999999999	0.7264423468443667	1896	0.5580393315093684	0.27355765315563313	571.0	0.045609636743749404	0.045609636743749404	0.029355332258500143	3840.1800544261932	0.08953160379185511	0.011649373427942582	0.12493132127360955		0.4103542852170432						0.23745987327887905						0.0016190809499782926				0.013382111092968735	0.004996540258114317
1358ff92-4db9-4e42-b63a-984a7bea425a	CNS-PiloAstro	1.0	2.001	0.696	100	5	5	1.0	2.0	clonesig	False	False	3	2	3.0914040322877554		0.9121562099862603	0.6477548974492691	67	0.4057264146339416	0.3522451025507308	33.0	0.12196943467367838	0.12196943467367838	0.10690245225866013	6.711729288101196	0.35715861885187083				0.5063156077151733
fc447d53-24d1-c83d-e040-11ac0c4846a6	Breast	0.12288266091777025	3.261	0.508	3247	20	20	2.373575608253773	3.659993840468125	clonesig	False	False	12	2	40.36666557239369	0.00020570335047605967	0.9999899999999999	0.4014360797483495	769	0.5620053102273339	0.5985639202516511	2478.0	0.07568181966084375	0.07568181966084375	0.022593082936867813	7228.899680614471	0.16349288347853053	0.0484811975542542	0.060193091692330614		0.31221429366996	0.012082593053854859					0.0864411726912104	1.478746260473733e-10	0.01617151178387074	0.007492386086481931			0.05495132141489978				2.074162762650888e-16	9.03178630928081e-19	0.03004471124049001
e592e8db-b3d1-4ab5-ae0d-de4b5b4c0f1a	CNS-PiloAstro	0.9398496240601504	1.929	0.698	133	5	5	1.0	1.9398496240601504	clonesig	False	False	3	2	11.832524383737335		0.9999899999999999	0.5962177973089646	81	0.31389913620426296	0.403782202691035	52.0	0.044196504453082215	0.044196504453082215	0.09789511487865203	7.926164627075195	0.3890988394339675				0.6085083136676553
db98d6d5-94a5-4559-8f29-49eb74f83ce3	CNS-PiloAstro	1.0	2.0	0.693	355	5	5	1.0	2.0	clonesig	False	False	3	2	0.7681158014147513		0.9985861767696496	0.8705343575356922	314	0.34438971596418644	0.1294656424643079	41.0	0.01073413545683799	0.01073413545683799	0.06264174911009074	46.452147722244256	0.2988220206678863				0.3172052434626326
bc9b66f5-fcb8-4545-ab2d-438bb810edc0	Ovary-AdenoCA	0.595354401355797	1.784	0.642	10031	13	13	1.2418502641810387	1.9672016748080952	clonesig	False	False	7	3	300.70955514677917	2.8117213718206456e-52	0.9999899999999999	0.8305146265047372	8762	0.2986087739037161	0.12339497280307757	1229.0	0.13888797124285213	0.13888797124285213	0.028421601395065582	4210.449018716812	0.03694840202805075	0.01812770355094591	0.24675453752220705		0.23587250223371398						0.08447049561447785						0.033786456678113155			1.5893118911332366e-13			0.03238406072926996
274723ac-2bc1-4e2c-b31a-1907217b9f84	Panc-Endocrine	0.06866952789699571	2.303	0.759	233	13	13	1.88412017167382	2.4635193133047206	clonesig	False	False	8	3	20.408087199416517	0.039898532803881434	0.9847858203490468	0.3579447479058032	90	0.2051877916349778	0.5705532065586415	135.0	0.17932355194929714	0.4789971671047617	0.06235541403142492	35.71909546852112	0.19224291216367506	0.000639825779240552	7.508243848076942e-07		0.6055265473095374	0.0027588035587334803					0.10133617991032848	0.017294272677133234			0.01364716916726022		0.011015697884890487
d884d070-6077-4155-9978-76aca7ba1e76	CNS-PiloAstro	0.9568345323741008	1.928	0.306	139	5	5	1.0	1.9568345323741008	clonesig	False	False	3	1	5.241582357484731e-05		0.9858199370939495	1.0	139					0.0	0.09117128345531587	30.25584363937378	0.1613664920859622				0.42699730599702507
31a70598-33be-4f09-9990-bd7594467802	Lymph-CLL	0.931189229618549	1.942	0.972	1337	4	4	1.0276738967838444	1.9865370231862376	clonesig	False	False	2	3	11.061847065317123	0.04186877065870147	0.9999899999999999	0.2624005628880694	351	0.1574794602900131	0.4627913934762085	622.0	0.02516679248049669	0.02516679248049669	0.054323261299623976	354.9257535934448	0.07659718221039973				0.8099267804712622							2.0602697668663785e-08
bef21282-c622-11e3-bf01-24c6515278c0	Liver-HCC	0.7697521865889213	1.828	0.899	13720	23	23	1.1037172011661809	1.966763848396501	clonesig	False	False	10	3	75.72002579583204	1.504333486962014e-06	0.9959179339229453	0.9577999762055868	13330	0.5593455300250447	0.0279876904163522	202.0	0.02291001328776554	0.19560939215328652	0.017891279238315284	6058.157232761383	0.011238798940790645		0.02152772848428271	0.05433948205866887	0.042837214920642935	0.0036150874241475967						1.4213064088575378e-05				0.28992938995795003		0.01761264030049506		0.050238805497782736	0.00018205753140762836	0.0009599645276720598	0.024601145009852318
fc93369d-3ffb-1b53-e040-11ac0c4852ba	Bone-Other	0.9547657512116317	1.948	0.5820000000000001	619	8	8	1.0	1.954765751211632	clonesig	False	False	6	2	6.309840105886907	0.16587627632880347	0.9999899999999999	0.8482947170449052	534	0.4130927494069744	0.15170528295509472	85.0	0.05338220980848718	0.05338220980848718	0.044058664841956315	27.24596309661865	0.1254687540240736	0.0012115347297597875			0.4873146059539794						0.3116763310617701						3.0703458257466667e-22				2.232172550491734e-16	0.004349850485376141
8c5f9574-c622-11e3-bf01-24c6515278c0	Liver-HCC	0.4790960451977401	2.635	0.843	10620	23	23	1.5581920903954802	2.614689265536723	clonesig	False	False	10	2	52.25969528596033	5.153418563537393e-05	0.9999899999999999	0.9609287290394138	10257	0.2661326459380137	0.03907127096058999	363.0	0.07331629402796769	0.07331629402796769	0.018952282514327658	1978.9147391319275	0.015814151229159037		0.023878130166721887	0.08438774771594297	0.11185665128615112	0.022780636936152687						0.0021058439993341034				0.328332879297625		0.0010700684347716217		0.06842140878030388	4.569296376414667e-16	0.0003031174026244346	0.03252396483917234
363d3a59-dce3-408d-a736-5c29ba9f9b6d	CNS-PiloAstro	0.9102564102564102	2.199	0.72	702	5	5	1.143874643874644	2.1980056980056983	clonesig	False	False	3	2	16.735707558003927	4.775310229909079e-06	0.9999899999999999	0.12123177094847536	72	0.44445739834891534	0.8787682290515249	630.0	0.09880699740455368	0.09880699740455368	0.04973439114910861	186.09749889373782	0.2766503177464328				0.4968245291926253
351db483-a70e-496d-b70a-7449875121ee	Skin-Melanoma	0.6910404624277456	2.031	0.759	3460	12	12	2.9664739884393065	3.8953757225433527	clonesig	False	False	10	2	92.25286547580616	1.1866692047527713e-14	0.950807394782248	0.7398476298624279	2516	0.28064091898426785	0.2601523701375712	944.0	0.112860854591726	0.112860854591726	0.026965738693126757	12101.00527334213	0.12367908134314365	0.029477524433259936			0.2963851511646336		0.017204546420536142	0.010079953061239485	0.00010421123887903455	0.033684846806722755							0.06771914176726568				0.005366675399024755	3.6422317818739037e-23
de581588-be15-4bf4-95d1-aa5478b53ab6	Eso-AdenoCA	0.3669333333333333	2.395	0.52	11250	11	11	1.7240888888888888	2.589066666666666	clonesig	False	False	8	2	30.247729666152736	0.02354075852180976	0.9999899999999999	0.9334066974414468	10650	0.3132768870098154	0.06659330255855493	600.0	0.0419219878042939	0.0419219878042939	0.04145255659972655	19207.88298392296	0.21215230528537088	0.015891254797988568	0.05593927823272661		0.38473512418486894												0.007527840327182521			1.3446868554104298e-09	1.6391672759371087e-07	0.024832931624453145	0.07029286974260128
f9837a56-7244-4846-a63d-266e6a92f168	Lymph-BNHL	0.6706586826347305	2.114	0.506	4509	17	17	1.38944333555112	2.387225548902196	clonesig	False	False	10	3	38.72706780928273	0.002697185798349179	0.9999899999999999	0.802866719492235	4208	0.6943280790028611	0.18201801051783967	278.0	0.21062712453383248	0.4904186174518684	0.029544786696101357	3890.021547794342	0.08622519803594618	0.005003206004166105	0.12456326556764415		0.3435923895123726	0.06170283459096702	0.020184482551753813		0.008227243530264283			0.060479239648731					4.403634702545854e-107				0.003791406115120204	0.0019082619425656363	0.0670902170448615
62ac7c91-da99-4144-b927-e90528dcd8d4	CNS-PiloAstro	0.9315068493150684	1.947	0.593	219	5	5	1.0	1.9315068493150684	clonesig	False	False	3	2	5.375082130265581		0.9999899999999999	0.27313689282970804	53	0.4753732685899036	0.7268631071702918	166.0	0.04457598184083311	0.04457598184083311	0.06517736814716002	22.036545515060425	0.4654749817209703				0.1904656156185203
f7702c0c-9636-4700-a8ae-7a58afd9fa71	Panc-AdenoCA	0.9058524173027991	1.921	0.545	6288	19	19	1.0876272264631044	2.0353053435114505	clonesig	False	False	13	3	95.45913016126724	9.454986724457122e-11	0.9999899999999999	0.5394007554929107	3557	0.3481438894458368	0.2645343215782663	1760.0	0.0484696067110949	0.0484696067110949	0.0266374074601009	5901.1873152256	0.31792875221009137	0.035969343823105925	1.783546423201884e-08		0.20593570728105548	0.000378836531358306				0.01444907532018033	0.12193839665362025		0.008659471493231225	0.030163650455514595			0.010731191491011729		0.04694940956357265		1.8876011686203304e-23	0.002334409441181739	0.04701931176834895
108749d2-5c62-4ef1-92df-aec6941ba53b	Skin-Melanoma	0.5724196689386563	1.653	0.939	8216	12	12	1.0	1.5724196689386565	clonesig	False	False	10	3	147.134559961356	8.898095424786826e-21	0.9999899999999999	0.9868723351652556	8120	0.15126837274978325	0.0073323623655789675	60.0	0.3906312176340715	0.3906312176340715	0.056965971396390765	141.8970799446106	0.0014535743703285881	3.91420142244077e-06			0.023401356729097884		0.7570247102660814	0.16603916765175009	0.013279974287527457	0.034953131076424365							0.00019017277989871227				0.00041910505659170655	0.0017249168547015304
2790b964-63e3-49aa-bf8c-9a00d3448c25	Skin-Melanoma	0.26056384523966725	1.918	0.642	30292	12	12	1.0	1.2605638452396672	clonesig	False	False	10	1	0.05485234083607793	1.0	0.9999899999999999	1.0	30292					0.0	0.02483357340802379	208.6819064617157	0.0004463321565153086	0.0029438984267569877			0.018170229371676543		0.5904506838902399	0.3189459482335606	0.027746845239246254	0.027789316723670385							0.00017784762568864558				0.0009518595187876831	0.002394666507189373
fc9f6916-da31-ab17-e040-11ac0c4808f3	Breast	0.10933004521167283	2.8960000000000004	0.28	7299	20	20	2.2545554185504866	3.191396081655021	clonesig	False	False	12	2	20.26544623025984	0.31103439272391353	0.8822648016783929	0.4384972882033068	1748	0.7429251295247941	0.5615027117966932	5551.0	0.17883892614763866	0.17883892614763866	0.02258123807429689	14950.343166828157	0.07985531159177303	0.026449166367527425	0.5592099424790677		0.0977762732488361	0.013292192521389513					0.00692908373379138	1.4689161091553741e-05	0.007123616289167584	0.0002659224811242924			0.0009334564486853305				0.003266548434968457	1.3331617879801731e-92	2.1985033346799925e-18
f91faa2e-ea53-bef4-e040-11ac0d485f5d	Myeloid-MDS/MPN	0.9518072289156626	1.948	0.989	1079	6	6	1.016682113067655	1.9684893419833176	clonesig	False	False	4	4	17.565289228110487	0.12750196981376294	0.9999899999999999	0.2332230850321937	258	0.4433202912159399	0.439101783053912	482.0	0.05133003738989672	0.06339370386418508	0.03991533357266208	270.8062436580658	0.2010747109540134	0.005002741590293866			0.5053269942586573
f7c6486a-bb08-f77a-e040-11ac0c482953	Breast	0.9494839760999456	2.021	0.62	1841	20	20	1.0407387289516568	2.03041825095057	clonesig	False	False	12	2	9.261032274305762	0.7156536046547181	0.9842067159441004	0.8829330814970364	1655	0.4388451988361163	0.11706691850296333	186.0	0.03519610608783452	0.03519610608783452	0.02730419508783513	480.9928116798401	0.10985711318171007	0.01647809795364615	0.0166263440932634		0.6573542004383047	7.853179418157319e-05					0.0389340352116416	0.013989400677348416	5.322859684003016e-13	0.004948930358838254			0.0006316781877897477				9.794456832496675e-16	1.5825001099181694e-12	0.01087975853406644
b67208c4-c622-11e3-bf01-24c6515278c0	Liver-HCC	0.8826277372262774	1.974	0.261	6850	23	23	1.1308029197080292	2.082919708029197	clonesig	False	False	10	1	0.050677197752520435	0.9999999998985488	0.9998804014520738	1.0	6850					0.0	0.028516356536626392	384.6381404399872	0.008283605100773013		0.0072017185362777516	0.03383771255140694	0.0007882280897710812	0.026915235541412032						0.0025180312951023523				0.3996520215713782		0.001337091387108683		0.041522240889434826	0.0016079204865063158	3.996132136289711e-09	0.06618399112027615
9c27fedd-b1b3-4af0-9e9b-20271854db08	Lymph-BNHL	0.6721084670724958	1.845	0.28	3614	17	17	1.1458218040951853	1.929164360819037	clonesig	False	False	10	1	0.0030417181114898995	0.9999999999652964	0.9999899999999999	1.0	3614					0.0	0.042070405489840604	231.3769772052765	6.368093771448216e-13	0.037053821548216015	0.1037527775996204		0.03014006617083563	0.08819957728092442	0.018900785370597983		2.0531934332740654e-08			0.1492070828586589					0.01661104172627845				0.014182886804557766	0.11528223748512907	1.3976182538120943e-06
7512b38c-c623-11e3-bf01-24c6515278c0	Biliary-AdenoCA	0.7052868391451068	1.791	0.363	3556	17	17	1.1498875140607423	1.9845331833520812	clonesig	False	False	10	3	38.6478940167508	0.001771627287959952	0.9999899999999999	0.9476973612833016	3519	0.6678076169600121	0.049290725610954836	29.0	0.5493350621752767	0.6222255452300294	0.02519943544673546	5382.083923101425	0.2611260795288313	0.026339871961543464	0.0020304172041201237		0.11171439153708336							1.7215399250189274e-06				0.04243993999385747	0.011364345404373664		0.000439664141611307		5.91358047250404e-54	0.0010033763683011789	0.0352298270283461
089be98d-c3c9-4fb4-aef2-7a8578a91d51	Prost-AdenoCA	0.9088288288288288	1.885	0.71	2775	15	15	1.033873873873874	1.96	clonesig	False	False	8	3	27.89986001263605	0.011832363286115274	0.9999899999999999	0.406413841926756	1215	0.7611908608818941	0.3273590835571851	816.0	0.08591831381544934	0.08591831381544934	0.025399111110900218	956.1189970970154	0.15672247585042434	0.01933288641474345	3.0212589875736164e-06		0.3636658378021765						0.1039006155699937	0.055201161482477765		0.029976305792832243			8.69494769416116e-24		0.06833686831352681	0.01660646664668624			0.011199590915810943
f90a074e-d82f-f6bb-e040-11ac0d487334	Myeloid-MDS/MPN	0.935126582278481	1.93	0.745	632	6	6	1.0	1.935126582278481	clonesig	False	False	4	2	15.414313725103055	0.00018975017969558584	0.9999899999999999	0.8079684342765471	510	0.24157499554084724	0.19203156572345267	122.0	0.06755963289223099	0.06755963289223099	0.04567270267183051	9.456668853759766	0.12837234963734195	3.701730398102031e-12			0.6449244465050781
129459c1-38be-45da-bb87-18848c97c544	Panc-AdenoCA	0.8118007458710709	1.865	0.762	7508	19	19	1.0860415556739478	1.9437932871603625	clonesig	False	False	13	3	78.47610274150794	1.3290859585387163e-07	0.9999899999999999	0.2992657396791557	2436	0.3710511997278765	0.5778739079669252	4821.0	0.03916167209101906	0.04446823649403831	0.02486641989556445	3042.696516752243	0.14504333339087647	0.011412661926806627	0.00047512054137769646		0.3187669654200601	0.020450509039773475				0.01365752985177867	0.12892297830688124		0.008219595182169076	2.9398349951114667e-08			0.016141464558437173		0.026726254402101003		2.0510354836023492e-39	0.00022696444067280873	0.03624010539092487
8b0c4c91-2d07-4a9b-97a1-d2bda003437e	Liver-HCC	0.7600342808170262	1.837	0.877	7001	23	23	1.1151264105127838	1.9761462648193115	clonesig	False	False	10	3	49.234748575865524	0.00030935604591823416	0.9838679866810534	0.9637833393250108	6845	0.5252431056556243	0.02643032878193119	93.0	0.13866364856423008	0.2240066685540114	0.019074145059703212	2760.490409851074	0.016706607950765003		0.03013051922956675	0.04906146394234658	0.1136802588986089	0.015599050983634137						1.6229223158180614e-06				0.22337270961141067		1.129866433042464e-05		0.03686058854475774	1.3865706223791335e-22	2.7465794539148784e-05	0.008433101888432245
bbe59385-5f83-43f6-a485-517c860bef6f	Ovary-AdenoCA	0.1009946442234124	3.463	0.782	7842	13	13	1.9019382810507524	3.0886253506758483	clonesig	False	False	7	3	83.05933717588779	1.4128045932157625e-10	0.996823341174116	0.3770867611618428	2980	0.7499768346592827	0.37757811527921736	3525.0	0.018048427050378124	0.06070846955110265	0.036895392656324785	4309.824441671372	0.06820448031835154	0.005648640337315416	3.935588127299296e-09		0.11414622373476492						0.08376065525554206						1.3335994727858906e-56			2.109395234731594e-12			2.2980215199860333e-16
78bc2608-c623-11e3-bf01-24c6515278c0	Biliary-AdenoCA	0.9224719101123596	1.849	0.68	2670	17	17	1.000374531835206	1.9232209737827717	clonesig	False	False	10	2	17.98461601800227	0.07684089667876669	0.9942447631844592	0.9182753720677402	2475	0.4036453310653092	0.08172462793225951	195.0	0.04973861314848127	0.04973861314848127	0.030970951797876525	489.195032119751	0.11497395353551368	0.02040520427974607	3.971609278861517e-05		0.2910960742660257							2.0815018401890454e-10				0.03946907562375468	3.2298165437224277e-41		0.03747728382707005		4.7605804720097987e-51	4.1800776416927335e-155	0.0924154376792192
27b56bf2-7a9d-4061-98d4-61fe2761578c	Eso-AdenoCA	0.4893597671880684	2.128	0.6829999999999999	10996	11	11	1.3537650054565296	2.1987995634776283	clonesig	False	False	8	2	103.73294635498314	1.2640204095031916e-14	0.9999899999999999	0.9528676628766408	10614	0.3559339034992405	0.047132337123359264	382.0	0.10703568061575984	0.10703568061575984	0.02537558931697745	4121.560265779495	0.04765085107547418	0.003723889158899051	6.102723633133412e-05		0.15624397127873355												1.748256777318963e-08			3.2269894243147413e-13	0.1884983939562539	0.37722044158071066	0.04781478369977056
4f3c2c94-fa7f-4945-9dff-e4d4dac95f56	CNS-Medullo	0.20140216698534094	2.656	0.871	1569	6	6	1.8546845124282985	2.8005098789037604	clonesig	False	False	3	4	16.729850016381533	0.12451034782396722	0.996021858736514	0.3289553803868749	371	0.6237440141608341	0.36454498644403577	839.0	0.2041839553157997	0.3737362969483733	0.03328891105185915	1564.8184325695038	0.1608085831402793				0.3088798143484883						0.1088906187348017												0.1342495480147904
a3edc9cc-f54a-4459-a5d0-097879c811e5	Panc-AdenoCA	0.7052779075198505	1.99	0.462	4282	19	19	1.2690331620737971	2.177720691265764	clonesig	False	False	13	2	128.67657685201266	1.3167311919445955e-19	0.9999899999999999	0.8770391272352993	3785	0.2999609324859745	0.12296087276470102	497.0	0.2532770969816261	0.2532770969816261	0.026180114271115242	3500.9978494644165	0.2596579220616417	0.014414408337241615	0.08218980587724292		0.19303193371593103	0.0009446632373139297				0.023743740990657382	0.08008662741869389		0.018537602644426623	0.03671488148492422			0.007745870619170823		0.04843947660074637		1.231011629226754e-18	0.007798864920351178	0.06604055553621098
4dac9498-c623-11e3-bf01-24c6515278c0	Liver-HCC	0.9048252279635258	1.851	0.448	10528	23	23	1.0147226443768995	1.924772036474164	clonesig	False	False	10	2	19.80199147303938	0.3828249644148718	0.9898608923177064	0.9691348965006013	10475	0.5385882200458132	0.030865103499402205	53.0	0.11162723178565936	0.11162723178565936	0.016434841987153552	3715.109076023102	0.022302392621783112		0.01320389842082226	0.04317393312751015	0.027504637461698157	0.0152122755196967						3.525519153765869e-10				0.2866148850018851		5.731061707492436e-07		0.11817962886572075	3.8117307830527327e-22	0.002956579498620561	0.03554438617747583
0bfd1043-7ec1-aaec-e050-11ac0c482f39	Prost-AdenoCA	0.6076115485564304	1.972	0.85	4572	15	15	1.3232720909886264	2.1992563429571304	clonesig	False	False	8	4	106.25809431706148	1.2577471472975685e-13	0.9999899999999999	0.8399032149913044	3985	0.6334331133656825	0.09330121746132904	316.0	0.09003620668016987	0.2854074244512541	0.025243934410659054	4107.4295687675485	0.15613565554043138	0.012080093975819514	0.0023725257689339798		0.3168118874467023						0.07485105970826557	0.039352503375219235		0.024314559183887908			2.944299559360616e-05		0.05415804915955857	5.719848500573947e-14			0.06778939741528772
ded2689b-8e37-480c-b37c-acc538e54ddf	Panc-AdenoCA	0.9386828160484482	1.974	0.855	3963	19	19	1.028009084027252	1.9947009841029524	clonesig	False	False	13	3	31.41844791633775	0.06401450481347426	0.9999899999999999	0.8167510296819648	3285	0.2043929544153932	0.13456832950096367	537.0	0.011719822931913648	0.06335709890567365	0.022958237864241424	1259.876096010208	0.2741841439092725	0.026591016421234643	2.740575519465741e-06		0.2028377130955776	1.2865345948372101e-06				0.0188098571932624	0.13500732157091802		0.011045073743894776	0.0013694700264430546			0.026654013240535214		0.039018548846754576		2.0769737077895876e-11	0.003590605389731639	0.0001389322053336516
1eb1bc62-18f6-4bcb-a16d-aa6a91914031	Panc-Endocrine	0.5573192239858906	1.413	0.782	3402	13	13	1.0002939447383892	1.5576131687242798	clonesig	False	False	8	3	67.8902699741884	5.196932640920715e-09	0.9999899999999999	0.3821854899404056	1361	0.2714023668756225	0.4186409741434869	1439.0	0.043526926484103716	0.043526926484103716	0.023193179701540396	716.1145651340485	0.03778831940654813	0.05093609067374669	0.1816984799556781		0.22404780946329206	0.07390336337496059					0.22167507102465106	0.05701767980898835			0.0030363611732841835		0.028707870769959364
e93b0979-65ef-4883-9b6e-39eb17966e66	Eso-AdenoCA	0.2943016322940084	3.112	0.277	10231	11	11	2.3077900498485	3.506793079855341	clonesig	False	False	8	1	0.0050275449466425925	1.0	0.9999899999999999	1.0	10231					0.0	0.02356787483106916	23421.736516475677	0.13533424067095182	0.05264447693821027	0.08182922078691886		0.25276931258357604												0.02667748696978927			0.0004384670649964787	0.00972322957266956	0.042240293410753416	0.11835679634104772
db9ce6c6-529c-4da6-92c4-f4f3fc3fe109	Lymph-BNHL	0.9408216029876472	2.039	0.3	3481	17	17	1.054582016661879	2.0393565067509343	clonesig	False	False	10	1	0.006113106028351467	0.9999999994197156	0.9999899999999999	1.0	3481					0.0	0.040566707790415865	76.61736822128294	0.0652163762354485	0.01375760755572955	0.14344985154508494		0.15539684230882272	0.01117717322251799	0.009630239962204268		0.002230906665485481			0.4642304246235566					0.01161762369677013				4.088052141452993e-17	3.7648607263246595e-26	0.025895286364669208
fc8130df-1bc2-c537-e040-11ac0d485de6	Breast	0.6871371830125267	1.825	0.54	3273	20	20	1.2398411243507486	2.025664527956004	clonesig	False	False	12	2	41.08764691089164	0.00016085276112176442	0.9852242845330128	0.834639243948787	2842	0.4803019221498952	0.1653607560512117	431.0	0.07770917962486734	0.07770917962486734	0.02272321794905313	1465.4389297962189	0.12083588027254905	0.03306667152498608	0.03528824372504928		0.31764229471250793	0.006365448108182787					0.1239472562158155	0.006470903732644888	0.005675202606709499	0.016247631508585596			0.01983629785895294				6.021090941831437e-17	0.0019650050224399576	0.09761399059068353
10db2142-c623-11e3-bf01-24c6515278c0	Liver-HCC	0.0	4.303	0.922	11796	23	23	2.9297219396405563	4.713038318073924	clonesig	False	False	10	2	10.401873591850745	0.9584478337826784	0.9963525247645688	0.9956146895800652	11774	0.22397260217258644	0.004385310419932871	22.0	0.17497642652573886	0.17497642652573886	0.015662219054411168	18799.612235069275	0.010061089018126716		0.026295749842273057	0.051721244267309036	0.05317325841733978	0.04253664276919729						0.01967295549673296				0.2098890428749791		0.006635322338903797		0.05366493452139103	1.6853094411942814e-21	0.0001265984203364228	0.04079410157182077
36d9c1aa-c623-11e3-bf01-24c6515278c0	Liver-HCC	0.12975912975912976	3.237	0.41	6435	23	23	2.315151515151515	3.5613053613053616	clonesig	False	False	10	2	35.8503199586121	0.0014836631375163506	0.9999899999999999	0.9019382697769074	6353	0.7137034231593873	0.09806173022308996	82.0	0.30953151338113016	0.30953151338113016	0.024584625938558112	18161.321162700653	0.04932950966855089		2.432060309628527e-07	0.00022781950578569136	0.05444956056184493	0.01981699278370701						2.5620347047348217e-06				0.16172851966394924		6.75384441094564e-06		0.06444256689803403	2.4850566323217952e-116	4.8657710539243926e-23	0.0884252543612378
bf91afc4-aa2b-4365-80c5-b98c9d118e10	Panc-Endocrine	0.4150943396226415	2.511	0.893	1696	13	13	1.5784198113207548	2.6161556603773586	clonesig	False	False	8	3	30.26802831341047	0.003228553212561788	0.9914719459056224	0.7629164641745958	1329	0.1948048011201424	0.12585090109618285	223.0	0.010751943803535724	0.12784286767718256	0.028040800033559764	616.9496257305145	0.0095790874373506	1.0700598000076407e-13	0.0337207973747439		0.6335607193649168	0.03078548751784847					0.1381762267745434	0.05868784749447646			1.5014183104013059e-06		0.022629417526630242
caf2e99d-8f1f-4043-b567-c3fe28dc33ac	Prost-AdenoCA	0.9167127326331308	1.878	0.41	5427	15	15	1.0097659848903628	1.9336650082918738	clonesig	False	False	8	2	26.229277496546274	0.006335806319050068	0.9999899999999999	0.9072375207574016	5024	0.4140791557791943	0.09276247924259796	403.0	0.06916781331453226	0.06916781331453226	0.043812158452566405	1626.7241530418396	0.12555767484354674	0.026295220064547983	8.385208422728712e-06		0.226326391972191						0.1476199854364686	0.03682589052245569		0.05693580124556944			2.724759284476161e-06		0.11655560308872105	0.0026767711097651675			0.08997571734958272
1bd47e40-d708-4ca2-b4b3-eb8d996c916b	Prost-AdenoCA	0.9351184346035016	1.928	0.371	971	15	15	1.0020597322348097	1.937178166838311	clonesig	False	False	8	2	8.556614610741235	0.2575975781112041	0.9999899999999999	0.307413738510409	271	0.4874323433310766	0.6925862614895916	700.0	0.02058564659894946	0.02058564659894946	0.036350544872494825	151.45797538757324	0.09811237748532824	6.132095111101013e-14	0.003754532065079887		0.4420387026397483						0.2291338741138152	0.02853879618915188		0.03727328882017675			2.2391254982365887e-34		0.0658177213540243	5.867629962582902e-08			0.000901342875922364
25e20393-752b-4796-9001-0e22ee04c586	Skin-Melanoma	0.0	1.902	0.877	7995	12	12	1.0	1.0	clonesig	False	False	10	3	6.69338119859458	0.9987879376241738	0.9999899999999999	0.8441247895831321	7263	0.9999899999999999	0.0924333637983668	230.0	0.13789713415138705	0.13789713415138705	0.036719449333826	562.5883114337921	0.000564968326869374	0.0002858631191128588			0.015059054927539041		0.9079911107007992	0.04226979721704618	0.002334083471171765	0.015337360012512319							1.9113565426345885e-23				8.310479987105208e-05	6.068486419727034e-14
5b41e033-6df8-411e-a13b-59eeb8afbf9b	Panc-AdenoCA	0.060740740740740734	3.414	0.446	6750	19	19	2.096592592592593	3.668888888888889	clonesig	False	False	13	2	20.057184290417357	0.3641380820610184	0.9999899999999999	0.989619873776688	6724	0.2884002897633983	0.010380126223312584	26.0	0.3390923320354867	0.3390923320354867	0.02038301229176281	46871.36682057381	0.362594733708021	0.01838352181970224	1.0392389522173309e-05		0.07676899855360482	4.931540308247279e-05				0.00872340974017851	0.1290176633727893		0.014753838397903169	0.02650600079565427			0.017609578024891458		0.042753417092561315		2.210696152473362e-05	0.0026784398858793424	0.01766526536349041
fc8130df-6860-7677-e040-11ac0d485ddc	Breast	0.005012531328320803	4.221	0.48	7581	20	20	2.569054214483577	4.571428571428571	clonesig	False	False	12	3	69.98812502449437	1.3759902051419157e-06	0.9999899999999999	0.7432112467473718	6885	0.6472944589112875	0.2455638028000232	688.0	0.10720234239402028	0.20290771586698966	0.016546033306169668	4862.507921695709	0.04391977923008954	0.034409127929961494	0.3295564761719986		0.0973520482262086	0.03498061972501931					0.1314714099280081	2.706109636611228e-05	0.0008710240383625825	1.2957847616221383e-06			0.045701784570711786				3.3324565259692067e-09	0.0007347216058887642	0.010927150843514671
4d2204f1-be84-4f58-b7e7-61ae9fbf6d25	Panc-Endocrine	0.537094017094017	1.383	0.92	2925	13	13	1.0023931623931623	1.5394871794871794	clonesig	False	False	8	5	148.92598151240963	4.107936559474936e-20	0.9999899999999999	0.4398652360720603	1380	0.8788525911019853	0.2850560068389772	740.0	0.10392960275240992	0.3057981601392007	0.02759475014194011	720.7611970901489	0.035514221364595804	3.2929094884722767e-32	0.01722586416907726		0.6710721959749025	2.006286039456213e-07					0.16999643765617253	0.0193834850980264			0.017231645722285794		0.024148234958731727
a6e24c2a-26b9-409c-bbcd-a8fcdd1e437c	Skin-Melanoma	0.5892277741726152	1.882	0.7290000000000001	10787	12	12	1.311022527115973	2.057476592194308	clonesig	False	False	10	2	199.1315329073841	4.386939463756149e-32	0.9999899999999999	0.9576025622943108	10413	0.31871454448980113	0.042397437705684216	374.0	0.10690457556728483	0.10690457556728483	0.030282417088266976	8054.932567119598	0.01338606274982927	0.001205695965147717			0.07218392120747383		0.5747910105677957	0.20195149812029212	0.032004812935807286	0.04661989976997962							0.004858527675048803				1.1641467966607542e-21	0.0017773528750491207
c2ec7f57-8510-4bbf-a2e9-dbd9ce8dcad1	Ovary-AdenoCA	0.5929215822345594	1.891	0.7070000000000001	7205	13	13	1.385704371963914	2.145038167938931	clonesig	False	False	7	4	40.25783628367935	0.009087303954757556	0.9999899999999999	0.8266757648973756	6558	0.8160500477218144	0.08066865138482057	62.0	0.1464293814574016	0.1464293814574016	0.016611313894743518	6906.177915096283	0.05298471546938716	0.01437654234174882	0.3622393194424077		0.20314429302506454						0.07440609389163771						0.006799988735620979			6.5443706963517485e-09			0.03482826257525475
1df8939c-c622-11e3-bf01-24c6515278c0	Liver-HCC	0.10472938010969678	3.299	0.499	9663	23	23	2.3413018731242885	3.5636965745627656	clonesig	False	False	10	1	0.023668946232646704	0.9999999999999996	0.9999899999999999	1.0	9663					0.0	0.017394565069604077	2681.339373588562	0.01683478300940625		0.08068902219748511	0.0272034748824178	0.026343636648412216	0.0468026366806616						0.0056980808469180395				0.18149199776796615		0.0011020713132270043		0.04262300526234456	2.262360681859086e-05	0.055461621314982563	0.05193823055269388
e053d377-e4f2-4aee-af7d-e61605e0f4f5	Kidney-RCC	0.9195402298850576	1.944	0.453	7047	13	13	1.039307506740457	1.991343834255712	clonesig	False	False	8	2	55.781983018605395	2.339636127846572e-07	0.9999899999999999	0.9312287449029018	6681	0.4022904095370973	0.06877125509709757	366.0	0.11930815804286987	0.11930815804286987	0.020668538167662585	1269.5226998329165	0.03294765822268445	0.004905311329627481	0.010214084564153774		0.14619298918183862							1.804643980939535e-11					4.3635951278952825e-09		0.031085464120303774		4.548097799988223e-22	1.5153702734534351e-38
f86975a2-78a4-ef8c-e040-11ac0c4809da	Bone-Osteosarc	0.10570739549839228	2.891	0.529	4976	10	10	1.9965836012861735	3.0227090032154336	clonesig	False	False	7	2	21.602408507300424	0.012872528550084977	0.9999899999999999	0.25312273153016496	609	0.5754736374834066	0.7468772684698326	4367.0	0.04452491432825345	0.04452491432825345	0.03393951017853086	2125.6121170520787	0.07438248423476049	0.03640397882727487	0.03357385191291052		0.07227250855222983						0.31655344991390266						0.0836229044842248				0.0001552497026108181	4.587472924595922e-06
f393bb0a-9b20-a0e5-e040-11ac0d48454e	Breast	0.5603644646924829	2.38	0.266	4829	20	20	1.8593911782977843	2.8136260095257817	clonesig	False	False	12	2	74.578110502458	9.702539516344273e-10	0.9999899999999999	0.6210082683807042	3292	0.7613829801465786	0.3789917316192933	1537.0	0.2955599890764777	0.2955599890764777	0.024618383710731145	33287.74755215645	0.1046278796295607	0.1167158312992468	0.13569492575961742		0.3361356070055702	0.024304134495678347					0.0012038211597838698	9.865678603916152e-05	4.386109547847709e-31	0.003356711089578664			0.09235612581768847				4.372911748968497e-15	1.304150693774598e-09	0.0229614147192132
475bca00-9089-4f50-8638-4e5e8aca6dcd	Prost-AdenoCA	0.923519263944796	1.908	0.24	1739	15	15	1.0	1.923519263944796	clonesig	False	False	8	1	0.0028340464050415908	0.99966009028517	0.9999899999999999	1.0	1739					0.0	0.03499437269937995	25.95276618003845	0.12822991371926684	0.02111178955252758	0.004582888552917275		0.3689491988149415						0.14223041976849107	0.021168296179084327		0.0040583463865984755			0.005822969939664932		0.03243609178229777	1.4471049729951014e-09			0.02460057050408001
96e99cf0-707e-49f3-9ec6-cb4f90ecf7e4	Panc-Endocrine	0.9106557377049179	1.886	0.58	1220	13	13	1.0	1.910655737704918	clonesig	False	False	8	2	25.829474135214696	0.0005118807181549762	0.9999899999999999	0.6702668143474197	817	0.3069101606891468	0.32973318565258075	403.0	0.043742183869320495	0.043742183869320495	0.037936088921243394	36.84044480323792	0.040549869740764	0.0003794134864773797	0.2422568508092865		0.6007655430876211	0.000122820530901004					0.02432162442893621	0.023702997928565648			0.015781419343706617		1.1717095660295563e-24
9cfa4e8f-ea4d-433b-8c2c-54f66ecb7e43	Panc-Endocrine	0.5539200961249624	1.425	0.9	3329	13	13	1.0	1.5539200961249624	clonesig	False	False	8	4	114.61940656480873	1.22688327049876e-15	0.9999899999999999	0.3007237268472025	1011	0.16514315476601646	0.4429734687138244	1528.0	0.05424895296528498	0.07677943746044291	0.0318374062584433	356.6398332118988	0.06379714907985172	0.011601379603899495	0.005492720154476034		0.5070526272948571	0.00014610557344703129					0.07979742497632862	1.2906316689644384e-07			2.07035671621826e-06		0.007221230100670847
6867811f-ac89-47da-b5dc-1270033c36e7	Panc-AdenoCA	0.7890988770199945	1.962	0.91	3651	19	19	1.1509175568337442	2.0616269515201315	clonesig	False	False	13	3	36.20827363900753	0.017602355620360218	0.9926626952197444	0.8428842642358864	3163	0.24757870929521306	0.10361691842880212	383.0	0.012033241913451564	0.1575909726806155	0.024043002465168817	1125.6515848636627	0.2228685123147068	0.021897327515519868	3.6600043272390368e-06		0.25239981790399896	0.00012115549015386018				0.020713588053999633	0.13492926814140352		0.0059009347100354645	0.0077054916279441716			0.0038292323663836883		0.05647381942879765		0.0009984007857890508	0.0016482189535539848	0.018087525800877413
fc8130df-2628-304a-e040-11ac0d485dfa	Breast	0.7981197427016329	2.1180000000000003	0.487	2021	20	20	1.2177140029688274	2.1781296387926767	clonesig	False	False	12	2	18.09714913044445	0.1383957140279536	0.9999899999999999	0.8564910375450576	1816	0.5040324837457643	0.14350896245494305	205.0	0.08252483033506962	0.08252483033506962	0.02982389535535906	378.4441077709198	0.21293422743766666	0.03135683781829453	0.0063857345597595145		0.24709183668603515	0.061314233680315015					0.10049197760424702	0.003493276969820331	0.0018347303984432989	0.0008416619083086698			0.01108789989754235				8.288981885757227e-08	5.280125120935125e-16	0.0644506704448299
626c9788-d70c-449b-b9dc-5e3f6fc00991	Lymph-BNHL	0.7272943980929678	2.111	0.72	12585	17	17	1.2713547874453714	2.1749702026221693	clonesig	False	False	10	2	40.28580277657602	0.00601523635650425	0.9945022992522952	0.9442675082223918	12058	0.3636114498786711	0.055732491777610985	527.0	0.045597839264271856	0.045597839264271856	0.024342499976626016	11661.21109700203	0.03613740031898431	0.02750512141211197	0.14817529850942887		0.2352298029343423	0.030160184087364362	0.007329695851313879		0.027552815451941663			0.1435443041018551					0.0024015493779876353				0.01123327619881028	0.01872774515453817	0.05388627660748474
5f53bcda-2fd3-4574-9cc2-5efe353372b2	Lymph-CLL	0.9013173099144904	1.973	0.99	4327	4	4	1.0610122486711346	2.02334180725676	clonesig	False	False	2	2	37.455389603383075	2.109351047032258e-08	0.9818444277301144	0.051897305243448544	215	0.30939389437900144	0.9481026947565512	4112.0	0.15484661813292774	0.15484661813292774	0.04110860542403396	667.6225109100343	0.2568128880669465				0.40434247385886							1.658331180966613e-13
6d0851ba-271a-408f-bcc3-c104b452c9e5	Prost-AdenoCA	0.9232673267326732	1.868	0.48	1616	15	15	1.0	1.9232673267326728	clonesig	False	False	8	2	21.638177849090425	0.003650134463034708	0.9999899999999999	0.8354457575213946	1369	0.4115393930603779	0.1645542424786049	247.0	0.04864822345664277	0.04864822345664277	0.030584243362093037	93.64374089241028	0.16132832705378106	0.005699266486974237	0.006106206296024091		0.3948337472655439						0.0628393025776968	0.011902744007896128		2.164543575579127e-05			2.1340100382426332e-05		0.06678097246891805	0.0042749195019519005			0.04140423390593458
3a551616-4840-4111-a8c5-b4aa773d82c2	Eso-AdenoCA	0.020278503046127067	3.043	0.348	11490	11	11	2.54934725848564	3.4193211488250648	clonesig	False	False	8	2	236.17770001731697	1.6084828725454065e-40	0.9999899999999999	0.6332884021180054	7844	0.5723488505315435	0.366711597881993	3646.0	0.22886766821257	0.22886766821257	0.02593557255220536	51761.40963411331	0.0903002667995894	0.03261036219450129	0.13409875082678335		0.19649705818309324												0.02219355377231317			0.00011326143150601004	0.019419151193663612	0.049795007100304996	0.2175921913459874
4c755527-3b5d-4d36-822d-990aa1003d6a	Prost-AdenoCA	0.9330453563714904	1.894	0.485	2315	15	15	1.0012958963282936	1.9347732181425483	clonesig	False	False	8	2	30.58077686512843	0.00016893354500920524	0.9999899999999999	0.8038142884572865	1885	0.3831738533854949	0.19618571154271355	430.0	0.05931884311286995	0.05931884311286995	0.021578441944814848	249.56656789779663	0.18760874202803654	5.3342926660189193e-05	0.013021959573394068		0.3858923711106647						0.08841981583588407	0.010629799029569491		0.007912559282768647			0.002170501183449974		0.0640657598949783	7.394211599698317e-06			0.06796068093150201
fc9404ed-1ba3-2638-e040-11ac0c484da2	Bone-Other	0.9627831715210357	1.948	0.6	618	8	8	1.0016181229773462	1.964401294498382	clonesig	False	False	6	2	1.3131385842043528	0.8459510082739329	0.9999899999999999	0.8518719594051043	534	0.400026896462663	0.14812804059489612	84.0	0.00913944932965438	0.00913944932965438	0.06023337683221861	98.04378509521484	0.10841587462395323	0.014573879433413237			0.2889583830353896						0.19704038500079865						2.3554774264433104e-15				1.1627807978269268e-54	3.584398800468192e-41
b5dd0bc9-6c1c-4272-b920-744de37d0aee	Panc-AdenoCA	0.7241014799154334	1.7619999999999998	0.378	1892	19	19	1.092494714587738	1.9006342494714588	clonesig	False	False	13	2	31.98326934281795	0.003551971657167256	0.9889286832996976	0.9174575920803778	1753	0.3696929304303541	0.08254240791962422	139.0	0.1948394938468536	0.1948394938468536	0.027793730766513425	303.2490396499634	0.16429533319419565	0.07038593825116253	4.100460949097432e-05		0.3161577250237886	0.007846188445541063				0.020312569004729285	0.1450735062033321		0.007443149727281181	0.00975976732383081			0.014253596646887119		0.010137140609252459		1.6312787326127634e-20	0.0040143401041997295	0.0005465150114932005
35a74e53-16ff-4764-8397-6a9b02dfe733	Skin-Melanoma	0.712831389183457	1.983	0.78	4715	12	12	1.8903499469777307	2.75779427359491	clonesig	False	False	10	3	53.073760924831724	2.404040239155916e-05	0.9999899999999999	0.8937405358817855	4328	0.23314540971804945	0.08754377089900058	351.0	0.12345459206930465	0.3629792842495909	0.031169000221096727	16346.151559591292	0.10183398091874643	0.009247512827323688			0.2667789967176782		2.061487815602291e-08	0.033965176356407334	0.016217100702989568	0.0391350448300852							0.01286584765103922				3.678659233725149e-08	0.0010083272888835
def5526a-774a-4704-bb24-10c4e713649a	Lymph-CLL	0.983284169124877	1.929	0.959	1017	4	4	1.0	1.9832841691248768	clonesig	False	False	2	3	2.419069244291677	0.714566730927749	0.9999899999999999	0.838478740202915	867	0.30283643587973164	0.13000825719425493	137.0	0.0022164371235571245	0.1549535311612288	0.04573176522545688	127.87867784500122	0.11863456483059842				0.6810381322953165							4.0490929733604345e-17
2e69c886-535b-4ff0-9236-abf6799acdbd	Eso-AdenoCA	0.10116434434052302	2.769	0.221	5239	11	11	2.2708532162626454	3.2828784119106698	clonesig	False	False	8	1	0.0009548368834657596	0.9999999999686826	0.9999899999999999	1.0	5239					0.0	0.02974291162022218	1393.9198291301727	0.02927565256670268	0.0013526537638591724	0.1727051280453699		0.19733412784086454												0.0012790303801344875			0.016971286263543838	0.11548971781251614	0.2275038157421509	0.02993982463681435
518d6c1b-8234-40be-9560-6d383d5866fa	CNS-Medullo	0.0	4.448	0.8	1543	6	6	2.6286454957874272	4.6409591704471795	clonesig	False	False	3	2	4.765652053942175	0.033766513039376764	0.9532145654686072	0.04918712800994635	36	0.4211947019345256	0.9508128719900524	1507.0	0.09014470946572027	0.09014470946572027	0.04365239030891098	1380.6114208698273	0.06826811438234713				0.4755160810890466						0.09342875573503824												2.8973985431321984e-05
3c2b1509-1eb9-4b79-9569-57810f291499	Ovary-AdenoCA	0.6062348668280871	1.755	0.85	6608	13	13	1.2496973365617434	1.972457627118644	clonesig	False	False	7	3	50.55329030803114	1.9738975101413974e-05	0.9999899999999999	0.7358663499081854	5134	0.6168349736528274	0.16615263269063082	879.0	0.053567875593745984	0.053567875593745984	0.019980478910487955	4103.512012720108	0.11195950695608622	0.007732998039460555	0.07331001143840539		0.2766814095796705						0.22765882774103985						0.015098868801003756			7.716651722448113e-07			0.0007564830406713003
c459dba5-b27c-46f0-b5b8-c62d597a0542	Lymph-CLL	0.9954296160877514	1.998	0.97	2188	4	4	1.0013711151736746	1.9972577696526508	clonesig	False	False	2	3	72.03176885413995	8.463937852860907e-14	0.9909575866927088	0.5645911286401879	1246	0.27452930519841184	0.234191271480112	521.0	0.07861173339786763	0.07861173339786763	0.03714148223322188	824.7356097698213	0.1065216062259174				0.2287765707460196							0.2699243422700266
bb567851-d4ff-4a93-8576-04a37aea68af	Kidney-RCC	0.95935960591133	1.928	0.312	4872	13	13	1.0002052545155993	1.9595648604269291	clonesig	False	False	8	1	0.004146886451053433	0.9999999910111114	0.8850382141330412	1.0	4872					0.0	0.017030303479143964	483.1139030456543	0.048175072937213986	0.004445865019862584	0.031076682002526636		0.12299824239344904							0.0002395175182107233					9.752415922150449e-11		0.00045578369839082615		9.719247754344237e-16	7.211990059338658e-27
7e4d570e-f26b-41fb-84c5-2a6f7d668bb5	Prost-AdenoCA	0.9203332465503776	1.874	0.448	3841	15	15	1.0	1.9203332465503773	clonesig	False	False	8	2	36.83569906720368	4.251339496738018e-05	0.9999899999999999	0.6271009721169065	2420	0.4427816355906557	0.3728990278830935	1421.0	0.011089831284704754	0.011089831284704754	0.01948051153665642	308.0387506484985	0.3326240579585069	0.01704956352730811	0.005847683545933818		0.2446618734920613						0.0592907635344047	0.0016062448495164751		0.0004040811606905575			0.009057517665627604		0.06797082252759658	0.010785313527032662			0.034310647539197325
cf777ef1-765f-4828-b789-f5aa6722eb35	Liver-HCC	0.6394369586140519	2.024	0.54	8312	23	23	1.220765158806545	2.1490615976900864	clonesig	False	False	10	2	132.03133830179286	4.10990188927917e-20	0.9994595306768452	0.8047269571340774	6992	0.4096168149669516	0.19527304286592265	1320.0	0.0732771814621026	0.0732771814621026	0.013959141287500644	2828.2327694892883	0.011717163183193841		0.017866048481582863	0.13242906908673738	0.0891678081106564	0.02913618582746812						0.008277399737494884				0.26107225447762883		2.6982607407494487e-05		0.07597527603491304	3.670601968586696e-13	0.003871703672712857	0.0036478840999870383
7eb0ee38-fbe2-49ea-ba63-aa13825eca6e	Liver-HCC	0.0975360392597894	3.099	0.82	9781	23	23	2.0823024230651264	3.2426132297311114	clonesig	False	False	10	2	37.73435092461296	0.003988488293255668	0.9999899999999999	0.9851636781959504	9705	0.29458290447162794	0.014836321804055362	76.0	0.3683724597039918	0.3683724597039918	0.01987358356058284	2323.9715487957	0.012745846428273179		0.007967748657509197	0.023089245351388468	0.014386422991460675	0.02169591863593313						5.544946221682465e-05				0.1193115578054562		0.0005850354362442794		0.2348889099534885	8.3957555733617e-39	0.003333666861121432	0.027989285935457357
bb8176a7-ea7c-42d7-a85a-cec1ca386f2e	Panc-AdenoCA	0.8126934984520123	1.911	0.54	3230	19	19	1.096594427244582	2.0052631578947366	clonesig	False	False	13	2	72.2454210144133	1.886333321429409e-09	0.9874129585214886	0.9191182166207382	2977	0.2939628813977961	0.08088178337926448	253.0	0.08285164526298983	0.08285164526298983	0.023500483414086285	364.37423849105835	0.19032386564904452	0.028409769647835963	0.01216536672831274		0.2383918443599374	5.204827867762882e-05				0.0198897031972385	0.12136790638558735		4.5066841937274744e-10	0.010858266927101394			0.04026718192090442		0.041161835203326516		0.00017234430611506388	0.023169677925184227	4.227709056393607e-06
5fe8a231-bbac-4f91-a47a-0de4fee752d3	Prost-AdenoCA	0.9457831325301204	1.949	0.197	498	15	15	1.0	1.9457831325301205	clonesig	False	False	8	1	0.0005444178814286715	0.9909469886566772	0.9999899999999999	1.0	498					0.0	0.04159340573073786	21.815481662750244	0.13563637376497242	0.03430296721781606	0.0501770104286788		0.5186849128668989						0.026010914313717583	0.00041860535628426073		0.00021144405682364082			0.033072540807111805		0.01146963893448534	0.005799673749822271			0.05865718846989449
4a88981e-e409-440f-9bf0-71ca1bab8b4e	Panc-AdenoCA	0.7827024436990896	1.786	0.8370000000000001	4174	19	19	1.0574988021082894	1.8974604695735504	clonesig	False	False	13	3	43.89227155043045	0.002467110972402169	0.9789734154091208	0.9400906646476592	3950	0.19106489698500265	0.042916377155519166	183.0	0.08735217487050527	0.17688637341099478	0.02645172716531391	636.8643641471863	0.27155784212008915	0.02529084609898505	2.6558583661952295e-05		0.17157628156880944	0.0003687315723585439				0.029114986944810243	0.1578863428449916		0.008606136640614775	0.026779474148959502			0.001203826392309394		0.055395485485828636		1.324766766818247e-26	0.0005703614202532242	0.014934248076211031
6ec4456e-c622-11e3-bf01-24c6515278c0	Liver-HCC	0.7971918876755071	1.794	0.7809999999999999	9615	23	23	1.05065002600104	1.8944357774310967	clonesig	False	False	10	3	124.21878844621824	5.827154476701568e-16	0.9940262702240379	0.9324662275173564	9110	0.26192080383298605	0.044649312823260935	431.0	0.16533744903238068	0.2072085114809904	0.01783922514972362	4834.9356014728555	0.02356643306091028		0.0019553501551959483	0.10187695032476336	0.06736583007060655	0.02459638362467094						0.003305413151394516				0.2365212155301483		0.0012838550506251369		0.0434240468411616	7.181160731305074e-27	0.0002363819859301197	0.01636799379296714
f87eb1b5-1712-ca1f-e040-11ac0c483848	Bone-Osteosarc	0.049918433931484506	2.911	0.38	3065	10	10	1.9957585644371945	3.005220228384992	clonesig	False	False	7	2	26.84135551891086	0.0005346035214311689	0.9999899999999999	0.7689241889945934	2837	0.7846781617806922	0.2310758110054063	228.0	0.3776635346331768	0.3776635346331768	0.033580866808727995	1114.253155708313	0.1632383229505124	2.0993097318103203e-19	0.04501134662637606		0.5118314750942651						0.029695520465432456						0.031761326441271616				5.085821996908135e-08	3.521866079045576e-11
f410b432-c622-11e3-bf01-24c6515278c0	Liver-HCC	0.15344827586206894	3.307	0.73	12180	23	23	2.173481116584565	3.4458949096880134	clonesig	False	False	10	2	28.45683676371118	0.10608336820315167	0.9999899999999999	0.9649567270508554	12060	0.4973738147101859	0.03504327294914613	120.0	0.07938872752382342	0.07938872752382342	0.0172887394269003	4075.754173994064	0.012793519607170742		0.004634591444761603	0.0905222280917044	0.07072609961845516	0.019837757775947342						0.004497139806931074				0.2311006725877981		0.0021879601151638837		0.07512357893304028	1.8378343717266846e-29	0.002432726830516475	0.01448264438377394
ea4a5ca7-86f9-47c7-81be-0c2c669a999f	Lymph-CLL	0.9410169491525424	2.044	0.969	1475	4	4	1.0589830508474576	2.058983050847458	clonesig	False	False	2	3	4.751286477967369	0.4260276318753702	0.9965464326847684	0.8482924548396277	1263	0.3609483422982401	0.15070559189934646	211.0	0.01870138455804116	0.2775598965656293	0.0450335318851556	1812.2475130558014	0.10689298907726397				0.4996580999807392							1.835322449227359e-43
d733cf1a-4c42-4def-b6cb-5ef2c6a27fcd	Lymph-BNHL	0.0	3.781	0.34	7847	17	17	2.191283292978208	3.834459028928253	clonesig	False	False	10	1	0.010639984844601713	0.9999999999999986	0.9999899999999999	1.0	7847					0.0	0.024241571262643157	397.8607497215271	0.0404084593335698	0.01415360389842601	0.0543886856722352		0.19615655426755546	0.02743009975942036	0.0014982109693528242		0.030698826006961114			0.19849211324414215					0.00012449315567235092				0.07075775165927678	0.14107018992948175	0.04534533330692623
75cd90ef-e884-4812-bbf3-5a524d95147e	Panc-AdenoCA	0.6961787429525997	1.859	0.561	4789	19	19	1.1123407809563584	1.8749216955523076	clonesig	False	False	13	2	52.72332775508403	1.2463007189943234e-05	0.9999899999999999	0.6217337764803821	3008	0.3592311262661117	0.3782662235196173	1781.0	0.030974761195864512	0.030974761195864512	0.022408743934732155	3080.680547952652	0.22425544100286265	0.05090580829840606	0.0010887062861222687		0.2222937464945228	0.001102382908500766				0.012752912942788871	0.15109067270922982		0.012792696132827122	0.010137080419974187			0.019185254767982992		0.0446018692342372		5.733078671827971e-15	5.2207160055249514e-05	0.028867698869058274
d4ea36e2-1323-4441-8c63-40ce269608f4	CNS-Medullo	0.9075043630017452	1.983	0.78	573	6	6	1.0418848167539267	2.006980802792321	clonesig	False	False	3	2	4.172048249422005	0.0033450512420565605	0.9999899999999999	0.4429553186260057	256	0.3217059158044216	0.5570446813739948	317.0	0.018688205833305997	0.018688205833305997	0.04540854373672985	172.15160083770752	0.21857767951650314				0.447721392831205						0.03356998097230244												0.09156351046685053
fc8130e0-a539-dda8-e040-11ac0c48326a	Breast	0.0378743961352657	3.033	0.412	5175	20	20	2.1385507246376814	3.4038647342995167	clonesig	False	False	12	3	20.518644998606764	0.4769762613127444	0.9999899999999999	0.31762823611734503	566	0.719148987511171	0.6771870957847897	4600.0	0.057607232047711565	0.21942858074848126	0.02468609609116883	14482.560067176819	0.13322070763218136	0.0005778477897726228	0.07078145419464445		0.1855277259200764	0.006573307187730575					0.17186181353010402	7.799152313564872e-20	0.0067172037547475	1.570021589919794e-32			0.04114379660624851				2.7956929639926078e-155	0.003392516339836809	0.06217076202796067
7ae872a6-c623-11e3-bf01-24c6515278c0	Biliary-AdenoCA	0.6024883359253499	2.108	0.33	3215	17	17	1.3520995334370143	2.180715396578538	clonesig	False	False	10	2	80.00056602236873	2.168920833226977e-12	0.9999899999999999	0.8141028548044594	2933	0.6845369182053902	0.1858971451955384	282.0	0.4295821753579887	0.4295821753579887	0.026582271258249524	1458.7701768875122	0.10671164141959848	0.029587754073551086	0.005009688633153842		0.3059323541592965							0.00014322223288353253				0.00850385626023744	4.3371703308074636e-07		0.00507615494533923		2.581327399885088e-14	2.9058414713421376e-19	0.07275603363913123
de92d076-24b7-46eb-8df6-56094d264f3b	CNS-PiloAstro	0.9258426966292136	2.045	0.608	445	5	5	1.0741573033707863	2.0741573033707863	clonesig	False	False	3	2	24.693801642404647	1.904692914349155e-09	0.995766565870805	0.5556491937861738	246	0.3716028927294415	0.4443508062138263	199.0	0.1868663691975264	0.1868663691975264	0.05539623704698335	105.27932071685792	0.3334954522461849				0.3035306702765519
3fb8f017-576f-4901-b8bf-3a58e5d43de3	Panc-AdenoCA	0.7943355119825708	1.861	0.272	2295	19	19	1.115032679738562	2.0065359477124183	clonesig	False	False	13	1	0.0074551948928274206	0.9999999999998472	0.9999899999999999	1.0	2295					0.0	0.02245643867194948	90.33234810829164	0.19555513484367712	0.04208866186453212	0.007957261019151276		0.1573316799348371	0.007086860460137055				0.027213612526359083	0.1239301527181234		0.023463705734691996	0.024995202329108644			0.02692932226355604		0.024080342427468496		0.0024847887746616806	0.002740150812898417	0.033270535375743905
9c730cfb-3fd6-428a-a0a4-c061ca5db06c	Lymph-CLL	0.9162371134020618	1.974	0.8959999999999999	1552	4	4	1.056056701030928	2.028350515463917	clonesig	False	False	2	3	11.20295008226458	0.045234613590515935	0.9999899999999999	0.7605315784447481	1283	0.3089989112432909	0.1507053110462084	236.0	0.01327391229439112	0.042911726607585465	0.04180667558300565	354.2642569541931	0.06882218402133518				0.640058315144246							0.0010259065394945927
1c28e44a-6e6c-44ed-b58a-e3262c0e6759	Panc-AdenoCA	0.7738983867084036	1.952	0.639	4153	19	19	1.1341199133156754	2.0339513604623165	clonesig	False	False	13	3	98.39538663141138	5.675707009332901e-12	0.9999899999999999	0.9174212713300854	3911	0.2349198780524772	0.042456583704910164	177.0	0.30906561678958466	0.30906561678958466	0.024908444620206183	1522.7298181056976	0.2162563084651757	0.03175637231786261	0.003693349994562789		0.2116747603701417	9.628199466000876e-05				0.023307029942949274	0.14833827453475718		0.01533165075047631	0.022158462201093916			0.03326066339165392		0.051433451533111775		2.4523083798959783e-28	0.0021334132390755283	0.009268637930647129
fdf7dfb7-9285-46b3-be60-672164507705	Lymph-BNHL	0.7689310300038966	2.004	0.7829999999999999	15398	17	17	1.1515781270294845	2.058189375243538	clonesig	False	False	10	3	65.32102818263229	0.00010246168397110104	0.9999899999999999	0.9542120830727164	15042	0.6074186241928642	0.02786284132385633	86.0	0.07748772305466245	0.11899482975018286	0.034019442945703394	3448.5790677070618	0.010576687011184064	0.010054491642996734	0.08959493906042795		0.0010732886551909617	9.787550096466298e-07	9.321777395208022e-28		0.020642109447854228			0.6171175978238735					5.7038592912351986e-12				8.102788840386771e-50	1.502229139371014e-26	0.0007225497448937144
a846f5e8-c622-11e3-bf01-24c6515278c0	Liver-HCC	0.6968921066572488	1.652	0.633	11326	23	23	1.061186650185414	1.818382482782977	clonesig	False	False	10	2	295.8598805731453	2.5194380772555958e-51	0.9999899999999999	0.8984306207160089	10318	0.3785962855917848	0.10156937928398736	1008.0	0.23353267909904896	0.23353267909904896	0.01361111749552595	2410.8280963897705	0.01021134863783338		0.037175054115643584	0.030837150672673924	0.04182897740512402	0.023821385696612924						0.006792771334909529				0.2534832840030946		0.0028925452727364357		0.022493002752382196	0.008737641669494478	0.045308334984381256	0.016586074598804172
c569b867-dadd-4591-af17-7e9b74699561	Lymph-CLL	0.9612141652613828	1.927	0.951	1779	4	4	1.0084317032040473	1.9780775716694767	clonesig	False	False	2	2	2.4429735888588766	0.00851248398558048	0.9980767014771124	0.8317901067069907	1478	0.33626782999407856	0.1682098932930097	301.0	0.009806995808096295	0.009806995808096295	0.041346014439477136	594.7433519363402	0.1484558539754911				0.6333696214694268							3.6588142491004277e-60
f8f07989-2e2e-30f3-e040-11ac0d484490	Myeloid-MDS/MPN	0.9244712990936556	1.929	0.596	331	6	6	1.0241691842900302	1.948640483383686	clonesig	False	False	4	2	4.312645622297167	0.04554827531156632	0.9711392219436376	0.283198816480112	89	0.4196615614660234	0.716801183519888	242.0	0.03359296040366255	0.03359296040366255	0.06294437466264609	36.398476123809814	0.21463555904222084	0.01966237770202612			0.5188758894439353
0bfd1068-3fe1-a95b-e050-11ac0c4860c3	Prost-AdenoCA	0.5493666902682716	2.033	0.88	12711	15	15	1.3987884509479978	2.2390055857131617	clonesig	False	False	8	4	62.306010310334386	0.00024535433081152865	0.9999899999999999	0.6559685036610056	9597	0.22263047932442476	0.15802915078874952	2143.0	0.014076848660370732	0.03231174269975157	0.017409086053466503	8998.860630273819	0.06836964358557789	0.016026510484139944	0.2066787091781497		0.09860810865300068						0.3098258109020019	2.317598803847617e-06		0.004878730770358033			0.02301410945272156		0.015693255289907962	5.3987106853914535e-22			0.04170338284535068
89195d56-1ef2-41df-b200-9f18e38f574a	Panc-AdenoCA	0.0	3.567	0.519	4924	19	19	2.2696994313566208	3.876320064987815	clonesig	False	False	13	2	116.33153151738225	6.002984199909304e-17	0.9999899999999999	0.9185170011649156	4691	0.3613002556148005	0.08148299883507973	233.0	0.4444932401864512	0.4444932401864512	0.02364617180818538	2273.443948507309	0.17018493421175868	0.037893026696103616	0.006144120510910935		0.2292175494849907	0.0065645418211415394				0.021337065056160304	0.07077107109268735		0.005582775761333447	0.01169248945045041			0.02511138294728485		0.030964724717386663		6.123589775112696e-16	0.0027013226328236137	0.05930923981986869
f4025b40-a249-487f-8e93-7a140bcf57c1	Liver-HCC	0.475027281121464	2.539	0.589	11913	23	23	1.6012759170653907	2.6608746747250898	clonesig	False	False	10	2	10.159715337882515	0.9651508667493438	0.9999899999999999	0.9440783522300382	11633	0.4778180221200361	0.05592164776996221	280.0	0.013439352031471395	0.013439352031471395	0.017417746175166227	4380.2336399555215	0.015431737288937906		0.012539236910275451	0.12037478380108692	0.12163139524642015	0.017625673913996533						1.3817589808300458e-05				0.13040037323720985		3.9144662881315096e-06		0.08923814664376688	4.5588184458427115e-34	0.00018364962165725646	0.04305426208450015
7bd4d5e2-69ee-4264-93e4-2ba01418c460	CNS-Medullo	0.031638418079096044	4.14	0.36	885	6	6	2.822598870056497	4.3853107344632765	clonesig	False	False	3	1	0.0011429638143454213		0.9999899999999999	1.0	885					0.0	0.04414108931602829	72.88748812675477	0.4348734222235642				0.4222975931867569						0.03643379515234405												0.10333435425582134
aabddb20-c622-11e3-bf01-24c6515278c0	Liver-HCC	0.5535528596187175	1.972	0.753	5770	23	23	1.38578856152513	2.1927209705372617	clonesig	False	False	10	2	108.28892260431894	1.0827811777580086e-16	0.9899811312329028	0.7644100030821237	4506	0.35238084468748776	0.2355899969178751	1264.0	0.07081902415549313	0.07081902415549313	0.03539294600469164	10693.64552474022	0.1685416941074753		0.002307714245794284	8.580710303554517e-05	0.17749292428041905	0.04221459056078712						0.00464297686120529				0.03578060554721202		1.3480756863478345e-08		0.010728490005013549	3.9234790064506845e-18	2.478159350840274e-15	0.03552729551778444
a319188c-6b80-4228-8f2b-8f423c0fcf97	Prost-AdenoCA	0.9549019607843138	1.954	0.258	510	15	15	1.0	1.9549019607843137	clonesig	False	False	8	1	0.002767896151453897	0.9774135066848728	0.9103485971202888	1.0	510					0.0	0.04720209698199584	26.323413133621216	0.16920817847000932	0.014133257743124782	0.004380513602649514		0.5615757690004561						0.1719256489475647	5.3901853888945314e-12		2.3604507314003643e-07			0.0065196037910063755		0.012851423798401276	1.5690925215647512e-06			0.028259286820941105
36160be6-368f-4cdb-b1ee-9ed5b64462fa	CNS-PiloAstro	0.9303797468354429	1.929	0.649	158	5	5	1.0126582278481011	1.9556962025316456	clonesig	False	False	3	2	11.383374681316127		0.976129163692775	0.7538769651940586	123	0.3693942663852042	0.2461230348059416	35.0	0.3445339468510954	0.3445339468510954	0.07022876268992212	32.208341121673584	0.3233620138553981				0.5672142280659932
e0aa815f-668a-4de9-bb32-3f215bb7f843	Panc-AdenoCA	0.9072904217176028	1.957	0.667	5857	19	19	1.064879631210517	2.0143418132149566	clonesig	False	False	13	3	64.76404412182455	6.495486160008084e-06	0.992600856580891	0.8613498528345709	5093	0.27076691238658795	0.10971526748544257	674.0	0.04543223113612849	0.06642139461856089	0.02153717194404052	3474.983407974243	0.21451686583640087	0.02700113636832249	1.21331358670616e-05		0.2112585909141699	0.004957189470347006				0.019972547606078486	0.1559454877658316		0.020032611918960042	0.012681726048701068			0.013973790717169204		0.046833033710237316		2.138641316171681e-18	0.007820321412201755	0.003767179612564029
4f6f48bc-c622-11e3-bf01-24c6515278c0	Liver-HCC	0.010336355163941371	4.168	0.332	11803	23	23	2.6324663221214943	4.32762856900788	clonesig	False	False	10	1	0.045117099973140284	1.0	0.9999899999999999	1.0	11803					0.0	0.02044237924882861	14248.314691543581	0.026288289105790185		0.013487128551326869	0.08872263631912099	0.0122221892978808	0.011689717078231387						0.0008520403506867874				0.2263956894484469		1.7574530183267338e-07		0.06362535852319537	2.740053613721872e-10	1.3261982344482078e-08	0.027086022105075682
67189cd8-c623-11e3-bf01-24c6515278c0	Liver-HCC	0.6550613496932516	2.355	0.8290000000000001	6520	23	23	1.4283742331288345	2.4180981595092024	clonesig	False	False	10	2	21.615212113247257	0.10651050557673747	0.9859474884591288	0.9152482736253208	6029	0.2671904987848979	0.08475172637467457	491.0	0.020788837731202547	0.020788837731202547	0.021638006289395502	1632.5331072807312	0.009361736479996777		0.046382482533487916	0.022150728000310142	0.07563110734776388	0.018375469964765457						0.0030725222562464644				0.20139706188346332		4.772991403808168e-07		0.05349156501087586	9.773142623454236e-31	0.0016844824598980402	0.04625053756083939
99e7016a-c3c1-431c-8838-beb78a3cc017	Lymph-CLL	0.9405819295558958	1.928	0.897	3265	4	4	1.0183767228177645	1.95895865237366	clonesig	False	False	2	3	18.030595202784752	0.009318800508448782	0.9999899999999999	0.8814124675529559	2958	0.2764156514808612	0.0663948689119398	229.0	0.008927492782501933	0.11464898608683947	0.03594305052647656	518.5976378917694	0.09289398410278958				0.5041971290047539							0.08166047746962596
c13fb736-614c-4d5f-83bf-2d7586f4fb53	Panc-AdenoCA	0.0	3.505	0.75	5135	19	19	2.1528724440116846	3.807400194741967	clonesig	False	False	13	2	106.56522207707168	5.143203882866437e-15	0.9999899999999999	0.906713214950104	4693	0.24465008026661905	0.09328678504989676	442.0	0.2256461945163535	0.2256461945163535	0.020952401026361582	1599.4564628601074	0.2334738280558157	0.05368276903017104	0.001454117580133175		0.18130348090478085	0.002011277979585978				0.01823171264550282	0.10825959387273458		0.005278608283837451	0.01645297583537981			0.05811794920589972		0.021436530891102267		1.0915351411595623e-19	0.007510498666148405	0.00799914714908356
5beafbbb-4613-4bab-977a-11c865e13a84	CNS-Medullo	0.8062827225130892	2.035	0.98	764	6	6	1.154450261780105	2.115183246073298	clonesig	False	False	3	3	9.764450009744904	0.09981457686616373	0.9497282850880732	0.44732818934118695	362	0.279391692383534	0.3968372442434545	337.0	0.01321875060361388	0.1701367810547233	0.04788438156355964	207.9317510128021	0.18368407299556053				0.3527377460418389						0.09092519353834796												0.20118065959117667
fc8130df-1e8f-c879-e040-11ac0d485df4	Breast	0.8807053941908713	1.857	0.5	1928	20	20	1.0176348547717842	1.91597510373444	clonesig	False	False	12	3	38.37740066889455	0.0028725352778631442	0.9991408535697542	0.5067060595622341	999	0.3239561011293185	0.3452671640274534	722.0	0.026677554557625768	0.11959342899987703	0.029690450629947705	275.52791261672974	0.0955508506554846	0.00044048195331171017	0.07360554681991853		0.4265311698134954	0.012516900122312338					0.15232551797802935	0.00011716599065312104	0.01164546453436808	0.02175059141656836			0.012227079339193774				0.004213836428301917	6.199757828427086e-21	8.215818940220013e-07
6fe135ef-54b4-4941-9bb9-872dc4d18d9f	Prost-AdenoCA	0.9408219178082192	1.883	0.46	1825	15	15	1.0	1.9408219178082189	clonesig	False	False	8	2	25.957520857358762	0.0007636445034893465	0.9999899999999999	0.6701510386472562	1250	0.4939696114453618	0.3298489613527429	575.0	0.055566149127639686	0.055566149127639686	0.02856603056337662	142.81340718269345	0.21905096313462435	0.0020840553534821208	0.021388635006969144		0.228016775828852						0.10661067538589128	0.003601494098880461		0.019327884963016517			0.003866361519214113		0.05809354565648276	9.509711945082314e-25			0.013841870102613129
209a9b10-7129-48fe-a899-d14ba17efe6f	CNS-Medullo	0.2957446808510638	2.506	0.96	1410	6	6	1.6624113475177305	2.7148936170212767	clonesig	False	False	3	3	8.82336380295601	0.18441487882537005	0.9999899999999999	0.22372976099850533	216	0.3983415772328864	0.4643266981837849	835.0	0.01815901383476326	0.10489184747757864	0.035232120491781566	894.5626831054688	0.09267937122066418				0.7012981218102422						0.08732290056010918												3.8321102953189675e-07
7260f57c-c623-11e3-bf01-24c6515278c0	Liver-HCC	0.5204037800687286	2.44	0.696	9312	23	23	1.58215206185567	2.575279209621993	clonesig	False	False	10	3	20.309699484292647	0.5912721117127597	0.9751575977703558	0.9574479668120139	9183	0.5064252861374066	0.04145908040702952	123.0	0.05850204254489521	0.2224803676548516	0.015553051268163118	4488.253998279572	0.029456460764983983		0.0057987008667612	0.03236524268819993	0.09561370344351257	0.0021712773893607265						2.1899942388557213e-05				0.29031522267037796		1.8441931107017207e-05		0.09928453437148026	1.9239654025488286e-17	0.000535730968100521	0.013382829914894487
7fe96e71-436d-49d4-9e47-e104e1203568	Prost-AdenoCA	0.8700516351118761	1.858	0.197	2324	15	15	1.0154905335628228	1.8855421686746987	clonesig	False	False	8	1	0.011930981258046813	0.9996396426448056	0.9999899999999999	1.0	2324					0.0	0.034922755673552616	47.419677019119256	0.14663030490747805	0.0028249425003336807	0.0021849053266907816		0.4648780093911285						0.07896854583708518	0.05524089425852986		0.008311492730656138			0.0002701535287618562		0.04453390415902248	0.003501651816457848			0.0006248393684163778
f9c26646-d2b0-cf30-e040-11ac0d483918	Prost-AdenoCA	0.8453541260558805	1.917	0.21	3078	15	15	1.0571799870045484	1.9584145549057832	clonesig	False	False	8	1	0.002202809824666474	0.9999983065537528	0.9999899999999999	1.0	3078					0.0	0.02386125481376763	83.6754298210144	0.09700509853374678	0.01302482953105713	0.050530929352192784		0.3554561914921735						0.02717471608940322	0.038764404699326016		0.0007284629402330424			0.00682650379167675		0.04570732847160176	0.0010512547489262257			0.019692146410133945
df9f8c80-c622-11e3-bf01-24c6515278c0	Biliary-AdenoCA	0.8300940438871474	1.811	0.219	1595	17	17	1.0978056426332288	1.9586206896551723	clonesig	False	False	10	1	0.0026569267247396056	0.9999999436319148	0.9999899999999999	1.0	1595					0.0	0.037151059976416656	190.04082012176517	0.060008462612080087	0.02842032490077542	0.012294531676199445		0.4305045417571939							0.000315579722324017				0.0772167037631995	0.006451900047718354		2.0882384428549385e-10		7.327382387871192e-10	2.5097350117913845e-67	0.04101078580098462
e7a0889c-dd8c-4230-9c63-384f1f6ee577	Eso-AdenoCA	0.0	3.188	0.49	3190	11	11	2.602194357366771	3.9965517241379307	clonesig	False	False	8	2	85.75494636315125	1.0035111461989456e-14	0.9999899999999999	0.9190190305778386	3135	0.4812915114857037	0.08098096942216391	55.0	0.6085862223754788	0.6085862223754788	0.024817954566724098	7507.833326578141	0.11011369596660034	0.006096903474281309	0.04151778120005816		0.15096510533055826												0.0012211278657066873			6.245641958860916e-18	0.1171635542295134	0.26470725365865816	0.15110945285720748
80ebcecc-4a7a-40dd-914c-f0648a58095f	Liver-HCC	0.6836169776501948	1.727	0.768	4877	23	23	1.1761328685667418	1.960836579864671	clonesig	False	False	10	3	113.19701841787901	8.421187794840252e-16	0.9999899999999999	0.7014106570336982	3473	0.4961216487161899	0.2356940824224493	1121.0	0.05145798609868879	0.08718612533402514	0.02262849731639871	8697.966788053513	0.020461449880712284		0.05538752019556475	0.0028945705685076194	0.12916444545150338	0.03879385482639456						2.6071955840753893e-05				0.0907281716674904		2.4503430931872344e-07		0.0731861263791861	7.206981385075786e-26	1.468238600030819e-10	0.044740282212508566
0292a46f-a282-4b7f-a7d6-ac55cc7324fb	CNS-PiloAstro	1.0	2.001	0.67	279	5	5	1.0	2.0	clonesig	False	False	3	2	3.816997499760873		0.9999899999999999	0.4524506450438113	122	0.4044844829056602	0.547549354956189	157.0	0.0567742217540631	0.0567742217540631	0.06006992232984772	42.64063858985901	0.2403627304241411				0.4195957860683489
f92fde51-6a19-6641-e040-11ac0c484074	Myeloid-MDS/MPN	1.0	2.0	0.573	78	6	6	1.0	2.0	clonesig	False	False	4	2	1.8849275709520723	0.1447907732164011	0.9999899999999999	0.11272455162877973	8	0.3365310233366419	0.88727544837122	70.0	0.06626840723467088	0.06626840723467088	0.12257060701285152	13.713168859481812	2.7961420965365167e-66	0.09439933702715883			0.9056006629728413
e4aaca83-3ae9-47f6-a975-c144767ad705	Ovary-AdenoCA	0.14492753623188406	4.177	0.498	1932	13	13	2.278985507246377	4.091097308488614	clonesig	False	False	7	2	16.3882494503232	0.015314884734996544	0.9999899999999999	0.2130479882586906	168	0.6347180980025696	0.7869520117413084	1764.0	0.13958452341674232	0.13958452341674232	0.027668854506349268	3201.860966920853	0.13418751649793564	0.05994109140009859	0.06256330776230176		0.3076592472450521						0.10783516924447883						0.10999346295736312			0.02228868484424559			0.03398490518874215
aa2654f4-94f9-487a-b415-85df69261161	CNS-PiloAstro	0.917948717948718	1.93	0.519	195	5	5	1.0205128205128204	1.9589743589743591	clonesig	False	False	3	2	5.125127597572828		0.922798494925538	0.4560984871424244	82	0.5430134037648329	0.5439015128575755	113.0	0.14818294025916556	0.14818294025916556	0.07721117210513832	97.5904369354248	0.395612799292801				0.19460437054656146
56d4ea48-c623-11e3-bf01-24c6515278c0	Liver-HCC	0.3562526858616244	1.969	0.7490000000000001	2327	23	23	1.3785990545767082	2.113021057155136	clonesig	False	False	10	2	12.019167981990904	0.3214194192041309	0.9999899999999999	0.9755641175789392	2288	0.3347857130434938	0.024435882421060533	39.0	0.13485711438715753	0.13485711438715753	0.025070329889960885	592.713892698288	0.01635914620233389		0.0026888368063964557	1.3330286330562363e-08	0.005732615214400021	0.0002152606179870474						0.00011285223452148028				0.2897648772104816		0.012784963827059832		0.09848408416597804	0.0009880695484259805	0.0010764673861912118	0.012665543507116418
bcd52bcb-6e35-4220-9775-96dabff926b4	Lymph-CLL	0.908710217755444	1.974	0.984	2388	4	4	1.0632328308207706	2.0351758793969847	clonesig	False	False	2	3	8.075830043788299	0.2109687664017186	0.9948674966051104	0.2577144096881078	606	0.3015016953837931	0.42003409381981743	1055.0	0.013870764879540642	0.013870764879540642	0.04004286676041511	579.5228676795961	0.08055415834584173				0.7395642967476213							4.1057718310609014e-12
030695f6-c623-11e3-bf01-24c6515278c0	Liver-HCC	0.7416628246503765	1.996	0.72	13014	23	23	1.3981865683110497	2.24458275703089	clonesig	False	False	10	2	357.5534452731663	6.036588605574347e-63	0.9999899999999999	0.7374935743338442	9721	0.37263644009269975	0.2625064256661522	3293.0	0.06871364447246664	0.06871364447246664	0.024077808169882742	9786.4101395607	0.011517508340196887		0.022846402273677915	0.0697414758884032	0.03436103498186971	0.01947791232136456						0.00015186567588943377				0.2994008893292931		0.00030850298846403577		0.07744249256744519	1.427571314733651e-14	0.001732663495231821	0.013990317015688071
72a27124-24b9-41f7-a065-774fdf5f7d19	Kidney-RCC	0.9547531992687386	1.946	0.499	4376	13	13	1.0054844606946984	1.9602376599634368	clonesig	False	False	8	2	35.570733077496705	0.00010419621855105524	0.9995301254115692	0.8680790037994164	3831	0.3402819541431362	0.13192099620058498	545.0	0.05582452361825218	0.05582452361825218	0.024020284318936384	517.3243563175201	0.04466842428554253	0.010450225180053679	0.014230381893111713		0.1671019935763785							3.34905489474716e-08					2.279212779590068e-06		0.01699401659266991		8.666389672389877e-26	7.410688963615485e-36
4c5228b5-bf31-4abd-a47c-d088e16dba13	Prost-AdenoCA	0.7895584917821463	1.967	0.392	3103	15	15	1.1276184337737674	2.015146632291331	clonesig	False	False	8	2	75.08810264944623	1.206487457215087e-12	0.9999899999999999	0.6402521118215274	1990	0.3658981230411025	0.3597478881784713	1113.0	0.08021492260089769	0.08021492260089769	0.02839625604706245	1019.7614946365356	0.13586536053984016	0.0110621054801493	0.016495133323359883		0.4755073070293588						0.08035613658631639	0.01998480204103706		8.75978058124416e-06			0.003919558340985199		0.008656394269291044	1.0392016410557696e-06			0.039723579543014656
f8e61a02-8fbe-a9af-e040-11ac0d481b64	Myeloid-AML	0.9811659192825112	2.0	0.899	1115	4	4	1.0188340807174887	2.0	clonesig	False	False	3	3	6.839454930999636	0.3056213678051314	0.9999899999999999	0.9375391951361712	1050	0.2365515604701061	0.0440817123200851	51.0	0.03505730648109806	0.24345734879620864	0.04677759038101202	81.27735924720764	0.22634335947379505				0.6669094945203214																		6.77960739612514e-07
f1fdacf3-2bb5-400c-895d-ec7f472fa0d4	Lymph-CLL	0.9820524620340544	2.0	0.949	2173	4	4	1.0009203865623562	1.9834330418775885	clonesig	False	False	2	3	20.443938627340685	0.0016089205933523085	0.9999899999999999	0.8669316226414183	1921	0.5115337972181456	0.07323980818309647	122.0	0.04431455896282432	0.06007071176582535	0.03290129013708051	682.7004067897798	0.05876836950547569				0.31833145078580993							0.3219740089785877
29548b5f-c88a-4908-8c46-e86483e75067	Kidney-RCC	0.092806484295846	3.54	0.34	4935	13	13	2.137791286727457	3.6498480243161096	clonesig	False	False	8	1	0.15715400855697226	0.9998301423755234	0.9999899999999999	1.0	4935					0.0	0.02089101499753724	1021.9606084823607	0.06009907656333459	5.096022801059499e-31	0.03500235407140094		0.08641704155476408							1.783450707585574e-05					0.01171883377641132		0.005787683929530715		0.0032583442066707697	6.248513869383649e-31
1295947c-c623-11e3-bf01-24c6515278c0	Liver-HCC	0.854628674574523	1.984	0.843	15512	23	23	1.1571686436307376	2.090703971119133	clonesig	False	False	10	3	29.366750944318486	0.4256203750835068	0.9999899999999999	0.9717399361163348	15215	0.2283595711634667	0.01543233915094554	230.0	0.02724663383607373	0.1135841175483604	0.023646289695687408	5971.943655014038	0.0026077774994409477		0.016269356609625182	0.048444444503875576	0.03791923775691216	0.006594405613912823						0.040115596810682976				0.303153063348997		0.004065755077379671		0.0930813171067176	7.012966214613604e-70	0.021010339005638045	0.0014526065083507028
2df17728-33e8-45ab-833b-ef68a5482daa	Lymph-CLL	0.9131169709263016	1.973	0.976	2958	4	4	1.0652467883705206	2.0436105476673427	clonesig	False	False	2	2	5.724398467005812	0.02515364829819017	0.9987208272406533	0.4211228843063581	1250	0.3555124265550222	0.5788771156936425	1708.0	0.004302115009059193	0.004302115009059193	0.043215669942165975	147.5765240192413	0.05841937976319534				0.6557483418199822							3.534651639242592e-08
58e2453c-bb58-43a3-9642-705ec0e0bdbd	Myeloid-AML	0.9603629417383001	1.905	0.845	2094	4	4	1.0	1.9603629417383	clonesig	False	False	3	3	104.50549663439959	8.028163647065311e-20	0.9999899999999999	0.45036026107374805	959	0.5123412011339907	0.3450865838367305	787.0	0.1545887282483278	0.3508495679737046	0.03136751678936602	524.9066438674927	0.1523525948768702				0.712632528169246																		0.02541057101096476
deb0de92-a46b-4e71-814c-2f6c5e97dbcd	Kidney-RCC	0.8046484260076493	1.878	0.226	3399	13	13	1.0850250073551044	1.9720506031185645	clonesig	False	False	8	1	0.0037410793374874633	0.9999985503792916	0.9999899999999999	1.0	3399					0.0	0.016752422581822718	274.4551920890808	0.04235000346004248	0.007681935563029302	0.015602069238031056		0.12392511535662047							0.021688743134511218					0.011840537907069648		0.0030186597516197672		8.832882026503723e-07	3.165459396089061e-08
03b5268e-881e-49e7-824f-170c3fc8b11b	CNS-Medullo	0.005827505827505828	3.998	0.973	1716	6	6	2.645104895104895	4.248834498834499	clonesig	False	False	3	2	13.683970243950169	0.00035880136546053614	0.9443643751620432	0.1934562533343177	110	0.5536231539740899	0.8065437466656813	1606.0	0.09433018971570596	0.09433018971570596	0.04618037523397708	14176.141417980192	0.3215364077645815				0.3665123779549016						0.01272002885656956												3.926381692783539e-12
1eb37b28-fac2-477a-88b3-e04291a07926	Prost-AdenoCA	0.015265662172878669	3.825	0.519	5044	15	15	2.073949246629659	3.8975019825535284	clonesig	False	False	8	2	108.76902095873085	2.3094928124513457e-18	0.9999899999999999	0.5941664181533686	2864	0.5473136095490014	0.4058335818466344	2180.0	0.14383069839230225	0.14383069839230225	0.02100361266245825	1647.4563903808594	0.09244849531612548	0.05711153129102357	0.0038672191345139775		0.4818076788885998						0.11189734465021928	0.02856293247909372		0.001014286634686823			0.05841990133776793		0.019339459077361714	0.012248922255643734			0.005486094030222378
abedd46c-47b8-4242-adb6-12835400cb3f	Lymph-BNHL	0.8720594930945516	1.918	0.72	6589	17	17	1.0	1.872059493094552	clonesig	False	False	10	2	25.51293085263751	0.039197476155435285	0.9999899999999999	0.9873720206185294	6527	0.32590735060958603	0.012627979381471184	62.0	0.16221624810015067	0.16221624810015067	0.031269597060231274	478.6683506965637	0.036187015867644085	0.023218436439739382	0.08599844205987707		0.14979900539440547	0.014908196502381597	0.0033611435684410195		0.013224976001361702			0.3154620360858459					0.009000172508062402				0.017803574526884434	0.1080558983857752	0.06297726804325267
32a63b4f-3baa-4987-ad30-5bd0c0548088	CNS-Medullo	0.03066666666666666	3.864	0.939	1500	6	6	2.466666666666667	4.100666666666666	clonesig	False	False	3	3	1.5705063609166243	0.9580048881145397	0.9999899999999999	0.028723778950360088	24	0.38331334875763	0.8119829321713223	1412.0	0.011149332916988277	0.02322973648130855	0.040629615200266575	1273.2686984539032	0.11344471465054988				0.4853691395354059						0.3110622388561036												1.6014649361960197e-18
5f00a760-fbc0-41f0-b92b-b3c553eac0e5	CNS-Medullo	0.003980891719745223	4.275	0.931	2512	6	6	4.02109872611465	5.775875796178343	clonesig	False	False	3	2	31.808890351210717	1.3746652292416116e-07	0.9956394482069278	0.9217306262903666	2413	0.3159565964871184	0.07826937370963379	99.0	0.3949580259158778	0.3949580259158778	0.03558550182004872	93926.5089187622	0.2833649944550734				0.4592417562892657						0.05517961826386785												0.044550756191954914
eb1792ee-6946-4e0d-bdd1-c924328dba5d	Liver-HCC	0.7570930811348929	1.905	0.813	4018	23	23	1.1329019412643109	1.9997511199601792	clonesig	False	False	10	2	25.0105949271092	0.01594506911878496	0.9738637101491076	0.7725513312779644	3166	0.36449868008664105	0.2274486687220369	852.0	0.019221437258964743	0.019221437258964743	0.02431556170288144	1112.0930306911466	0.05942230379126839		0.01530096290140366	0.04050377775582722	0.21950929443990566	0.014650528191420641						1.0906556597734606e-05				0.1847427869105388		0.004699717191432818		0.07255160951756064	1.6115210854442897e-08	5.60935298241893e-21	0.016715030187809718
f9c23ce8-7f1c-9417-e040-11ac0d482562	Prost-AdenoCA	0.9382103740442241	1.897	0.73	4839	15	15	1.0004133085348212	1.9390369911138663	clonesig	False	False	8	3	24.877043854561638	0.06245154759765055	0.9999899999999999	0.4693482149914201	2375	0.2991041219812005	0.39648323355004544	1975.0	0.005380254578784771	0.011022174406201457	0.021687892375842496	760.9864926338196	0.206335399002582	0.0007199604619524679	3.6167972125268136e-05		0.24770738488665986						0.13126317119255387	0.012870207328707877		0.029101128914046526			3.2311883606643105e-11		0.05335080168481468	0.005371575093118175			0.02360335990837524
371235d9-55b8-40a7-8cd6-baa7c2ad0493	Eso-AdenoCA	0.4571475169208187	2.017	0.257	12263	11	11	1.3735627497349752	2.1300660523526056	clonesig	False	False	8	2	103.02054612745995	5.5578206223094183e-14	0.9999899999999999	0.4736648656006047	5287	0.8908718985445272	0.5263351343993974	6976.0	0.3048390645316119	0.3048390645316119	0.028826691142576258	11225.001818418503	0.0722231952256724	0.003074752494681039	0.000512217692576787		0.2490708272572957												1.2383689499380787e-24			1.3933626878880407e-06	0.11190042798511117	0.11081037901782427	0.09826711903837186
fc93bd81-a3f9-2f8e-e040-11ac0d48306f	Bone-Other	0.9638989169675092	1.948	0.46	831	8	8	1.0012033694344165	1.9651022864019252	clonesig	False	False	6	2	4.8810361842552075	0.3105088843011887	0.9460494339109842	0.933331077405323	815	0.4792736461643711	0.0666689225946756	16.0	0.14416752671452615	0.14416752671452615	0.03835257234204993	204.06251573562625	0.14448109899914524	0.016226438801581405			0.38972140868066907						0.2563553467517657						5.847194507903099e-21				1.0731751328856065e-41	0.002964619949937827
3e4d0e50-8cf4-4eb0-a00a-ccf0484ecc2f	Panc-AdenoCA	0.0	2.883	0.28800000000000003	2609	19	19	2.3422767343809894	3.2115753162131084	clonesig	False	False	13	1	0.0070622108905809	0.9999999999999616	0.9999899999999999	1.0	2609					0.0	0.028034434705754643	171.43984842300415	0.2422107379854241	0.0607219978865481	0.0013294603097081293		0.13487440245408086	0.0711763185184105				0.019417258475980685	0.09293859708608054		0.013440772412395713	0.01895951684038539			0.0006155443659882198		0.039685878254989614		7.188406043355002e-14	0.00407448208597552	0.05990146365989402
d2ab7fd4-d1c7-48ae-ba9a-78c5d811465e	Kidney-RCC	0.8884650595056454	1.949	0.718	6554	13	13	1.0610314311870614	2.010222764723833	clonesig	False	False	8	3	19.613788559421664	0.3099431257294313	0.9999899999999999	0.9396186649912192	6295	0.6085577185352506	0.031084545865053638	66.0	0.03887521529462101	0.05974109323034249	0.01707472054133155	2349.081156253815	0.039728010610104315	0.004347217750975558	0.0017237589010334312		0.020055723093669882							1.3874320957510785e-11					0.0019122556920851926		0.013084836097677051		6.773506103148007e-47	6.629069237752628e-51
f04aecf0-eb12-4ab9-928e-7bcf201b0b40	Lymph-BNHL	0.9825156576200418	2.0	0.762	3832	17	17	1.0062630480167014	1.9893006263048016	clonesig	False	False	10	3	37.060206030386325	0.0033349577592419514	0.9999899999999999	0.9513056325512478	3710	0.5663620838357907	0.029245206869600707	47.0	0.1769102963747443	0.4091205373541067	0.02564298263610481	610.5857541561128	0.09325419875232607	0.007269653971117716	0.12366390863184555		0.2882567331808932	0.03977787903116472	0.010198645358889565		0.033148250468087774			0.2412711483596283					1.640264239134742e-44				8.980652927597537e-11	1.1461054597654015e-20	0.07297712727130708
fa9996c3-b874-4424-a5a6-f1c7c0f42b9b	Lymph-CLL	0.910751932536894	2.017	0.76	1423	4	4	1.0463808854532677	2.0498945888966973	clonesig	False	False	2	2	10.551155178396584		0.9999899999999999	0.498704824491423	711	0.3940075712925516	0.5012951755085769	712.0	0.03538246037659132	0.03538246037659132	0.04574011054223185	220.90731263160703	0.13910904218315315				0.5122613268588766							1.323188088273992e-05
7bdcb78a-c623-11e3-bf01-24c6515278c0	Biliary-AdenoCA	0.9424535704943762	1.927	0.221	3823	17	17	1.000523149359142	1.9440230185718024	clonesig	False	False	10	1	0.003846293082460761	0.9999999999653384	0.7665490059346458	1.0	3823					0.0	0.028514842902166732	318.88896059989935	0.017480462297027502	0.008739267571380913	0.018294040865171602		0.2495064783458641							0.0242936073454189				0.16759914153641325	0.009734315307107142		5.3625258280323373e-05		8.313729895841238e-45	3.2610979970947223e-69	0.042792111374991726
1f81a1b0-8089-44ef-87b5-b3359a407ad2	Panc-AdenoCA	0.08134422110552764	3.0210000000000004	0.309	3184	19	19	2.2440326633165832	3.4701633165829144	clonesig	False	False	13	1	0.009237899394065607	0.9999999999999818	0.9827974775265492	1.0	3184					0.0	0.025694023992457377	5772.9391062259665	0.16734252720587184	0.02572736997164897	0.012061850794961264		0.1955207787302332	0.004783722739918824				0.021947460905267717	0.16631645701806286		0.009630819273318604	0.010398907191728451			0.04612751213884149		0.006613662852767558		8.936971089305763e-08	4.854353823337976e-06	0.004151546258077036
db2a1df8-487d-4dad-a347-5c5ed539d5ad	Panc-AdenoCA	0.807442196531792	1.951	0.73	5536	19	19	1.1221098265895957	2.0290823699421967	clonesig	False	False	13	3	107.32493980793517	4.596395925962677e-13	0.9999899999999999	0.6483067018406151	3799	0.24879144207487966	0.2837010156323641	1606.0	0.04032539041077432	0.06813198595547476	0.02848867093943452	4175.107327222824	0.21932495625074344	0.03011338691677405	4.238396240500861e-05		0.10654161862017074	0.0005275809171313026				0.016338376031174873	0.13911691752563513		0.018874962602315536	0.01626857307975192			0.019426365042992232		0.07143706300714199		1.1601757378708966e-15	0.008849496531609815	0.03462060991658174
6f981023-4269-4e8e-a4ab-2c92bb27273c	Ovary-AdenoCA	0.5793378363414904	1.798	0.8240000000000001	9031	13	13	1.2463736020374263	2.022256671464954	clonesig	False	False	7	3	65.18478661720292	4.045699833614806e-07	0.9982622712195328	0.8167205516058367	7527	0.2784363455515426	0.128311135706348	1224.0	0.0233362162901668	0.03719285948232187	0.017811649372378058	5325.909336090088	0.06043282048423701	0.021409654618092917	0.2905165653783817		0.1560779997943599						0.1755523092429968						0.030374978862281368			1.773999366443225e-12			0.0375829807545523
19aa8223-ee84-4b5c-b11a-6ca2a2680b3c	CNS-Medullo	0.9311926605504588	1.921	0.86	436	6	6	1.0412844036697249	2.0137614678899083	clonesig	False	False	3	2	4.670270445758433	3.9029423125795254e-05	0.9999899999999999	0.8616318405199123	381	0.2889085339455014	0.13836815948008838	55.0	0.01631465221421724	0.01631465221421724	0.06212548844337645	39.733999252319336	0.23078603542711096				0.2604224373039712						3.5660416364725174e-06												0.13361503327742075
ca8fa9f5-3190-440d-9879-22e33d05ca6c	Skin-Melanoma	0.5958148201232621	1.719	0.45	27908	12	12	1.2515407768381823	2.098896373799628	clonesig	False	False	10	3	21.299391019332692	0.9951311277249472	0.979793514890859	0.9659760228274964	27874	0.7214924891845272	0.03366868219737852	28.0	0.07874538576898983	0.14952369562212886	0.025886374990497618	11570.496658563614	0.00042853930587071555	0.009414521222278038			0.007613924731386214		0.8400257805247573	0.0777587769242365	0.030432419710676995	0.017418280839713314							5.475221057625373e-92				7.080318315331811e-40	0.0016149973499425484
558239c7-a160-4228-8fdf-a0a1d2f62133	Liver-HCC	0.05747856462369006	3.622	0.41	3149	23	23	2.6138456652905684	4.044458558272467	clonesig	False	False	10	3	43.96294753890106	0.00024239856660452017	0.9999899999999999	0.7211234648243081	2809	0.6410767422495828	0.26428728911411664	324.0	0.12212989118994146	0.20835334000793126	0.02534589501722348	2692.6599085330968	0.0839137012786216		0.1200485081355105	0.04600329791329896	0.2016787631595264	0.02526228178971348						1.8763686694671341e-06				0.053074633795863205		0.005671776922094718		0.06174111935000101	2.8516826806693695e-06	1.6780184467539827e-17	0.009847356177336723
aa20b9ab-dba9-4002-ad45-cafa2f85cef7	Lymph-BNHL	0.8443186413263243	2.04	0.941	2473	17	17	1.137484836231298	2.11928831378892	clonesig	False	False	10	2	12.169924611014721	0.3220641346286944	0.9999899999999999	0.9635519849509621	2395	0.2867535543412921	0.036448015049038766	78.0	0.0794943698531787	0.0794943698531787	0.027049735419183384	496.05879545211786	0.11164427377704114	0.014123150562558338	0.09677342317213827		0.3193023926932644	0.045160171260727466	0.02587933407799809		0.007592454260724241			0.14517282389836605					2.4658767526176423e-17				0.012149015160963336	0.005331662236895572	0.08303830185214205
955763f0-0735-418f-9ea4-3c980a966002	CNS-PiloAstro	0.9396551724137931	1.948	0.669	232	5	5	1.0086206896551724	1.9568965517241383	clonesig	False	False	3	2	2.1870920725855285		0.9999899999999999	0.3483256457981849	76	0.41913559358662267	0.6516743542018154	156.0	0.02287509109358321	0.02287509109358321	0.06975476037473108	23.252769470214844	0.3453615647924825				0.5106312798693533
5c9b8a2c-c623-11e3-bf01-24c6515278c0	Biliary-AdenoCA	0.8985811875985287	1.836	0.794	3806	17	17	1.0084077771939044	1.9135575407251708	clonesig	False	False	10	2	104.7390582843509	6.210313528103101e-17	0.9734756143552976	0.7973155221876554	3056	0.3568144440889895	0.20268447781234455	750.0	0.14406676434193222	0.14406676434193222	0.03266217523298735	757.2291445732118	0.07157770319628537	0.012504271189321823	0.037892813488378134		0.4801086550211471							1.7208668397379154e-12				0.0475424749557908	0.015584331147752468		0.010501960787174577		2.398581101203885e-45	0.0009045056237837454	0.057030859170934825
6d9d7ffc-c622-11e3-bf01-24c6515278c0	Liver-HCC	0.029589129211224568	3.714	0.407	12437	23	23	2.4369220873200934	3.850767870065128	clonesig	False	False	10	1	0.039470321382395916	1.0	0.9999899999999999	1.0	12437					0.0	0.01507159265862334	1864.66037106514	0.010975274873196451		0.023923680149469804	0.09681951779604953	0.01470430370147551	0.012319784181553555						0.0011463511788903445				0.2661296844214883		0.00013644389631825864		0.0795597833191638	1.3916881621236014e-08	5.758843582445249e-10	0.032488559882546966
e04bcdff-3206-4c25-bae9-09f0222b074a	Skin-Melanoma	0.01878015161957271	3.706	0.458	5804	12	12	2.7100275671950382	4.203652653342521	clonesig	False	False	10	2	17.74574351949559	0.2152097735783066	0.9676219993943276	0.9620067339900112	5759	0.3983472024423095	0.037993266009990034	45.0	0.21584619375734812	0.21584619375734812	0.033785369742007736	8025.6621170043945	0.07596382051437703	2.0305765272531844e-07			0.4072214327203026		1.241154633905516e-09	5.767132086979043e-07	0.020247203636518687	0.016328461807410655							0.07730128939174538				5.366086566151119e-05	0.0070862663634510045
ca004926-f3ac-4824-8ed5-d84e62efdfae	Skin-Melanoma	0.03199010250972075	2.875	0.7859999999999999	5658	12	12	2.3441145281018025	3.427889713679745	clonesig	False	False	10	4	132.32441060556448	5.250815695246769e-17	0.991535615686463	0.77143186947651	5072	0.4648354773766489	0.14727486040617416	473.0	0.16922168927977274	0.25947181012079146	0.024194696437079676	8702.062606334686	0.0658975934208526	0.04748987209550514			0.23497112445923046		1.4715698696102707e-09	0.045273495916543637	2.846954884145929e-16	0.03791514390172263							0.04251331968592697				0.0035331437219417775	0.009951428745572222
25cf7449-8c5b-403e-aa75-e2af158598e8	Panc-AdenoCA	0.8812540261971226	1.833	0.6	4657	19	19	1.0214730513205927	1.9242001288383082	clonesig	False	False	13	2	41.046101186220774	0.0007079263106836907	0.9956002800059279	0.879442680382067	4105	0.3011335095037985	0.1205573196179344	552.0	0.05127557960382123	0.05127557960382123	0.020194908409958457	405.7769718170166	0.18408348870046834	0.01357954689677853	0.010315431267251684		0.18306550790439727	0.000490485788677117				0.023960029814948963	0.1788509594316718		0.0001849385410785807	0.029935482169647976			0.02676402772981987		0.04165927974514914		0.005614747314809507	0.008278264898557416	0.008986794981706011
cdc672cc-35df-4f10-88f1-d3e40dabf601	CNS-Medullo	0.6355455568053994	1.964	0.6	889	6	6	1.2710911136107987	2.088863892013498	clonesig	False	False	3	2	7.245661869743343	0.002075159382019084	0.9999899999999999	0.358453326408464	255	0.5173770712669303	0.6415466735915366	634.0	0.06808665080803555	0.06808665080803555	0.04519211522292491	534.3941121101378	0.15340140242407274				0.2643610019601985						0.10832797969948373												0.008089661902395108
df6b025e-ccb7-4f1a-ba22-1dcf76e6554c	CNS-PiloAstro	1.0	2.001	0.754	107	5	5	1.0	2.0	clonesig	False	False	3	2	0.370570624414313		0.9999899999999999	0.7226056947758733	77	0.3078326853810986	0.27739430522412645	30.0	0.0033489954767457197	0.0033489954767457197	0.07455517179986433	13.358409643173218	0.4312630261205521				0.13821932157515646
051cb117-16fd-459e-81e5-002eca2b7eea	Panc-Endocrine	0.01881720430107527	2.753	0.816	372	13	13	1.9569892473118282	2.833333333333333	clonesig	False	False	8	3	13.184478905240214	0.29072597318184945	0.9804154168121676	0.16313749511235215	25	0.4904850931996628	0.4322263326298615	190.0	0.043592461801285065	0.11548693089470552	0.057475116988876675	59.41699242591858	0.052805751577475565	0.006316395467164453	0.08349620220113771		0.00035968493466793493	0.2607307740845825					0.2432300817767291	0.16445010827757855			4.7088844909579585e-21		3.820956624207204e-29
5a5a8409-a8f2-4c7b-85e5-b8bd85f2930c	CNS-Medullo	0.014423076923076926	3.961	0.956	2704	6	6	2.547707100591716	4.229289940828402	clonesig	False	False	3	2	3.615161274370621	0.19741989881190186	0.992932124294578	0.1418291239784237	166	0.5065811757715433	0.8581708760215766	2538.0	0.011223001912271324	0.011223001912271324	0.03137739486900345	3455.3313298225403	0.17684535309711738				0.5777317601479212						0.004688427003317955												0.15365435024359386
c20cb5c8-a6d0-4150-b72b-3f7e8909d72b	CNS-Medullo	0.9735449735449736	1.969	0.94	378	6	6	1.007936507936508	1.9894179894179893	clonesig	False	False	3	3	16.231820305260044	0.00614190227614293	0.9999899999999999	0.7890814689299374	305	0.27341613964930644	0.14861296916380085	59.0	0.037572970054498216	0.34962021146828004	0.053994651999816914	56.6533944606781	0.4313919022608895				0.3635660418230092						0.014164269835478182												0.03765809309135596
186cacaf-4f20-4ad2-a07a-a7dc942a70b0	Prost-AdenoCA	0.9413343558282208	1.903	0.502	2608	15	15	1.000383435582822	1.9417177914110428	clonesig	False	False	8	2	31.717647945501085	0.00013289793936096454	0.9999899999999999	0.6649547574582595	1742	0.4331896544006432	0.3350452425417405	866.0	0.043309069919256434	0.043309069919256434	0.025849938981498764	694.8203885555267	0.14128500205116093	0.021731906545229576	0.005109439514936134		0.36329041657822253						0.09130279500503707	0.021781444142436542		0.002770331379586379			0.0028851538912172165		0.021102636866568384	0.0011470521356226006			0.006863051099443041
9011cf17-0783-4f9d-b355-4f0fc1a2e78b	Panc-AdenoCA	0.8001854427445526	1.874	0.52	4314	19	19	1.0971256374594345	1.9942049142327307	clonesig	False	False	13	2	60.66048024152407	4.506646260623068e-07	0.9999899999999999	0.7795389470321763	3428	0.3811961457063709	0.22046105296782292	886.0	0.08060629924089358	0.08060629924089358	0.022028834806721426	822.210497379303	0.19780452993022105	0.02295105360076489	0.011975120392322978		0.081458087628981	0.014699876628119909				0.024417918560899792	0.14320685396019414		0.013069648482942451	0.03396516056086494			0.034079257299408174		0.0461442873272685		6.556102778532662e-12	1.6708308755849764e-11	0.03320043912808642
2c2e5f87-bd22-4a5e-be71-3bcc2aefaf74	CNS-PiloAstro	0.9929824561403509	2.001	0.659	285	5	5	1.0070175438596491	2.007017543859649	clonesig	False	False	3	2	5.700717713236372		0.9999899999999999	0.6832826537450589	194	0.320529262542386	0.3167173462549411	91.0	0.0326391393652995	0.0326391393652995	0.07058528935064437	27.54182243347168	0.1917915590090382				0.5431548192703458
5fd632ea-085e-4e9b-8dcc-ec94e492d3bf	Eso-AdenoCA	0.0	2.602	0.51	1459	11	11	2.0	2.2823851953392733	clonesig	False	False	8	1	0.00038002461951691663	0.9998929511965216	0.9999899999999999	1.0	1459					0.0	0.03707039991520874	30.211097002029422	0.055957893032892204	0.019845888384895344	0.04422778886542381		0.24976014342465394												1.638355332467948e-15			3.9270401367892713e-13	0.12647383401695386	0.25870779535110244	0.06052480497689675
f843ed5c-0336-3d33-e040-11ac0d48478c	Bone-Osteosarc	0.014588398749565822	3.591	0.851	2879	10	10	2.295936088919764	3.8822507815213614	clonesig	False	False	7	2	97.14532309259084	6.766372426378615e-18	0.9999899999999999	0.8869935280949537	2574	0.22447446814564093	0.11300647190504776	305.0	0.19005028960595005	0.19005028960595005	0.04102093237015575	3431.073293924332	0.05488680852842398	4.532291234763021e-19	0.15926102192680053		0.2340630292577965						0.26326576653727835						0.014236289105092052				0.0026152243272528504	0.0014872194776366966
2009e5e7-1796-445b-8677-46b3804fe0bf	CNS-Medullo	0.7835723598435462	1.965	0.86	767	6	6	1.1134289439374183	2.0078226857887875	clonesig	False	False	3	3	12.166121211295831	0.040942958694684346	0.9560978458572614	0.4424192056721682	355	0.2521694814287901	0.4310348233725531	342.0	0.018947846937880646	0.051351703293260886	0.04640992556206848	374.478773355484	0.2265565832793341				0.3110938256016089						0.009888010374474735												0.06710223857142615
b421b9ca-c622-11e3-bf01-24c6515278c0	Liver-HCC	0.0	3.692	0.81	2555	23	23	4.35146771037182	5.645401174168298	clonesig	False	False	10	2	20.47360320642474	0.03471373614935178	0.9999899999999999	0.8382987450878362	2467	0.360963813146222	0.16170125491216425	88.0	0.1347958691443084	0.1347958691443084	0.024461476094853173	1534.2791817188265	0.018889998226587656		0.12109967463191094	0.0063476628029515685	0.035749207573316184	0.00017503435507009593						0.014561075777658375				0.2754686364053515		0.001952234852819884		0.06646455431878147	1.182656348384775e-13	0.003434175375919873	0.02530677803398424
10136472-c623-11e3-bf01-24c6515278c0	Liver-HCC	0.9316037735849056	1.926	0.2	3392	23	23	1.0	1.9316037735849056	clonesig	False	False	10	1	0.0238865976643865	0.9999999335775348	0.9999899999999999	1.0	3392					0.0	0.03435130351522235	36.636362075805664	0.022260678600784203		0.005476491661749865	0.016742262448155867	0.002937832345440271	6.299948911015532e-05						0.0011233375286601398				0.2891338718864196		0.00951203936897		0.0196764422543989	0.0073479958110569425	5.451480498807786e-29	0.07324000455676344
78103d9b-0b8a-431e-bb58-5c99fbea12e4	Panc-AdenoCA	0.0	3.781	0.568	6413	19	19	2.8092936223296427	4.068298768127241	clonesig	False	False	13	2	221.17325392528443	7.558403077767584e-37	0.9999899999999999	0.5457018336070198	2995	0.5773419703941207	0.4542981663929802	3418.0	0.09381413964109564	0.09381413964109564	0.028303351285617014	943.3382802009584	0.03369810122155325	0.0018600816991806378	0.08895748645676149		0.02286397057480841	1.8157050494007678e-08				0.030790502191722618	0.16452221611617487		0.009662822448102595	0.0040065750989709305			0.0253052548925572		0.027845016193072787		3.0763430422319186e-06	1.852406090700558e-05	0.019716977950264614
72108583-5320-46ec-945f-5ff173d7dc15	Skin-Melanoma	0.0	3.006	0.26	10558	12	12	2.0000947149081267	2.0000947149081267	clonesig	False	False	10	1	0.015088790329173209	1.0	0.9999899999999999	1.0	10558					0.0	0.01919992320790741	341.8696825504303	0.001016190263715814	0.003920466799236626			0.030765820205233774		0.6816131750057827	0.14989280757311635	0.03044557320137947	0.01869715803189113							0.0005642179651888106				0.01437252142001767	0.04809980152754763
f8696c79-b165-92a6-e040-11ac0c4804bf	Bone-Osteosarc	0.015347334410339256	3.003	0.5720000000000001	2476	10	10	2.1627625201938607	3.2940226171243943	clonesig	False	False	7	2	22.911817375628747	0.001698960309747022	0.9999899999999999	0.9362720054111292	2409	0.4063841882071843	0.06372799458886927	67.0	0.29486406682366995	0.29486406682366995	0.032186953106004224	4289.156584024428	0.10768333643922924	0.02010877516434249	0.009494149695098536		0.38843595984560697						0.26847593619174304						0.015276402649578585				8.481785695068764e-43	6.123189954856907e-22
748d3ff3-8699-4519-8e0f-26b6a0581bff	Panc-AdenoCA	0.8680949922560661	1.825	0.478	3874	19	19	1.064532782653588	1.9475993804852865	clonesig	False	False	13	2	25.047940926880983	0.06284645334985045	0.9999899999999999	0.9544954190139058	3739	0.3850841237444189	0.04550458098609569	135.0	0.1127368220073418	0.1127368220073418	0.019633116261445142	2754.5747213363647	0.2728750374707996	0.040232078375414565	0.0003046364580889916		0.2083198063160716	0.003693000608743164				0.013423624934870784	0.1144172539426452		0.012344981437488151	0.021690731801904447			0.016325284922104163		0.04983646612831316		3.781544048441817e-27	0.003634013473308317	1.076920046075397e-06
3b4ff158-c6d8-4a26-9568-0634ddb4a609	CNS-PiloAstro	1.0	1.996	0.7140000000000001	355	5	5	1.0	2.0	clonesig	False	False	3	2	16.57485360845385		0.9921361283588956	0.3761794843305055	134	0.27302614531519104	0.6238205156694943	221.0	0.16946671873736752	0.16946671873736752	0.05549014405918035	16.585047245025635	0.3227089241170814				0.26298606903683525
70dd8453-11d3-4105-a8d0-6a755c52495d	Panc-AdenoCA	0.0	3.526	0.649	4436	19	19	2.00653742110009	3.6440486925157796	clonesig	False	False	13	2	44.90382080072595	0.00016764480513074668	0.9999899999999999	0.9810755141056312	4364	0.23281226124655915	0.018924485894370752	72.0	0.4059253926798422	0.4059253926798422	0.018961317694492597	1358.1447532176974	0.3166732861905488	0.031017981797556143	0.0015770345220865675		0.2640822738132884	0.00033540213388862615				0.008037943382972456	0.13783241042096414		0.003447598859097861	0.038930450950926884			0.025906519787454837		0.03656123169341166		3.0597608779717314e-17	0.007558906969215245	0.025932387288943558
fc9d93b6-92e8-acb7-e040-11ac0d487dee	Prost-AdenoCA	0.9251968503937008	1.884	0.48	3556	15	15	1.001687289088864	1.9277277840269968	clonesig	False	False	8	2	4.873373965245263	0.8603846909674906	0.9999899999999999	0.8402446847462988	3040	0.39885683912296294	0.15975531525370085	516.0	0.0045413395670163	0.0045413395670163	0.02437794955768561	873.395934343338	0.20253956255725425	0.01231189005476304	0.005314985672963366		0.27568740273806197						0.127732829654925	0.009378549702340555		0.02135252508688692			0.0019652725058226664		0.0486975358841591	7.013864972301903e-06			0.08171436954445388
78bc4dfa-c622-11e3-bf01-24c6515278c0	Liver-HCC	0.6813872832369943	2.091	0.28	4325	23	23	1.2645086705202313	2.206242774566474	clonesig	False	False	10	1	0.015892841969616708	0.9999999990043832	0.9999899999999999	1.0	4325					0.0	0.019950430655857217	178.23946690559387	0.02899475463474375		0.02563051551065975	0.07210875809198006	0.005028700745489551	0.0009793961036789302						0.0012128383590563846				0.2940801163351409		0.01374162241018177		0.06218745573808916	2.1933007811378428e-06	2.0393724844991826e-09	0.010987064847493112
50f4d836-79a9-4bc7-a63a-7aa29e41d418	Lymph-CLL	0.9737574552683896	1.98	0.88	2515	4	4	1.0	1.9737574552683896	clonesig	False	False	2	2	0.2595975362346508	0.5366616595431092	0.9999899999999999	0.8441243098747209	2131	0.270912654133863	0.15587569012527872	384.0	0.0004450978453536258	0.0004450978453536258	0.04219192577142325	97.30004048347472	0.1473982102804986				0.4704541927912989							1.4103888892678342e-07
33bf46dd-16b3-49c6-80d7-76caf27aa0f4	Kidney-RCC	0.8033605057394776	1.861	0.328	6011	13	13	1.090334386957245	1.9715521543836299	clonesig	False	False	8	2	4.867715178392245	0.955519465635086	0.9999899999999999	0.9962243618700812	5997	0.28655903471304844	0.0037756381299187576	14.0	0.22049368422071425	0.22049368422071425	0.022147307846090127	798.3476948738098	0.028946766964191562	0.012113431019840006	1.754867576590388e-05		0.2006998465700487							1.1869479777194641e-08					2.72848817533961e-16		0.018234003777389048		6.695439207919499e-15	3.2679180472447238e-46
7b296706-b535-45a0-9a8e-4a34a8c33bb5	Lymph-CLL	0.9732739420935412	1.93	0.913	1796	4	4	1.0	1.9732739420935408	clonesig	False	False	2	3	4.514707759917656	0.4996971028374265	0.9999899999999999	0.7936648115532033	1574	0.2752001225836349	0.11020238235751023	201.0	0.008346967975337738	0.031980610097596895	0.04753978992086513	230.90465140342712	0.13357776798809312				0.40815434548417934							3.6053810915260917e-20
f393baf9-2710-9203-e040-11ac0d484504	Breast	0.4104207758053912	1.808	0.471	6084	20	20	1.413214990138067	2.0765943458251157	clonesig	False	False	12	2	65.32080128244706	1.0712353766719839e-07	0.9999899999999999	0.8006875015874887	5436	0.5693298705560199	0.1993124984125104	648.0	0.05967886122125299	0.05967886122125299	0.02070586226410849	3956.775770187378	0.04773319465570285	0.048025046938351655	0.5018844340175597		0.06665704401943631	0.007029230117802181					0.028673198054164545	0.01105932832153075	1.2353451594344964e-07	0.0005742448014041319			0.10318691326898327				1.0676829731496163e-07	0.005310660769471464	5.4230457623064755e-05
96ba50eb-3c12-41ad-ac7b-d23b2001fe44	Panc-AdenoCA	0.11949448269357728	2.978	0.622	10603	19	19	2.0976138828633406	3.177025370178252	clonesig	False	False	13	2	232.7358784521348	6.338623319454305e-37	0.9919823908376884	0.5491922516647455	4886	0.5149545312251578	0.4508077483352549	5717.0	0.20741754314934924	0.20741754314934924	0.01999016792098557	3358.639660835266	0.2657236055271434	0.026506818727471404	0.010363005695866472		0.2609591584672639	0.019131142560447203				0.012697499182259072	0.1856171568522164		0.00967843859938018	0.03126851505094475			0.011528856272963704		0.01595334613181386		3.6699557797466604e-05	0.008025228236480952	7.490864812855524e-05
0fc63b79-7fff-441d-88fc-922d53c787ab	Panc-AdenoCA	0.001385315654066891	4.756	0.173	5053	19	19	3.6326934494359784	5.037403522659806	clonesig	False	False	13	1	0.017152194632217288	0.9999999999999992	0.9999899999999999	1.0	5053					0.0	0.021850634175370653	1944.7701208591461	0.18523471834719774	0.020626369202333624	0.0115928522815522		0.16042301997913755	0.004666247283632567				0.0235655008878705	0.19133287291025186		0.01660210421711279	0.014243748248596288			0.023240648701739947		0.034076906979584314		8.099868206020617e-05	0.003678092851624356	0.013607545851565914
132f7f2a-b902-4343-aa08-cf6a7af10b9a	Lymph-CLL	0.879572312886888	2.0	0.908	3554	4	4	1.092853123241418	2.0649971862689926	clonesig	False	False	2	3	79.42877375600074	1.5921307790671128e-14	0.9999899999999999	0.7826574655078579	3046	0.7198849105316619	0.12568835455926386	180.0	0.14022203389982826	0.14022203389982826	0.034496957880438175	5317.970592737198	0.05404196701202719				0.2325922928558289							0.4232163384553374
7f94d650-41b9-4664-bcde-dc8533e4602d	Eso-AdenoCA	0.035381026438569205	3.47	0.348	12860	11	11	2.4251166407465012	3.877293934681182	clonesig	False	False	8	2	115.52688704244792	4.611429772352208e-16	0.9999899999999999	0.4144359079011988	3410	0.5863620352275646	0.585564092098802	9450.0	0.01545645369070736	0.01545645369070736	0.023652565957978332	31381.889055490494	0.07518524992613625	0.008661567190365234	0.007364486574493878		0.173493507899856												0.0010897627280015247			1.684737563402292e-05	0.14314352761536744	0.3842334141135799	0.12765041924083045
5dc6f055-c4f6-49a1-a68c-94cf87cbd363	Stomach-AdenoCA	0.4348452123830094	2.026	0.42	1389	16	16	1.0899928005759538	1.6148308135349172	clonesig	False	False	10	1	0.001635827309655724	0.9999999587558231	0.9999899999999999	1.0	1389					0.0	0.029359178819700217	45.58834910392761	0.07015833894186774	0.015251714541489516	0.0106745207520575		0.2182387051869024												2.7643557340647673e-25		0.034692389848689005		0.06435058395886112	0.17869552811285058	0.10198707357121972
c0523251-3ac2-4292-bb00-9ae9ea9009f6	Panc-AdenoCA	0.0012836970474967909	3.162	0.25	4674	19	19	2.1760804450149767	3.3774069319640563	clonesig	False	False	13	1	0.011435071588493884	0.9999999999999996	0.9999899999999999	1.0	4674					0.0	0.02640985940238076	3152.6677346229553	0.2576339597494892	0.022956941242985217	1.256804960055426e-05		0.19811774745640925	0.003891418442222993				0.036029538411747324	0.14902647508204508		0.020140229584526968	0.03222131338116645			0.010725401768545962		0.06490747816090148		1.2530508521191975e-29	0.002420553145238945	0.0800446379986113
aa4a868a-df23-4eef-a618-e945aa2ce98a	Panc-AdenoCA	0.5007180469123983	1.972	0.507	2089	19	19	1.273336524652944	1.9612254667304927	clonesig	False	False	13	2	19.409363864760962	0.14744933226659354	0.9999899999999999	0.9633403888187724	2022	0.29187629614399546	0.0366596111812271	67.0	0.1772599569010258	0.1772599569010258	0.041866717779878604	814.7612483501434	0.09734946695528653	0.015592021749325481	0.17866775860110726		0.17196603751406958	0.0008032275034332519				0.040952632834451864	0.10897004011555322		8.4042026734304e-13	0.014102867441685409			0.03631191856259252		0.05336220288019769		7.71612054224609e-08	0.044821100929781414	1.5466865450369238e-17
ad92f17f-11e6-49bd-9835-6b2f47053485	Lymph-CLL	0.9878688524590165	1.993	0.903	3050	4	4	1.001639344262295	1.9911475409836064	clonesig	False	False	2	2	19.099106377463613	2.5482781681512478e-05	0.9999899999999999	0.9558866420534357	2934	0.3133856890101154	0.044113357946562994	116.0	0.09685138334144694	0.09685138334144694	0.0358448790035225	285.45577311515814	0.04868174356800373				0.2506862837899629							0.3312706288281181
27847313-3b1e-47f2-84f1-acadaf265cf3	CNS-Medullo	0.13638968481375358	2.931	0.693	1745	6	6	2.037249283667622	3.1318051575931234	clonesig	False	False	3	2	3.728101746357424	0.0792929394774941	0.9999899999999999	0.12154088667420247	93	0.5457462804648178	0.8784591133257955	1652.0	0.055675678248892746	0.055675678248892746	0.033879406394619664	964.4234263896942	0.2055594564176295				0.5590857289860749						0.1842370883204623												0.04522368491109169
1c1c6494-c623-11e3-bf01-24c6515278c0	Liver-HCC	0.8631042705397789	1.947	0.639	9226	23	23	1.09494905701279	2.0105137654454803	clonesig	False	False	10	2	24.970044095214693	0.10486676607806583	0.9999899999999999	0.9788113685726266	9113	0.3676388262939232	0.02118863142737651	113.0	0.11915857780644155	0.11915857780644155	0.01706539327820754	2922.4498059749603	0.019754122701465614		0.02977477439211107	0.017548789459073826	0.008740742326586603	0.016194861317962463						5.92219505471766e-08				0.35256895789470744		0.004564140047312046		0.0362367884809808	2.0135872917735935e-09	7.100216920316827e-08	0.044307646068898913
00b9d0e6-69dc-4345-bffd-ce32880c8eef	Lymph-BNHL	0.9535301668806162	1.946	0.949	3895	17	17	1.024390243902439	1.9940949935815149	clonesig	False	False	10	2	14.83500865593669	0.25340133759483	0.9842552490619971	0.9686380431688424	3801	0.3974522945294872	0.03136195683115553	94.0	0.10656457988811396	0.10656457988811396	0.020269277958018292	572.7452833652496	0.10750672515169933	0.01557844568555581	0.010307969686132658		0.2835721161358066	0.0007536686897705716	0.00027978617396019897		0.007010796657938789			0.3473402642114525					2.555248792398077e-13				0.0073498584806989875	3.3365833253239523e-06	0.0594948796224156
14cbcbb1-028b-471a-bb4f-8b29cfa5e4eb	Lymph-CLL	0.978337236533958	1.93	0.959	1708	4	4	1.0	1.9783372365339575	clonesig	False	False	2	2	0.2678153863271291	0.026675029108269646	0.9974215179507996	0.9310460858429684	1596	0.3128555372903381	0.06895391415703013	112.0	0.0022682227559774892	0.0022682227559774892	0.038640753887312265	242.11666464805603	0.15114430068654985				0.651915698411734							0.002007325102349827
0bfd1068-3fd5-a95b-e050-11ac0c4860c3	Prost-AdenoCA	0.5985500679655641	1.996	0.8029999999999999	4414	15	15	1.3631626642501131	2.23878568192116	clonesig	False	False	8	3	82.00854440925468	3.3882105958106014e-11	0.9999899999999999	0.8476237626419255	3899	0.5818507156496938	0.07922354098434292	184.0	0.09061937302518164	0.1521120126266785	0.02600270976032904	4345.824884414673	0.15928683913350164	0.010923192429225959	0.00217101038107339		0.32441473746027405						0.07419405338319053	0.0378216897787238		0.02448767695941372			0.002502657900189487		0.0518608536080337	1.792285772147397e-10			0.06791129633381919
e75fbf08-c622-11e3-bf01-24c6515278c0	Liver-HCC	0.943584828152814	1.979	0.8809999999999999	7303	23	23	1.050116390524442	2.018211693824456	clonesig	False	False	10	3	48.365466763061704	0.0004746437563712833	0.9999899999999999	0.9083660481871632	6856	0.6516787613356279	0.04815279724673111	139.0	0.07590910079646751	0.1637949813634757	0.019400579443567673	1692.3945643901825	0.030054159653813837		0.006237941043888013	0.03234367042262621	0.10610032225488153	1.1891381843507759e-07						0.002244906951457416				0.12513619721479116		4.749336245736176e-20		0.10890262430325713	5.3080636196275255e-28	0.00037163218707963184	0.002950984639907459
29a00d78-b9bb-4c6b-b142-d5b8bfa63455	Panc-AdenoCA	0.7743384922616076	1.869	0.679	4006	19	19	1.3534697953070394	2.224413379930105	clonesig	False	False	13	2	17.302269765721572	0.3559099601652215	0.9988279645183656	0.901758276320354	3632	0.2317633309756477	0.09824172367964884	374.0	0.030706759522020618	0.030706759522020618	0.023764872689581017	13096.375020027159	0.1880727433235552	0.020477820703984472	0.00375043760916955		0.2267994436044545	0.00012158869978462783				0.01911858607059464	0.1438527119261993		0.02143626568354912	0.012197729394208205			0.01758517052819291		0.05302197576105055		3.241584314248743e-23	0.009918241139017538	0.1377838387456027
42f00950-09c9-461a-8423-d5b04a96af10	Panc-AdenoCA	0.11456657730116175	2.823	0.59	5595	19	19	2.0598748882931193	3.0570151921358355	clonesig	False	False	13	3	117.18881738567144	8.390598557187326e-15	0.9999899999999999	0.5549977542393013	3233	0.2856441766119377	0.4126424586635165	2343.0	0.06550385329739694	0.5727821747784583	0.022882423595921044	5853.7380673885355	0.2580229177742279	0.03240538257641064	5.833790710587956e-06		0.22484222228337372	1.7130333184474715e-06				0.013811108733188887	0.19999020933534212		8.488146306886767e-08	0.014621720479974306			0.029976680460142006		0.02901151696433158		9.131432027550459e-46	6.705529289916453e-23	0.0023950779542480445
3b399659-8302-428a-9c97-1e7b455c9c2f	CNS-Medullo	0.0	3.811	0.746	305	6	6	2.3311475409836064	3.9442622950819666	clonesig	False	False	3	2	12.961425503183818		0.9999899999999999	0.8136386737748555	269	0.4655994072708869	0.18636132622514384	36.0	0.4774432963302285	0.4774432963302285	0.059340676934498834	787.6091818809509	0.3177834996069509				0.2998783200554607						0.06182875335292137												0.2799800147042048
147e3496-514e-4da7-be42-7cd9be78ed04	CNS-Medullo	0.9466230936819172	1.931	0.893	918	6	6	1.0827886710239651	2.0413943355119826	clonesig	False	False	3	4	128.0462048042937	2.4496690753933858e-22	0.9999899999999999	0.5861168185626543	614	0.2614250641671875	0.3096211402806636	290.0	0.4818790791217893	0.9546058529349406	0.043754403413910826	1322.48317193985	0.35857373663495				0.4529792985330208						0.08225184082003899												0.09389674534921487
5d6ad982-bb01-4233-b8fa-d129460eec79	Prost-AdenoCA	0.8318236714975845	1.979	0.764	3312	15	15	1.0951086956521738	2.0114734299516908	clonesig	False	False	8	4	64.89435359884375	6.720224828604599e-07	0.9999899999999999	0.5001669206856578	1744	0.21613865271720215	0.3391662913761984	1167.0	0.039716694883061066	0.12329353985623147	0.02545303279026356	1185.0428640842438	0.19764938075985888	0.013930494827349772	0.003031004913985193		0.39330447980165856						0.1230706543240317	3.5575974546664725e-06		0.019978321559919045			0.0014272380683799948		0.03835637002886346	5.668437640772363e-11			0.040089973390272135
98f54445-b151-4aeb-b8cf-91d743ba066e	Prost-AdenoCA	0.9566700784715114	1.924	0.675	2931	15	15	1.0006823609689526	1.9576936199249404	clonesig	False	False	8	3	45.66303010136471	2.554272966714705e-05	0.9999899999999999	0.4166258848282811	1253	0.28726507394200124	0.3679807430205854	1108.0	0.013364515523919152	0.02604079884589316	0.02689825805896353	462.0457427501679	0.20695927076743595	0.0018467481770566368	0.0583239775924571		0.3120468772363429						0.08562877768388015	0.0020444396880055235		1.4934214721581496e-16			0.012572089024405013		0.051382893684041364	4.485328409943589e-08			0.055267544529067465
0f9e70b3-24cf-4d76-af7b-84ace66ec5a7	Head-SCC	0.06447865233807726	3.059	0.238	6886	15	15	2.2693871623584085	3.3364798141155965	clonesig	False	False	10	1	0.0019761938601732254	1.0	0.9999899999999999	1.0	6886					0.0	0.018178604256776268	9055.158933639526	0.09541190386660578	0.025831054785399637	0.1566059808444252	0.03771841661690055	0.2957851452206092		2.1469998961216228e-05	0.013244163492555628		0.022129272872409275							0.03836097552005192			0.02833868592631368	0.0016938990983569732	0.0014278416633861529	0.10122811475359676
2660825c-68f0-4631-948e-6da158edbe9e	Panc-Endocrine	0.0	2.977	0.88	2665	13	13	2.1587242026266416	3.3350844277673546	clonesig	False	False	8	3	26.69136762679409	0.016393349289213502	0.9999899999999999	0.5681607053346575	1693	0.9999899999999999	0.23240166580013485	434.0	0.5661063470781404	0.5661063470781404	0.025016458004191063	1939.6448366642	0.04859175938286648	2.7195802628442247e-13	0.03872602446098495		0.5368395174153526	0.054715618294131914					0.2653379028356313	0.008150053768662685			0.0012510668122171658		1.5034085673768035e-07
5b560f4c-d2a3-43fa-b394-abef78bdefc1	Ovary-AdenoCA	0.683675503288818	1.707	0.9	5017	13	13	1.3398445286027507	2.094080127566275	clonesig	False	False	7	4	67.10593487568258	3.987426030541339e-07	0.9884725087079528	0.820265004468976	4362	0.16947759303867646	0.10485554577358898	521.0	0.06313094768393146	0.1627352644678679	0.01914742884874621	18307.318064451214	0.10142926482544463	0.001907447056793252	0.006529235234809925		0.3533585848090144						0.18201360185184612						0.004469248284166711			9.913554810854526e-11			0.013545544060788192
e127e9e4-c622-11e3-bf01-24c6515278c0	Liver-HCC	0.8638636363636364	1.961	0.759	13200	23	23	1.0807575757575758	2.020757575757576	clonesig	False	False	10	3	29.85127732617548	0.2883062973326811	0.9999899999999999	0.8979483934902289	12629	0.7271218977602509	0.05863804503865457	29.0	0.0346129851659247	0.0346129851659247	0.01686122249012356	3917.3510036468506	0.004720272717247355		0.017985236202732815	0.09024489135518213	0.014860516915467428	0.035347381339755395						0.000401152357718111				0.2907846135506057		0.005860054933233943		0.0866183561058665	7.788343289353763e-14	0.0010867759840096618	0.02304826703403023
7f795952-c623-11e3-bf01-24c6515278c0	Liver-HCC	0.0	2.919	0.86	1643	23	23	3.1606816798539263	4.136944613511869	clonesig	False	False	10	2	21.325342388936406	0.017233056184046313	0.9999899999999999	0.9463405121006432	1614	0.4422490972882725	0.05365948789935497	29.0	0.2487992172489577	0.2487992172489577	0.029341625057592725	766.8330700397491	0.003714933834294029		0.05033248721643572	0.07264600659444878	0.1032288724494142	0.02496863308541077						0.04218431513895345				0.40714956297237537		0.0072912491091026346		0.023281647801980224	0.012483822625790002	0.002582042216888076	0.010080384770385512
42629ae0-9410-4fac-8df1-2c276467deb5	Eso-AdenoCA	0.07852621096806316	2.585	0.479	14059	11	11	2.0603172345117007	3.06323351589729	clonesig	False	False	8	1	0.02982539345975965	1.0	0.9999899999999999	1.0	14059					0.0	0.021501683816046575	809.1781184673309	0.031966102452909324	0.0041083132905507525	0.002682229455165033		0.11549855684680113												1.2427730117456844e-29			1.0543601579331807e-07	0.20624461955446916	0.528682889809427	0.01885226028368072
d4ecbf52-f6a9-4394-9d3b-8eb8eee1b17b	CNS-PiloAstro	1.0	1.999	0.68	37	5	5	1.0	2.0	clonesig	False	False	3	2	0.10332297087035157		0.9217758633667462	0.4571979386218706	17	0.3208694958656397	0.5428020613781293	20.0	0.004460396273052947	0.004460396273052947	0.15632223801901418	7.013544797897339	0.3129541516747727				1.143033377564691e-09
ed46bb2e-97e3-4914-a086-de80e00d6ee8	CNS-Medullo	0.3122270742358079	2.609	0.958	916	6	6	1.6637554585152838	2.7510917030567685	clonesig	False	False	3	3	7.771962760456518	0.2120322599767216	0.9725209923853284	0.3353337771961897	201	0.4843156037154342	0.5909831635338313	693.0	0.02225820851479976	0.1113246827411334	0.030048311944158808	479.9008781909943	0.10346330204278438				0.20117803110753535						0.18786994297941606												4.4913650806688544e-05
551d5082-ab6a-4674-af0d-ce408f589949	Prost-AdenoCA	0.9161695447409732	1.884	0.46	3185	15	15	1.0003139717425429	1.9164835164835168	clonesig	False	False	8	2	91.6287955067819	6.608553906279209e-16	0.9999899999999999	0.6003117896452521	1920	0.435360423022436	0.3996882103547469	1265.0	0.08835686004611676	0.08835686004611676	0.02471398748328363	453.1619029045105	0.1025378402059834	0.01998801591110692	0.01790480233476369		0.3029263431085711						0.05337906934288597	0.020771045521959443		0.002995727104427605			0.001522301842228128		0.041114263683625835	0.005164042916502172			0.0007928389705235378
5255d645-d3d2-422e-8449-046cd21f4935	Panc-AdenoCA	0.91592005513439	1.986	0.732	2902	19	19	1.0844245348035837	2.003790489317712	clonesig	False	False	13	4	307.39384663155215	1.581396949390014e-50	0.9999899999999999	0.16492313701913874	494	0.25280918625260285	0.4063998986603124	1217.0	0.2297694676520405	0.4382370134942977	0.028374797939699388	10066.260839939116	0.1443239753633532	0.1090105233110954	0.0008097196580006112		0.08600111661687991	0.0005031551322420782				0.0010282521298677282	0.07791686494504453		5.0269023757139875e-53	0.03620343757653766			0.0002790311938398824		0.0463377458600041		0.021936176052864936	0.11463418777118885	5.5221868000752416e-05
0e872e0d-4711-4364-a5d0-6beeb6fd3ff2	Eso-AdenoCA	0.0	4.495	0.627	8345	11	11	2.6608747753145594	4.500059916117436	clonesig	False	False	8	2	36.71897481875203	0.0008127611301628411	0.9999899999999999	0.2405279589766349	1285	0.4170428522468566	0.7594720410233644	7060.0	0.020863493957658963	0.020863493957658963	0.03193496555610855	10395.69926786423	0.04326690855082788	0.005941550740093894	0.036970570425299706		0.17765724270184904												2.774722765294572e-09			0.028308529970036495	0.18017867509168106	0.2435938558843022	0.0823741852893946
1be81ade-7ad6-4e7e-90d0-f986b3fb0a25	Prost-AdenoCA	0.9350752177355502	1.901	0.369	1263	15	15	1.0	1.9350752177355504	clonesig	False	False	8	1	0.001843324149376713	0.9988190771929756	0.9999899999999999	1.0	1263					0.0	0.032113927929740764	21.65826797485352	0.16122546459271447	0.017650552113429138	0.005410881209141547		0.3849674364061543						0.1260889665790894	0.03206369668677328		0.0012781343533480195			0.0019302157895820285		0.07425978477398906	3.2306369889447682e-12			0.060101468135940576
7cb71498-6ada-43c6-912b-bad4f93cf580	Panc-AdenoCA	0.6248161622416596	1.732	0.551	12919	19	19	1.160693552132518	1.90200479913306	clonesig	False	False	13	2	19.004135483002763	0.7833524184565516	0.9999899999999999	0.8758399221912903	11402	0.31764389863928555	0.12416007780870515	1517.0	0.010176146124876162	0.010176146124876162	0.02039978816686326	2164.466465473175	0.08197830915431688	0.02855873461225165	0.34890826480431675		0.09420432245896072	2.601149487740092e-05				0.01903630874424062	0.06702779831355901		0.017214711580206245	0.007398339195453972			0.06336269080630143		0.034366282122249		1.2127970731662696e-15	0.002475347246648273	6.027934558346982e-09
3a49a936-c623-11e3-bf01-24c6515278c0	Liver-HCC	0.7459635043469953	2.195	0.78	10467	23	23	1.3469953186204262	2.2848953854972773	clonesig	False	False	10	3	491.05771306302626	6.503816656780763e-89	0.9999899999999999	0.8375602551128062	9368	0.2892989474249508	0.10341556873998957	1021.0	0.2939850525649418	0.4945812068328891	0.018805457056091667	1888.981580018997	0.012111474710574605		0.025000525804960025	0.04294576554185248	0.07446657743316168	0.030187985234042494						0.00012451712814793696				0.3378231916781862		0.0010254457350146412		0.03003383856590263	0.0017753240519019684	0.004337604814436697	0.009201584582160595
c2aafb9c-230a-43df-9a43-b34aa145a7bd	Kidney-RCC	0.8127841300454608	1.907	0.569	7259	13	13	1.0712219313955091	1.9552279928364789	clonesig	False	False	8	3	43.87980079457338	0.0005884077547438031	0.9999899999999999	0.5491851307791384	4619	0.3831768053081633	0.2556481127628999	1994.0	0.02102614555758286	0.022104141283046164	0.02039916963521959	3114.255940914154	0.010345906572908344	0.005711235292009308	0.03055057564575774		0.13134260948278625							1.9436701599206997e-27					4.627179321004801e-06		0.0369317933851537		1.7303265805957267e-35	1.583877658881466e-118
1bd74f92-47f6-427e-af6f-299c3a7fe023	CNS-Medullo	0.9717153284671532	1.974	0.705	1096	6	6	1.022810218978102	2.0173357664233578	clonesig	False	False	3	3	76.21780322427367	1.415389835928645e-14	0.9999899999999999	0.15883272312316155	165	0.4612618718850556	0.5757350007210743	728.0	0.07850678868864225	0.5971421589865361	0.05021692096618215	282.2000069618225	0.2788586565612703				0.5835628768834497						8.051083026374109e-07												0.13757765983592082
0bfd1068-3fdf-a95b-e050-11ac0c4860c3	Prost-AdenoCA	0.552123878828905	2.084	0.885	11818	15	15	1.419021831105094	2.290912167879506	clonesig	False	False	8	4	26.300838711555123	0.5306689364694255	0.9999899999999999	0.9216194870607254	11197	0.6276325804398231	0.0338164691145949	163.0	0.05543906224061978	0.24160144956949525	0.016477468015915552	9800.822744846344	0.05633102379546319	0.01701426062714493	0.21899066121562055		0.09373133064220347						0.3130771868867461	0.00012953671672960888		0.0064978088740970975			0.02081850933749984		0.023154799359079825	4.0368912563497205e-21			0.046345401483521065
f1d9124e-dfa2-415e-b8b8-dd872fd3e2cb	Panc-AdenoCA	0.6550684931506849	2.045	0.348	3650	19	19	1.278904109589041	2.178630136986301	clonesig	False	False	13	2	26.27583243255504	0.04210748423045853	0.991980375314596	0.9148888296104676	3423	0.4162582040424872	0.08511117038953314	227.0	0.0443215489009664	0.0443215489009664	0.019162390389611497	1680.8024294376373	0.2229542649346291	0.04818659953789195	0.0004346692408729366		0.20461632665136129	0.011874322555907143				0.016544616498450904	0.0904442271269956		0.010619815473241676	0.02405729909368724			0.008675549394068035		0.06593812817871288		1.3465660292129295e-09	0.01877002914133031	0.0003486291959806714
fc8130df-6bec-7627-e040-11ac0d485e04	Breast	0.5111850060459492	2.02	0.424	6616	20	20	1.6624848851269651	2.40674123337364	clonesig	False	False	12	2	23.19985851108504	0.15055081894105166	0.9999899999999999	0.8243976633152402	5957	0.5350603227147162	0.17560233668475755	659.0	0.018593058056779688	0.018593058056779688	0.015579068260978044	3117.945193052292	0.028530270933568913	0.14181511529348276	0.21457528781060087		0.13798102337290494	0.03530137073919536					0.13162442032269506	0.00046663963307774775	1.158188204775758e-12	0.0053955677835607905			0.15844895634188166				8.889465711250823e-10	3.340159066556852e-05	2.0070257410643602e-06
a47c2012-c13d-48ac-88b6-e09bfd50122b	Biliary-AdenoCA	0.8394241417497231	1.848	0.58	9933	17	17	1.0497332125239105	1.9386892177589847	clonesig	False	False	10	2	141.44788377272198	3.489843154494729e-21	0.9999899999999999	0.7612896161020856	7706	0.4261485495831282	0.23871038389790944	2227.0	0.055458249791914827	0.055458249791914827	0.023958182758449225	2258.458040714264	0.20017737972132305	0.06873473502291584	4.934054564013623e-05		0.0444659846274705							0.010561826871809451				0.00827444340290138	0.04366499239710886		0.011936076538119752		2.5765135660044828e-20	0.006250656897669922	0.129617646843431
f1534b2a-5350-442c-bb9d-8c7142668d31	Prost-AdenoCA	0.948831332912192	1.929	0.758	3166	15	15	1.0	1.9488313329121918	clonesig	False	False	8	4	33.43642108832864	0.020947141834811302	0.9999899999999999	0.24205570950392885	803	0.2172483869792033	0.5407396448391412	1792.0	0.00910138601449506	0.08667982335133373	0.028829616718823805	670.0530526638031	0.1750577338392625	0.016573363878044898	0.07384642899184114		0.4394152499362317						0.04626314783046393	0.03207456924490595		0.00031811179254829353			0.0027314225759265736		0.04150686594753696	0.0020443074956967627			0.030814582806737226
abe290ed-67c8-42bb-84f7-0d32a5f8f3db	Eso-AdenoCA	0.011719553149201565	4.056	0.609	14591	11	11	3.019669659379069	4.357206497155781	clonesig	False	False	8	4	340.52081526687834	3.434261378968679e-54	0.9808934632948014	0.08365655024160662	371	0.7512290355359227	0.3489100706510607	6005.0	0.02435804505378369	0.17826628313875004	0.028092693378882646	94457.55816340445	0.08491310960453323	0.032616720118190425	0.0017664004599387574		0.5835139179629139												1.5893070569318773e-82			4.402683182609622e-39	0.03579633956295253	0.08713209260042741	0.1707010072074453
f48c3c82-bebe-4b8e-909e-e1a51a7142ec	Eso-AdenoCA	0.35488707712491796	2.847	0.536	10671	11	11	1.6861587480086215	2.6220597882110392	clonesig	False	False	8	2	106.06971231597707	3.3679498088784385e-15	0.9999899999999999	0.7834453723933347	8744	0.4356710124609768	0.21655462760666394	1927.0	0.09473102663325172	0.09473102663325172	0.03037562309874545	22364.724602460858	0.0514967485367264	0.006287992377961351	9.115088962553915e-07		0.17133142275385013												0.0018018783153733477			0.00016602856248952238	0.14643264109396484	0.24680738699348576	0.2752729831260203
f50fb278-1f0f-406e-b341-eb3d1b97afe6	Stomach-AdenoCA	0.013029728020240355	3.168	0.479	7905	16	16	3.0213788741302974	3.555091714104997	clonesig	False	False	10	2	66.42261272585893	4.256378142069487e-08	0.9711668660517973	0.3523780190499246	1468	0.566627851768935	0.6476219809500762	6437.0	0.08269747176054187	0.08269747176054187	0.027160605282548482	2824.230618238449	0.10748337089066506	0.014114791487490003	0.0002607708121937558		0.20943479756472744												6.49975438365165e-38		3.130620870924652e-08		0.1111814743476442	0.20455484902133725	0.1715647568068151
131332b2-ff51-4bd7-a626-aff2ecea6135	Prost-AdenoCA	0.924069855732726	1.888	0.3	1317	15	15	1.0	1.9240698557327256	clonesig	False	False	8	2	17.045094651002728	0.01737511105175634	0.9999899999999999	0.9421715250459708	1298	0.6889784757431113	0.057828474954027716	19.0	0.6178285677298088	0.6178285677298088	0.03382273763862715	101.23619961738586	0.18403226798117944	3.008335502723132e-20	1.9009151487615466e-13		0.3909978938900655						0.17253448862029575	0.059261218779772966		0.029515113872718355			1.5380318163140448e-14		0.06219791505966483	0.00031885295001466216			0.0259630794418168
42e92d78-c623-11e3-bf01-24c6515278c0	Liver-HCC	0.02631578947368421	2.285	0.777	760	23	23	1.6513157894736843	1.6776315789473684	clonesig	False	False	10	2	17.859751734531528	0.03570231661354524	0.9999899999999999	0.9786373742246476	748	0.2661207248504543	0.02136262577535232	12.0	0.3620956215113135	0.3620956215113135	0.033651291049284916	81.91919255256653	0.007414849309394864		0.03062924882099252	0.07625157768833488	0.0021284693766100288	1.2058515837523177e-12						0.0004275409438932565				0.18122842759388064		0.008464461048830115		0.1537252879703129	4.611488687898833e-23	0.007740661344352909	0.006182620541672887
0e54cea2-d568-4a33-b9db-b698844e6ad9	Stomach-AdenoCA	0.6812381210969318	1.849	0.276	3683	16	16	1.4596796090143904	2.2519685039370083	clonesig	False	False	10	1	0.0020762747444678102	0.9999999999927456	0.9999899999999999	1.0	3683					0.0	0.024573728711038745	1166.8118579387665	0.11787736170419978	0.04669161631624528	0.06279237939906594		0.2865218762191733												0.023917456950602985		0.00017383700779443522		0.020467752950646127	0.04008712884962906	0.1418553437019
f8e61a02-654c-c226-e040-11ac0d481b60	Myeloid-AML	0.9558823529411764	1.929	0.723	816	4	4	1.0012254901960784	1.9583333333333333	clonesig	False	False	3	2	13.215162404452713	5.4305444017580105e-05	0.9999899999999999	0.9213756207579484	751	0.3025152251758481	0.07862437924205241	65.0	0.11268625224243732	0.11268625224243732	0.0377684160337439	23.00164294242859	0.34804425579668685				0.4192739073777383																		0.06805182231682311
f89ef95e-6e39-420b-a3c2-ccebcc69ce3b	Panc-Endocrine	0.5209929512718358	1.392	0.782	3263	13	13	1.0015323322096228	1.5231382163653082	clonesig	False	False	8	4	36.95591864870221	0.008155898541746377	0.9999899999999999	0.7536673498463112	2567	0.19399545000664492	0.17453203080157575	579.0	0.025548514196106157	0.13317687280075574	0.027752930806068863	926.8798081874847	0.0562562545058684	0.07061454313751606	0.18434125605574647		0.23182463053798066	0.00038298820781574726					0.14754953484460004	0.010090810488167195			0.010099722339599309		0.08662963249438928
98e8f23c-5970-4fce-9551-4b11a772fe1b	Skin-Melanoma	0.0	4.066	0.901	15703	12	12	1.999872635802076	2.7686429344711203	clonesig	False	False	10	1	1.1009974197950214	0.9999999972144956	0.9999899999999999	1.0	15703					0.0	0.030195778313037595	558.5186309814453	0.002382532398757602	0.000912972903687057			0.009503398948144812		0.6218110816311371	0.2687054133401903	0.03908763891184891	0.016014134906314446							0.0005719331699939793				6.369466386631881e-06	0.0024798351859689665
35cca3b8-c623-11e3-bf01-24c6515278c0	Liver-HCC	0.8276364599894012	1.838	0.6	15096	23	23	1.0470323264440908	1.9095124536301007	clonesig	False	False	10	2	348.2325855914678	9.027307673560102e-60	0.9999899999999999	0.5658067668048573	8609	0.4868483218456823	0.4341932331951408	6487.0	0.06995266489271068	0.06995266489271068	0.012393802197766108	2266.5595610141754	0.01430191206218116		0.05915300890939758	0.02177362275196326	0.029702555102803663	0.014228778064483085						0.004161338925850356				0.2986553246237048		9.409350338474771e-05		0.21798849682310464	0.012423719424038448	0.005945993223488339	0.008850449014823758
60aff7a0-4960-4ed1-922b-3233ccbfdba1	Panc-AdenoCA	0.7384403036576949	1.919	0.529	4347	19	19	1.2590292155509546	2.1320450885668283	clonesig	False	False	13	2	25.930849600081274	0.05843733114696997	0.990427028710098	0.9005763585768245	3969	0.33541555432485576	0.09942364142317406	378.0	0.05653078483204444	0.05653078483204444	0.02166766679386857	3158.304241657257	0.19482493671186385	0.061415560679035676	0.002656462245858184		0.2634772524936625	0.007725869793984044				0.02477459484287672	0.09871566275095724		0.008168847192908696	0.010926360570673215			0.039266170135489366		0.05161814474676787		0.00012092355709526897	0.02220908830857316	3.46435768402922e-05
6dc43234-4f07-4c53-8b07-8d78d9dbad3b	Panc-Endocrine	0.5439353099730458	1.365	0.969	1855	13	13	1.0	1.5439353099730455	clonesig	False	False	8	5	37.928639378864325	0.023392386769989768	0.9999899999999999	0.7141427394483528	1341	0.12545406046575178	0.1686533966017322	315.0	0.03770807980874147	0.14171065311340525	0.039479689356222654	179.65608644485474	0.051775292371819964	0.020155594776359156	0.0009185022799481561		0.4677329555041364	0.04968393174407272					0.15479589511922498	0.017203814608730068			0.0090059504819074		0.0505540769804397
e541b5b9-546d-47bc-acd6-4006ce0eec1d	Panc-Endocrine	0.5946887966804979	1.425	0.626	6025	13	13	1.0001659751037344	1.5950207468879667	clonesig	False	False	8	3	139.9621799886663	1.6630395431732104e-21	0.9999899999999999	0.6640511335395926	4285	0.2594888486166866	0.1780536889090712	1080.0	0.07514037798556916	0.07514037798556916	0.02131515688520558	1546.9738547801971	0.33681334857970924	0.03742989650414463	0.07333035208100716		0.1455915618018621	0.04484344878935923					0.14282720721843714	0.034034192997038124			0.0011630175365426648		0.024182736124068356
f047cb85-8f88-45d5-83c3-0416c9f3fff7	Lymph-BNHL	0.8492748301817514	2.036	0.665	5447	17	17	1.1173122819900865	2.0837158068661648	clonesig	False	False	10	2	41.60879000554269	0.0001101497232749118	0.9980546567245728	0.9084039354354366	5020	0.3532918296564606	0.09159606456456457	427.0	0.07939544070868576	0.07939544070868576	0.025377670942187087	850.6259379386902	0.08420478162888141	0.005059678004915761	0.14747264955817302		0.2806986402370835	0.04680087557416353	0.026789982144022385		0.02105712774830302			0.21846481738496865					3.201739099970262e-23				1.0921489534539518e-06	0.002697752764719258	0.03096084019040451
3f72f750-5666-44e7-acaf-a912d89475be	Lymph-CLL	0.9690569744597248	1.927	0.895	2036	4	4	1.0	1.969056974459725	clonesig	False	False	2	3	0.5455881924390269	0.9940987943297048	0.9999899999999999	0.7608009245549325	1684	0.2893558516306867	0.14647958133302544	309.0	0.0009129197843364967	0.005757502070455446	0.04229529976889237	483.5104203224182	0.19562657877230746				0.481927672126291							9.217031988393792e-09
c9e7cff0-aec2-4ff2-8091-7cbea2bf5991	Panc-Endocrine	0.663833805476865	1.803	0.958	10590	13	13	1.2536355051935788	2.08300283286119	clonesig	False	False	8	4	128.34400657750666	2.1657264213693103e-15	0.9935084849192876	0.8151680603787931	8929	0.23538772917763245	0.09809842046366496	1146.0	0.031980813850327805	0.164670073795407	0.022773199411328604	5004.1337871551505	0.007563373173376088	0.06884358625671701	0.14439329747660914		0.03607678287649027	0.04172156722683014					0.4279116832220085	0.0411635174325867			0.0407054282261685		0.03699853269641348
2564a262-03e8-467b-9ea2-f3ab38d75ae1	Panc-AdenoCA	0.0	3.753	0.95	5801	19	19	2.2178934666436816	3.976728150318911	clonesig	False	False	13	2	90.70659836623236	7.818970572523718e-12	0.9911554172165319	0.9464887022913212	5556	0.2600190735138808	0.05351129770868018	245.0	0.35241770253728033	0.35241770253728033	0.0221088176496234	3268.958959341049	0.2426591475366547	0.035451173783159644	9.428275145130276e-05		0.13211059639938008	4.928911347871792e-06				0.01946969299430401	0.13567866915400167		0.026825854387748087	0.02157883799688692			0.01732198512499212		0.06512407701364692		3.3568706864128966e-22	0.0073169743156755625	0.07758740852204954
c6bb32f0-c622-11e3-bf01-24c6515278c0	Liver-HCC	0.7518165105488925	2.092	0.705	11423	23	23	1.2183314365753304	2.1883042983454435	clonesig	False	False	10	3	329.67517497760133	3.519230936786974e-55	0.9999899999999999	0.7988327561918588	9752	0.3184287708074846	0.10183296758737767	1183.0	0.2150778021732589	0.2150778021732589	0.04068366940306871	2186.845092773437	0.017124839507154283		0.0031560973166225256	0.07919565191067722	0.09889631245710387	0.3220713958243657						0.037650413808714506				0.24943845299711576		0.05688473840222761		6.378245297361011e-05	4.535498637843337e-53	0.004501117241533495	8.039522037440347e-08
f920200e-f349-3730-e040-11ac0d4825cc	Myeloid-MDS/MPN	0.9933510638297872	1.994	0.737	752	6	6	1.0	1.9933510638297876	clonesig	False	False	4	2	6.908203598617548	0.018940157258494697	0.9999899999999999	0.8673591112491348	653	0.32387206993259304	0.13264088875086527	99.0	0.0563879980548484	0.0563879980548484	0.049963586716367685	158.50688433647156	0.14111103535501768	3.081303061462239e-08			0.6192068551413247
ce6154e9-3f3a-442f-a608-35e1bab66927	CNS-Medullo	0.98492950899368	1.943	0.96	2057	6	6	1.0	1.9849295089936798	clonesig	False	False	3	3	35.83865830116701	5.606287459418843e-06	0.9999899999999999	0.7678359862945405	1663	0.3006874794124018	0.17765656264345625	369.0	0.0603008091051076	0.5193054989556152	0.028742137876563587	131.98925590515137	0.3043522311438547				0.379460452590411						0.12959423238310286												0.05201100359040882
2b4feb84-89e4-4c38-8561-5ffab02c8132	Ovary-AdenoCA	0.6711042840075098	1.877	0.703	5859	13	13	1.2645502645502646	2.0964328383683224	clonesig	False	False	7	3	8.76150161557598	0.9021203376680212	0.9999899999999999	0.7669185244228423	4750	0.31177548117224	0.17711311873128255	1044.0	0.002676232731159689	0.019755273684433968	0.016124304188098647	5764.145845413208	0.0476249959357096	0.004869269980780212	0.28144562918886296		0.18812452462518384						0.2653910209760546						0.00861251104423269			5.1288358794610156e-11			2.630341802134555e-09
82b8cda8-fbff-455e-b0db-7ff6528bd6c8	Lymph-BNHL	0.4652513155507168	2.408	0.24	5511	17	17	1.59426601342769	2.568862275449102	clonesig	False	False	10	1	0.0022567061678273603	0.9999999999999946	0.9599929019301944	1.0	5511					0.0	0.03432012127928998	2401.969386100769	0.03159883988701192	0.02056878901352461	0.0999193609177732		0.2041646010139585	0.03884861731262803	0.005569342985149274		0.03318177400095754			0.036387316847757034					9.02658426953818e-42				0.014853404160748197	0.035042465610968285	0.14537914581671746
decfb419-63b3-47b0-9dfc-baae180566a0	Kidney-RCC	0.9072212065813527	1.867	0.44	4376	13	13	1.014853747714808	1.936928702010969	clonesig	False	False	8	2	20.84470014771796	0.02286138796142964	0.9787020361972032	0.9292354286790212	4078	0.2890695955771955	0.07076457132097938	298.0	0.04664210088831633	0.04664210088831633	0.026923801328492186	510.8097450733185	0.02374794243947693	0.00016458687619804631	0.026942369038806015		0.4756260904799605							5.345567642721268e-08					7.025128632991711e-18		0.01869983735463853		0.016189597075890058	3.223142347304886e-30
2b41746a-95c0-4875-afb5-c6d3d3ad30d9	Eso-AdenoCA	0.0	2.829	0.474	10450	11	11	2.6066985645933016	3.4788516746411484	clonesig	False	False	8	3	194.7339923271793	4.532825148233965e-30	0.9999899999999999	0.5099586953398828	5174	0.4499930493948771	0.3194804447501962	3276.0	0.10341017113146578	0.5914607578990055	0.023238640085133582	8811.504304409027	0.1429071289693488	0.0030305645802734685	0.08982526130169757		0.3095422778141977												0.007493243085128371			0.006264453462643163	0.06335471170989751	0.11899464571782276	0.0839392252151783
0db9309e-7b95-4ae3-b0ed-dfd4f38d11b0	CNS-Medullo	0.8671907323127844	1.876	0.969	2417	6	6	1.0769549027720315	2.0024824162184527	clonesig	False	False	3	3	8.400604838694562	0.2993143753543201	0.9754145638102112	0.9140855265299976	2265	0.26279908682228714	0.060054931852539614	143.0	0.02621080595324177	0.13597404117665046	0.024476892735782185	818.4688272476196	0.1391528073278062				0.27828382054884665						0.3561710341347305												0.004176463398127637
fc96e36c-67f1-4c02-e040-11ac0d48393d	Bone-Other	0.6982478909798832	2.253	0.93	1541	8	8	1.2913692407527582	2.3692407527579493	clonesig	False	False	6	3	12.436154397353675	0.2448045369973788	0.9648721934000916	0.7589097708486756	1317	0.7298997688175966	0.13115968544343976	51.0	0.02758095345943468	0.06294921335340686	0.04041090050342672	491.2788219451904	0.15181107815672076	8.128414692170989e-27			0.20419444723159474						0.2345844076855913						0.015704625262343848				6.109833896994805e-15	3.0210137341994136e-08
140d5fa9-afbe-444e-a7e7-6a4cb4ab2923	Lymph-BNHL	0.7226431589683812	2.162	0.68	13726	17	17	1.4344310068483168	2.376001748506484	clonesig	False	False	10	2	24.132496659440218	0.3291475214080543	0.9999899999999999	0.9742482441134857	13526	0.3737729110785095	0.02575175588651132	200.0	0.06415664930915532	0.06415664930915532	0.020286038177203584	4336.750699520111	0.05902389731858605	0.006882356040332156	0.03878028929286095		0.22775229977807546	0.026563591644519144	0.008385949121099637		0.0120334295674036			0.26679718116742823					2.1779498823476744e-33				0.04400922753592528	0.06775098510995714	0.02444732882287232
46e166fe-3b20-49ad-98db-42c854c61c93	Panc-AdenoCA	0.8510582010582011	1.758	0.809	3780	19	19	1.0113756613756617	1.8653439153439155	clonesig	False	False	13	4	215.2017187878228	7.592645739699857e-32	0.9950112160522828	0.8048833009049801	3176	0.7442832412813309	0.08293565917336063	178.0	0.3196746660245433	0.4529942101967858	0.02702093322337775	566.9258208274841	0.2968534623840365	0.026915988968356185	0.0007284670208679327		0.2051809539147623	3.2387875260475996e-07				0.015956509249116152	0.13293321124624272		0.010720948122685179	0.02888107971346644			0.01585735556268864		0.03563268753704716		7.037754002533297e-09	0.008895350205061141	0.026876166714836502
9c949c63-aa63-4a84-ac5a-b5260775cee6	CNS-PiloAstro	1.0	2.0	0.4	115	5	5	1.0	2.0	clonesig	False	False	3	1	1.4116747024672804e-06		0.9999899999999999	1.0	115					0.0	0.07383078958315613	1.0767903327941897	0.3427113148314534				0.2388871870877845
8a2580c3-9c89-4cb0-b94d-3eca15dac1c3	Liver-HCC	0.14625706810701325	3.113	0.636	11849	23	23	2.022702337750021	3.2958899485188624	clonesig	False	False	10	2	22.749806951993374	0.2976579877990831	0.9999899999999999	0.9369692143395759	11545	0.4485189432301699	0.06303078566042747	304.0	0.03485279665651286	0.03485279665651286	0.017767559363607553	5634.931776285172	0.0008663819484974168		0.022598064962608917	0.1072922109551602	0.04839513721500428	0.03015206932968972						4.858866327327256e-07				0.10863350013094283		0.005844782619810143		0.08211141905608611	0.0015550453763361171	1.5080037397362033e-07	0.06051087825789413
79fa8423-2014-4536-a1f9-cb48aed3c45f	Kidney-RCC	0.915415019762846	1.946	0.569	5060	13	13	1.0351778656126482	1.985573122529644	clonesig	False	False	8	2	28.016449493326945	0.002777644904586196	0.9907660059480352	0.9334123272906396	4776	0.3501434268516982	0.06658767270936261	284.0	0.06582940327948261	0.06582940327948261	0.02074530401867697	669.9933187961577	0.04507523752494254	0.004465798440092192	0.04097932912888122		0.1408943961800601							2.4341886665599256e-07					0.00023198520725874224		0.01491190464959216		2.8206075028984022e-11	7.532096374893922e-35
f8e61a02-90ec-96fd-e040-11ac0d481b5e	Myeloid-AML	0.946070878274268	1.948	0.506	649	4	4	1.012326656394453	1.958397534668721	clonesig	False	False	3	2	2.4218394906565663	0.01870109105991577	0.9999899999999999	0.4422802681785488	285	0.5332323565218171	0.5577197318214515	364.0	0.012078668243623691	0.012078668243623691	0.0487379907865522	367.7042474746704	0.21022365655972386				0.5718298844941514																		0.0991788632474649
f221c897-6ad0-0df9-e040-11ac0c4813ef	Bone-Osteosarc	0.020762190957519463	3.024	0.58	7321	10	10	2.161180166643901	3.371124163365661	clonesig	False	False	7	2	106.11833206232404	2.629817271729839e-17	0.9999899999999999	0.6202750302952093	4687	0.4294617478481236	0.3797249697047905	2634.0	0.021038757508167416	0.021038757508167416	0.01834242188783313	14611.077712535856	0.029980498434146605	0.02058012753584509	0.19852028856788748		0.2327445845571071						0.04370681628620311						0.012536258832853095				0.021191428433729183	2.9841225451909693e-12
7789ef18-c623-11e3-bf01-24c6515278c0	Biliary-AdenoCA	0.6614620298083748	1.917	0.31	9863	17	17	1.2400892223461422	2.0823278921220725	clonesig	False	False	10	1	0.010673928656615315	1.0	0.9999899999999999	1.0	9863					0.0	0.02659813749368584	373.61945700645447	0.04172155489029513	0.02509865742414671	0.3446584604129702		0.020596177694765037							0.009673264601477504				0.013711781315191731	0.04668187627270574		3.1800432634899603e-11		0.004032006584852785	3.064110402431724e-50	0.030895636850816224
fc8130df-24d9-32f1-e040-11ac0d485df0	Breast	0.7129203539823009	2.172	0.75	2825	20	20	1.3791150442477875	2.2895575221238937	clonesig	False	False	12	4	36.075120771070935	0.04719177762534561	0.9881135449385632	0.8086465085367046	2451	0.378597182693264	0.1306194865034545	335.0	0.04678796442063893	0.39288891980705204	0.03281659372456193	1351.5959544181826	0.14819394660393048	0.1000849554201626	5.687744517189417e-10		0.3006774803453176	0.04608773069779158					0.08276308394032524	5.5627562635009886e-08	0.0012525166826895676	3.074548353646466e-26			0.004018877925931529				3.3480656833608784e-24	0.0008443122688650207	0.036288438236901296
fc8130e3-023d-c7d4-e040-11ac0c483295	Breast	0.018711261840720386	3.64	0.87	8551	20	20	2.7635364284878956	4.146064787744123	clonesig	False	False	12	2	95.60734654506086	3.678908338316877e-12	0.9999899999999999	0.4215513265331759	2412	0.4631696414877113	0.5784486734668255	6139.0	0.06459774184894285	0.06459774184894285	0.017826661175663762	6276.8877346515665	0.0746438300248607	0.025621434119499083	0.08067067241158217		0.3237998125150044	0.002186667305199721					0.08639405058543045	0.0023212643449279035	0.010845644335347031	0.006698013398469561			0.003764758549271525				1.6436400193972776e-08	0.018211350469074482	0.0589797835042928
fc9f998b-cc72-f6ea-e040-11ac0c482425	Prost-AdenoCA	0.9248672927725602	1.91	0.413	2449	15	15	1.0	1.9248672927725603	clonesig	False	False	8	2	7.340892745312885	0.515932517932461	0.9999899999999999	0.5718784083031155	1403	0.3596044789680304	0.4281215916968844	1046.0	0.004857174281660548	0.004857174281660548	0.027830581343235315	162.84621238708496	0.22360036903921515	0.003440052575545433	0.019873040694571797		0.34319127738696104						0.09895388916882436	0.0016179601554997874		0.013186498077543692			0.006764888861585835		0.0379098325888528	0.0013851659623025402			0.00957382173570922
60e78c80-41a5-456a-9a81-9007d18fd72c	Panc-AdenoCA	0.051418439716312055	2.922	0.324	5640	19	19	1.9354609929078013	3.0687943262411346	clonesig	False	False	13	2	71.59124642168172	1.630101914033034e-08	0.982011737547075	0.8485494254493035	5282	0.5277332757791959	0.15145057455069486	358.0	0.23132450140321206	0.23132450140321206	0.028517561808736363	716.098610162735	0.1625598067579663	0.042258546472252835	0.0390668091211922		0.2496038424205761	0.0017113941104789582				0.033373362804133486	0.14587743107642212		1.2241766762693524e-07	0.03243404676520556			0.05165071325722218		0.030968967082805075		8.156102297324301e-22	0.008004367403803073	0.008255679291140967
f87d7c27-eeef-920e-e040-11ac0d48388d	Bone-Osteosarc	0.026376146788990827	3.533	0.87	4360	10	10	4.802522935779817	6.0993119266055045	clonesig	False	False	7	3	213.9992302432656	6.107408495363374e-38	0.9848751284710914	0.6694996822865299	2915	0.20272301486244448	0.2541754712769514	1073.0	0.20920909942521335	0.6313633041452046	0.026367183987522063	18102.078439235687	0.043608727932735084	0.1079361126830633	0.1356725125865453		0.18259498452335274						0.2075607491193969						0.09500355599572344				0.0014644715145804368	0.006867849028257886
1193a9c4-5aab-4cd7-a690-60c96bd1172d	Lymph-CLL	0.9211165048543688	2.044	0.978	1648	4	4	1.075242718446602	2.0716019417475726	clonesig	False	False	2	2	3.3006733229522074		0.9952496445488438	0.9276938064624414	1537	0.3111681178159782	0.07230619353755842	111.0	0.016172198642527058	0.016172198642527058	0.04495066865152514	229.29537630081177	0.08529330809183748				0.6690508365178216							0.0001394952963133715
9fb6b7be-0084-48f7-a256-6d170e72e97f	Head-SCC	0.5624164661855119	2.448	0.2	3741	15	15	1.5626837743918738	2.5351510291365944	clonesig	False	False	10	1	0.0018396056620986199	0.9999999999962182	0.9999899999999999	1.0	3741					0.0	0.026038220733105882	228.92148518562317	0.1201815236366717	0.06911711804176929	0.07999224202465885	0.01586915542730723	0.29498717533779545		9.582088677622017e-06	0.008526128442464937		0.029781454021462924							0.11696375931885115			1.6902297988915063e-05	1.7941568141643086e-07	0.010555690139806187	0.12093622792407692
f940cea2-7e79-e422-e040-11ac0d483224	Myeloid-AML	0.8571428571428571	1.93	0.441	21	4	4	1.0476190476190477	1.9047619047619049	clonesig	False	False	3	1	2.2322751647152472e-07		0.9978786536862672	1.0	21					0.0	0.34794951483266945	2.0020208358764653	4.3977847370132467e-63				0.8664059605187231																		0.05200406737572864
49ad3c8d-88cd-43cd-a273-1623fe2aec0b	Kidney-RCC	0.8678772698810271	1.971	0.537	4791	13	13	1.0811939052389898	2.0302650803590065	clonesig	False	False	8	2	6.415939675614936	0.8119656284695219	0.9999899999999999	0.9480991744223488	4588	0.3734677523171676	0.05190082557765082	203.0	0.022569610701152376	0.022569610701152376	0.016060673339575414	1019.5878005027772	0.039244478490614486	0.005623602543248025	0.009848725369113137		0.12507193546674386							4.737809809682333e-07					0.0020358510065343143		0.02162972508742249		7.113927924201535e-09	4.688338840284826e-25
34a445c2-1eb4-4a9f-8838-cddc2f82aae4	Stomach-AdenoCA	0.06410821012897137	3.335	0.152	15895	16	16	2.653727587291601	3.532683233721296	clonesig	False	False	10	1	0.012931669712997971	1.0	0.9999899999999999	1.0	15895					0.0	0.017750851270698698	7979.363040685655	0.06854181065498073	0.03136493820288954	0.013765223981308942		0.058853412753128914												0.012982031694884249		0.01523808677826935		0.12799851584628413	0.3140500188222469	0.08773934057774742
30a8f292-c623-11e3-bf01-24c6515278c0	Liver-HCC	0.5790854145284525	1.702	0.7	8769	23	23	1.1522408484433802	1.8053369825521723	clonesig	False	False	10	3	125.10440605280745	1.900779379832053e-16	0.9999899999999999	0.3694062543097855	3465	0.3593373685404991	0.3730160266062377	3530.0	0.035303189249944016	0.05862941547182154	0.021119943681098537	7025.078531742096	0.012069120808170302		0.00023462848671730385	0.03683068751992953	0.024773060651376383	0.022691476774124888						0.0013541442113632663				0.25770926666536115		5.861867374974797e-23		0.09124249120737364	1.061469076106324e-08	4.886581183121758e-34	0.01989126509753055
4808f9e1-452d-45eb-9b87-2f87c67d3452	Lymph-CLL	0.9716088328075708	1.918	0.975	4438	4	4	1.0002253267237495	1.9720594862550695	clonesig	False	False	2	5	271.5052136643935	2.7730594617712747e-47	0.9999899999999999	0.5644342692734541	2603	0.3012985182784273	0.2354934041348108	1239.0	0.13240905894476265	0.9034107209004753	0.04709390506103285	3791.24678850174	0.15814183316918856				0.5663513652499174							6.37082933244195e-131
f54d6b6f-3bc2-41dd-81d0-74cf9e1e90e9	CNS-PiloAstro	0.9591836734693876	1.93	0.284	98	5	5	1.0	1.959183673469388	clonesig	False	False	3	1	7.689746053074488e-05		0.9999899999999999	1.0	98					0.0	0.09149530378718776	1.5497877597808838	0.2062619702150226				0.389064401763996
046d7386-95c8-4501-9e55-c85bec272a7a	Panc-AdenoCA	0.7416774193548387	1.821	0.46	3875	19	19	1.1081290322580646	1.9535483870967745	clonesig	False	False	13	2	49.34586167026282	2.4353680304707945e-05	0.989804159423526	0.9302567051758942	3643	0.3766211956098928	0.06974329482410667	232.0	0.2017730165266629	0.2017730165266629	0.017598711050231624	1300.5348646640778	0.2229364486555356	0.03390582355460707	0.011677579313883251		0.23371521726725794	0.0048060928825238245				0.028463384155921624	0.12049663165198456		0.011097152409337023	0.008617312433073144			0.036431946982291484		0.033529606204189384		4.9513329046441466e-24	1.4986096534410467e-08	0.017687838560801337
7fcd8af9-4d73-4c97-95cc-b30b09f21bb2	Panc-AdenoCA	0.8283304390969982	1.679	0.419	4031	19	19	1.0002480774001488	1.828578516497147	clonesig	False	False	13	3	49.69843838128872	0.0003843496730444168	0.9999899999999999	0.8695213024707162	3797	0.8240966296893227	0.08089961618611154	43.0	0.5447237853687008	0.5955741471294349	0.019166657975873712	958.0903058052063	0.2384936892838272	0.05836924402438739	0.042724468801196035		0.11054224309942226	0.002383729212929061				2.593940493459806e-06	0.23064468461852		0.010102624513977669	0.012028429850646692			0.03217215169206298		0.05285421972005749		1.8265145233209797e-29	0.00307531602033877	0.02319445266884791
c5ad7238-c622-11e3-bf01-24c6515278c0	Liver-HCC	0.5818147304479878	2.344	0.6659999999999999	15804	23	23	1.4697544925335355	2.4955074664641863	clonesig	False	False	10	2	69.47436479845783	2.4196225464583388e-06	0.995370905785303	0.7351712469008438	12811	0.5412401939170368	0.2648287530991541	2993.0	0.018547970520744198	0.018547970520744198	0.020960911662174724	6901.8982219696045	4.455223974974126e-05		0.00020131116921262164	0.10506168049105626	0.05014034455633479	0.026079345953063673						0.0005332917542931039				0.21478012292947246		9.162670049628044e-07		0.05676834486827729	8.081018193702283e-17	0.0008613669053078971	0.043764237591656235
c8f64a71-e545-4eb6-9da3-2d43ae0c2627	Kidney-RCC	0.7605347774581147	2.023	0.488	5909	13	13	1.2536808258588594	2.1710949399221526	clonesig	False	False	8	2	35.974570230057004	0.0002507041374811163	0.998560621313792	0.8692519457915132	5214	0.3017632951515925	0.13074805420848734	695.0	0.03917414522353169	0.03917414522353169	0.0191699120087332	1424.355708360672	0.04965902597717621	0.013177537033706423	0.03289975023574215		0.16813279270556578							3.47665320806624e-05					0.010618037395445696		0.00622804249337509		2.2053019139968188e-20	9.135955888522031e-21
47d77750-c622-11e3-bf01-24c6515278c0	Liver-HCC	0.1856229412904476	1.912	0.72	5161	23	23	1.495252857973261	2.0759542724278237	clonesig	False	False	10	2	8.805248118849702	0.8054955911557837	0.9999899999999999	0.9810230382282252	5076	0.2416324174778612	0.018976961771775862	85.0	0.025275538908137718	0.025275538908137718	0.019428150355516077	3445.5370769500732	0.0037210540595330435		0.011296717359612546	0.010322943426417002	0.02296222488254685	0.02250940045432873						0.001126392333667803				0.20004161844804327		0.005841422569248875		0.060305503820336975	4.8463046349635286e-14	0.002088317952219998	0.0343159610674761
7d2da7ba-f57c-4083-9572-6fa98008083b	Eso-AdenoCA	0.7978065802592224	1.675	0.485	5015	11	11	1.0005982053838485	1.7986041874376866	clonesig	False	False	8	2	11.780162493087118	0.35541494829228604	0.9737683624785765	0.8373678958026373	4370	0.5142046188630519	0.16263210419736376	645.0	0.016715124313159357	0.016715124313159357	0.029774499606094237	647.1819822788239	0.08934085992791861	0.03117664070102468	0.002136881257662227		0.17212523175742905												0.01346171045645437			1.3126784068935115e-18	0.08004690201707504	0.23925033729992465	0.075377039570728
a9a240f3-d237-4bb8-b968-e4a3cc7c2633	Lymph-CLL	0.9957918898240244	1.987	0.96	2614	4	4	1.0	1.9957918898240248	clonesig	False	False	2	2	1.0834201308243792	0.27708423200218424	0.9999899999999999	0.8831441810295035	2315	0.3286441899449743	0.11685581897049625	299.0	0.003876879978162329	0.003876879978162329	0.04726462783345238	225.74162411689758	0.14603818258138487				0.4867730957785349							4.3996015159174615e-28
559c30f2-8ae7-43c8-819c-800261065e06	Panc-Endocrine	0.0	2.75	0.66	4580	13	13	2.029694323144105	3.1366812227074234	clonesig	False	False	8	3	55.068323460945976	2.1515507115279585e-06	0.9999899999999999	0.6642837756933886	3300	0.3024988941232852	0.24752691865876544	1223.0	0.01725483484948276	0.3011225541091608	0.0336326484591584	1507.828227519989	0.020089912741184282	0.01473517467043492	0.019453127925421285		0.2677491774169395	0.06049393359780391					0.27209669416550264	0.030976956026158825			0.0059680937066553036		0.02829565882647235
45614404-2149-4468-848c-0796e3757d62	CNS-Medullo	0.8700906344410876	1.972	0.825	331	6	6	1.0574018126888218	1.9848942598187311	clonesig	False	False	3	2	8.72055302643821		0.9908019572531844	0.4410079884746825	145	0.31189928777611303	0.5589920115253177	186.0	0.06576361170922362	0.06576361170922362	0.07162539992494782	31.64408016204834	0.2978984103667992				0.27876916214780617						0.08195998321186745												0.015477841038066938
b86678f3-c9cf-4ba4-8248-3efb2a7c4884	CNS-Medullo	0.048316922372337985	3.618	0.966	4367	6	6	2.3361575452255554	3.9116098007785673	clonesig	False	False	3	2	34.19149162127724	6.026004478342442e-07	0.9910940213635268	0.22183246673681492	424	0.545943055191481	0.7781675332631857	3943.0	0.09550044570351268	0.09550044570351268	0.026460200136361276	2700.3989334106445	0.3059191338397632				0.2806067435200826						0.14583589931249966												0.05162428051535398
f8593ac0-9480-22a0-e040-11ac0d48697a	Bone-Osteosarc	0.047280542238386514	3.158	0.615	6049	10	10	2.466027442552488	3.534137874028765	clonesig	False	False	7	2	70.9929236840544	4.7330589775523504e-11	0.991311835328832	0.5693751667091826	3705	0.5796529594619487	0.4306248332908175	2344.0	0.16659085311658106	0.16659085311658106	0.0255586439056362	11221.097418069841	0.03391688058316042	0.009226247010412386	0.2174684136376593		0.19265759162319576						0.12409611879362918						0.015762760725106247				0.029604926289417938	0.07552965966229656
fabf1f6c-c622-11e3-bf01-24c6515278c0	Liver-HCC	0.0004912797838368951	3.3680000000000003	0.269	4071	23	23	3.2338491771063618	4.759027266028003	clonesig	False	False	10	1	0.010374234123446513	0.99999999952496	0.9999899999999999	1.0	4071					0.0	0.028442203601353477	429.12823724746704	0.01566615666914976		0.0393283881833183	0.0298297427465262	0.014143377106975262	0.013843487357752505						2.8283406932298738e-08				0.3119950392112587		0.017503871993146437		0.12095699643471967	1.9906556173976143e-06	5.969099474569558e-35	0.033989220819623564
4e596add-a7c5-4617-9649-b4ac6612e39c	Prost-AdenoCA	0.9252336448598132	1.929	0.14	428	15	15	1.0	1.925233644859813	clonesig	False	False	8	1	0.0005496032754308544	0.9878563153688508	0.9999899999999999	1.0	428					0.0	0.05352923212487324	6.326596021652223	0.2012285841624172	0.011701158892719105	0.026786577369208302		0.32771021576288595						0.09972769362953528	5.123497477217184e-09		0.007444159410702014			0.005965741770065776		0.0481062703175608	9.229296428268276e-10			4.312921977251823e-05
da10f77f-4414-4125-b359-de596421cca6	CNS-PiloAstro	0.9655172413793104	1.931	0.5660000000000001	87	5	5	1.0	1.9655172413793105	clonesig	False	False	3	2	10.911034247375936		0.9904274912792852	0.7309913149442514	64	0.3549614929400208	0.2690086850557483	23.0	0.3615625616790584	0.3615625616790584	0.10240337666240948	7.741699934005737	0.5181738917811736				0.05324600287616161
0ab4d782-9a50-48b9-96e4-6ce42b2ea034	Skin-Melanoma	0.2560751379019033	2.019	0.8759999999999999	20123	12	12	1.3431893852805248	1.8401331809372359	clonesig	False	False	10	4	42.704955705965396	0.2844800476375292	0.9999899999999999	0.9815725950040266	19866	0.5175248040860033	0.016330464316191208	217.0	0.02721047305445501	0.09238279402370786	0.03446049059163385	2428.7434449195857	0.0010477565370398986	4.0084453246054686e-08			0.014843429859516572		0.8137777989817985	0.11897724214239255	0.025091884390005544	0.0195144926947789							1.6386176559127818e-35				0.0002553655159235829	0.0008680049295995442
da5b9926-c622-11e3-bf01-24c6515278c0	Biliary-AdenoCA	0.5057987280209503	1.6369999999999998	0.456	5346	17	17	1.220164609053498	1.8101384212495324	clonesig	False	False	10	3	370.5862586676667	2.7141207793860214e-67	0.9999899999999999	0.5631093237238963	3114	0.4324225924417684	0.26068805189870153	1303.0	0.2104675995625065	0.6711383115473805	0.02739744598392294	22491.804679870605	0.17858139961941433	0.015447309548328797	1.194022528827318e-07		0.30043227422579466							0.059569962679643026				0.0007742133405017839	0.006536964426214316		0.03990091447277744		0.005483238156310514	0.02943865159545425	0.06802630137396551
bd2f8133-3e71-4c5e-998f-0c1a9fdfb75f	Stomach-AdenoCA	0.08122137404580153	2.7960000000000003	0.168	6550	16	16	2.0018320610687024	3.136030534351145	clonesig	False	False	10	1	0.0014801561774220318	1.0	0.9999899999999999	1.0	6550					0.0	0.028455720810799112	4296.7576134204855	0.05817845961961035	0.04393472871326057	0.1218768274056682		0.17396365528323796												9.631405413800506e-16		0.018278517816705232		0.024042631275929274	0.060188487156372525	0.0592249417445567
9be1246b-3dc1-4928-8b89-2d5ed0c866e8	CNS-Medullo	0.9577397910731243	1.922	0.924	2106	6	6	1.0	1.9577397910731245	clonesig	False	False	3	2	2.8038231056998484	0.18966749747882206	0.9999899999999999	0.9406467679282012	1985	0.32430931555850384	0.05935323207179841	121.0	0.0046217974777643675	0.0046217974777643675	0.04805926248043345	147.15226340293884	0.2858830177449649				0.515233365632918						0.0026050733285773557												0.08112113725749134
81b4dd02-34ec-4ddc-8818-ed888a60ad88	Lymph-BNHL	0.8411665461557002	2.024	0.569	4149	17	17	1.1082188479151602	2.0510966497951317	clonesig	False	False	10	2	56.11588654834486	1.4574505481335722e-07	0.9999899999999999	0.7438101065631246	3268	0.5215815960272739	0.2561898934368748	881.0	0.08315512729172292	0.08315512729172292	0.02683519495826522	611.3249804973602	0.08290449468442304	0.006528689813909682	0.154836776212897		0.24402173997308205	0.04737203231484846	0.02698970816181536		0.020285841568593446			0.16541020693585468					2.9419933096090084e-57				4.155506122921034e-09	0.010753647522308445	0.11262993988823508
c9ca979d-b3ad-4ff0-92d0-140105413d28	CNS-PiloAstro	0.9880239520958084	2.001	0.67	167	5	5	1.0119760479041915	2.0119760479041915	clonesig	False	False	3	2	1.1520857228242676		0.9656775914828121	0.7149510840394178	124	0.417007004096874	0.285048915960582	43.0	0.052610209558955456	0.052610209558955456	0.08096815760890988	61.159523010253906	0.17656965937850308				0.5357001568839282
cdc2c513-590f-444b-9347-32ba365313a7	CNS-PiloAstro	0.8505154639175257	1.93	0.462	194	5	5	1.0051546391752575	1.8608247422680413	clonesig	False	False	3	2	4.493526166989341		0.9999899999999999	0.6859329800140992	137	0.5494310811671707	0.3140670199859007	57.0	0.04200103257527055	0.04200103257527055	0.07148224552233469	73.67572999000551	0.30201911806572224				0.15737754245838076
0bfe2ac9-0af8-c248-e050-11ac0d487e1c	Prost-AdenoCA	0.5453125	2.257	0.9	5760	15	15	1.717534722222222	2.597743055555556	clonesig	False	False	8	4	58.12401901758858	3.24473461126141e-05	0.9980085071002099	0.9085771412944604	5435	0.4406362655140312	0.08060840287223196	298.0	0.04580120826507717	0.742796164403341	0.024774926129925958	49992.63765501977	0.06023558513869898	0.02767809559563169	2.08558798573844e-05		0.2410903655952394						0.06448482543680666	0.07343769454535462		0.004228011823378378			0.02512268211757016		0.062242838893582876	2.539868484095032e-63			0.11023794200115314
c6a28615-1b92-4085-956e-eeedb2573c03	Prost-AdenoCA	0.8500394632991318	1.916	0.64	3801	15	15	1.0568271507498026	1.9618521441725865	clonesig	False	False	8	3	44.305448173923644	7.386430572604101e-05	0.9999899999999999	0.7806864189202362	3115	0.2819750948801794	0.16561502425921104	635.0	0.03276096221614555	0.19834110224959636	0.026731563813288072	446.19107580184937	0.0937063181022762	0.020463137056780902	0.0009540077884657033		0.336127778060668						0.12625314945300653	0.03104484174018228		0.00507643328228426			0.01382100839816341		0.021583752090354232	3.558218958581266e-05			0.0008527621543415263
c158ac2a-c622-11e3-bf01-24c6515278c0	Liver-HCC	0.9400693412580484	1.951	0.187	2019	23	23	1.003467062902427	1.945022288261516	clonesig	False	False	10	1	0.00824799445035751	0.9999997955793238	0.9999899999999999	1.0	2019					0.0	0.03637570044313559	127.98587775230408	0.005193974559511061		0.034923730242055286	0.0016701271683176749	0.000728375492921455	0.020192819840536582						0.01853268023912125				0.2908178561567178		0.006477636513463001		0.06548421270588281	0.0018556450031375843	4.576735075550937e-28	0.09538424872975963
f0a33adc-ea90-46ef-a24a-a8d7e4e15db3	Eso-AdenoCA	0.005392013990090353	4.265	0.29	6862	11	11	2.139609443310988	3.507140775284174	clonesig	False	False	8	1	0.013402378419414164	0.9999999995593446	0.9999899999999999	1.0	6862					0.0	0.02741371270016247	868.6329138278961	0.04392606520189909	0.00783931758329581	0.00331395328204348		0.15065497213764426												5.2144869135819176e-05			7.068729894875815e-08	0.1849874240308638	0.3342606175402129	0.12571055411563187
7fba5aac-c622-11e3-bf01-24c6515278c0	Liver-HCC	0.0	4.604	0.278	9948	23	23	3.030357860876558	4.9957780458383585	clonesig	False	False	10	1	0.06155558658065274	0.9999999999999242	0.9999899999999999	1.0	9948					0.0	0.018297438723126308	2676.318885564804	0.012648697942850687		0.007503429855717216	0.04023308241151149	0.04991829623285299	0.018981700509698468						0.015281186064216103				0.18363528652682504		7.119002677955367e-05		0.06262644218159888	3.249062627105936e-12	0.001095921142808056	0.03986968126485252
2ea2294d-fab9-43ae-a222-370487495b06	Prost-AdenoCA	0.8577663671373555	1.93	0.6890000000000001	3895	15	15	1.065982028241335	1.9897304236200255	clonesig	False	False	8	3	25.225527922833862	0.041027035715404434	0.9999899999999999	0.8773624063933408	3578	0.2234548079506609	0.07334635009054924	289.0	0.027476344883992088	0.11783283661938028	0.02437377485640845	655.4173228740692	0.10920889479148464	0.014966331114026966	0.003951519134318079		0.4556781591524796						0.10949158376238764	0.00959314624881856		0.011365342396098668			0.006598578491726181		0.040665669436051634	2.2524453656171466e-05			0.012168312315543791
289790a5-77bd-49a9-a1ec-478a8ecacd7f	Prost-AdenoCA	0.8867102396514162	1.944	0.672	3213	15	15	1.0600684718331777	2.00093370681606	clonesig	False	False	8	3	17.521694172777647	0.2264837509078337	0.9999899999999999	0.4708784814716263	1631	0.2775634623384639	0.3317775787930641	1111.0	0.0038083182281682952	0.038945108583314125	0.025570941788962537	1595.718816280365	0.15488862195278866	0.012761300615155177	1.6997827090419104e-06		0.4468381112513654						0.11468081402757968	0.009942417556444285		0.00317355429589682			2.382505850973672e-28		0.02301182824579655	3.7514215157619263e-10			0.06861136458551292
2a8d63eb-0174-4213-9214-413f391f512c	Ovary-AdenoCA	0.2203767972235994	2.645	0.78	12102	13	13	2.014460419765328	2.8603536605519753	clonesig	False	False	7	4	56.183298318181194	0.0006831175597256564	0.9963214436132991	0.5403464085147922	9196	0.5841816592246282	0.22835317280655446	1354.0	0.03267871083299012	0.07964396153518616	0.024192890791334826	41960.70612478256	0.06447187465796136	3.8528426295007525e-54	0.0010619169999639454		0.3038939240561083						0.1934863725175922						0.007805994336517856			1.7945337892894892e-26			1.2202807709032087e-29
a742a46d-2594-4efe-a701-4a2737ffae81	CNS-PiloAstro	0.3165266106442577	2.583	0.56	357	5	5	1.6834733893557423	2.7114845938375356	clonesig	False	False	3	2	21.575544459537927		0.9914433901540068	0.4277976365941098	128	0.470503288465921	0.5722023634058901	229.0	0.3322817991014919	0.3322817991014919	0.0522036407616394	54.59174466133118	0.31876065129775155				0.5815354720131003
86874a67-aa86-45f1-be32-3b2722ebedec	Prost-AdenoCA	0.9137507673419276	1.872	0.48	3258	15	15	1.0021485573971762	1.9174340085942296	clonesig	False	False	8	2	16.053979878211976	0.06442139279947483	0.9999899999999999	0.7469935223425229	2455	0.35365086579841265	0.25300647765747725	803.0	0.008338519691364343	0.008338519691364343	0.0215133389648052	456.08075308799744	0.17688386704550388	0.0140806894002223	0.004740112897763203		0.29789835298263034						0.12699575931759155	0.028266479770879194		0.014515975222459397			0.0033098323298489892		0.07805274559642975	2.0914723585765466e-05			0.08294470001141495
f6c811ff-f22e-490b-9b23-b527d20e6e6d	Ovary-AdenoCA	0.5526192337763878	2.112	0.54	6395	13	13	1.4537920250195466	2.334636434714621	clonesig	False	False	7	2	20.93020828036242	0.0317131776816506	0.9999899999999999	0.6979429738440287	4760	0.4573346543664427	0.30205702615597296	1635.0	0.014565372127178457	0.014565372127178457	0.014893296505667428	2262.675222158432	0.0521252524774625	0.03135824604852006	0.24133896820938455		0.2756610482946153						0.12624087840261788						0.056557655743395475			1.6732982758968132e-05			0.011469066820992085
2102558b-87b0-447b-bb9a-e4ae9df8b75e	Panc-AdenoCA	0.7804532577903682	1.686	0.322	6354	19	19	1.0258105130626378	1.831287378029588	clonesig	False	False	13	2	30.316652572728344	0.03656912631875457	0.9999899999999999	0.958125696601858	6122	0.3551814050184074	0.04187430339813917	232.0	0.11201798601051204	0.11201798601051204	0.021300294362977267	1372.5890600681305	0.1973251706663016	0.013103020380698036	0.026415640292861718		0.17068189513363705	3.1410177038620517e-06				0.014374721107819047	0.12211238714146122		0.019762814753878758	0.020354391709953915			0.009578592678652369		0.03354255471157304		0.002615411216475157	0.02422047538835391	2.096036638253531e-05
a13ee768-1423-4fcc-b663-caaf6694acb3	CNS-PiloAstro	0.9779005524861878	2.001	0.7	181	5	5	1.022099447513812	2.022099447513812	clonesig	False	False	3	2	2.4464912026478487		0.9769911721217688	0.6502694080067365	122	0.3250741849541789	0.3497305919932637	59.0	0.03035672165151937	0.03035672165151937	0.07337760154868954	32.37554311752319	0.31325149184775336				0.11938596393702156
6d325c96-8f5c-4064-9806-4364016da8a4	Prost-AdenoCA	0.9442622950819672	1.923	0.2	610	15	15	1.0	1.9442622950819672	clonesig	False	False	8	1	0.00032790612931421487	0.9958891018017876	0.9999899999999999	1.0	610					0.0	0.048745042043608806	10.11014699935913	0.2083918026125133	0.0001129744714321803	0.1154222668490318		0.2799407441733285						0.02934054535294842	0.015234375328235428		0.028106108708566918			6.391838185412672e-34		0.06078020608589965	6.960194042961537e-05			0.022701836375949073
8689b53c-8883-479c-85f6-d13b86272b5d	Prost-AdenoCA	0.9005125113053964	1.883	0.708	3317	15	15	1.0003014772384684	1.9011154657823333	clonesig	False	False	8	3	32.483543167691096	0.0035047689921318217	0.9999899999999999	0.4804405637792481	1619	0.2717601982916754	0.3661408356206973	1288.0	0.01678583653431731	0.021088492268849568	0.028432008273258175	740.2577223777771	0.09130124434244637	0.01138884522755928	0.03208991151870754		0.3661131417167172						0.0247003907572551	0.05859096385645812		0.01288180344515783			0.002976885109518493		0.032513033308744096	2.9213216881813835e-08			0.04391512693979352
ad4aa4dc-bea4-4f4a-8b1b-8f361112f84f	Eso-AdenoCA	0.7622145512480085	1.961	0.609	15064	11	11	1.1710037174721193	2.029607010090281	clonesig	False	False	8	3	36.674681223230436	0.07426826871997681	0.9999899999999999	0.962866964553702	14622	0.23547438302586685	0.02494569391271405	379.0	0.057679789723645285	0.057679789723645285	0.02707772279521812	4689.103730201721	0.1602576841099196	0.030270115164068762	0.053585741308997216		0.2702815534335717												0.014371390702404037			1.2295508716502029e-08	0.01190945248697387	0.01940543967858505	0.2479603662849966
1d91f9c7-67ba-4606-9f0a-01ec6fc08262	Prost-AdenoCA	0.9214365881032548	1.873	0.54	2673	15	15	1.0	1.921436588103255	clonesig	False	False	8	2	31.61775519025105	0.00014540781065579015	0.9999899999999999	0.7435469908949917	2003	0.3731337946199837	0.2564530091050065	670.0	0.025075495039390997	0.025075495039390997	0.02241528778462204	274.95966720581055	0.1531251971200042	0.014842294125586962	0.011667113267583172		0.4098509608319328						0.09525156796622848	0.036126308128577665		1.8393984903997e-05			0.004006180228853576		0.033108403061592274	3.2590183231097305e-05			0.08460296535395698
fc9d5fc7-a87b-c5e7-e040-11ac0c4850aa	Prost-AdenoCA	0.944479101684342	1.936	0.14	1603	15	15	1.0	1.9444791016843417	clonesig	False	False	8	1	0.0023866517622082033	0.9995488733346716	0.9999899999999999	1.0	1603					0.0	0.026593240682567645	22.462417125701904	0.18486578675423385	0.004717381663290668	0.0010498527352482325		0.4013264072531342						0.12533522305641234	0.02522796488594715		0.013419504689566169			0.0035303384896312705		0.08083001664492873	0.0018579018396120684			0.05294077817634279
a1724132-f95c-4622-8987-fe3183b9dce3	Lymph-CLL	0.9788617886178862	1.917	0.986	1845	4	4	1.0	1.978861788617886	clonesig	False	False	2	3	5.918561752529057	0.3386589393847078	0.9944221111249986	0.8852863316798013	1665	0.25159525875995553	0.07462960873856236	139.0	0.014856736926046388	0.06516414993366082	0.0529144663107982	346.6160523891449	0.08115884502264062				0.5766036345832029							8.441547655919345e-15
3bb4c27b-4d0d-4d13-b910-41a9ebf95880	Eso-AdenoCA	0.5582557978058603	2.14	0.439	7201	11	11	1.25524232745452	2.066796278294681	clonesig	False	False	8	2	132.55430287391934	5.490482592675685e-22	0.9898678572831964	0.8603666451787578	6633	0.5666399596538736	0.13963335482124456	568.0	0.3596921833259197	0.3596921833259197	0.0211975925938599	5297.1742346286765	0.03905958153320966	0.04145394090253222	0.012208981563171432		0.1933272509358968												0.053932178726756944			5.1531973097253294e-42	0.174794600334345	0.2787413167582398	0.07277569211235024
37522f18-77b2-4414-8df8-3c2c8048adba	Ovary-AdenoCA	0.010223531450355223	3.887	0.785	5771	13	13	3.258187489169988	4.426962398197887	clonesig	False	False	7	2	27.473389348466302	0.0024898390207654985	0.9975739214337966	0.3767161432892381	1044	0.4793788384218661	0.6232838567107624	4727.0	0.01951552143883029	0.01951552143883029	0.023375311150717417	25864.942603588104	0.13977009791255704	0.010536836100989013	0.0004883293319924254		0.4607455901499163						0.06355238527902335						0.02462220312079264			8.424751862358858e-11			0.037103861427925836
d4907a1b-8b06-47c5-8bca-c781d9cddaf8	Panc-AdenoCA	0.0981436919903747	3.4160000000000004	0.396	5818	19	19	2.1624269508422143	3.7327260226882086	clonesig	False	False	13	3	59.03441499988549	4.457735597790241e-05	0.9999899999999999	0.9228504306391228	5695	0.5761745308968729	0.07177005105679869	105.0	0.3795151776528512	0.3795151776528512	0.0204986403642937	35174.74605894089	0.2332655533537561	0.02877046687865604	7.132750375835796e-05		0.24881073118935584	0.00013651710338668315				0.016197543523734766	0.15680454104692065		0.009367538872294995	0.013087541751306395			0.022655052728637128		0.03651554471683696		1.5076074197617198e-16	0.0008858232831008623	0.031079853026508293
fc968a86-32e3-ee88-e040-11ac0d487adb	Bone-Other	0.7824919441460795	1.884	0.5	3724	8	8	1.1119763694951663	1.9994629430719657	clonesig	False	False	6	2	18.2545691094856	0.010569201752138152	0.9999899999999999	0.9153927183015096	3530	0.4870097504501895	0.08460728169849158	194.0	0.08279538248525797	0.08279538248525797	0.028059234607941456	848.545122385025	0.06750961236211732	0.09255777033829657			0.4485325692860591						0.13656939694072345						0.1012270238868664				0.007334447465903883	0.0029657813296835875
2468e58c-c623-11e3-bf01-24c6515278c0	Liver-HCC	0.0	3.725	0.38	13666	23	23	2.4659007756475924	4.037392067905752	clonesig	False	False	10	1	0.05630915670190007	1.0	0.9999899999999999	1.0	13666					0.0	0.01510551449139671	5308.635299921036	0.012442760755018576		0.014703453832115368	0.017621146559107185	0.00704890299694542	0.015404948839330456						0.03009450460275638				0.3191307792573452		0.014486151509444547		0.10634439143659932	0.0011191549078905874	0.0017954377600060268	0.03828307377162469
fc8130e3-01ba-c740-e040-11ac0c483291	Breast	0.0	3.694	0.6	9733	20	20	2.6667009144148768	4.094626528305764	clonesig	False	False	12	2	16.176551587239373	0.7222298369015858	0.9852855499254886	0.8659582661941427	9497	0.510106849556697	0.13404173380585427	236.0	0.03750598248322445	0.03750598248322445	0.01815058093227689	7014.879742145538	0.03704873329646904	0.04496397447255423	0.3284069893887063		0.08454915217712335	0.0019232402084157203					0.11494590250660902	0.0007394485506212874	0.006928464824985992	0.003006531153525001			0.0608435863882892				0.002305583138146245	0.001676874479872988	0.021869929248433603
d17c2123-d262-43f4-9d06-3547f991cde7	CNS-Medullo	0.7275943396226415	1.99	0.99	848	6	6	1.214622641509434	2.1179245283018866	clonesig	False	False	3	3	4.560762901504858	0.5318132058299756	0.9296751430182606	0.6378592277328407	578	0.2756121018836286	0.22186948918365493	198.0	0.0022074198937395146	0.09884762691249248	0.04447760159139977	435.809476852417	0.2511759181704029				0.5032354504033117						0.0827109225287579												0.12997214825349376
42a548f0-d86a-4273-8bda-be0fe6a53b20	Prost-AdenoCA	0.8270091457482001	1.939	0.35	5139	15	15	1.0821171434131154	1.9859894921190893	clonesig	False	False	8	2	10.294841294191427	0.4879678322030829	0.9999899999999999	0.3262510767077365	1302	0.6383786450588662	0.6737489232922638	3837.0	0.014981818633445719	0.014981818633445719	0.02485050955896325	657.9192245006561	0.07381267659275949	0.02596883246816862	0.027136463475286747		0.4576050840366431						0.13868531236450446	0.07438463816433974		3.2288871535567e-07			0.02050270939969501		0.048259199274179834	1.263774850239703e-07			0.057569748280773776
8c0a7dfa-6ec3-4262-b718-c3605722df37	Prost-AdenoCA	0.9227716727716728	1.914	0.417	3276	15	15	1.0054945054945057	1.933760683760684	clonesig	False	False	8	2	43.10658071121725	2.007337738302512e-06	0.9999899999999999	0.4426963436677645	1430	0.4111368477324631	0.5573036563322359	1846.0	0.016265276157951147	0.016265276157951147	0.024533203289333737	565.8465282917023	0.20478890693381785	0.02031402046111471	0.0006586932597520213		0.32672034013782864						0.12734896784300967	0.001070925390593516		0.0019691479735289555			0.010997055865248616		0.04239843035182149	0.010264939260178912			0.08543695434410149
008aef39-0c97-48ce-9dfd-f12d67116c59	Prost-AdenoCA	0.9362623762376238	1.897	0.759	3232	15	15	1.0	1.936262376237624	clonesig	False	False	8	4	51.115957537738716	8.993106731574859e-05	0.9999899999999999	0.5991923203828592	2201	0.826503577126819	0.2503594853569337	572.0	0.14230812436442908	0.14717939473861796	0.02244842628031289	265.09836292266846	0.2009509314243131	0.002890217452974909	3.198217086455136e-07		0.3977753483647796						0.07837248510452242	0.0219694250147837		0.004561024025777806			0.00012369219183318365		0.03226446291667796	5.6802590529319506e-15			0.04773543789989078
5c156f63-6537-4d93-a6c2-4155618cf638	Kidney-RCC	0.9381214561590928	1.887	0.525	12169	13	13	1.0002465280631112	1.9383679842222041	clonesig	False	False	8	2	139.25256049865857	7.150886334656384e-21	0.9999899999999999	0.9375866789498842	11592	0.4171097240873075	0.062413321050111714	577.0	0.2030688084182524	0.2030688084182524	0.022272706068667082	1790.3900775909424	0.006097099114227351	8.115482952736006e-07	0.01107815161373058		0.003435700715233986							4.298372157849036e-10					1.1378981561622674e-13		0.00681956950065234		1.1444589813928105e-29	6.2884829537592044e-27
126ee433-d345-4cac-882a-c91831a24690	Prost-AdenoCA	0.9309559939301972	1.921	0.401	2636	15	15	1.001896813353566	1.9328528072837632	clonesig	False	False	8	2	58.173099578139954	1.517167675054109e-09	0.9999899999999999	0.8866281843776932	2381	0.3940896348014391	0.11337181562230615	255.0	0.1495518665262876	0.1495518665262876	0.02729948739339426	229.98188066482544	0.20293873871806986	0.007674262892958334	0.001501176306675248		0.3816687366201038						0.09106278427984534	0.00011895853652812493		0.004899169068966791			9.293631443563757e-05		0.062345887219274365	1.2920830908643886e-06			0.08151294487935802
3e86e68b-d083-4450-b056-4cd0f8d4a084	Prost-AdenoCA	0.9342977697408076	1.925	0.442	1659	15	15	1.009644364074744	1.9487643158529235	clonesig	False	False	8	2	30.1034507152508	0.0001229490221412513	0.8045970499508449	0.24092769504617034	310	0.4503153458222176	0.7590723049538308	1349.0	0.0608537909713649	0.0608537909713649	0.03179797088816182	243.253205537796	0.3063403887961889	0.015601654836567818	0.2548800728429415		0.2473720801211881						0.018387470609651062	4.8711103183232525e-06		2.3608027035604912e-12			4.0510110994951034e-05		0.08445246795184604	7.833453635261012e-06			0.07246166101908527
7d7fff91-3f69-4123-b514-140ed3d9cd66	Panc-AdenoCA	0.8823796548592189	1.828	0.183	2202	19	19	1.0213442325158946	1.9100817438692097	clonesig	False	False	13	1	0.0019956524774897844	0.9999999999999994	0.9999899999999999	1.0	2202					0.0	0.02660802218164736	83.20565199851991	0.19856615536071864	0.02807649180656557	0.043851019805222116		0.1038413649156625	0.03344909139164063				0.020134603553846712	0.2454334114065539		0.005082575699932311	0.0171941350684203			0.011851665380181516		0.01829846474622144		1.2369226324202714e-05	2.2859197238711033e-15	0.0590434135732728
f8515e5a-7de3-6be3-e040-11ac0c480d6d	Bone-Osteosarc	0.7902274641954508	1.826	0.871	1187	10	10	1.0682392586352147	1.9267059814658805	clonesig	False	False	7	2	13.967033889493903	0.024534990596164485	0.9799626098204144	0.6967578998479353	833	0.3218330695760416	0.3032421001520653	354.0	0.033146041718826964	0.033146041718826964	0.03806375455907738	238.9613962173462	0.10751480166142374	0.024662473629922986	0.011877117491372942		0.5339125084417159						0.24407926316712875						0.013380020559508569				7.565685663601634e-24	3.4012000590345185e-40
759d30b2-ddb8-49e2-a604-57ff9222d3a0	CNS-PiloAstro	0.9659090909090908	2.001	0.68	88	5	5	1.0340909090909092	2.034090909090909	clonesig	False	False	3	2	0.7954629530897819		0.9999899999999999	0.4981898906128947	42	0.3437471478877037	0.5018101093871054	46.0	0.030741978663221925	0.030741978663221925	0.11357412305401733	11.736840963363647	0.2521816616044222				0.3504371269566156
fc99832e-a4ae-8259-e040-11ac0c48131c	Bone-Other	0.9142125480153648	1.975	0.229	781	8	8	1.056338028169014	2.0064020486555703	clonesig	False	False	6	1	3.581536657293327e-05		0.9997943863619988	1.0	781					0.0	0.05286509941857045	11.844266414642336	0.18259427859436106	0.02620397253044018			0.4644998467215216						0.08534825064727611						0.005260832982909061				2.9790422113125025e-14	5.539921493507146e-31
01b0848c-ae36-4ade-a3da-d297b003c99f	Panc-AdenoCA	0.126347082868822	2.881	0.526	16146	19	19	1.9647590734547256	3.099405425492382	clonesig	False	False	13	2	228.0080582906085	2.7144740699392686e-33	0.9999899999999999	0.2785077627667242	3271	0.4577982268503168	0.721492237233272	12875.0	0.0735923569944269	0.0735923569944269	0.02241233599825669	3435.3817281723022	0.09042476261059224	0.03301245914848066	0.12885541566615674		0.06912004601597369	0.004079765852341313				0.015403979803388854	0.19560177665755796		0.0066725610733388745	0.013001534079733623			0.028398513192965283		0.02729109722963411		0.0031275288272558555	0.012620860670656757	9.79523696723413e-07
ca49fdb1-d55a-427c-9819-90980dcd956f	Lymph-CLL	0.9975704567541304	1.994	0.99	2058	4	4	1.0	1.99757045675413	clonesig	False	False	2	3	6.406573637981638	0.31423623190677324	0.9937652437143636	0.601523484038764	1253	0.2920185047328881	0.2852575432607977	643.0	0.0224790511595655	0.07874085103799655	0.041566855294088254	279.0292520523072	0.1643801590938103				0.6553092162908138							6.2366431647662355e-09
e98e4e23-a139-4fff-b017-35f3f976eddd	Lymph-BNHL	0.8404387933183745	2.003	0.54	4011	17	17	1.1226626776364996	2.081027175268013	clonesig	False	False	10	2	16.623307754882262	0.17219880455517547	0.9999899999999999	0.8409186190257854	3553	0.5154628904740124	0.15908138097421332	458.0	0.03570007307558898	0.03570007307558898	0.03128742287977015	513.366507768631	0.04430279013018944	0.014456145211183748	0.11993219868236875		0.3174942565143283	0.0299234507032983	0.005805012243159788		0.012334925453787044			0.21299871181470534					5.206413147679756e-31				1.8782444236764056e-09	0.025514310026074384	0.0061767826722573214
0cb4356c-b5d6-4541-b048-ff6d4b3a5d26	Prost-AdenoCA	0.9352673219851356	1.907	0.628	4171	15	15	1.0	1.9352673219851355	clonesig	False	False	8	3	42.67531921378395	0.00016645296465380734	0.9999899999999999	0.4006263803472908	1698	0.2148400670716583	0.3498438554351245	1461.0	0.02695150797781221	0.04133003143639047	0.028442444119211763	313.98322224617004	0.1499065948173943	0.009072419691195856	2.796014831988718e-06		0.2873470818602928						0.11225049330398278	0.037732252529077547		1.5178386118303178e-07			0.00019045655693509131		0.02907121007443618	5.337460997250894e-24			0.0817466706904739
59938f45-3e57-43d6-af3b-bb4968249e5a	Prost-AdenoCA	0.9033359600735488	1.861	0.635	3807	15	15	1.0002626740215392	1.9035986340950883	clonesig	False	False	8	2	20.80327895139635	0.01755708393584577	0.9999899999999999	0.7184544718069789	2748	0.3883677722752481	0.2815455281930208	1059.0	0.011385498354973043	0.011385498354973043	0.02014607805411237	456.30420875549316	0.15695751870537894	0.0180899827918134	0.038726458395531085		0.2554806649122106						0.10285427750329486	0.00687905745485151		0.01707768893833752			0.00466003486921187		0.09294389310657568	9.494509850773876e-05			0.017251497868342663
bb5bedd3-d8fc-4739-8e6b-9e37223f8be2	Eso-AdenoCA	0.3950617283950617	1.956	0.26	2349	11	11	1.1217539378458918	1.6262239250745	clonesig	False	False	8	1	0.00363881033990765	0.9999437352347412	0.9999899999999999	1.0	2349					0.0	0.025020272677675773	79.27060794830322	0.05530408400169736	0.007470874225722466	0.004790458893564085		0.07486010865445535												0.010297502203251235			0.005750209569938275	0.16051247912996935	0.4159425933976863	0.12801468472027633
7e036d40-b669-4929-a1e2-c4736e01a473	Stomach-AdenoCA	0.6501079913606912	2.015	0.257	8334	16	16	1.312694984401248	2.173866090712743	clonesig	False	False	10	1	0.003056497662328184	1.0	0.9999899999999999	1.0	8334					0.0	0.026950155371896725	2742.4274225234985	0.039428844136497686	0.007660468206656541	0.09301359057739453		0.07983588525858208												1.6975518130656539e-13		6.289961633805245e-14		0.18526392340987666	0.1586512714331811	0.051126417795640484
b9dbc78e-44ce-427c-bbeb-de8d097bde2c	Lymph-BNHL	0.8526633429546051	1.984	0.764	7622	17	17	1.0970873786407769	2.0230910522172656	clonesig	False	False	10	4	35.8514022843301	0.09049813839438067	0.997767366419405	0.8830252054624961	7397	0.7585847419587144	0.10043298434172347	136.0	0.09694751690677927	0.247352864474342	0.026315375835029197	3002.9508879184723	0.05731582055257524	0.01570987369845796	0.1067668303636023		0.286583771727752	0.10525741723312466	0.02137275673373029		0.01928921560164001			0.07279150150483632					7.760814627948344e-49				0.0040607306498633795	0.011741791230305646	0.13754168629603408
fc99b734-7f61-88d1-e040-11ac0c482e88	Bone-Other	0.9943181818181818	2.0	0.539	176	8	8	1.005681818181818	2.0	clonesig	False	False	6	2	7.232413150458343	0.08793495591211006	0.9999899999999999	0.08226564514869804	13	0.3733133921012716	0.9177343548513022	163.0	0.4033653533845592	0.4033653533845592	0.09335279512980428	69.77071166038513	3.6029467019225265e-49	3.965892330073136e-83			0.1834752055225468						0.5052386176347462						1.008317386306528e-46				0.18448310125632286	0.1260324002786508
ba940092-c622-11e3-bf01-24c6515278c0	Liver-HCC	0.07346383493311164	3.194	0.675	13231	23	23	1.9798201194165217	3.2770765626180935	clonesig	False	False	10	2	14.212357693410013	0.8712626900088889	0.9999899999999999	0.9961971036806254	13196	0.21240401417561225	0.0038028963193821063	35.0	0.13118363544406594	0.13118363544406594	0.021740162997816958	7954.141631603241	0.024465402438215503		0.0859769682819891	0.00954871064457135	0.009609834837931536	0.024299103719409174						2.075649988570203e-08				0.4335833171452662		1.515269600709885e-07		0.02973149339579566	0.02063375959478004	0.0007601526198218157	0.043403444986381816
d4c6061b-5019-4564-806d-4e75910a4690	Kidney-RCC	0.7389125295508274	1.967	0.5	10575	13	13	1.1826950354609929	2.0720567375886523	clonesig	False	False	8	3	104.55275270380663	5.520735572040601e-13	0.9999899999999999	0.920076037909696	10013	0.4535960164096548	0.07727588875642727	556.0	0.11817593599844654	0.2977008350317557	0.016239596052131232	3757.24316072464	0.017792452084518927	8.619945399037295e-22	0.07733235148945104		0.07122207682143347							0.0008347540717471973					4.1596247037273433e-50		0.010108861619574031		2.751905857083242e-120	6.746112461088796e-19
eb18e71d-2a27-4eae-aa27-4b2c0716d2ba	Stomach-AdenoCA	0.9352567014993184	1.93	0.238	4402	16	16	1.0	1.9352567014993185	clonesig	False	False	10	1	0.0031483381244470365	0.9999999999981928	0.9993825496098409	1.0	4402					0.0	0.031643655158269494	70.96602606773376	0.15875329172542202	0.008801368042506868	0.021649406331249725		0.18596360131960346												1.1572934340441914e-19		0.016505539502241203		0.033034394915999306	0.06922698377811874	0.1923487304659776
a89a2341-263d-4e7f-87fa-18d9692d6b2b	Kidney-RCC	0.9764644351464437	1.971	0.627	7648	13	13	1.0001307531380754	1.9767259414225944	clonesig	False	False	8	2	94.46209958262622	2.6755615660452874e-14	0.9999899999999999	0.7224559315413802	5535	0.2800086743014161	0.2775440684586194	2113.0	0.04145445842207374	0.04145445842207374	0.017874109278351685	2732.301460027695	0.05088114249594765	0.000474657581867297	0.03764344763361012		0.08216073539019472							4.899316489230738e-06					0.0004755693183863799		0.015280342489806604		1.3269236736300854e-13	4.0482072632757e-15
4d6bb438-86f0-4414-962f-2b1cebee4524	CNS-Medullo	0.7572156196943973	1.981	0.916	589	6	6	1.1884550084889642	2.1154499151103567	clonesig	False	False	3	3	23.318827557199253	0.00035000063552897314	0.9999899999999999	0.5715382750310541	374	0.2900958186718505	0.3162948917758253	189.0	0.13979916408935567	0.2314980007212887	0.05878106904777169	371.63182950019836	0.19291580410770295				0.6138681523405674						0.03702292407215512												0.020154806877803785
86cbb7ad-b22b-414f-a122-77d38c77207d	CNS-PiloAstro	0.9567567567567568	1.929	0.75	185	5	5	1.0	1.9567567567567568	clonesig	False	False	3	3	23.919518095193784	0.00018510006032010048	0.9999899999999999	0.2947028857858732	54	0.3463624635923241	0.441550644453914	89.0	0.1064880029526225	0.686353752785951	0.06532338419952298	110.37113332748413	0.4966893062086581				0.4363728971086557
15dd024e-c0da-461a-84db-d01e60a22210	Lymph-BNHL	0.9383259911894272	1.969	0.34	1589	17	17	1.0207677784770297	1.9798615481434865	clonesig	False	False	10	1	0.0011732111597666515	0.9999999916047064	0.9999899999999999	1.0	1589					0.0	0.02930001133114625	36.71238112449646	0.09209758865187803	0.0027187895143853014	0.06631271459192302		0.3641777031147636	0.07077153780813814	0.008946250933750413		0.014046074156629416			0.10852875845639567					7.70554212050812e-07				0.0198831986378111	0.009231450317364243	0.13218556072160068
f9c39eb7-39a9-6626-e040-11ac0d4870c2	Prost-AdenoCA	0.9291282778171508	1.877	0.6	2822	15	15	1.0	1.929128277817151	clonesig	False	False	8	2	16.66883299035544	0.04348424360433957	0.9999899999999999	0.8321098302711691	2357	0.3515633074414564	0.16789016972883014	465.0	0.008372587195696446	0.008372587195696446	0.024032078921874454	129.76680684089658	0.20717715036028114	0.01382127488789894	0.009703083370703976		0.32688351316154324						0.08320446521101173	0.051238724097161896		0.014838430442529853			0.009215909104636356		0.020984520570326192	0.005424689769957703			0.06433144575406903
d88296ac-bb0d-47ab-9051-6c358f0af780	Lymph-CLL	0.9499352611135088	1.93	0.917	2317	4	4	1.0	1.9499352611135088	clonesig	False	False	2	3	57.48698912459803	9.733768886129244e-11	0.9999899999999999	0.2771719251869967	663	0.3457090619933474	0.6187833534744398	1574.0	0.06522706632380892	0.150185264422924	0.036060057453573616	168.01598262786862	0.09841288089979096				0.3001515399593955							0.40511644859462703
12d7121a-0345-4808-a819-09d6e3227bd5	CNS-Medullo	0.0	4.476	0.87	2239	6	6	3.093791871371148	4.748101831174632	clonesig	False	False	3	3	33.37173794626142	1.9403873478995873e-05	0.9999899999999999	0.2859717711380449	348	0.4284656869277132	0.3589800565758323	1111.0	0.09216148551383953	0.11052523476518183	0.037185754177251	927.5579721927644	0.08758828941730681				0.4488764569426279						0.4204761966233405												9.862374530489551e-07
7dd2dc62-0eb4-4d45-86f1-e9e9377181ca	Prost-AdenoCA	0.8144823459006583	1.835	0.613	5013	15	15	1.0478755236385398	1.9100339118292442	clonesig	False	False	8	3	69.5752546241565	9.593499093313774e-09	0.9999899999999999	0.6341216098978003	3521	0.2417296471366241	0.21017399404262893	1096.0	0.03929092638231624	0.052437619229627315	0.02448001077356686	1197.0803327560425	0.04917654701939045	0.01180163322632136	0.07686369625040815		0.4095402653076922						0.13588414803625756	0.05514034709839609		0.006629665631895885			0.010058426871499312		0.045677733618473465	2.9003588822528915e-16			0.01653409585221163
2b6d4d66-7f0b-4bc0-b3d6-171956a937c5	Panc-AdenoCA	0.9107662463627546	1.853	0.459	4124	19	19	1.0050921435499516	1.920950533462657	clonesig	False	False	13	3	105.81269439513564	2.6687290328449466e-13	0.9999899999999999	0.7239923274561986	3449	0.8162833688188602	0.1732014832050615	260.0	0.5311256517454939	0.5311256517454939	0.017183700924019673	1164.9847512245178	0.2514673712170141	0.021378674053353024	0.012197591635047356		0.16558924668153935	0.0004324366927168935				0.0027525656071377665	0.13029546564397854		0.00946888432364432	0.02925423560729386			0.024801302566609926		0.032353478473510784		0.020778089535631157	0.047984101587709625	4.524059921986837e-09
850389d4-c622-11e3-bf01-24c6515278c0	Liver-HCC	0.3812025685931115	2.138	0.76	1713	23	23	2.4997081144191475	3.4582603619381205	clonesig	False	False	10	2	35.881745952407066	8.08023531930023e-05	0.9999899999999999	0.8838915684992482	1588	0.33460539238676384	0.11610843150075136	125.0	0.1858571875542998	0.1858571875542998	0.031611835079821675	572.5198285579681	0.011626448984765643		0.0027252704987952465	0.14518620915673575	0.002441212022268637	0.009896452847582048						0.033166477548909536				0.2151390675420385		2.497319878556833e-12		0.07682713330890541	1.784898515884729e-09	1.3933693261688131e-47	0.00651042927522046
2e76891c-b620-4cc0-9315-6f1217b09b1e	Skin-Melanoma	0.0	3.202	0.674	15184	12	12	3.0023709167544785	4.450013171759747	clonesig	False	False	10	2	217.48207060986897	1.759920401750969e-33	0.9999899999999999	0.9430683064436756	14779	0.4621825540610427	0.056931693556324936	405.0	0.3844793299691933	0.3844793299691933	0.01841663548946754	12738.197660207748	0.0041950320960606685	0.03778165514695167			0.037738270573019934		0.6400854919661614	0.19094368413943028	0.020408949297271117	0.00942104388517686							0.0002765193850892369				0.003522876057451496	1.1929965887462595e-67
6baee028-c622-11e3-bf01-24c6515278c0	Liver-HCC	0.6793196665915747	1.814	0.879	8878	23	23	1.169069610272584	2.004054967334985	clonesig	False	False	10	3	23.87755267953617	0.3551917308009385	0.9999899999999999	0.9280188520240242	8460	0.6271065502287161	0.03990935380865335	133.0	0.032465268394054836	0.056212548413907104	0.020106541261109608	2283.698685646057	0.019284818304455185		0.14933483977493048	6.373846258713485e-05	0.12699375624965395	0.020753707479356145						0.0007218278489293207				0.10129285116321934		0.004496320646103028		0.0742319660081314	0.0035611628859589634	0.0027899852857179285	0.0236126216957704
01c8e465-2b4e-4519-bdef-c3ac06b43eeb	Panc-Endocrine	0.7861386138613862	1.754	0.89	4040	13	13	1.018069306930693	1.8222772277227723	clonesig	False	False	8	3	61.436899704378455	1.1941318155012676e-07	0.9999899999999999	0.4774337337549664	1945	0.21048019635295365	0.4663382887678784	1923.0	0.030836263262254526	0.03981026363701068	0.035199290915314665	621.8171033859252	0.022529508959533567	6.061146077581158e-05	0.022042695904851008		0.5295278520905667	0.006347959227085174					0.21799779113883624	0.06401998609350118			0.05400041785194945		0.0051969895052505185
887616c5-06a7-4e83-948c-3546202349fb	Prost-AdenoCA	0.8903246139300347	1.885	0.624	3173	15	15	1.0047273873306022	1.8997793885912384	clonesig	False	False	8	3	122.9714312901706	1.481503511537206e-19	0.9999899999999999	0.4722287956030018	1587	0.2513970790623193	0.3400349044410536	1125.0	0.137929497558839	0.137929497558839	0.02456040598897486	366.9932036399841	0.21070684783459545	0.012535105538518285	4.130191096892057e-07		0.25260531579494105						0.1281329823486133	0.004830528758928636		4.106648008447649e-06			0.002085805962433983		0.03806852281801309	4.171461980582873e-06			0.03492036804976264
7d38018a-c622-11e3-bf01-24c6515278c0	Liver-HCC	0.6012694382735639	2.478	0.912	15755	23	23	1.6763567121548717	2.6363694065376078	clonesig	False	False	10	3	51.8539070324623	0.005373698248607074	0.9971740243196549	0.971124851258516	15510	0.4310367611965995	0.022246138138347082	175.0	0.1349849843660944	0.1349849843660944	0.014923514928074512	8182.394237756728	0.015469425428107687		0.0005717101008201146	0.06637802363236361	0.06509895502704634	0.0038629651851016006						0.00011987394449175676				0.2108288661234609		3.21610683777337e-07		0.14347060816536014	2.1288365403302218e-24	0.0025824450114374387	0.0012332933546677241
f92b8fda-350b-17d5-e040-11ac0c480ce8	Myeloid-MDS/MPN	0.9469879518072291	1.931	0.518	415	6	6	1.0	1.9469879518072288	clonesig	False	False	4	2	12.330518466041212	0.0006580733911451266	0.9999899999999999	0.5949443009293927	248	0.4429688619477831	0.4050556990706076	167.0	0.10013831323049173	0.10013831323049173	0.0809517698904516	51.451911449432366	0.1219631088478724	2.6617401401720906e-05			0.7070870164703935
a492a32b-bf2f-4f8c-b06e-794a4baa2fe7	Panc-AdenoCA	0.0	4.01	0.5589999999999999	3430	19	19	2.836443148688047	4.392128279883382	clonesig	False	False	13	2	16.065510606233147	0.39683825357892266	0.9999899999999999	0.96492156677997	3317	0.2022496798211834	0.03507843322003014	113.0	0.0866557615884389	0.0866557615884389	0.02316011934326276	1393.2880256175995	0.17107006153716015	0.05624081659041462	0.03990044362929729		0.22219880317537785	0.011976988124686472				0.03153124662470723	0.2115122492744574		0.008719760963228502	0.005680120924108887			0.038890144955495684		0.0007709353197214295		1.2542047852001035e-24	0.008630003505159944	0.06821005363586463
d1be624b-eb76-4ce3-a6ba-ffc5b23953d3	Lymph-CLL	0.9563507668108532	1.93	0.94	2543	4	4	1.0188753440817933	1.9752261108926463	clonesig	False	False	2	3	77.20938426810608	1.1761184048013309e-14	0.995630036686576	0.9007474655597209	2338	0.2533607778850123	0.07121986601383418	190.0	0.17920115511454193	0.17920115511454193	0.030100334646893906	992.0568397045135	0.05725934738243639				0.19739596798829676							0.5597702804618787
8a8dd718-c46e-462a-9793-83d88f5caa7f	CNS-Medullo	0.8813341885824246	1.959	0.362	3118	6	6	1.054842847979474	1.989737010904426	clonesig	False	False	3	2	23.25437345145474	2.313475130910386e-05	0.9999899999999999	0.5278011436354761	1163	0.9117110060788658	0.4721988563645235	1955.0	0.7110207613097342	0.7110207613097342	0.03800183945517157	1363.6522376537325	0.5950905662380171				0.22113404545250093						0.05699213870425634												0.11079329152404313
b42d183c-bc9c-4652-9e56-10c54c5ee96e	Skin-Melanoma	0.0	3.529	0.85	11428	12	12	2.6792089604480225	3.7287364368218414	clonesig	False	False	10	3	127.84717020933748	6.13615424919859e-16	0.9999899999999999	0.9777195889369786	11343	0.5241590108967573	0.020417249125709826	67.0	0.6405243488971998	0.6405243488971998	0.027082802281737848	7358.358108997345	0.0003950459470249333	0.000443739332171917			0.018293280326468184		0.7250487141812983	0.17697059475270452	0.025715632614923486	0.031808562959062175							2.1341763951152886e-18				2.182386926398155e-50	0.003463351432186689
f9012277-55c4-2486-e040-11ac0c48236f	Myeloid-MDS/MPN	1.0	2.0	0.631	348	6	6	1.0	2.0	clonesig	False	False	4	2	4.78675964579179	0.035547564839297704	0.9999899999999999	0.07929860701109702	22	0.4111696933369716	0.9207013929889041	326.0	0.10170181624307484	0.10170181624307484	0.08741230830324208	17.066254377365112	0.03497234621702272	0.053630509014288036			0.6504330709893557
f4baf913-c4ac-46f3-83b6-306b9182207d	Kidney-RCC	0.08271619004215564	3.064	0.34	8777	13	13	2.054232653526262	3.2792525920018227	clonesig	False	False	8	2	16.544274814092205	0.30871926371096664	0.9999899999999999	0.7338167381627836	8234	0.7231252692516379	0.26618326183721885	543.0	0.060756512062649766	0.060756512062649766	0.023747241664504117	5605.45031452179	0.0411358079536413	0.013100302811867323	0.007484969136431564		0.17074832060070602							1.2989145589192164e-19					0.0003877657854964515		0.028381483794525295		1.2970501364350262e-73	1.469092015342872e-98
dd8f3e1c-6ed6-41c2-957d-6f679a3cb3ca	Lymph-BNHL	0.8625498007968128	1.945	0.81	4016	17	17	1.1135458167330676	2.0278884462151394	clonesig	False	False	10	3	54.496663174126304	9.387517433568906e-06	0.9953988505547354	0.8320159773577991	3595	0.6935336368889651	0.10408431769973847	168.0	0.16617712092584158	0.16617712092584158	0.020449559680122117	2026.701486825943	0.08994058922850975	0.005004045901218682	0.11064122708528573		0.359587656868372	0.005529738477395954	0.005706235202168128		0.02596599095655747			0.11575827014727147					1.7224065743541926e-67				0.0038191821501774095	0.022912909484470268	0.03373818037160875
20e02396-e676-412d-9724-44a428919cdb	Skin-Melanoma	0.020484171322160148	3.3280000000000003	0.48	3759	12	12	3.8002128225591916	5.201117318435754	clonesig	False	False	10	1	0.005992006328597199	0.9999999997977354	0.9999899999999999	1.0	3759					0.0	0.027160154972172126	4864.5741612911215	0.10992152956847956	0.02767053094030741			0.29853708558596737		0.00106728371887704	0.03727759114516534	0.0005819197503680643	0.012265022971492736							0.04465364261628812				0.0005109859925716499	0.0020116112262617268
b4860b5f-0a80-4fb2-81e1-4bafeb525b1c	Panc-Endocrine	0.939580764488286	1.906	0.83	811	13	13	1.0	1.9395807644882859	clonesig	False	False	8	2	17.92596003655126	0.009130688503706316	0.9999899999999999	0.8216691136890261	668	0.24765527471091095	0.17833088631097407	143.0	0.09830719451087357	0.09830719451087357	0.040458466404733766	34.708926439285285	0.10214592160860787	0.0005140856931247142	0.12783532456233734		0.4639300906393454	0.005897005447793456					0.14095741929380098	0.07030649111365171			0.0220839648344902		0.02342070305299554
05616329-e7ba-4efd-87b1-d79cd0f7af3d	Lymph-BNHL	0.7451243421731504	2.032	0.701	9691	17	17	1.2299040346713446	2.1785161490042313	clonesig	False	False	10	3	47.16770642099437	0.0019920202848512578	0.9999899999999999	0.8708478059875795	8930	0.5316880709466448	0.1278522293886734	755.0	0.0597929559280389	0.3030184188300211	0.02359140638124666	3553.050906896591	0.06350209570344767	0.010538999689490873	0.051061993014850614		0.2671993578322461	0.03813074942989875	0.02176304434507585		0.024978153514013127			0.3008147936081645					2.4683042133069647e-108				0.00582607815289543	0.0353067922569364	0.002480223481997781
33061bf5-9b99-4735-a810-f2d5eeef6873	Panc-AdenoCA	0.7859824780976221	1.804	0.608	3196	19	19	1.0757196495619523	1.921151439299124	clonesig	False	False	13	3	44.44547041872283	0.0013603350087121983	0.9999899999999999	0.8325939720817029	2718	0.22414785931476025	0.13254362604575265	424.0	0.02535926339638972	0.18201826485772754	0.024269087362741425	3020.050362110138	0.2154238783570696	0.011995823324530874	0.002853934165892589		0.3627339256844512	0.00023536379446184032				0.030508711906286408	0.14912288908553376		0.01158636641102007	0.0015601316337903405			0.011514399748039032		0.05055757571869653		5.1001010254527626e-26	0.009275567469577304	6.911467266585166e-07
fc8130e0-0bc1-bba7-e040-11ac0c483289	Breast	0.02525252525252525	3.3360000000000003	0.244	1980	20	20	2.2343434343434345	3.495959595959596	clonesig	False	False	12	1	0.007821748757123714	0.9999999999550784	0.9999899999999999	1.0	1980					0.0	0.027556870094051427	135.51726770401	0.12111485871210376	0.026193272519609827	0.001137145205188212		0.4227703892058334	0.03798531568449814					0.09208444649575223	0.007342356556085126	0.014308458291524759	0.007188697331642837			0.003584848465334507				6.97541928038196e-40	7.294667204389329e-07	0.07389747875716439
f938b6f4-a457-c624-e040-11ac0c486fad	Myeloid-MDS/MPN	0.9548286604361372	1.93	0.7959999999999999	642	6	6	1.0	1.954828660436137	clonesig	False	False	4	2	4.9576394891737445	0.04703007569706421	0.9999899999999999	0.6794816328229969	445	0.3133567705412721	0.3205183671770033	197.0	0.023431454240127825	0.023431454240127825	0.04455664505082622	19.100055217742923	0.22171857100371345	0.0021454093469361057			0.5552466463667592
6fc0cb07-9713-4355-8543-f85d1c5505c2	Panc-AdenoCA	0.08584704448507008	3.102	0.72	13128	19	19	2.1083942717854964	3.5089884216940885	clonesig	False	False	13	4	1027.7576237736794	4.129963339126671e-193	0.9999899999999999	0.4813685005435976	7088	0.2641346712388423	0.2769170510108524	4793.0	0.3295461443407276	0.3295461443407276	0.02727995356430017	70372.44058132173	0.2404821027378373	0.029888100937662518	1.9365333332333027e-07		0.2086392534504808	4.007629147585636e-06				0.039759139915399366	0.12011232317983493		0.026568176644676818	0.013713148903147608			0.011818727792462838		0.03822633292720674		8.304083846698831e-11	0.015802599825795155	0.0068037220776280116
b0f3087b-6f9c-47e9-b487-6726af1cb90b	Prost-AdenoCA	0.9246805648957632	1.903	0.268	1487	15	15	1.0	1.9246805648957632	clonesig	False	False	8	1	0.0022132714839244727	0.9993698505004496	0.9999899999999999	1.0	1487					0.0	0.030659845453232342	23.429872512817386	0.15124468499853436	0.011534035743561138	0.0015058871083654544		0.29039058907662324						0.15385520937321415	0.03097521849250898		0.004764962324101442			1.085684337213952e-16		0.06791126025227895	0.006450856115945272			0.05495953913612297
492694a7-bb41-4128-a909-c424e7fc0c9e	CNS-Medullo	0.6648471615720524	2.3040000000000003	0.89	916	6	6	1.4967248908296944	2.4617903930131004	clonesig	False	False	3	3	12.707939302521481	0.036352167239570805	0.9849006853503182	0.6935997038469858	700	0.2819602391551465	0.15621278856169246	137.0	0.03136344495820986	0.16896575261841718	0.04607507317316866	336.75490164756775	0.2439609666999463				0.4282251302583263						0.0286271359998898												0.26115179903355024
f4798483-9e32-4e6a-8bb5-6f45af2a8ac5	CNS-PiloAstro	0.9287531806615776	2.06	0.733	393	5	5	1.0712468193384224	2.0712468193384224	clonesig	False	False	3	3	18.33612310396165	0.002553051471658389	0.9999899999999999	0.3482584974862306	140	0.35711990588481984	0.5172705129081002	226.0	0.15129475332127562	0.3961807073788111	0.05980852428748505	73.71535778045654	0.3135956433385402				0.3733998586332643
6239e340-d50c-45b1-a7ca-e1135671ae0f	CNS-PiloAstro	0.8441558441558441	1.929	0.578	77	5	5	1.0909090909090908	2.0259740259740258	clonesig	False	False	3	2	0.5523983287534975		0.9999899999999999	0.3540400280962421	25	0.4295535400113117	0.6459599719037578	52.0	0.019975558653604564	0.019975558653604564	0.11954341283386	22.867979049682614	0.2310849781360111				0.17457596714903645
c14b2c74-447b-4526-a6e9-415d2728c7ca	Prost-AdenoCA	0.9185426540284359	1.892	0.383	3376	15	15	1.0	1.918542654028436	clonesig	False	False	8	2	18.7881347987568	0.027986705847988947	0.9999899999999999	0.3289286854424752	1001	0.5533307296862986	0.6710713145575248	2375.0	0.02077393413532846	0.02077393413532846	0.02615283785250413	284.28835439682007	0.22859568958640594	0.008480824935813624	0.012961389029015634		0.3363235284764416						0.11065969606152644	0.014127171773903043		0.00033168064133217156			4.3448301805637185e-05		0.0666918239889235	3.1706700589594725e-07			0.05684492169990766
469eddf2-6e02-46bf-820f-6296a2b776e2	Head-SCC	0.9421052631578948	1.941	0.151	760	15	15	1.0013157894736842	1.9460526315789477	clonesig	False	False	10	1	0.0013051350670139072	0.9999996703907891	0.9955857765286366	1.0	760					0.0	0.043381884501052494	113.8333704471588	0.1147125817721125	0.058246187657052736	0.002228015128624795	0.08426272341326567	0.2817046427625073		6.227482953364721e-05	0.024711945985517347		0.039149624767221176							0.059872379816467924			0.08405871090634448	2.145191471701221e-10	0.0031580724574656978	0.10407394560280496
9db994a0-c622-11e3-bf01-24c6515278c0	Liver-HCC	0.0	3.853	0.76	15664	23	23	2.5195990806945865	3.9977655771195098	clonesig	False	False	10	2	10.163521537091585	0.9929706998585638	0.9999899999999999	0.9980265784067998	15648	0.20083710000835284	0.0019734215932093123	16.0	0.1890241766329458	0.1890241766329458	0.023197837386050392	8946.4335501194	0.012025039498397852		0.06695212965082663	0.06532496592336272	0.01935951596150516	0.016819910913684896						0.0012644531989424914				0.48157990803625		0.004038889351719702		0.027981032679218868	1.9913116762343545e-05	0.0012846180898165355	0.0075462504649953625
53df19a8-c623-11e3-bf01-24c6515278c0	Liver-HCC	0.009777395154347559	3.458	0.664	16262	23	23	2.063399335875046	3.5971590210306235	clonesig	False	False	10	2	167.28463792079128	2.6020757741912545e-23	0.9999899999999999	0.9660857430624123	15992	0.3582015112074719	0.03391425693758186	270.0	0.2790984269995905	0.2790984269995905	0.01628202901884913	26169.809730768204	0.012714454687694221		0.06748005655458339	0.030642394245499374	0.03650459682444122	0.01703760445538816						1.1922269118229078e-07				0.3206537035566802		3.0491934363632864e-06		0.024545340730087243	0.005939781112375656	1.6909074301812953e-05	0.07995066838113006
65d2dbc3-a163-4696-b246-47a430e66572	Panc-AdenoCA	0.8458492807179623	1.913	0.9	7577	19	19	1.0609740002639567	1.967797281245876	clonesig	False	False	13	4	190.49613731876892	1.7597582538079585e-25	0.9999899999999999	0.2629804722107845	2092	0.19512438408001265	0.4399778675128706	3418.0	0.0432458007919585	0.08855878350871915	0.025023085380588703	1533.5116188526154	0.19895008565052616	0.01990338964250093	1.038200332984684e-05		0.3490795330058114	7.75254909583727e-05				0.005247155665960302	0.17542415431226147		0.006179734977623922	0.024594198217176292			0.01194569635505268		0.0206956524176226		4.43074723359003e-43	0.010930848271071715	0.0002184928727759576
69dbe6ef-f5de-4c1f-b2f2-963dcb6ccd3e	Prost-AdenoCA	0.9293370385073442	1.891	0.524	2519	15	15	1.000793965859468	1.9305279872965464	clonesig	False	False	8	2	18.203226038851426	0.02220544209419558	0.9999899999999999	0.5752010491038907	1446	0.35889191039271273	0.4247989508961095	1073.0	0.015297439201346632	0.015297439201346632	0.02578957241838068	590.7723400592804	0.22228509964086968	0.011524196372924529	0.0018328920451964245		0.2241480333189664						0.1362598970389149	0.018977958395966648		0.02084527962186792			1.6926439423954323e-05		0.061329767376653736	0.0021226510400087265			0.07346025288600272
c4c776f8-ee3f-4cce-beb9-8dcf262cdcdf	CNS-Medullo	0.6860294117647059	1.881	0.499	1360	6	6	1.152941176470588	1.9911764705882355	clonesig	False	False	3	1	0.00022848157095722851		0.9999899999999999	1.0	1360					0.0	0.0437548955032471	240.61114740371704	0.1909131824179965				0.5468068993524389						0.014384209111492931												0.038703376640390134
8867bdef-3a8d-433e-b10f-d752e2cbb022	Stomach-AdenoCA	0.0018441678192715534	3.165	0.468	6507	16	16	2.9760258183494703	3.285231289380667	clonesig	False	False	10	3	91.76557295002569	2.799040016501728e-11	0.9999899999999999	0.4305205136536489	2585	0.7855134034275647	0.3690708377566193	2458.0	0.07326988350115482	0.7671066894676822	0.024486278051715327	28370.239194154736	0.06739615883698907	1.045740069706986e-08	0.0005892365228503496		0.1269642891415068												3.986084413682989e-12		0.017696681995417227		0.1606134483675457	0.2302917493324712	0.17714335394318148
f9052bfc-94a0-cb29-e040-11ac0c48284a	Myeloid-MDS/MPN	0.8972646310432572	1.928	0.5	3144	6	6	1.0696564885496185	1.986005089058524	clonesig	False	False	4	2	14.257029762098682	0.006085696465298617	0.9999899999999999	0.27542804675378457	343	0.7515033412477394	0.7245719532462158	2801.0	0.1229039963253784	0.1229039963253784	0.04024592546843106	864.351526260376	0.09068556477380332	4.180988296725349e-35			0.5175379794972506
bd6bd940-ef06-433a-80d9-dca5683e9cd2	Lymph-BNHL	0.918602418890382	1.93	0.48	5209	17	17	1.0282203877903628	1.947206757535036	clonesig	False	False	10	2	13.050334487008511	0.4713862732349445	0.9999899999999999	0.9291935044849392	5143	0.6228263902133108	0.0708064955150617	66.0	0.07007356552601351	0.07007356552601351	0.025488525755985186	1875.296436548233	0.10231790842104176	0.017803546456264443	0.13193884358943966		0.3246843374371166	0.02133087652789576	0.010652031543684841		0.02390414162673388			0.13395000050232736					6.236738019192181e-79				9.915643102732382e-13	0.01609963145566782	0.08444711857215746
bc0dee07-de20-44d6-be65-05af7e63ac96	Stomach-AdenoCA	0.0	2.399	0.475	3507	16	16	2.840604505275164	4.12888508696892	clonesig	False	False	10	2	21.49302985497343	0.03795773916461191	0.9999899999999999	0.4270758417823596	994	0.4686133556394506	0.5729241582176399	2513.0	0.034470726419863484	0.034470726419863484	0.02725795911329288	1235.7543165683744	0.08078829077682041	0.023244986279399745	0.28645474388211745		0.2162592848150188												0.00786125487891288		6.47126822509913e-06		0.030113896922102732	0.015512565773825026	0.14717698132200746
f7ed28a6-8f5f-e87b-e040-11ac0c48120e	Breast	0.0	3.96	0.44	2230	20	20	2.65695067264574	4.094170403587444	clonesig	False	False	12	2	107.23764837767159	5.502506962310224e-17	0.9999899999999999	0.7590543725223035	1811	0.5611255441289981	0.24094562747769674	419.0	0.4822389288056158	0.4822389288056158	0.024265011563551545	614.1947708129883	0.09652902169653102	0.10689530421369918	0.002202856341088953		0.31797093782967417	0.010551320568878132					0.0724094658572035	0.0013746321834690414	8.536950141667064e-12	0.00035230359896015143			0.2342725889621944				1.8575056087680364e-14	5.988062600507068e-07	6.665575357176253e-05
924bcc4a-c982-43bf-8bbb-641dc983d65e	CNS-Medullo	0.7598321971683272	1.79	0.98	1907	6	6	1.0471945464079706	1.8416360776088097	clonesig	False	False	3	5	55.91529398673811	3.711873663701638e-06	0.9897104243952664	0.12394104447346142	247	0.23050371687705656	0.49729172549961	1242.0	0.12160249487305685	0.3428567900495759	0.04816319066266709	2350.9497482776637	0.20152871317201854				0.4901048302992288						4.0213420902834116e-19												0.01248152678530346
052015bc-8c24-467c-8ff7-9e0dc4ad39fd	Prost-AdenoCA	0.9188846641318124	1.882	0.6920000000000001	3156	15	15	1.0044359949302917	1.9255386565272496	clonesig	False	False	8	3	53.92755160904198	1.2197479159300665e-06	0.9483324535848462	0.3901123329635103	1222	0.5401720654058034	0.4313746389874012	1535.0	0.06281093983012652	0.19520795373935185	0.024432505790454792	899.1636769771576	0.16866497766129962	0.003385009904636705	0.002156460065479783		0.3621983937816339						0.1018174592636732	0.01539407433782193		0.03642060310180472			3.3597229490749284e-12		0.0489903976901784	0.020244550410759485			0.01519286517160285
cb74d12c-eed1-4b14-8f93-d70e625eb65e	CNS-PiloAstro	0.5822102425876011	2.273	0.6759999999999999	371	5	5	1.417789757412399	2.3557951482479784	clonesig	False	False	3	2	2.250921955209378		0.9386799857605052	0.4711450798739417	173	0.3816647966922753	0.5288549201260585	198.0	0.004788413465918406	0.004788413465918406	0.05175098600864885	78.6840591430664	0.27558496437080393				0.3601427354297562
7266ec7b-4824-4b88-910e-e9bfb848d55f	Panc-AdenoCA	0.7144221585482331	1.809	0.56	5235	19	19	1.1230181470869152	1.895702005730659	clonesig	False	False	13	2	119.32504811091349	2.2101415715253587e-17	0.9999899999999999	0.6727419708089849	3554	0.35572263987466823	0.32725802919101704	1681.0	0.07675793295013822	0.07675793295013822	0.019889684224795808	4028.856953859329	0.3110605868170427	0.012077914154323641	0.00023208790507547904		0.27556800949783816	0.006409475609885813				0.015865311806474974	0.13965246289999528		0.010283199977263265	0.030175637072930382			0.006577234396771257		0.057404043830088625		0.0001536456398269956	0.00661097671898534	0.02454627483103091
c59188a8-c6bb-433c-97fe-69f79a126d03	CNS-Medullo	0.8906666666666667	1.93	0.732	375	6	6	1.0266666666666666	1.9173333333333331	clonesig	False	False	3	2	2.297109658379668		0.9999899999999999	0.5112305887216371	196	0.42662522802319197	0.48876941127836293	179.0	0.007327992554953422	0.007327992554953422	0.07032995018547318	62.26997566223145	0.2915590276783411				0.34763337062437294						1.3571244455271782e-06												0.0698039535262373
ef78f09c-c622-11e3-bf01-24c6515278c0	Liver-HCC	0.6838678328474247	2.257	0.502	10290	23	23	1.3309037900874636	2.3184645286686103	clonesig	False	False	10	2	38.4799942750542	0.003967769179114122	0.9999899999999999	0.9681273464078732	10184	0.4911049422054194	0.031872653592126814	106.0	0.15950739915365475	0.15950739915365475	0.018027135616746168	6752.127724647522	0.017952169048224404		0.002204729075066092	0.07632861470039838	0.09806290410334297	0.015780338114101167						0.0005318494801332021				0.2164701156383832		5.077476991529207e-16		0.046739872316641305	3.00779207099926e-23	4.9393574904836746e-15	0.04124598254806402
5eddfb26-c623-11e3-bf01-24c6515278c0	Liver-HCC	0.6302696543866312	1.711	0.333	10532	23	23	1.1545765286745158	1.8788454234713252	clonesig	False	False	10	1	0.028354099282296374	1.0	0.9999899999999999	1.0	10532					0.0	0.016168342787305712	1822.1210680007932	0.01012029972822674		0.10247547837995367	0.06241934682903754	0.04443671987523468	0.03464192959172807						0.003928742056027679				0.1976235879831804		0.022078023904154902		0.0911325539232748	1.7976988343278344e-07	0.0018342302017514407	0.04308391311350715
fc806c50-2f6e-418d-e040-11ac0d485f01	Breast	0.060128954865796974	2.911	0.22	6669	20	20	2.678212625581047	3.5291647923226868	clonesig	False	False	12	2	67.67392383527475	6.518726259518864e-08	0.9999899999999999	0.4561483077524784	2139	0.832220916865787	0.5438516922475216	4530.0	0.2862393058632072	0.2862393058632072	0.015259996385622572	19308.855948209763	0.12875294434601844	2.632222371892864e-06	0.2438923305791399		0.328656258930263	0.0014925406728247144					0.059803396423684485	0.0024240001934323608	0.012709598279101422	0.01429052838211206			0.00020117630773933056				6.175168231490424e-05	0.0027587071702310398	0.056698397197248486
3ae3ce4a-54ec-4c3b-83f2-845696ea0fa1	Panc-Endocrine	0.2813793103448276	2.511	0.93	1450	13	13	1.68	2.6793103448275857	clonesig	False	False	8	3	91.03233659191757	3.847211441910366e-14	0.9999899999999999	0.13957954273508366	134	0.30517716031961784	0.59547717329172	1001.0	0.2678277128848371	0.2678277128848371	0.03799244834531964	210.00742363929749	0.06717374427221767	0.006194477674116374	0.0599311692227792		0.7117460792157602	5.7510188896406594e-08					0.10919721893691413	1.3582377882854264e-13			4.1147435897833054e-09		2.5577239291355247e-22
fc8130e0-0e1f-b54d-e040-11ac0c48326c	Breast	0.044799176107106084	3.042	0.32	5826	20	20	2.7607277720562995	3.840885684860968	clonesig	False	False	12	2	22.525501296448056	0.14236193968099467	0.9999899999999999	0.3724309916410066	1130	0.7620807724628962	0.6275690083589934	4696.0	0.10610935288043012	0.10610935288043012	0.024905571534478973	18815.715977430344	0.10121918344468134	0.06215532962605867	0.0121881636283949		0.2774626775015299	0.08516566619948282					0.0896525909602255	0.005289338531757984	5.7407189367069376e-09	0.028417875670751564			0.05222761903452824				4.619938985098469e-16	3.2553048497856822e-16	0.03453051216073673
0609b182-0396-4755-b463-10f949c5b8bb	CNS-Medullo	0.8088130774697939	1.97	0.96	1407	6	6	1.5017768301350392	2.4150675195451314	clonesig	False	False	3	2	61.427736124751384	4.182718319039614e-15	0.9935026792818148	0.6444987630740402	906	0.27063636965408505	0.3555012369259598	501.0	0.11319512792158383	0.11319512792158383	0.030705577936075583	7326.993403673173	0.10854405511297972				0.4503963834027771						0.11092293678488492												0.052100723711571366
134c9a92-e91e-4347-a9c4-727279edebb1	Eso-AdenoCA	0.32693978480251285	1.91	0.63	14963	11	11	1.4859319655149368	2.112009623738555	clonesig	False	False	8	1	0.011494505539303644	1.0	0.9999899999999999	1.0	14963					0.0	0.03034579409822118	697.1839768886566	0.01159423620949398	0.0031481610164119573	0.051184638329374366		0.07495362487026225												0.007350596584348327			0.003922751917945668	0.1913118959579332	0.5724365913360386	0.0003046571369395391
a4ca18dc-c622-11e3-bf01-24c6515278c0	Liver-HCC	0.7878937007874016	1.911	0.889	16256	23	23	1.1202017716535433	2.0358021653543306	clonesig	False	False	10	3	331.70750939677237	6.248777179966325e-53	0.9920583541697632	0.9058634516537646	15100	0.5696999726451327	0.05203137158124991	465.0	0.0943766362394136	0.2045602405615936	0.013393816828714449	4549.877869606018	0.01172579033823712		0.0345869316583891	0.08590340348164212	0.018282154588734827	0.0180710576093595						0.00265809014404333				0.3500281735541356		4.1748968729082586e-08		0.08474848266509863	7.772910700042893e-05	0.003763703065686649	0.007182984238021631
3d400522-c623-11e3-bf01-24c6515278c0	Liver-HCC	0.8223274821212966	1.793	0.767	10767	23	23	1.0324138571561252	1.8834401411721	clonesig	False	False	10	3	80.95873029014909	4.011609181502695e-08	0.9970731930760915	0.9140813121137618	10065	0.5626840309365908	0.04633309437101424	282.0	0.03290355060967076	0.09829784362648207	0.0179118814219795	2616.854409694672	0.01916395898395581		0.053683373713787716	0.10466120535063106	0.06818799347154307	0.01568573531496328						4.323313722203895e-08				0.3057837584509077		0.00017712178851577562		0.06247462263050003	1.3297187389678881e-05	1.9530059643237045e-19	0.02453323166457261
81c7a8c1-8a6a-4e78-a72c-f7c021c67ff7	Stomach-AdenoCA	0.8504314477468841	1.958	0.24	3129	16	16	1.1093000958772772	2.0626398210290833	clonesig	False	False	10	1	0.0038003331719664852	0.9999999995447992	0.9999899999999999	1.0	3129					0.0	0.031906734423151124	125.61630320549013	0.110972659219947	0.058354656999321526	0.002465456488752423		0.1931535894339667												5.666426281748014e-34		0.01876797142580043		0.06621027082517081	0.0648007256888085	0.14190984355186378
c00d925a-ca4d-4561-a8f2-d4542f218086	Lymph-CLL	0.9731182795698924	1.927	0.97	2232	4	4	1.0	1.9731182795698925	clonesig	False	False	2	3	13.39345588724973	0.029255767506027062	0.9968143107965454	0.5264736430405437	1239	0.7117417893583944	0.32463002679879915	672.0	0.01835239589073045	0.042708542075003735	0.03788412422653428	277.2498745918274	0.11380144652872815				0.5837448860256901							0.031116926264797742
dc505248-ed04-4f77-a7c6-3fefbc5df27b	Lymph-CLL	0.9463035019455251	1.918	0.883	2570	4	4	1.0	1.9463035019455253	clonesig	False	False	2	4	24.29383092669013	0.011375506359604872	0.9999899999999999	0.5656303935783099	1500	0.2300218465537815	0.3772288860586657	1003.0	0.02353168174533227	0.510290861706205	0.0382177214043793	337.5765948295593	0.16410238948628605				0.5683036924441871							3.898152113570293e-15
b3f1d232-4392-4258-9256-d38ff4b59f94	Prost-AdenoCA	0.8412184057031756	1.974	0.669	4629	15	15	1.117303953337654	2.059408079498812	clonesig	False	False	8	2	154.4097815571149	7.172484608453235e-28	0.9999899999999999	0.6938058019085904	3225	0.2916973554575381	0.3061941980914107	1404.0	0.1226244488574746	0.1226244488574746	0.02201638888024627	1021.9366285800934	0.12461344907307075	0.0117705059369613	0.040588954337627416		0.2829359265944296						0.1380398157301501	0.024147035104242008		0.014534138878296863			0.008089277175776987		0.04409042145369285	1.5617489766181813e-10			0.05192185318653565
230f53ef-be3f-495e-9b95-b0f670bd6908	Panc-AdenoCA	0.9864077669902912	2.005	0.18600000000000005	1030	19	19	1.019417475728155	2.020388349514563	clonesig	False	False	13	1	0.0011005525830114493	0.9999999999999926	0.9743364568932168	1.0	1030					0.0	0.03987874052790725	52.33306312561035	0.2171727835264165	8.299174232705489e-05	0.05315766474043202		0.05289871621388029	1.5616307045750944e-08				0.03501826382098183	0.09826011495423544		0.008061564732542213	0.004831504419677842			2.3776821464333748e-05		5.207544992117536e-05		3.2830345329616904e-06	0.0028600586407153943	0.016477129695654468
fc447d51-cdc2-a180-e040-11ac0c4846a4	Breast	0.2620622568093385	2.71	0.338	5140	20	20	2.134046692607004	3.0721789883268484	clonesig	False	False	12	2	40.680282452434774	0.0005380788862388536	0.9999899999999999	0.4328220979594938	1516	0.7008652629534871	0.5671779020405091	3624.0	0.1285478521773742	0.1285478521773742	0.020640304576336685	1887.926810503006	0.12853785246497812	1.0661145316971199e-11	0.0616376910338203		0.4342208599099889	0.04124835161267205					0.00884572130069983	4.982538591747724e-10	0.0014459674908354305	8.265063933850784e-11			0.0052523752479601464				6.252729393386134e-31	1.4414060003127905e-15	0.1981643160484198
35dc84c1-476c-4d48-ae23-622bf6e043ac	Eso-AdenoCA	0.07728638900815801	2.447	0.489	2329	11	11	1.9716616573636756	2.0489480463718333	clonesig	False	False	8	1	0.0010085812100442126	0.9999911365663934	0.9999899999999999	1.0	2329					0.0	0.023757107341073044	297.4192819595337	0.04344321577446488	0.002895269311916992	0.02554073915421489		0.1162658005774484												0.014231670445212216			0.007695941706150905	0.16054782453938446	0.3797557655692006	0.015575449917461124
0bfd1043-8189-e3e4-e050-11ac0c4860c5	Prost-AdenoCA	0.1647848642050656	2.872	0.7040000000000001	6554	15	15	1.9124198962465668	3.0592004882514496	clonesig	False	False	8	3	59.305229101490106	1.6305767809434053e-06	0.9999899999999999	0.4821423625981837	3738	0.33445683749636906	0.2948966360275061	2384.0	0.01153718862852948	0.07735072855855052	0.02214786725904835	2836.6078016757965	0.17126660162186172	0.02697131552932272	0.01272302976490805		0.32663338044158435						0.13533300810386845	5.9961290651921304e-05		0.010099524771445571			0.006787993952367427		0.02096419292698376	0.0003745134613727382			0.05516064437920175
cdcc04fc-c622-11e3-bf01-24c6515278c0	Liver-HCC	0.0	3.467	0.74	1157	23	23	1.557476231633535	2.121002592912705	clonesig	False	False	10	1	0.00681732831435511	0.9999977677848172	0.9999899999999999	1.0	1157					0.0	0.02878866531648955	32.983769178390496	0.0021155847981375233		0.046713490980279486	0.045775504450074105	0.01271073263664043	0.031619980833118434						5.026214928998682e-09				0.4477737280029016		4.499393226441853e-11		0.07684258941640819	0.012896135170921565	0.0031366291049352213	0.019667415488256016
108b67d4-5d66-46da-8675-6acae643b76f	Prost-AdenoCA	0.9311905839746492	1.88	0.486	2209	15	15	1.0	1.9311905839746493	clonesig	False	False	8	2	68.43758694491771	9.070995167066798e-12	0.9999899999999999	0.7369371779906635	1644	0.33916865921930706	0.2630628220093369	565.0	0.07432506802239648	0.07432506802239648	0.0249651853786048	78.48533320426941	0.15681592900943306	0.010895132605141055	0.0006579419411033418		0.4440243686043373						0.09684508030980203	0.06637905445071736		0.01370780301298494			3.420912937971787e-18		0.060301389849021315	3.472509167987602e-07			0.002365345192499125
f393bafe-c99f-3725-e040-11ac0d484514	Breast	0.5749458341540279	1.862	0.38	5077	20	20	1.3401615127043531	2.093756155209769	clonesig	False	False	12	2	60.09611142249196	3.995014684332691e-07	0.9835283513072959	0.8969002187771375	4895	0.5510580156094452	0.10309978122285952	182.0	0.30345896411891604	0.30345896411891604	0.018564950385943708	2527.1493260860448	0.03963844976951248	0.0666231518674957	0.3643744158841096		0.0397079183149919	0.02938120837247148					0.12703640904437682	0.018238202026356558	0.0036849934803559314	2.9620201376394297e-06			0.10569951219311728				2.726765308064723e-14	3.3482459451230034e-05	0.007636456825313772
04b9837e-9ab5-4eb9-9a9c-ef49e3a62662	CNS-Medullo	0.0007457121551081282	3.699	0.98	1341	6	6	2.6256524981357194	3.8284862043251295	clonesig	False	False	3	3	26.71259709826336	0.0001555364883365218	0.9863812386117722	0.025315933645572285	16	0.32602688914664346	0.4907248393761981	748.0	0.3416269369392357	0.3416269369392357	0.0479627199631871	1564.5791137218475	0.6870137451311605				1.7987754029466691e-32						3.13166826239529e-53												0.3129862548688386
bd1ce02b-bfaf-4cde-aaac-06097a12e248	CNS-Medullo	0.8986784140969163	1.937	0.926	227	6	6	1.0308370044052864	1.960352422907489	clonesig	False	False	3	3	16.026246815023114	0.0059687998293549704	0.9999899999999999	0.425688327353623	97	0.2592887602099139	0.4510888529853371	109.0	0.04802248126159847	0.17308636163880153	0.07898909168966109	32.09641027450561	0.2898712486942773				0.5666785502873399						0.06267519625070707												0.002473093425465057
b35d9a68-29f4-49ab-b83e-b5151679e3af	Skin-Melanoma	0.007570022710068129	2.623	0.542	2642	12	12	3.5193035579106735	4.481453444360333	clonesig	False	False	10	2	5.880073445223387	0.8713913047860267	0.9999899999999999	0.6987103354058626	2244	0.4741188857715807	0.3012896645941375	398.0	0.01876259931315349	0.01876259931315349	0.036659206770219915	835.4325017929077	0.039740696840884944	0.052059713755908635			0.27412057262303285		0.0812873718654223	0.08476611724819562	0.014458857667510516	0.04845360962166779							3.6157753975831566e-31				2.2721420322826306e-12	0.003204476909970064
f9c52187-2e82-d58a-e040-11ac0d484fc4	Prost-AdenoCA	0.9086021505376344	1.938	0.54	4836	15	15	1.0349462365591398	1.978494623655914	clonesig	False	False	8	3	164.30497812836256	6.713958764568765e-27	0.9999899999999999	0.2763864569494034	1351	0.2499386526499941	0.6580804226859084	3235.0	0.0531478005902648	0.14900531621935198	0.02410381326492627	960.8852097988128	0.18780548055037571	1.294490478410854e-09	0.009348586658167915		0.4091838591149677						0.12006534341140028	0.05067646272545677		0.025559680306537567			1.8549922894419772e-05		0.056579290134829936	0.005037789586980546			0.11215406530867483
391a949d-217a-472c-a6d4-80e548039684	CNS-Medullo	0.677115987460815	1.873	0.387	957	6	6	1.2560083594566354	2.0292580982236155	clonesig	False	False	3	1	0.000285599769995315		0.9868214306503924	1.0	957					0.0	0.038437490565658775	2597.252908229828	0.2129639884348605				0.4681498760681515						5.84341051262507e-05												0.09637135469174317
f92c8821-daba-3727-e040-11ac0d480224	Myeloid-MDS/MPN	1.0	2.0	0.55	962	6	6	1.0	2.0	clonesig	False	False	4	2	5.354228725873328	0.054089512234178266	0.8497673822244484	0.08940832864147845	49	0.4715173956453282	0.9105916713585208	913.0	0.08163223166258704	0.08163223166258704	0.04849972195862698	58.25674033164978	0.14601637295920206	7.496823755827535e-08			0.4720501864944981
f9c3e4e3-1b95-b71a-e040-11ac0d4819e7	Prost-AdenoCA	0.9321455648218347	1.88	0.56	2638	15	15	1.001516300227445	1.9351781652767248	clonesig	False	False	8	2	22.187305136903888	0.005637457230743414	0.9999899999999999	0.5860862025604412	1552	0.3640704079869712	0.4139137974395583	1086.0	0.02493540337284061	0.02493540337284061	0.02621886666144408	353.38150262832636	0.1703531606906634	0.017351811073095618	0.04032790958415913		0.3253925206774945						0.09458189485200157	0.030644895385133493		0.015499619612995138			0.011746387376526916		0.02607791582327769	3.5846362245752993e-07			0.04418608208066272
fce8d8c6-f2a0-43a8-9a7a-b9c519a6686c	Lymph-BNHL	0.7764695771742867	2.084	0.602	11636	17	17	1.1761773805431421	1.9848745273289792	clonesig	False	False	10	2	27.69641986084753	0.10872482372651207	0.9999899999999999	0.9670372523549008	11559	0.5841420797697878	0.032962747645102104	77.0	0.14782407612818593	0.14782407612818593	0.05760338306866177	3215.848803758621	4.118419130351269e-07	0.11816968338637618	0.12988764417961846		0.10070965325934353	0.05896603760346573	0.08733654619315308		9.80783933835992e-20			0.16900326977056354					0.02863146702482485				0.012766630533213759	0.17835399762198634	4.675711861464403e-19
9ffe694e-b488-489e-bdbe-0800e505eec4	Panc-AdenoCA	0.827023498694517	1.912	0.99	4596	19	19	1.137075718015666	2.0983463881636206	clonesig	False	False	13	3	48.54975324479165	0.0007203831609335751	0.9790355080596982	0.9074793114519248	4216	0.22249793260562944	0.07494246735904571	351.0	0.058061993286674385	0.2417620007553404	0.0227922632590732	1538.2409009933472	0.3250437269849413	0.022803768423334654	0.00587866351530022		0.1486458819385367	8.231614063046808e-08				0.015188710100706403	0.12446181837508218		0.011787539547405941	0.030018621317823936			0.014394250791211228		0.06781418236085278		3.2823920922271146e-41	0.007491458495683861	2.0524254957193485e-06
78100212-65aa-4365-8b64-4b33f77732d5	Panc-AdenoCA	0.7892361875412723	1.803	0.55	9086	19	19	1.0824345146379044	1.9131631080783624	clonesig	False	False	13	4	718.7125650158561	2.8597867667969025e-131	0.9999899999999999	0.4819647477693242	4649	0.22367535870837785	0.43244239470059054	3983.0	0.2022273527967008	0.4679054960774448	0.021999841156335558	10110.380890369417	0.18833944056208	0.023750064684794958	0.005541345034828032		0.23317004234035466	2.1074792577429167e-06				0.012923036544728615	0.14030996035218155		0.009864691714625302	0.00748170967569782			0.02607974621859455		0.03390911523459852		2.7308939700484893e-21	0.007378727466922764	0.10747022202118917
c95a2b1b-726c-4608-9fff-d57b6f1aa75a	Skin-Melanoma	0.34780919071213445	1.838	0.7	10293	12	12	1.0	1.3478091907121346	clonesig	False	False	10	1	0.015869712035055272	1.0	0.9999899999999999	1.0	10293					0.0	0.03596594523023208	76.20999336242677	0.00021213346484045233	0.0032962154302549514			0.02442717581304613		0.7581064266943284	0.07788715563987635	0.05215997420315332	0.03663322929178497							1.8082301472789624e-19				0.002474727564352312	0.0015310064451426087
367fdef3-d7af-4996-932f-cc5087e843dc	Lymph-CLL	0.9630730050933786	1.928	0.9	2356	4	4	1.00679117147708	1.9698641765704583	clonesig	False	False	2	3	13.48452464332513	0.030442682872706774	0.9999899999999999	0.6338453127874595	1558	0.3449253503814458	0.2262457383808185	581.0	0.019686125715607128	0.04317483823326085	0.05771560894207705	585.5215632915498	0.15435190490338374				0.4821467795346541							4.0642311958112776e-12
0bfd1043-5142-3662-e050-11ac0c486501	Prost-AdenoCA	0.2143165157395429	2.763	0.89	6957	15	15	1.8520914187149635	2.947247376742849	clonesig	False	False	8	3	85.97210957571224	5.719682192483501e-11	0.9999899999999999	0.5479808525654171	4632	0.5140826310832478	0.31523154813422005	1631.0	0.021400968528033196	0.10641212945495647	0.02144260856958096	3509.249834537506	0.16390412888367406	0.025268807165814453	0.0038614513168953655		0.34259519319649673						0.1261405302039071	4.560171204832387e-06		0.01169158640285121			0.019536343675567305		0.036526347623694895	9.216481109598769e-11			0.05352547593554618
6527aa5a-c622-11e3-bf01-24c6515278c0	Liver-HCC	0.7470461868958109	2.096	0.353	7448	23	23	1.2698711063372718	2.2316058002148234	clonesig	False	False	10	1	0.02984376999665983	0.9999999999987308	0.9999899999999999	1.0	7448					0.0	0.018464404782348082	593.2670872211456	0.014908300206847368		0.012611641553802738	0.055669794652485526	0.014884996828189988	0.029341467983454026						0.019585593932048298				0.2530302922382829		0.0007742283414824265		0.07835677942685368	0.0007162142706343665	0.0028001675262230023	0.0695022897623168
a284fe9d-9afd-4472-8d70-243ca9be5c2c	Eso-AdenoCA	0.25635996862041915	2.345	0.246	17846	11	11	1.7619074302364677	2.562422951921999	clonesig	False	False	8	2	383.0058655956527	1.0119671009517249e-66	0.9999899999999999	0.8506239886405531	14912	0.7883663501299052	0.1493760113594515	2934.0	0.7440574732240717	0.7440574732240717	0.022251653297391448	7391.687610149383	0.07986837114032679	0.03513768903081708	4.0294741719021886e-05		0.13624512449573592												5.4996401474938e-07			6.233761053552848e-28	0.09766395984889294	0.20298242393226076	0.18645939168375344
20d1b88b-3ff6-4201-a748-6a993500c652	Panc-AdenoCA	0.0	2.306	0.464	2277	19	19	2.034694773825209	2.466403162055336	clonesig	False	False	13	2	32.317217635434645	0.0038474672806807133	0.9999899999999999	0.9503068508363708	2165	0.22971096625414394	0.04969314916362903	112.0	0.20301803263965912	0.20301803263965912	0.02715535722964911	236.42902517318728	0.13674775227650518	0.05020216647067216	0.004386288613204446		0.27142652206338536	0.00020304773328007984				0.018100202367400203	0.08779878173622083		0.0203749112391232	0.010335942460893493			0.039100870917936514		0.05955154505708101		0.0022269169501277163	0.019530047365456618	0.0969642096623276
d91e1a92-837d-44d6-92d8-419f435effe0	Stomach-AdenoCA	0.9280799112097672	1.942	0.24	4505	16	16	1.0337402885682574	1.9793562708102108	clonesig	False	False	10	1	0.0021148744199308567	0.9999999999997344	0.9999899999999999	1.0	4505					0.0	0.03557310691826268	267.72859764099115	0.0451811580491335	0.024625883250992624	0.035423628417088834		0.12401537344813132												6.728512810659664e-05		0.015515325525472502		0.14612683192354578	0.09284357268206044	0.0877954697589124
f91a9af2-7909-099e-e040-11ac0c484205	Myeloid-MDS/MPN	1.0	2.0	0.624	178	6	6	1.0	2.0	clonesig	False	False	4	2	10.054313196424117	0.0014543222666822473	0.9999899999999999	0.15615992143729246	29	0.2802374075285617	0.8438400785627078	149.0	0.11626083352464113	0.11626083352464113	0.1228532129391334	3.514286994934082	7.30288497615237e-31	0.11925029697182125			0.8807497028412145
1d4a091d-fe65-49c0-8810-5a95243b108a	Skin-Melanoma	0.00025970653161927015	3.279	0.764	15402	12	12	1.986949746786132	2.992208804051422	clonesig	False	False	10	1	0.039968877943465486	1.0	0.9999899999999999	1.0	15402					0.0	0.0439744168008721	361.71434235572815	0.0022536539161104397	0.0012022125187208614			0.019378818265255816		0.7728727246606658	0.08619273816993495	0.05491732815155535	0.04361841627534168							1.4092296900303514e-13				0.00011437936794093745	0.0007578098561275803
7dddd413-d2c6-4f75-bbf6-3b202877546e	CNS-Medullo	0.8662790697674418	2.015	0.975	344	6	6	1.1046511627906976	2.0755813953488373	clonesig	False	False	3	3	4.5020870767884835	0.4729865273162087	0.9550110769843306	0.3911550028407682	134	0.2417538332884657	0.3349843579583853	125.0	0.005619629289299265	0.014986033584960534	0.0532145714123524	59.369425296783454	0.3281427444103638				0.5493104346500316						0.049852827753621015												0.0689989725730673
1d6c9181-a02f-4c35-85b3-65dc5808f50e	Prost-AdenoCA	0.8933801991798477	1.849	0.22	1707	15	15	1.0005858230814295	1.8939660222612769	clonesig	False	False	8	1	0.0030827041664451826	0.9995796381913328	0.9999899999999999	1.0	1707					0.0	0.03676125849020887	53.71062302589417	0.19664595520216765	0.034664892296003495	0.004680631037375632		0.2640415412090933						0.09422593424053777	0.001955403886731446		0.020957897347518597			0.031593681888044345		0.06891648843166909	1.929747794562699e-06			0.02221944527546757
8fa7549d-d0a6-4216-9763-74b0f21c0fd7	CNS-PiloAstro	0.8764044943820225	1.932	0.706	89	5	5	1.146067415730337	2.0674157303370793	clonesig	False	False	3	2	6.865518316786847		0.9999899999999999	0.4499328792933199	40	0.2799660720294942	0.5500671207066801	49.0	0.2298675458002949	0.2298675458002949	0.11530464723315452	11.659385204315186	0.37375071731376536				0.4120660471922041
74db46a8-a499-4951-af33-1d53b7d1c9b4	Prost-AdenoCA	0.967379077615298	1.93	0.48	889	15	15	1.0	1.9673790776152984	clonesig	False	False	8	2	8.117124991169476	0.2842644166222375	0.9999899999999999	0.6027753104169277	546	0.5314089472853102	0.397224689583072	343.0	0.016848850925630154	0.016848850925630154	0.03449142721353588	68.02265787124635	0.1946343312010608	0.0013830332854745998	7.287693683943077e-06		0.4285647090586165						0.15008042820336814	6.134427168374371e-08		0.00929040578995265			0.011423524456039507		0.09528733252658106	0.0015832665982385126			0.014880607362866997
f266899a-1dab-4226-a965-bc1327c64080	Lymph-CLL	0.9933073061907418	1.979	0.94	1793	4	4	1.0	1.9933073061907416	clonesig	False	False	2	2	0.4195066910069727	0.0698728850320034	0.9999899999999999	0.909371234352773	1643	0.4203669886793019	0.0906287656472292	150.0	0.0018572939384065013	0.0018572939384065013	0.04365733548636673	236.5878112316132	0.13007924625127856				0.4833952303802202							3.5178343296166313e-08
2b02e3ad-4423-491e-993a-561e80dc7bcf	Lymph-BNHL	0.8798856053384175	1.988	0.835	5245	17	17	1.0814108674928504	2.038703527168732	clonesig	False	False	10	4	77.7160117161693	9.977335868519569e-08	0.9999899999999999	0.8314156318764151	4806	0.8701915020913842	0.13764722174487698	323.0	0.4943787117117238	0.8186742490957406	0.02207139085795258	2974.534364700317	0.07412425230533144	0.014304262527949144	0.11583300556619935		0.2568348852844418	0.025323278576408384	4.1472852874907175e-07		0.033391999952965705			0.11207054615254597					2.0797756146816384e-27				0.039515908635179384	0.0294873613428856	0.05595056993534872
d3b72600-a888-4ef6-ac5d-661c105405dd	Liver-HCC	0.8871091607240812	2.021	0.94	9115	23	23	1.0570488206253428	2.0	clonesig	False	False	10	3	25.554207254885117	0.2843690592150661	0.9874617771567764	0.9822838099787772	9017	0.575267240350705	0.011056379804197642	38.0	0.14338170188412735	0.1645393859610189	0.04834516471465571	2199.187988519669	1.2845125527494458e-11		0.005347661110856068	0.09086881679088316	0.00018114304346786145	0.024844326861878825						0.03188091021189929				0.28623425203072633		0.005155536844138657		0.052762304661240864	1.1936238160129927e-78	2.6636612433044178e-59	0.01681638992808229
f7e7b258-b4b2-e6c5-e040-11ac0d486773	Breast	0.057926382167473235	3.005	0.74	6819	20	20	2.0589529256489216	3.2812729139169967	clonesig	False	False	12	3	72.96605419083791	2.970867169489113e-07	0.9999899999999999	0.31502319950148416	1646	0.4275101022701131	0.3759085430842729	3582.0	0.06595758016660536	0.09421847191082576	0.021160086332021037	9033.68714261055	0.10836371243657604	0.029341188627378376	0.08240098742383778		0.22737397512270935	0.10855529173144894					0.08881415847469079	1.6599807980115046e-10	0.0003200356939009314	0.02179506406642982			0.06119167454278171				1.0839881702335453e-31	4.2242726513385775e-31	0.08953079054391726
889fb525-5055-4408-a12e-17f1225c9d29	CNS-Medullo	0.8428571428571429	1.976	0.92	770	6	6	1.1051948051948053	2.053246753246753	clonesig	False	False	3	3	15.741388342636128	0.00999356312242387	0.9893614808394848	0.8158619233206663	648	0.2708903682034089	0.11108438959078083	87.0	0.08819841408384999	0.11793955571844515	0.04148518139106593	109.95838952064514	0.18040480489728736				0.5245808458382886						0.1458542456312167												0.07790242104225834
e63fac5a-cc48-4ab4-b69d-3f0be6ad684d	CNS-PiloAstro	0.4846077457795432	2.311	0.7	1007	5	5	1.4856007944389276	2.5084409136047667	clonesig	False	False	3	2	9.709395350681008	0.0007056869888336871	0.9999899999999999	0.4828297310584282	415	0.5168414236347385	0.5171702689415719	592.0	0.05281805857977928	0.05281805857977928	0.05179746106674365	121.9404776096344	0.14234702293872878				0.7996137361605683
fc8130e0-ad63-b804-e040-11ac0d485e10	Breast	0.9304932735426008	1.959	0.58	1784	20	20	1.0364349775784754	2.0022421524663683	clonesig	False	False	12	2	188.2224822558492	1.5572665322152468e-33	0.9953403173889416	0.6720211281393107	1211	0.41973364335618585	0.32797887186068875	573.0	0.4036088559940627	0.4036088559940627	0.030472566379736325	224.8063259124756	0.12912611259631804	5.902362166795229e-09	0.00014761688467206587		0.6344763358567793	0.04031925609792511					0.02434586559199266	9.156833074890231e-09	0.004341336247287454	0.0024552246618338197			0.0067029923018273145				5.9673365270539415e-12	8.67228978203512e-48	0.025445189376508342
041e3b42-c623-11e3-bf01-24c6515278c0	Liver-HCC	0.8404138770541693	2.181	0.5	8215	23	23	1.2499087035909922	2.2391965916007304	clonesig	False	False	10	2	46.31814479624154	0.0001054287488370133	0.9999899999999999	0.8938973658285173	7790	0.5144912467109477	0.10610263417148263	425.0	0.08198095066174005	0.08198095066174005	0.018906884422647676	3857.249006271362	0.007541665790997045		0.01677347667271769	0.026037312707345262	0.06177190529218481	0.038990451987325744						0.02582845107888184				0.2883346567877505		5.817702644781638e-07		0.049088999857964034	1.0078667820142028e-12	0.003552039846336946	0.04876140490335629
fc8130e0-aed2-bb2f-e040-11ac0d485e12	Breast	0.7093531468531469	2.103	0.535	2288	20	20	1.3907342657342658	2.292395104895105	clonesig	False	False	12	2	20.259984963544408	0.0862451402667531	0.9852268414659388	0.7761919684727248	1847	0.39543221476348506	0.22380803152727485	441.0	0.04285161246328872	0.04285161246328872	0.026350702703509282	431.8501746654511	0.11393197061369988	0.00451132170617981	0.016981811868031167		0.4752596527943729	0.04563700853542351					0.12826168476121266	5.315191378236248e-05	0.009600971511066493	0.007380749207455749			0.02466307791059489				6.083444787057114e-15	0.0038521658623667096	1.8509241622265118e-06
870e7aa5-a9c2-4c4e-afa8-36bb3bdc4eee	Lymph-CLL	0.9916225749559084	1.987	0.961	2268	4	4	1.0	1.991622574955908	clonesig	False	False	2	2	6.966099093231605	0.0035846372063855336	0.9999899999999999	0.6073938387609404	1378	0.3709650033758406	0.3926061612390603	890.0	0.006936330937320268	0.006936330937320268	0.043099494586489	87.2843222618103	0.07280434943280502				0.6528236608874947							4.073730789678023e-06
8fc11cb6-9d79-41c3-bb45-0dadda890e8d	Lymph-BNHL	0.8770602085435587	1.941	0.779	5946	17	17	1.0761856710393545	2.0068953918600743	clonesig	False	False	10	2	28.66274828919268	0.012013884912010822	0.9884478471181553	0.9616155840695778	5781	0.3968494604311023	0.03838441593042332	165.0	0.10950845872627313	0.10950845872627313	0.022267938445901674	6385.030476093292	0.09045876620262756	0.009096480082565526	0.11700170855627773		0.2548822719200989	0.05304729381486012	0.006188201779780895		0.03233452757616087			0.09289660185758676					2.8753735907781893e-34				0.010245023430262248	0.04907318384050288	0.13446232911826728
fc8edf46-2005-1af4-e040-11ac0d481414	Breast	0.6691842900302115	2.408	0.2	2648	20	20	1.4584592145015105	2.4399546827794563	clonesig	False	False	12	1	0.009048454368894454	0.999999999992062	0.9999899999999999	1.0	2648					0.0	0.027782738782359574	405.3928942680359	0.17352898329799102	0.00858260864329614	0.0035664102713219444		0.198729870446938	0.06902459898620218					0.0958951249982356	0.0009724767011919492	0.013667979066497287	0.01913646848921061			0.008016289936073258				1.4506564631728139e-28	0.002144699040225967	0.13547785383354538
54195db3-94a9-4538-8bb8-9953d936acd4	Panc-AdenoCA	0.6275885675166867	1.877	0.879	11686	19	19	1.2326715728221804	2.0219921273318504	clonesig	False	False	13	4	113.5327723605442	1.2753727793365644e-10	0.9999899999999999	0.7152896398968948	8597	0.1775307744753667	0.2019396626789474	2453.0	0.028707881820931088	0.08503859693234439	0.019402085168076233	3165.8754377365112	0.04557221170576118	0.026321453907162357	0.24438722136009144		0.1445248208865864	0.008001144857763553				0.006792628679087988	0.19395405596973755		0.0022337936990642344	0.004910835149019478			0.025130596103649244		0.01354647482563656		0.005803060212227908	0.0014170492087073492	0.03125866280494752
c307688c-b1fa-47f6-a9e2-1ea41f7645b6	Panc-Endocrine	0.9547101449275364	1.929	0.687	1104	13	13	1.0	1.954710144927536	clonesig	False	False	8	3	17.52488936019654	0.12495421994461238	0.9999899999999999	0.5926999447508877	678	0.2532065304127624	0.2941648504534279	330.0	0.025289173663731183	0.02870190274676676	0.03376306662306003	86.70154547691345	0.03388253389487876	3.877071231373503e-07	0.15863671144526478		0.6643749576611904	3.570945904857917e-07					0.04015740016054863	0.014118387358385812			3.5637393248038263e-05		1.1946835426887448e-28
52f2d49e-f24d-41d2-9f73-33bd1cc51bba	CNS-PiloAstro	0.98989898989899	2.001	0.64	99	5	5	1.0101010101010102	2.01010101010101	clonesig	False	False	3	3	14.507038430532248	0.0102592868722361	0.9999899999999999	0.6863637044732743	69	0.30555845649220365	0.2347794078994498	24.0	0.479730835148017	0.7884309514855616	0.09810191396456183	17.228642463684082	0.3916065962457712				0.19478955082047986
c3cb64b3-842b-4b42-8c42-020a0206eb06	Prost-AdenoCA	0.8772231784279977	1.831	0.57	1743	15	15	1.0017211703958693	1.8789443488238669	clonesig	False	False	8	2	20.25397770777272	0.0067393504465232115	0.9999899999999999	0.6227690744983757	1113	0.4896090010856316	0.3772309255016249	630.0	0.03156426103667942	0.03156426103667942	0.028290950625168395	454.72445607185364	0.1451521932942666	0.023235464035713096	0.0029239117287732466		0.4657910295494509						0.11757391111234795	0.04526511692771616		0.013598432074833987			5.4263575034991744e-14		0.0605552944676076	1.8188050119049025e-08			0.027379751660316972
a6045753-60bb-4e65-bc89-1ef0b47aab35	Prost-AdenoCA	0.6025721455457967	2.092	0.467	3188	15	15	1.3350062735257215	2.1900878293601003	clonesig	False	False	8	2	10.219460069405613	0.3228876265660905	0.9999899999999999	0.594685688026824	2031	0.4671086635713685	0.4053143119731754	1157.0	0.009524193397086544	0.009524193397086544	0.023930761456723768	1000.0542492866516	0.21479739316333527	0.009948853799402921	0.009261420870670669		0.33420431172089216						0.07890447738460803	9.195894236665699e-05		0.033169469541942824			4.337026120760159e-08		0.06039783902196814	0.0039929801436495976			0.05555961233924177
2c9c50ff-01d9-4703-931b-04119178706f	Prost-AdenoCA	0.918543230469836	1.874	0.52	3597	15	15	1.0	1.918543230469836	clonesig	False	False	8	2	20.951199067407288	0.01499417463119794	0.9999899999999999	0.735756554209246	2694	0.4109820849515097	0.26424344579075404	903.0	0.00925489772510435	0.00925489772510435	0.02252849336700377	189.349915266037	0.2351884346810588	0.01826252170815872	0.00692851139280884		0.4527097236879972						0.13566637190201472	0.036982993744492126		0.007823723524231059			0.0061650985063985		0.034280010404833285	0.011600771206708849			0.023154364218841147
2f0a660c-ba3c-49bb-90f7-39b0034cea82	Lymph-BNHL	0.9561752988047808	1.936	0.907	2259	17	17	1.0101814962372728	1.9756529437804335	clonesig	False	False	10	2	213.3950684683586	4.9964698438536034e-40	0.9999899999999999	0.8429263662739984	1911	0.3487364823489932	0.15707363372600305	348.0	0.4440819879815754	0.4440819879815754	0.024094086811039958	512.5076975822449	0.10623972076977256	0.002895667958251345	0.07359421323863426		0.23120372783827625	0.0006250519168585197	0.020468300129932452		0.006504221471543468			0.14488493422636964					2.8696526950391214e-14				0.010633897928101451	0.01379146541120286	0.20379187046960992
49900a43-d42e-4052-a8cb-1563b82ad0a0	CNS-PiloAstro	0.8977272727272727	1.929	0.685	88	5	5	1.0227272727272727	1.943181818181818	clonesig	False	False	3	2	2.2873145544122053		0.9999899999999999	0.5781930516842751	51	0.3399616356332716	0.42180694831572507	37.0	0.036866513079275916	0.036866513079275916	0.11428232696437216	24.8347430229187	0.2940515491709389				0.3692842502729409
2f324d8b-ec7b-4d3b-9d64-65f9fc6630a2	Lymph-CLL	0.9441210710128056	1.93	0.38	1718	4	4	1.0128055878928988	1.9569266589057044	clonesig	False	False	2	1	4.805550634046085e-05		0.9999899999999999	1.0	1718					0.0	0.039716256833140805	14.601479768753052	0.11105192864589476				0.5046033644186059							0.03985817163343257
cc7af465-22ed-485d-a78c-282b840bf7c9	Panc-AdenoCA	0.8959440559440559	1.914	0.953	3575	19	19	1.0643356643356645	1.9918881118881118	clonesig	False	False	13	3	42.64116771758564	0.0027778562186251236	0.9999899999999999	0.8075917367540499	2904	0.1985548970827022	0.1531129520016878	561.0	0.01938147560380221	0.0845269296550114	0.02328305187845266	1384.0348160266876	0.2492690321437065	0.02538453892846	0.007913622621040376		0.3380856843414928	1.2834636177123098e-05				0.01593022485606253	0.12392802500012648		0.012139355817826564	0.021731393549191555			0.016028355047865872		0.0613503352904435		1.2968568291235924e-25	0.0023297305558365147	0.006682769593329758
f07b9192-c86f-4ee4-a3b5-feb9c5098bf4	Skin-Melanoma	0.4392941796154859	3.359	0.669	11391	12	12	1.873321042928628	2.8551488016855413	clonesig	False	False	10	1	0.005646252422593534	1.0	0.9999899999999999	1.0	11391					0.0	0.029570628514797238	564.2321929931642	0.0043081703845022435	0.012439715017565285			0.055364560550227385		0.6801543464219066	0.11282230834197104	0.029893742713840564	0.04662899712652218							2.0317601175430647e-13				0.0003856497938414653	0.0030779732483062505
72b62805-76f9-476a-b876-a781e69a2c90	CNS-Medullo	1.0	2.0	0.922	728	6	6	1.0	2.0	clonesig	False	False	3	2	3.849555060161947	0.009764465821654921	0.9997455949295356	0.9397461234566666	685	0.2871042719479929	0.0602538765433332	43.0	0.005581778034771001	0.005581778034771001	0.060098229087396364	21.15884494781494	0.3831874690899919				0.3665404360410454						4.260831530400928e-06												0.10224872972946583
fc9d93b6-77c6-8719-e040-11ac0d487dec	Prost-AdenoCA	0.9116002795248078	1.898	0.52	2862	15	15	1.0031446540880504	1.915793151642208	clonesig	False	False	8	3	35.87013748371828	0.0008748215353529559	0.9999899999999999	0.25053268202635004	733	0.36832367878632616	0.5167291295708873	1705.0	0.014785968152476238	0.05890190985100185	0.02554774512161757	785.8211708068848	0.2042093530375234	0.01287578370703728	0.009244637944234264		0.3767740713006942						0.09004535703518521	2.6890851571186977e-09		0.00016247745243249282			3.971052104681242e-05		0.07147578919768531	1.9795355538677952e-07			0.006475078681674171
4b44b313-6f74-4233-bec4-7e41c91c77f1	Prost-AdenoCA	0.9453730126375868	1.903	0.579	2453	15	15	1.0	1.9453730126375863	clonesig	False	False	8	2	11.316374796180751	0.1945073165754325	0.9933251895975652	0.9613315538028092	2403	0.40092945693100496	0.038668446197193215	50.0	0.04927661854807641	0.04927661854807641	0.024729690154694967	248.966912984848	0.16939951141973447	0.02304366597313572	0.03132236219486146		0.28330862515992833						0.04094721733763276	0.0511813373762631		0.006721617707802789			0.011923863676901977		0.04858940870237302	0.003201334369310306			0.117477158922092
fc950c33-faa4-0241-e040-11ac0c486786	Bone-Other	0.7842157842157842	2.043	0.329	1001	8	8	2.045954045954046	3.0389610389610384	clonesig	False	False	6	2	61.688637009347076	1.8718108867937626e-12	0.9893017681789446	0.9109775768809188	912	0.3895946136576038	0.08902242311908069	89.0	0.5333883855775847	0.5333883855775847	0.040779486768818464	2157.662396430969	0.10319861409028988	0.031666779228825714			0.2566738354822513						0.194614229694902						0.02560551987040438				0.004784333155730836	0.008545236462624471
1dd96495-5f83-4d36-96cf-b77cd0cbbfda	Prost-AdenoCA	0.932806324110672	1.93	0.244	506	15	15	1.0	1.932806324110672	clonesig	False	False	8	1	0.00029466020350810135	0.9939059611498012	0.9999899999999999	1.0	506					0.0	0.04735154755284175	9.63034439086914	0.13574249332352728	0.015668846910420427	0.04687377658938602		0.4165556728502863						0.1511709036355716	0.02720830772993512		0.011921526942921238			1.0495373597869424e-42		0.005200271125420735	3.3113859836353966e-19			0.02560160415456408
0bfd1043-70fb-d2dc-e050-11ac0c4860cb	Prost-AdenoCA	0.2389726409826912	2.73	0.6809999999999999	5373	15	15	1.82821514982319	2.8460822631676903	clonesig	False	False	8	3	57.02273522739415	1.7528319779332002e-06	0.9999899999999999	0.5443180230384341	3382	0.3427350193251826	0.3262672658736772	1881.0	0.024005618807690362	0.07390984548862711	0.02422095088524287	2299.061148881912	0.16818369641953826	0.02209538207046744	0.0050450601721412575		0.36560389206273614						0.11482520425728507	1.2753665244139087e-07		0.006651593323940896			2.681958352145514e-06		0.0319773938073557	0.00014886307839049958			0.04607720004323634
f8e61a02-8c9e-aaee-e040-11ac0d481b6a	Myeloid-MDS/MPN	0.9568345323741008	1.934	0.64	3058	6	6	1.0	1.9568345323741008	clonesig	False	False	4	2	10.644085839994661	0.027338954945072862	0.9999899999999999	0.5450402718493582	1664	0.3604911488074688	0.4549597281506414	1394.0	0.011085628566437578	0.011085628566437578	0.0506736674395592	266.0187828540802	0.11791742672705098	5.8103032811588835e-18			0.6574661354556467
7ae510f8-c622-11e3-bf01-24c6515278c0	Liver-HCC	0.6694331626346459	2.411	0.5	11326	23	23	1.5020307257637295	2.496556595444111	clonesig	False	False	10	2	213.6466434324684	1.0786697472781442e-34	0.9999899999999999	0.9230108912372712	10892	0.5160492027377166	0.07698910876273157	434.0	0.4286596785508237	0.4286596785508237	0.016770319849448108	3910.894544363022	0.010605991522611154		0.057929998834818336	0.04721937561353184	0.012617572258981928	0.01780113810010704						0.0017586270005775727				0.31907191356511616		0.0008104414599520393		0.0907992339803554	1.4864719531784042e-08	0.001185202250515953	0.03906622865791718
dd4fdb6a-8067-4b64-ab74-bbb0fec34ca9	Panc-AdenoCA	0.9111669330897464	1.928	0.64	4379	19	19	1.0440739894953186	1.955240922585065	clonesig	False	False	13	3	39.898263127302926	0.008430371723304752	0.9999899999999999	0.7704836531927998	3477	0.2875310715758408	0.14984182878456426	683.0	0.014164996941719243	0.07130714156399576	0.022391679211304163	750.6890280246735	0.3055128527233479	0.024286687565122818	0.0001325891649837303		0.15838012389452644	0.04023678023770928				0.011932271766237821	0.11058017877126808		0.01912948105815929	0.022531475676187025			0.006427169842443181		0.0065094328602673225		0.00029237956151586956	0.004945620815674926	0.04778758561544337
f83fc777-5416-c3e9-e040-11ac0d482c8e	Bone-Osteosarc	0.01491064576252604	3.29	0.7979999999999999	9121	10	10	2.822826444468808	3.703870189672185	clonesig	False	False	7	4	84.7053787840414	8.2380111699804e-09	0.9999899999999999	0.2563247151515313	1785	0.4351924300687213	0.5035027925307423	6937.0	0.04209374269421495	0.1142213537572936	0.0369869481863241	22576.1991686821	0.054965181201198816	0.01690599172645332	0.17405631915806846		0.4755507088440639						0.2489392282204109						0.026116015626245992				0.0033292462908336463	2.7937585199993738e-14
fc8130e0-ad8a-b832-e040-11ac0d485e14	Breast	0.9039208760155422	2.055	0.745	2831	20	20	1.1501236312257153	2.1321087954786293	clonesig	False	False	12	2	32.3214189318096	0.0027252573206045195	0.992406618033525	0.8863404401283841	2526	0.3053423678643486	0.11365955987161527	305.0	0.0598913281028417	0.0598913281028417	0.030162222097726694	2216.0299758911133	0.09905406390175232	0.01914017303654305	0.0015780923501151982		0.4497544506988365	0.024313570307795303					0.09806625576148492	0.007560704102415775	2.957589634008213e-09	0.0009845158814510491			0.0071641866356754605				8.967779054402208e-22	6.908929721682351e-10	0.010728406467925486
6fffe0cf-bb38-4e77-88ab-a256bd7fbbce	Ovary-AdenoCA	0.04101722723543889	3.294	0.32	15847	13	13	2.402347447466397	3.5835804884205213	clonesig	False	False	7	2	153.78528031639868	1.4731243252882713e-22	0.9999899999999999	0.6543900433949071	12218	0.6837671633023854	0.345609956605096	3629.0	0.13327114588377054	0.13327114588377054	0.025335913365039587	7480.863234281541	0.04274612160073176	0.017045118433336802	0.1270217767011547		0.18907995270846786						0.2808318172923086						0.02511929307471105			7.191697490955129e-17			0.0045290445413606025
f60007b3-0603-4ad1-8b47-d2d4c4c621e4	Lymph-BNHL	0.9367426078526416	2.029	0.66	4126	17	17	1.0465341735336888	2.0244789142026174	clonesig	False	False	10	2	12.128844298691547	0.4578043579267319	0.9999899999999999	0.9323306952756903	3879	0.34421922209753125	0.06766930472431047	247.0	0.030174750023818638	0.030174750023818638	0.024390093144802463	673.1077215671538	0.10796207511301148	0.02115498424685789	0.1140429325519284		0.2181373326108503	0.01857526790940811	0.0061763865696014926		0.006384523663715637			0.15423326457627135					6.358386948980144e-13				0.018651831338128547	0.05528565191370567	0.059599778473248426
97c46ede-b280-4344-8dbb-e860c6472239	Panc-AdenoCA	0.07599099878829843	2.931	0.71	5777	19	19	2.034446944781028	3.073913796087935	clonesig	False	False	13	3	84.18045933484974	5.147626514176396e-09	0.9999899999999999	0.5059106993335801	3206	0.29379073228499464	0.412465061246692	2508.0	0.024994977055662337	0.06514610733564807	0.019146719398543368	9682.808640480042	0.1904821889924232	0.04533216677482159	0.00039869310327051756		0.21774672593093625	9.587584754480092e-05				0.018226344247055357	0.12408789170197405		0.002695675465563286	0.02373038237761796			0.011215300100815844		0.01666142409301867		3.291181595086793e-19	0.0022346618208595064	4.562543686365485e-06
dc85552c-2488-48d9-9da1-67a380945b85	Prost-AdenoCA	0.9208236658932716	1.9	0.721	3448	15	15	1.0278422273781902	1.9622969837587008	clonesig	False	False	8	2	40.30964450712054	7.503371124219453e-06	0.9999899999999999	0.8453354060914858	2923	0.3093975104408168	0.15466459390851398	525.0	0.04633546003340916	0.04633546003340916	0.0188815668951994	853.6668963432312	0.12298048272198578	0.021262268392254216	0.011960255029514956		0.3713225973058396						0.18193816620646355	0.010945911371482635		1.0918452107171076e-08			0.006369110012744738		0.015960526145476703	0.0002874444250856933			0.03276353359576455
9ba6be6d-2032-444b-ab3c-dbee8023759d	Eso-AdenoCA	0.9681012658227848	2.004	0.18	13825	11	11	1.0222061482820977	2.0067992766726945	clonesig	False	False	8	1	0.011777165287639946	1.0	0.9999899999999999	1.0	13825					0.0	0.026071835655009677	628.9383497238158	0.08355685932514803	0.03495654026603865	0.013147350443079204		0.17583678476320255												0.01577403835806086			4.586984478841416e-05	0.12153916185738578	0.16460890754192328	0.13425928111689794
d707940e-0f9d-4da3-9380-90a422e44efd	Eso-AdenoCA	0.1296732026143791	2.424	0.609	7650	11	11	2.194640522875817	2.8194771241830066	clonesig	False	False	8	3	93.19601231551495	5.1728229612163884e-12	0.9999899999999999	0.9701879192440996	7563	0.4436953491482679	0.01935203268115337	47.0	0.7745822909608054	0.8195184336111839	0.027435021854523785	6067.07798242569	0.04720177950885839	3.4820771797252028e-15	0.0015461288293588894		0.16545564297077514												9.785508206969789e-106			2.058370602582125e-17	0.22328741277823447	0.35121153696215485	0.11137131844249416
0bfd1068-3fc3-a95b-e050-11ac0c4860c3	Prost-AdenoCA	0.0	3.532	0.89	7310	15	15	2.2162790697674417	3.7555403556771543	clonesig	False	False	8	3	258.4770863573504	1.5573103253802954e-44	0.9999899999999999	0.6350154535076193	5080	0.3225709200260641	0.3021536370425865	2195.0	0.17094768355612988	0.4669188766030146	0.020232350753171445	8944.618916511536	0.14925369230966656	0.01987281473175664	0.01469616126206921		0.2513546621715611						0.11104245450395933	1.4963002297966507e-05		0.005209932248671803			0.0001521237205441393		0.05317729654767596	4.3122222570832465e-22			0.045406856935520296
fc8130df-18fe-c74d-e040-11ac0d485df2	Breast	0.8931572629051621	2.052	0.669	1666	20	20	1.1482593037214883	2.1134453781512605	clonesig	False	False	12	2	21.915048692651904	0.04328449608766873	0.980210184473952	0.8968475546356207	1519	0.362030243214849	0.10315244536438024	147.0	0.053849786639487814	0.053849786639487814	0.02677149126742213	448.5573518276215	0.14112098717014582	0.02505113270684612	0.007176261838189348		0.3955688295804684	0.04876099749296065					0.19969708959281415	0.0002678907739911557	0.007838615080869357	0.0020951927076478948			0.003161599031408207				2.827207536653007e-17	0.0046942571128428855	0.009420770906962842
e4fd1b3e-c622-11e3-bf01-24c6515278c0	Biliary-AdenoCA	0.8287050570008769	2.173	0.56	3421	17	17	1.363928675825782	2.313943291435253	clonesig	False	False	10	2	40.3477843975852	4.692893124237122e-05	0.9785620518924356	0.6182531283377412	2183	0.5334839966477536	0.38174687166225857	1238.0	0.05175715977232753	0.05175715977232753	0.02493441129671054	1509.5051701068878	0.07692097865142176	1.3018699612290578e-06	0.16599008242996793		0.4561927064940249							2.228836274075773e-23				0.0869725760722649	7.587321213418629e-23		0.019255171410369403		1.185284055892719e-19	3.103880596158137e-58	0.0893426213835837
f9c650e7-9053-78eb-e040-11ac0d4874bb	Prost-AdenoCA	0.8821052631578947	1.893	0.679	3325	15	15	1.0580451127819548	1.9774436090225564	clonesig	False	False	8	2	20.836258245624773	0.013530389994397476	0.9999899999999999	0.8906702446361022	2965	0.2616003254209928	0.10932975536389834	360.0	0.02512197429174801	0.02512197429174801	0.027876599541795933	3384.023154735565	0.048723364624489916	0.020493121313805204	0.01825731263391121		0.3928868351940745						0.07418683120264657	0.0762439439049848		1.3078018031041616e-08			0.01436034994748704		0.09353346909551714	8.61530072639399e-07			0.0009218178813268579
4652ae03-b096-42d0-bdfa-3f6281d4f023	Panc-AdenoCA	0.00010211375472276115	3.69	0.562	9793	19	19	2.3802716225875624	3.835494741141632	clonesig	False	False	13	3	189.9565674866317	1.366163845229464e-26	0.9884543121673284	0.5768049367489821	6750	0.5591890113249021	0.21345561573341487	2140.0	0.4532536733483371	0.4532536733483371	0.019670568371570527	28447.079249858856	0.2010097543912318	0.041881957528987455	0.012226774776213513		0.2204432507761455	1.1365840309130085e-08				0.008105379106097372	0.19605744707178904		0.008754666527222522	0.014205943854041569			0.05373310081158219		0.02796144571270559		3.0154513333082314e-32	0.0014684915591894865	0.0020010672398148178
e7048a93-a1ed-4cdc-a1ab-fa507408ca77	Panc-AdenoCA	0.5559721478307446	2.214	0.67	3734	19	19	1.3923406534547402	2.2664702731655058	clonesig	False	False	13	3	62.46867947258579	4.2634565514004615e-06	0.9999899999999999	0.6736631845091892	2884	0.7751178770761945	0.22751170044238805	477.0	0.019902579982785	0.10720243584666556	0.02536007425227688	4265.664251089096	0.24904153541799484	0.039872659369387206	0.00011896215331183186		0.18962864526973824	2.222898619177085e-06				0.03777198998957052	0.16746698058136042		0.013878427456061876	0.027006026823582097			0.01994809561407131		0.05261075819308197		2.082251106951898e-26	3.660328970599607e-16	0.013215772071178723
926a04de-ef57-4271-91db-e90de8aa8a1a	Eso-AdenoCA	0.20768282662284307	2.471	0.378	14604	11	11	1.8976992604765817	2.456998082717064	clonesig	False	False	8	2	1655.9458389427164	0.0	0.9999899999999999	0.7903016313163739	11579	0.485265771827143	0.2096983686836276	3025.0	0.7443408216834357	0.7443408216834357	0.016952427458822895	7073.9575645923605	0.02586887185541126	0.02884666118345097	0.0291854333128476		0.07454452392291176												0.014263892325986068			4.363629807424898e-08	0.1647025893995185	0.4999085492526128	0.05018568898683454
a5346247-3f30-470a-b4ab-732180786291	Panc-AdenoCA	0.01910966340933768	4.0539999999999985	0.333	4605	19	19	3.1967426710097717	4.191096634093377	clonesig	False	False	13	1	0.012019360554404557	0.9999999999999994	0.8931207324154495	1.0	4605					0.0	0.02232003598397089	3145.5361878871918	0.2170236307824832	0.0215937348001077	0.00098260818790713		0.204310795958184	0.008462453035442805				0.01684230878263936	0.10723240364891368		0.02627521338680507	0.02432773786538236			0.013083682116637723		0.026284647093485974		4.627312598823609e-13	0.005791478980458749	0.03996573359229656
7a95af21-ca7c-4596-9c83-66d11ca0c417	Prost-AdenoCA	0.9365190094175097	1.915	0.6509999999999999	2867	15	15	1.0	1.936519009417509	clonesig	False	False	8	3	72.00146572996891	5.901639278838942e-10	0.9999899999999999	0.15092646229167106	422	0.4571693913394085	0.436143354799189	1263.0	0.04069453241679899	0.04069453241679899	0.023299684641796638	257.8532376289368	0.17841823561994813	0.01583885068837437	0.00023145906643438232		0.4695269880946384						0.10432269866717037	0.0010160398213770775		0.019838615146847087			0.0023861848531420834		0.10611216568040896	4.862880821341592e-12			0.0184999014232688
f988e698-9b34-45ce-ba4c-74e06e9cae4a	Ovary-AdenoCA	0.5506756756756757	1.918	0.611	6808	13	13	1.337837837837838	2.09165687426557	clonesig	False	False	7	2	31.019032237818465	0.0012657679542215652	0.995129961968586	0.7837370087179087	5440	0.32409140535716885	0.216262991282092	1368.0	0.01289156417143533	0.01289156417143533	0.02330594361180632	2013.8896505832672	0.04466876678080173	0.00975362137489644	0.20035799055618814		0.17452583557244886						0.2772358871653693						0.029244482747536143			2.71442292215372e-14			0.015498226867641116
537cccf2-fb25-448b-813e-ca5d5642b910	Lymph-CLL	1.0	2.0	0.53	753	4	4	1.0	2.0	clonesig	False	False	2	1	0.037652857185094035		0.7396669921941798	1.0	753					0.0	0.0554590785460139	115.53031778335571	0.13494855568865788				0.5918114465653289							1.058773118592699e-37
d9e66fc5-9018-4568-b388-c5eb756f7823	Ovary-AdenoCA	0.528387898881061	1.695	0.8290000000000001	7239	13	13	1.249481972648156	1.9111755767371184	clonesig	False	False	7	4	75.83109453046926	6.580556247350482e-08	0.9929762338847484	0.8400189135192233	6237	0.19481559489828928	0.08832703507242552	694.0	0.04998919572621519	0.0512962563209376	0.01543673677119424	6826.526130199432	0.05670476079469415	0.007784192707646192	0.2728769343553445		0.17785956106149667						0.22130978830811385						0.028205112282021143			7.012266353668856e-12			3.037704112677034e-13
f854ae3f-356d-f0ad-e040-11ac0c485dae	Bone-Osteosarc	0.6859410430839002	1.77	0.21600000000000005	1764	10	10	1.2290249433106577	2.0005668934240357	clonesig	False	False	7	1	0.0003542824888427276	0.9937183445820448	0.9999899999999999	1.0	1764					0.0	0.033403347441027915	176.04563188552856	0.08124952142107658	0.045726138697378065	0.14825146272794162		0.11255803412071368						0.12738457169775178						0.051882848279773415				0.014032915683974172	0.00010159737143998487
e2e6a409-b64d-463c-ac3b-e7987a3124f0	Head-SCC	0.7273997206146477	2.015	0.467	15033	15	15	1.2972127985099449	2.08468036985299	clonesig	False	False	10	2	16.10607511617127	0.8540697726538443	0.9999899999999999	0.9877267662773171	14972	0.367954931943552	0.012273233722684384	61.0	0.07398016580306599	0.07398016580306599	0.02360965675222609	5667.406067132951	0.07359818985520232	0.20724801509313145	0.02512709615074173	1.3779467604189551e-08	0.21420222907848285		0.01489723214047046	0.052151501543789336		0.011907748982533028							0.1987064376089516			4.550749203068777e-24	0.004957446640315962	0.021921940925375392	0.07750294184402458
36680797-36de-413d-b2a1-8804ac1705e9	Eso-AdenoCA	0.8343810806765454	2.073	0.212	13362	11	11	1.1455620416105374	2.094821134560694	clonesig	False	False	8	1	0.006271478137932718	1.0	0.9999899999999999	1.0	13362					0.0	0.02620478410358209	5379.33499288559	0.07046489464637926	0.017259513300976283	0.02067295284331624		0.2394369361326416												0.006019738063038379			9.594838350000284e-10	0.1230729219940619	0.1775927157928824	0.13348704595811886
fca2d62f-2756-939e-e040-11ac0d4865e6	Prost-AdenoCA	0.9535506922733364	1.933	0.379	2239	15	15	1.0	1.9535506922733363	clonesig	False	False	8	2	42.76797573555086	9.195325542626905e-07	0.9999899999999999	0.23518304855531655	452	0.5151536167072511	0.7648169514446849	1787.0	0.07397115159991907	0.07397115159991907	0.028031355387053203	200.41331315040588	0.14527222212518145	0.02292213876012673	2.4217208805200603e-07		0.6147958952869154						0.034297558368728616	8.918311788847199e-06		1.2839810662571092e-38			0.002328421203394664		0.14892392979848293	0.031232258731392668			2.770281692398064e-06
62ea1264-47b6-4a6b-9fa6-779837f8e905	Prost-AdenoCA	0.9480789200415368	1.928	0.585	963	15	15	1.0	1.948078920041537	clonesig	False	False	8	2	29.108078456127263	0.00010531437982629184	0.9994855962460192	0.4594497492484693	432	0.4873515847722122	0.540550250751531	531.0	0.0991557955078738	0.0991557955078738	0.04579405806926205	42.819409370422356	0.14187370901152355	0.01130249037304038	0.004462374583512932		0.6448440156628703						0.13571157416953386	0.0013125233888297881		0.013732930377808341			1.5245262751504566e-07		0.0008788705565984518	0.002295290065551993			0.003659222569242199
91397d9c-3120-407f-8847-74b356943469	Lymph-CLL	0.9669917479369844	1.927	0.851	2666	4	4	1.0007501875468867	1.9681170292573145	clonesig	False	False	2	3	39.53550640431786	5.768225586666622e-07	0.9999899999999999	0.4616839275013955	1329	0.29108881554809923	0.4747164891228929	1292.0	0.04103366316215396	0.06690980683331438	0.03747649862947263	465.52129077911377	0.09217781887678846				0.463596572389753							0.2543138495815314
64b80154-c623-11e3-bf01-24c6515278c0	Liver-HCC	0.6489018292296981	2.236	0.915	15799	23	23	1.365402873599595	2.3821127919488574	clonesig	False	False	10	3	102.19431944424286	4.047875519321421e-10	0.9999899999999999	0.7565456330582274	12890	0.3565294906839901	0.18721945264362885	2825.0	0.018941046400837932	0.09565722732611892	0.021525845450741862	5003.4205882549295	0.009803587749795931		0.003323309137070399	0.04866860759822664	0.012262442298668337	0.027433951709859253						0.002189841071878369				0.228227567151987		0.005965320216218646		0.04444651780639978	2.435038597926528e-11	1.164737666501051e-11	0.04467963867671016
6763f295-f2bf-4975-bea5-c1a490d9a1fa	Prost-AdenoCA	0.957042957042957	1.928	0.281	1001	15	15	1.0	1.9570429570429566	clonesig	False	False	8	1	0.0010532133092056026	0.9980787885971388	0.995659375067708	1.0	1001					0.0	0.03922114361218699	52.352164506912224	0.17326780246499576	0.036700527237505706	0.0009118385615051807		0.4608572637107226						0.07533235559188306	0.04564489705701359		4.5207185579181006e-07			0.00954956567738128		0.021511510665850227	1.989437724706574e-06			0.03916165183431045
f3720205-dc76-4101-8a56-72043fc896b5	Prost-AdenoCA	0.7666666666666667	1.93	0.242	60	15	15	1.0	1.7666666666666666	clonesig	False	False	8	1	8.16287148381889e-05	0.973209250542836	0.7023355969095311	1.0	60					0.0	0.13038197082559536	16.14746356010437	0.17783241170929004	0.0397225220446697	0.02245914580143463		0.2506512576006239						0.12832582420423727	1.9166774972700916e-29		0.016810435902212713			4.062253604438709e-96		3.865579593018558e-12	6.725232258845082e-30			4.474561835010207e-13
09497b9b-6fca-48cb-af97-161a3e434a51	Eso-AdenoCA	0.007866075030254134	4.497	0.26	9916	11	11	3.6697256958450986	4.968334005647439	clonesig	False	False	8	2	117.7372065425152	9.393340432011746e-18	0.9999899999999999	0.4483846445968187	2782	0.6619083125131539	0.5516153554031811	7134.0	0.2482037655650305	0.2482037655650305	0.02707903301387692	40673.32823562622	0.15424046019224422	0.036353970368269824	0.051858536967005514		0.4756763308551497												0.007983392934271564			2.430912732724368e-20	5.6155620910954965e-09	0.05075948967767821	0.059993550885120324
b9bcba3a-c9be-4305-b5f4-c861282921e0	Eso-AdenoCA	0.0	2.821	0.29	6347	11	11	2.299511580274145	2.9809358752166384	clonesig	False	False	8	2	62.73836800652497	7.222122050676506e-09	0.9999899999999999	0.9618570296795896	6212	0.5736289741734798	0.038142970320411584	135.0	0.6992352587097391	0.6992352587097391	0.029218869591787888	9496.008155822754	0.051859181761954	0.0022172183502706306	0.2816783235278628		0.11320516178694608												0.028408672871260893			0.01854610260025731	0.055657714406639816	0.08546020919659071	0.028844238353717026
569ff1b4-de87-4309-8484-80549aaf9485	Panc-AdenoCA	0.7459823742871955	1.849	0.18	1929	19	19	1.1052358735095904	1.9471228615863139	clonesig	False	False	13	1	0.007296408955880906	0.9999999999994862	0.9999899999999999	1.0	1929					0.0	0.020729661229499312	132.05797100067142	0.29002066105500823	0.013671610908197455	0.010033783429006907		0.1487048599744893	0.031873506325817536				0.026976204236706502	0.1435311809604465		0.015238223761054919	0.01541115724268451			0.0014287261360081756		0.009952544480615184		0.0018937268207212888	0.002616201732916718	0.00042799884079515536
94244f28-4ba2-4aa6-a0fb-0cd9b94bf9cc	Panc-Endocrine	0.5	1.344	0.639	350	13	13	1.0	1.5	clonesig	False	False	8	3	20.272719037994648	0.04364720384647923	0.9999899999999999	0.16896834302690908	57	0.2264554155672863	0.7587110441446462	267.0	0.07744544779392902	0.3800446346367608	0.054736120557781716	39.297857761383064	7.279357449128752e-52	3.6150584477567574e-64	0.2192146977451644		0.2891232360434086	0.023007781252504068					0.05761104374671998	8.524232375104794e-09			0.02820864932513884		0.004619905400874503
734a8251-9ecc-47f5-835f-846b67693ca6	Prost-AdenoCA	0.9014972419227738	1.933	0.731	2538	15	15	1.0303388494877856	1.9613869188337276	clonesig	False	False	8	3	45.54170821110165	2.0563611964549076e-05	0.9999899999999999	0.7316318381706864	1909	0.2513701524230836	0.1803009318759691	489.0	0.03824619233485915	0.07105235726197168	0.02376700163732555	944.331080198288	0.20067075632678014	0.01149037394894543	0.033202971523982105		0.31748842120578963						0.07084448591222485	0.008348360206346052		0.00019727622990035936			6.191336722315612e-09		7.850797570573604e-05	0.007874374639186976			0.05885692069922089
1327bbd4-a466-4e26-905f-cf91315f1cc8	Panc-AdenoCA	0.0008283288465520813	3.897	0.469	4829	19	19	2.2308966659763927	4.141644232760406	clonesig	False	False	13	2	93.47797855030512	1.0426779676859416e-12	0.8672750258244853	0.7537268636977296	4051	0.6558686779399557	0.24627313630227146	778.0	0.6481080422062553	0.6481080422062553	0.02366339816634205	2310.10736489296	0.3004553113547742	0.001822352793063597	0.0016671706585376232		0.25460307256235765	2.4360088482865038e-05				0.01664522022183106	0.1154217639896854		1.919965896626478e-07	0.029609674515099525			0.0033940629932541467		0.04195771919920697		3.3839206030106397e-12	4.1447188003173815e-09	0.00831446757687101
7ac3e543-3bc2-4a59-84fc-b5aa0def592c	CNS-PiloAstro	0.3872340425531915	2.62	0.37	470	5	5	1.6148936170212769	2.6829787234042555	clonesig	False	False	3	2	0.9491471250776158	0.010816906722234442	0.9999899999999999	0.5644767825546582	262	0.6477941379442177	0.4355232174453416	208.0	0.024787608653992654	0.024787608653992654	0.05366285864391257	239.98903250694275	0.2096555773739135				0.5326691049335793
bea0e802-96d3-46e2-8030-17019a71e0bb	CNS-PiloAstro	0.9517543859649122	1.93	0.61	228	5	5	1.0	1.951754385964912	clonesig	False	False	3	3	8.34862671543533	0.1272301228741756	0.992197936679016	0.20770266324364534	45	0.3987859920256737	0.6906899903463456	160.0	0.02039492265988529	0.7320716946143643	0.06672215440015422	129.72920107841492	0.3384576954904199				0.2376828531101945
3728982b-4547-4249-bd42-72a91d3fda8c	Panc-Endocrine	0.2916666666666667	2.4530000000000003	0.607	1176	13	13	1.66921768707483	2.5816326530612246	clonesig	False	False	8	3	76.47999784080456	1.7930892826381237e-11	0.9999899999999999	0.24496843607357116	268	0.34355512787835096	0.5096114079305742	686.0	0.18420774932830766	0.350927987026188	0.049041897194077005	489.7396309375763	0.033278223219599064	6.3705157993422e-27	0.005176689179659799		0.7289176906954811	0.01691541832632594					0.015892360010003586	0.022093945845577324			0.04863792967979892		0.006702909760169985
4fdc8980-c623-11e3-bf01-24c6515278c0	Liver-HCC	0.7405800799523689	2.264	0.946	11757	23	23	1.5480990048481755	2.5318533639533896	clonesig	False	False	10	3	36.262848886603024	0.06567275476244057	0.9927655591917756	0.9560824742544392	11416	0.5304920333643419	0.02309100547708532	115.0	0.07090569162031801	0.1130681322542274	0.014907806944004797	12307.211211919785	0.016433265219309115		0.0117413193639083	0.06806412916771896	0.04109499217666954	0.0285693555170772						0.00023033998479748925				0.2896885419800841		3.9273243892726075e-09		0.1000558798323833	2.0929039423448136e-08	2.4981633208658686e-18	0.008578743874106837
a1a75f66-c622-11e3-bf01-24c6515278c0	Liver-HCC	0.013586426574790351	3.686	0.401	15383	23	23	2.5902619775076383	3.9258922186829617	clonesig	False	False	10	2	237.51185643402283	2.513681065196848e-37	0.9991690922158492	0.544172969579878	6839	0.6380410862681636	0.4558270304201235	8544.0	0.16156924190812486	0.16156924190812486	0.018083249369653213	11595.343843936922	0.01858058222055904		0.06794576355631918	0.002261023957068159	0.06326434453815723	0.00929894734907489						0.0005451745515865534				0.3967159553989352		6.925356749201893e-07		0.04956136992027664	0.0013844781267273235	0.002857004496149686	0.038454515926309205
15fd8dc8-c622-11e3-bf01-24c6515278c0	Liver-HCC	0.7889163916391639	1.747	0.679	14544	23	23	1.0388476347634763	1.8661991199119912	clonesig	False	False	10	3	203.0581648621592	1.2617336911412246e-28	0.9999899999999999	0.9552393204878544	14086	0.2648991106266469	0.026092040981527568	382.0	0.29877038625946106	0.4051716594774977	0.01642274989934313	6578.556118965149	0.011595793298916449		0.01838952134551789	0.07086180561496698	0.0044583697223367575	0.016218428775106174						2.762522143978158e-07				0.385949270627116		0.006947510896509168		0.03031053020829217	0.00574902605172193	0.000535677713135063	0.031847114357317304
f856fa85-fdb8-c0b0-e040-11ac0d480b4e	Bone-Osteosarc	0.23697916666666666	2.5660000000000003	0.86	4608	10	10	2.0703125	3.0269097222222223	clonesig	False	False	7	2	19.47589123345097	0.02211033490827849	0.9999899999999999	0.3781302214957463	945	0.5675000658763433	0.6218697785042551	3663.0	0.0409488136813142	0.0409488136813142	0.032621374690817044	8229.884239435196	0.06250430721985359	0.01198158231981035	0.19045161971917346		0.3344059716867185						0.225712868076073						0.038772981417454985				0.0004882973970941254	7.2207879058825206e-09
28839c75-90a8-493f-b658-8c63e0ebd324	Skin-Melanoma	0.35252563615647553	1.863	0.479	13165	12	12	1.087200911507786	1.4963159893657425	clonesig	False	False	10	1	0.002903553628129885	1.0	0.9999899999999999	1.0	13165					0.0	0.018585432269958783	263.4474093914032	0.0009818487483955886	0.026874467822523725			0.026830674803958912		0.4869152347635794	0.33727566281559673	0.046003989109715364	0.03342390420632008							0.00011584854768680801				6.435997893655404e-10	0.0022461397797849665
0c0038ff-6cc4-b0b0-e050-11ac0d483d73	Prost-AdenoCA	0.5476968311009474	2.242	0.92	6122	15	15	1.6519111401502775	2.522378307742568	clonesig	False	False	8	4	71.23196982716036	3.901794672916667e-07	0.9953246487351703	0.8685570698891155	5527	0.4458062695752215	0.07804509940667252	291.0	0.0653921372065599	0.7355623408665178	0.02387165689154712	17041.14580488205	0.0617286851692329	0.027237053141866124	0.0011908737177131967		0.2362038622111181						0.06288468152258632	0.07265845049439155		0.005262632042902039			0.024699860066979683		0.06097374135855808	1.2229535075558646e-31			0.10874568761313837
3da169e8-844a-4eee-b794-a2eb81db779a	Eso-AdenoCA	0.8122501199424277	1.919	0.27	6253	11	11	1.3033743802974571	2.4173996481688786	clonesig	False	False	8	3	167.0363782364293	1.0375878510788408e-26	0.9999899999999999	0.12216969749776292	365	0.5863790069669943	0.4978967851480766	3430.0	0.4717013291838088	0.8081143327867132	0.023812578704891105	3762.684757471085	0.06559710805378635	0.041265178895045364	0.031207811982173362		0.1936301580232073												0.04487674240595562			2.414050294019374e-34	0.08604083652171646	0.2635594955230993	0.0941075904554599
c642b9cc-bdb1-4796-9692-8be92398be17	Lymph-CLL	0.8935617860851506	1.957	0.98	1926	4	4	1.0649013499480788	2.0186915887850465	clonesig	False	False	2	3	11.748774556152055	0.04579245923361034	0.9864846942235372	0.3986164302696035	864	0.2863317275155614	0.30844404797094616	603.0	0.05378755256755829	0.14101624459773945	0.043947680767812365	1984.8538072109225	0.2557441267731294				0.5088159768269108							2.942545395862028e-20
bbff7954-95ec-455c-b0bc-92f67a09ee77	Panc-AdenoCA	0.0	3.164	0.519	4891	19	19	2.2563892864444903	3.685953792680433	clonesig	False	False	13	2	14.614547701057743	0.6041499699170699	0.9999899999999999	0.9875737988474969	4869	0.28603877455684784	0.012426201152502508	22.0	0.3481918438099322	0.3481918438099322	0.0233353873346992	23648.163990020752	0.19677393457140127	0.04041981546740714	0.0001074653383393885		0.14288084339607218	0.0006010697531074138				0.025422338909652547	0.18668082693413046		0.029570091261525537	0.0070251587071849956			0.03479676672845184		0.033476883790794165		2.6534659366870444e-21	0.0029967365449696795	0.07990262431255908
fc96f0df-ef04-411e-e040-11ac0d484291	Bone-Other	1.0	2.0	0.24	116	8	8	1.0	2.0	clonesig	False	False	6	1	5.087501222078572e-06		0.9809850342848097	1.0	116					0.0	0.11695137961142915	11.55762529373169	0.1628245678473345	0.010463146785580371			0.32574261450837794						0.036701183785985934						0.009489814517747138				0.007555612999106885	6.97318703380237e-07
d876d576-c622-11e3-bf01-24c6515278c0	Biliary-AdenoCA	0.6952068416865553	2.298	0.495	10056	17	17	1.4059268098647573	2.380966587112172	clonesig	False	False	10	3	25.308216187841026	0.34509713884235443	0.9999899999999999	0.9691859519736952	9975	0.5284732027735053	0.026789304765557163	59.0	0.21988033902563356	0.3839377923906616	0.02343577613211009	5532.313582897186	0.024995098699033408	0.007055900730889511	0.018122002058424413		0.1468235680837393							2.504907750971305e-09				0.22814132715721594	1.8354690228906128e-27		0.007034757431774846		6.715435831080137e-32	0.0014438216974060275	0.03538358737455585
cd9efdef-a7fb-49e5-9515-63606ae8bbfc	Ovary-AdenoCA	0.13672922252010725	3.092	0.643	5222	13	13	2.555342780543853	3.66047491382612	clonesig	False	False	7	3	60.625553911173476	1.5803915439257855e-07	0.9920101079445716	0.5392133118179092	2610	0.5320008845539758	0.4545716544999369	2604.0	0.0915754311433784	0.5026230202233454	0.017667355693581726	10521.615108728409	0.12921163451450032	0.012396272229198523	0.003131565910476032		0.5101795285757185						0.09580111059925593						0.019657553752737183			5.93346039194068e-07			0.02568982356942533
c271b7d2-c622-11e3-bf01-24c6515278c0	Liver-HCC	0.7561395950021542	2.046	0.379	9284	23	23	1.1907582938388626	2.139271865575183	clonesig	False	False	10	3	33.65681199087703	0.060127443906239225	0.978773170638379	0.859931618136776	9244	0.8458434665255304	0.13796418312488196	30.0	0.2147772345062301	0.5590917892499709	0.022005327614789932	1948.3446493148804	0.01947525972371984		0.0002580606600138164	0.0562914466814526	0.00040451980697826296	0.028096563181988228						4.3253872736032366e-06				0.4469042201199667		0.00992494409075416		0.0052478347692458205	9.117754353156948e-17	1.0236958937616544e-37	0.02891760488448304
fc9dbf68-4599-3c64-e040-11ac0d481623	Breast	0.5568415637860082	1.602	0.639	3888	20	20	1.1911008230452675	1.852880658436214	clonesig	False	False	12	2	53.00971497649153	2.7047086250394243e-06	0.9999899999999999	0.8767107827134221	3480	0.3651316364625109	0.12328921728657832	408.0	0.0972682913273354	0.0972682913273354	0.020198317227569144	1187.8878240585327	0.09206462385947224	0.01893468815795945	0.0616902613335798		0.3066172443280072	0.01567971150180647					0.07491941361553095	2.056351900183895e-06	0.011656621883542629	0.00021290500433321182			0.029610214324310782				2.1855548210963707e-17	2.350913779717901e-05	0.15840747095009128
d6faafa5-7279-4dc3-be71-45af5c855b34	Panc-Endocrine	0.5338397790055248	1.379	0.91	2896	13	13	1.0	1.5338397790055247	clonesig	False	False	8	6	69.33451078910002	3.321713691194738e-05	0.9999899999999999	0.24465124208009295	824	0.1697922864586429	0.32826706459504085	980.0	0.03954499672865752	0.30757906919787004	0.02393803309521996	1513.5054984092712	0.0219793378468116	0.049669656198161015	0.036227870485622655		0.2616505287381057	0.0529585647934483					0.3047074110227549	0.012689760273761357			0.013814043772240148		0.023347470737749426
45aedf22-c622-11e3-bf01-24c6515278c0	Liver-HCC	0.5860536286796852	2.37	0.86	13724	23	23	1.4372631885747595	2.4181725444476827	clonesig	False	False	10	3	51.489787065249395	0.0028646409966614182	0.9897584277692054	0.8986964196565296	13136	0.6810915210909311	0.05898067858363906	81.0	0.10864997296840972	0.20449823381980006	0.02158311183073194	3633.187427520752	0.01610091119548534		0.01806097583896793	0.04119404965034421	0.049933266240821464	0.03256780417823433						1.6611126654678527e-06				0.20080726217791656		0.0054274745355666785		0.04356552337302008	5.050107806379187e-15	8.662173208357707e-10	0.0717226031729601
8930735a-4eb4-4489-8513-d4b600c316ab	Prost-AdenoCA	0.9520851818988464	1.923	0.29	1127	15	15	1.0	1.9520851818988465	clonesig	False	False	8	1	0.001711085218630615	0.9981843993607652	0.9999899999999999	1.0	1127					0.0	0.03722150386008005	35.70346999168396	0.13843905272999293	0.0054039094153745465	0.0032866995202640915		0.5174526499623521						0.18529649742813348	0.00047319846939683534		0.01291768247930788			0.01619136352740996		0.040667876379768056	3.922792771252933e-07			8.898009951679711e-05
f86e2d80-911b-7a19-e040-11ac0d486900	Bone-Osteosarc	0.10672202895297947	2.908	0.718	8911	10	10	2.2198406463920994	3.3778476040848386	clonesig	False	False	7	3	297.21080690392415	3.058221822470123e-52	0.9999899999999999	0.7334635425122684	7140	0.5864160142958238	0.17225379906371655	1440.0	0.5583865527333399	0.7284643473223265	0.030449373702118962	33031.8948533535	0.020977096826711318	0.019146625322262016	0.20168919043902556		0.2645164768734261						0.2239771791267372						0.009598831538341523				0.007714807791007681	0.04499775945978772
295aac88-c623-11e3-bf01-24c6515278c0	Liver-HCC	0.6807925151348376	1.822	0.845	10902	23	23	1.13621353880022	1.96505228398459	clonesig	False	False	10	3	73.6173282796517	6.241346714684005e-07	0.9997962595280206	0.9583260272917036	10558	0.21629800745008826	0.021571421602886238	243.0	0.11008248334689708	0.12401120394335008	0.022776640174369082	6048.43959569931	0.0181314321464466		0.01059196311987092	0.030411476676880544	0.0006628270215316808	0.017744214966449994						3.816771182148959e-20				0.3618669174954549		1.0902639618880925e-09		0.0186590356502682	0.002351656573670865	2.465463785188662e-21	0.052032907051601004
17de5b12-c623-11e3-bf01-24c6515278c0	Liver-HCC	0.6674180943793208	2.016	0.813	13308	23	23	1.3567778779681394	2.224376314998497	clonesig	False	False	10	3	164.56946120667268	6.428518433599407e-22	0.9983416836601204	0.7091118490253063	10577	0.2884706406685016	0.15300107983138814	2020.0	0.04151162935316	0.04151162935316	0.02138732820902456	13699.789138793943	0.011317057261674672		0.004814223754447453	0.031955362296478045	0.02247054468705133	0.02573474230464995						4.1692656157505984e-10				0.259766654167923		1.1433645704656135e-19		0.030294470815332406	3.637463869895383e-21	0.002526310109726417	0.0294969454342675
97f451e5-a1cc-4f29-8318-0e6ae74efe2f	CNS-Medullo	0.8869613878007835	1.94	0.46	5361	6	6	1.0356276814027234	1.9343406080955048	clonesig	False	False	3	1	0.0006752207118552178		0.9999899999999999	1.0	5361					0.0	0.04006006935719675	232.9985678195953	0.274248019115752				0.4394199471647574						0.10210494692222356												0.02464447360610287
f866123a-9eb0-e856-e040-11ac0c48717e	Bone-Osteosarc	0.12896944278010786	2.642	0.6859999999999999	6676	10	10	1.8819652486518876	2.8066207309766327	clonesig	False	False	7	2	96.87968072581863	8.407490139707624e-16	0.9859006358992081	0.4932930495657529	3126	0.3373294621755493	0.5067069504342471	3550.0	0.04851294670070338	0.04851294670070338	0.023615276108943924	4115.059565067291	0.06066184604011464	0.0053813964560756045	0.0845166722817482		0.27249433041710835						0.2860699638749545						0.01570503027793642				0.011484190957454598	0.021322532620394567
3b7810f7-f8ff-4d62-b766-3ba06170194c	Kidney-RCC	0.5022333392889048	1.924	0.611	11194	13	13	1.3284795426121137	2.1444523852063604	clonesig	False	False	8	3	31.86920489688055	0.07681243448949057	0.9999899999999999	0.9305477905020904	10763	0.4559477868462112	0.06663733217023922	422.0	0.03800535359396018	0.2591235447207385	0.061699723062851076	2751.7689712047577	0.13581575499998594	2.5100219131365097e-21	1.3611677274002715e-08		0.6261796446330679							3.270653810514409e-17					4.0682071335689777e-113		0.1291670770572775		0.007897320351834176	1.4656823590309824e-73
7c43c006-d917-4915-b304-65995b6c0d46	Panc-AdenoCA	0.00020920502092050208	3.437	0.7190000000000001	4780	19	19	2.0481171548117154	3.5376569037656904	clonesig	False	False	13	4	251.5246216748201	1.9299779506013912e-38	0.9999899999999999	0.7656738348856962	3944	0.3772679893162689	0.12301901844427708	503.0	0.12275611462185156	0.8702362854487335	0.017620436496878108	7784.869047880174	0.2902509024211492	0.014258361201419625	0.0011810639377647714		0.11765457047817855	0.018210267770279287				0.012414527898197546	0.1093330338916077		0.002081698812808518	0.033807616490835316			0.014555990418286396		0.010058581393653877		2.584600475063491e-08	0.007826277627153889	0.015031787965114616
a83e247a-8f65-4be4-9c6e-a72c4abffae8	Lymph-CLL	0.8623348017621145	2.018	0.97	1816	4	4	1.1090308370044053	2.080396475770925	clonesig	False	False	2	3	15.96685122434792	0.007938956423713733	0.9999899999999999	0.8851194344752783	1666	0.2671665902082296	0.0752007755370218	134.0	0.054049360432988365	0.2577308371569525	0.033924946254026415	599.3861513137817	0.09188335025633623				0.39976963232649776							0.19854232158584992
fc8130e0-0f1a-b6eb-e040-11ac0c48328f	Breast	0.16530864197530865	2.764	0.29	8100	20	20	2.2574074074074075	3.1840740740740743	clonesig	False	False	12	2	159.46192771024653	2.2559054530046696e-24	0.9999899999999999	0.4852019570648201	3700	0.6523383966699406	0.5147980429351804	4400.0	0.25221027613408964	0.25221027613408964	0.01460345852969535	3809.1014018058777	0.06673197613131783	0.027843078399781458	0.25297889084337905		0.2133072741653258	0.006051068354994216					0.08510798560637607	0.001071819639814831	0.005201117503592546	2.0584884233093773e-12			0.043166294730696934				0.0039003567999728564	0.0010577631826603183	0.02911375708603955
fc876f51-0577-3b53-e040-11ac0d48515e	Bone-Other	0.997539975399754	1.998	0.7170000000000001	1626	8	8	1.0018450184501846	2.0012300123001228	clonesig	False	False	6	4	21.771826318425155	0.11235378227144437	0.9999899999999999	0.34900622618434	648	0.7202734398057106	0.3190807899944094	588.0	0.012647781341567188	0.5961697602315936	0.033917131885391395	914.681664466858	0.03152325919602557	0.016110624040017743			0.6430791796808661						0.23628417520464656						8.908185212758708e-101				1.016743071313154e-172	2.8824625209279765e-42
69fe982d-6ab8-49b7-9efa-8349d60eb076	Panc-Endocrine	0.8731268731268731	2.095	0.82	1001	13	13	1.120879120879121	2.114885114885115	clonesig	False	False	8	3	18.508199595909897	0.09286613691539047	0.9953553221107808	0.10906175952418908	106	0.21748305069343768	0.6948165503350182	722.0	0.07697564367913301	0.07697564367913301	0.034747338574085955	151.40905237197873	0.03314724802060913	2.1399329829770316e-142	0.035074435624854516		0.21215928514236645	0.14736373901395766					0.058789705039201064	0.1434261154776521			0.04407660186849727		0.001300625287341433
d1875ee6-6677-4117-a7a8-930ab5cde775	Prost-AdenoCA	0.9288767975126312	1.886	0.608	2573	15	15	1.0	1.9288767975126309	clonesig	False	False	8	2	5.9006215775516475	0.6849639038486889	0.9999899999999999	0.7744719362483445	1988	0.3007287124600041	0.2255280637516545	585.0	0.0057841674343397384	0.0057841674343397384	0.025540567069519782	151.3650510311127	0.22885857112164215	0.0007403961958682543	0.0020754059603608167		0.3022991114349478						0.09181200778189554	0.036465284291259836		0.003492943483358066			1.786698728089799e-07		0.06206725173613273	0.00026903004986204084			0.05421500774565205
f064f762-c622-11e3-bf01-24c6515278c0	Liver-HCC	0.648515721060952	1.7480000000000002	0.399	11386	23	23	1.1531705603372562	1.8810820305638505	clonesig	False	False	10	2	41.139903618284734	0.0028525716827798673	0.9999899999999999	0.8206983132044839	10786	0.6756247751096875	0.17930168679552055	600.0	0.036447862128494816	0.036447862128494816	0.01807891925265396	4644.2657096385965	0.02363721224154373		0.0017205627785189632	0.05236437381249046	0.00032196897011148545	0.027530057221199458						0.0002315974426530053				0.3372425333608096		0.0018233287480378282		0.09425877361319107	3.3205045670744703e-29	0.0011465303755815988	0.017703499450681053
cb89cea8-f78e-4024-97c2-8f24debee1bc	CNS-Medullo	0.9810996563573884	2.0	0.936	1164	6	6	1.0197594501718212	2.0017182130584192	clonesig	False	False	3	3	30.87038172278153	2.1445264352898362e-05	0.9943859758652344	0.921168375509953	1080	0.2269841433751968	0.057333152552856224	70.0	0.2988165510606636	0.2988165510606636	0.03572889930784389	167.28106617927548	0.32234743383936243				0.35366934356566193						0.05768754404990532												0.06383436745171142
f9c07ba7-152a-f624-e040-11ac0c484cd5	Prost-AdenoCA	0.8780487804878049	1.944	0.442	41	15	15	1.0	1.8780487804878048	clonesig	False	False	8	2	8.146579398750191	0.20721688882011	0.9144421141966568	0.4333401843822853	18	0.4033662757550513	0.5666598156177146	23.0	0.24345555378081696	0.24345555378081696	0.14595062514395846	4.3060176372528085	0.29584402887368744	3.4210505976066443e-187	0.5717637974752683		0.08862650773034221						1.9580049929787556e-14	1.3939297723464067e-23		1.3759239019676754e-60			6.16737973779759e-163		7.911157344722249e-28	3.9804410406789816e-18			4.948096069622729e-28
33a8693c-c623-11e3-bf01-24c6515278c0	Liver-HCC	0.7409933181786871	1.803	0.342	14517	23	23	1.0914100709512984	1.915478404629056	clonesig	False	False	10	1	0.046398367237998166	1.0	0.9999899999999999	1.0	14517					0.0	0.018484364293108308	788.5507683753967	0.002472967497096043		0.043595324922901184	0.057692579606551615	0.006725805581363166	0.01581923026907574						0.009158483833916244				0.43558013093652337		0.004078640863339311		0.04315054362826007	0.00039553109366155954	0.0055623820355733536	0.009343928019868577
dbfdb5c6-f52e-48f3-87e7-fb922df9e7a9	Prost-AdenoCA	0.9352302508423812	1.906	0.34700000000000003	2671	15	15	1.0037439161362784	1.9408461250467992	clonesig	False	False	8	2	17.564212546276394	0.029925738553098713	0.9375731206385909	0.6580642584715242	1967	0.6200998314090563	0.3419357415284752	704.0	0.06802920766796794	0.06802920766796794	0.024354305023531357	1191.5115871429446	0.22155642592797672	3.802171620196248e-07	0.011916412128954864		0.18712293358261586						0.11144695145869812	0.005729356146968925		0.018720898456035227			6.234893435694917e-09		0.04350065324788329	0.0069791266945829			0.028407339323971863
2109e1d4-c623-11e3-bf01-24c6515278c0	Biliary-AdenoCA	0.7824339839265212	1.934	0.365	3484	17	17	1.1412169919632609	2.040183696900115	clonesig	False	False	10	1	0.0863469595060451	0.9999965453517322	0.9999899999999999	1.0	3484					0.0	0.0278871749612966	1381.749416589737	0.049292862882829566	0.0015319384490913108	0.01660483549387736		0.43643997120088784							6.886420023347933e-05				0.08231246893171422	8.077779269755229e-16		3.990320169414289e-16		0.004727635523876564	3.1730070380932715e-36	0.08588949704788795
5650dc4e-8bce-4716-9199-cd5750d7a888	Panc-AdenoCA	0.0	3.625	0.823	3854	19	19	2.1551634665282817	3.861702127659575	clonesig	False	False	13	2	30.720948135203802	0.012872464615515387	0.9885053661234018	0.8211205847971872	3197	0.270753300125145	0.17887941520281014	657.0	0.04616285774625428	0.04616285774625428	0.025873088931391282	2869.211885929108	0.26164759894925965	0.05061803629482014	2.5904705192933847e-08		0.2285815325854764	0.01352144145385527				0.02573455045603144	0.1803521203852907		4.9745291069863394e-05	0.0321696035705958			0.01840912007729704		0.03647246692458128		8.47385146963038e-47	0.003688842796842489	0.011112013583810098
b49d5310-3cc5-4386-9444-cf0d61b52376	Stomach-AdenoCA	0.513889771788189	2.112	0.382	15731	16	16	1.520564490496472	2.3444790540970057	clonesig	False	False	10	3	67.22812658263138	6.632380632031673e-05	0.9999899999999999	0.9551579804932231	15713	0.7320172905547926	0.04352188099467455	9.0	0.5233251480290436	0.5233251480290436	0.02031871573485089	9104.491263866425	0.09589719201502536	0.0013798456933383349	0.0444638165244512		0.13904726488853647												2.687468949312641e-25		0.0012991105224867256		0.11008836743185488	0.2470749789949997	0.07547723746243565
bdbcffb0-c7da-4e7d-8002-9feffe48533c	Lymph-BNHL	0.9372372372372372	1.918	0.363	3330	17	17	1.0075075075075075	1.951951951951952	clonesig	False	False	10	1	0.001985616749152541	0.9999999999735466	0.9999899999999999	1.0	3330					0.0	0.03264966075469538	182.74004244804385	0.08504038993445777	0.002693496704436979	0.21524166757154364		0.2470258834422815	0.03204992735422553	0.023844183988071692		0.025040805674760788			0.18063453945490485					2.7331665513403107e-11				0.01473532468970846	0.04261622014505943	0.02743254721363769
3433b1f3-59d1-4ac2-9bbf-e0c4042b4ddc	Skin-Melanoma	0.04498368099900667	4.046	0.234	14094	12	12	3.2819639562934584	4.633319142897687	clonesig	False	False	10	2	181.43544599859158	5.556633021169208e-27	0.9999899999999999	0.6243284571223376	9801	0.6155653901073612	0.3756715428776596	4293.0	0.15893027034762186	0.15893027034762186	0.037798470103902033	10174.005174398422	0.03732856493531224	0.01700192771415751			0.5546466285511745		0.0770393136616859	0.007768863068680811	1.7496198462713815e-06	0.028923177781233742							0.01689291406045284				4.218734365174395e-05	2.115418420741057e-05
0efb6e20-236d-4640-9373-6fc03e67d090	Eso-AdenoCA	0.9473684210526316	1.948	0.17800000000000002	57	11	11	1.0	1.947368421052632	clonesig	False	False	8	1	0.00014401239729977533	0.9664840263872252	0.9999899999999999	1.0	57					0.0	0.12735999892173444	5.946678876876831	0.3615782678752622	0.07162098081748182	0.384668104559815		0.00041448011560955855												0.00043637628205906993			2.380565898648371e-25	4.2671782824957826e-29	2.442917537750764e-72	0.0029893036342436077
0fbd94b1-bb34-4620-841b-861a0b5e0c12	Panc-AdenoCA	0.10040816326530612	3.29	0.43	9800	19	19	2.3681632653061224	3.5487755102040817	clonesig	False	False	13	3	340.9417799867515	2.8434939389818355e-56	0.9999899999999999	0.2836092458704532	2334	0.4239706793854543	0.6159950578539123	7232.0	0.3043522355168251	0.5436304707001516	0.016018724361582606	28561.779711484913	0.1865058055325598	0.01789593021112058	0.03435164278888938		0.2464465260234625	2.628488581730755e-05				0.03501267710708356	0.1778104614946645		0.0028584932742558304	0.00421157411656564			0.008603900097176617		0.005965933981654535		0.00806853956094546	0.0281200221272492	0.00010498535898895476
61d941f1-87df-43af-8a29-b6809c809275	Prost-AdenoCA	0.8536831483350151	1.948	0.387	2973	15	15	1.0827447023208878	2.0181634712411705	clonesig	False	False	8	2	4.355308344172953	0.868095643662982	0.921708191538712	0.052751112868102135	55	0.5386468046805339	0.9472488871318973	2918.0	0.03678295657930164	0.03678295657930164	0.027304731337412104	658.4298486709595	0.25033858941322484	0.011317605168924551	9.38848155392736e-06		0.3414245435085627						0.1125265759393231	0.08670177543552686		0.05525930008759064			1.0185692184156013e-05		0.018164649568496914	0.028891722145356662			0.07851968160971562
cd0c3b1f-c73a-4991-8724-4e74381900cb	Prost-AdenoCA	0.9377398720682304	1.915	0.414	2345	15	15	1.005543710021322	1.943283582089552	clonesig	False	False	8	2	18.868454467585245	0.015984731568066967	0.9999899999999999	0.5238953355407127	1224	0.4610311031867745	0.4761046644592865	1121.0	0.01600753766484131	0.01600753766484131	0.031093243007043005	610.7757043838501	0.1648795547065974	0.0031146845927186462	0.045947923683185066		0.3739107060212839						0.07765365278598907	0.050617580517795656		0.024854549331924245			2.3379647781709708e-08		0.014898294918526397	1.6999504896603784e-13			0.021160787843030163
f9101872-d864-c508-e040-11ac0c4818b5	Myeloid-MDS/MPN	0.950765864332604	1.929	0.843	914	6	6	1.0	1.950765864332604	clonesig	False	False	4	3	3.9273076526988007	0.7648907936097591	0.9999899999999999	0.8155332046881322	758	0.23826983375459584	0.14139981601778626	137.0	0.012893584418540384	0.07985491910030418	0.050780146719819015	155.95490145683286	0.14693906002945578	1.3678102004990034e-18			0.6299136471085908
99bdc3da-c622-11e3-bf01-24c6515278c0	Liver-HCC	0.8245574557455746	2.02	0.39	13332	23	23	1.1642664266426643	2.0754575457545754	clonesig	False	False	10	1	0.038333599572069936	1.0	0.9999899999999999	1.0	13332					0.0	0.016299979010186514	941.361115694046	0.013308799756006228		0.05868745832800811	0.03295198439029267	0.01748088109670969	0.01196447486588112						0.007866497461330692				0.22933235559796225		0.003378135471029893		0.09481860479192697	0.0034802552203599467	0.0010925692351026778	0.03556483394333092
dc4bc4c4-2cc1-4a2e-a9f2-613088af17bf	Lymph-BNHL	0.8698779704560051	1.971	0.84	7785	17	17	1.0900449582530507	2.050224791265254	clonesig	False	False	10	2	307.1330011417885	7.323334276313741e-56	0.9999899999999999	0.9086989469967252	7163	0.3602607621649068	0.0913010530032748	622.0	0.2556649726261796	0.2556649726261796	0.028209335632680955	1285.7991132736204	0.04369257428983812	0.012655448101509344	0.001519845915228674		0.25912295513736205	0.03188654074467595	0.007164450313953749		0.028507037241390837			0.2258185095873973					2.9984908745639566e-36				0.0474974260713449	0.07810517772390295	0.017232947282423073
ddb6c68e-0c90-4bde-a011-523600ce8b29	CNS-PiloAstro	1.0	2.001	0.74	315	5	5	1.0	2.0	clonesig	False	False	3	2	6.627811565126648		0.9999899999999999	0.19182999129333803	51	0.4034334083263822	0.8081700087066622	264.0	0.12158435415826994	0.12158435415826994	0.06307508035989418	33.326205492019646	0.2252932795096797				0.14307320645096125
3f3aff50-d71b-44af-85d4-f81e813ea420	CNS-Medullo	0.0	3.873	0.97	1112	6	6	2.0800359712230216	3.951438848920864	clonesig	False	False	3	2	16.692634694538356	2.0419162458189505e-05	0.9913610117173158	0.030510144438197363	12	0.5814095886833736	0.9694898555618026	1100.0	0.42266099667013657	0.42266099667013657	0.03625923285005984	626.2651410102843	0.8827937057177758				1.2292625313170774e-05						4.9395755736277766e-17												0.11639003523182385
f9c51617-3fcb-91c5-e040-11ac0d484abf	Prost-AdenoCA	0.9246012566457226	1.894	0.79	2069	15	15	1.0	1.924601256645723	clonesig	False	False	8	3	45.86543167664422	1.3150582139534975e-05	0.9999899999999999	0.6564573412988299	1370	0.2382731099120096	0.19624939178840867	403.0	0.021602988841707086	0.057107277042306	0.02364631908449229	177.7034273147583	0.1404310334294568	1.3456140304274225e-19	0.00011696695520928467		0.3551207612340509						0.04899216054176648	0.06452854628507415		0.02474699486301486			8.888480279021015e-36		0.060114225532247885	4.939260883027315e-10			0.008115013358299424
9650640f-154d-4696-aa96-3611c6fcee7b	Head-SCC	0.7248912426707017	2.004	0.544	10574	15	15	1.2966710800075658	2.084547002080575	clonesig	False	False	10	3	63.056436473183574	2.002866605246407e-05	0.9999899999999999	0.8711894722768155	9565	0.3258452535888315	0.10344506979477756	951.0	0.02794323834650303	0.6245627179155415	0.028102171384260983	5061.0046210289	0.0964822931731818	0.01943501135591954	0.04598008834323011	2.2793828528281455e-07	0.3291507254516149		2.365571699334757e-10	0.023046899212661936		0.012430152876479559							0.01220927307074126			7.877015802751467e-30	0.00021188131737614373	0.021448082662892	0.1488748303449674
88bc38ba-ad1d-431e-a67e-0a5a23678386	Panc-AdenoCA	0.8077850499483293	1.826	0.453	2903	19	19	1.0682053048570443	1.9249052704099208	clonesig	False	False	13	2	32.26580622624897	0.0052720482013324495	0.9999899999999999	0.9290426274784592	2717	0.3284588959737143	0.07095737252154084	186.0	0.06525817482745411	0.06525817482745411	0.024781937596298667	506.503657579422	0.1765427538245415	0.02040480267335153	0.006998193922503618		0.4253935251613895	5.129780862699975e-05				0.012837561871466549	0.10580344771493352		0.0123900898425789	0.018868038404492297			0.022699141547273555		0.02676398379000457		2.2911339964012686e-29	0.0004390079901254261	0.006464950195979365
461df2ae-fcf1-4b93-be0a-c14954fe7c42	Lymph-BNHL	0.43823774889710265	2.456	0.71	16774	17	17	1.582389412185525	2.5216406343150117	clonesig	False	False	10	3	63.44933756071259	0.00032549368098605725	0.9994908843714738	0.9465868629543644	16580	0.6142333876225723	0.048663997998930765	138.0	0.12168609300765333	0.1648470857815717	0.02119001779423663	6614.041011571883	0.07522544850971304	0.010410878051471395	0.0470608538684966		0.241681129751065	0.044839711233728416	0.007870604732022017		0.025675116916377038			0.18686931228761985					2.1639984329893197e-39				0.023916358075983263	0.07486918294001899	0.07529837831676679
f82d213f-caa7-fd59-e040-11ac0d483e46	Bone-Osteosarc	0.0016906170752324595	4.481	0.53	4732	10	10	11.681952662721894	13.34636517328825	clonesig	False	False	7	1	0.0005700045730918647	0.9999999789257508	0.9999899999999999	1.0	4732					0.0	0.027274505243195715	15170.126986503601	0.0902088484921471	0.0809221473192892	0.06260828692166909		0.2874746601286622						0.22530223756256185						0.0527636372005817				0.002239073242953252	1.2641052970784591e-11
fc639186-8302-798e-e040-11ac0c484cec	Breast	0.4717803443015908	1.753	0.462	4589	20	20	1.4617563739376769	2.117454783177162	clonesig	False	False	12	2	46.95690295063832	4.22130172166568e-05	0.9999899999999999	0.7455362533866435	3758	0.5418662189287007	0.254463746613355	831.0	0.05987341359454613	0.05987341359454613	0.01955643452404315	3467.753971576691	0.0820462968002072	0.02929364297472848	0.19818474037893472		0.36497841717680135	0.013019247115121526					0.05089030592589759	0.0008974971169888596	0.011283335876125485	0.005055145748179473			0.047767658484258534				1.2787399665777687e-18	1.6091796777043434e-21	0.01875688168825739
f9031d03-def1-24b4-e040-11ac0c486570	Myeloid-MDS/MPN	0.9906191369606004	2.0	0.974	1599	6	6	1.0087554721701064	1.9993746091307067	clonesig	False	False	4	3	9.733280263353663	0.2370293672338198	0.99637572858667	0.916346513133266	1477	0.2648400430882453	0.05745419685718842	98.0	0.04435430559819287	0.04435430559819287	0.04056693175619544	132.64756274223328	0.14501274911886142	1.1701869059178241e-10			0.6919443889560078
7eac4710-c622-11e3-bf01-24c6515278c0	Liver-HCC	0.4074595355383533	2.036	0.913	1421	23	23	1.3131597466572835	1.887403237156932	clonesig	False	False	10	3	34.95913473951441	0.0020687782809994887	0.9999899999999999	0.924735372013675	1333	0.5090824168708138	0.038057947012918016	35.0	0.2108841685001025	0.2108841685001025	0.02454775502158572	433.5757734775543	0.014651229345209262		0.028467534566523636	0.10856481233886164	0.0025519216658908533	0.01134579423711238						1.205532526947227e-05				0.13836041887115327		0.009152083894409878		0.15480289105108574	9.406056535839825e-10	7.164384924389375e-08	0.05422038219631788
6f4d836f-e86f-4b12-9549-7117f59e3d4a	CNS-PiloAstro	0.9036144578313252	1.93	0.373	83	5	5	1.0	1.9036144578313248	clonesig	False	False	3	1	8.196530393433932e-05		0.9999899999999999	1.0	83					0.0	0.11474454995962605	10.961033582687378	0.2162567040653322				0.0026744846947539787
0bfd1043-8180-e3e4-e050-11ac0c4860c5	Prost-AdenoCA	0.5488563740329634	2.074	0.884	11892	15	15	1.4096871846619576	2.2784224688866463	clonesig	False	False	8	4	41.17464690224733	0.046567857575836175	0.9999899999999999	0.9342071538152495	11318	0.5763093668902204	0.02832255515223686	170.0	0.05230423755866187	0.13380944084741764	0.01623312378436257	16084.784290313719	0.057101834239424776	0.01760738736654735	0.2275918383193577		0.08133631918041541						0.3030869993676414	1.001775135343024e-05		0.006682126229073849			0.020146804424538343		0.022312608213139136	2.528222673803018e-27			0.046830416302692135
d1cebf4a-4127-47ee-85cb-465fca2ac445	Prost-AdenoCA	0.9508700102354144	1.913	0.501	1954	15	15	1.0	1.9508700102354144	clonesig	False	False	8	2	38.15306266286643	5.2092312295356456e-06	0.9999899999999999	0.5482747576778426	1073	0.4681330864418204	0.451725242322158	881.0	0.027255492112111646	0.027255492112111646	0.02291457932585421	191.71424770355225	0.2216589534623168	0.016813729882878308	0.012964093021877943		0.4287545461035453						0.05235389258335352	0.008856098324718793		0.014184748836201822			0.0048689784266621825		0.047791159326993786	0.0006600292955048551			0.11334342831236464
4c183106-c622-11e3-bf01-24c6515278c0	Liver-HCC	0.7261470074615018	1.994	0.765	6299	23	23	1.2841720908080647	2.1751071598666454	clonesig	False	False	10	3	282.2822041349282	1.6028605785596214e-48	0.9999899999999999	0.7649548258396058	5072	0.4108933092901141	0.16498624382214033	852.0	0.01257099357346081	0.5456794130660161	0.02392378366515132	2664.126832962036	0.03731915334240436		0.045488525263198736	1.0375752098743793e-05	0.22401943217458292	0.0009684579070705076						1.6335367821184255e-24				0.1675512776577456		0.010749645129545708		0.07452023186755692	7.600457493329181e-14	2.772871954098547e-12	0.029065269648658063
b757a040-3c9e-45e7-a045-9cd08db11d62	Eso-AdenoCA	0.3288172830465031	2.485	0.188	5462	11	11	1.9415964848041007	2.612413035518125	clonesig	False	False	8	1	0.002623121865326539	0.9999999997452248	0.9209855199265456	1.0	5462					0.0	0.03708916585908873	9508.653483629229	0.01798104686935196	0.046798218983789545	0.040901394025353865		0.0901131923914714												0.0065479238708570885			0.0028965539390233765	0.2230102715470756	0.3494463074442138	0.0024466879200205397
2e43e0ca-54ea-482e-acf2-0048d9187a5c	Panc-AdenoCA	0.0	3.072	0.454	6591	19	19	2.12016385980883	3.235320892125626	clonesig	False	False	13	2	87.1246361717058	6.610258623461531e-11	0.9999899999999999	0.6181038970425069	4509	0.5250319880486065	0.3818961029574915	2082.0	0.12364171652798372	0.12364171652798372	0.018760309192870743	4336.148467540741	0.22597710389598644	0.016791767680829222	0.0012699806166240881		0.2091175985428708	0.004163852362965156				0.015060407398277782	0.11807034357129		0.003038714652221895	0.005890565431101136			0.010503101048754682		0.06190430244375091		2.2225788121999155e-07	0.021839636932186792	0.04361159395415688
7fdd07a4-4a27-40c3-af92-a0074e6391f5	Ovary-AdenoCA	0.0602557796360059	2.9360000000000004	0.47	4066	13	13	2.2567634038366946	3.3605509099852435	clonesig	False	False	7	2	12.739104402098748	0.14785617129538872	0.9999899999999999	0.4768014709756847	1220	0.5921998238195576	0.5231985290243164	2846.0	0.03193457740670813	0.03193457740670813	0.02683271696410593	2408.7016427516933	0.16715996284878112	0.02176738477946499	0.0006522042830375312		0.4772563558488014						0.009885866904902316						0.015616622298952044			5.692349188672977e-07			4.7269367578634255e-12
3933c60d-73d6-4f74-ae02-fd545fc1f092	Panc-AdenoCA	0.04978102189781022	3.119	0.542	6850	19	19	2.5191240875912406	3.628759124087592	clonesig	False	False	13	3	148.85340294490743	4.093943338947154e-20	0.9999899999999999	0.6875274231133779	5463	0.537012262005447	0.30738950417084365	1370.0	0.18957024214511894	0.5198558921025217	0.021059799232589643	38568.172149181366	0.1786100637891793	0.03341414629965332	0.008376311088501356		0.2479363508805545	0.0041966839836563965				0.018489976765849608	0.196088137127629		6.455817728100036e-22	0.01229283419527095			0.025838268137983574		0.04075153192304498		0.000685596911881827	0.0008511639732139251	2.8498960807186317e-20
f920ef57-c942-d2e1-e040-11ac0d481706	Myeloid-MDS/MPN	0.9496090356211988	1.93	0.52	1151	6	6	1.000868809730669	1.950477845351868	clonesig	False	False	4	2	2.656437225788977	0.2545710003201321	0.9999899999999999	0.4521105060063997	513	0.4809630020159096	0.5478894939935993	638.0	0.012721269846835859	0.012721269846835859	0.040215380080346884	44.68787980079651	0.12679712705432766	1.1142204264539956e-16			0.619072033225904
fc95d5ce-6899-62f1-e040-11ac0c486011	Bone-Other	0.6611913357400722	1.669	0.627	5540	8	8	1.0870036101083032	1.8353790613718413	clonesig	False	False	6	2	163.76033680231194	8.464405372967529e-31	0.9848949131628256	0.8818108102388614	4944	0.34997781109826737	0.1181891897611377	596.0	0.2460822418897256	0.2460822418897256	0.03155025254588412	1204.9335408210754	0.07304635991909629	0.1756351102176447			0.39475438816917024						0.12564895741938056						0.10833536436299528				0.007688562304605389	9.110181163070608e-13
1d325d84-a3a0-4802-9842-76cb21cecb1c	Kidney-RCC	0.5995005762581637	2.209	0.633	5206	13	13	1.3945447560507107	2.3257779485209373	clonesig	False	False	8	2	23.955738058939463	0.012204564353617735	0.9999899999999999	0.7724023396859476	4331	0.4686628588564564	0.22759766031405135	875.0	0.029084034145294813	0.029084034145294813	0.023700752162506656	1355.1801884174347	0.059943417133222335	0.01460072325539266	4.226525761536304e-07		0.09370962385257904							7.409242606351116e-25					0.007101184796623297		0.0220281545421587		4.6738875174186404e-95	3.489852177502968e-139
b53dcb4d-f894-47b8-8a4e-17c7998d8120	Eso-AdenoCA	0.09959758551307847	2.634	0.529	5964	11	11	1.6046277665995976	2.3303152246814216	clonesig	False	False	8	1	0.003118886568699964	0.9999999999375744	0.9999899999999999	1.0	5964					0.0	0.01956743768639024	187.97955775260925	0.0764292323691701	0.025781281502879082	0.08498456814186882		0.1572820907565642												0.01387016234088984			0.0002577401050061042	0.11663875369921838	0.2949028419698837	0.04287664703830405
306ef5bc-97d0-4312-ae0e-343c4e31d869	Prost-AdenoCA	0.9128830874006809	1.876	0.5589999999999999	3524	15	15	1.0002837684449488	1.9134506242905789	clonesig	False	False	8	2	14.6906438612059	0.108460584892489	0.9965867363025652	0.753050248006053	2665	0.34101194001678525	0.24694975199394675	859.0	0.015126338237455794	0.015126338237455794	0.02247980363100704	435.13560009002686	0.1819567009500627	0.022761351613157368	0.008478330607052088		0.35230561500480584						0.09336999013782116	0.046935743153817565		0.014024972871360487			0.010996526373333286		0.06357613692984368	2.8593577763206357e-08			0.041437409044719486
0bfd1043-8173-e3e4-e050-11ac0c4860c5	Prost-AdenoCA	0.0	3.663	0.926	6743	15	15	2.3645261752928963	3.932967521874537	clonesig	False	False	8	2	94.65967556122631	9.554926646407386e-15	0.9991326626847218	0.7924712498217678	5640	0.3667611212681714	0.2075287501782308	1103.0	0.08707408187994536	0.08707408187994536	0.020694032231260404	6889.638527631761	0.1290362351666904	0.02205516417372853	0.03683491920965695		0.23592703585597616						0.11292792674597606	0.01679192806362339		0.005851471599371529			0.01949005703197496		0.0490198521219718	1.2145514294427626e-07			0.05786606104921496
1157a548-6770-4c89-a84c-bcf6f0e96ea8	Lymph-CLL	0.9293253786140432	2.091	0.968	2179	4	4	1.1165672326755391	2.111519045433685	clonesig	False	False	2	3	26.607727911054102	0.00011373128838524178	0.9999899999999999	0.4470916413743729	1001	0.2919965434523285	0.4851681068377635	1117.0	0.0255883046441906	0.11887203006664747	0.06432884425844271	1015.4897849559784	0.0975340444207584				0.4990048390226616							9.767471567674608e-15
31c0c8f8-c623-11e3-bf01-24c6515278c0	Liver-HCC	0.9634806131650137	2.031	0.76	13308	23	23	1.0353922452660054	2.035166816952209	clonesig	False	False	10	2	102.5383266628778	1.4017591255959475e-12	0.9862545628443312	0.8135871604377305	10985	0.39679169589454094	0.18641283956227306	2323.0	0.03259210040791693	0.03259210040791693	0.014088934734762555	1936.3300778865812	0.011017275866233996		0.0491727277974548	0.08915792285773863	0.0506557611878728	0.02150672051940715						0.0006399518957847732				0.33841043162262624		1.251417852047808e-06		0.03784548245046236	0.00028388990614829036	0.00015673570385430695	0.016632471564356866
33992441-4f34-42f2-ba87-6ddd227f2250	Eso-AdenoCA	0.5326692754654334	1.836	0.499	8433	11	11	1.3719909877860783	2.0978299537531133	clonesig	False	False	8	3	59.48800930830475	5.037622074812847e-06	0.9999899999999999	0.8213590816386606	7817	0.8815667063485124	0.0986237298393427	46.0	0.2939819126948737	0.2939819126948737	0.024736602025453646	11388.012691736221	0.09711923364236442	0.0314289277197712	0.17985079386367392		0.1680672281101159												0.04497535789153455			0.0018849744010844577	0.016452504963547592	0.062296090794665714	0.08637150304738991
10cb8ac6-c622-11e3-bf01-24c6515278c0	Liver-HCC	0.0	3.268	0.68	6594	23	23	2.9501061571125264	3.983166515013649	clonesig	False	False	10	2	66.2460440665309	1.6519682964792953e-08	0.9999899999999999	0.8424987103658708	6379	0.5543919008353715	0.15750128963412946	215.0	0.1991795088554016	0.1991795088554016	0.02694394101993941	2358.3619949817653	0.005190084938167352		0.00909037643533276	0.02119560694823906	0.1059779651228197	0.018864388485125304						0.0006891023538300843				0.3423096500885191		0.009162410452607149		0.055970657887053285	0.009969511839201516	4.7397534081095335e-25	0.04123164286485273
81cc0f39-6677-4f2e-9a75-d30152b188f3	Lymph-BNHL	0.6805322715842415	1.99	0.561	9544	17	17	1.2374266554903603	2.0982816429170157	clonesig	False	False	10	3	34.04327121336246	0.059209213214009175	0.9999899999999999	0.9227269531951462	9295	0.5606656891132745	0.07314097321587558	229.0	0.08675606070422781	0.6200819890615685	0.024121617933347318	10275.532886981964	0.051252019810165785	0.023202241934156983	0.2461936708307905		0.12762929314320762	0.04070303411001538	2.1577754147088454e-15		0.02423985361151116			0.26057572530941475					0.008553702105920206				7.380765414341964e-39	0.02910106317300521	0.015757459810440633
4cbe411b-b05e-46bd-bea8-126289a0866c	Panc-AdenoCA	0.8519886981091067	1.842	0.7490000000000001	4601	19	19	1.1325798739404478	2.022603781786568	clonesig	False	False	13	4	128.39630004190258	2.5158616737727714e-15	0.9875942448772952	0.7929778007563971	3764	0.1978267141858747	0.11901700498876605	567.0	0.057916312773919724	0.19303850521445853	0.02232595124637604	6866.033012866974	0.2897267998057764	0.01109828997835825	7.062060915672638e-07		0.20822296467415832	1.2037911897173582e-10				0.017776509875870133	0.17379143983812828		0.015613039279546782	0.023010397955813236			0.012908033086938771		0.07121612198079608		1.641425644423576e-40	0.00248789398461842	0.018097719310116202
f8fb791c-08b4-b6e1-e040-11ac0d4868f3	Myeloid-MDS/MPN	0.9515086206896552	1.948	0.691	2784	6	6	1.0025143678160922	1.9540229885057472	clonesig	False	False	4	3	26.745135638906504	0.0011855456878983616	0.9999899999999999	0.09061120759418057	195	0.3952622461840662	0.6547460285719068	1959.0	0.09668611273804917	0.11862982878436412	0.05162556136836016	1037.6336839199066	0.22410765791142198	9.020526857827122e-275			0.4776863533094406
f6e758a5-150f-4424-90b7-1c1a34aec9a3	Kidney-RCC	0.0	3.556	0.338	5242	13	13	2.1386875238458605	3.6352537199542163	clonesig	False	False	8	1	0.012225242506247014	0.9999999445633128	0.9999899999999999	1.0	5242					0.0	0.013640370855356672	361.44744205474854	0.03758742669725166	0.0007934459941044515	0.00818108392384555		0.23851824864717103							0.00016649310358304764					2.229740320023153e-07		0.01619991482542919		0.0033206967262388114	1.516230722680531e-11
f942b732-7c0b-7ec6-e040-11ac0c483f86	Myeloid-MDS/MPN	0.8926315789473684	1.976	0.519	475	6	6	1.0568421052631578	2.006315789473684	clonesig	False	False	4	2	6.425366999270409	0.01705794883830131	0.9999899999999999	0.45965402505912495	202	0.6855465483141415	0.5403459749408747	273.0	0.08077381913475046	0.08077381913475046	0.047079033046202465	110.60541439056395	0.2671588992634993	0.02277576140665482			0.533682659116382
f81693ba-09ee-4201-a389-0ceeda8a4636	Skin-Melanoma	0.4786522223992353	1.836	0.524	12554	12	12	1.0	1.478652222399235	clonesig	False	False	10	1	0.02717837222735397	1.0	0.9999899999999999	1.0	12554					0.0	0.02660235917457224	102.50510907173157	0.0070067713802440725	0.002225479192358066			0.010095381645290285		0.7217054204149419	0.13094720779484906	0.03559110073783624	0.0236327852244602							0.00017320094425470598				0.0023417296659801828	0.0009973984740823136
fc99bbb0-e5c7-fb9e-e040-11ac0d4807e1	Bone-Other	0.8947368421052632	1.948	0.652	76	8	8	1.0	1.8947368421052633	clonesig	False	False	6	3	10.143986140451831	0.2856716414865288	0.9921275257725776	0.07234742682505818	6	0.2597047631431465	0.5808554840636774	44.0	0.21463451878822729	0.4970155426776055	0.1238450757386714	16.11888837814331	1.5538231895509278e-146	1.968392121076421e-77			0.8600915543887384						2.1394896442477316e-21						2.5367704904156233e-150				1.825609977096298e-55	0.139908370643455
6ce66be0-c623-11e3-bf01-24c6515278c0	Liver-HCC	0.6931147540983607	1.883	0.214	7625	23	23	1.209311475409836	2.050754098360656	clonesig	False	False	10	1	0.04462750056700315	0.999999999993564	0.9999899999999999	1.0	7625					0.0	0.02318616799265097	953.0793480873108	0.018327941261774245		0.0054199273008312815	0.06762487177762454	0.019217054224592515	0.00978053940319326						0.0007232590970790057				0.27210743569365603		0.0005639110451070227		0.1097770267639738	1.2945010303085062e-08	2.5183889894335343e-26	0.028677368002552942
e9445993-854d-44fc-a063-eacf70222fdf	Liver-HCC	0.0011326194398682042	3.595	0.6509999999999999	9712	23	23	2.183999176276771	3.8226935749588136	clonesig	False	False	10	3	592.3539491781266	1.442012297601521e-110	0.9999899999999999	0.8974475116364147	9239	0.491641706519918	0.09071612251331036	401.0	0.3410967803327709	0.3783040329995057	0.01898293674870301	20576.58821368217	1.7116024685550631e-06		0.05387452398889876	0.05336516595471661	0.036540086958249035	0.03964657699550775						1.7949336884554206e-06				0.1556594564951117		0.0005622579498307695		0.0579372974016804	1.052810032979733e-19	0.002782728672634696	0.047414275684204914
9e6806c4-d331-4025-abee-2f576e3bf182	Ovary-AdenoCA	0.0	3.711	0.81	3238	13	13	2.8255095738109945	4.156578134651018	clonesig	False	False	7	2	39.30250747598621	3.303807688174677e-06	0.9920102611637224	0.8999727166775493	3061	0.3827791428629963	0.10002728332245152	177.0	0.12850522425061914	0.12850522425061914	0.018739924004285743	2178.739364385605	0.03559476380309323	0.020356440995826508	0.3984258855923616		0.1604098714992052						0.1713541371096338						0.02021721899746079			1.4858713998198907e-07			0.03723298623467162
02917220-6a7a-46a1-8656-907e96bef88e	Lymph-BNHL	0.6820435762584522	1.987	0.443	6655	17	17	1.192336589030804	2.06671675432006	clonesig	False	False	10	1	0.03463510786241386	0.9999999999731176	0.9999899999999999	1.0	6655					0.0	0.037530083555734575	187.77001738548282	0.02549730350972204	0.00924510806477163	0.12203661670390588		0.005165522532503903	0.00045556509554687673	0.00028554612624054413		0.007567691442283902			0.5540913351630535					0.0046192962939375325				0.002133735310111488	0.13583530503513308	0.0028181065257405066
d4cf11be-3bd7-403b-9722-91d8e8761e4d	Eso-AdenoCA	0.9323211112905831	1.927	0.6970000000000001	6191	11	11	1.0122758843482476	1.9445969956388305	clonesig	False	False	8	3	293.79761332986527	1.854494060635738e-52	0.9961138955672338	0.6856622600883973	4431	0.3239940736818833	0.21146571486386087	1378.0	0.21710777986933014	0.21710777986933014	0.03353924650467928	1440.1663200855255	0.053080796105606766	0.005795173757420714	0.004621146542245332		0.20375568914470166												0.012437204943763129			1.576824256058794e-05	0.09428315698679082	0.3174610138208916	0.05413371503436784
fe083d2d-d088-4ac1-825b-8c5bbfe974ac	Prost-AdenoCA	0.9045871559633027	1.912	0.166	545	15	15	1.0201834862385322	1.946788990825688	clonesig	False	False	8	1	0.00021754910449089948	0.9957409896899654	0.9774227082108576	1.0	545					0.0	0.045206699960135266	48.10694885253906	0.14219351561010646	0.01179253248371935	2.064525594255326e-05		0.30494786316190114						0.1903983844091741	0.011411707976534955		0.02814499729541375			3.3603506936443368e-09		0.04421563820847872	0.002061073143103164			0.051226174368984516
39c6c3b3-4683-4d11-984c-ed589188da65	Panc-AdenoCA	0.7666155117459568	1.892	0.8490000000000001	8471	19	19	1.2135521189942156	2.0947940030692958	clonesig	False	False	13	3	231.07942664518487	4.038607823614166e-35	0.9994319112757696	0.7129670908513248	6158	0.22270168892895795	0.18651512513961174	1636.0	0.09734659428249537	0.1498782146158797	0.025820049834454538	21111.463502645493	0.19011815369636934	0.01964292888399311	0.0006792588180429378		0.2099925185031147	3.2784845515658735e-07				0.029460857352993124	0.1726971484683782		0.016805672377478674	0.023900565773323917			0.02940264862085975		0.05874096965176071		3.346108607075323e-20	0.003258008179298649	3.6876544267239835e-05
b54b9433-ec10-4cb5-a860-4555da64917b	Panc-AdenoCA	0.03705299439896596	3.173	0.595	6963	19	19	2.0277179376705443	3.3731150366221456	clonesig	False	False	13	3	243.8157701551681	2.2273853972992802e-38	0.9958831706792016	0.6778547105882919	5367	0.5217660161702058	0.3138799019799225	1577.0	0.3220686567953024	0.6448607628047328	0.018618766231752445	7398.194226741791	0.2801289313287653	0.01890987624022697	1.5263303472629018e-05		0.19355412576120345	9.306936285575712e-10				0.007959029271736123	0.16413748807800185		0.0035091709791514416	0.0264776172364225			0.018680942926402187		0.04648006876023055		8.469834860807785e-36	0.0006979711595854331	0.01204876637840564
724bf2b8-a246-4b6f-85f8-95824c03896e	Panc-Endocrine	0.6819890635680109	1.52	0.328	11704	13	13	1.0004272043745728	1.6825871496924127	clonesig	False	False	8	3	404.99827430216834	6.603509771881056e-72	0.9999899999999999	0.4451042810760217	5133	0.6128634904887845	0.4359702851440778	5575.0	0.057432234566754066	0.7369412224182916	0.050647941461691534	3198.9365043640137	0.2101847197432691	0.013012976508800705	3.1077422269508662e-18		0.02045614099323247	0.3233214423985997					0.14965961821800428	1.5178567843763072e-16			0.023961938027656445		0.008172176609182083
e41bc2ec-3e0b-4c37-806b-3f6f25c8c4db	Prost-AdenoCA	0.9244994260936104	1.895	0.171	15682	15	15	1.0051013901288102	1.9321515112868255	clonesig	False	False	8	2	186.2172511484241	2.4826999624226464e-28	0.9999899999999999	0.27745547630034706	2449	0.7945944236061763	0.7225445236996543	13233.0	0.3499947766014898	0.3499947766014898	0.05477330111775287	2753.257677793503	0.06690323592876916	0.0950160198181414	0.06501924133485416		0.25387023008022985						0.393861913619147	0.004733701923152442		1.1226784267063852e-13			0.022542190006025416		0.08031680024739064	0.01546349254680602			1.4115912653258627e-28
fccb865d-83ed-4bfe-ad84-0689813ae977	CNS-Medullo	0.8861047835990888	1.982	0.98	439	6	6	1.0523917995444192	1.9908883826879271	clonesig	False	False	3	3	5.2847082691660034	0.3878813983344056	0.9759801483374438	0.8602326635712754	384	0.2235795864242892	0.11208764400338958	50.0	0.01025186815314727	0.3912377829846547	0.04492814040566629	59.971606731414795	0.2296602451106379				0.6134604841875071						0.03744875536301729												0.10061273729454694
[truncated: 1,902 more rows]
[truncated: 107 more columns]
