# Supplementary material for: CloneSig can jointly infer intra-tumor heterogeneity and mutational signature activity in bulk tumor sequencing data
Source: Nat Commun. 2021 Sep 9;12:5352. doi: 10.1038/s41467-021-24992-y (PMC8429716; doi:10.1038/s41467-021-24992-y)
Supplement: Supplementary file 3 — Source Data [file 41467_2021_24992_MOESM3_ESM.zip › Source data/20200525_dream_results.csv]

tumor	depth	nb_mut	true_nb_clones	true_purity	perc_dip	fitted_nb_clones	ll_ratio	pval	score1B	score1C	score2A	score2C_auc	score2C_accuracy	score2C_sensitivity	score2C_specificity	score2C_precision	score_sig_1A	score_sig_1B	score_sig_1C_auc	score_sig_1C_accuracy	score_sig_1C_sensitivity	score_sig_1C_specificity	score_sig_1C_precision	min_diff_distrib_mut	max_diff_distrib_mut	std_diff_distrib_mut	median_diff_distrib_mut	perc_dist_5	perc_dist_10	runtime	method	setting
T2	8X	578	3	0.55	0.8371769437716794	7.0			0.0	0.9224825627399844	0.02957542720468968	0.5100624902965378	0.7908611599297012	0.04424778761061947	0.975877192982456	0.04424778761061947														916.0	pyclone
T2	8X	578	3	0.55	0.8371769437716794	5.0			0.5	0.505272721446469	0.02520289854536842	0.4988646949231486	0.20210896309314588	0.991150442477876	0.006578947368421052	0.991150442477876														140.0	sciclone
T2	8X	578	3	0.55	0.8371769437716794	1.0			0.5	0.9167034602076124	0.0388669693022785	0.5	0.8014059753954306	0.0	1.0	0.0														177.0	ccube
T2	8X	578	3	0.55	0.8371769437716794	1.0			0.5	0.9127204971593798	0.0388669693022785	0.5	0.8014059753954306	0.0	1.0	0.0														354.0	dpclust
T2	8X	578	3	0.55	0.8371769437716794	1.0			0.5	0.9167034602076124	0.0388669693022785	0.5	0.8014059753954306	0.0	1.0	0.0														178.0	phylogicndt
T2	8X	578	3	0.55	0.8371769437716794	1.0		0.9999997741053384	0.5	0.9166974740484428	0.0388669693022785	0.5	0.8014059753954306	0.0	1.0	0.0	0.057666285197574225	0.014186721119830097	1.0	0.9629629629629628	0.6666666666666666	0.96	0.5	0.0007858651656542648	0.0007858651656542648	0.0	0.0007858651656542648	1.0	1.0	8.356508493423464	clonesig	all
T2	8X	578	3	0.55	0.8371769437716794	1.0			0.5	0.9166974740484428	0.0388669693022785	0.5	0.8014059753954306	0.0	1.0	0.0	0.05762238264589235	0.01412110111576026	1.0	0.9629629629629628	0.6666666666666666	0.96	0.5	0.0007966917799858697	0.0007966917799858697	0.0	0.0007966917799858697	1.0	1.0	6.6236114501953125	clonesig	cancertype
T2	8X	578	3	0.55	0.8371769437716794	1.0			0.5	0.9166974740484428	0.0388669693022785	0.5	0.8014059753954306	0.0	1.0	0.0	0.05745489095611641	0.0141908717258658	1.0	0.9629629629629628	0.6666666666666666	0.96	0.5	0.0008125039554024438	0.0008125039554024438	0.0	0.0008125039554024438	1.0	1.0	7.975692749023437	clonesig	prefit
T2	8X	578	3	0.55	0.8371769437716794												0.05786778589649898	0.028723448386038138	0.75	0.9629629629629628	0.3333333333333333	1.0	0.5	0.005796421436402578	0.005796421436402578	0.0	0.005796421436402578	1.0	1.0	0.330517768859863	deconstructsigs	all
T2	8X	578	3	0.55	0.8371769437716794												0.05820560976259601	0.02941762620999725	0.75	0.9629629629629628	0.3333333333333333	1.0	0.5	0.005796421436402578	0.005796421436402578	0.0	0.005796421436402578	1.0	1.0	0.0726790428161621	deconstructsigs	cancertype
T2	8X	578	3	0.55	0.8371769437716794	2.0			0.75	0.8721035656477623	0.001854697463491747	0.4978070175438597	0.7978910369068541	0.0	0.9956140350877192	0.0	0.05723652203753761	0.026996318026005744	0.96	0.9629629629629628	0.3333333333333333	1.0	0.5	0.005796421436402689	0.3487768469754697	0.02029848362853089	0.005796421436402689	0.9964850615114236	0.9964850615114236	0.797554969787598	palimpsest	all
T2	8X	578	3	0.55	0.8371769437716794	2.0			0.75	0.8721035656477623	0.001854697463491747	0.4978070175438597	0.7978910369068541	0.0	0.9956140350877192	0.0	0.057273134755786936	0.02701561879595208	0.98	0.9629629629629628	0.3333333333333333	1.0	0.5	0.005796421436402689	0.3109558961114816	0.018060140286570443	0.005796421436402689	0.9964850615114236	0.9964850615114236	0.497777938842773	palimpsest	cancertype
T2	8X	578	3	0.55	0.8371769437716794	2.0			0.75	0.8721035656477623	0.001854697463491747	0.4978070175438597	0.7978910369068541	0.0	0.9956140350877192	0.0	0.05731818954408556	0.02709916897576913	0.74	0.9629629629629628	0.3333333333333333	1.0	0.5	0.005796421436402689	0.4388299088177317	0.02562806066964406	0.005796421436402689	0.9964850615114236	0.9964850615114236	0.396622896194458	palimpsest	prefit
T2	8X	578	3	0.55	0.8371769437716794	1.0			0.5	0.4729745155478464	0.037862463496668906	0.5	0.7847082494969819	0.0	1.0	0.0	0.057711952988280725	0.015479770105016881	1.0	0.8888888888888888	0.6666666666666666	0.88	0.3333333333333333	0.0008919357960112118	0.0008919357960112118	0.0	0.0008919357960112118	1.0	1.0	0.936345815658569	tracksig	all
T2	8X	578	3	0.55	0.8371769437716794	1.0			0.5	0.4729745155478464	0.037862463496668906	0.5	0.7847082494969819	0.0	1.0	0.0	0.05765444767973681	0.015428337560698032	1.0	0.9629629629629628	0.6666666666666666	0.96	0.5	0.0008869667436054439	0.0008869667436054439	0.0	0.0008869667436054439	1.0	1.0	0.466920137405396	tracksig	cancertype
T2	8X	578	3	0.55	0.8371769437716794	1.0			0.5	0.4729745155478464	0.037862463496668906	0.5	0.7847082494969819	0.0	1.0	0.0	0.056884133998623125	0.005227621510571586	1.0	1.0	0.6666666666666666	1.0	0.6666666666666666	0.0002203801330455946	0.0002203801330455946	0.0	0.0002203801330455946	1.0	1.0	0.370708465576172	tracksig	prefit
T2	8X	578	3	0.55	0.8371769437716794	1.0			0.5	0.8776594297388375	0.044334527760000284	0.5	0.8108651911468813	0.0	1.0	0.0	0.05858719118487884	0.01700828689886739	1.0	0.9629629629629628	0.6666666666666666	0.96	0.5	0.0010304379283019305	0.0010304379283019305	0.0	0.0010304379283019305	1.0	1.0	0.534804821014404	tracksigfreq	all
T2	8X	578	3	0.55	0.8371769437716794	1.0			0.5	0.8776594297388375	0.044334527760000284	0.5	0.8108651911468813	0.0	1.0	0.0	0.058735211393129164	0.017097049346769748	1.0	0.9629629629629628	0.6666666666666666	0.96	0.5	0.0010242706811403046	0.0010242706811403046	0.0	0.0010242706811403046	1.0	1.0	0.259558439254761	tracksigfreq	cancertype
T2	8X	578	3	0.55	0.8371769437716794	1.0			0.5	0.8776594297388375	0.044334527760000284	0.5	0.8108651911468813	0.0	1.0	0.0	0.05805676089742162	0.0001821242484791476	1.0	1.0	0.6666666666666666	1.0	0.6666666666666666	2.705100962119289e-07	2.705100962119289e-07	0.0	2.705100962119289e-07	1.0	1.0	0.148245573043823	tracksigfreq	prefit
T2	16X	1515	3	0.55	0.8370508730570567	17.0			0.0	0.8955834002082704	0.021115828988474628	0.5089702894276057	0.7280053727333781	0.05154639175257732	0.966394187102634	0.05154639175257732														5796.0	pyclone
T2	16X	1515	3	0.55	0.8370508730570567	5.0			0.5	0.4146300120057803	0.024907150869951947	0.5018165304268847	0.26326393552719946	1.0	0.003633060853769301	1.0														84.0	sciclone
T2	16X	1515	3	0.55	0.8370508730570567	1.0			0.5	0.8891570957095709	0.01657425303238512	0.5	0.7394224311618536	0.0	1.0	0.0														378.0	ccube
T2	16X	1515	3	0.55	0.8370508730570567	1.0			0.5	0.8826558976445592	0.01657425303238512	0.5	0.7394224311618536	0.0	1.0	0.0														1121.0	dpclust
T2	16X	1515	3	0.55	0.8370508730570567	1.0			0.5	0.8891570957095709	0.01657425303238512	0.5	0.7394224311618536	0.0	1.0	0.0														644.0	phylogicndt
T2	16X	1515	3	0.55	0.8370508730570567	1.0		0.9999994824068716	0.5	0.8891523498349835	0.01657425303238512	0.5	0.7394224311618536	0.0	1.0	0.0	0.030782602968598118	0.01563968731889297	1.0	0.925925925925926	0.6666666666666666	0.92	0.4	0.0006476729659711244	0.0006476729659711244	0.0	0.0006476729659711244	1.0	1.0	12.938894271850586	clonesig	all
T2	16X	1515	3	0.55	0.8370508730570567	1.0			0.5	0.8891523498349835	0.01657425303238512	0.5	0.7394224311618536	0.0	1.0	0.0	0.0307289772427676	0.014337648070480472	1.0	0.9629629629629628	0.6666666666666666	0.96	0.5	0.0006134111907555306	0.0006134111907555306	0.0	0.0006134111907555306	1.0	1.0	24.25060248374939	clonesig	cancertype
T2	16X	1515	3	0.55	0.8370508730570567	1.0			0.5	0.8891523498349835	0.01657425303238512	0.5	0.7394224311618536	0.0	1.0	0.0	0.031034709311998667	0.015989588453640218	1.0	0.9629629629629628	0.6666666666666666	0.96	0.5	0.0006880516800334968	0.0006880516800334968	1.0842021724855042e-19	0.0006880516800334968	1.0	1.0	19.046234369277954	clonesig	prefit
T2	16X	1515	3	0.55	0.8370508730570567												0.027978087280464917	0.016888069107974833	0.7300000000000001	0.8888888888888888	0.3333333333333333	0.92	0.25	0.0012443372357791027	0.0012443372357791027	0.0	0.0012443372357791027	1.0	1.0	0.5681633949279791	deconstructsigs	all
T2	16X	1515	3	0.55	0.8370508730570567												0.033837064921483424	0.025546678071594654	1.0	1.0	0.6666666666666666	1.0	0.6666666666666666	0.0023261892473739327	0.0023261892473739327	0.0	0.0023261892473739327	1.0	1.0	0.313053369522095	deconstructsigs	cancertype
T2	16X	1515	3	0.55	0.8370508730570567	2.0			0.75	0.8731416558607744	0.01657425303238512	0.5	0.7394224311618536	0.0	1.0	0.0	0.03182487544518227	0.020479120824839964	0.7300000000000001	0.925925925925926	0.3333333333333333	0.96	0.3333333333333333	0.003577989188747965	0.003577989188747965	0.0	0.003577989188747965	1.0	1.0	1.16287279129028	palimpsest	all
T2	16X	1515	3	0.55	0.8370508730570567	2.0			0.75	0.8731416558607744	0.01657425303238512	0.5	0.7394224311618536	0.0	1.0	0.0	0.03405669078113637	0.015772111369649646	1.0	1.0	0.6666666666666666	1.0	0.6666666666666666	0.001971101854354007	0.001971101854354007	0.0	0.001971101854354007	1.0	1.0	0.717681169509888	palimpsest	cancertype
T2	16X	1515	3	0.55	0.8370508730570567	2.0			0.75	0.8731416558607744	0.01657425303238512	0.5	0.7394224311618536	0.0	1.0	0.0	0.031250188360295215	0.02125955327116146	0.74	0.925925925925926	0.3333333333333333	0.96	0.3333333333333333	0.0035971525900232453	0.0035971525900232453	0.0	0.0035971525900232453	1.0	1.0	0.450046062469482	palimpsest	prefit
T2	16X	1515	3	0.55	0.8370508730570567	1.0			0.5	0.7355851101376869	0.01653551276100114	0.5	0.7385135135135135	0.0	1.0	0.0	0.030801361222899438	0.016303770766096275	1.0	0.925925925925926	0.6666666666666666	0.92	0.4	0.0007147372718220303	0.0007147372718220303	0.0	0.0007147372718220303	1.0	1.0	19.5117621421814	tracksig	all
T2	16X	1515	3	0.55	0.8370508730570567	1.0			0.5	0.7355851101376869	0.01653551276100114	0.5	0.7385135135135135	0.0	1.0	0.0	0.0307965842502839	0.014353608426420347	1.0	0.9629629629629628	0.6666666666666666	0.96	0.5	0.0005944591467259562	0.0005944591467259562	0.0	0.0005944591467259562	1.0	1.0	11.181173086166401	tracksig	cancertype
T2	16X	1515	3	0.55	0.8370508730570567	2.0			0.75	0.7055284613925844	0.022476801190373624	0.6451319295209591	0.5337837837837838	0.8785529715762274	0.4117108874656907	0.8785529715762274	0.032282418473185075	0.0015528069169252526	1.0	1.0	0.6666666666666666	1.0	0.6666666666666666	0.0002963672529192607	0.0004624177831435983	7.842120379371857e-05	0.0002963672529192607	1.0	1.0	3.60291218757629	tracksig	prefit
T2	16X	1515	3	0.55	0.8370508730570567	1.0			0.5	0.723508700395924	0.016794224121761934	0.5	0.7408660351826793	0.0	1.0	0.0	0.030445901126908963	0.01549188301603744	1.0	0.925925925925926	0.6666666666666666	0.92	0.4	0.0006548602428726457	0.0006548602428726457	0.0	0.0006548602428726457	1.0	1.0	11.8982236385345	tracksigfreq	all
T2	16X	1515	3	0.55	0.8370508730570567	1.0			0.5	0.723508700395924	0.016794224121761934	0.5	0.7408660351826793	0.0	1.0	0.0	0.030627111304101264	0.01418896006638134	1.0	0.9629629629629628	0.6666666666666666	0.96	0.5	0.0005934686254256416	0.0005934686254256416	0.0	0.0005934686254256416	1.0	1.0	5.45195412635803	tracksigfreq	cancertype
T2	16X	1515	3	0.55	0.8370508730570567	1.0			0.5	0.723508700395924	0.016794224121761934	0.5	0.7408660351826793	0.0	1.0	0.0	0.032248218879773013	0.001969362357365914	1.0	1.0	0.6666666666666666	1.0	0.6666666666666666	3.149129300050735e-05	3.149129300050735e-05	0.0	3.149129300050735e-05	1.0	1.0	1.01527333259583	tracksigfreq	prefit
T2	32X	2859	3	0.55	0.8370134780780669	17.0			0.0	0.9547720062217996	0.23389980151000156	0.7560243008239851	0.7573399363282631	0.7495559502664298	0.7624926513815403	0.7495559502664298														53082.0	pyclone
T2	32X	2859	3	0.55	0.8370134780780669	5.0			0.5	0.4073848578481074	0.027097660533726853	0.49984989500481897	0.3983020870180403	0.9991119005328596	0.0005878894767783657	0.9991119005328596														118.0	sciclone
T2	32X	2859	3	0.55	0.8370134780780669	1.0			0.5	0.7979854055686357	0.0045390548291144635	0.5	0.6016979129819596	0.0	1.0	0.0														24.0	ccube
T2	32X	2859	3	0.55	0.8370134780780669	2.0			0.75	0.8122302693880348	0.08648511120850534	0.5435356696457939	0.6353024407499116	0.09236234458259324	0.9947089947089948	0.09236234458259324														1822.0	dpclust
T2	32X	2859	3	0.55	0.8370134780780669	2.0			0.75	0.9268314126094854	0.17611723884564526	0.7532104195317142	0.7382384152812168	0.8268206039076377	0.6796002351557907	0.8268206039076377														1679.0	phylogicndt
T2	32X	2859	3	0.55	0.8370134780780669	2.0		0.3732749887309992	0.75	0.945673875786316	0.208947424964928	0.7473683331192705	0.7545100813583304	0.7122557726465364	0.7824808935920047	0.7122557726465364	0.02429779234315316	0.015908229468438888	1.0	0.9629629629629628	0.6666666666666666	0.96	0.5	3.107176254335542e-05	0.003637396241868207	0.0017766496563685363	3.107176254335542e-05	1.0	1.0	139.46441054344177	clonesig	all
T2	32X	2859	3	0.55	0.8370134780780669	1.0			0.5	0.7990775437344623	0.0045390548291144635	0.5	0.6016979129819596	0.0	1.0	0.0	0.022332825635620213	0.01140801876580792	1.0	0.9629629629629628	0.6666666666666666	0.96	0.5	0.0003783518688169618	0.0003783518688169618	0.0	0.0003783518688169618	1.0	1.0	182.79424357414246	clonesig	cancertype
T2	32X	2859	3	0.55	0.8370134780780669																										clonesig	prefit
T2	32X	2859	3	0.55	0.8370134780780669												0.027885040403466	0.023041028851327926	1.0	1.0	0.6666666666666666	1.0	0.6666666666666666	0.0018025125645714235	0.0018025125645714235	0.0	0.0018025125645714235	1.0	1.0	2.20523858070374	deconstructsigs	all
T2	32X	2859	3	0.55	0.8370134780780669												0.0219007763509137	0.011052366208652652	1.0	1.0	0.6666666666666666	1.0	0.6666666666666666	0.0001848626137249676	0.0001848626137249676	0.0	0.0001848626137249676	1.0	1.0	0.14564347267150898	deconstructsigs	cancertype
T2	32X	2859	3	0.55	0.8370134780780669	2.0			0.75	0.8231149490818848	0.09063424320297624	0.5467941227759661	0.6377785638486028	0.0994671403197158	0.9941211052322164	0.0994671403197158	0.030272327678524332	0.025893502187075687	0.72	0.9629629629629628	0.3333333333333333	1.0	0.5	0.005796421436402689	0.027353871274051426	0.004380615401942972	0.005796421436402689	1.0	1.0	1.4797797203063998	palimpsest	all
T2	32X	2859	3	0.55	0.8370134780780669	2.0			0.75	0.8231149490818848	0.09063424320297624	0.5467941227759661	0.6377785638486028	0.0994671403197158	0.9941211052322164	0.0994671403197158	0.020285660449631683	0.0058446010834677185	1.0	1.0	0.6666666666666666	1.0	0.6666666666666666	0.0002890179798367143	0.03259155145949777	0.006564086974501601	0.0002890179798367143	1.0	1.0	0.885375022888184	palimpsest	cancertype
T2	32X	2859	3	0.55	0.8370134780780669	2.0			0.75	0.8231149490818848	0.09063424320297624	0.5467941227759661	0.6377785638486028	0.0994671403197158	0.9941211052322164	0.0994671403197158	0.021975885882704486	0.015885121458630084	0.74	0.925925925925926	0.3333333333333333	0.96	0.3333333333333333	0.002184167566413153	0.005120178195151648	0.0005966166442404637	0.002184167566413153	1.0	1.0	0.5451166629791261	palimpsest	prefit
T2	32X	2859	3	0.55	0.8370134780780669	1.0			0.5	0.7966365914123629	0.0041942853536896816	0.5	0.5895658518788763	0.0	1.0	0.0	0.0223833812206386	0.01259841799538852	1.0	0.925925925925926	0.6666666666666666	0.92	0.4	0.0004920271960159316	0.0004920271960159316	0.0	0.0004920271960159316	1.0	1.0	2.18951195478439	tracksig	all
T2	32X	2859	3	0.55	0.8370134780780669	1.0			0.5	0.7966365914123629	0.0041942853536896816	0.5	0.5895658518788763	0.0	1.0	0.0	0.02250506769846124	0.012049482359257476	1.0	0.9629629629629628	0.6666666666666666	0.96	0.5	0.00045950912430337004	0.00045950912430337004	0.0	0.00045950912430337004	1.0	1.0	1.2387917876243602	tracksig	cancertype
T2	32X	2859	3	0.55	0.8370134780780669	3.0			1.0	0.8349020666613727	0.06233032834611245	0.6511014851485148	0.5957679678949288	0.96	0.3422029702970297	0.96	0.02095808377056897	0.0002509993870267516	1.0	1.0	0.6666666666666666	1.0	0.6666666666666666	1.0282108688364213e-05	0.001803336298760949	0.0006702402282191117	1.0282108688364213e-05	1.0	1.0	16.9862184524536	tracksig	prefit
T2	32X	2859	3	0.55	0.8370134780780669	1.0			0.5	0.6610765637203908	0.0050403214094489855	0.5	0.6128914785142024	0.0	1.0	0.0	0.02195649266192909	0.011224407209940548	1.0	0.9629629629629628	0.6666666666666666	0.96	0.5	0.0003851430800496658	0.0003851430800496658	0.0	0.0003851430800496658	1.0	1.0	1.3070330619812	tracksigfreq	all
T2	32X	2859	3	0.55	0.8370134780780669	1.0			0.5	0.6610765637203908	0.0050403214094489855	0.5	0.6128914785142024	0.0	1.0	0.0	0.022163897498056327	0.010992584852771176	1.0	0.9629629629629628	0.6666666666666666	0.96	0.5	0.00035700658727821915	0.00035700658727821915	0.0	0.00035700658727821915	1.0	1.0	31.6224653720856	tracksigfreq	cancertype
T2	32X	2859	3	0.55	0.8370134780780669	2.0			0.75	0.6737370603262083	0.04966971676633497	0.6725634408385778	0.6398397669337218	0.8174976481655691	0.5276292335115864	0.8174976481655691	0.020999054895935936	3.0271037283534772e-05	1.0	1.0	0.6666666666666666	1.0	0.6666666666666666	7.676941054746146e-06	1.524886279535842e-05	3.749148963408898e-06	7.676941054746146e-06	1.0	1.0	6.11938714981079	tracksigfreq	prefit
T2	64X	3532	3	0.55	0.8370157456771169	2.0			0.75	0.9346793941469422	0.3612373582012585	0.8456512944983818	0.8468365302032637	0.8246359223300971	0.8666666666666667	0.8246359223300971														106576.0	pyclone
T2	64X	3532	3	0.55	0.8370157456771169	4.0			0.75	0.4179382137444807	0.026777707300384538	0.5002062120135764	0.4720870312052677	0.9987864077669902	0.0016260162601626016	0.9987864077669902														161.0	sciclone
T2	64X	3532	3	0.55	0.8370157456771169	3.0			1.0	0.9342581313208168	0.3806580433265802	0.8489618688662615	0.8485542513598626	0.8561893203883495	0.8417344173441734	0.8561893203883495														642.0	ccube
T2	64X	3532	3	0.55	0.8370157456771169	3.0			1.0	0.8999916537773425	0.33920600036815024	0.8282559791617333	0.8233610077297452	0.9150485436893204	0.7414634146341463	0.9150485436893204														2188.0	dpclust
T2	64X	3532	3	0.55	0.8370157456771169	3.0			1.0	0.92130168346439	0.3629854221749223	0.8435299747414949	0.8425422273117664	0.8610436893203883	0.8260162601626017	0.8610436893203883														2302.0	phylogicndt
T2	64X	3532	3	0.55	0.8370157456771169	2.0		0.04022989387604836	0.75	0.9256712892995728	0.3869600040157212	0.8402611689951851	0.8434010878900658	0.7845873786407767	0.8959349593495934	0.7845873786407767	0.02600975078994645	0.0188338356968858	1.0	0.8518518518518519	0.6666666666666666	0.84	0.2857142857142857	0.00017671272042807382	0.005039663599590072	0.002404065954601171	0.00017671272042807382	1.0	1.0	233.50349020957947	clonesig	all
T2	64X	3532	3	0.55	0.8370157456771169	2.0		0.0009330166451180207	0.75	0.9254608377575204	0.3853224050435364	0.8393509748204281	0.8425422273117664	0.7827669902912622	0.8959349593495934	0.7827669902912622	0.025415870414466846	0.01732667964619579	1.0	0.925925925925926	0.6666666666666666	0.92	0.4	7.963003476418873e-05	0.0048522801043215935	0.0023588001382950714	7.963003476418873e-05	1.0	1.0	249.6742136478424	clonesig	cancertype
T2	64X	3532	3	0.55	0.8370157456771169	3.0		0.000947862271257674	1.0	0.9404798573586458	0.3821195741569551	0.8480516746915042	0.8476953907815631	0.8543689320388349	0.8417344173441734	0.8543689320388349	0.023635205398040517	0.01550030324105486	1.0	0.9629629629629628	0.6666666666666666	0.96	0.5	1.306406848344821e-05	0.010874280958617087	0.004196011020894481	1.306406848344821e-05	1.0	1.0	720.6805925369263	clonesig	prefit
T2	64X	3532	3	0.55	0.8370157456771169												0.027728256840611424	0.019341527443867218	1.0	1.0	0.6666666666666666	1.0	0.6666666666666666	0.0003299830623763045	0.0003299830623763045	0.0	0.0003299830623763045	1.0	1.0	0.934596061706543	deconstructsigs	all
T2	64X	3532	3	0.55	0.8370157456771169												0.02294426172524058	0.012645947717960095	1.0	1.0	0.6666666666666666	1.0	0.6666666666666666	3.2875421869249517e-06	3.2875421869249517e-06	0.0	3.2875421869249517e-06	1.0	1.0	0.165538787841797	deconstructsigs	cancertype
T2	64X	3532	3	0.55	0.8370157456771169	2.0			0.75	0.8354852662119604	0.2817994167135651	0.7176834201594443	0.7323217864300029	0.458131067961165	0.9772357723577236	0.458131067961165	0.02166416836188353	0.010074873999443058	1.0	1.0	0.6666666666666666	1.0	0.6666666666666666	0.0004347681240327583	0.004795936863078776	0.0018301783323152324	0.0004347681240327583	1.0	1.0	1.64742565155029	palimpsest	all
T2	64X	3532	3	0.55	0.8370157456771169	2.0			0.75	0.8354852662119604	0.2817994167135651	0.7176834201594443	0.7323217864300029	0.458131067961165	0.9772357723577236	0.458131067961165	0.021305012564548254	0.009801013142548595	1.0	0.9629629629629628	0.6666666666666666	0.96	0.5	2.432083300307752e-07	0.005200760376474101	0.002182413570187297	2.432083300307752e-07	1.0	1.0	1.5780141353607198	palimpsest	cancertype
T2	64X	3532	3	0.55	0.8370157456771169	2.0			0.75	0.8354852662119604	0.2817994167135651	0.7176834201594443	0.7323217864300029	0.458131067961165	0.9772357723577236	0.458131067961165	0.018412946427764657	0.0017766241421685648	1.0	1.0	0.6666666666666666	1.0	0.6666666666666666	2.432083300307752e-07	0.00046056826625462405	0.00019317687465118176	2.432083300307752e-07	1.0	1.0	0.610048532485962	palimpsest	prefit
T2	64X	3532	3	0.55	0.8370157456771169	1.0			0.5	0.7734502209753612	0.0012138143962320744	0.5	0.527658354829464	0.0	1.0	0.0	0.024491934383263237	0.01669374586930417	1.0	0.8888888888888888	0.6666666666666666	0.88	0.3333333333333333	0.0009438794717725463	0.0009438794717725463	0.0	0.0009438794717725463	1.0	1.0	5.41013114849726	tracksig	all
T2	64X	3532	3	0.55	0.8370157456771169	1.0			0.5	0.7734502209753612	0.0012138143962320744	0.5	0.527658354829464	0.0	1.0	0.0	0.024501447392322632	0.01582375633909394	1.0	0.9629629629629628	0.6666666666666666	0.96	0.5	0.000809618287377023	0.000809618287377023	0.0	0.000809618287377023	1.0	1.0	2.8892804423968	tracksig	cancertype
T2	64X	3532	3	0.55	0.8370157456771169	3.0			1.0	0.908990120947578	0.3457278567396833	0.8152279457133365	0.8211521926053309	0.7081310679611651	0.922324823465508	0.7081310679611651	0.01842335040497993	0.0019674149059986713	1.0	1.0	0.6666666666666666	1.0	0.6666666666666666	4.092035433678198e-05	0.004458063163052195	0.0013670245128063335	4.092035433678198e-05	1.0	1.0	22.743311643600503	tracksig	prefit
T2	64X	3532	3	0.55	0.8370157456771169	1.0			0.5	0.6204952913092256	0.0012740113619514454	0.5	0.5291081158589045	0.0	1.0	0.0	0.02462857534783609	0.0170061032085165	1.0	0.8888888888888888	0.6666666666666666	0.88	0.3333333333333333	0.0009891497707883443	0.0009891497707883443	0.0	0.0009891497707883443	1.0	1.0	3.0201430996259098	tracksigfreq	all
T2	64X	3532	3	0.55	0.8370157456771169	1.0			0.5	0.6204952913092256	0.0012740113619514454	0.5	0.5291081158589045	0.0	1.0	0.0	0.024686110772069624	0.016099356250484236	1.0	0.9629629629629628	0.6666666666666666	0.96	0.5	0.0008375595341573173	0.0008375595341573173	0.0	0.0008375595341573173	1.0	1.0	1.00172645250956	tracksigfreq	cancertype
T2	64X	3532	3	0.55	0.8370157456771169	2.0			0.75	0.6404424434163126	0.2297223448263439	0.7821232286622501	0.7800401491253226	0.8179049939098659	0.7463414634146341	0.8179049939098659	0.018391275083176284	0.0010368190350746255	1.0	1.0	0.6666666666666666	1.0	0.6666666666666666	1.943990333674872e-05	0.00011635312577240596	4.8450136842475657e-05	0.00011635312577240596	1.0	1.0	9.886672735214232	tracksigfreq	prefit
T2	128X	3827	3	0.55	0.837027400408894	3.0			1.0	0.9305635440856094	0.5370404617756676	0.9017950230810232	0.901955602536998	0.9321766561514196	0.871413390010627	0.9321766561514196														118095.0	pyclone
T2	128X	3827	3	0.55	0.837027400408894	4.0			0.75	0.4219309246013087	0.029862817259259294	0.4986883877477816	0.5013213530655392	0.996845425867508	0.0005313496280552603	0.996845425867508														262.0	sciclone
T2	128X	3827	3	0.55	0.837027400408894	3.0			1.0	0.9285098855820112	0.5465335051782368	0.8988390764908798	0.8990486257928119	0.9384858044164038	0.859192348565356	0.9384858044164038														806.0	ccube
T2	128X	3827	3	0.55	0.837027400408894	4.0			0.75	0.9092775844676609	0.5213659379449723	0.8910702532487196	0.891384778012685	0.9505783385909568	0.8315621679064825	0.9505783385909568														2498.0	dpclust
T2	128X	3827	3	0.55	0.837027400408894	4.0			0.75	0.9359788253810241	0.5336130984534572	0.8966323831617482	0.8966701902748414	0.9037854889589906	0.8894792773645058	0.9037854889589906														2571.0	phylogicndt
T2	128X	3827	3	0.55	0.837027400408894	3.0		1.3147735069923552e-17	1.0	0.9313023484318698	0.5458406774900352	0.8999073630196304	0.9001057082452432	0.937434279705573	0.8623804463336876	0.937434279705573	0.0327806643706816	0.02555999937538951	1.0	0.8518518518518519	0.6666666666666666	0.84	0.2857142857142857	3.857764557979593e-05	0.03437499935684385	0.011408701872020907	0.0017024407810499742	1.0	1.0	112.06726026535034	clonesig	all
T2	128X	3827	3	0.55	0.837027400408894	3.0		5.668206413743778e-19	1.0	0.9315118318984416	0.5493341942507998	0.9007043874617133	0.9008985200845666	0.937434279705573	0.8639744952178533	0.937434279705573	0.03230540215919892	0.02458791174631731	1.0	0.925925925925926	0.6666666666666666	0.92	0.4	2.9016163025197272e-05	0.03897667667325544	0.013026830591354295	0.0009566676291059563	1.0	1.0	296.8533170223236	clonesig	cancertype
T2	128X	3827	3	0.55	0.837027400408894	3.0		1.669317211759168e-19	1.0	0.9315805136160736	0.548092773991364	0.9001758314699779	0.9003699788583509	0.9369085173501576	0.8634431455897981	0.9369085173501576	0.031622667905467194	0.02444892998934935	1.0	0.925925925925926	0.6666666666666666	0.92	0.4	8.10616564805855e-05	0.03754615255915617	0.012566215977057892	0.0008036038301545423	1.0	1.0	292.8211877346039	clonesig	prefit
T2	128X	3827	3	0.55	0.837027400408894												0.029584554617791144	0.02428866879735991	1.0	0.9629629629629628	0.6666666666666666	0.96	0.5	0.0008778884077853544	0.0008778884077853544	1.0842021724855042e-19	0.0008778884077853544	1.0	1.0	1.58990502357483	deconstructsigs	all
T2	128X	3827	3	0.55	0.837027400408894												0.02758050372646509	0.01892858861450301	1.0	0.9629629629629628	0.6666666666666666	0.96	0.5	0.0010591398817376696	0.0010591398817376696	0.0	0.0010591398817376696	1.0	1.0	0.109668254852295	deconstructsigs	cancertype
T2	128X	3827	3	0.55	0.837027400408894	2.0			0.75	0.8847613633011454	0.4390503918773708	0.863274130592441	0.8628435517970402	0.7818086225026288	0.944739638682253	0.7818086225026288	0.024957809586194618	0.015737151662583538	1.0	0.9629629629629628	0.6666666666666666	0.96	0.5	0.00039670913454092893	0.004076776494606804	0.0018165988964142657	0.00039670913454092893	1.0	1.0	2.4190828800201403	palimpsest	all
T2	128X	3827	3	0.55	0.837027400408894	2.0			0.75	0.8847613633011454	0.4390503918773708	0.863274130592441	0.8628435517970402	0.7818086225026288	0.944739638682253	0.7818086225026288	0.02592224706072017	0.016771897509768218	1.0	0.9629629629629628	0.6666666666666666	0.96	0.5	1.483310699212925e-05	0.004336568208653024	0.002133346607039128	1.483310699212925e-05	1.0	1.0	1.14943742752075	palimpsest	cancertype
T2	128X	3827	3	0.55	0.837027400408894	2.0			0.75	0.8847613633011454	0.4390503918773708	0.863274130592441	0.8628435517970402	0.7818086225026288	0.944739638682253	0.7818086225026288	0.016813904722594853	0.0016645312288410539	1.0	1.0	0.6666666666666666	1.0	0.6666666666666666	8.43712202946989e-06	0.00017661652310174691	8.30187288696916e-05	8.43712202946989e-06	1.0	1.0	0.660641431808472	palimpsest	prefit
T2	128X	3827	3	0.55	0.837027400408894	2.0			0.75	0.7965140704958947	0.11776323300259996	0.5317904057898879	0.5285865537321334	0.06624605678233439	0.9973347547974414	0.06624605678233439	0.03122782587867877	0.02384539349568416	1.0	0.8518518518518519	0.6666666666666666	0.84	0.2857142857142857	0.0006269866912282929	0.09464815593267416	0.01720153580041322	0.0006269866912282929	0.9653255690841716	1.0	8.25855681101481	tracksig	all
T2	128X	3827	3	0.55	0.837027400408894	2.0			0.75	0.7965140704958947	0.11776323300259996	0.5317904057898879	0.5285865537321334	0.06624605678233439	0.9973347547974414	0.06624605678233439	0.03143779629850933	0.023624160657884613	1.0	0.9629629629629628	0.6666666666666666	0.96	0.5	0.0006109397661654414	0.09399312552359064	0.0170846313057666	0.0006109397661654414	0.9653255690841716	1.0	4.05636610190074	tracksig	cancertype
T2	128X	3827	3	0.55	0.837027400408894	3.0			1.0	0.8317318047967788	0.3104464450715652	0.7201086164490749	0.718369507676019	0.4674027339642482	0.972814498933902	0.4674027339642482	0.030275893786523636	0.02222638218246098	1.0	0.9629629629629628	0.6666666666666666	0.96	0.5	0.00026428968542246967	0.09121858265808824	0.016572631392751253	0.00026428968542246967	0.9653255690841716	1.0	1.75985790491104	tracksig	prefit
T2	128X	3827	3	0.55	0.837027400408894	1.0			0.5	0.600877294540188	0.0	0.5	0.4974887655300026	0.0	1.0	0.0	0.03119092424873947	0.023862982168425702	1.0	0.8148148148148148	0.6666666666666666	0.8	0.25	0.001724633210535398	0.001724633210535398	2.168404344971009e-19	0.001724633210535398	1.0	1.0	6.119411528110501	tracksigfreq	all
T2	128X	3827	3	0.55	0.837027400408894	2.0			0.75	0.6184956775968553	0.31725713206787426	0.787937413107146	0.7872059212265398	0.6422935297211994	0.9335812964930924	0.6422935297211994	0.033099250230038284	0.025544901324834158	1.0	0.8888888888888888	0.6666666666666666	0.88	0.3333333333333333	0.00034406668424558084	0.010060145103394036	0.004572886962518145	0.00034406668424558084	1.0	1.0	2.12472117741903	tracksigfreq	cancertype
T2	128X	3827	3	0.55	0.837027400408894	3.0			1.0	0.6184956775968555	0.3967695050723996	0.8490272472511533	0.8490615913296325	0.8558653340347185	0.8421891604675876	0.8558653340347185	0.032269860863183696	0.02456728772693489	1.0	0.9629629629629628	0.6666666666666666	0.96	0.5	0.00024326689139220206	0.03364669021648381	0.009010865298741651	0.00024326689139220206	1.0	1.0	21.599731683731108	tracksigfreq	prefit
T3	8X	4778	3	0.6	0.752607913083885	66.0			0.0	0.9159279558366924	0.010864229589196209	0.5000913551273065	0.8006369426751593	0.04049079754601227	0.9596919127086008	0.04049079754601227														98679.0	pyclone
T3	8X	4778	3	0.6	0.752607913083885	6.0			0.25	0.5197372927386376	0.02540887264196294	0.4999283334777164	0.17452229299363056	0.9975460122699388	0.0023106546854942235	0.9975460122699388														471.0	sciclone
T3	8X	4778	3	0.6	0.752607913083885	1.0			0.5	0.9099518627040604	0.014671690735630953	0.5	0.826963906581741	0.0	1.0	0.0														159.0	ccube
T3	8X	4778	3	0.6	0.752607913083885	1.0			0.5	0.8849029390250002	0.014671690735630953	0.5	0.826963906581741	0.0	1.0	0.0														2516.0	dpclust
T3	8X	4778	3	0.6	0.752607913083885	1.0			0.5	0.9099518627040604	0.014671690735630953	0.5	0.826963906581741	0.0	1.0	0.0														1949.0	phylogicndt
T3	8X	4778	3	0.6	0.752607913083885	1.0		0.9999999995046862	0.5	0.9099453160318124	0.014671690735630953	0.5	0.826963906581741	0.0	1.0	0.0	0.013971665629291521	0.009891107517792827	0.8804347826086957	0.7407407407407407	0.8	0.6956521739130435	0.3333333333333333	0.002469761276829741	0.002469761276829741	0.0	0.002469761276829741	1.0	1.0	144.17359256744385	clonesig	all
T3	8X	4778	3	0.6	0.752607913083885	1.0		0.9905426134391552	0.5	0.9099453160318124	0.014671690735630953	0.5	0.826963906581741	0.0	1.0	0.0	0.0147767420900833	0.008236020767569656	1.0	0.9629629629629628	0.8	0.9565217391304348	0.6666666666666666	0.0016858899129426064	0.0016858899129426064	0.0	0.0016858899129426064	1.0	1.0	186.4553542137146	clonesig	cancertype
T3	8X	4778	3	0.6	0.752607913083885	1.0		0.9932550623911132	0.5	0.9099453160318124	0.014671690735630953	0.5	0.826963906581741	0.0	1.0	0.0	0.01403823911201822	0.009904389716005692	0.7826086956521741	0.7407407407407407	0.6	0.7391304347826086	0.3	0.002480172049853291	0.002480172049853291	0.0	0.002480172049853291	1.0	1.0	175.24764490127563	clonesig	prefit
T3	8X	4778	3	0.6	0.752607913083885												0.034283240808661006	0.03129777051537299	0.7391304347826088	0.8888888888888888	0.4	0.9565217391304348	0.5	0.004957948924564247	0.004957948924564247	0.0	0.004957948924564247	1.0	1.0	2.29297280311584	deconstructsigs	all
T3	8X	4778	3	0.6	0.752607913083885												0.021929562283776783	0.017151830962454578	1.0	1.0	0.8	1.0	0.8	0.0006934427388308738	0.0006934427388308738	0.0	0.0006934427388308738	1.0	1.0	0.510563611984253	deconstructsigs	cancertype
T3	8X	4778	3	0.6	0.752607913083885																										palimpsest	all
T3	8X	4778	3	0.6	0.752607913083885																										palimpsest	cancertype
T3	8X	4778	3	0.6	0.752607913083885																										palimpsest	prefit
T3	8X	4778	3	0.6	0.752607913083885	1.0			0.5	0.4840474376024507	0.014656619079435594	0.5	0.8265132139812447	0.0	1.0	0.0	0.01394587345033214	0.010204925375495251	0.9239130434782608	0.7777777777777778	0.8	0.7391304347826086	0.3636363636363637	0.002627612297065207	0.002627612297065207	0.0	0.002627612297065207	1.0	1.0	13.758161159356401	tracksig	all
T3	8X	4778	3	0.6	0.752607913083885	1.0			0.5	0.4840474376024507	0.014656619079435594	0.5	0.8265132139812447	0.0	1.0	0.0	0.014707503702806747	0.008484123312499484	1.0	0.9629629629629628	0.8	0.9565217391304348	0.6666666666666666	0.0017926543749186008	0.0017926543749186008	2.168404344971009e-19	0.0017926543749186008	1.0	1.0	6.65097961425781	tracksig	cancertype
T3	8X	4778	3	0.6	0.752607913083885	2.0			0.75	0.4840474376024885	0.0379204788953127	0.6370219204154222	0.613384484228474	0.6732186732186732	0.6008251676121712	0.6732186732186732	0.022301187278784725	0.017211263962636246	0.7391304347826088	0.8888888888888888	0.4	0.9565217391304348	0.5	0.005666039498354647	0.01141388675150401	0.0028575589483274878	0.005666039498354647	1.0	1.0	1.1078115661939	tracksig	prefit
T3	8X	4778	3	0.6	0.752607913083885	1.0			0.5	0.8074072874296478	0.014780359359382928	0.5	0.8277919863597613	0.0	1.0	0.0	0.01392662380755617	0.010373056069626088	0.9239130434782608	0.7777777777777778	0.8	0.7391304347826086	0.3636363636363637	0.0027151019374659358	0.0027151019374659358	4.336808689942018e-19	0.0027151019374659358	1.0	1.0	7.20721731185913	tracksigfreq	all
T3	8X	4778	3	0.6	0.752607913083885	1.0			0.5	0.8074072874296478	0.014780359359382928	0.5	0.8277919863597613	0.0	1.0	0.0	0.014692057543924912	0.008647032091019526	1.0	0.9629629629629628	0.8	0.9565217391304348	0.6666666666666666	0.001860598258954904	0.001860598258954904	2.168404344971009e-19	0.001860598258954904	1.0	1.0	2.56372890075048	tracksigfreq	cancertype
T3	8X	4778	3	0.6	0.752607913083885	2.0			0.75	0.7270930304128054	0.0031847257629701764	0.5660535479397579	0.4332907075873828	0.7685643564356436	0.3635427394438723	0.7685643564356436	0.022363218380111082	0.017348133072546155	0.7391304347826088	0.8888888888888888	0.4	0.9565217391304348	0.5	0.005715129838727462	0.008876197041223222	0.001519237854932944	0.008876197041223222	1.0	1.0	28.709315299987804	tracksigfreq	prefit
T3	16X	11361	3	0.6	0.7507899719364656																									172802.0	pyclone
T3	16X	11361	3	0.6	0.7507899719364656	5.0			0.5	0.4473666767198032	0.029301496253115837	0.5003797650048843	0.2557952924393723	0.9874641833810888	0.013295346628679962	0.9874641833810888														464.0	sciclone
T3	16X	11361	3	0.6	0.7507899719364656	1.0			0.5	0.8672299973593873	0.005644539394328421	0.5	0.7510699001426534	0.0	1.0	0.0														297.0	ccube
T3	16X	11361	3	0.6	0.7507899719364656	1.0			0.5	0.8409215031820848	0.005644539394328421	0.5	0.7510699001426534	0.0	1.0	0.0														6723.0	dpclust
T3	16X	11361	3	0.6	0.7507899719364656	1.0			0.5	0.8672299973593873	0.005644539394328421	0.5	0.7510699001426534	0.0	1.0	0.0														7853.0	phylogicndt
T3	16X	11361	3	0.6	0.7507899719364656	1.0		0.9999999999999998	0.5	0.8672249810756095	0.005644539394328421	0.5	0.7510699001426534	0.0	1.0	0.0	0.0101401749886009	0.006522072198264546	0.9782608695652174	0.8148148148148148	0.8	0.7826086956521741	0.4	0.0010228573038328914	0.0010228573038328914	0.0	0.0010228573038328914	1.0	1.0	435.46000576019287	clonesig	all
T3	16X	11361	3	0.6	0.7507899719364656	1.0		0.9999999998297021	0.5	0.8672249810756095	0.005644539394328421	0.5	0.7510699001426534	0.0	1.0	0.0	0.010220253768830784	0.005935882832970032	1.0	1.0	0.8	1.0	0.8	0.0007893350265490984	0.0007893350265490984	0.0	0.0007893350265490984	1.0	1.0	392.7743375301361	clonesig	cancertype
T3	16X	11361	3	0.6	0.7507899719364656	1.0		0.9999999999933088	0.5	0.8672249810756095	0.005644539394328421	0.5	0.7510699001426534	0.0	1.0	0.0	0.01002863835351881	0.006150036814865079	1.0	0.8888888888888888	0.8	0.8695652173913043	0.5	0.0008903659249658302	0.0008903659249658302	0.0	0.0008903659249658302	1.0	1.0	817.581027507782	clonesig	prefit
T3	16X	11361	3	0.6	0.7507899719364656												0.020532749985600337	0.018415362197668456	0.8586956521739131	0.925925925925926	0.6	0.9565217391304348	0.6	0.0010599321234141532	0.0010599321234141532	0.0	0.0010599321234141532	1.0	1.0	2.6113271713256805	deconstructsigs	all
T3	16X	11361	3	0.6	0.7507899719364656												0.014308283587536998	0.011671735218383257	1.0	1.0	0.8	1.0	0.8	0.00034524499394483765	0.00034524499394483765	0.0	0.00034524499394483765	1.0	1.0	0.8012723922729491	deconstructsigs	cancertype
T3	16X	11361	3	0.6	0.7507899719364656	2.0			0.75	0.8577576091174313	0.025674269269590218	0.5026279126088105	0.7521398002853067	0.005730659025787965	0.9995251661918328	0.005730659025787965	0.0243522849164926	0.019003675303716442	0.8423913043478259	0.8888888888888888	0.4	0.9565217391304348	0.5	0.006902112313370346	0.18051391986275656	0.007324663890328998	0.006902112313370346	0.9982168330955776	0.9982168330955776	5.112526655197139	palimpsest	all
T3	16X	11361	3	0.6	0.7507899719364656	2.0			0.75	0.8577576091174313	0.025674269269590218	0.5026279126088105	0.7521398002853067	0.005730659025787965	0.9995251661918328	0.005730659025787965	0.013563628519229027	0.008520718129469956	0.9782608695652174	0.9629629629629628	0.6	1.0	0.75	0.0018504252489891515	0.1637829382841679	0.006831915683854634	0.0018504252489891515	0.9982168330955776	0.9982168330955776	2.47533535957336	palimpsest	cancertype
T3	16X	11361	3	0.6	0.7507899719364656	2.0			0.75	0.8577576091174313	0.025674269269590218	0.5026279126088105	0.7521398002853067	0.005730659025787965	0.9995251661918328	0.005730659025787965	0.011823826369749185	0.010562160155047032	0.8695652173913044	0.925925925925926	0.6	0.9565217391304348	0.6	0.0025815557333315198	0.17227977554513196	0.007159550035529841	0.0025815557333315198	0.9982168330955776	0.9982168330955776	1.75455093383789	palimpsest	prefit
T3	16X	11361	3	0.6	0.7507899719364656	1.0			0.5	0.7909266490027059	0.00562361330345364	0.5	0.7503799731783639	0.0	1.0	0.0	0.010107996048398479	0.0070519458581482985	1.0	0.7777777777777778	0.8	0.7391304347826086	0.3636363636363637	0.0011869083527491493	0.0011869083527491493	0.0	0.0011869083527491493	1.0	1.0	4.56335874107149	tracksig	all
T3	16X	11361	3	0.6	0.7507899719364656	2.0			0.75	0.7909266490026985	0.2158369081234129	0.6407043690386005	0.7888243182834153	0.3449140401146132	0.936494697962588	0.3449140401146132	0.010200462773252877	0.006477741096135151	1.0	0.9629629629629628	0.8	0.9565217391304348	0.6666666666666666	0.00047877829950071504	0.010522936605852684	0.003418871951736221	0.00047877829950071504	1.0	1.0	2.08075877176391	tracksig	cancertype
T3	16X	11361	3	0.6	0.7507899719364656	3.0			1.0	0.7520060116190876	0.2014492532902936	0.720609632737337	0.723468931604828	0.7148997134670487	0.7263195520076254	0.7148997134670487	0.03227591215506167	0.026869936426759	0.75	0.925925925925926	0.4	1.0	0.6666666666666666	0.011773297561385343	0.01603788720137045	0.0016532491688697757	0.011910710023048221	1.0	1.0	4.3995110432306905	tracksig	prefit
T3	16X	11361	3	0.6	0.7507899719364656	1.0			0.5	0.6947857890811062	0.005702093068604079	0.5	0.7522574877067502	0.0	1.0	0.0	0.010117934538297606	0.007050002099037504	1.0	0.7777777777777778	0.8	0.7391304347826086	0.3636363636363637	0.0011901274652862393	0.0011901274652862393	0.0	0.0011901274652862393	1.0	1.0	2.42638075451056	tracksigfreq	all
T3	16X	11361	3	0.6	0.7507899719364656	2.0			0.75	0.7573131054108874	0.01246041452066463	0.6238734706646661	0.5562807331247206	0.7578491519307109	0.4898977893986213	0.7578491519307109	0.01020567796734722	0.0065581750854597975	1.0	0.9629629629629628	0.8	0.9565217391304348	0.6666666666666666	0.0006130616601638382	0.0019326392635440335	0.0006546074026994653	0.0019326392635440335	1.0	1.0	39.8012028336525	tracksigfreq	cancertype
T3	16X	11361	3	0.6	0.7507899719364656	2.0			0.75	0.7590519638589197	0.01273652071716183	0.6261638226128421	0.5670093875726421	0.7434139299891735	0.5089137152365105	0.7434139299891735	0.03232310691694866	0.026955201844779408	0.75	0.925925925925926	0.4	1.0	0.6666666666666666	0.01167929965609027	0.01182790456921856	7.400430191865057e-05	0.01182790456921856	1.0	1.0	1.32361815770467	tracksigfreq	prefit
T3	32X	20093	3	0.6	0.7372589952014966																										pyclone
T3	32X	20093	3	0.6	0.7372589952014966	2.0			0.75	0.4704141188010889		0.5336544841980805	0.5428240740740741	0.4830383480825959	0.5842706203135651	0.4830383480825959														1254.0	sciclone
T3	32X	20093	3	0.6	0.7372589952014966	2.0			0.75	0.8784296977443569		0.8063955697920625	0.788244766505636	0.9065880039331368	0.7062031356509885	0.9065880039331368														479.0	ccube
T3	32X	20093	3	0.6	0.7372589952014966	2.0			0.75	0.9133110093094792		0.8194512309149369	0.8212560386473431	0.8094886922320551	0.8294137695978187	0.8094886922320551														11748.0	dpclust
T3	32X	20093	3	0.6	0.7372589952014966	2.0			0.75	0.8859099988733065		0.810768318946016	0.7955917874396136	0.8945427728613571	0.7269938650306749	0.8945427728613571														39993.0	phylogicndt
T3	32X	20093	3	0.6	0.7372589952014966																										clonesig	all
T3	32X	20093	3	0.6	0.7372589952014966																										clonesig	cancertype
T3	32X	20093	3	0.6	0.7372589952014966																										clonesig	prefit
T3	32X	20093	3	0.6	0.7372589952014966												0.01569482669062005	0.014306999145842996	0.8695652173913044	0.925925925925926	0.6	0.9565217391304348	0.6	0.0007621239204833596	0.0007621239204833596	0.0	0.0007621239204833596	1.0	1.0	3.00002694129944	deconstructsigs	all
T3	32X	20093	3	0.6	0.7372589952014966												0.008880971952629473	0.006783378956347882	1.0	1.0	0.8	1.0	0.8	0.00017264365804769977	0.00017264365804769977	0.0	0.00017264365804769977	1.0	1.0	0.620497941970825	deconstructsigs	cancertype
T3	32X	20093	3	0.6	0.7372589952014966	2.0			0.75	0.8086657557641047		0.6382034553691538	0.6999798711755234	0.2971976401179941	0.9792092706203136	0.2971976401179941	0.010249939627547021	0.004258177513216033	1.0	1.0	0.8	1.0	0.8	0.0009483766934643699	0.0130729835538822	0.0041297194371086865	0.0009483766934643699	1.0	1.0	8.48641133308411	palimpsest	all
T3	32X	20093	3	0.6	0.7372589952014966	2.0			0.75	0.8086657557641047		0.6382034553691538	0.6999798711755234	0.2971976401179941	0.9792092706203136	0.2971976401179941	0.007622642255116985	0.005045157718781862	1.0	1.0	0.8	1.0	0.8	0.0005834502537369612	0.01249514358209125	0.004057199712394415	0.0005834502537369612	1.0	1.0	3.99253749847412	palimpsest	cancertype
T3	32X	20093	3	0.6	0.7372589952014966	2.0			0.75	0.8086657557641047		0.6382034553691538	0.6999798711755234	0.2971976401179941	0.9792092706203136	0.2971976401179941	0.007286099049314495	0.004541217260428973	1.0	1.0	0.8	1.0	0.8	0.0002151446790691347	0.011356227054522884	0.0037947246427052243	0.0002151446790691347	1.0	1.0	2.95646333694458	palimpsest	prefit
T3	32X	20093	3	0.6	0.7372589952014966																										tracksig	all
T3	32X	20093	3	0.6	0.7372589952014966	2.0			0.75	0.8180884098061485		0.6391632408862121	0.7003479050068069	0.29858635525507066	0.9797401265173534	0.29858635525507066	0.007410185989394555	0.004877692201146478	1.0	0.9629629629629628	0.8	0.9565217391304348	0.6666666666666666	0.0003918190279922351	0.008967503079591377	0.00292521395393936	0.0003918190279922351	1.0	1.0	11.4716082231204	tracksig	cancertype
T3	32X	20093	3	0.6	0.7372589952014966	2.0			0.75	0.8061129021971767		0.6199914820041311	0.685372863409469	0.2560540872771973	0.9839288767310652	0.2560540872771973	0.007298264989554881	0.0038203373233038585	1.0	1.0	0.8	1.0	0.8	0.00016153805347962624	0.010454560999117457	0.0032775557118908906	0.00016153805347962624	1.0	1.0	2.64084392713176	tracksig	prefit
T3	32X	20093	3	0.6	0.7372589952014966	2.0			0.75	0.7406182108686953		0.7299803359464372	0.7099490696384448	0.8393827160493827	0.6205779558434916	0.8393827160493827	0.007504553885043444	0.0054503711525991615	1.0	0.7407407407407407	0.8	0.6956521739130435	0.3333333333333333	0.0010542650210527693	0.001447735432022479	0.0001952044780016905	0.001447735432022479	1.0	1.0	12.0120639017555	tracksigfreq	all
T3	32X	20093	3	0.6	0.7372589952014966	2.0			0.75	0.7406182108686953		0.7299803359464372	0.7099490696384448	0.8393827160493827	0.6205779558434916	0.8393827160493827	0.007352303045791567	0.0047287662173996345	1.0	0.9629629629629628	0.8	0.9565217391304348	0.6666666666666666	0.0006439137828873065	0.0011940595720987268	0.0002729326490985127	0.0011940595720987268	1.0	1.0	2.6283409308724903	tracksigfreq	cancertype
T3	32X	20093	3	0.6	0.7372589952014966	3.0			1.0	0.7406182108686952		0.7129182044830042	0.6824164187383389	0.8795061728395062	0.5463302361265024	0.8795061728395062	0.007312612472101632	0.0037232344925615148	1.0	1.0	0.8	1.0	0.8	0.0003369350753286149	0.0013247377053268172	0.000395385141508037	0.0006086114224033157	1.0	1.0	29.8940902113915	tracksigfreq	prefit
T3	64X	25774	3	0.6	0.7372589952014966																										pyclone
T3	64X	25774	3	0.6	0.7372589952014966	3.0			1.0	0.5029239046523722		0.5278809650823545	0.5327161462419583	0.8017886053503971	0.25397332481431195	0.8017886053503971														1949.0	sciclone
T3	64X	25774	3	0.6	0.7372589952014966	3.0			1.0	0.944419330671016		0.8848738559894729	0.8854934881531461	0.9199753295813738	0.8497723823975719	0.9199753295813738														1210.0	ccube
T3	64X	25774	3	0.6	0.7372589952014966	3.0			1.0	0.8961501876048822		0.7723852422264109	0.7761650713949474	0.9865083648138154	0.5582621196390065	0.9865083648138154														14552.0	dpclust
T3	64X	25774	3	0.6	0.7372589952014966	3.0			1.0	0.9434396287532482		0.8660945687107197	0.8676839792876196	0.9561329118803484	0.776056225541091	0.9561329118803484														51926.0	phylogicndt
T3	64X	25774	3	0.6	0.7372589952014966	4.0		0.7932728982772728	0.75	0.945458855638268		0.8883321983142024	0.8885532716146242	0.9008557551460952	0.8758086414823097	0.9008557551460952	0.007001569917055357	0.004521885465565695	1.0	0.8148148148148148	0.8	0.7826086956521741	0.4	0.00038064235276502595	0.0036247579485926273	0.00040047166753818034	0.00038064235276502595	1.0	1.0	21080.235823392868	clonesig	all
T3	64X	25774	3	0.6	0.7372589952014966	2.0		0.8552186570836926	0.75	0.933059780559649		0.8887225593914105	0.8888278675662953	0.8946881504895536	0.8827569682932673	0.8946881504895536	0.007058866131349302	0.0034230783187980287	1.0	1.0	0.8	1.0	0.8	0.00019008287151400796	0.0008636015829077692	0.00033664851255424914	0.0008636015829077692	1.0	1.0	8741.88570022583	clonesig	cancertype
T3	64X	25774	3	0.6	0.7372589952014966	2.0		0.8819319390954645	0.75	0.9329788399727188		0.8887197886242041	0.8888278675662953	0.8948423406059671	0.8825972366424407	0.8948423406059671	0.006920222250982632	0.0036818134138896217	1.0	1.0	0.8	1.0	0.8	0.00032243646583129953	0.0008202199276019506	0.00024880779225649866	0.0008202199276019506	1.0	1.0	17747.531894207	clonesig	prefit
T3	64X	25774	3	0.6	0.7372589952014966												0.02620744523007648	0.02557906702174832	0.7391304347826088	0.8888888888888888	0.4	0.9565217391304348	0.5	0.006943885501253799	0.006943885501253799	0.0	0.006943885501253799	1.0	1.0	5.86163139343262	deconstructsigs	all
T3	64X	25774	3	0.6	0.7372589952014966												0.008846724003246403	0.006936867883446721	1.0	1.0	0.8	1.0	0.8	0.00013725469373815358	0.00013725469373815358	0.0	0.00013725469373815358	1.0	1.0	0.6745560169219971	deconstructsigs	cancertype
T3	64X	25774	3	0.6	0.7372589952014966	2.0			0.75	0.9094662205423748		0.8533161721043208	0.8517574140906952	0.7650142625857682	0.9416180816228736	0.7650142625857682	0.012878396715095185	0.007978261196614411	1.0	1.0	0.8	1.0	0.8	0.002964313952096731	0.003729300462754437	0.0003773061610773264	0.003729300462754437	1.0	1.0	10.1339139938354	palimpsest	all
T3	64X	25774	3	0.6	0.7372589952014966	2.0			0.75	0.9094662205423748		0.8533161721043208	0.8517574140906952	0.7650142625857682	0.9416180816228736	0.7650142625857682	0.007312299663787756	0.003317624997628364	1.0	1.0	0.8	1.0	0.8	0.0012139337635761473	0.002380079154251757	0.0005751654891738468	0.0012139337635761473	1.0	1.0	5.04355072975159	palimpsest	cancertype
T3	64X	25774	3	0.6	0.7372589952014966	2.0			0.75	0.9094662205423748		0.8533161721043208	0.8517574140906952	0.7650142625857682	0.9416180816228736	0.7650142625857682	0.007278459715569061	0.004401755213931314	1.0	1.0	0.8	1.0	0.8	0.000251948123303758	0.001897086425862837	0.0008114140690483072	0.000251948123303758	1.0	1.0	3.53761839866638	palimpsest	prefit
T3	64X	25774	3	0.6	0.7372589952014966																										tracksig	all
T3	64X	25774	3	0.6	0.7372589952014966	1.0			0.5	0.7088250343191539		0.5	0.4907142015783894	0.0	1.0	0.0	0.0072599133882193	0.004234050228757565	1.0	1.0	0.8	1.0	0.8	0.0003607974477373155	0.0003607974477373155	0.0	0.0003607974477373155	1.0	1.0	1.04577513046287	tracksig	cancertype
T3	64X	25774	3	0.6	0.7372589952014966																										tracksig	prefit
T3	64X	25774	3	0.6	0.7372589952014966	2.0			0.75	0.7264119933853892		0.8323448505557133	0.8326266195524146	0.8490347490347491	0.8156549520766773	0.8490347490347491	0.007050809332487686	0.004830632380794804	1.0	0.7777777777777778	0.8	0.7391304347826086	0.3636363636363637	0.0006867476744814027	0.0007482324289224129	3.07216114542187e-05	0.0007482324289224129	1.0	1.0	1.03484420613282	tracksigfreq	all
T3	64X	25774	3	0.6	0.7372589952014966	3.0			1.0	0.7264119933853898		0.8099177840551643	0.8118570867687476	0.9247876447876447	0.6950479233226837	0.9247876447876447	0.0073917988800650345	0.004541339605392121	1.0	0.9629629629629628	0.8	0.9565217391304348	0.6666666666666666	0.0004633135518614661	0.00123786716291574	0.0003223026119934937	0.000673896632168991	1.0	1.0	4.85937198698521	tracksigfreq	cancertype
T3	64X	25774	3	0.6	0.7372589952014966	3.0			1.0	0.7264119933853895		0.7713280989798562	0.7744012563800551	0.9533590733590732	0.5892971246006391	0.9533590733590732	0.00723658674891193	0.0035784860335034982	1.0	1.0	0.8	1.0	0.8	0.00017015897702499228	0.0010721019531050313	0.0003807455346356751	0.0004759879948367241	1.0	1.0	48.11590698957439	tracksigfreq	prefit
T3	128X	28726	3	0.6	0.7372599032862706																										pyclone
T3	128X	28726	3	0.6	0.7372599032862706	2.0			0.75	0.51828503616387		0.5435976898825993	0.5618068513889378	0.7125603864734299	0.3746349932917686	0.7125603864734299														6787.0	sciclone
T3	128X	28726	3	0.6	0.7372599032862706	4.0			0.75	0.9577324353200136		0.9063617166940138	0.9139527514699152	0.9767988812611238	0.835924552126904	0.9767988812611238														3442.0	ccube
T3	128X	28726	3	0.6	0.7372599032862706	4.0			0.75	0.9422008293805824		0.7955417887368935	0.8170967855508221	0.9955504703788456	0.5955331070949412	0.9955504703788456														13916.0	dpclust
T3	128X	28726	3	0.6	0.7372599032862706	5.0			0.5	0.9722889488363922		0.9119459649106754	0.9180720346442276	0.968789727943046	0.8551022018783048	0.968789727943046														39742.0	phylogicndt
T3	128X	28726	3	0.6	0.7372599032862706	3.0		0.9999988034923613	1.0	0.9622235503279828		0.9177194750288468	0.92286026124001	0.9654207983727434	0.8700181516849499	0.9654207983727434	0.0068647132025773435	0.005793124646859165	0.9673913043478259	0.7037037037037037	0.8	0.6521739130434783	0.3076923076923077	0.0010469587763093367	0.00397894583983205	0.0009135034663997824	0.0011868644293649975	1.0	1.0	9093.998007774351	clonesig	all
T3	128X	28726	3	0.6	0.7372599032862706	2.0		0.5070134725366384	0.75	0.710026186800359		0.513624448964557	0.4616413759109953	0.031273836765827616	0.9959750611632864	0.031273836765827616	0.006230644276425223	0.0039591294600712324	1.0	1.0	0.8	1.0	0.8	0.005247674122085599	0.13922616711626712	0.01834684304006834	0.005247674122085599	0.98088230116537	0.98088230116537	15785.143255710604	clonesig	cancertype
T3	128X	28726	3	0.6	0.7372599032862706	4.0		0.8512333917962875	0.75	0.9643100186928746		0.9215169434086772	0.925536034925888	0.9588100686498856	0.8842238181674691	0.9588100686498856	0.0060898803743522035	0.004259338586303277	1.0	1.0	0.8	1.0	0.8	0.0003211310879672747	0.2047967597856896	0.02077891750174057	0.0011724111802512427	0.9915853959088828	0.9915853959088828	38668.910086393356	clonesig	prefit
T3	128X	28726	3	0.6	0.7372599032862706												0.02671339945140149	0.026232870224916917	0.7391304347826088	0.8888888888888888	0.4	0.9565217391304348	0.5	0.00747707340296111	0.00747707340296111	0.0	0.00747707340296111	1.0	1.0	4.857914686203	deconstructsigs	all
T3	128X	28726	3	0.6	0.7372599032862706												0.007705787778935728	0.00661394412362007	1.0	1.0	0.8	1.0	0.8	0.00022679098370403936	0.00022679098370403936	0.0	0.00022679098370403936	1.0	1.0	0.49201226234436	deconstructsigs	cancertype
T3	128X	28726	3	0.6	0.7372599032862706	2.0			0.75	0.9407255705291953		0.9205645688918138	0.9214871668485723	0.9291253496058988	0.9120037881777286	0.9291253496058988	0.013837554274529729	0.00997849728705553	1.0	1.0	0.8	1.0	0.8	0.003159421674585716	0.004171857602942475	0.0005032696596566462	0.003159421674585716	1.0	1.0	9.54577422142029	palimpsest	all
T3	128X	28726	3	0.6	0.7372599032862706	2.0			0.75	0.9407255705291953		0.9205645688918138	0.9214871668485723	0.9291253496058988	0.9120037881777286	0.9291253496058988	0.006732901478473305	0.004971112793926385	1.0	1.0	0.8	1.0	0.8	0.0007907479299867902	0.001630698174402867	0.0004175291115180957	0.0007907479299867902	1.0	1.0	4.46974802017212	palimpsest	cancertype
T3	128X	28726	3	0.6	0.7372599032862706	2.0			0.75	0.9407255705291953		0.9205645688918138	0.9214871668485723	0.9291253496058988	0.9120037881777286	0.9291253496058988	0.006461024794599097	0.004612969601971911	1.0	1.0	0.8	1.0	0.8	0.00019832057271296224	0.0008823009484228982	0.0003399983754567699	0.0008823009484228982	1.0	1.0	3.3775441646575897	palimpsest	prefit
T3	128X	28726	3	0.6	0.7372599032862706																										tracksig	all
T3	128X	28726	3	0.6	0.7372599032862706	2.0			0.75	0.7230256660630632		0.5592798529729555	0.5123806840195837	0.12598525298754132	0.9925744529583695	0.12598525298754132	0.006604124513610437	0.00474155035545766	1.0	0.9629629629629628	0.8	0.9565217391304348	0.6666666666666666	0.00029613786425219946	0.009980386632547187	0.002521161166754168	0.00029613786425219946	1.0	1.0	1.32007569066628	tracksig	cancertype
T3	128X	28726	3	0.6	0.7372599032862706																										tracksig	prefit
T3	128X	28726	3	0.6	0.7372599032862706	2.0			0.75	0.7202541719902075		0.8921780210200068	0.8923288250211328	0.8935818332167165	0.8907742088232973	0.8935818332167165	0.006442319127225432	0.005424744657906789	1.0	0.7777777777777778	0.8	0.7391304347826086	0.3636363636363637	0.0008634034985766093	0.0010906334137432694	0.00011325060056891455	0.0008634034985766093	1.0	1.0	1.12091077658589	tracksigfreq	all
T3	128X	28726	3	0.6	0.7372599032862706	3.0			1.0	0.7198937432788932		0.8694386760743334	0.8792617638771485	0.960880351122702	0.7779970010259648	0.960880351122702	0.006744279744965285	0.0049989744040451825	1.0	0.9629629629629628	0.8	0.9565217391304348	0.6666666666666666	0.0005808362175608872	0.0011215768861582154	0.00025292698438197556	0.0006601872776778039	1.0	1.0	5.04937302086088	tracksigfreq	cancertype
T3	128X	28726	3	0.6	0.7372599032862706	4.0			0.75	0.7202541719902076		0.8268496032227098	0.8431952662721893	0.9790089688951084	0.6746902375503118	0.9790089688951084	0.006348423521602748	0.004170143364124873	1.0	1.0	0.8	1.0	0.8	0.000283117579801595	0.0017977292188531282	0.0006516198652009559	0.0003887844843490917	1.0	1.0	57.9495132843653	tracksigfreq	prefit
T4	8X	861	3	0.94	0.916543501850543	2.0			0.75	0.9688816104140232	0.058376775171613264	0.5133821632577852	0.7679623085983509	0.02985074626865672	0.9969135802469136	0.02985074626865672														2189.0	pyclone
T4	8X	861	3	0.94	0.916543501850543	8.0			0.0	0.5528495302463681	0.011697744726653038	0.5013704625023033	0.2414605418138987	0.9950248756218906	0.007716049382716048	0.9950248756218906														259.0	sciclone
T4	8X	861	3	0.94	0.916543501850543	1.0			0.5	0.9689898954703832	0.02621254076671381	0.5	0.7632508833922261	0.0	1.0	0.0														291.0	ccube
T4	8X	861	3	0.94	0.916543501850543	1.0			0.5	0.9650760011455332	0.02621254076671381	0.5	0.7632508833922261	0.0	1.0	0.0														558.0	dpclust
T4	8X	861	3	0.94	0.916543501850543	1.0			0.5	0.9689898954703832	0.02621254076671381	0.5	0.7632508833922261	0.0	1.0	0.0														153.0	phylogicndt
T4	8X	861	3	0.94	0.916543501850543	1.0		0.9999999694284448	0.5	0.9689846109175378	0.02621254076671381	0.5	0.7632508833922261	0.0	1.0	0.0	0.03443042032978972	0.012056674673786237	1.0	0.8518518518518519	0.75	0.8333333333333334	0.375	0.003960534961215512	0.003960534961215512	0.0	0.003960534961215512	1.0	1.0	14.351865530014038	clonesig	all
T4	8X	861	3	0.94	0.916543501850543	1.0			0.5	0.9689846109175378	0.02621254076671381	0.5	0.7632508833922261	0.0	1.0	0.0	0.03570280713107585	0.005402721755532978	1.0	0.9629629629629628	0.75	0.9583333333333334	0.6	0.0007999723092112497	0.0007999723092112497	0.0	0.0007999723092112497	1.0	1.0	12.020662307739258	clonesig	cancertype
T4	8X	861	3	0.94	0.916543501850543	1.0			0.5	0.9689846109175378	0.02621254076671381	0.5	0.7632508833922261	0.0	1.0	0.0	0.03471772688352292	0.011725770777255664	1.0	0.8888888888888888	0.75	0.875	0.42857142857142855	0.0037516217722707297	0.0037516217722707297	0.0	0.0037516217722707297	1.0	1.0	16.12853193283081	clonesig	prefit
T4	8X	861	3	0.94	0.916543501850543												0.03916831009147568	0.01978253483445343	1.0	1.0	0.75	1.0	0.75	0.0014993891433261466	0.0014993891433261466	0.0	0.0014993891433261466	1.0	1.0	1.31173396110535	deconstructsigs	all
T4	8X	861	3	0.94	0.916543501850543												0.0353915786790798	0.007805855751394024	1.0	1.0	0.75	1.0	0.75	0.0004801804397850384	0.0004801804397850384	0.0	0.0004801804397850384	1.0	1.0	0.107265472412109	deconstructsigs	cancertype
T4	8X	861	3	0.94	0.916543501850543																										palimpsest	all
T4	8X	861	3	0.94	0.916543501850543																										palimpsest	cancertype
T4	8X	861	3	0.94	0.916543501850543																										palimpsest	prefit
T4	8X	861	3	0.94	0.916543501850543	1.0			0.5	0.8821881725092515	0.026570190649799874	0.5	0.7594458438287154	0.0	1.0	0.0	0.03507632276201097	0.01229994543658893	1.0	0.8518518518518519	0.75	0.8333333333333334	0.375	0.00413188588939184	0.00413188588939184	0.0	0.00413188588939184	1.0	1.0	5.08569264411926	tracksig	all
T4	8X	861	3	0.94	0.916543501850543	1.0			0.5	0.8821881725092515	0.026570190649799874	0.5	0.7594458438287154	0.0	1.0	0.0	0.03597227519750067	0.005797163570983911	1.0	0.9629629629629628	0.75	0.9583333333333334	0.6	0.0008797985735964352	0.0008797985735964352	0.0	0.0008797985735964352	1.0	1.0	2.23379182815552	tracksig	cancertype
T4	8X	861	3	0.94	0.916543501850543	1.0			0.5	0.8821881725092515	0.026570190649799874	0.5	0.7594458438287154	0.0	1.0	0.0	0.03603806933646588	0.005060393707628266	1.0	1.0	0.75	1.0	0.75	0.0007205951198002714	0.0007205951198002714	0.0	0.0007205951198002714	1.0	1.0	1.04492235183716	tracksig	prefit
T4	8X	861	3	0.94	0.916543501850543	1.0			0.5	0.9254959829329512	0.02824170247583883	0.5	0.7710691823899372	0.0	1.0	0.0	0.03470731139878641	0.011603210276070013	1.0	0.8148148148148148	0.75	0.7916666666666666	0.3333333333333333	0.0036348695406756	0.0036348695406756	4.336808689942018e-19	0.0036348695406756	1.0	1.0	2.14595293998718	tracksigfreq	all
T4	8X	861	3	0.94	0.916543501850543	1.0			0.5	0.9254959829329512	0.02824170247583883	0.5	0.7710691823899372	0.0	1.0	0.0	0.03619056826699587	0.006895594656313792	1.0	0.9629629629629628	0.75	0.9583333333333334	0.6	0.001298171472872034	0.001298171472872034	2.168404344971009e-19	0.001298171472872034	1.0	1.0	0.844037532806396	tracksigfreq	cancertype
T4	8X	861	3	0.94	0.916543501850543	1.0			0.5	0.9254959829329512	0.02824170247583883	0.5	0.7710691823899372	0.0	1.0	0.0	0.03636404499607377	0.007428038831214141	1.0	1.0	0.75	1.0	0.75	0.0015398188197431886	0.0015398188197431886	2.168404344971009e-19	0.0015398188197431886	1.0	1.0	0.492655992507935	tracksigfreq	prefit
T4	16X	1324	3	0.94	0.9155493827503324	1.0			0.5	0.9581474323285436	0.09121413424951737	0.5301743676083617	0.7383320581484315	0.06983240223463688	0.9905163329820864	0.06983240223463688														13433.0	pyclone
T4	16X	1324	3	0.94	0.9155493827503324	1.0			0.5	0.4848722048416573	0.025324111357471785	0.5023841620994756	0.6916602907421576	0.08379888268156424	0.9209694415173868	0.08379888268156424														155.0	sciclone
T4	16X	1324	3	0.94	0.9155493827503324	1.0			0.5	0.9548344209275142	0.0172801438744171	0.5	0.7260902830910482	0.0	1.0	0.0														193.0	ccube
T4	16X	1324	3	0.94	0.9155493827503324	1.0			0.5	0.9491851849935852	0.0172801438744171	0.5	0.7260902830910482	0.0	1.0	0.0														1005.0	dpclust
T4	16X	1324	3	0.94	0.9155493827503324	2.0			0.75	0.9557772288092116	0.03567568477838805	0.5013966480446927	0.7268553940321346	0.002793296089385475	1.0	0.002793296089385475														431.0	phylogicndt
T4	16X	1324	3	0.94	0.9155493827503324	1.0		0.9999999950417162	0.5	0.954701818442754	0.0172801438744171	0.5	0.7260902830910482	0.0	1.0	0.0	0.023694647623289038	0.011505300907417677	1.0	0.8518518518518519	0.75	0.8333333333333334	0.375	0.0037306802496518405	0.0037306802496518405	0.0	0.0037306802496518405	1.0	1.0	109.3562159538269	clonesig	all
T4	16X	1324	3	0.94	0.9155493827503324	1.0			0.5	0.9547018934896244	0.0172801438744171	0.5	0.7260902830910482	0.0	1.0	0.0	0.024960050291264347	0.0050230657092545095	1.0	0.9629629629629628	0.75	0.9583333333333334	0.6	0.0007091535233657575	0.0007091535233657575	0.0	0.0007091535233657575	1.0	1.0	62.25910615921021	clonesig	cancertype
T4	16X	1324	3	0.94	0.9155493827503324	2.0		0.2082363534173397	0.75	0.9641617797171996	0.035412519408919874	0.5054026290538114	0.7276205049732212	0.013966480446927372	0.9968387776606956	0.013966480446927372	0.023918043744206058	0.01129887356601463	1.0	0.925925925925926	0.75	0.9166666666666666	0.5	0.007378791397400053	0.19250416782073845	0.014439093745434919	0.007378791397400053	0.9938791124713084	0.9938791124713084	120.37405633926392	clonesig	prefit
T4	16X	1324	3	0.94	0.9155493827503324												0.02937395112361619	0.017775012237024622	1.0	1.0	0.75	1.0	0.75	0.0012153086442867609	0.0012153086442867609	0.0	0.0012153086442867609	1.0	1.0	1.77364611625671	deconstructsigs	all
T4	16X	1324	3	0.94	0.9155493827503324												0.02477564894382236	0.008051358212446102	1.0	0.9629629629629628	0.75	0.9583333333333334	0.6	0.0017944497791748672	0.0017944497791748672	0.0	0.0017944497791748672	1.0	1.0	0.179856538772583	deconstructsigs	cancertype
T4	16X	1324	3	0.94	0.9155493827503324	2.0			0.75	0.9509164859051102	0.04643499313480046	0.5095925731878896	0.7299158377964805	0.0223463687150838	0.9968387776606956	0.0223463687150838	0.02576800558704714	0.009093169827310772	1.0	1.0	0.75	1.0	0.75	0.0023059936810856385	0.013509610286375873	0.0010234850288376037	0.0023059936810856385	1.0	1.0	1.071937084198	palimpsest	all
T4	16X	1324	3	0.94	0.9155493827503324	2.0			0.75	0.9509164859051102	0.04643499313480046	0.5095925731878896	0.7299158377964805	0.0223463687150838	0.9968387776606956	0.0223463687150838	0.02486625803240483	0.008862880086167708	1.0	0.9629629629629628	0.75	0.9583333333333334	0.6	0.002230168553562062	0.014090151960026718	0.001083446166218085	0.002230168553562062	1.0	1.0	0.6260473728179929	palimpsest	cancertype
T4	16X	1324	3	0.94	0.9155493827503324	2.0			0.75	0.9509164859051102	0.04643499313480046	0.5095925731878896	0.7299158377964805	0.0223463687150838	0.9968387776606956	0.0223463687150838	0.025250698394917254	0.006131388655133182	1.0	1.0	0.75	1.0	0.75	0.0006111249264294517	0.0010017636670479613	3.5686057171773714e-05	0.0010017636670479613	1.0	1.0	0.463720321655273	palimpsest	prefit
T4	16X	1324	3	0.94	0.9155493827503324	1.0			0.5	0.9513864405175324	0.01745834088715436	0.5	0.7262090483619345	0.0	1.0	0.0	0.024021276237394102	0.012332778415084148	1.0	0.7777777777777778	0.75	0.75	0.3	0.004283067114616901	0.004283067114616901	0.0	0.004283067114616901	1.0	1.0	23.1490969657898	tracksig	all
T4	16X	1324	3	0.94	0.9155493827503324	1.0			0.5	0.9513864405175324	0.01745834088715436	0.5	0.7262090483619345	0.0	1.0	0.0	0.02518961803568619	0.006120348110827287	1.0	0.9629629629629628	0.75	0.9583333333333334	0.6	0.0010543303305827756	0.0010543303305827756	0.0	0.0010543303305827756	1.0	1.0	10.4975163936615	tracksig	cancertype
T4	16X	1324	3	0.94	0.9155493827503324	2.0			0.75	0.8563984961669611	0.04939977871145145	0.6156095366621683	0.6466458658346333	0.5470085470085471	0.6842105263157895	0.5470085470085471	0.025820483526716124	0.0054631208312445395	1.0	1.0	0.75	1.0	0.75	0.00396731830204744	0.004490438124828411	0.0002537977809325762	0.004490438124828411	1.0	1.0	2.61159324645996	tracksig	prefit
T4	16X	1324	3	0.94	0.9155493827503324	1.0			0.5	0.9203595033711816	0.017621971824728452	0.5	0.7278382581648523	0.0	1.0	0.0	0.023710634073935404	0.011799186862063138	1.0	0.8148148148148148	0.75	0.7916666666666666	0.3333333333333333	0.003923360429839318	0.003923360429839318	0.0	0.003923360429839318	1.0	1.0	9.31814336776733	tracksigfreq	all
T4	16X	1324	3	0.94	0.9155493827503324	1.0			0.5	0.9203595033711816	0.017621971824728452	0.5	0.7278382581648523	0.0	1.0	0.0	0.02494221461338551	0.0056753857133515035	1.0	0.9629629629629628	0.75	0.9583333333333334	0.6	0.0009065800116213607	0.0009065800116213607	0.0	0.0009065800116213607	1.0	1.0	2.9148354530334504	tracksigfreq	cancertype
T4	16X	1324	3	0.94	0.9155493827503324	1.0			0.5	0.9203595033711816	0.017621971824728452	0.5	0.7278382581648523	0.0	1.0	0.0	0.02552394567158282	0.005276820049788864	1.0	1.0	0.75	1.0	0.75	0.000711672632893845	0.000711672632893845	0.0	0.000711672632893845	1.0	1.0	0.898266315460205	tracksigfreq	prefit
T4	32X	1492	3	0.94	0.915529189569731	3.0			1.0	0.9298309152748292	0.17930663060404214	0.5974674095479464	0.7309782608695652	0.2773892773892774	0.9175455417066156	0.2773892773892774														36286.0	pyclone
T4	32X	1492	3	0.94	0.915529189569731	6.0			0.25	0.4645983193797035	0.011995139246643777	0.5068075101632148	0.3322010869565217	0.9254079254079254	0.08820709491850431	0.9254079254079254														220.0	sciclone
T4	32X	1492	3	0.94	0.915529189569731	3.0			1.0	0.9488864091157664	0.16848149371979967	0.6015092290260076	0.7357336956521741	0.2797202797202797	0.9232981783317352	0.2797202797202797														644.0	ccube
T4	32X	1492	3	0.94	0.915529189569731	2.0			0.75	0.9201803899880858	0.18604872249327614	0.5402472248109832	0.7296195652173914	0.08624708624708624	0.9942473633748802	0.08624708624708624														1832.0	dpclust
T4	32X	1492	3	0.94	0.915529189569731	3.0			1.0	0.9225096894707564	0.1891793878054986	0.5768001573370701	0.7425271739130435	0.1794871794871795	0.9741131351869609	0.1794871794871795														605.0	phylogicndt
T4	32X	1492	3	0.94	0.915529189569731	3.0		0.26422021482501457	1.0	0.950365920941586	0.14895144294751272	0.59377311726305	0.7228260869565217	0.2843822843822844	0.903163950143816	0.2843822843822844	0.021466295027117333	0.01144773896391685	1.0	0.7407407407407407	0.75	0.7083333333333334	0.2727272727272727	0.012298565032181965	0.07370907571569763	0.02126675807883649	0.012298565032181965	0.8485054347826086	1.0	391.916335105896	clonesig	all
T4	32X	1492	3	0.94	0.915529189569731	3.0		0.06156663334462436	1.0	0.9505160462587144	0.1533909595435624	0.5970628923649057	0.7255434782608695	0.28904428904428897	0.9050814956855224	0.28904428904428897	0.02222088712369156	0.0068209377551554295	1.0	0.9629629629629628	0.75	0.9583333333333334	0.6	0.01096407720660708	0.07203671423705105	0.020286988200197788	0.01096407720660708	0.8777173913043478	1.0	391.3772361278534	clonesig	cancertype
T4	32X	1492	3	0.94	0.915529189569731	3.0		0.029083802087592942	1.0	0.9503536193053872	0.14995930461014134	0.5942525036484767	0.7235054347826086	0.2843822843822844	0.9041227229146692	0.2843822843822844	0.02145283769513429	0.011011223742631582	1.0	0.925925925925926	0.75	0.9166666666666666	0.5	0.0118953045108684	0.07235398672681659	0.02016084150137624	0.0118953045108684	0.8783967391304348	1.0	448.61849284172064	clonesig	prefit
T4	32X	1492	3	0.94	0.915529189569731												0.02779524257522846	0.018141013663176737	1.0	1.0	0.75	1.0	0.75	0.0007804720672585086	0.0007804720672585086	0.0	0.0007804720672585086	1.0	1.0	3.99417328834534	deconstructsigs	all
T4	32X	1492	3	0.94	0.915529189569731												0.022162166606938948	0.008567645761007157	0.9861111111111112	0.9629629629629628	0.75	0.9583333333333334	0.6	0.0020111105765640014	0.0020111105765640014	0.0	0.0020111105765640014	1.0	1.0	0.3619885444641111	deconstructsigs	cancertype
T4	32X	1492	3	0.94	0.915529189569731	2.0			0.75	0.9125556573789584	0.17677599146794598	0.5515636488790852	0.7330163043478259	0.11655011655011654	0.9865771812080536	0.11655011655011654	0.02338107449742856	0.008414682791320884	1.0	1.0	0.75	1.0	0.75	0.0019913571325840267	0.047231814384659065	0.009225937116380476	0.0019913571325840267	1.0	1.0	1.76788520812988	palimpsest	all
T4	32X	1492	3	0.94	0.915529189569731	2.0			0.75	0.9125556573789584	0.17677599146794598	0.5515636488790852	0.7330163043478259	0.11655011655011654	0.9865771812080536	0.11655011655011654	0.022189131908055482	0.00927640965966756	0.9861111111111112	0.9629629629629628	0.75	0.9583333333333334	0.6	0.0025544192004386397	0.023975301292451626	0.004368384476247702	0.0025544192004386397	1.0	1.0	1.09107351303101	palimpsest	cancertype
T4	32X	1492	3	0.94	0.915529189569731	2.0			0.75	0.9125556573789584	0.17677599146794598	0.5515636488790852	0.7330163043478259	0.11655011655011654	0.9865771812080536	0.11655011655011654	0.0227130742466048	0.005806438135453251	1.0	1.0	0.75	1.0	0.75	0.0014043528489139367	0.008800926413000454	0.001508391531029772	0.0014043528489139367	1.0	1.0	0.892762184143066	palimpsest	prefit
T4	32X	1492	3	0.94	0.915529189569731	1.0			0.5	0.9022031907410066	0.013647346170945157	0.5	0.7010526315789474	0.0	1.0	0.0	0.021815156786514085	0.012650777320937587	1.0	0.7777777777777778	0.75	0.75	0.3	0.004509479654621451	0.004509479654621451	0.0	0.004509479654621451	1.0	1.0	1.18996798197428	tracksig	all
T4	32X	1492	3	0.94	0.915529189569731	1.0			0.5	0.9022031907410066	0.013647346170945157	0.5	0.7010526315789474	0.0	1.0	0.0	0.02229688373764254	0.005569504234516899	1.0	0.9629629629629628	0.75	0.9583333333333334	0.6	0.0008649625871183232	0.0008649625871183232	1.0842021724855042e-19	0.0008649625871183232	1.0	1.0	32.4896037578583	tracksig	cancertype
T4	32X	1492	3	0.94	0.915529189569731	2.0			0.75	0.8909668303120968	0.11988006893317005	0.6512639399963344	0.7073684210526315	0.5117370892018779	0.7907907907907908	0.5117370892018779	0.023019635603917732	0.005081794547105378	1.0	1.0	0.75	1.0	0.75	0.003142145523742368	0.009542737788317712	0.002932138673587732	0.003142145523742368	1.0	1.0	6.16313076019287	tracksig	prefit
T4	32X	1492	3	0.94	0.915529189569731	1.0			0.5	0.8824255183172076	0.015106326765846424	0.5	0.7161512027491409	0.0	1.0	0.0	0.02130574753847353	0.01119443003393638	1.0	0.7777777777777778	0.75	0.75	0.3	0.0035268871353192344	0.0035268871353192344	4.336808689942018e-19	0.0035268871353192344	1.0	1.0	28.327697277069106	tracksigfreq	all
T4	32X	1492	3	0.94	0.915529189569731	1.0			0.5	0.8824255183172076	0.015106326765846424	0.5	0.7161512027491409	0.0	1.0	0.0	0.022252270546312018	0.006812185992482315	1.0	0.9629629629629628	0.75	0.9583333333333334	0.6	0.001305513515182155	0.001305513515182155	0.0	0.001305513515182155	1.0	1.0	7.28890347480774	tracksigfreq	cancertype
T4	32X	1492	3	0.94	0.915529189569731	2.0			0.75	0.867942307220509	0.0394881589598545	0.6002948790043361	0.6316151202749141	0.5278450363196125	0.6727447216890595	0.5278450363196125	0.023078803420227827	0.006238118581083466	1.0	1.0	0.75	1.0	0.75	0.003167084140016541	0.010851107476238409	0.0035749447701284185	0.003167084140016541	1.0	1.0	6.16497993469238	tracksigfreq	prefit
T4	64X	1550	3	0.94	0.9165859374707316	3.0			1.0	0.8847864668896577	0.2630640846626026	0.6553450153450154	0.7459177008491182	0.4116424116424117	0.8990476190476191	0.4116424116424117														19813.0	pyclone
T4	64X	1550	3	0.94	0.9165859374707316	3.0			1.0	0.4471612927366996	0.015099201423986975	0.5246084546084546	0.5055519268451992	0.5758835758835759	0.4733333333333333	0.5758835758835759														197.0	sciclone
T4	64X	1550	3	0.94	0.9165859374707316	3.0			1.0	0.8973843566284747	0.2737425769241864	0.6708969408969409	0.751796211626388	0.4532224532224533	0.8885714285714286	0.4532224532224533														382.0	ccube
T4	64X	1550	3	0.94	0.9165859374707316	3.0			1.0	0.8819967349623968	0.28950147379777685	0.6401296901296901	0.7544088830829523	0.33264033264033266	0.9476190476190476	0.33264033264033266														1260.0	dpclust
T4	64X	1550	3	0.94	0.9165859374707316	3.0			1.0	0.879056766944545	0.2775967188960153	0.6429056529056528	0.7504898758981058	0.35343035343035345	0.9323809523809524	0.35343035343035345														768.0	phylogicndt
T4	64X	1550	3	0.94	0.9165859374707316	3.0		0.31412477853425497	1.0	0.8964312820157767	0.26942739305012664	0.6729353529353529	0.7491835401698237	0.4677754677754678	0.8780952380952379	0.4677754677754678	0.022351220188268614	0.012296474228528993	1.0	0.7037037037037037	0.75	0.6666666666666666	0.25	0.005872327862350479	0.021800045728454957	0.0062484230612749065	0.005872327862350479	1.0	1.0	159.13565015792847	clonesig	all
T4	64X	1550	3	0.94	0.9165859374707316	3.0		0.12246358787171754	1.0	0.8963098574173973	0.2661953165736537	0.6698168498168497	0.7472240365774004	0.4615384615384616	0.8780952380952379	0.4615384615384616	0.02327380792120937	0.01003011095307726	0.9861111111111109	0.9629629629629628	0.75	0.9583333333333334	0.6	0.004130040458281581	0.016205335066569067	0.0046338676903080155	0.004130040458281581	1.0	1.0	121.8801565170288	clonesig	cancertype
T4	64X	1550	3	0.94	0.9165859374707316	3.0		0.15384613400061914	1.0	0.8967608366041641	0.2609217128163788	0.6657459657459658	0.7439581972566949	0.4553014553014553	0.8761904761904762	0.4553014553014553	0.023091263223818038	0.010877739624212384	0.9861111111111112	0.9629629629629628	0.75	0.9583333333333334	0.6	0.004132300778053377	0.019371183584110496	0.005883727575315227	0.004132300778053377	1.0	1.0	329.83600640296936	clonesig	prefit
T4	64X	1550	3	0.94	0.9165859374707316												0.0270571120423502	0.016863822286007118	1.0	1.0	0.75	1.0	0.75	0.003159500005412319	0.003159500005412319	0.0	0.003159500005412319	1.0	1.0	2.19775724411011	deconstructsigs	all
T4	64X	1550	3	0.94	0.9165859374707316												0.02383210132550708	0.011061277832801242	0.9861111111111112	0.9629629629629628	0.75	0.9583333333333334	0.6	0.0033247801917656306	0.0033247801917656306	0.0	0.0033247801917656306	1.0	1.0	0.19382309913635296	deconstructsigs	cancertype
T4	64X	1550	3	0.94	0.9165859374707316	2.0			0.75	0.8588155261003358	0.25766555665670826	0.5990198990198989	0.7374265186152841	0.22661122661122665	0.9714285714285714	0.22661122661122665	0.023548233258065283	0.008877689384077188	1.0	0.9629629629629628	0.75	0.9583333333333334	0.6	0.001834195807922656	0.019543388628008973	0.005088040899737928	0.001834195807922656	1.0	1.0	1.25218081474304	palimpsest	all
T4	64X	1550	3	0.94	0.9165859374707316	2.0			0.75	0.8588155261003358	0.25766555665670826	0.5990198990198989	0.7374265186152841	0.22661122661122665	0.9714285714285714	0.22661122661122665	0.02357234450820911	0.011943772385510316	0.9861111111111109	0.9629629629629628	0.75	0.9583333333333334	0.6	0.002686655214363731	0.015828242177367224	0.003775718782585292	0.002686655214363731	1.0	1.0	0.705692291259766	palimpsest	cancertype
T4	64X	1550	3	0.94	0.9165859374707316	2.0			0.75	0.8588155261003358	0.25766555665670826	0.5990198990198989	0.7374265186152841	0.22661122661122665	0.9714285714285714	0.22661122661122665	0.023342625495511943	0.010584674017910651	0.9861111111111112	0.9629629629629628	0.75	0.9583333333333334	0.6	0.0019596556675505195	0.011864167022137329	0.0028456722661519217	0.0019596556675505195	1.0	1.0	0.552529573440552	palimpsest	prefit
T4	64X	1550	3	0.94	0.9165859374707316	1.0			0.5	0.8099172722079239	0.01013242612147527	0.5	0.6714776632302405	0.0	1.0	0.0	0.02250338408774589	0.011858490133363295	1.0	0.8148148148148148	0.75	0.7916666666666666	0.3333333333333333	0.003955077782791028	0.003955077782791028	0.0	0.003955077782791028	1.0	1.0	57.05536842346189	tracksig	all
T4	64X	1550	3	0.94	0.9165859374707316	1.0			0.5	0.8099172722079239	0.01013242612147527	0.5	0.6714776632302405	0.0	1.0	0.0	0.023294159153313825	0.010328471278297752	0.9861111111111109	0.9629629629629628	0.75	0.9583333333333334	0.6	0.003004596800203152	0.003004596800203152	4.336808689942018e-19	0.003004596800203152	1.0	1.0	26.174155950546304	tracksig	cancertype
T4	64X	1550	3	0.94	0.9165859374707316	1.0			0.5	0.8099172722079239	0.01013242612147527	0.5	0.6714776632302405	0.0	1.0	0.0	0.023253691494184364	0.010218141280119723	0.9861111111111112	0.9629629629629628	0.75	0.9583333333333334	0.6	0.002936980527740607	0.002936980527740607	0.0	0.002936980527740607	1.0	1.0	10.60382604599	tracksig	prefit
T4	64X	1550	3	0.94	0.9165859374707316	1.0			0.5	0.8050118162181649	0.012517972981931821	0.5	0.6970099667774087	0.0	1.0	0.0	0.02289788557974887	0.012171838780299057	1.0	0.8148148148148148	0.75	0.7916666666666666	0.3333333333333333	0.004171421887256721	0.004171421887256721	0.0	0.004171421887256721	1.0	1.0	28.5485048294067	tracksigfreq	all
T4	64X	1550	3	0.94	0.9165859374707316	2.0			0.75	0.8340203671300533	0.15010971539379822	0.6297319502282875	0.7249169435215946	0.3881578947368421	0.8713060057197329	0.3881578947368421	0.023677608195458597	0.010919276493951037	0.9861111111111109	0.9629629629629628	0.75	0.9583333333333334	0.6	0.002390153840515108	0.009545828400215672	0.0025039644909544377	0.002390153840515108	1.0	1.0	9.385003089904787	tracksigfreq	cancertype
T4	64X	1550	3	0.94	0.9165859374707316	2.0			0.75	0.8340203671300533	0.15010971539379822	0.6297319502282875	0.7249169435215946	0.3881578947368421	0.8713060057197329	0.3881578947368421	0.02363399893658324	0.0109226935219104	0.9861111111111112	0.9629629629629628	0.75	0.9583333333333334	0.6	0.002611144263303889	0.007778763921175047	0.0018082901923657316	0.002611144263303889	1.0	1.0	2.6385772228241	tracksigfreq	prefit
T4	128X	1640	3	0.94	0.9166094015256404	5.0			0.5	0.8091632832425282	0.3892173519671804	0.7340048905668491	0.7830655129789864	0.5706713780918727	0.8973384030418251	0.5706713780918727														27800.0	pyclone
T4	128X	1640	3	0.94	0.9166094015256404	2.0			0.75	0.43649585877989017	0.020746890189139236	0.5133247793198887	0.5550061804697157	0.3745583038869258	0.6520912547528517	0.3745583038869258														258.0	sciclone
T4	128X	1640	3	0.94	0.9166094015256404	4.0			0.75	0.8133969443274693	0.4099089303501356	0.7465117763237447	0.7892459826946848	0.6042402826855123	0.8887832699619772	0.6042402826855123														182.0	ccube
T4	128X	1640	3	0.94	0.9166094015256404	4.0			0.75	0.8135577694636923	0.4084068849132891	0.7259099275819909	0.7836835599505563	0.5335689045936396	0.9182509505703422	0.5335689045936396														1527.0	dpclust
T4	128X	1640	3	0.94	0.9166094015256404	4.0			0.75	0.8112974895220234	0.4210367312751579	0.7474573083072458	0.7941903584672435	0.5918727915194346	0.903041825095057	0.5918727915194346														1147.0	phylogicndt
T4	128X	1640	3	0.94	0.9166094015256404	4.0		0.00041071887010646184	0.75	0.812776216038336	0.40142059416540143	0.7423685660159346	0.7849196538936959	0.6007067137809188	0.8840304182509505	0.6007067137809188	0.02392052548339051	0.0172183899102088	0.9722222222222222	0.7037037037037037	0.75	0.6666666666666666	0.25	0.004944593719226398	0.1728748171207004	0.01963105550922641	0.004944593719226398	0.9882571075401729	0.9882571075401729	200.08380365371704	clonesig	all
T4	128X	1640	3	0.94	0.9166094015256404	4.0		0.0020468359569735407	0.75	0.8127344388580655	0.4096088468958271	0.7490275967700761	0.7898640296662547	0.6130742049469965	0.8849809885931559	0.6130742049469965	0.023834139184120858	0.01474937487521263	0.972222222222222	0.925925925925926	0.75	0.9166666666666666	0.5	0.002630846743301607	0.06772344394360319	0.010542109389906974	0.002630846743301607	0.9876390605686032	1.0	272.98680400848394	clonesig	cancertype
T4	128X	1640	3	0.94	0.9166094015256404	5.0		0.0016144002760708947	0.5	0.8131779189955857	0.4125298678189709	0.7542607720109098	0.7929542645241038	0.6254416961130742	0.8830798479087453	0.6254416961130742	0.023792133391308232	0.01590326005829621	0.9722222222222224	0.925925925925926	0.75	0.9166666666666666	0.5	0.003373417675632817	0.14408616799174168	0.017514226360730203	0.003373417675632817	0.9826946847960444	0.9826946847960444	264.9232268333435	clonesig	prefit
T4	128X	1640	3	0.94	0.9166094015256404												0.04147789710144895	0.03632151428030615	0.8124999999999999	0.925925925925926	0.5	0.9583333333333334	0.5	0.029712702111962086	0.029712702111962086	0.0	0.029712702111962086	1.0	1.0	2.7294504642486603	deconstructsigs	all
T4	128X	1640	3	0.94	0.9166094015256404												0.02653022080774046	0.018942743379232924	0.9722222222222222	0.9629629629629628	0.75	0.9583333333333334	0.6	0.008730895759430424	0.008730895759430424	0.0	0.008730895759430424	1.0	1.0	0.283681392669678	deconstructsigs	cancertype
T4	128X	1640	3	0.94	0.9166094015256404	2.0			0.75	0.7900452888570562	0.3578713208520561	0.6853259482191082	0.7669962917181706	0.4134275618374558	0.9572243346007604	0.4134275618374558	0.02403352157925771	0.014578193141675674	0.9722222222222222	0.8888888888888888	0.75	0.875	0.42857142857142855	0.003067178805495896	0.06004552218893355	0.02152403507355945	0.003067178805495896	0.8275648949320148	1.0	1.3870031833648702	palimpsest	all
T4	128X	1640	3	0.94	0.9166094015256404	2.0			0.75	0.7900452888570562	0.3578713208520561	0.6853259482191082	0.7669962917181706	0.4134275618374558	0.9572243346007604	0.4134275618374558	0.0269133734963556	0.02062987804190119	0.9722222222222222	0.9629629629629628	0.75	0.9583333333333334	0.6	0.003038969819236015	0.06273062178122824	0.02254900957338273	0.003038969819236015	0.8275648949320148	1.0	0.7907192707061771	palimpsest	cancertype
T4	128X	1640	3	0.94	0.9166094015256404	2.0			0.75	0.7900452888570562	0.3578713208520561	0.6853259482191082	0.7669962917181706	0.4134275618374558	0.9572243346007604	0.4134275618374558	0.027024101830529085	0.02021923411557554	0.9722222222222222	0.925925925925926	0.75	0.9166666666666666	0.5	0.0017922634400868718	0.06641929336262252	0.024413388950107247	0.0017922634400868718	0.8275648949320148	1.0	0.64089560508728	palimpsest	prefit
T4	128X	1640	3	0.94	0.9166094015256404	1.0			0.5	0.6923748297500409	0.005972315485138824	0.5	0.6381074168797954	0.0	1.0	0.0	0.02376915489358602	0.016498372792418142	0.9722222222222222	0.8518518518518519	0.75	0.8333333333333334	0.375	0.007433795733007177	0.007433795733007177	0.0	0.007433795733007177	1.0	1.0	1.8674022714297	tracksig	all
T4	128X	1640	3	0.94	0.9166094015256404	2.0			0.75	0.7865969620627917	0.4085750461481514	0.6335905025598901	0.729539641943734	0.2862190812720848	0.9809619238476954	0.2862190812720848	0.023748296379815383	0.01442744823531814	0.972222222222222	0.925925925925926	0.75	0.9166666666666666	0.5	0.0017700339049180336	0.026169899672780383	0.0078055060719972764	0.0017700339049180336	1.0	1.0	49.8750548362732	tracksig	cancertype
T4	128X	1640	3	0.94	0.9166094015256404	2.0			0.75	0.7865969620627917	0.4085750461481514	0.6335905025598901	0.729539641943734	0.2862190812720848	0.9809619238476954	0.2862190812720848	0.02364288977796456	0.014324130840725962	0.9722222222222222	0.9629629629629628	0.75	0.9583333333333334	0.6	0.0016628186950924384	0.02555458526689636	0.0076429653679728	0.0016628186950924384	1.0	1.0	8.731859445571901	tracksig	prefit
T4	128X	1640	3	0.94	0.9166094015256404	2.0			0.75	0.7617353895597054	0.3489878229539187	0.6471016183717451	0.7453300124533001	0.3303249097472924	0.9638783269961976	0.3303249097472924	0.023001616455508016	0.015507148972791282	0.9861111111111112	0.7407407407407407	0.75	0.7083333333333334	0.2727272727272727	0.003787992780344696	0.030548043537512063	0.007902071358694506	0.003787992780344696	1.0	1.0	54.1567175388336	tracksigfreq	all
T4	128X	1640	3	0.94	0.9166094015256404	2.0			0.75	0.7617353895597054	0.3489878229539187	0.6471016183717451	0.7453300124533001	0.3303249097472924	0.9638783269961976	0.3303249097472924	0.023335100131838576	0.013696081137848046	0.972222222222222	0.925925925925926	0.75	0.9166666666666666	0.5	0.002073531035325593	0.02565400834119025	0.006963163711231429	0.002073531035325593	1.0	1.0	13.465749979019199	tracksigfreq	cancertype
T4	128X	1640	3	0.94	0.9166094015256404	2.0			0.75	0.7617353895597054	0.3489878229539187	0.6471016183717451	0.7453300124533001	0.3303249097472924	0.9638783269961976	0.3303249097472924	0.023301574527098717	0.01376048271701893	0.9722222222222222	0.9629629629629628	0.75	0.9583333333333334	0.6	0.0022935241746988573	0.02324388159278079	0.006186506177066847	0.0022935241746988573	1.0	1.0	2.6989734172821005	tracksigfreq	prefit
T5	8X	3432	4	0.7	0.6984002082709799	51.0			0.0	0.9094274324554564	0.014806083156888831	0.5057184679620297	0.7448377581120944	0.06130268199233716	0.9501342539317222	0.06130268199233716														28279.0	pyclone
T5	8X	3432	4	0.7	0.6984002082709799	7.0			0.4	0.5351114743275354	0.03019994404638683	0.4983436871258783	0.23392330383480825	0.9897828863346104	0.0069044879171461454	0.9897828863346104														400.0	sciclone
T5	8X	3432	4	0.7	0.6984002082709799	1.0			0.4	0.9038552505827506	0.012351048113387341	0.5	0.7690265486725664	0.0	1.0	0.0														188.0	ccube
T5	8X	3432	4	0.7	0.6984002082709799	1.0			0.4	0.8964188513655307	0.012351048113387341	0.5	0.7690265486725664	0.0	1.0	0.0														1947.0	dpclust
T5	8X	3432	4	0.7	0.6984002082709799	1.0			0.4	0.9038552505827506	0.012351048113387341	0.5	0.7690265486725664	0.0	1.0	0.0														582.0	phylogicndt
T5	8X	3432	4	0.7	0.6984002082709799	1.0		0.999999998820828	0.4	0.9038498776223776	0.012351048113387341	0.5	0.7690265486725664	0.0	1.0	0.0	0.020491111569282124	0.006904356315111081	0.9456521739130436	0.8148148148148148	0.6	0.8260869565217391	0.375	0.0013297858438011678	0.0013297858438011678	0.0	0.0013297858438011678	1.0	1.0	93.89820384979248	clonesig	all
T5	8X	3432	4	0.7	0.6984002082709799	1.0		0.6645494775361813	0.4	0.9038498776223776	0.012351048113387341	0.5	0.7690265486725664	0.0	1.0	0.0	0.020334729472334927	0.006283489226947985	0.9891304347826086	0.925925925925926	0.6	0.9565217391304348	0.6	0.0010917118396959193	0.0010917118396959193	0.0	0.0010917118396959193	1.0	1.0	85.4795572757721	clonesig	cancertype
T5	8X	3432	4	0.7	0.6984002082709799	1.0			0.4	0.9038498776223776	0.012351048113387341	0.5	0.7690265486725664	0.0	1.0	0.0	0.020211889451240767	0.00788502917115297	0.8478260869565217	0.8888888888888888	0.6	0.9130434782608696	0.5	0.0017172640368610106	0.0017172640368610106	0.0	0.0017172640368610106	1.0	1.0	139.1345705986023	clonesig	prefit
T5	8X	3432	4	0.7	0.6984002082709799												0.0246539203613416	0.01661208646094998	0.875	0.9629629629629628	0.6	1.0	0.75	0.0074418351878821065	0.0074418351878821065	0.0	0.0074418351878821065	1.0	1.0	1.14981651306152	deconstructsigs	all
T5	8X	3432	4	0.7	0.6984002082709799												0.02094702113451993	0.011235873708273057	0.8695652173913044	0.925925925925926	0.6	0.9565217391304348	0.6	0.0036819362443082366	0.0036819362443082366	0.0	0.0036819362443082366	1.0	1.0	0.36076021194458	deconstructsigs	cancertype
T5	8X	3432	4	0.7	0.6984002082709799																										palimpsest	all
T5	8X	3432	4	0.7	0.6984002082709799																										palimpsest	cancertype
T5	8X	3432	4	0.7	0.6984002082709799																										palimpsest	prefit
T5	8X	3432	4	0.7	0.6984002082709799	1.0			0.4	0.5105415893555825	0.01208031286365876	0.5	0.7632776934749621	0.0	1.0	0.0	0.020526442573137803	0.00705575021510233	0.934782608695652	0.8148148148148148	0.6	0.8260869565217391	0.375	0.0013862001691063994	0.0013862001691063994	0.0	0.0013862001691063994	1.0	1.0	4.447234690189362	tracksig	all
T5	8X	3432	4	0.7	0.6984002082709799	1.0			0.4	0.5105415893555825	0.01208031286365876	0.5	0.7632776934749621	0.0	1.0	0.0	0.02072469265040709	0.006254309603084807	0.9782608695652172	0.925925925925926	0.6	0.9565217391304348	0.6	0.0010994522693112962	0.0010994522693112962	0.0	0.0010994522693112962	1.0	1.0	1.85120845635732	tracksig	cancertype
T5	8X	3432	4	0.7	0.6984002082709799	1.0			0.4	0.5105415893555825	0.01208031286365876	0.5	0.7632776934749621	0.0	1.0	0.0	0.022176658261798304	0.011977762263755276	0.875	0.9629629629629628	0.6	1.0	0.75	0.003713162216206545	0.003713162216206545	0.0	0.003713162216206545	1.0	1.0	21.2471616268158	tracksig	prefit
T5	8X	3432	4	0.7	0.6984002082709799	1.0			0.4	0.8810949507531248	0.012828263508966058	0.5	0.7726858877086494	0.0	1.0	0.0	0.02056358005562828	0.006862816286546479	0.9456521739130436	0.7777777777777778	0.6	0.7826086956521741	0.3333333333333333	0.0013236108148069194	0.0013236108148069194	0.0	0.0013236108148069194	1.0	1.0	2.18527768850327	tracksigfreq	all
T5	8X	3432	4	0.7	0.6984002082709799	1.0			0.4	0.8810949507531248	0.012828263508966058	0.5	0.7726858877086494	0.0	1.0	0.0	0.02075631867685338	0.006140986967953468	0.9782608695652172	0.8888888888888888	0.6	0.9130434782608696	0.5	0.0010629784374048825	0.0010629784374048825	0.0	0.0010629784374048825	1.0	1.0	45.0687863826752	tracksigfreq	cancertype
T5	8X	3432	4	0.7	0.6984002082709799	1.0			0.4	0.8810949507531248	0.012828263508966058	0.5	0.7726858877086494	0.0	1.0	0.0	0.02222807350419419	0.011855700578011585	0.875	0.9629629629629628	0.6	1.0	0.75	0.003673861100375042	0.003673861100375042	4.336808689942018e-19	0.003673861100375042	1.0	1.0	5.225074768066411	tracksigfreq	prefit
T5	16X	6977	4	0.7	0.6987551459852595																									172801.0	pyclone
T5	16X	6977	4	0.7	0.6987551459852595	1.0			0.4	0.4571081039525856	0.045747547586514496	0.5029590803945518	0.5802003193496879	0.2888283378746594	0.7170898229144442	0.2888283378746594														2849.0	sciclone
T5	16X	6977	4	0.7	0.6987551459852595	1.0			0.4	0.8571408835421352	0.004331450531698718	0.5	0.6803599941936421	0.0	1.0	0.0														271.0	ccube
T5	16X	6977	4	0.7	0.6987551459852595	1.0			0.4	0.8276170164872169	0.004331450531698718	0.5	0.6803599941936421	0.0	1.0	0.0														4395.0	dpclust
T5	16X	6977	4	0.7	0.6987551459852595	2.0			0.6	0.8588288735725114	0.015792151970330858	0.5012694299865494	0.6809406299898388	0.0031789282470481377	0.9993599317260508	0.0031789282470481377														4831.0	phylogicndt
T5	16X	6977	4	0.7	0.6987551459852595	1.0		0.9999999999994916	0.4	0.8575049368772054	0.004331450531698718	0.5	0.6803599941936421	0.0	1.0	0.0	0.012414339661236177	0.004088703957551457	0.9456521739130436	0.7777777777777778	0.6	0.7826086956521741	0.3333333333333333	0.0004863834363922903	0.0004863834363922903	0.0	0.0004863834363922903	1.0	1.0	270.9789335727692	clonesig	all
T5	16X	6977	4	0.7	0.6987551459852595	1.0		0.9999782080739148	0.4	0.8575050418326894	0.004331450531698718	0.5	0.6803599941936421	0.0	1.0	0.0	0.012389448568816987	0.003200939356954733	0.9891304347826086	0.9629629629629628	0.8	0.9565217391304348	0.6666666666666666	0.0002980728153498813	0.0002980728153498813	5.421010862427521e-20	0.0002980728153498813	1.0	1.0	1057.4146473407743	clonesig	cancertype
T5	16X	6977	4	0.7	0.6987551459852595	1.0		0.98790993444054	0.4	0.8575050038846715	0.004331450531698718	0.5	0.6803599941936421	0.0	1.0	0.0	0.01221452670429942	0.003959574339584322	0.8423913043478259	0.8518518518518519	0.6	0.8695652173913043	0.42857142857142855	0.0004525391555718628	0.0004525391555718628	0.0	0.0004525391555718628	1.0	1.0	760.3014657497406	clonesig	prefit
T5	16X	6977	4	0.7	0.6987551459852595												0.021693591857052462	0.01693085168639314	0.875	0.9629629629629628	0.6	1.0	0.75	0.004722092585803139	0.004722092585803139	0.0	0.004722092585803139	1.0	1.0	2.03903102874756	deconstructsigs	all
T5	16X	6977	4	0.7	0.6987551459852595												0.015535513926845691	0.009171020128589485	0.8695652173913044	0.925925925925926	0.6	0.9565217391304348	0.6	0.0018427617749327	0.0018427617749327	2.168404344971009e-19	0.0018427617749327	1.0	1.0	0.648745059967041	deconstructsigs	cancertype
T5	16X	6977	4	0.7	0.6987551459852595	2.0			0.6	0.8422502539324238	0.04031804727456407	0.5074032238279803	0.6835534910727247	0.019073569482288832	0.9957328781736718	0.019073569482288832	0.018407002833835385	0.015474896542926653	0.8532608695652174	0.9629629629629628	0.6	1.0	0.75	0.005627706486874272	0.039403462324277716	0.0031897723411517323	0.005627706486874272	1.0	1.0	3.68705320358276	palimpsest	all
T5	16X	6977	4	0.7	0.6987551459852595	2.0			0.6	0.8422502539324238	0.04031804727456407	0.5074032238279803	0.6835534910727247	0.019073569482288832	0.9957328781736718	0.019073569482288832	0.014939953184272003	0.010507749686097906	0.8641304347826088	0.925925925925926	0.6	0.9565217391304348	0.6	0.0028522750759327753	0.029200095001628568	0.0024882802816676183	0.0028522750759327753	1.0	1.0	1.69980692863464	palimpsest	cancertype
T5	16X	6977	4	0.7	0.6987551459852595	2.0			0.6	0.8422502539324238	0.04031804727456407	0.5074032238279803	0.6835534910727247	0.019073569482288832	0.9957328781736718	0.019073569482288832	0.01665917101712865	0.011855680941334842	0.875	0.9629629629629628	0.6	1.0	0.75	0.0036545200874804618	0.013455740632309254	0.0009256243547568953	0.0036545200874804618	1.0	1.0	1.13599109649658	palimpsest	prefit
T5	16X	6977	4	0.7	0.6987551459852595	1.0			0.4	0.791062181634838	0.004325556209245546	0.5	0.6801742919389978	0.0	1.0	0.0	0.012501682703577864	0.004399848157643257	0.9782608695652174	0.8518518518518519	0.8	0.8260869565217391	0.4444444444444444	0.0005636928063795787	0.0005636928063795787	0.0	0.0005636928063795787	1.0	1.0	53.2614580710729	tracksig	all
T5	16X	6977	4	0.7	0.6987551459852595	1.0			0.4	0.791062181634838	0.004325556209245546	0.5	0.6801742919389978	0.0	1.0	0.0	0.012740970117816941	0.004053493158155314	0.9891304347826086	0.9629629629629628	0.8	0.9565217391304348	0.6666666666666666	0.00047729486389758163	0.00047729486389758163	5.421010862427521e-20	0.00047729486389758163	1.0	1.0	23.381938445568103	tracksig	cancertype
T5	16X	6977	4	0.7	0.6987551459852595	4.0			1.0	0.7792687465416763	0.07893855732509507	0.6351237969558859	0.5209876543209877	0.9518619436875568	0.3183856502242152	0.9518619436875568	0.016839840441349153	0.011610663023209587	0.875	0.9629629629629628	0.6	1.0	0.75	0.0036074627602941107	0.04752544240552381	0.010172457722296736	0.003713008625868319	1.0	1.0	2.4021978020668	tracksig	prefit
T5	16X	6977	4	0.7	0.6987551459852595	1.0			0.4	0.7617294821646243	0.004345362853235831	0.5	0.6806100217864923	0.0	1.0	0.0	0.012498360430492414	0.004446443561341234	0.9782608695652174	0.8518518518518519	0.8	0.8260869565217391	0.4444444444444444	0.000575262388884612	0.000575262388884612	0.0	0.000575262388884612	1.0	1.0	30.258178540070897	tracksigfreq	all
T5	16X	6977	4	0.7	0.6987551459852595	2.0			0.6	0.7736505159004153	0.01965500587930504	0.6465986168780012	0.5830065359477125	0.8226466575716235	0.47055057618437895	0.8226466575716235	0.0128507924865075	0.004346818071721425	0.9891304347826086	0.9629629629629628	0.8	0.9565217391304348	0.6666666666666666	0.0005466686303321476	0.0008635285528051372	0.00015464994264185891	0.0008635285528051372	1.0	1.0	9.41166500250498	tracksigfreq	cancertype
T5	16X	6977	4	0.7	0.6987551459852595	2.0			0.6	0.7736505159004153	0.01965500587930504	0.6465986168780012	0.5830065359477125	0.8226466575716235	0.47055057618437895	0.8226466575716235	0.016772599282102542	0.011678171435824712	0.875	0.9629629629629628	0.6	1.0	0.75	0.0036972996782788092	0.003715916230767946	9.08618784024222e-06	0.0036972996782788092	1.0	1.0	1.71773252884547	tracksigfreq	prefit
T5	32X	10958	4	0.7	0.6987319579071434																										pyclone
T5	32X	10958	4	0.7	0.6987319579071434	4.0			1.0	0.527233512870191	0.042358004633936935	0.5001000084087864	0.4754295215222612	0.9379404855129208	0.06225953130465198	0.9379404855129208														440.0	sciclone
T5	32X	10958	4	0.7	0.6987319579071434	3.0			0.8	0.8694354182166324	0.2876414258286709	0.8202925244245117	0.8197857010899686	0.8292873923257635	0.8112976565232599	0.8292873923257635														1860.0	ccube
T5	32X	10958	4	0.7	0.6987319579071434	3.0			0.8	0.8525833409256929	0.23807236477155014	0.7678117338452011	0.7588213559948273	0.9273688332028192	0.6082546344875831	0.9273688332028192														6405.0	dpclust
T5	32X	10958	4	0.7	0.6987319579071434	2.0			0.6	0.8722540025946843	0.35155539204035585	0.8196327633709974	0.8239423609828191	0.7431480031323414	0.8961175236096537	0.7431480031323414														11171.0	phylogicndt
T5	32X	10958	4	0.7	0.6987319579071434	3.0		0.9476155509148256	0.8	0.876360583737841	0.33553876933590754	0.8285640860457149	0.8306853870312212	0.7909162098668755	0.8662119622245541	0.7909162098668755	0.009944244544713095	0.004194784061157797	1.0	0.8518518518518519	0.8	0.8260869565217391	0.4444444444444444	0.0006126006385549497	0.0375351047323107	0.000861911235233575	0.0006126006385549497	1.0	1.0	1626.8674266338348	clonesig	all
T5	32X	10958	4	0.7	0.6987319579071434	2.0		0.9986607149157996	0.6	0.8702197166777768	0.337360371378471	0.8288303186327478	0.8310548679105856	0.7893500391542678	0.8683105981112277	0.7893500391542678	0.010087410490941598	0.0026929140675381736	0.9891304347826086	0.9629629629629628	0.8	0.9565217391304348	0.6666666666666666	0.00010869414839942416	0.0006164510278348079	0.00025216405658566024	0.00010869414839942416	1.0	1.0	1059.967931509018	clonesig	cancertype
T5	32X	10958	4	0.7	0.6987319579071434																										clonesig	prefit
T5	32X	10958	4	0.7	0.6987319579071434												0.01903721246916082	0.016421435998817943	0.875	0.9629629629629628	0.6	1.0	0.75	0.005953629793739368	0.005953629793739368	0.0	0.005953629793739368	1.0	1.0	3.3323159217834504	deconstructsigs	all
T5	32X	10958	4	0.7	0.6987319579071434												0.013813081574337848	0.010425610394683446	0.8695652173913044	0.925925925925926	0.6	0.9565217391304348	0.6	0.002818789691939938	0.002818789691939938	0.0	0.002818789691939938	1.0	1.0	0.895190715789795	deconstructsigs	cancertype
T5	32X	10958	4	0.7	0.6987319579071434	2.0			0.6	0.8361744665233536	0.31996617137999844	0.7104191643090566	0.7251985959726585	0.4481205951448708	0.9727177334732424	0.4481205951448708	0.010158463048642213	0.005330964727704432	1.0	1.0	0.8	1.0	0.8	0.00022307433699686466	0.004462127226691036	0.0017725078387969852	0.00022307433699686466	1.0	1.0	4.37949061393738	palimpsest	all
T5	32X	10958	4	0.7	0.6987319579071434	2.0			0.6	0.8361744665233536	0.31996617137999844	0.7104191643090566	0.7251985959726585	0.4481205951448708	0.9727177334732424	0.4481205951448708	0.00988183955040689	0.004150022345550241	1.0	1.0	0.8	1.0	0.8	4.042773038270831e-05	0.004462127226691036	0.0018488792713734293	4.042773038270831e-05	1.0	1.0	2.92572569847107	palimpsest	cancertype
T5	32X	10958	4	0.7	0.6987319579071434	2.0			0.6	0.8361744665233536	0.31996617137999844	0.7104191643090566	0.7251985959726585	0.4481205951448708	0.9727177334732424	0.4481205951448708	0.009977865534028043	0.002457969694011449	1.0	1.0	0.8	1.0	0.8	1.1490066998631756e-05	0.002284501236047176	0.0009504316694435752	1.1490066998631756e-05	1.0	1.0	1.69110679626465	palimpsest	prefit
T5	32X	10958	4	0.7	0.6987319579071434	1.0			0.4	0.7349097101793967	0.0	0.5	0.5276493434436841	0.0	1.0	0.0	0.010323138660165277	0.0043994513818642455	0.9782608695652174	0.8518518518518519	0.8	0.8260869565217391	0.4444444444444444	0.0005581938989854819	0.0005581938989854819	0.0	0.0005581938989854819	1.0	1.0	3.36610871758726	tracksig	all
T5	32X	10958	4	0.7	0.6987319579071434	1.0			0.4	0.7349097101793967	0.0	0.5	0.5276493434436841	0.0	1.0	0.0	0.010679608983195213	0.003849580286514501	0.9891304347826086	0.9629629629629628	0.8	0.9565217391304348	0.6666666666666666	0.000429759342796654	0.000429759342796654	0.0	0.000429759342796654	1.0	1.0	1.52229842576716	tracksig	cancertype
T5	32X	10958	4	0.7	0.6987319579071434	1.0			0.4	0.7349097101793967	0.0	0.5	0.5276493434436841	0.0	1.0	0.0	0.01459263451139484	0.011708725716404805	0.875	0.9629629629629628	0.6	1.0	0.75	0.0036281586482629358	0.0036281586482629358	4.336808689942018e-19	0.0036281586482629358	1.0	1.0	12.3151110927264	tracksig	prefit
T5	32X	10958	4	0.7	0.6987319579071434	2.0			0.6	0.755086979564378	0.17208233129080006	0.7580986163938497	0.7566117995191418	0.7839481946624803	0.7322490381252186	0.7839481946624803	0.010444061284739644	0.004600557839817137	0.9782608695652174	0.8148148148148148	0.8	0.7826086956521741	0.4	0.0004929969030511572	0.001279623910406591	0.00039331107536471553	0.001279623910406591	1.0	1.0	1.93501076565848	tracksigfreq	all
T5	32X	10958	4	0.7	0.6987319579071434	2.0			0.6	0.755086979564378	0.17208233129080006	0.7580986163938497	0.7566117995191418	0.7839481946624803	0.7322490381252186	0.7839481946624803	0.0107497858124	0.0038397088904180976	0.9891304347826086	0.9629629629629628	0.8	0.9565217391304348	0.6666666666666666	0.0004117999179947817	0.0009112254310156276	0.000249711214786766	0.0009112254310156276	1.0	1.0	31.6690425713857	tracksigfreq	cancertype
T5	32X	10958	4	0.7	0.6987319579071434	3.0			0.8	0.7837020401944382	0.14193240741256966	0.6895011031291199	0.6755132235990383	0.9326923076923076	0.4463098985659321	0.9326923076923076	0.014591455876774425	0.011715746317822816	0.875	0.9629629629629628	0.6	1.0	0.75	0.003766820226915546	0.003928517831697564	6.864482768273519e-05	0.003821138631178278	1.0	1.0	5.51844820181529	tracksigfreq	prefit
T5	64X	13915	4	0.7	0.6987348812956659																										pyclone
T5	64X	13915	4	0.7	0.6987348812956659	4.0			1.0	0.5864570197177119	0.04549503199050088	0.4967958066477378	0.5510768335273574	0.8865755524332609	0.10701606086221473	0.8865755524332609														600.0	sciclone
T5	64X	13915	4	0.7	0.6987348812956659	4.0			1.0	0.9051501016771896	0.5003150221625938	0.8812356944567562	0.8873690337601863	0.9252778132583984	0.8371935756551141	0.9252778132583984														1590.0	ccube
T5	64X	13915	4	0.7	0.6987348812956659	3.0			0.8	0.9004176685623435	0.4870580453687997	0.8743618320035389	0.8852590221187427	0.9526120832801124	0.7961115807269653	0.9526120832801124														7211.0	dpclust
T5	64X	13915	4	0.7	0.6987348812956659	3.0			0.8	0.919953074657516	0.5204134171437317	0.8950277740377666	0.8965366705471478	0.9058628177289564	0.8841927303465765	0.9058628177289564														11238.0	phylogicndt
T5	64X	13915	4	0.7	0.6987348812956659	3.0		0.8569534825042084	0.8	0.8995035347637603	0.4737163179374193	0.8822253068467832	0.8904976717112922	0.9416272831779282	0.8228233305156382	0.9416272831779282	0.009070669478572777	0.00382446986877638	0.9565217391304348	0.8148148148148148	0.8	0.7826086956521741	0.4	0.0005061175929130801	0.0013231198838363767	0.00032703400315862145	0.0010403116188656414	1.0	1.0	1612.1554639339447	clonesig	all
T5	64X	13915	4	0.7	0.6987348812956659																										clonesig	cancertype
T5	64X	13915	4	0.7	0.6987348812956659																										clonesig	prefit
T5	64X	13915	4	0.7	0.6987348812956659												0.01841854573064981	0.016350870645347102	0.875	0.9629629629629628	0.6	1.0	0.75	0.004864939392448918	0.004864939392448918	0.0	0.004864939392448918	1.0	1.0	1.9032082557678205	deconstructsigs	all
T5	64X	13915	4	0.7	0.6987348812956659												0.013286618310580927	0.010693393239242429	0.8695652173913044	0.925925925925926	0.6	0.9565217391304348	0.6	0.0025405542020838783	0.0025405542020838783	0.0	0.0025405542020838783	1.0	1.0	0.562247037887573	deconstructsigs	cancertype
T5	64X	13915	4	0.7	0.6987348812956659	2.0			0.6	0.8315881082494335	0.44538075090136336	0.8729788040152858	0.8619761350407451	0.7939711329671734	0.9519864750633982	0.7939711329671734	0.011641510451874743	0.009828673682773284	1.0	0.9629629629629628	0.6	1.0	0.75	0.0009265157013423897	0.004789882961369063	0.0019288512984585188	0.004789882961369063	1.0	1.0	4.986690044403081	palimpsest	all
T5	64X	13915	4	0.7	0.6987348812956659	2.0			0.6	0.8315881082494335	0.44538075090136336	0.8729788040152858	0.8619761350407451	0.7939711329671734	0.9519864750633982	0.7939711329671734	0.012423901145402342	0.01098628924822315	1.0	0.9629629629629628	0.6	1.0	0.75	0.0013469716232574758	0.0051922719704813325	0.0019198310873645805	0.0051922719704813325	1.0	1.0	2.4646418094635	palimpsest	cancertype
T5	64X	13915	4	0.7	0.6987348812956659	2.0			0.6	0.8315881082494335	0.44538075090136336	0.8729788040152858	0.8619761350407451	0.7939711329671734	0.9519864750633982	0.7939711329671734	0.008301084723575495	0.0012860666268947546	1.0	1.0	0.8	1.0	0.8	5.0356387143124515e-05	0.0001771069609295406	6.328236286461747e-05	5.0356387143124515e-05	1.0	1.0	1.72432613372803	palimpsest	prefit
T5	64X	13915	4	0.7	0.6987348812956659	1.0			0.4	0.6870698510311153	0.0	0.5	0.43016231166751584	0.0	1.0	0.0	0.008886167632993673	0.00348435483778905	0.9782608695652174	0.8518518518518519	0.8	0.8260869565217391	0.4444444444444444	0.00035080489798267056	0.00035080489798267056	0.0	0.00035080489798267056	1.0	1.0	6.8497353684902205	tracksig	all
T5	64X	13915	4	0.7	0.6987348812956659	1.0			0.4	0.6870698510311153	0.0	0.5	0.43016231166751584	0.0	1.0	0.0	0.00914820806711359	0.003373706213890536	0.9891304347826086	0.9629629629629628	0.8	0.9565217391304348	0.6666666666666666	0.0003258547824956937	0.0003258547824956937	5.421010862427521e-20	0.0003258547824956937	1.0	1.0	3.1839717633856703	tracksig	cancertype
T5	64X	13915	4	0.7	0.6987348812956659	1.0			0.4	0.6870698510311153	0.0	0.5	0.43016231166751584	0.0	1.0	0.0	0.0137230782340451	0.011444718670431887	0.875	0.9629629629629628	0.6	1.0	0.75	0.0035610405988905076	0.0035610405988905076	0.0	0.0035610405988905076	1.0	1.0	50.2789860884349	tracksig	prefit
T5	64X	13915	4	0.7	0.6987348812956659	2.0			0.6	0.7592629420133159	0.35646863120803457	0.8547657077860004	0.8509352936894972	0.8271983640081799	0.8823330515638208	0.8271983640081799	0.008969622956546271	0.003837820472875074	0.9782608695652174	0.8148148148148148	0.8	0.7826086956521741	0.4	0.0004943126707595003	0.0008210203836294118	0.00016328564442502926	0.0004943126707595003	1.0	1.0	3.40228991025024	tracksigfreq	all
T5	64X	13915	4	0.7	0.6987348812956659	3.0			0.8	0.7946785101890006	0.3104674843964612	0.7695298360205155	0.7964917388456221	0.9635736196319018	0.5754860524091293	0.9635736196319018	0.009320488196840698	0.0036142579738967008	0.9891304347826086	0.9629629629629628	0.8	0.9565217391304348	0.6666666666666666	0.00026351290175874453	0.0009888418864962834	0.00035268869038948634	0.00026509993186629716	1.0	1.0	45.5265814224879	tracksigfreq	cancertype
T5	64X	13915	4	0.7	0.6987348812956659	3.0			0.8	0.7946785101890006	0.3104674843964612	0.7695298360205155	0.7964917388456221	0.9635736196319018	0.5754860524091293	0.9635736196319018	0.013725931179091004	0.011443776792955886	0.875	0.9629629629629628	0.6	1.0	0.75	0.0035527124533931693	0.00360854127712229	2.5809990461536372e-05	0.0036052746213728337	1.0	1.0	7.55649879773458	tracksigfreq	prefit
T5	128X	15657	4	0.7	0.6987330107596128																									172801.0	pyclone
T5	128X	15657	4	0.7	0.6987330107596128	3.0			0.8	0.616079004969178	0.04746754728200017	0.5010758481561537	0.5662463627546072	0.7836275746111812	0.21852412170112626	0.7836275746111812														1109.0	sciclone
T5	128X	15657	4	0.7	0.6987330107596128	4.0			1.0	0.9066249476253224	0.5337012877551002	0.8799774968272773	0.9033947623666344	0.9815048339638504	0.7784501596907043	0.9815048339638504														2718.0	ccube
T5	128X	15657	4	0.7	0.6987330107596128	4.0			1.0	0.8997834037047654	0.18806505423151632	0.5411833921667507	0.6470093760103459	1.0	0.08236678433350142	1.0														10134.0	dpclust
T5	128X	15657	4	0.7	0.6987330107596128	5.0			0.8	0.91320778104476	0.5512293242550648	0.8908515837752464	0.9125121241513094	0.9847625052543084	0.7969406622961842	0.9847625052543084														26457.0	phylogicndt
T5	128X	15657	4	0.7	0.6987330107596128	4.0		0.5597558381819201	1.0	0.9066989860884382	0.5431531873350494	0.9036361404854252	0.9201422567086972	0.975199663724254	0.8320726172465961	0.975199663724254	0.00869528536158197	0.004058424729945028	1.0	0.8148148148148148	0.8	0.7826086956521741	0.4	0.00044936840947795714	0.0033072731001119182	0.0008040628294871733	0.0010770278027465439	1.0	1.0	3785.028404474257	clonesig	all
T5	128X	15657	4	0.7	0.6987330107596128	4.0		0.9634915437710876	1.0	0.9068756327258202	0.5408065741966039	0.899980222814478	0.91762043323634	0.9764606977721731	0.8234997478567827	0.9764606977721731	0.008318894384387699	0.0030922393714286713	1.0	0.9629629629629628	0.8	0.9565217391304348	0.6666666666666666	0.0001603635588464103	0.001119809233590785	0.00034105850337137566	0.0008503584470807013	1.0	1.0	4896.8111515045175	clonesig	cancertype
T5	128X	15657	4	0.7	0.6987330107596128	5.0		0.9918396864156602	0.8	0.9131408205893092	0.5556826628017949	0.906724232478802	0.9213061752344004	0.9699453551912568	0.8435031097663472	0.9699453551912568	0.008378894130674764	0.003696182366111283	0.8532608695652174	0.925925925925926	0.6	0.9565217391304348	0.6	0.00027937606800476633	0.008352127257830855	0.0011223569523296363	0.0006016346611659174	1.0	1.0	7083.29084801674	clonesig	prefit
T5	128X	15657	4	0.7	0.6987330107596128												0.018029730864960774	0.016554352158273285	0.875	0.9629629629629628	0.6	1.0	0.75	0.004911157891756668	0.004911157891756668	0.0	0.004911157891756668	1.0	1.0	4.85196280479431	deconstructsigs	all
T5	128X	15657	4	0.7	0.6987330107596128												0.01233037776392544	0.010406584674406659	0.8695652173913044	0.925925925925926	0.6	0.9565217391304348	0.6	0.002374371901134098	0.002374371901134098	0.0	0.002374371901134098	1.0	1.0	0.801000595092773	deconstructsigs	cancertype
T5	128X	15657	4	0.7	0.6987330107596128	2.0			0.6	0.8327692007965852	0.4533355774261068	0.923022498721266	0.9210475266731328	0.914459857082808	0.9315851403597244	0.914459857082808	0.009800456403456493	0.007562180362098224	1.0	1.0	0.8	1.0	0.8	0.0004207107720444192	0.004988887939425868	0.0022476066571319657	0.0004207107720444192	1.0	1.0	6.5887174606323216	palimpsest	all
T5	128X	15657	4	0.7	0.6987330107596128	2.0			0.6	0.8327692007965852	0.4533355774261068	0.923022498721266	0.9210475266731328	0.914459857082808	0.9315851403597244	0.914459857082808	0.00853233371058193	0.0056472260783592045	1.0	1.0	0.8	1.0	0.8	0.00029163261374132166	0.005319503829982919	0.0024737825182258714	0.00029163261374132166	1.0	1.0	3.3120312690734903	palimpsest	cancertype
T5	128X	15657	4	0.7	0.6987330107596128	2.0			0.6	0.8327692007965852	0.4533355774261068	0.923022498721266	0.9210475266731328	0.914459857082808	0.9315851403597244	0.914459857082808	0.007685087333975785	0.0016113430855348287	1.0	1.0	0.8	1.0	0.8	8.303124464004162e-05	8.54087402895054e-05	1.1697609031438092e-06	8.54087402895054e-05	1.0	1.0	2.28093457221985	palimpsest	prefit
T5	128X	15657	4	0.7	0.6987330107596128	1.0			0.4	0.6512025824946751	0.0	0.5	0.3822383796416515	0.0	1.0	0.0	0.008576514145042239	0.003990952860047998	0.9782608695652174	0.8518518518518519	0.8	0.8260869565217391	0.4444444444444444	0.000422842119428446	0.000422842119428446	5.421010862427521e-20	0.000422842119428446	1.0	1.0	12.420359774960401	tracksig	all
T5	128X	15657	4	0.7	0.6987330107596128	1.0			0.4	0.6512025824946751	0.0	0.5	0.3822383796416515	0.0	1.0	0.0	0.008892742614953666	0.004206464845944773	0.9891304347826086	0.9629629629629628	0.8	0.9565217391304348	0.6666666666666666	0.00046351920377518674	0.00046351920377518674	0.0	0.00046351920377518674	1.0	1.0	6.24062322954337	tracksig	cancertype
T5	128X	15657	4	0.7	0.6987330107596128	4.0			1.0	0.7941842960099089	0.2339606184887072	0.7262838645896157	0.7903791223058946	0.9984237074401008	0.4541440217391304	0.9984237074401008	0.013306819475362709	0.011330943071870095	0.875	0.9629629629629628	0.6	1.0	0.75	0.0037348698239270117	0.02272497734372314	0.003413311618990476	0.0037348698239270117	1.0	1.0	26.179883897304503	tracksig	prefit
T5	128X	15657	4	0.7	0.6987330107596128	2.0			0.6	0.7880636995917567	0.4436367618502768	0.8799791358414656	0.8653733861026406	0.8159340659340659	0.9440242057488654	0.8159340659340659	0.008683554119065113	0.0043009546636323176	0.9782608695652174	0.8148148148148148	0.8	0.7826086956521741	0.4	0.0005448344371200563	0.0008579931742093151	0.00015649794389504672	0.0008579931742093151	1.0	1.0	4.54911018835174	tracksigfreq	all
T5	128X	15657	4	0.7	0.6987330107596128	3.0			0.8	0.8195462646638633	0.4915689676506193	0.8850241138149901	0.8979432946214235	0.9416737109044802	0.8283745167255001	0.9416737109044802	0.009067573883472535	0.004357523420406671	0.9891304347826086	0.9629629629629628	0.8	0.9565217391304348	0.6666666666666666	0.0003077964918660747	0.001029845692856024	0.00032638546198298236	0.00040838734241832597	1.0	1.0	1.03720308111774	tracksigfreq	cancertype
T5	128X	15657	4	0.7	0.6987330107596128	4.0			1.0	0.8184297665636289	0.4415300184183826	0.8474648718815482	0.8756244728475961	0.970942519019442	0.7239872247436544	0.970942519019442	0.01328250183310653	0.01131343282994589	0.875	0.9629629629629628	0.6	1.0	0.75	0.0035725225874267967	0.003833746135258887	0.00010459293981574704	0.003736402567371511	1.0	1.0	10.1110697746277	tracksigfreq	prefit
T6	8X	5382	3	0.82	0.5588181346145935	127.0			0.0	0.9859761751960436	0.0015972440333500294	0.4640873216067445	0.8159924741298212	0.10294117647058824	0.8252334667429007	0.10294117647058824														101857.0	pyclone
T6	8X	5382	3	0.82	0.5588181346145935	8.0			0.0	0.5759673916731027	0.0037728805116860596	0.4980633190955056	0.03762935089369708	0.9705882352941176	0.025538402896893464	0.9705882352941176														102.0	sciclone
T6	8X	5382	3	0.82	0.5588181346145935	1.0			0.5	0.992021297731372	0.07836616010533226	0.5	0.9872060206961428	0.0	1.0	0.0														434.0	ccube
T6	8X	5382	3	0.82	0.5588181346145935	1.0			0.5	0.9810623936217819	0.07836616010533226	0.5	0.9872060206961428	0.0	1.0	0.0														3285.0	dpclust
T6	8X	5382	3	0.82	0.5588181346145935	1.0			0.5	0.992021297731372	0.07836616010533226	0.5	0.9872060206961428	0.0	1.0	0.0														1694.0	phylogicndt
T6	8X	5382	3	0.82	0.5588181346145935	1.0		1.0	0.5	0.9920115541416284	0.07836616010533226	0.5	0.9872060206961428	0.0	1.0	0.0	0.015154487930504787	0.011250428105280638	1.0	0.8604651162790697	0.8333333333333334	0.8421052631578947	0.4166666666666667	0.002013663675675348	0.002013663675675348	0.0	0.002013663675675348	1.0	1.0	187.7442419528961	clonesig	all
T6	8X	5382	3	0.82	0.5588181346145935	1.0		0.999999649296438	0.5	0.9920115541416284	0.07836616010533226	0.5	0.9872060206961428	0.0	1.0	0.0	0.04166960730810505	0.0355505658006017	0.8815789473684209	0.9767441860465116	0.6666666666666666	1.0	0.8	0.020260966148623383	0.020260966148623383	0.0	0.020260966148623383	1.0	1.0	50.7624568939209	clonesig	cancertype
T6	8X	5382	3	0.82	0.5588181346145935	1.0		0.999983443552256	0.5	0.9920115541416284	0.07836616010533226	0.5	0.9872060206961428	0.0	1.0	0.0	0.01617712921697526	0.010461798560124441	1.0	0.9534883720930232	0.8333333333333334	0.9473684210526316	0.625	0.001745023913228283	0.001745023913228283	0.0	0.001745023913228283	1.0	1.0	167.83651757240298	clonesig	prefit
T6	8X	5382	3	0.82	0.5588181346145935												0.024540675393456744	0.01678514686117731	1.0	1.0	0.8333333333333334	1.0	0.8333333333333334	0.002677780250772366	0.002677780250772366	0.0	0.002677780250772366	1.0	1.0	6.01690649986267	deconstructsigs	all
T6	8X	5382	3	0.82	0.5588181346145935												0.0411052670074657	0.03401530264054388	0.9	0.9767441860465116	0.6666666666666666	1.0	0.8	0.01865552476361776	0.01865552476361776	0.0	0.01865552476361776	1.0	1.0	0.195338487625122	deconstructsigs	cancertype
T6	8X	5382	3	0.82	0.5588181346145935	2.0			0.75	0.94729825623696	0.0016853396886753115	0.4715075281113017	0.9309501411100658	0.0	0.9430150562226034	0.0	0.04054400528802466	0.03680921827094533	0.9947368421052633	0.9534883720930232	0.6666666666666666	0.9736842105263158	0.6666666666666666	0.0011644935602512785	0.009442048924383715	0.0019072744167961007	0.009442048924383715	1.0	1.0	4.17838978767395	palimpsest	all
T6	8X	5382	3	0.82	0.5588181346145935	2.0			0.75	0.94729825623696	0.0016853396886753115	0.4715075281113017	0.9309501411100658	0.0	0.9430150562226034	0.0	0.041134781735581424	0.03402538734018988	0.9	0.9767441860465116	0.6666666666666666	1.0	0.8	0.018554972954406782	0.020906964915084814	0.0005419346531403696	0.018554972954406782	1.0	1.0	1.46915531158447	palimpsest	cancertype
T6	8X	5382	3	0.82	0.5588181346145935	2.0			0.75	0.94729825623696	0.0016853396886753115	0.4715075281113017	0.9309501411100658	0.0	0.9430150562226034	0.0	0.024113847304664416	0.01585791445445019	0.9	0.9767441860465116	0.6666666666666666	1.0	0.8	0.0024772313141757647	0.0046909228590694685	0.0005100681378162082	0.0024772313141757647	1.0	1.0	1.04816269874573	palimpsest	prefit
T6	8X	5382	3	0.82	0.5588181346145935	1.0			0.5	0.43847428427057344	0.07835969759026701	0.5	0.9871625448367	0.0	1.0	0.0	0.015202639386538062	0.011269312726879208	1.0	0.8604651162790697	0.8333333333333334	0.8421052631578947	0.4166666666666667	0.002018455720443346	0.002018455720443346	0.0	0.002018455720443346	1.0	1.0	41.4096617857615	tracksig	all
T6	8X	5382	3	0.82	0.5588181346145935	1.0			0.5	0.43847428427057344	0.07835969759026701	0.5	0.9871625448367	0.0	1.0	0.0	0.04183030768628849	0.03572323804232968	0.8815789473684209	0.9767441860465116	0.6666666666666666	1.0	0.8	0.020448439224035275	0.020448439224035275	0.0	0.020448439224035275	1.0	1.0	7.59910331169764	tracksig	cancertype
T6	8X	5382	3	0.82	0.5588181346145935	2.0			0.75	0.40919928374293857	0.07169492406461161	0.7045310091908249	0.8321691523503871	0.5735294117647058	0.8355326066169441	0.5735294117647058	0.018662039744212558	0.006540698328555738	1.0	1.0	0.8333333333333334	1.0	0.8333333333333334	0.00045588214048331016	0.012084273230417941	0.0043651293261864725	0.00045588214048331016	1.0	1.0	3.42658749421438	tracksig	prefit
T6	8X	5382	3	0.82	0.5588181346145935	1.0			0.5	0.7789321564078403	0.07835969759026726	0.5	0.9871625448367	0.0	1.0	0.0	0.015108048573522706	0.011174212094360151	1.0	0.8604651162790697	0.8333333333333334	0.8421052631578947	0.4166666666666667	0.00199129877887394	0.00199129877887394	0.0	0.00199129877887394	1.0	1.0	20.9680622339249	tracksigfreq	all
T6	8X	5382	3	0.82	0.5588181346145935	1.0			0.5	0.7789321564078403	0.07835969759026726	0.5	0.9871625448367	0.0	1.0	0.0	0.04189185538015591	0.035814029317608014	0.8815789473684209	0.9767441860465116	0.6666666666666666	1.0	0.8	0.02052217668218459	0.02052217668218459	0.0	0.02052217668218459	1.0	1.0	3.921517630418141	tracksigfreq	cancertype
T6	8X	5382	3	0.82	0.5588181346145935	2.0			0.75	0.7789321564078421	0.0023105462920707826	0.59975194897236	0.2384368510477629	0.9705882352941176	0.2289156626506024	0.9705882352941176	0.0185089950401411	0.0064395063088606656	1.0	1.0	0.8333333333333334	1.0	0.8333333333333334	0.0011167537832577068	0.0022097094508631843	0.00047021723562908963	0.0011167537832577068	1.0	1.0	1.82974631388982	tracksigfreq	prefit
T6	16X	8650	3	0.82	0.5593090525615061																									172800.0	pyclone
T6	16X	8650	3	0.82	0.5593090525615061	9.0			0.0	0.4805057735343876	0.0057730735711299976	0.4982004298459768	0.02948747952258366	0.9900497512437813	0.0063511084481725575	0.9900497512437813														481.0	sciclone
T6	16X	8650	3	0.82	0.5593090525615061	1.0			0.5	0.9854129665867756	0.04481948797073262	0.5	0.9764802246665106	0.0	1.0	0.0														402.0	ccube
T6	16X	8650	3	0.82	0.5593090525615061	1.0			0.5	0.9790731817378456	0.04481948797073262	0.5	0.9764802246665106	0.0	1.0	0.0														4593.0	dpclust
T6	16X	8650	3	0.82	0.5593090525615061	1.0			0.5	0.9854129665867756	0.04481948797073262	0.5	0.9764802246665106	0.0	1.0	0.0														6591.0	phylogicndt
T6	16X	8650	3	0.82	0.5593090525615061	1.0		1.0	0.5	0.9854034382630764	0.04481948797073262	0.5	0.9764802246665106	0.0	1.0	0.0	0.00922208265059439	0.009196315428981208	1.0	0.8837209302325582	0.8333333333333334	0.8684210526315791	0.4545454545454545	0.0012951480603761167	0.0012951480603761167	0.0	0.0012951480603761167	1.0	1.0	343.45803427696234	clonesig	all
T6	16X	8650	3	0.82	0.5593090525615061	1.0		0.9999999994287178	0.5	0.9854034382630764	0.04481948797073262	0.5	0.9764802246665106	0.0	1.0	0.0	0.03766118514029308	0.03514225246065213	0.8815789473684209	0.9767441860465116	0.6666666666666666	1.0	0.8	0.019831723936801767	0.019831723936801767	0.0	0.019831723936801767	1.0	1.0	83.64398884773254	clonesig	cancertype
T6	16X	8650	3	0.82	0.5593090525615061	1.0		0.9999999362640694	0.5	0.9854034382630764	0.04481948797073262	0.5	0.9764802246665106	0.0	1.0	0.0	0.009689035031755491	0.00831647182895223	1.0	0.9767441860465116	0.8333333333333334	0.9736842105263158	0.7142857142857143	0.0010705958422584374	0.0010705958422584374	0.0	0.0010705958422584374	1.0	1.0	281.6721196174622	clonesig	prefit
T6	16X	8650	3	0.82	0.5593090525615061												0.0169488431107109	0.012334131321849596	1.0	1.0	0.8333333333333334	1.0	0.8333333333333334	0.0005381836576306974	0.0005381836576306974	0.0	0.0005381836576306974	1.0	1.0	3.727383852005	deconstructsigs	all
T6	16X	8650	3	0.82	0.5593090525615061												0.03704797338799158	0.03406815511276056	0.9	0.9767441860465116	0.6666666666666666	1.0	0.8	0.01870711721337848	0.01870711721337848	0.0	0.01870711721337848	1.0	1.0	0.129287719726562	deconstructsigs	cancertype
T6	16X	8650	3	0.82	0.5593090525615061	2.0			0.75	0.9778181753977008	0.052164544433702116	0.5278156849068021	0.9644278024806928	0.06965174129353234	0.985979628520072	0.06965174129353234	0.01798778470941378	0.011176408889407085	1.0	1.0	0.8333333333333334	1.0	0.8333333333333334	0.0013386700983804012	0.025600882853811343	0.0029807820772029137	0.0013386700983804012	1.0	1.0	4.700396060943599	palimpsest	all
T6	16X	8650	3	0.82	0.5593090525615061	2.0			0.75	0.9778181753977008	0.052164544433702116	0.5278156849068021	0.9644278024806928	0.06965174129353234	0.985979628520072	0.06965174129353234	0.037053629985382974	0.03397487069424722	0.9	0.9767441860465116	0.6666666666666666	1.0	0.8	0.018565938270701854	0.0412483078527488	0.0027866873232130786	0.018565938270701854	1.0	1.0	1.67920231819153	palimpsest	cancertype
T6	16X	8650	3	0.82	0.5593090525615061	2.0			0.75	0.9778181753977008	0.052164544433702116	0.5278156849068021	0.9644278024806928	0.06965174129353234	0.985979628520072	0.06965174129353234	0.011944086755189877	0.00471707664081625	1.0	1.0	0.8333333333333334	1.0	0.8333333333333334	0.0002817446092935328	0.02192036250546925	0.002658455147951205	0.0002817446092935328	1.0	1.0	1.75408864021301	palimpsest	prefit
T6	16X	8650	3	0.82	0.5593090525615061	1.0			0.5	0.7005484998057532	0.04480361045879863	0.5	0.976302758783306	0.0	1.0	0.0	0.009303923036684258	0.009004588744550802	1.0	0.8837209302325582	0.8333333333333334	0.8684210526315791	0.4545454545454545	0.0012262037042632956	0.0012262037042632956	0.0	0.0012262037042632956	1.0	1.0	2.81320196198093	tracksig	all
T6	16X	8650	3	0.82	0.5593090525615061	1.0			0.5	0.7005484998057532	0.04480361045879863	0.5	0.976302758783306	0.0	1.0	0.0	0.03784868443466165	0.035375473287236565	0.8815789473684209	0.9767441860465116	0.6666666666666666	1.0	0.8	0.02008804701902012	0.02008804701902012	0.0	0.02008804701902012	1.0	1.0	29.464309672514602	tracksig	cancertype
T6	16X	8650	3	0.82	0.5593090525615061	1.0			0.5	0.7005484998057532	0.04480361045879863	0.5	0.976302758783306	0.0	1.0	0.0	0.012303777139284966	0.006342211598254946	1.0	1.0	0.8333333333333334	1.0	0.8333333333333334	0.00046813813592461173	0.00046813813592461173	0.0	0.00046813813592461173	1.0	1.0	13.564147635301001	tracksig	prefit
T6	16X	8650	3	0.82	0.5593090525615061	1.0			0.5	0.9522732101319308	0.04620164923913755	0.5	0.9776022633502298	0.0	1.0	0.0	0.00927442253426187	0.009530724787744782	1.0	0.8604651162790697	0.8333333333333334	0.8421052631578947	0.4166666666666667	0.0013964362680081164	0.0013964362680081164	0.0	0.0013964362680081164	1.0	1.0	1.57277795910835	tracksigfreq	all
T6	16X	8650	3	0.82	0.5593090525615061	2.0			0.75	0.7410306316609673	0.004855945456580932	0.5996233348353398	0.22220912413061414	0.9947368421052633	0.2045098275654166	0.9947368421052633	0.0379528147915419	0.035562572790437216	0.8815789473684209	0.9767441860465116	0.6666666666666666	1.0	0.8	0.020127512598394737	0.02227591927771411	0.0008778579602562439	0.020127512598394737	1.0	1.0	15.3833997527758	tracksigfreq	cancertype
T6	16X	8650	3	0.82	0.5593090525615061	3.0			1.0	0.6965373616555652	0.01407243745366985	0.5722295912215121	0.1636213603677944	1.0	0.14445918244302425	1.0	0.012274980475482549	0.00654419725010593	1.0	1.0	0.8333333333333334	1.0	0.8333333333333334	0.0013599814253743017	0.002982646944655221	0.0005563466238636077	0.002218472652861348	1.0	1.0	7.12491206725438	tracksigfreq	prefit
T6	32X	10506	3	0.82	0.5580681292212197																									172801.0	pyclone
T6	32X	10506	3	0.82	0.5580681292212197	3.0			1.0	0.4488284972239578	0.01392682343577586	0.500306153689152	0.0563692426286375	1.0	0.0006123073783039086	1.0														969.0	sciclone
T6	32X	10506	3	0.82	0.5580681292212197	1.0			0.5	0.9490011533682626	0.024652965866141626	0.5	0.944208903449605	0.0	1.0	0.0														437.0	ccube
T6	32X	10506	3	0.82	0.5580681292212197	3.0			1.0	0.9729048126294564	0.4281943598601283	0.8385714343626407	0.9237810753517056	0.7426597582037997	0.9344831105214818	0.7426597582037997														6305.0	dpclust
T6	32X	10506	3	0.82	0.5580681292212197	2.0			0.75	0.9932630712763438	0.5927958414177492	0.8030383947041934	0.9702254769705144	0.614853195164076	0.9912235942443106	0.614853195164076														10356.0	phylogicndt
T6	32X	10506	3	0.82	0.5580681292212197	3.0		0.998347140235938	1.0	0.9884738966745394	0.5710045348698519	0.7787606010341543	0.9688764694546156	0.5647668393782384	0.9927543626900704	0.5647668393782384	0.008527196492742205	0.007270857660475809	1.0	0.8604651162790697	0.8333333333333334	0.8421052631578947	0.4166666666666667	0.0004767890214620874	0.015089151093695463	0.0028061673363510547	0.0004767890214620874	1.0	1.0	1865.3594763278961	clonesig	all
T6	32X	10506	3	0.82	0.5580681292212197	3.0		0.9969303275920623	1.0	0.9881566292616906	0.5715794447141779	0.7771865621619773	0.9689728271343226	0.5613126079447323	0.9930605163792224	0.5613126079447323	0.03581512588068467	0.03470771268382198	0.8815789473684209	0.9767441860465116	0.6666666666666666	1.0	0.8	0.0191004506269411	0.02461332896244384	0.00105228905074487	0.0191004506269411	1.0	1.0	2209.5350387096405	clonesig	cancertype
T6	32X	10506	3	0.82	0.5580681292212197	3.0		0.9745825424681168	1.0	0.9882728730790148	0.5720162571535038	0.7779990944054952	0.9689728271343226	0.5630397236614854	0.992958465149505	0.5630397236614854	0.008763443894581764	0.005927245512778975	1.0	1.0	0.8333333333333334	1.0	0.8333333333333334	0.000198191556156746	0.01338439085544707	0.00252310342132933	0.000198191556156746	1.0	1.0	3550.5397458076477	clonesig	prefit
T6	32X	10506	3	0.82	0.5580681292212197												0.015123393318495278	0.010787473497498952	1.0	1.0	0.8333333333333334	1.0	0.8333333333333334	0.00043134808000544483	0.00043134808000544483	0.0	0.00043134808000544483	1.0	1.0	3.91839385032654	deconstructsigs	all
T6	32X	10506	3	0.82	0.5580681292212197												0.03534780857137771	0.03396337218267559	0.9	0.9767441860465116	0.6666666666666666	1.0	0.8	0.018590376650927217	0.018590376650927217	0.0	0.018590376650927217	1.0	1.0	0.162535905838013	deconstructsigs	cancertype
T6	32X	10506	3	0.82	0.5580681292212197	2.0			0.75	0.9783465318953156	0.5631414496624273	0.7759658249995902	0.968201965696666	0.5595854922279793	0.9923461577712012	0.5595854922279793	0.01370265956381977	0.006065538452333818	1.0	1.0	0.8333333333333334	1.0	0.8333333333333334	0.0006308854568899402	0.0006368024291426577	1.137668741168621e-06	0.0006308854568899402	1.0	1.0	6.89784073829651	palimpsest	all
T6	32X	10506	3	0.82	0.5580681292212197	2.0			0.75	0.9783465318953156	0.5631414496624273	0.7759658249995902	0.968201965696666	0.5595854922279793	0.9923461577712012	0.5595854922279793	0.035342065408394324	0.03385189401463598	0.9	0.9767441860465116	0.6666666666666666	1.0	0.8	0.01844942342156486	0.020614999834469128	0.0004163799467610742	0.01844942342156486	1.0	1.0	2.5296938419342	palimpsest	cancertype
T6	32X	10506	3	0.82	0.5580681292212197	2.0			0.75	0.9783465318953156	0.5631414496624273	0.7759658249995902	0.968201965696666	0.5595854922279793	0.9923461577712012	0.5595854922279793	0.010619295101133422	0.003682516059502342	1.0	1.0	0.8333333333333334	1.0	0.8333333333333334	0.00011446205666532094	0.005511654320021542	0.0010377295457617676	0.00011446205666532094	1.0	1.0	1.82039189338684	palimpsest	prefit
T6	32X	10506	3	0.82	0.5580681292212197	1.0			0.5	0.814369753123479	0.024631723743606376	0.5	0.9438245852333366	0.0	1.0	0.0	0.0085183157902808	0.007184745481430901	1.0	0.8604651162790697	0.8333333333333334	0.8421052631578947	0.4166666666666667	0.0007597039651361381	0.0007597039651361381	0.0	0.0007597039651361381	1.0	1.0	6.47444507963128	tracksig	all
T6	32X	10506	3	0.82	0.5580681292212197	1.0			0.5	0.814369753123479	0.024631723743606376	0.5	0.9438245852333366	0.0	1.0	0.0	0.03602943201650551	0.03497642188569181	0.8815789473684209	0.9767441860465116	0.6666666666666666	1.0	0.8	0.0195948478895962	0.0195948478895962	0.0	0.0195948478895962	1.0	1.0	1.07517654438814	tracksig	cancertype
T6	32X	10506	3	0.82	0.5580681292212197	1.0			0.5	0.814369753123479	0.024631723743606376	0.5	0.9438245852333366	0.0	1.0	0.0	0.010876500365480378	0.004306912870333279	1.0	1.0	0.8333333333333334	1.0	0.8333333333333334	0.00017728088825330612	0.00017728088825330612	0.0	0.00017728088825330612	1.0	1.0	29.970184020201398	tracksig	prefit
T6	32X	10506	3	0.82	0.5580681292212197	1.0			0.5	0.9106725134632144	0.025943200697375327	0.5	0.9483477081112512	0.0	1.0	0.0	0.008494879172874654	0.007284031039531895	1.0	0.8604651162790697	0.8333333333333334	0.8421052631578947	0.4166666666666667	0.0007917252080203996	0.0007917252080203996	1.0842021724855042e-19	0.0007917252080203996	1.0	1.0	3.50084529611799	tracksigfreq	all
T6	32X	10506	3	0.82	0.5580681292212197	3.0			1.0	0.7563043132179017	0.09534233573316042	0.5765379113018598	0.19682139742223084	1.0	0.1530758226037196	1.0	0.03612254655346872	0.03508499437484622	0.8815789473684209	0.9767441860465116	0.6666666666666666	1.0	0.8	0.018792921828672204	0.02294012606618012	0.0017384111638557931	0.018792921828672204	1.0	1.0	34.6547869364421	tracksigfreq	cancertype
T6	32X	10506	3	0.82	0.5580681292212197	3.0			1.0	0.7563043132179017	0.09534233573316042	0.5765379113018598	0.19682139742223084	1.0	0.1530758226037196	1.0	0.010835940565187493	0.004251065049591022	1.0	1.0	0.8333333333333334	1.0	0.8333333333333334	0.00036118863047129857	0.0016116502137599742	0.0004771243027073593	0.00036118863047129857	1.0	1.0	10.5251516779264	tracksigfreq	prefit
T6	64X	11137	3	0.82	0.5580663295023672																									172801.0	pyclone
T6	64X	11137	3	0.82	0.5580663295023672	4.0			0.75	0.4509379112127298	0.018091866830708916	0.5022163551913741	0.12488638429376475	0.9594172736732571	0.04501543670949109	0.9594172736732571														961.0	sciclone
T6	64X	11137	3	0.82	0.5580663295023672	1.0			0.5	0.9061738481404846	0.017704967105580945	0.5	0.9126522450463552	0.0	1.0	0.0														755.0	ccube
T6	64X	11137	3	0.82	0.5580663295023672	2.0			0.75	0.9715245469055188	0.2146968537622218	0.9490202034302441	0.9773677513179422	0.9146722164412072	0.9833681904192808	0.9146722164412072														6013.0	dpclust
T6	64X	11137	3	0.82	0.5580663295023672	5.0			0.5	0.978165437586474	0.7625338372121705	0.9628088313461116	0.9759134702781312	0.946930280957336	0.9786873817348871	0.946930280957336														13393.0	phylogicndt
T6	64X	11137	3	0.82	0.5580663295023672	2.0		0.9594526542643708	0.75	0.9786487048724928	0.7760311274783571	0.9507304650309382	0.9779131067078712	0.9177939646201873	0.9836669654416892	0.9177939646201873	0.009247607811245992	0.00742482617732842	1.0	0.813953488372093	0.8333333333333334	0.7894736842105263	0.35714285714285715	0.0007301179862509999	0.004765264779570733	0.0011835755472445733	0.0007301179862509999	1.0	1.0	1268.3029463291168	clonesig	all
T6	64X	11137	3	0.82	0.5580663295023672	3.0		0.5797668651166855	1.0	0.9798907310089529	0.7672552503742267	0.9473150716816516	0.9785493546627886	0.9094693028095734	0.9851608405537297	0.9094693028095734	0.0359243052269257	0.03426933874013064	0.8815789473684209	0.9767441860465116	0.6666666666666666	1.0	0.8	0.018924598491137257	0.050609816592978696	0.00723792379224925	0.018924598491137257	0.9816397018723868	1.0	2148.65606546402	clonesig	cancertype
T6	64X	11137	3	0.82	0.5580663295023672	3.0		0.2725059560725447	1.0	0.9801832340218098	0.7687650877419901	0.9474644591928556	0.9788220323577532	0.9094693028095734	0.9854596155761378	0.9094693028095734	0.00847811869920662	0.005350131231058639	1.0	1.0	0.8333333333333334	1.0	0.8333333333333334	0.00030508355942027165	0.028163345021626537	0.007838017894318221	0.00030508355942027165	1.0	1.0	2881.366837501526	clonesig	prefit
T6	64X	11137	3	0.82	0.5580663295023672												0.013384825181331644	0.009860060427027207	1.0	1.0	0.8333333333333334	1.0	0.8333333333333334	0.0005293683383973402	0.0005293683383973402	0.0	0.0005293683383973402	1.0	1.0	2.44370675086975	deconstructsigs	all
T6	64X	11137	3	0.82	0.5580663295023672												0.035692528657547996	0.033969559495279016	0.9	0.9767441860465116	0.6666666666666666	1.0	0.8	0.018555016446806127	0.018555016446806127	0.0	0.018555016446806127	1.0	1.0	0.130685806274414	deconstructsigs	cancertype
T6	64X	11137	3	0.82	0.5580663295023672	2.0			0.75	0.9769893556137932	0.7718654975852798	0.9580815430926748	0.9767315033630248	0.935483870967742	0.9806792152176078	0.935483870967742	0.012171605597257672	0.006673197126920032	1.0	1.0	0.8333333333333334	1.0	0.8333333333333334	0.0007811226350884493	0.0009569862387520668	5.2605278324565274e-05	0.0007811226350884493	1.0	1.0	6.32156491279602	palimpsest	all
T6	64X	11137	3	0.82	0.5580663295023672	2.0			0.75	0.9769893556137932	0.7718654975852798	0.9580815430926748	0.9767315033630248	0.935483870967742	0.9806792152176078	0.935483870967742	0.03562420349564039	0.033840486504552764	0.9	0.9767441860465116	0.6666666666666666	1.0	0.8	0.01838848954570038	0.020411664227267482	0.0006051830225577766	0.01838848954570038	1.0	1.0	2.15802311897278	palimpsest	cancertype
T6	64X	11137	3	0.82	0.5580663295023672	2.0			0.75	0.9769893556137932	0.7718654975852798	0.9580815430926748	0.9767315033630248	0.935483870967742	0.9806792152176078	0.935483870967742	0.00997525843394238	0.004037895479026629	1.0	1.0	0.8333333333333334	1.0	0.8333333333333334	5.831507619180609e-05	0.002130282225049962	0.000619778090943262	5.831507619180609e-05	1.0	1.0	1.5502405166626	palimpsest	prefit
T6	64X	11137	3	0.82	0.5580663295023672	1.0			0.5	0.8441625122447038	0.01769358560278924	0.5	0.9123974475843208	0.0	1.0	0.0	0.008725021853710277	0.006842794226897637	1.0	0.8604651162790697	0.8333333333333334	0.8421052631578947	0.4166666666666667	0.000650109792421194	0.000650109792421194	0.0	0.000650109792421194	1.0	1.0	7.14346418062846	tracksig	all
T6	64X	11137	3	0.82	0.5580663295023672	1.0			0.5	0.8441625122447038	0.01769358560278924	0.5	0.9123974475843208	0.0	1.0	0.0	0.03620277967484797	0.034581357184779817	0.8815789473684209	0.9767441860465116	0.6666666666666666	1.0	0.8	0.019206755351028337	0.019206755351028337	0.0	0.019206755351028337	1.0	1.0	1.22184739728769	tracksig	cancertype
T6	64X	11137	3	0.82	0.5580663295023672	1.0			0.5	0.8441625122447038	0.01769358560278924	0.5	0.9123974475843208	0.0	1.0	0.0	0.010270156376348512	0.0048001492063438275	1.0	1.0	0.8333333333333334	1.0	0.8333333333333334	0.00019190882967701217	0.00019190882967701217	2.7105054312137605e-20	0.00019190882967701217	1.0	1.0	34.0493671298027	tracksig	prefit
T6	64X	11137	3	0.82	0.5580663295023672	2.0			0.75	0.870838163448231	0.343306272342024	0.8990790410453017	0.8357012750455374	0.975583864118896	0.8225742179717075	0.975583864118896	0.009177401766313063	0.007645096821620799	1.0	0.813953488372093	0.8333333333333334	0.7894736842105263	0.35714285714285715	0.0010123301978566255	0.0016147242471556964	0.0002561206552664788	0.0010123301978566255	1.0	1.0	4.117532562348581	tracksigfreq	all
T6	64X	11137	3	0.82	0.5580663295023672	3.0			1.0	0.7463801461840219	0.321110773840086	0.5846284120342697	0.240528233151184	1.0	0.16925682406853956	1.0	0.03622194695865445	0.0346006940088873	0.8815789473684209	0.9767441860465116	0.6666666666666666	1.0	0.8	0.01918475925740804	0.02128846494344505	0.0007673563882045253	0.01918475925740804	1.0	1.0	35.4208354433378	tracksigfreq	cancertype
T6	64X	11137	3	0.82	0.5580663295023672	4.0			0.75	0.7624785434468727	0.21492572487848216	0.5746662681809125	0.22231329690346086	1.0	0.14933253636182506	1.0	0.010255943433645021	0.0047071563888933035	1.0	1.0	0.8333333333333334	1.0	0.8333333333333334	0.00016008945766965432	0.0036783908981733453	0.001012521475467062	0.00025409046225655096	1.0	1.0	8.7431898077329	tracksigfreq	prefit
T6	128X	11366	3	0.82	0.5583021333954326																									117345.0	pyclone
T6	128X	11366	3	0.82	0.5583021333954326	5.0			0.5	0.4489672717615458	0.02155611944062141	0.4993826120484649	0.10307349665924276	0.9964850615114236	0.002280162585506097	0.9964850615114236														1734.0	sciclone
T6	128X	11366	3	0.82	0.5583021333954326	3.0			1.0	0.9573503601189742	0.7870074203696684	0.9834417283168944	0.9751447661469932	0.9938488576449912	0.9730345989887976	0.9938488576449912														574.0	ccube
T6	128X	11366	3	0.82	0.5583021333954326	3.0			1.0	0.9572130490390536	0.2156379293060011	0.9783675955914649	0.9744320712694876	0.9833040421792618	0.973431149003668	0.9833040421792618														12735.0	dpclust
T6	128X	11366	3	0.82	0.5583021333954326	5.0			0.5	0.9632660289327352	0.7956357452490334	0.9845683066983324	0.9757683741648108	0.9956063268892794	0.9735302865073856	0.9956063268892794														17790.0	phylogicndt
T6	128X	11366	3	0.82	0.5583021333954326	3.0		2.575069256902145e-09	1.0	0.9610350684382504	0.8160733888150302	0.9831126928585976	0.9815590200445434	0.98506151142355	0.9811638742936452	0.98506151142355	0.01043508073531212	0.008735713302943506	1.0	0.7906976744186046	0.8333333333333334	0.7631578947368421	0.3333333333333333	0.0006879602539009433	0.05666702343664765	0.012256657699155144	0.0006879602539009433	0.9493095768374163	1.0	3278.8425753116608	clonesig	all
T6	128X	11366	3	0.82	0.5583021333954326	3.0		4.1338518567891753e-07	1.0	0.960968208795614	0.8162915845866285	0.9831622616104566	0.9816481069042317	0.98506151142355	0.9812630117973629	0.98506151142355	0.03572797957422727	0.03413223587035127	0.8815789473684209	0.9767441860465116	0.6666666666666666	1.0	0.8	0.01900081704647072	0.05604897078218407	0.008194903895391006	0.01900081704647072	0.948240534521158	1.0	1793.0511157512665	clonesig	cancertype
T6	128X	11366	3	0.82	0.5583021333954326	3.0		2.7475678579276992e-08	1.0	0.9610880681546772	0.8159309038940331	0.9831126928585976	0.9815590200445434	0.98506151142355	0.9811638742936452	0.98506151142355	0.009328068168946324	0.006752963733368365	1.0	1.0	0.8333333333333334	1.0	0.8333333333333334	0.0003763770658434807	0.04309373374215597	0.009373151706781206	0.0003763770658434807	1.0	1.0	2585.558211326599	clonesig	prefit
T6	128X	11366	3	0.82	0.5583021333954326												0.014979994813090846	0.011901875107798629	1.0	1.0	0.8333333333333334	1.0	0.8333333333333334	0.0008060030524018602	0.0008060030524018602	1.0842021724855042e-19	0.0008060030524018602	1.0	1.0	6.99621248245239	deconstructsigs	all
T6	128X	11366	3	0.82	0.5583021333954326												0.03595396545626869	0.03425956347599871	0.9	0.9767441860465116	0.6666666666666666	1.0	0.8	0.018770647577865732	0.018770647577865732	0.0	0.018770647577865732	1.0	1.0	0.468979358673096	deconstructsigs	cancertype
T6	128X	11366	3	0.82	0.5583021333954326	2.0			0.75	0.9504323965759328	0.7698570011873292	0.9817496392980368	0.9714031180400892	0.9947275922671354	0.9687716863289384	0.9947275922671354	0.012519331303114507	0.007463583037122113	1.0	1.0	0.8333333333333334	1.0	0.8333333333333334	0.0008855682875885672	0.002755116700666527	0.0006264835159311518	0.0008855682875885672	1.0	1.0	13.963744640350301	palimpsest	all
T6	128X	11366	3	0.82	0.5583021333954326	2.0			0.75	0.9504323965759328	0.7698570011873292	0.9817496392980368	0.9714031180400892	0.9947275922671354	0.9687716863289384	0.9947275922671354	0.03575865315979033	0.034007346357958726	0.9	0.9767441860465116	0.6666666666666666	1.0	0.8	0.01838440471599334	0.024262502268467708	0.0019697437070365304	0.01838440471599334	1.0	1.0	5.7276716232299805	palimpsest	cancertype
T6	128X	11366	3	0.82	0.5583021333954326	2.0			0.75	0.9504323965759328	0.7698570011873292	0.9817496392980368	0.9714031180400892	0.9947275922671354	0.9687716863289384	0.9947275922671354	0.010909146223977869	0.006116868364400079	1.0	1.0	0.8333333333333334	1.0	0.8333333333333334	5.139002038456741e-05	0.007064926182399067	0.0023502278748990593	5.139002038456741e-05	1.0	1.0	3.23841643333435	palimpsest	prefit
T6	128X	11366	3	0.82	0.5583021333954326	1.0			0.5	0.8652597848905946	0.015643948995316938	0.5	0.8985378031383737	0.0	1.0	0.0	0.01012359142017144	0.008251556357136253	1.0	0.8372093023255814	0.8333333333333334	0.8157894736842105	0.38461538461538464	0.000837195454445272	0.000837195454445272	0.0	0.000837195454445272	1.0	1.0	16.5278245067596	tracksig	all
T6	128X	11366	3	0.82	0.5583021333954326	2.0			0.75	0.8616092975954189	0.20044170241094525	0.5389052386115888	0.9061162624821684	0.07820738137082603	0.9996030958523516	0.07820738137082603	0.03596313007523562	0.03438195749559673	0.8815789473684209	0.9767441860465116	0.6666666666666666	1.0	0.8	0.01914432292275436	0.10307301046671136	0.007610704746705281	0.01914432292275436	0.9917082738944364	0.9917082738944364	2.7788973949352904	tracksig	cancertype
T6	128X	11366	3	0.82	0.5583021333954326	2.0			0.75	0.859010949383897	0.26325474436224194	0.5629216016651838	0.9107524964336662	0.1265377855887522	0.9993054177416154	0.1265377855887522	0.011279459169522959	0.006721752516569017	1.0	1.0	0.8333333333333334	1.0	0.8333333333333334	0.00017195455144902727	0.08090798761754447	0.009304511754320321	0.00017195455144902727	0.986537089871612	1.0	1.18937511291769	tracksig	prefit
T6	128X	11366	3	0.82	0.5583021333954326	2.0			0.75	0.9169089121908824	0.6717973994358868	0.9656712436599476	0.9509131403118041	0.9841827768014059	0.9471597105184892	0.9841827768014059	0.010218450750924993	0.008694195400419888	1.0	0.813953488372093	0.8333333333333334	0.7894736842105263	0.35714285714285715	0.0009278575857751824	0.007972842421784756	0.00243438514606928	0.0009278575857751824	1.0	1.0	8.56358180933528	tracksigfreq	all
T6	128X	11366	3	0.82	0.5583021333954326	3.0			1.0	0.7328132831130935	0.4352611396757888	0.5890750470903143	0.26146993318485523	1.0	0.17815009418062852	1.0	0.03601247886718195	0.034439076537070026	0.8815789473684209	0.9767441860465116	0.6666666666666666	1.0	0.8	0.0189918431185554	0.024325178885234888	0.0019250582491171359	0.0189918431185554	1.0	1.0	1.04587985608313	tracksigfreq	cancertype
T6	128X	11366	3	0.82	0.5583021333954326	4.0			0.75	0.7393628490636824	0.2697845109033413	0.5841181719044315	0.2525612472160356	1.0	0.1682363438088629	1.0	0.011184046919341587	0.006618182200303986	1.0	1.0	0.8333333333333334	1.0	0.8333333333333334	3.198026270345711e-05	0.008771114909198352	0.002727332535455043	0.00048683251911352254	1.0	1.0	15.4694724957148	tracksigfreq	prefit
