# Supplementary material for: CloneSig can jointly infer intra-tumor heterogeneity and mutational signature activity in bulk tumor sequencing data
Source: Nat Commun. 2021 Sep 9;12:5352. doi: 10.1038/s41467-021-24992-y (PMC8429716; doi:10.1038/s41467-021-24992-y)
Supplement: Supplementary file 3 — Source Data [file 41467_2021_24992_MOESM3_ESM.zip › Source data/README.md]

## Processed Results

#### 20200214_tcga_results_survival_restr.csv
contains CloneSig results for each TCGA sample (number of clones, statistic and p-value for the significance of signature activity change between subclones, some characteristics of clonal mutations, and the largest subclone in term of number of mutations, and signature activity for clonal mutations and the largest subclone), and some clinical variables (survival, age, sex, tumor stage) (see the notebook [Clonesig_analysis/paper_notebooks/TCGA_results.ipynb](https://github.com/judithabk6/Clonesig_analysis/blob/master/paper_notebooks/TCGA_results.ipynb) for more details)

#### 20200222_clonesig_model_selection.csv
The objective of this table is to calibrate a statistical test to assess the significance of a change in signatures between different clones. To that end, we compare the likelihood of a Clonesig model with $J$ clones as determined by the model selection criterion (loglikelihood column), and the likelihood of a model with the same clones but a single mixture of signatures common to all the clones (and found by fitting all observed mutations together) (loglikelihood_nopi column). The objective of the test is to determine whether the difference between the two likelihoods is significant. To that end, we have implemented a Likelihood-ratio test, and use this data to calibreate the parameter. MU is the full MU matrix with 49 signatures, and subMU only the subset corresponding to the given cancer type. (see the notebook [Clonesig_analysis/paper_notebooks/statistical_test_calibration.ipynb](https://github.com/judithabk6/Clonesig_analysis/blob/master/paper_notebooks/statistical_test_calibration.ipynb) for more details)

#### 20200222_clonesig_model_selection_criterion.csv
Table with results of CloneSig on simulated samples. Each row is a simulated sample (with varying characteristics cancer_type, perc_diploid, nb_clones, nb_mut, etc), and the result from a variety of criteria (bic, aic etc), and the likelihood of CloneSig model for a number of clones ranging from 1 to 10 (see the notebook [Clonesig_analysis/paper_notebooks/model_selection_criterion_learning.ipynb](https://github.com/judithabk6/Clonesig_analysis/blob/master/paper_notebooks/model_selection_criterion_learning.ipynb) for more details)

#### 20200512_eval_clonesig_power_statistical_test_sensitivity.csv
The objective of this table was to evaluate the sensitivity of the statistical test developed to assess the significance of signature change between subclones, and identify important variables influencing the sensitivity. Each row corresponds to a simulated sample, with some characteristics (number of clones, mutations, cosine distance between signature activities etc), and metrics associated with CloneSig's results (fitted number of clones, pvalue of the test etc) (see the notebook [Clonesig_analysis/paper_notebooks/sensitivity_eval_test.ipynb](https://github.com/judithabk6/Clonesig_analysis/blob/master/paper_notebooks/sensitivity_eval_test.ipynb) for more details)

#### 20200513_eval_clonesig_power_2clones.csv
The objective of this table is to evaluate the ability of methods resolving both ITH structure and signature activity deconvolution (CloneSig, TrackSig, TrackSigFreq and Palimpsest) to distinguish clones with close frequencies depending on their difference in signature activity (see the notebook [Clonesig_analysis/paper_notebooks/clonesig_separation_power.ipynb](https://github.com/judithabk6/Clonesig_analysis/blob/master/paper_notebooks/clonesig_separation_power.ipynb) for more details). 

#### 20200514_pcawg_results.csv
contains CloneSig results for each PCAWG sample (number of clones, statistic and p-value for the significance of signature activity change between subclones, some characteristics of clonal mutations, and the largest subclone in term of number of mutations, and signature activity for clonal mutations and the largest subclone)

#### 20200514_tcga_results.csv
contains CloneSig results for each TCGA sample (number of clones, statistic and p-value for the significance of signature activity change between subclones, some characteristics of clonal mutations, and the largest subclone in term of number of mutations, and signature activity for clonal mutations and the largest subclone) (see the notebook [Clonesig_analysis/paper_notebooks/TCGA_results.ipynb](https://github.com/judithabk6/Clonesig_analysis/blob/master/paper_notebooks/TCGA_results.ipynb) for more details)

#### 20200525_dream_results.csv
Benchmark results for the DREAM dataset (see the notebook [Clonesig_analysis/paper_notebooks/dream_results.ipynb](https://github.com/judithabk6/Clonesig_analysis/blob/master/paper_notebooks/TCGA_results.ipynb) for more details)

#### 20201011_phylo500_results.csv
Benchmark results for the PhylogicSim500 dataset (see the notebook [Clonesig_analysis/paper_notebooks/phylo500_results.ipynb](https://github.com/judithabk6/Clonesig_analysis/blob/master/paper_notebooks/phylo500_results.ipynb) for more details)

#### 20201011_simclone1000_results.csv
Benchmark results for the PhylogicSim500 dataset (see the notebook [Clonesig_analysis/paper_notebooks/SimClone100_results.ipynb](https://github.com/judithabk6/Clonesig_analysis/blob/master/paper_notebooks/SimClone100_results.ipynb) for more details)

#### 20200520_eval_compare_simulations_new.csv and 20200520_eval_compare_simulations_cst.csv
Benchmark results for the CloneSigSim dataset for the varying and the constant settings (see the notebook [Clonesig_analysis/paper_notebooks/performance_analysis_simulations.ipynb](https://github.com/judithabk6/Clonesig_analysis/blob/master/paper_notebooks/performance_analysis_simulations.ipynb) for more details)
