# Supplementary material for: CloneSig can jointly infer intra-tumor heterogeneity and mutational signature activity in bulk tumor sequencing data
Source: Nat Commun. 2021 Sep 9;12:5352. doi: 10.1038/s41467-021-24992-y (PMC8429716; doi:10.1038/s41467-021-24992-y)
Supplement: Supplementary file 3 — Source Data [file 41467_2021_24992_MOESM3_ESM.zip › Source data/20201011_simclone1000_results.csv]

sample	cancer_loc	nb_mut	true_nb_clones	true_purity	perc_dip	var_or_cst	median_depth	fitted_nb_clones	ll_ratio	pval	score1B	score1C	score2A	score2C_auc	score2C_accuracy	score2C_sensitivity	score2C_specificity	score2C_precision	score_sig_1A	score_sig_1B	score_sig_1C_auc	score_sig_1C_accuracy	score_sig_1C_sensitivity	score_sig_1C_specificity	score_sig_1C_precision	score_sig_1D	min_diff_distrib_mut	max_diff_distrib_mut	std_diff_distrib_mut	median_diff_distrib_mut	perc_dist_5	perc_dist_10	runtime	method
sim06rlqf	Bone-Osteosarc	4325	1	0.9141535085858778	0.7762983747734671	cst	49.0	59.0			0.0	0.9915543950436216	0.04542090147929192		0.9542196531791908	0.0	0.9542196531791908	0.0															112312.0	pyclone
sim06rlqf	Bone-Osteosarc	4325	1	0.9141535085858778	0.7762983747734671	cst	49.0	4.0			0.0	0.4600786220446429	0.0		0.023815028901734103	0.0	0.023815028901734103	0.0															268.0	sciclone
sim06rlqf	Bone-Osteosarc	4325	1	0.9141535085858778	0.7762983747734671	cst	49.0	1.0			1.0	1.0	1.0		1.0	0.0	1.0	0.0															287.0	ccube
sim06rlqf	Bone-Osteosarc	4325	1	0.9141535085858778	0.7762983747734671	cst	49.0	1.0			1.0	0.99256360078278	1.0		1.0	0.0	1.0	0.0															2950.0	dpclust
sim06rlqf	Bone-Osteosarc	4325	1	0.9141535085858778	0.7762983747734671	cst	49.0	1.0			1.0	1.0	1.0		1.0	0.0	1.0	0.0															2336.0	phylogicndt
sim06rlqf	Bone-Osteosarc	4325	1	0.9141535085858778	0.7762983747734671	cst	49.0	1.0	0.08935677591944112	0.998369527921074	1.0	0.99999	1.0		1.0	0.0	1.0	0.0	0.008722343394709257	0.5190281415273781	1.0	0.8615384615384616	0.09090909090909093	1.0	0.5	1.0	0.9579858870710372	0.9579858870710372	1.1102230246251563e-16	0.9579858870710372	0.0	0.0	86.44664072990417	clonesig
sim06rlqf	Bone-Osteosarc	4325	1	0.9141535085858778	0.7762983747734671	cst	49.0												0.008447365238642455	0.5168198055489872	0.55	0.8615384615384616	0.09090909090909093	1.0	0.5	1.0	0.9580132778259502	0.9580132778259502	0.0	0.9580132778259502	0.0	0.0	0.0538723468780518	deconstructsigs
sim06rlqf	Bone-Osteosarc	4325	1	0.9141535085858778	0.7762983747734671	cst	49.0	2.0			0.5	0.9902839755372208	0.12320656643606658		0.9935260115606936	0.0	0.9935260115606936	0.0	0.008749826249683016	0.5191247463020939	0.55	0.8615384615384616	0.09090909090909093	1.0	0.5	1.0	0.9580132778259502	0.9580132778259502	0.0	0.9580132778259502	0.0	0.0	1.29289579391479	palimpsest
sim06rlqf	Bone-Osteosarc	4325	1	0.9141535085858778	0.7762983747734671	cst	49.0	1.0			1.0	0.9141279762526012	1.0		1.0	0.0	1.0	0.0	0.00861716434938899	0.5185945785496333	1.0	0.8615384615384616	0.09090909090909093	1.0	0.5	1.0	0.9578373994684748	0.9578373994684748	0.0	0.9578373994684748	0.0	0.0	53.5538079738617	tracksig
sim06rlqf	Bone-Osteosarc	4325	1	0.9141535085858778	0.7762983747734671	cst	49.0	1.0			1.0	0.9970630781903542	1.0		1.0	0.0	1.0	0.0	0.00860837777028497	0.5185547103727328	1.0	0.8615384615384616	0.09090909090909093	1.0	0.5	1.0	0.9578249873053742	0.9578249873053742	0.0	0.9578249873053742	0.0	0.0	57.677304744720495	tracksigfreq
sim06rlqf	Bone-Osteosarc	4325	1	0.9141535085858778	0.7762983747734671	var	49.0	59.0			0.0	0.9915543950436216	0.04542090147929192		0.9542196531791908	0.0	0.9542196531791908	0.0															112312.0	pyclone
sim06rlqf	Bone-Osteosarc	4325	1	0.9141535085858778	0.7762983747734671	var	49.0	4.0			0.0	0.4600786220446429	0.0		0.023815028901734103	0.0	0.023815028901734103	0.0															268.0	sciclone
sim06rlqf	Bone-Osteosarc	4325	1	0.9141535085858778	0.7762983747734671	var	49.0	1.0			1.0	1.0	1.0		1.0	0.0	1.0	0.0															287.0	ccube
sim06rlqf	Bone-Osteosarc	4325	1	0.9141535085858778	0.7762983747734671	var	49.0	1.0			1.0	0.99256360078278	1.0		1.0	0.0	1.0	0.0															2950.0	dpclust
sim06rlqf	Bone-Osteosarc	4325	1	0.9141535085858778	0.7762983747734671	var	49.0	1.0			1.0	1.0	1.0		1.0	0.0	1.0	0.0															2336.0	phylogicndt
sim06rlqf	Bone-Osteosarc	4325	1	0.9141535085858778	0.7762983747734671	var	49.0	1.0	0.07758439700410236	0.9987433040594892	1.0	0.99999	1.0		1.0	0.0	1.0	0.0	0.012967509932346893	0.5190819657191278	1.0	0.8615384615384616	0.09090909090909093	1.0	0.5	1.0	0.9580009251400252	0.9580009251400252	0.0	0.9580009251400252	0.0	0.0	77.64446830749513	clonesig
sim06rlqf	Bone-Osteosarc	4325	1	0.9141535085858778	0.7762983747734671	var	49.0												0.01295605911757984	0.5191247463020939	0.55	0.8615384615384616	0.09090909090909093	1.0	0.5	1.0	0.9580132778259502	0.9580132778259502	0.0	0.9580132778259502	0.0	0.0	0.0375277996063232	deconstructsigs
sim06rlqf	Bone-Osteosarc	4325	1	0.9141535085858778	0.7762983747734671	var	49.0	2.0			0.5	0.9902839755372208	0.12320656643606658		0.9935260115606936	0.0	0.9935260115606936	0.0	0.01295605911757984	0.5191247463020939	0.55	0.8615384615384616	0.09090909090909093	1.0	0.5	1.0	0.9580132778259502	0.9580132778259502	0.0	0.9580132778259502	0.0	0.0	1.29194116592407	palimpsest
sim06rlqf	Bone-Osteosarc	4325	1	0.9141535085858778	0.7762983747734671	var	49.0	1.0			1.0	0.9141279762526012	1.0		1.0	0.0	1.0	0.0	0.013051177000551598	0.5187788342623875	1.0	0.8615384615384616	0.09090909090909093	1.0	0.5	1.0	0.9578926081608315	0.9578926081608315	2.220446049250313e-16	0.9578926081608315	0.0	0.0	47.49331140518189	tracksig
sim06rlqf	Bone-Osteosarc	4325	1	0.9141535085858778	0.7762983747734671	var	49.0	1.0			1.0	0.991305914592252	1.0		1.0	0.0	1.0	0.0	0.01305037654724385	0.5187813139083979	1.0	0.8615384615384616	0.09090909090909093	1.0	0.5	1.0	0.9578918698282992	0.9578918698282992	2.220446049250313e-16	0.9578918698282992	0.0	0.0	1.18891451756159	tracksigfreq
sim07gxi7	Lung-AdenoCA	459	2	0.7719663572525609	0.07186092260992635	cst	81.0	2.0			1.0	0.9219792519630772	0.33087898610532546	0.7958466264917878	0.8213507625272332	0.9304029304029304	0.6612903225806451	0.9304029304029304															1450.0	pyclone
sim07gxi7	Lung-AdenoCA	459	2	0.7719663572525609	0.07186092260992635	cst	81.0	5.0			0.0	0.6023757144573738	0.055965550278079416	0.4953621647170034	0.5882352941176471	0.9853479853479854	0.005376344086021507	0.9853479853479854															37.0	sciclone
sim07gxi7	Lung-AdenoCA	459	2	0.7719663572525609	0.07186092260992635	cst	81.0	2.0			1.0	0.9809407789193556	0.3959133309551439	0.8316790736145575	0.8344226579520697	0.8461538461538461	0.8172043010752689	0.8461538461538461															109.0	ccube
sim07gxi7	Lung-AdenoCA	459	2	0.7719663572525609	0.07186092260992635	cst	81.0	2.0			1.0	0.9106708978934884	0.4295815800129113	0.8573791799598252	0.8344226579520697	0.7362637362637363	0.978494623655914	0.7362637362637363															330.0	dpclust
sim07gxi7	Lung-AdenoCA	459	2	0.7719663572525609	0.07186092260992635	cst	81.0	2.0			1.0	0.9433907246759656	0.5587735433957053	0.8977903816613494	0.8845315904139434	0.8278388278388278	0.967741935483871	0.8278388278388278															154.0	phylogicndt
sim07gxi7	Lung-AdenoCA	459	2	0.7719663572525609	0.07186092260992635	cst	81.0	3.0	119.1215609745177	3.557516880216517e-20	0.6666666666666666	0.8551355420161443	0.5704801262218222	0.8885737917995982	0.9041394335511984	0.9706959706959708	0.8064516129032258	0.9706959706959708	0.050430558216818994	0.19159264020736846	0.9876847290640394	0.9692307692307692	0.625	1.0	0.8333333333333334	0.8976034858387799	0.0051597002042632605	0.18841855683432307	0.08687370837083001	0.18841855683432307	0.3442265795206972	0.3442265795206972	263.036862373352	clonesig
sim07gxi7	Lung-AdenoCA	459	2	0.7719663572525609	0.07186092260992635	cst	81.0												0.07131718890236037	0.21031806949915133	0.5640394088669951	0.8923076923076924	0.125	0.9827586206896552	0.3333333333333333	0.710239651416122	0.16757891646100165	0.16757891646100165	5.551115123125783e-17	0.16757891646100165	0.0	0.0	0.32103133201599104	deconstructsigs
sim07gxi7	Lung-AdenoCA	459	2	0.7719663572525609	0.07186092260992635	cst	81.0	2.0			1.0	0.8247377153025931	0.08971719929563461	0.6942573555476781	0.6383442265795207	0.3992673992673993	0.989247311827957	0.3992673992673993	0.07594534314297455	0.2359614971460805	0.7142857142857143	0.9384615384615383	0.375	1.0	0.75	0.8540305010893247	0.09427706550631887	0.18843002492983785	0.04031553256566733	0.09427706550631887	0.0	0.7581699346405228	0.524520874023438	palimpsest
sim07gxi7	Lung-AdenoCA	459	2	0.7719663572525609	0.07186092260992635	cst	81.0	1.0			0.6666666666666666	0.8045465244076725	0.0253898368698748	0.5	0.3175	0.0	1.0	0.0	0.05066781135674586	0.18327768134483371	0.9950738916256155	0.9692307692307692	0.625	1.0	0.8333333333333334	0.895	0.10237991460947003	0.10237991460947003	0.0	0.10237991460947003	0.0	0.0	0.19803571701049802	tracksig
sim07gxi7	Lung-AdenoCA	459	2	0.7719663572525609	0.07186092260992635	cst	81.0	1.0			0.6666666666666666	0.7943920513941105	0.014586381219918503	0.5	0.4625	0.0	1.0	0.0	0.05185374320426815	0.1748745859386746	0.9901477832512314	0.9692307692307692	0.625	1.0	0.8333333333333334	0.895	0.09672627529757716	0.09672627529757716	0.0	0.09672627529757716	0.0	1.0	0.145675897598267	tracksigfreq
sim07gxi7	Lung-AdenoCA	459	2	0.7719663572525609	0.07186092260992635	var	81.0	2.0			1.0	0.9219792519630772	0.33087898610532546	0.7958466264917878	0.8213507625272332	0.9304029304029304	0.6612903225806451	0.9304029304029304															1450.0	pyclone
sim07gxi7	Lung-AdenoCA	459	2	0.7719663572525609	0.07186092260992635	var	81.0	5.0			0.0	0.6023757144573738	0.055965550278079416	0.4953621647170034	0.5882352941176471	0.9853479853479854	0.005376344086021507	0.9853479853479854															37.0	sciclone
sim07gxi7	Lung-AdenoCA	459	2	0.7719663572525609	0.07186092260992635	var	81.0	2.0			1.0	0.9809407789193556	0.3959133309551439	0.8316790736145575	0.8344226579520697	0.8461538461538461	0.8172043010752689	0.8461538461538461															109.0	ccube
sim07gxi7	Lung-AdenoCA	459	2	0.7719663572525609	0.07186092260992635	var	81.0	2.0			1.0	0.9106708978934884	0.4295815800129113	0.8573791799598252	0.8344226579520697	0.7362637362637363	0.978494623655914	0.7362637362637363															330.0	dpclust
sim07gxi7	Lung-AdenoCA	459	2	0.7719663572525609	0.07186092260992635	var	81.0	2.0			1.0	0.9433907246759656	0.5587735433957053	0.8977903816613494	0.8845315904139434	0.8278388278388278	0.967741935483871	0.8278388278388278															154.0	phylogicndt
sim07gxi7	Lung-AdenoCA	459	2	0.7719663572525609	0.07186092260992635	var	81.0	2.0	234.30854792615355	1.289272749756297e-47	1.0	0.8862867245697756	0.7871632130202227	0.9538284296348812	0.954248366013072	0.956043956043956	0.9516129032258064	0.956043956043956	0.04928096243569767	0.2204369781016684	0.9901477832512314	0.9692307692307692	0.625	1.0	0.8333333333333334	0.7429193899782135	0.019050988867350127	0.7797774218231968	0.2240984912516429	0.7797774218231968	0.026143790849673203	0.026143790849673203	288.0006182193756	clonesig
sim07gxi7	Lung-AdenoCA	459	2	0.7719663572525609	0.07186092260992635	var	81.0												0.05070491070568309	0.2320370013908639	0.7142857142857143	0.9384615384615383	0.375	1.0	0.75	0.6535947712418301	0.15464357255480946	0.6364827622221896	0.23655232986319136	0.6364827622221896	0.0	0.0	0.565982103347778	deconstructsigs
sim07gxi7	Lung-AdenoCA	459	2	0.7719663572525609	0.07186092260992635	var	81.0	2.0			1.0	0.8247377153025931	0.08971719929563461	0.6942573555476781	0.6383442265795207	0.3992673992673993	0.989247311827957	0.3992673992673993	0.052144535462287436	0.24718905319747514	0.7857142857142857	0.953846153846154	0.5	1.0	0.8	0.7015250544662309	0.14698750422634044	0.7803259704869728	0.25811567388451595	0.5513523457093368	0.0	0.0	0.523151397705078	palimpsest
sim07gxi7	Lung-AdenoCA	459	2	0.7719663572525609	0.07186092260992635	var	81.0	1.0			0.6666666666666666	0.8045465244076725	0.0253898368698748	0.5	0.3175	0.0	1.0	0.0	0.04866293780211561	0.23533544033247705	0.9852216748768472	0.9384615384615383	0.5	0.9827586206896552	0.6666666666666666	0.785	0.13968927132435605	0.6219776392860066	0.22450704839299224	0.6219776392860066	0.0	0.0	0.254525661468506	tracksig
sim07gxi7	Lung-AdenoCA	459	2	0.7719663572525609	0.07186092260992635	var	81.0	1.0			0.6666666666666666	0.7932447708866751	0.014586381219918532	0.5	0.4625	0.0	1.0	0.0	0.056209343812355136	0.2009483075697188	0.9852216748768472	0.953846153846154	0.625	0.9827586206896552	0.7142857142857143	0.785	0.12431070462002493	0.5730041174883505	0.22371484150920168	0.5730041174883505	0.0	0.0	0.15066909790039099	tracksigfreq
sim08bcym	Eso-AdenoCA	1897	1	0.655350243493915	0.5337798761411968	cst	40.0	1.0			1.0	0.984620933245988	0.07949995706462475		0.9657353716394308	0.0	0.9657353716394308	0.0															32954.0	pyclone
sim08bcym	Eso-AdenoCA	1897	1	0.655350243493915	0.5337798761411968	cst	40.0	3.0			0.0	0.32758500315619465	0.0		0.00948866631523458	0.0	0.00948866631523458	0.0															147.0	sciclone
sim08bcym	Eso-AdenoCA	1897	1	0.655350243493915	0.5337798761411968	cst	40.0	1.0			1.0	0.9826350808564848	1.0		1.0	0.0	1.0	0.0															79.0	ccube
sim08bcym	Eso-AdenoCA	1897	1	0.655350243493915	0.5337798761411968	cst	40.0	1.0			1.0	0.9863013698630141	1.0		1.0	0.0	1.0	0.0															1376.0	dpclust
sim08bcym	Eso-AdenoCA	1897	1	0.655350243493915	0.5337798761411968	cst	40.0	1.0			1.0	1.0	1.0		1.0	0.0	1.0	0.0															717.0	phylogicndt
sim08bcym	Eso-AdenoCA	1897	1	0.655350243493915	0.5337798761411968	cst	40.0	1.0	0.03878744457324501	0.9945060038493592	1.0	0.9826253341957611	1.0		1.0	0.0	1.0	0.0	0.013813357581167907	0.5358687730989522	1.0	0.8461538461538461	0.08333333333333333	1.0	0.5	0.999472851871376	0.964419292783178	0.964419292783178	2.220446049250313e-16	0.964419292783178	0.0	0.0	183.26144671440125	clonesig
sim08bcym	Eso-AdenoCA	1897	1	0.655350243493915	0.5337798761411968	cst	40.0												0.013657295535353749	0.5365103603429783	0.5454545454545454	0.8461538461538461	0.08333333333333333	1.0	0.5	1.0	0.96463556730555	0.96463556730555	3.3306690738754696e-16	0.96463556730555	0.0	0.0	0.0347282886505127	deconstructsigs
sim08bcym	Eso-AdenoCA	1897	1	0.655350243493915	0.5337798761411968	cst	40.0	2.0			0.5	0.9765988972785562	0.12945746047512088		0.9868212967843965	0.0	0.9868212967843965	0.0	0.01377800003678621	0.5359954633952484	0.5909090909090909	0.8461538461538461	0.08333333333333333	1.0	0.5	0.999472851871376	0.9485867282599142	0.96463556730555	0.0018302028072970519	0.96463556730555	0.0	0.0	0.8170194625854491	palimpsest
sim08bcym	Eso-AdenoCA	1897	1	0.655350243493915	0.5337798761411968	cst	40.0	1.0			1.0	0.9763437082617178	1.0		1.0	0.0	1.0	0.0	0.014175149066687818	0.5348472909031339	1.0	0.8461538461538461	0.08333333333333333	1.0	0.5	0.9994444444444444	0.9641006749558472	0.9641006749558472	2.220446049250313e-16	0.9641006749558472	0.0	0.0	7.45718598365784	tracksig
sim08bcym	Eso-AdenoCA	1897	1	0.655350243493915	0.5337798761411968	cst	40.0	1.0			1.0	0.7017365611440313	1.0		1.0	0.0	1.0	0.0	0.013932056570674324	0.5355194777490635	1.0	0.8461538461538461	0.08333333333333333	1.0	0.5	0.9994444444444444	0.9643337464433576	0.9643337464433576	2.220446049250313e-16	0.9643337464433576	0.0	0.0	5.67042112350464	tracksigfreq
sim08bcym	Eso-AdenoCA	1897	1	0.655350243493915	0.5337798761411968	var	40.0	1.0			1.0	0.984620933245988	0.07949995706462475		0.9657353716394308	0.0	0.9657353716394308	0.0															32954.0	pyclone
sim08bcym	Eso-AdenoCA	1897	1	0.655350243493915	0.5337798761411968	var	40.0	3.0			0.0	0.32758500315619465	0.0		0.00948866631523458	0.0	0.00948866631523458	0.0															147.0	sciclone
sim08bcym	Eso-AdenoCA	1897	1	0.655350243493915	0.5337798761411968	var	40.0	1.0			1.0	0.9826350808564848	1.0		1.0	0.0	1.0	0.0															79.0	ccube
sim08bcym	Eso-AdenoCA	1897	1	0.655350243493915	0.5337798761411968	var	40.0	1.0			1.0	0.9863013698630141	1.0		1.0	0.0	1.0	0.0															1376.0	dpclust
sim08bcym	Eso-AdenoCA	1897	1	0.655350243493915	0.5337798761411968	var	40.0	1.0			1.0	1.0	1.0		1.0	0.0	1.0	0.0															717.0	phylogicndt
sim08bcym	Eso-AdenoCA	1897	1	0.655350243493915	0.5337798761411968	var	40.0	1.0	0.042666595305490766	0.9937992777440802	1.0	0.9826253341954824	1.0		1.0	0.0	1.0	0.0	0.013870673018480387	0.5364803131756158	1.0	0.8461538461538461	0.08333333333333333	1.0	0.5	1.0	0.9646274294313926	0.9646274294313926	1.1102230246251563e-16	0.9646274294313926	0.0	0.0	224.70473742485046	clonesig
sim08bcym	Eso-AdenoCA	1897	1	0.655350243493915	0.5337798761411968	var	40.0												0.013733717769280646	0.5346975285822387	0.5454545454545454	0.8461538461538461	0.08333333333333333	1.0	0.5	1.0	0.96463556730555	0.96463556730555	3.3306690738754696e-16	0.96463556730555	0.0	0.0	0.0471019744873047	deconstructsigs
sim08bcym	Eso-AdenoCA	1897	1	0.655350243493915	0.5337798761411968	var	40.0	2.0			0.5	0.9765988972785562	0.12945746047512088		0.9868212967843965	0.0	0.9868212967843965	0.0	0.013875654958373505	0.5365103603429783	0.5454545454545454	0.8461538461538461	0.08333333333333333	1.0	0.5	1.0	0.96463556730555	0.96463556730555	3.3306690738754696e-16	0.96463556730555	0.0	0.0	0.814184665679932	palimpsest
sim08bcym	Eso-AdenoCA	1897	1	0.655350243493915	0.5337798761411968	var	40.0	1.0			1.0	0.9763437082617178	1.0		1.0	0.0	1.0	0.0	0.013830377294352492	0.5362035132880815	1.0	0.8461538461538461	0.08333333333333333	1.0	0.5	1.0	0.9645541049213304	0.9645541049213304	2.220446049250313e-16	0.9645541049213304	0.0	0.0	10.421717643737802	tracksig
sim08bcym	Eso-AdenoCA	1897	1	0.655350243493915	0.5337798761411968	var	40.0	1.0			1.0	0.7045993805047699	1.0		1.0	0.0	1.0	0.0	0.013831791219286195	0.5362133393337184	1.0	0.8461538461538461	0.08333333333333333	1.0	0.5	1.0	0.9645572380783408	0.9645572380783408	1.1102230246251563e-16	0.9645572380783408	0.0	0.0	4.57413172721863	tracksigfreq
sim08p6pd	CNS-GBM	307	2	0.9218375191427772	0.5576498143979876	cst	46.0	2.0			1.0	0.98560415894959	0.9904766443711684	0.9969135802469136	0.996742671009772	1.0	0.9938271604938272	1.0															730.0	pyclone
sim08p6pd	CNS-GBM	307	2	0.9218375191427772	0.5576498143979876	cst	46.0	5.0			0.0	0.6716045051415684	0.043154292610911575	0.5058109833971902	0.4788273615635179	0.993103448275862	0.018518518518518517	0.993103448275862															35.0	sciclone
sim08p6pd	CNS-GBM	307	2	0.9218375191427772	0.5576498143979876	cst	46.0	2.0			1.0	0.9918554547524856	0.9494352207022776	0.9907407407407408	0.990228013029316	1.0	0.9814814814814816	1.0															22.0	ccube
sim08p6pd	CNS-GBM	307	2	0.9218375191427772	0.5576498143979876	cst	46.0	2.0			1.0	0.9893102060000608	1.0	1.0	1.0	1.0	1.0	1.0															224.0	dpclust
sim08p6pd	CNS-GBM	307	2	0.9218375191427772	0.5576498143979876	cst	46.0	2.0			1.0	0.9901371906568606	1.0	1.0	1.0	1.0	1.0	1.0															100.0	phylogicndt
sim08p6pd	CNS-GBM	307	2	0.9218375191427772	0.5576498143979876	cst	46.0	2.0	245.86797580087887		1.0	0.9884024876392272	1.0	1.0	1.0	1.0	1.0	1.0	0.04159898255867965	0.17404123591465515	1.0	0.9846153846153848	0.6666666666666666	1.0	0.8	0.758957654723127	0.029842553023823108	0.3753779672658252	0.17250262101021932	0.029842553023823108	0.5276872964169381	0.5276872964169381	10.543595790863037	clonesig
sim08p6pd	CNS-GBM	307	2	0.9218375191427772	0.5576498143979876	cst	46.0												0.04133401435508839	0.1717786544680181	0.9	0.9846153846153848	0.6666666666666666	1.0	0.8	0.7035830618892508	0.21042681238482208	0.21042681238482208	0.0	0.21042681238482208	0.0	0.0	0.332536935806274	deconstructsigs
sim08p6pd	CNS-GBM	307	2	0.9218375191427772	0.5576498143979876	cst	46.0	2.0			1.0	0.9871881283804984	0.981347335140448	0.9969135802469136	0.996742671009772	1.0	0.9938271604938272	1.0	0.042735029347430536	0.165307682515898	0.9	0.9846153846153848	0.6666666666666666	1.0	0.8	0.7361563517915309	0.040572939403118236	0.3634103100468388	0.16122589332270187	0.040572939403118236	0.5244299674267101	0.5244299674267101	0.3868072032928471	palimpsest
sim08p6pd	CNS-GBM	307	2	0.9218375191427772	0.5576498143979876	cst	46.0	1.0			0.6666666666666666	0.6459035486874631	0.016382286802200597	0.5	0.5166666666666667	0.0	1.0	0.0	0.04720129540729734	0.1473971241790128	1.0	0.9846153846153848	0.6666666666666666	1.0	0.8	0.74	0.17391870661810582	0.17391870661810582	0.0	0.17391870661810582	0.0	0.0	0.0399215221405029	tracksig
sim08p6pd	CNS-GBM	307	2	0.9218375191427772	0.5576498143979876	cst	46.0	1.0			0.6666666666666666	0.6458166952757575	0.01689486954141309	0.5	0.54	0.0	1.0	0.0	0.04122595989022778	0.1650915915930957	1.0	0.9846153846153848	0.6666666666666666	1.0	0.8	0.74	0.1949018048037493	0.1949018048037493	2.7755575615628914e-17	0.1949018048037493	0.0	0.0	0.0165848731994629	tracksigfreq
sim08p6pd	CNS-GBM	307	2	0.9218375191427772	0.5576498143979876	var	46.0	2.0			1.0	0.98560415894959	0.9904766443711684	0.9969135802469136	0.996742671009772	1.0	0.9938271604938272	1.0															730.0	pyclone
sim08p6pd	CNS-GBM	307	2	0.9218375191427772	0.5576498143979876	var	46.0	5.0			0.0	0.6716045051415684	0.043154292610911575	0.5058109833971902	0.4788273615635179	0.993103448275862	0.018518518518518517	0.993103448275862															35.0	sciclone
sim08p6pd	CNS-GBM	307	2	0.9218375191427772	0.5576498143979876	var	46.0	2.0			1.0	0.9918554547524856	0.9494352207022776	0.9907407407407408	0.990228013029316	1.0	0.9814814814814816	1.0															22.0	ccube
sim08p6pd	CNS-GBM	307	2	0.9218375191427772	0.5576498143979876	var	46.0	2.0			1.0	0.9893102060000608	1.0	1.0	1.0	1.0	1.0	1.0															224.0	dpclust
sim08p6pd	CNS-GBM	307	2	0.9218375191427772	0.5576498143979876	var	46.0	2.0			1.0	0.9901371906568606	1.0	1.0	1.0	1.0	1.0	1.0															100.0	phylogicndt
sim08p6pd	CNS-GBM	307	2	0.9218375191427772	0.5576498143979876	var	46.0	2.0	325.69161812083667		1.0	0.9882869201666225	1.0	1.0	1.0	1.0	1.0	1.0	0.05476537083473285	0.19073743888220127	1.0	0.9846153846153848	0.6666666666666666	1.0	0.8	0.8794788273615635	0.1663490390930259	0.9241082475667556	0.37829827036136615	0.1663490390930259	0.0	0.0	19.20795249938965	clonesig
sim08p6pd	CNS-GBM	307	2	0.9218375191427772	0.5576498143979876	var	46.0												0.0543541166112655	0.1867112861995772	0.9	0.9846153846153848	0.6666666666666666	1.0	0.8	0.6384364820846905	0.17686779083548554	0.6481249970351808	0.23526706638083034	0.17686779083548554	0.0	0.0	0.30852413177490196	deconstructsigs
sim08p6pd	CNS-GBM	307	2	0.9218375191427772	0.5576498143979876	var	46.0	2.0			1.0	0.9871881283804984	0.981347335140448	0.9969135802469136	0.996742671009772	1.0	0.9938271604938272	1.0	0.05499428941283403	0.17627935080408388	0.9	0.9846153846153848	0.6666666666666666	1.0	0.8	0.8794788273615635	0.1790364863755899	0.9086235532471691	0.3638172009561715	0.1790364863755899	0.0	0.0	0.38028430938720703	palimpsest
sim08p6pd	CNS-GBM	307	2	0.9218375191427772	0.5576498143979876	var	46.0	1.0			0.6666666666666666	0.6459035486874631	0.016382286802200597	0.5	0.5166666666666667	0.0	1.0	0.0	0.058469223391004375	0.16314541314651432	1.0	0.9846153846153848	0.6666666666666666	1.0	0.8	0.82	0.1490649464323155	0.5929318345911554	0.22181011345356927	0.1490649464323155	0.0	0.0	0.0396809577941895	tracksig
sim08p6pd	CNS-GBM	307	2	0.9218375191427772	0.5576498143979876	var	46.0	1.0			0.6666666666666666	0.6457911784212005	0.016894869541413074	0.5	0.54	0.0	1.0	0.0	0.054190076585507466	0.1845810863783624	1.0	0.9846153846153848	0.6666666666666666	1.0	0.8	0.82	0.17831194438861342	0.6408391707807418	0.23052238175988984	0.17831194438861342	0.0	0.0	0.0158674716949463	tracksigfreq
sim09rlym	Kidney-RCC	272	6	0.4798956784023902	1.0	cst	48.0	1.0			0.2857142857142857	0.9251846828659228	0.20598065967172227	0.6159562841530055	0.5882352941176471	0.3466666666666667	0.8852459016393442	0.3466666666666667															624.0	pyclone
sim09rlym	Kidney-RCC	272	6	0.4798956784023902	1.0	cst	48.0	3.0			0.5714285714285714	0.368943298896365	0.002711241179006345	0.4763387978142077	0.4595588235294117	0.3133333333333333	0.639344262295082	0.3133333333333333															40.0	sciclone
sim09rlym	Kidney-RCC	272	6	0.4798956784023902	1.0	cst	48.0	1.0			0.2857142857142857	0.8538256574715042	0.0	0.5	0.4485294117647059	0.0	1.0	0.0															17.0	ccube
sim09rlym	Kidney-RCC	272	6	0.4798956784023902	1.0	cst	48.0	2.0			0.42857142857142855	0.8598129753528474	0.07117470300618592	0.5333333333333333	0.4852941176470588	0.06666666666666668	1.0	0.06666666666666668															187.0	dpclust
sim09rlym	Kidney-RCC	272	6	0.4798956784023902	1.0	cst	48.0	2.0			0.42857142857142855	0.9154196091495044	0.1283623130324056	0.6931693989071038	0.6801470588235294	0.5666666666666667	0.819672131147541	0.5666666666666667															84.0	phylogicndt
sim09rlym	Kidney-RCC	272	6	0.4798956784023902	1.0	cst	48.0	2.0	20.63826947247935	0.0021138696640771787	0.42857142857142855	0.912918379986262	0.15796771118601804	0.616448087431694	0.5845588235294118	0.30666666666666664	0.9262295081967212	0.30666666666666664	0.05070715649190652	0.046894139467683775	1.0	0.9692307692307692	0.7857142857142857	1.0	0.9166666666666666	0.4926470588235294	0.02206244554190362	0.4864828441371393	0.18653210640504306	0.02206244554190362	0.7977941176470589	0.7977941176470589	21.36516308784485	clonesig
sim09rlym	Kidney-RCC	272	6	0.4798956784023902	1.0	cst	48.0												0.054549966406294816	0.06995277278956404	0.7307692307692308	0.8923076923076924	0.42857142857142855	1.0	0.8571428571428571	0.4963235294117647	0.0961392077715102	0.0961392077715102	0.0	0.0961392077715102	0.0	1.0	0.9308946132659908	deconstructsigs
sim09rlym	Kidney-RCC	272	6	0.4798956784023902	1.0	cst	48.0	2.0			0.42857142857142855	0.8772379292009709	0.08869859108242635	0.552568306010929	0.5073529411764706	0.11333333333333333	0.9918032786885246	0.11333333333333333	0.05412004735506537	0.0712021004881637	0.8076923076923077	0.8923076923076924	0.42857142857142855	1.0	0.8571428571428571	0.4852941176470588	0.07680496671897785	0.5570210318075719	0.11937706348430432	0.07680496671897785	0.0	0.9338235294117648	0.48108673095703103	palimpsest
sim09rlym	Kidney-RCC	272	6	0.4798956784023902	1.0	cst	48.0	1.0			0.2857142857142857	0.8107767439235505	0.0	0.5	0.335	0.0	1.0	0.0	0.056441284555481634	0.051349271546091126	1.0	0.9230769230769232	0.5714285714285714	1.0	0.8888888888888888	0.545	0.045228722971265456	0.045228722971265456	6.938893903907227e-18	0.045228722971265456	1.0	1.0	0.069300651550293	tracksig
sim09rlym	Kidney-RCC	272	6	0.4798956784023902	1.0	cst	48.0	1.0			0.2857142857142857	0.6623260083011899	0.0	0.5	0.55	0.0	1.0	0.0	0.055808671875707316	0.03828754658570886	1.0	0.9384615384615383	0.6428571428571429	1.0	0.9	0.545	0.02186884333505379	0.02186884333505379	0.0	0.02186884333505379	1.0	1.0	0.0229692459106445	tracksigfreq
sim09rlym	Kidney-RCC	272	6	0.4798956784023902	1.0	var	48.0	1.0			0.2857142857142857	0.9251846828659228	0.20598065967172227	0.6159562841530055	0.5882352941176471	0.3466666666666667	0.8852459016393442	0.3466666666666667															624.0	pyclone
sim09rlym	Kidney-RCC	272	6	0.4798956784023902	1.0	var	48.0	3.0			0.5714285714285714	0.368943298896365	0.002711241179006345	0.4763387978142077	0.4595588235294117	0.3133333333333333	0.639344262295082	0.3133333333333333															40.0	sciclone
sim09rlym	Kidney-RCC	272	6	0.4798956784023902	1.0	var	48.0	1.0			0.2857142857142857	0.8538256574715042	0.0	0.5	0.4485294117647059	0.0	1.0	0.0															17.0	ccube
sim09rlym	Kidney-RCC	272	6	0.4798956784023902	1.0	var	48.0	2.0			0.42857142857142855	0.8598129753528474	0.07117470300618592	0.5333333333333333	0.4852941176470588	0.06666666666666668	1.0	0.06666666666666668															187.0	dpclust
sim09rlym	Kidney-RCC	272	6	0.4798956784023902	1.0	var	48.0	2.0			0.42857142857142855	0.9154196091495044	0.1283623130324056	0.6931693989071038	0.6801470588235294	0.5666666666666667	0.819672131147541	0.5666666666666667															84.0	phylogicndt
sim09rlym	Kidney-RCC	272	6	0.4798956784023902	1.0	var	48.0	2.0	21.119660566878334	0.0017323589894136509	0.42857142857142855	0.9123429450141958	0.1300657929180665	0.6090163934426229	0.5772058823529411	0.3	0.918032786885246	0.3	0.059412967066991014	0.06694796850764749	1.0	0.953846153846154	0.7142857142857143	1.0	0.9090909090909092	0.5110294117647058	0.037526473477102695	0.5706180414463714	0.17000182815361786	0.13792823385270492	0.2022058823529412	0.2794117647058824	33.01189184188843	clonesig
sim09rlym	Kidney-RCC	272	6	0.4798956784023902	1.0	var	48.0												0.059869763739621336	0.07296553802730156	0.8076923076923077	0.9230769230769232	0.5714285714285714	1.0	0.8888888888888888	0.4742647058823529	0.04559174192956261	0.2890701714532076	0.06884783490770684	0.20571550148636167	0.011029411764705885	0.25735294117647056	0.8679373264312741	deconstructsigs
sim09rlym	Kidney-RCC	272	6	0.4798956784023902	1.0	var	48.0	2.0			0.42857142857142855	0.8772379292009709	0.08869859108242635	0.552568306010929	0.5073529411764706	0.11333333333333333	0.9918032786885246	0.11333333333333333	0.05949191830781456	0.0736191883310663	0.8846153846153846	0.9384615384615383	0.6428571428571429	1.0	0.9	0.4742647058823529	0.05268623764662417	0.5862557939376312	0.115617869778388	0.17760643455957692	0.0	0.2463235294117647	0.574020385742188	palimpsest
sim09rlym	Kidney-RCC	272	6	0.4798956784023902	1.0	var	48.0	1.0			0.2857142857142857	0.8107767439235505	0.0	0.5	0.335	0.0	1.0	0.0	0.061991360030269275	0.07204091160356628	1.0	0.9692307692307692	0.7857142857142857	1.0	0.9166666666666666	0.5	0.05292641963415956	0.2578501017604332	0.05747052629049348	0.18021414872272606	0.0	0.295	0.0634334087371826	tracksig
sim09rlym	Kidney-RCC	272	6	0.4798956784023902	1.0	var	48.0	1.0			0.2857142857142857	0.6597844717122279	0.0	0.5	0.53	0.0	1.0	0.0	0.06362820025837387	0.056483662574216165	1.0	0.953846153846154	0.7142857142857143	1.0	0.9090909090909092	0.5	0.046236490455900836	0.2089512877010956	0.05265051952269146	0.15541436732493918	0.235	0.245	0.0246660709381104	tracksigfreq
sim0a2fkw	SoftTissue-Leiomyo	3150	1	0.8699999999999997	0.015086758680100816	cst	79.0	23.0			0.0	0.994114428902427	0.06932849984156338		0.9723809523809523	0.0	0.9723809523809523	0.0															37077.0	pyclone
sim0a2fkw	SoftTissue-Leiomyo	3150	1	0.8699999999999997	0.015086758680100816	cst	79.0	2.0			0.5	0.6950025405477173	0.0		0.1561904761904762	0.0	0.1561904761904762	0.0															168.0	sciclone
sim0a2fkw	SoftTissue-Leiomyo	3150	1	0.8699999999999997	0.015086758680100816	cst	79.0	1.0			1.0	0.999877929687499	1.0		1.0	0.0	1.0	0.0															476.0	ccube
sim0a2fkw	SoftTissue-Leiomyo	3150	1	0.8699999999999997	0.015086758680100816	cst	79.0	1.0			1.0	0.9968688845401172	1.0		1.0	0.0	1.0	0.0															2191.0	dpclust
sim0a2fkw	SoftTissue-Leiomyo	3150	1	0.8699999999999997	0.015086758680100816	cst	79.0	1.0			1.0	1.0	1.0		1.0	0.0	1.0	0.0															1434.0	phylogicndt
sim0a2fkw	SoftTissue-Leiomyo	3150	1	0.8699999999999997	0.015086758680100816	cst	79.0	1.0	0.058702007663669065	0.9999978178701994	1.0	0.99999	1.0		1.0	0.0	1.0	0.0	0.00989911655269624	0.5149958780454982	1.0	0.7692307692307693	0.05882352941176471	1.0	0.5	0.9993650793650792	0.9221445214699484	0.9221445214699484	2.220446049250313e-16	0.9221445214699484	0.0	0.0	2204.6898016929626	clonesig
sim0a2fkw	SoftTissue-Leiomyo	3150	1	0.8699999999999997	0.015086758680100816	cst	79.0												0.0101558233488076	0.5106105283881514	0.53125	0.7692307692307693	0.05882352941176471	1.0	0.5	1.0	0.9223143751753616	0.9223143751753616	0.0	0.9223143751753616	0.0	0.0	0.0676910877227783	deconstructsigs
sim0a2fkw	SoftTissue-Leiomyo	3150	1	0.8699999999999997	0.015086758680100816	cst	79.0	2.0			0.5	0.9978585727457794	0.17150350253044286		0.9955555555555556	0.0	0.9955555555555556	0.0	0.010040872250752972	0.5151780428379719	0.5625	0.7692307692307693	0.05882352941176471	1.0	0.5	0.9996825396825396	0.8873409743105877	0.9223143751753616	0.002326373043311788	0.9223143751753616	0.0	0.0	1.31550645828247	palimpsest
sim0a2fkw	SoftTissue-Leiomyo	3150	1	0.8699999999999997	0.015086758680100816	cst	79.0	1.0			1.0	0.36473773485207395	1.0		1.0	0.0	1.0	0.0	0.009700396460221777	0.5145205701480445	1.0	0.7692307692307693	0.05882352941176471	1.0	0.5	0.9996774193548388	0.9220380285088108	0.9220380285088108	1.1102230246251563e-16	0.9220380285088108	0.0	0.0	1.56780576705933	tracksig
sim0a2fkw	SoftTissue-Leiomyo	3150	1	0.8699999999999997	0.015086758680100816	cst	79.0	2.0			0.5	0.48944720528571	0.017071902287256954		0.5806451612903226	0.0	0.5806451612903226	0.0	0.00970221155666976	0.5144215710273177	1.0	0.7692307692307693	0.05882352941176471	1.0	0.5	0.9996774193548388	0.921965163334176	0.9220685314155468	5.0349154854370804e-05	0.921965163334176	0.0	0.0	37.858136177062995	tracksigfreq
sim0a2fkw	SoftTissue-Leiomyo	3150	1	0.8699999999999997	0.015086758680100816	var	79.0	23.0			0.0	0.994114428902427	0.06932849984156338		0.9723809523809523	0.0	0.9723809523809523	0.0															37077.0	pyclone
sim0a2fkw	SoftTissue-Leiomyo	3150	1	0.8699999999999997	0.015086758680100816	var	79.0	2.0			0.5	0.6950025405477173	0.0		0.1561904761904762	0.0	0.1561904761904762	0.0															168.0	sciclone
sim0a2fkw	SoftTissue-Leiomyo	3150	1	0.8699999999999997	0.015086758680100816	var	79.0	1.0			1.0	0.999877929687499	1.0		1.0	0.0	1.0	0.0															476.0	ccube
sim0a2fkw	SoftTissue-Leiomyo	3150	1	0.8699999999999997	0.015086758680100816	var	79.0	1.0			1.0	0.9968688845401172	1.0		1.0	0.0	1.0	0.0															2191.0	dpclust
sim0a2fkw	SoftTissue-Leiomyo	3150	1	0.8699999999999997	0.015086758680100816	var	79.0	1.0			1.0	1.0	1.0		1.0	0.0	1.0	0.0															1434.0	phylogicndt
sim0a2fkw	SoftTissue-Leiomyo	3150	1	0.8699999999999997	0.015086758680100816	var	79.0	1.0	0.08571370084246155	0.999992930313884	1.0	0.99999	1.0		1.0	0.0	1.0	0.0	0.014651200503263288	0.5153403891323654	1.0	0.7692307692307693	0.05882352941176471	1.0	0.5	0.9993650793650792	0.9220388439932072	0.9220388439932072	2.220446049250313e-16	0.9220388439932072	0.0	0.0	477.6010262966156	clonesig
sim0a2fkw	SoftTissue-Leiomyo	3150	1	0.8699999999999997	0.015086758680100816	var	79.0												0.016170729853569158	0.5109387503068484	0.53125	0.7692307692307693	0.05882352941176471	1.0	0.5	1.0	0.9223143751753616	0.9223143751753616	0.0	0.9223143751753616	0.0	0.0	0.0684728622436523	deconstructsigs
sim0a2fkw	SoftTissue-Leiomyo	3150	1	0.8699999999999997	0.015086758680100816	var	79.0	2.0			0.5	0.9978585727457794	0.17150350253044286		0.9955555555555556	0.0	0.9955555555555556	0.0	0.014473550533697876	0.5151932455567871	0.5625	0.7692307692307693	0.05882352941176471	1.0	0.5	1.0	0.8951127902271764	0.9223143751753616	0.0018094046445037626	0.9223143751753616	0.0	0.0	1.3291721343994098	palimpsest
sim0a2fkw	SoftTissue-Leiomyo	3150	1	0.8699999999999997	0.015086758680100816	var	79.0	1.0			1.0	0.36473773485207395	1.0		1.0	0.0	1.0	0.0	0.014600688905198696	0.5151386431498591	1.0	0.7692307692307693	0.05882352941176471	1.0	0.5	0.9993548387096776	0.9219933310325548	0.9219933310325548	0.0	0.9219933310325548	0.0	0.0	1.5309363087018302	tracksig
sim0a2fkw	SoftTissue-Leiomyo	3150	1	0.8699999999999997	0.015086758680100816	var	79.0	2.0			0.5	0.4865952404389848	0.017071902287256954		0.5806451612903226	0.0	0.5806451612903226	0.0	0.0146457483170751	0.5148527308201263	1.0	0.7692307692307693	0.05882352941176471	1.0	0.5	0.9993548387096776	0.9216609024633068	0.9219741591725974	0.0001525829865085604	0.9216609024633068	0.0	0.0	35.2004237174988	tracksigfreq
sim0idr5v	SoftTissue-Leiomyo	551	1	0.9499215304437092	0.9305454839345076	cst	48.0	1.0			1.0	0.9892347742671904	0.20705058760187506		0.9836660617059892	0.0	0.9836660617059892	0.0															1308.0	pyclone
sim0idr5v	SoftTissue-Leiomyo	551	1	0.9499215304437092	0.9305454839345076	cst	48.0	3.0			0.0	0.470396696388412	0.0		0.18148820326678766	0.0	0.18148820326678766	0.0															35.0	sciclone
sim0idr5v	SoftTissue-Leiomyo	551	1	0.9499215304437092	0.9305454839345076	cst	48.0	1.0			1.0	0.990297705827895	1.0		1.0	0.0	1.0	0.0															191.0	ccube
sim0idr5v	SoftTissue-Leiomyo	551	1	0.9499215304437092	0.9305454839345076	cst	48.0	1.0			1.0	0.991389432485323	1.0		1.0	0.0	1.0	0.0															403.0	dpclust
sim0idr5v	SoftTissue-Leiomyo	551	1	0.9499215304437092	0.9305454839345076	cst	48.0	1.0			1.0	0.99	1.0		1.0	0.0	1.0	0.0															161.0	phylogicndt
sim0idr5v	SoftTissue-Leiomyo	551	1	0.9499215304437092	0.9305454839345076	cst	48.0	1.0	0.014787703836191213	0.9999325103034042	1.0	0.9890250375378574	1.0		1.0	0.0	1.0	0.0	0.036801939393089116	0.5067072207282768	1.0	0.7692307692307693	0.05882352941176471	1.0	0.5	1.0	0.9087635230591726	0.9087635230591726	0.0	0.9087635230591726	0.0	0.0	8.280910730361937	clonesig
sim0idr5v	SoftTissue-Leiomyo	551	1	0.9499215304437092	0.9305454839345076	cst	48.0												0.03672220488570014	0.5072271694000338	0.53125	0.7692307692307693	0.05882352941176471	1.0	0.5	1.0	0.9089656277829912	0.9089656277829912	0.0	0.9089656277829912	0.0	0.0	0.0421195030212402	deconstructsigs
sim0idr5v	SoftTissue-Leiomyo	551	1	0.9499215304437092	0.9305454839345076	cst	48.0	2.0			0.5	0.9898078779817991	0.2958975679126783		0.9927404718693283	0.0	0.9927404718693283	0.0	0.03693909586046504	0.5065788076925382	0.59375	0.7692307692307693	0.05882352941176471	1.0	0.5	0.998185117967332	0.8926652233821086	0.9089656277829912	0.0013837908004043374	0.9089656277829912	0.0	0.0	0.60771369934082	palimpsest
sim0idr5v	SoftTissue-Leiomyo	551	1	0.9499215304437092	0.9305454839345076	cst	48.0	1.0			1.0	0.9638516666200024	1.0		1.0	0.0	1.0	0.0	0.03702039251558525	0.5051806278982429	1.0	0.7692307692307693	0.05882352941176471	1.0	0.5	1.0	0.9080535831247234	0.9080535831247234	3.3306690738754696e-16	0.9080535831247234	0.0	0.0	0.47539281845092796	tracksig
sim0idr5v	SoftTissue-Leiomyo	551	1	0.9499215304437092	0.9305454839345076	cst	48.0	1.0			1.0	0.972621507195738	1.0		1.0	0.0	1.0	0.0	0.036973493906765575	0.5063647662306708	1.0	0.7692307692307693	0.05882352941176471	1.0	0.5	1.0	0.9086073902773932	0.9086073902773932	2.220446049250313e-16	0.9086073902773932	0.0	0.0	0.34226512908935497	tracksigfreq
sim0idr5v	SoftTissue-Leiomyo	551	1	0.9499215304437092	0.9305454839345076	var	48.0	1.0			1.0	0.9892347742671904	0.20705058760187506		0.9836660617059892	0.0	0.9836660617059892	0.0															1308.0	pyclone
sim0idr5v	SoftTissue-Leiomyo	551	1	0.9499215304437092	0.9305454839345076	var	48.0	3.0			0.0	0.470396696388412	0.0		0.18148820326678766	0.0	0.18148820326678766	0.0															35.0	sciclone
sim0idr5v	SoftTissue-Leiomyo	551	1	0.9499215304437092	0.9305454839345076	var	48.0	1.0			1.0	0.990297705827895	1.0		1.0	0.0	1.0	0.0															191.0	ccube
sim0idr5v	SoftTissue-Leiomyo	551	1	0.9499215304437092	0.9305454839345076	var	48.0	1.0			1.0	0.991389432485323	1.0		1.0	0.0	1.0	0.0															403.0	dpclust
sim0idr5v	SoftTissue-Leiomyo	551	1	0.9499215304437092	0.9305454839345076	var	48.0	1.0			1.0	0.99	1.0		1.0	0.0	1.0	0.0															161.0	phylogicndt
sim0idr5v	SoftTissue-Leiomyo	551	1	0.9499215304437092	0.9305454839345076	var	48.0	1.0	0.013789884517791506	0.9999406457201336	1.0	0.9890250375378574	1.0		1.0	0.0	1.0	0.0	0.031969475144823005	0.507201066619377	1.0	0.7692307692307693	0.05882352941176471	1.0	0.5	1.0	0.9089574338588422	0.9089574338588422	0.0	0.9089574338588422	0.0	0.0	4.319223165512085	clonesig
sim0idr5v	SoftTissue-Leiomyo	551	1	0.9499215304437092	0.9305454839345076	var	48.0												0.03195538684261112	0.5072271694000338	0.53125	0.7692307692307693	0.05882352941176471	1.0	0.5	1.0	0.9089656277829912	0.9089656277829912	0.0	0.9089656277829912	0.0	0.0	0.0444490909576416	deconstructsigs
sim0idr5v	SoftTissue-Leiomyo	551	1	0.9499215304437092	0.9305454839345076	var	48.0	2.0			0.5	0.9898078779817991	0.2958975679126783		0.9927404718693283	0.0	0.9927404718693283	0.0	0.03195538684261112	0.5072271694000338	0.53125	0.7692307692307693	0.05882352941176471	1.0	0.5	1.0	0.9089656277829912	0.9089656277829912	0.0	0.9089656277829912	0.0	0.0	0.618098974227905	palimpsest
sim0idr5v	SoftTissue-Leiomyo	551	1	0.9499215304437092	0.9305454839345076	var	48.0	1.0			1.0	0.9638516666200024	1.0		1.0	0.0	1.0	0.0	0.03214629816830742	0.506913536832738	1.0	0.7692307692307693	0.05882352941176471	1.0	0.5	1.0	0.908864544308254	0.908864544308254	1.1102230246251563e-16	0.908864544308254	0.0	0.0	0.505244970321655	tracksig
sim0idr5v	SoftTissue-Leiomyo	551	1	0.9499215304437092	0.9305454839345076	var	48.0	1.0			1.0	0.9763437713706024	1.0		1.0	0.0	1.0	0.0	0.032087343243693216	0.507008333441791	1.0	0.7692307692307693	0.05882352941176471	1.0	0.5	1.0	0.9088947311007336	0.9088947311007336	0.0	0.9088947311007336	0.0	0.0	0.320661306381226	tracksigfreq
sim0pyh39	Liver-HCC	8376	3	0.8473993855225852	0.6019823425036588	cst	41.0																										172801.0	pyclone
sim0pyh39	Liver-HCC	8376	3	0.8473993855225852	0.6019823425036588	cst	41.0	1.0			0.5	0.6640811877117099	0.04006331675392042	0.4926976840408541	0.4043696275071633	0.3878159429682437	0.5975794251134644	0.3878159429682437															757.0	sciclone
sim0pyh39	Liver-HCC	8376	3	0.8473993855225852	0.6019823425036588	cst	41.0	3.0			1.0	0.9661123628897652	0.16355896440226048	0.8974748093728644	0.9703915950334288	0.9840570317563188	0.81089258698941	0.9840570317563188															264.0	ccube
sim0pyh39	Liver-HCC	8376	3	0.8473993855225852	0.6019823425036588	cst	41.0	2.0			0.75	0.9713585916823522	0.35755511459564393	0.8794926675837293	0.9703915950334288	0.9874270900842514	0.7715582450832073	0.9874270900842514															5472.0	dpclust
sim0pyh39	Liver-HCC	8376	3	0.8473993855225852	0.6019823425036588	cst	41.0	2.0			0.75	0.9684263506697546	0.3482128903359309	0.9001774643772128	0.9664517669531996	0.9788723266364224	0.8214826021180031	0.9788723266364224															7564.0	phylogicndt
sim0pyh39	Liver-HCC	8376	3	0.8473993855225852	0.6019823425036588	cst	41.0	4.0	465.3924534327962	1.1110707000893804e-81	0.75	0.993517614275299	0.6752427105013318	0.8757105193235176	0.9697946513849092	0.9874270900842514	0.7639939485627837	0.9874270900842514	0.008413663201880597	0.08652836337183206	1.0	1.0	0.8571428571428571	1.0	0.8571428571428571	0.7410458452722063	0.002589495344205384	0.8868512862022426	0.3435601869791485	0.0038085069719996367	0.8141117478510028	0.8141117478510028	1350.2362623214724	clonesig
sim0pyh39	Liver-HCC	8376	3	0.8473993855225852	0.6019823425036588	cst	41.0												0.014028592425669707	0.08653057932724015	0.9152542372881356	0.9230769230769232	0.14285714285714285	1.0	0.5	0.7313753581661891	0.05558010877171127	0.05558010877171127	0.0	0.05558010877171127	0.0	1.0	7.872948169708249	deconstructsigs
sim0pyh39	Liver-HCC	8376	3	0.8473993855225852	0.6019823425036588	cst	41.0	2.0			0.75	0.8813303710085791	0.08847797820493143	0.8477195827528157	0.7245702005730659	0.7014906027219702	0.9939485627836612	0.7014906027219702	0.02167280654645122	0.08146682200974488	1.0	1.0	0.8571428571428571	1.0	0.8571428571428571	0.7521489971346705	0.009303043932947673	0.09323351930187207	0.04012067190583605	0.09323351930187207	0.3533906399235912	1.0	3.9376854896545397	palimpsest
sim0pyh39	Liver-HCC	8376	3	0.8473993855225852	0.6019823425036588	cst	41.0	2.0			0.75	0.8688641687742253	0.0484077650632458	0.7000153083662434	0.44385542168674696	0.40173710137412505	0.9982935153583616	0.40173710137412505	0.008563547603250796	0.0865439064341818	1.0	0.953846153846154	0.8571428571428571	0.9491525423728814	0.6	0.7418072289156626	0.018568949174449186	0.1673417346082836	0.07196609215662261	0.018568949174449186	0.6265060240963856	0.6265060240963856	1.45951295302974	tracksig
sim0pyh39	Liver-HCC	8376	3	0.8473993855225852	0.6019823425036588	cst	41.0	2.0			0.75	0.8426712870412373	0.04927365566937968	0.7870848078545896	0.6398795180722892	0.6119910983112973	0.962178517397882	0.6119910983112973	0.008563436468174358	0.0848641238859391	1.0	0.9692307692307692	0.8571428571428571	0.9661016949152542	0.6666666666666666	0.7418072289156626	0.01668051794471903	0.10240797817136084	0.0426109918126485	0.10240797817136084	0.4457831325301205	0.4457831325301205	47.964651250839204	tracksigfreq
sim0pyh39	Liver-HCC	8376	3	0.8473993855225852	0.6019823425036588	var	41.0																										172801.0	pyclone
sim0pyh39	Liver-HCC	8376	3	0.8473993855225852	0.6019823425036588	var	41.0	1.0			0.5	0.6640811877117099	0.04006331675392042	0.4926976840408541	0.4043696275071633	0.3878159429682437	0.5975794251134644	0.3878159429682437															757.0	sciclone
sim0pyh39	Liver-HCC	8376	3	0.8473993855225852	0.6019823425036588	var	41.0	3.0			1.0	0.9661123628897652	0.16355896440226048	0.8974748093728644	0.9703915950334288	0.9840570317563188	0.81089258698941	0.9840570317563188															264.0	ccube
sim0pyh39	Liver-HCC	8376	3	0.8473993855225852	0.6019823425036588	var	41.0	2.0			0.75	0.9713585916823522	0.35755511459564393	0.8794926675837293	0.9703915950334288	0.9874270900842514	0.7715582450832073	0.9874270900842514															5472.0	dpclust
sim0pyh39	Liver-HCC	8376	3	0.8473993855225852	0.6019823425036588	var	41.0	2.0			0.75	0.9684263506697546	0.3482128903359309	0.9001774643772128	0.9664517669531996	0.9788723266364224	0.8214826021180031	0.9788723266364224															7564.0	phylogicndt
sim0pyh39	Liver-HCC	8376	3	0.8473993855225852	0.6019823425036588	var	41.0	3.0	664.4498256441293	1.0705289259793621e-126	1.0	0.9884605517678148	0.7024923511169044	0.8768122691614955	0.9718242597898761	0.9896305897602072	0.7639939485627837	0.9896305897602072	0.0075727383624579325	0.08222319653456507	1.0	0.9846153846153848	0.8571428571428571	0.9830508474576272	0.75	0.7628939828080229	0.002143298584328268	0.7527732540801366	0.2485269624824913	0.09435740452273222	0.04023400191021968	0.7618194842406877	970.6857118606567	clonesig
sim0pyh39	Liver-HCC	8376	3	0.8473993855225852	0.6019823425036588	var	41.0												0.02081778370562909	0.09362321720988327	0.827683615819209	0.9230769230769232	0.14285714285714285	1.0	0.5	0.6912607449856734	0.052597731076937326	0.11944976116105055	0.028288245230705264	0.11944976116105055	0.0	0.2380611270296084	7.14254093170166	deconstructsigs
sim0pyh39	Liver-HCC	8376	3	0.8473993855225852	0.6019823425036588	var	41.0	2.0			0.75	0.8813303710085791	0.08847797820493143	0.8477195827528157	0.7245702005730659	0.7014906027219702	0.9939485627836612	0.7014906027219702	0.027006293720942855	0.1019595741143267	1.0	0.9846153846153848	0.7142857142857143	1.0	0.8333333333333334	0.7520296084049666	0.00865544093397652	0.14674544234972542	0.04862785357996608	0.14674544234972542	0.1033906399235912	0.4880611270296084	3.9360172748565696	palimpsest
sim0pyh39	Liver-HCC	8376	3	0.8473993855225852	0.6019823425036588	var	41.0	3.0			1.0	0.9200355699987576	0.2025235314089268	0.9264552460355312	0.95855421686747	0.9638319937775474	0.8890784982935154	0.9638319937775474	0.007393727367905983	0.08242163720632811	1.0	0.953846153846154	0.8571428571428571	0.9491525423728814	0.6	0.7524096385542168	0.007218310225604706	0.1814893910505632	0.06063937945034587	0.07996660104569175	0.23060240963855425	0.6746987951807228	1.36752294626501	tracksig
sim0pyh39	Liver-HCC	8376	3	0.8473993855225852	0.6019823425036588	var	41.0	2.0			0.75	0.8509076926050771	0.10476082008717373	0.8467258052920963	0.7789156626506024	0.7660688571802592	0.9273827534039334	0.7660688571802592	0.007407385949321166	0.08126833690196987	1.0	0.953846153846154	0.8571428571428571	0.9491525423728814	0.6	0.7524096385542168	0.009782185305184932	0.11463335324571232	0.034814281386367	0.11463335324571232	0.3012048192771085	0.4673493975903614	47.9190309286118	tracksigfreq
sim0rn5bm	Uterus-AdenoCA	662	3	0.32472914451360696	0.516637516109231	cst	38.0	8.0			0.0	0.778046841874861	0.028584044962100482	0.5455393803658081	0.4803625377643505	0.10526315789473684	0.9858156028368794	0.10526315789473684															1262.0	pyclone
sim0rn5bm	Uterus-AdenoCA	662	3	0.32472914451360696	0.516637516109231	cst	38.0	3.0			1.0	0.41700151606576985	0.067747860909346	0.4983389324374767	0.5694864048338368	0.9789473684210528	0.01773049645390071	0.9789473684210528															15.0	sciclone
sim0rn5bm	Uterus-AdenoCA	662	3	0.32472914451360696	0.516637516109231	cst	38.0	1.0			0.5	0.7678025664153196	0.0	0.5	0.4259818731117825	0.0	1.0	0.0															167.0	ccube
sim0rn5bm	Uterus-AdenoCA	662	3	0.32472914451360696	0.516637516109231	cst	38.0	1.0			0.5	0.7763592086090688	0.0	0.5	0.4259818731117825	0.0	1.0	0.0															410.0	dpclust
sim0rn5bm	Uterus-AdenoCA	662	3	0.32472914451360696	0.516637516109231	cst	38.0	1.0			0.5	0.7659527005234152	0.0	0.5	0.4259818731117825	0.0	1.0	0.0															142.0	phylogicndt
sim0rn5bm	Uterus-AdenoCA	662	3	0.32472914451360696	0.516637516109231	cst	38.0	2.0	66.14027996156437	4.0944703069504095e-12	0.75	0.8300628934387946	0.36970137348161497	0.7132885405001866	0.6918429003021148	0.5684210526315789	0.8581560283687943	0.5684210526315789	0.03174886363767483	0.17294798185247162	0.9983164983164984	0.953846153846154	0.6666666666666666	1.0	0.8888888888888888	0.7643504531722054	0.01966611724725109	0.7789959176533848	0.3697902484319808	0.01966611724725109	0.6132930513595166	0.6132930513595166	295.0746569633484	clonesig
sim0rn5bm	Uterus-AdenoCA	662	3	0.32472914451360696	0.516637516109231	cst	38.0												0.05196123714760565	0.16892123640609238	0.6818181818181819	0.8923076923076924	0.3333333333333333	1.0	0.8	0.7356495468277946	0.16023619028408398	0.16023619028408398	2.7755575615628914e-17	0.16023619028408398	0.0	0.0	0.595970153808594	deconstructsigs
sim0rn5bm	Uterus-AdenoCA	662	3	0.32472914451360696	0.516637516109231	cst	38.0	2.0			0.75	0.7748955484369131	0.0	0.5013157894736842	0.42749244712990936	0.002631578947368421	1.0	0.002631578947368421	0.05809288806586664	0.17233782471201825	0.7272727272727273	0.8923076923076924	0.3333333333333333	1.0	0.8	0.729607250755287	0.15781894732405574	0.5508044843348934	0.015262276165554743	0.15781894732405574	0.0	0.0	0.4804074764251711	palimpsest
sim0rn5bm	Uterus-AdenoCA	662	3	0.32472914451360696	0.516637516109231	cst	38.0	1.0			0.5	0.7848069687228239	0.0	0.5	0.375	0.0	1.0	0.0	0.03473187350717116	0.18143637298433032	1.0	0.953846153846154	0.6666666666666666	1.0	0.8888888888888888	0.76	0.1853953891916521	0.1853953891916521	0.0	0.1853953891916521	0.0	0.0	0.6177630424499511	tracksig
sim0rn5bm	Uterus-AdenoCA	662	3	0.32472914451360696	0.516637516109231	cst	38.0	1.0			0.5	0.6104893540099914	0.0	0.5	0.455	0.0	1.0	0.0	0.031160638143447057	0.16655021550919302	1.0	0.953846153846154	0.6666666666666666	1.0	0.8888888888888888	0.76	0.1549687512007918	0.1549687512007918	0.0	0.1549687512007918	0.0	0.0	0.38054656982421897	tracksigfreq
sim0rn5bm	Uterus-AdenoCA	662	3	0.32472914451360696	0.516637516109231	var	38.0	8.0			0.0	0.778046841874861	0.028584044962100482	0.5455393803658081	0.4803625377643505	0.10526315789473684	0.9858156028368794	0.10526315789473684															1262.0	pyclone
sim0rn5bm	Uterus-AdenoCA	662	3	0.32472914451360696	0.516637516109231	var	38.0	3.0			1.0	0.41700151606576985	0.067747860909346	0.4983389324374767	0.5694864048338368	0.9789473684210528	0.01773049645390071	0.9789473684210528															15.0	sciclone
sim0rn5bm	Uterus-AdenoCA	662	3	0.32472914451360696	0.516637516109231	var	38.0	1.0			0.5	0.7678025664153196	0.0	0.5	0.4259818731117825	0.0	1.0	0.0															167.0	ccube
sim0rn5bm	Uterus-AdenoCA	662	3	0.32472914451360696	0.516637516109231	var	38.0	1.0			0.5	0.7763592086090688	0.0	0.5	0.4259818731117825	0.0	1.0	0.0															410.0	dpclust
sim0rn5bm	Uterus-AdenoCA	662	3	0.32472914451360696	0.516637516109231	var	38.0	1.0			0.5	0.7659527005234152	0.0	0.5	0.4259818731117825	0.0	1.0	0.0															142.0	phylogicndt
sim0rn5bm	Uterus-AdenoCA	662	3	0.32472914451360696	0.516637516109231	var	38.0	2.0	60.139057967372544	6.727062885520883e-11	0.75	0.8549333730671209	0.2932682416236496	0.7556270996640537	0.7462235649546828	0.6921052631578948	0.8191489361702128	0.6921052631578948	0.030861701643978688	0.16662951225154948	1.0	0.9692307692307692	0.75	1.0	0.9	0.6525679758308157	0.044207605648268866	0.6908182783852983	0.16731509533796432	0.3970270852144321	0.16163141993957705	0.17673716012084592	161.30697154998782	clonesig
sim0rn5bm	Uterus-AdenoCA	662	3	0.32472914451360696	0.516637516109231	var	38.0												0.041770154419761236	0.183555957803783	0.7727272727272727	0.9230769230769232	0.5	1.0	0.8571428571428571	0.6132930513595166	0.1944571227707584	0.6755767189437665	0.22428313901386648	0.24910278431792576	0.0	0.0	0.880775690078735	deconstructsigs
sim0rn5bm	Uterus-AdenoCA	662	3	0.32472914451360696	0.516637516109231	var	38.0	2.0			0.75	0.7748955484369131	0.0	0.5013157894736842	0.42749244712990936	0.002631578947368421	1.0	0.002631578947368421	0.043020624524730336	0.19409866843066734	0.7727272727272727	0.9230769230769232	0.5	1.0	0.8571428571428571	0.6117824773413897	0.195246917476675	0.6754328044816071	0.22361951372648226	0.2507986446706083	0.0	0.0	0.4815680980682371	palimpsest
sim0rn5bm	Uterus-AdenoCA	662	3	0.32472914451360696	0.516637516109231	var	38.0	1.0			0.5	0.7848069687228239	0.0	0.5	0.375	0.0	1.0	0.0	0.029859049543247463	0.16592797805734752	1.0	0.9692307692307692	0.75	1.0	0.9	0.6616666666666666	0.15016518062314488	0.5486716208166588	0.17326602548109446	0.2380788306589863	0.0	0.0	0.756365776062012	tracksig
sim0rn5bm	Uterus-AdenoCA	662	3	0.32472914451360696	0.516637516109231	var	38.0	1.0			0.5	0.6057971154504731	0.0	0.5	0.4583333333333333	0.0	1.0	0.0	0.03118730902934248	0.1554418541083786	1.0	0.9692307692307692	0.75	1.0	0.9	0.6616666666666666	0.1368695702540872	0.5356449420669711	0.18026197048847092	0.21747952289788802	0.0	0.0	0.436110973358154	tracksigfreq
sim0rs74g	Cervix-SCC	3662	3	0.9192712509562262	0.8904485093633431	cst	48.0	2.0			0.75	0.9775357175320276	0.2954575408099512	0.7152228040936306	0.7774440196613872	0.5808748728382502	0.8495707353490108	0.5808748728382502															172800.0	pyclone
sim0rs74g	Cervix-SCC	3662	3	0.9192712509562262	0.8904485093633431	cst	48.0	2.0			0.75	0.4904609334257707	0.025758515542835692	0.4999855702979012	0.2717094483888585	0.9928789420142421	0.007092198581560284	0.9928789420142421															455.0	sciclone
sim0rs74g	Cervix-SCC	3662	3	0.9192712509562262	0.8904485093633431	cst	48.0	2.0			0.75	0.9759696872351584	0.2315488966685123	0.6655715282231682	0.7853631895139268	0.4069175991861648	0.9242254572601716	0.4069175991861648															288.0	ccube
sim0rs74g	Cervix-SCC	3662	3	0.9192712509562262	0.8904485093633431	cst	48.0	2.0			0.75	0.9742168110857992	0.2254246826556713	0.6627903930081258	0.7831785909339158	0.4028484231943032	0.9227323628219484	0.4028484231943032															2294.0	dpclust
sim0rs74g	Cervix-SCC	3662	3	0.9192712509562262	0.8904485093633431	cst	48.0	2.0			0.75	0.979887035463054	0.21171701284962932	0.7082843957581233	0.7687056253413436	0.5778229908443541	0.8387458006718925	0.5778229908443541															1825.0	phylogicndt
sim0rs74g	Cervix-SCC	3662	3	0.9192712509562262	0.8904485093633431	cst	48.0	2.0	39.57546954854479	3.8413880589017e-07	0.75	0.9597004031140834	0.2434641120435229	0.6274717984762995	0.7842708902239214	0.28891149542217703	0.9660321015304218	0.28891149542217703	0.013523032294778824	0.02612984896387724	1.0	1.0	0.8571428571428571	1.0	0.8571428571428571	0.689787001638449	0.002072357301627914	0.10577575376230974	0.03144054940232137	0.002072357301627914	0.8975969415619879	0.8975969415619879	1123.746054649353	clonesig
sim0rs74g	Cervix-SCC	3662	3	0.9192712509562262	0.8904485093633431	cst	48.0												0.01324387518870498	0.024351462498615944	1.0	1.0	0.8571428571428571	1.0	0.8571428571428571	0.685417804478427	0.005255554566274245	0.005255554566274245	0.0	0.005255554566274245	1.0	1.0	0.36266469955444297	deconstructsigs
sim0rs74g	Cervix-SCC	3662	3	0.9192712509562262	0.8904485093633431	cst	48.0	2.0			0.75	0.9339187609516548	0.14562479914817827	0.5534552111540079	0.755598033861278	0.11698880976602236	0.9899216125419932	0.11698880976602236	0.013236655942608104	0.0243677876614642	1.0	1.0	0.8571428571428571	1.0	0.8571428571428571	0.6895139268159476	0.003873765826437947	0.08232187875203667	0.01514536223921755	0.003873765826437947	0.9612233752048062	1.0	0.8444118499755859	palimpsest
sim0rs74g	Cervix-SCC	3662	3	0.9192712509562262	0.8904485093633431	cst	48.0	2.0			0.75	0.9586859050231232	0.22391164871655803	0.7175695264276809	0.7736111111111111	0.5940996948118006	0.8410393580435613	0.5940996948118006	0.01353830827274245	0.025805041896722454	1.0	1.0	0.8571428571428571	1.0	0.8571428571428571	0.6880555555555555	0.002231702441276129	0.02791409302558689	0.011503225137954957	0.002231702441276129	1.0	1.0	1.0434437235196399	tracksig
sim0rs74g	Cervix-SCC	3662	3	0.9192712509562262	0.8904485093633431	cst	48.0	1.0			0.5	0.8987914736218375	0.009905993062634368	0.5	0.7402777777777778	0.0	1.0	0.0	0.013768151341048404	0.02494251581202506	1.0	1.0	0.8571428571428571	1.0	0.8571428571428571	0.6880555555555555	0.005623423223943379	0.005623423223943379	0.0	0.005623423223943379	1.0	1.0	29.4181933403015	tracksigfreq
sim0rs74g	Cervix-SCC	3662	3	0.9192712509562262	0.8904485093633431	var	48.0	2.0			0.75	0.9775357175320276	0.2954575408099512	0.7152228040936306	0.7774440196613872	0.5808748728382502	0.8495707353490108	0.5808748728382502															172800.0	pyclone
sim0rs74g	Cervix-SCC	3662	3	0.9192712509562262	0.8904485093633431	var	48.0	2.0			0.75	0.4904609334257707	0.025758515542835692	0.4999855702979012	0.2717094483888585	0.9928789420142421	0.007092198581560284	0.9928789420142421															455.0	sciclone
sim0rs74g	Cervix-SCC	3662	3	0.9192712509562262	0.8904485093633431	var	48.0	2.0			0.75	0.9759696872351584	0.2315488966685123	0.6655715282231682	0.7853631895139268	0.4069175991861648	0.9242254572601716	0.4069175991861648															288.0	ccube
sim0rs74g	Cervix-SCC	3662	3	0.9192712509562262	0.8904485093633431	var	48.0	2.0			0.75	0.9742168110857992	0.2254246826556713	0.6627903930081258	0.7831785909339158	0.4028484231943032	0.9227323628219484	0.4028484231943032															2294.0	dpclust
sim0rs74g	Cervix-SCC	3662	3	0.9192712509562262	0.8904485093633431	var	48.0	2.0			0.75	0.979887035463054	0.21171701284962932	0.7082843957581233	0.7687056253413436	0.5778229908443541	0.8387458006718925	0.5778229908443541															1825.0	phylogicndt
sim0rs74g	Cervix-SCC	3662	3	0.9192712509562262	0.8904485093633431	var	48.0	2.0	168.27031967614312	5.746212897087438e-34	0.75	0.9751158077565012	0.3069511221520756	0.7143359470080582	0.8143091206990716	0.4984740590030519	0.9301978350130644	0.4984740590030519	0.017197450014875063	0.06315015124946723	1.0	1.0	0.8571428571428571	1.0	0.8571428571428571	0.7359366466411796	0.0006789431799331114	0.4070860548966999	0.09445732160513598	0.14738984490670015	0.1215182960131076	0.1215182960131076	1896.9447448253632	clonesig
sim0rs74g	Cervix-SCC	3662	3	0.9192712509562262	0.8904485093633431	var	48.0												0.016978696376517558	0.06291542429437501	1.0	1.0	0.8571428571428571	1.0	0.8571428571428571	0.7291097760786456	0.02003550743723093	0.21482355876697806	0.0418988270504519	0.06724683750134786	0.2091753140360459	0.9407427635172038	0.47510910034179704	deconstructsigs
sim0rs74g	Cervix-SCC	3662	3	0.9192712509562262	0.8904485093633431	var	48.0	2.0			0.75	0.9339187609516548	0.14562479914817827	0.5534552111540079	0.755598033861278	0.11698880976602236	0.9899216125419932	0.11698880976602236	0.01700118585393373	0.0630826696860278	1.0	1.0	0.8571428571428571	1.0	0.8571428571428571	0.7351174221736756	0.015868513479236124	0.33037373606391673	0.058916616804892526	0.07382942760266575	0.1925177498634626	0.9167121791370836	1.03905367851257	palimpsest
sim0rs74g	Cervix-SCC	3662	3	0.9192712509562262	0.8904485093633431	var	48.0	4.0			0.75	0.9097606514184172	0.16457147278078302	0.7161312429762204	0.6463888888888889	0.8697863682604272	0.5624761176920138	0.8697863682604272	0.017391734758255072	0.06481295009098571	1.0	1.0	0.8571428571428571	1.0	0.8571428571428571	0.7363888888888889	0.0015115209602438724	0.2777244389674006	0.060371195011024135	0.09197077876270532	0.3886111111111111	0.6002777777777778	37.3043649196625	tracksig
sim0rs74g	Cervix-SCC	3662	3	0.9192712509562262	0.8904485093633431	var	48.0	2.0			0.75	0.9277495160883336	0.09967591198355827	0.6595768639285507	0.6894444444444444	0.5976394849785408	0.7215142428785607	0.5976394849785408	0.017882368650586414	0.06549998763519521	1.0	1.0	0.8571428571428571	1.0	0.8571428571428571	0.7363888888888889	0.00565122402480045	0.2484618464194617	0.050127768623675316	0.09680308678394678	0.37972222222222224	0.9472222222222222	36.6809253692627	tracksigfreq
sim0tpwd4	Cervix-SCC	784	2	0.559774846414104	1.0	cst	49.0	2.0			1.0	0.9606863257566826	0.7994738343773924	0.9596354166666669	0.9591836734693876	0.9609375	0.9583333333333334	0.9609375															2969.0	pyclone
sim0tpwd4	Cervix-SCC	784	2	0.559774846414104	1.0	cst	49.0	2.0			1.0	0.4788910129797328	0.0022201208270067733	0.5549834280303031	0.5943877551020408	0.44140625	0.6685606060606061	0.44140625															80.0	sciclone
sim0tpwd4	Cervix-SCC	784	2	0.559774846414104	1.0	cst	49.0	2.0			1.0	0.9579581595952014	0.8097347103909721	0.9605823863636364	0.9604591836734694	0.9609375	0.9602272727272728	0.9609375															148.0	ccube
sim0tpwd4	Cervix-SCC	784	2	0.559774846414104	1.0	cst	49.0	2.0			1.0	0.9452936409797214	0.7873629892088596	0.9527698863636364	0.9553571428571428	0.9453125	0.9602272727272728	0.9453125															544.0	dpclust
sim0tpwd4	Cervix-SCC	784	2	0.559774846414104	1.0	cst	49.0	2.0			1.0	0.9505884413278646	0.7809480640967439	0.9467921401515152	0.9540816326530612	0.92578125	0.9678030303030304	0.92578125															257.0	phylogicndt
sim0tpwd4	Cervix-SCC	784	2	0.559774846414104	1.0	cst	49.0	2.0	343.5635276748544	2.248111799116272e-74	1.0	0.9536210227235552	0.8941121597224448	0.9808238636363636	0.9795918367346941	0.984375	0.9772727272727272	0.984375	0.033475377866255214	0.16111183720987066	1.0	1.0	0.8	1.0	0.8	0.8966836734693877	0.003325005350069521	0.6294469992250535	0.2959010676424553	0.003325005350069521	0.6632653061224489	0.6632653061224489	21.403806686401367	clonesig
sim0tpwd4	Cervix-SCC	784	2	0.559774846414104	1.0	cst	49.0												0.02339559544527467	0.15641354017318718	1.0	1.0	0.8	1.0	0.8	0.8418367346938775	0.11793396752768892	0.11793396752768892	0.0	0.11793396752768892	0.0	0.0	0.22652959823608398	deconstructsigs
sim0tpwd4	Cervix-SCC	784	2	0.559774846414104	1.0	cst	49.0	2.0			1.0	0.9128953472371674	0.7498823981302148	0.9230587121212122	0.9451530612244898	0.859375	0.9867424242424242	0.859375	0.02405107905212786	0.15157179092418027	1.0	1.0	0.8	1.0	0.8	0.8877551020408163	0.013264491901563312	0.5576596890496852	0.2469100392707685	0.013264491901563312	0.7104591836734694	0.7104591836734694	0.453617811203003	palimpsest
sim0tpwd4	Cervix-SCC	784	2	0.559774846414104	1.0	cst	49.0	1.0			0.6666666666666666	0.6672752336343731	0.015210885087361348	0.5	0.6342857142857142	0.0	1.0	0.0	0.03145490561076178	0.16469720010090289	1.0	1.0	0.8	1.0	0.8	0.8428571428571429	0.13109713939223755	0.13109713939223755	0.0	0.13109713939223755	0.0	0.0	0.554614543914795	tracksig
sim0tpwd4	Cervix-SCC	784	2	0.559774846414104	1.0	cst	49.0	1.0			0.6666666666666666	0.6128696503099262	0.027439695109713967	0.5	0.7528571428571429	0.0	1.0	0.0	0.041720430270813416	0.1240948507001108	1.0	1.0	0.8	1.0	0.8	0.8428571428571429	0.0740480742250813	0.0740480742250813	0.0	0.0740480742250813	0.0	1.0	0.33577322959899897	tracksigfreq
sim0tpwd4	Cervix-SCC	784	2	0.559774846414104	1.0	var	49.0	2.0			1.0	0.9606863257566826	0.7994738343773924	0.9596354166666669	0.9591836734693876	0.9609375	0.9583333333333334	0.9609375															2969.0	pyclone
sim0tpwd4	Cervix-SCC	784	2	0.559774846414104	1.0	var	49.0	2.0			1.0	0.4788910129797328	0.0022201208270067733	0.5549834280303031	0.5943877551020408	0.44140625	0.6685606060606061	0.44140625															80.0	sciclone
sim0tpwd4	Cervix-SCC	784	2	0.559774846414104	1.0	var	49.0	2.0			1.0	0.9579581595952014	0.8097347103909721	0.9605823863636364	0.9604591836734694	0.9609375	0.9602272727272728	0.9609375															148.0	ccube
sim0tpwd4	Cervix-SCC	784	2	0.559774846414104	1.0	var	49.0	2.0			1.0	0.9452936409797214	0.7873629892088596	0.9527698863636364	0.9553571428571428	0.9453125	0.9602272727272728	0.9453125															544.0	dpclust
sim0tpwd4	Cervix-SCC	784	2	0.559774846414104	1.0	var	49.0	2.0			1.0	0.9505884413278646	0.7809480640967439	0.9467921401515152	0.9540816326530612	0.92578125	0.9678030303030304	0.92578125															257.0	phylogicndt
sim0tpwd4	Cervix-SCC	784	2	0.559774846414104	1.0	var	49.0	2.0	155.9354474417305	9.065631428054867e-34	1.0	0.9573616261436128	0.8206113082694264	0.963482481060606	0.9630102040816326	0.96484375	0.9621212121212122	0.96484375	0.036719411292878514	0.2228962406544752	0.9959016393442622	0.9846153846153848	0.6	1.0	0.75	0.9732142857142856	0.0022532002537072326	0.6322099933560075	0.1094461055012028	0.3118378410217417	0.011479591836734694	0.011479591836734694	54.74944734573364	clonesig
sim0tpwd4	Cervix-SCC	784	2	0.559774846414104	1.0	var	49.0												0.03886334373919048	0.220146614316116	0.875	0.9846153846153848	0.6	1.0	0.75	0.9732142857142856	0.022036024533179654	0.4480101573612055	0.1997579666804332	0.4480101573612055	0.32653061224489793	0.32653061224489793	0.12925076484680198	deconstructsigs
sim0tpwd4	Cervix-SCC	784	2	0.559774846414104	1.0	var	49.0	2.0			1.0	0.9128953472371674	0.7498823981302148	0.9230587121212122	0.9451530612244898	0.859375	0.9867424242424242	0.859375	0.029514927299796826	0.21592650151356546	1.0	0.9846153846153848	0.6	1.0	0.75	0.9706632653061223	0.0004888132529474731	0.5856283681560001	0.12269096141922915	0.3529636442988465	0.04591836734693878	0.04591836734693878	0.44875168800354	palimpsest
sim0tpwd4	Cervix-SCC	784	2	0.559774846414104	1.0	var	49.0	1.0			0.6666666666666666	0.6672752336343731	0.015210885087361348	0.5	0.6342857142857142	0.0	1.0	0.0	0.03412592820259265	0.2274751828422324	1.0	0.9846153846153848	0.6	1.0	0.75	0.97	0.020887215178547303	0.4443713418714128	0.20396261159612586	0.4443713418714128	0.3657142857142857	0.3657142857142857	0.63042426109314	tracksig
sim0tpwd4	Cervix-SCC	784	2	0.559774846414104	1.0	var	49.0	1.0			0.6666666666666666	0.6136245597295966	0.02723519758952823	0.5	0.7514285714285714	0.0	1.0	0.0	0.03692690187603899	0.20372742387749448	1.0	0.9846153846153848	0.6	1.0	0.75	0.97	0.01215635376008728	0.3984513623693403	0.16695081857621186	0.3984513623693403	0.2485714285714285	0.2485714285714285	0.3690991401672361	tracksigfreq
sim0wn96s	CNS-Medullo	189	1	0.4622151462147011	0.6671378797074755	cst	44.0	1.0			1.0	0.9876315916991746	0.37970247895177095		0.9894179894179894	0.0	0.9894179894179894	0.0															394.0	pyclone
sim0wn96s	CNS-Medullo	189	1	0.4622151462147011	0.6671378797074755	cst	44.0	4.0			0.0	0.2541880211543579	0.0		0.052910052910052914	0.0	0.052910052910052914	0.0															14.0	sciclone
sim0wn96s	CNS-Medullo	189	1	0.4622151462147011	0.6671378797074755	cst	44.0	1.0			1.0	1.0	1.0		1.0	0.0	1.0	0.0															73.0	ccube
sim0wn96s	CNS-Medullo	189	1	0.4622151462147011	0.6671378797074755	cst	44.0	1.0			1.0	0.954598825831703	1.0		1.0	0.0	1.0	0.0															163.0	dpclust
sim0wn96s	CNS-Medullo	189	1	0.4622151462147011	0.6671378797074755	cst	44.0	1.0			1.0	1.0	1.0		1.0	0.0	1.0	0.0															54.0	phylogicndt
sim0wn96s	CNS-Medullo	189	1	0.4622151462147011	0.6671378797074755	cst	44.0	1.0	0.0022526043999278045		1.0	0.99999	1.0		1.0	0.0	1.0	0.0	0.05219432026621873	0.4306282861420079	1.0	0.9230769230769232	0.14285714285714285	1.0	0.5	1.0	0.5376845000765726	0.5376845000765726	0.0	0.5376845000765726	0.0	0.0	2.0342376232147217	clonesig
sim0wn96s	CNS-Medullo	189	1	0.4622151462147011	0.6671378797074755	cst	44.0												0.05086142264609258	0.4184317375251969	0.5833333333333334	0.9230769230769232	0.14285714285714285	1.0	0.5	1.0	0.5385332596375656	0.5385332596375656	2.220446049250313e-16	0.5385332596375656	0.0	0.0	0.0583109855651855	deconstructsigs
sim0wn96s	CNS-Medullo	189	1	0.4622151462147011	0.6671378797074755	cst	44.0	2.0			0.5	0.9566243560957862	0.3800550151223521		0.9894179894179894	0.0	0.9894179894179894	0.0	0.05264784190265477	0.43247785027295815	0.5833333333333334	0.9230769230769232	0.14285714285714285	1.0	0.5	1.0	0.5385332596375656	0.5385332596375656	2.220446049250313e-16	0.5385332596375656	0.0	0.0	0.42839503288269	palimpsest
sim0wn96s	CNS-Medullo	189	1	0.4622151462147011	0.6671378797074755	cst	44.0	1.0			1.0	0.8199624695581131	1.0		1.0	0.0	1.0	0.0	0.051428055057303766	0.4265466937854803	1.0	0.9230769230769232	0.14285714285714285	1.0	0.5	0.99	0.5357641755499333	0.5357641755499333	1.1102230246251563e-16	0.5357641755499333	0.0	0.0	0.0153703689575195	tracksig
sim0wn96s	CNS-Medullo	189	1	0.4622151462147011	0.6671378797074755	cst	44.0	1.0			1.0	0.7072493128630184	1.0		1.0	0.0	1.0	0.0	0.05251207809155696	0.4320034743103451	1.0	0.9230769230769232	0.14285714285714285	1.0	0.5	0.99	0.5384096033575398	0.5384096033575398	0.0	0.5384096033575398	0.0	0.0	0.0088200569152832	tracksigfreq
sim0wn96s	CNS-Medullo	189	1	0.4622151462147011	0.6671378797074755	var	44.0	1.0			1.0	0.9876315916991746	0.37970247895177095		0.9894179894179894	0.0	0.9894179894179894	0.0															394.0	pyclone
sim0wn96s	CNS-Medullo	189	1	0.4622151462147011	0.6671378797074755	var	44.0	4.0			0.0	0.2541880211543579	0.0		0.052910052910052914	0.0	0.052910052910052914	0.0															14.0	sciclone
sim0wn96s	CNS-Medullo	189	1	0.4622151462147011	0.6671378797074755	var	44.0	1.0			1.0	1.0	1.0		1.0	0.0	1.0	0.0															73.0	ccube
sim0wn96s	CNS-Medullo	189	1	0.4622151462147011	0.6671378797074755	var	44.0	1.0			1.0	0.954598825831703	1.0		1.0	0.0	1.0	0.0															163.0	dpclust
sim0wn96s	CNS-Medullo	189	1	0.4622151462147011	0.6671378797074755	var	44.0	1.0			1.0	1.0	1.0		1.0	0.0	1.0	0.0															54.0	phylogicndt
sim0wn96s	CNS-Medullo	189	1	0.4622151462147011	0.6671378797074755	var	44.0	1.0	0.0015420784775415086		1.0	0.99999	1.0		1.0	0.0	1.0	0.0	0.07402332580063505	0.4297109216681837	1.0	0.9230769230769232	0.14285714285714285	1.0	0.5	1.0	0.5377509268983227	0.5377509268983227	0.0	0.5377509268983227	0.0	0.0	2.710355281829834	clonesig
sim0wn96s	CNS-Medullo	189	1	0.4622151462147011	0.6671378797074755	var	44.0												0.07268848037795843	0.43247785027295815	0.5833333333333334	0.9230769230769232	0.14285714285714285	1.0	0.5	1.0	0.5385332596375656	0.5385332596375656	2.220446049250313e-16	0.5385332596375656	0.0	0.0	0.0456557273864746	deconstructsigs
sim0wn96s	CNS-Medullo	189	1	0.4622151462147011	0.6671378797074755	var	44.0	2.0			0.5	0.9566243560957862	0.3800550151223521		0.9894179894179894	0.0	0.9894179894179894	0.0	0.07268848037795843	0.43247785027295815	0.5833333333333334	0.9230769230769232	0.14285714285714285	1.0	0.5	1.0	0.5385332596375656	0.5385332596375656	2.220446049250313e-16	0.5385332596375656	0.0	0.0	0.4210469722747801	palimpsest
sim0wn96s	CNS-Medullo	189	1	0.4622151462147011	0.6671378797074755	var	44.0	1.0			1.0	0.8199624695581131	1.0		1.0	0.0	1.0	0.0	0.0758671325879961	0.4261501027992056	1.0	0.9230769230769232	0.14285714285714285	1.0	0.5	0.98	0.5367191378842844	0.5367191378842844	2.220446049250313e-16	0.5367191378842844	0.0	0.0	0.0149405002593994	tracksig
sim0wn96s	CNS-Medullo	189	1	0.4622151462147011	0.6671378797074755	var	44.0	1.0			1.0	0.7001679401229727	1.0		1.0	0.0	1.0	0.0	0.0757858816111075	0.42642515496029776	1.0	0.9230769230769232	0.14285714285714285	1.0	0.5	0.98	0.5368624040016625	0.5368624040016625	1.1102230246251563e-16	0.5368624040016625	0.0	0.0	0.00954484939575195	tracksigfreq
sim0xm49y	CNS-GBM	279	5	0.3847620920180339	0.1493773687929852	cst	77.0	1.0			0.3333333333333333	0.8874142905470149	0.12720681515147428	0.6861202805859294	0.6702508960573477	0.4256756756756757	0.9465648854961832	0.4256756756756757															737.0	pyclone
sim0xm49y	CNS-GBM	279	5	0.3847620920180339	0.1493773687929852	cst	77.0	1.0			0.3333333333333333	0.3342289971065632	0.08787686231926117	0.4762997730554982	0.4946236559139785	0.777027027027027	0.17557251908396945	0.777027027027027															8.0	sciclone
sim0xm49y	CNS-GBM	279	5	0.3847620920180339	0.1493773687929852	cst	77.0	1.0			0.3333333333333333	0.8492030442856224	0.003950233034230297	0.5	0.4695340501792114	0.0	1.0	0.0															55.0	ccube
sim0xm49y	CNS-GBM	279	5	0.3847620920180339	0.1493773687929852	cst	77.0	1.0			0.3333333333333333	0.8514972728740868	0.003950233034230297	0.5	0.4695340501792114	0.0	1.0	0.0															210.0	dpclust
sim0xm49y	CNS-GBM	279	5	0.3847620920180339	0.1493773687929852	cst	77.0	2.0			0.5	0.8630732443049064	0.06255332724148306	0.5574324324324325	0.5304659498207885	0.11486486486486487	1.0	0.11486486486486487															88.0	phylogicndt
sim0xm49y	CNS-GBM	279	5	0.3847620920180339	0.1493773687929852	cst	77.0	2.0	0.4230438686895468		0.5	0.8920025271721662	0.11476011008041508	0.6949401691768105	0.6810035842293907	0.4662162162162162	0.9236641221374046	0.4662162162162162	0.04711031657925732	0.0202468302813272	1.0	0.9846153846153848	0.6666666666666666	1.0	0.8	0.5161290322580645	0.003728295726425857	0.006377490972627742	0.0011935436519731216	0.006377490972627742	1.0	1.0	444.87631702423096	clonesig
sim0xm49y	CNS-GBM	279	5	0.3847620920180339	0.1493773687929852	cst	77.0												0.046900530524771125	0.02190371933732565	0.9	0.9846153846153848	0.6666666666666666	1.0	0.8	0.5053763440860215	0.003452681374689237	0.003452681374689237	0.0	0.003452681374689237	1.0	1.0	0.0998508930206299	deconstructsigs
sim0xm49y	CNS-GBM	279	5	0.3847620920180339	0.1493773687929852	cst	77.0	2.0			0.5	0.8605554262471828	0.06719072780461338	0.5337837837837838	0.5053763440860215	0.06756756756756757	1.0	0.06756756756756757	0.05451238454248359	0.03491591915816193	1.0	0.9692307692307692	0.5	1.0	0.75	0.4695340501792114	0.017849100010159942	0.18316266571934006	0.03073126447332459	0.017849100010159942	0.96415770609319	0.96415770609319	0.368642807006836	palimpsest
sim0xm49y	CNS-GBM	279	5	0.3847620920180339	0.1493773687929852	cst	77.0	1.0			0.3333333333333333	0.8562193321075062	0.014164047392903048	0.5	0.275	0.0	1.0	0.0	0.048174706517752	0.019771541793483442	1.0	0.9846153846153848	0.6666666666666666	1.0	0.8	0.525	0.0028421582327059487	0.0028421582327059487	0.0	0.0028421582327059487	1.0	1.0	0.0441248416900635	tracksig
sim0xm49y	CNS-GBM	279	5	0.3847620920180339	0.1493773687929852	cst	77.0	1.0			0.3333333333333333	0.7470787744243083	0.022342733147121485	0.5	0.605	0.0	1.0	0.0	0.04732233969721096	0.021585614517612955	1.0	0.9846153846153848	0.6666666666666666	1.0	0.8	0.525	0.002989596122366489	0.002989596122366489	0.0	0.002989596122366489	1.0	1.0	0.0156323909759521	tracksigfreq
sim0xm49y	CNS-GBM	279	5	0.3847620920180339	0.1493773687929852	var	77.0	1.0			0.3333333333333333	0.8874142905470149	0.12720681515147428	0.6861202805859294	0.6702508960573477	0.4256756756756757	0.9465648854961832	0.4256756756756757															737.0	pyclone
sim0xm49y	CNS-GBM	279	5	0.3847620920180339	0.1493773687929852	var	77.0	1.0			0.3333333333333333	0.3342289971065632	0.08787686231926117	0.4762997730554982	0.4946236559139785	0.777027027027027	0.17557251908396945	0.777027027027027															8.0	sciclone
sim0xm49y	CNS-GBM	279	5	0.3847620920180339	0.1493773687929852	var	77.0	1.0			0.3333333333333333	0.8492030442856224	0.003950233034230297	0.5	0.4695340501792114	0.0	1.0	0.0															55.0	ccube
sim0xm49y	CNS-GBM	279	5	0.3847620920180339	0.1493773687929852	var	77.0	1.0			0.3333333333333333	0.8514972728740868	0.003950233034230297	0.5	0.4695340501792114	0.0	1.0	0.0															210.0	dpclust
sim0xm49y	CNS-GBM	279	5	0.3847620920180339	0.1493773687929852	var	77.0	2.0			0.5	0.8630732443049064	0.06255332724148306	0.5574324324324325	0.5304659498207885	0.11486486486486487	1.0	0.11486486486486487															88.0	phylogicndt
sim0xm49y	CNS-GBM	279	5	0.3847620920180339	0.1493773687929852	var	77.0	2.0	7.5342062500053535		0.5	0.8932447846563992	0.11112974989841268	0.7061326593769341	0.6989247311827957	0.5878378378378378	0.8244274809160306	0.5878378378378378	0.05371893833223605	0.03667241496149154	1.0	1.0	0.8333333333333334	1.0	0.8333333333333334	0.5125448028673835	0.031766215793834096	0.3718616708187729	0.06667655740257675	0.13593304600674228	0.2867383512544803	0.3154121863799283	423.7480700016022	clonesig
sim0xm49y	CNS-GBM	279	5	0.3847620920180339	0.1493773687929852	var	77.0												0.05367277034607637	0.038565383766213095	1.0	1.0	0.8333333333333334	1.0	0.8333333333333334	0.5089605734767025	0.02909528382601345	0.1741700520765801	0.03785795559791512	0.031990486282508564	0.5017921146953405	0.5017921146953405	0.335178852081299	deconstructsigs
sim0xm49y	CNS-GBM	279	5	0.3847620920180339	0.1493773687929852	var	77.0	2.0			0.5	0.8605554262471828	0.06719072780461338	0.5337837837837838	0.5053763440860215	0.06756756756756757	1.0	0.06756756756756757	0.053575411158108516	0.03906966945655931	1.0	1.0	0.8333333333333334	1.0	0.8333333333333334	0.5197132616487455	0.02665313869225472	0.5258174767213607	0.04543522867289878	0.0932659964945527	0.4910394265232975	0.9605734767025088	0.36734652519226096	palimpsest
sim0xm49y	CNS-GBM	279	5	0.3847620920180339	0.1493773687929852	var	77.0	1.0			0.3333333333333333	0.8562193321075062	0.014164047392903048	0.5	0.275	0.0	1.0	0.0	0.06042228944239397	0.03189005327846292	1.0	1.0	0.8333333333333334	1.0	0.8333333333333334	0.605	0.008211395406874322	0.19646307878214908	0.02595116802962105	0.04739164113206951	0.685	0.975	0.0389852523803711	tracksig
sim0xm49y	CNS-GBM	279	5	0.3847620920180339	0.1493773687929852	var	77.0	1.0			0.3333333333333333	0.7545223539416323	0.021624448407461888	0.5	0.62	0.0	1.0	0.0	0.05607444389562937	0.04436810284352626	1.0	1.0	0.8333333333333334	1.0	0.8333333333333334	0.605	0.02097395548015546	0.13039637605218246	0.052377534765393766	0.13039637605218246	0.375	0.38	0.0123035907745361	tracksigfreq
sim0zh5xa	Bladder-TCC	164	1	0.31992496353853506	0.9305454839345076	cst	48.0	1.0			1.0	0.9815624774603232	0.2894308191521884		0.975609756097561	0.0	0.975609756097561	0.0															204.0	pyclone
sim0zh5xa	Bladder-TCC	164	1	0.31992496353853506	0.9305454839345076	cst	48.0	1.0			1.0	0.16702924111001038	0.0		0.9268292682926828	0.0	0.9268292682926828	0.0															27.0	sciclone
sim0zh5xa	Bladder-TCC	164	1	0.31992496353853506	0.9305454839345076	cst	48.0	1.0			1.0	1.0	1.0		1.0	0.0	1.0	0.0															26.0	ccube
sim0zh5xa	Bladder-TCC	164	1	0.31992496353853506	0.9305454839345076	cst	48.0	1.0			1.0	0.9863013698630141	1.0		1.0	0.0	1.0	0.0															91.0	dpclust
sim0zh5xa	Bladder-TCC	164	1	0.31992496353853506	0.9305454839345076	cst	48.0	1.0			1.0	0.99	1.0		1.0	0.0	1.0	0.0															40.0	phylogicndt
sim0zh5xa	Bladder-TCC	164	1	0.31992496353853506	0.9305454839345076	cst	48.0	1.0	0.0005132987757860974		1.0	0.99999	1.0		1.0	0.0	1.0	0.0	0.06402865020824221	0.4337898231416837	1.0	0.8923076923076924	0.1111111111111111	1.0	0.5	0.9939024390243902	0.5546688307304497	0.5546688307304497	1.1102230246251563e-16	0.5546688307304497	0.0	0.0	0.6284213066101074	clonesig
sim0zh5xa	Bladder-TCC	164	1	0.31992496353853506	0.9305454839345076	cst	48.0												0.049172527299475625	0.393122822866389	0.625	0.9076923076923076	0.2222222222222222	1.0	0.6666666666666666	0.9878048780487804	0.5389802687574977	0.5389802687574977	0.0	0.5389802687574977	0.0	0.0	0.032371997833252	deconstructsigs
sim0zh5xa	Bladder-TCC	164	1	0.31992496353853506	0.9305454839345076	cst	48.0																											palimpsest
sim0zh5xa	Bladder-TCC	164	1	0.31992496353853506	0.9305454839345076	cst	48.0	1.0			1.0	0.840294024508511	1.0		1.0	0.0	1.0	0.0	0.058749161003012286	0.4246205237625357	1.0	0.8923076923076924	0.1111111111111111	1.0	0.5	0.97	0.5495600174106171	0.5495600174106171	2.220446049250313e-16	0.5495600174106171	0.0	0.0	0.0102963447570801	tracksig
sim0zh5xa	Bladder-TCC	164	1	0.31992496353853506	0.9305454839345076	cst	48.0	1.0			1.0	0.450614036292373	1.0		1.0	0.0	1.0	0.0	0.06276387858364872	0.4319211655544049	1.0	0.8923076923076924	0.1111111111111111	1.0	0.5	0.97	0.5545597505054107	0.5545597505054107	2.220446049250313e-16	0.5545597505054107	0.0	0.0	0.00760126113891602	tracksigfreq
sim0zh5xa	Bladder-TCC	164	1	0.31992496353853506	0.9305454839345076	var	48.0	1.0			1.0	0.9815624774603232	0.2894308191521884		0.975609756097561	0.0	0.975609756097561	0.0															204.0	pyclone
sim0zh5xa	Bladder-TCC	164	1	0.31992496353853506	0.9305454839345076	var	48.0	1.0			1.0	0.16702924111001038	0.0		0.9268292682926828	0.0	0.9268292682926828	0.0															27.0	sciclone
sim0zh5xa	Bladder-TCC	164	1	0.31992496353853506	0.9305454839345076	var	48.0	1.0			1.0	1.0	1.0		1.0	0.0	1.0	0.0															26.0	ccube
sim0zh5xa	Bladder-TCC	164	1	0.31992496353853506	0.9305454839345076	var	48.0	1.0			1.0	0.9863013698630141	1.0		1.0	0.0	1.0	0.0															91.0	dpclust
sim0zh5xa	Bladder-TCC	164	1	0.31992496353853506	0.9305454839345076	var	48.0	1.0			1.0	0.99	1.0		1.0	0.0	1.0	0.0															40.0	phylogicndt
sim0zh5xa	Bladder-TCC	164	1	0.31992496353853506	0.9305454839345076	var	48.0	1.0	0.0029959599855828856		1.0	0.99999	1.0		1.0	0.0	1.0	0.0	0.02882229881389113	0.4322065850216158	1.0	0.8923076923076924	0.1111111111111111	1.0	0.5	0.9878048780487804	0.552554356231119	0.552554356231119	0.0	0.552554356231119	0.0	0.0	0.3647704124450684	clonesig
sim0zh5xa	Bladder-TCC	164	1	0.31992496353853506	0.9305454839345076	var	48.0												0.029492114241033863	0.4327095907735129	0.5625	0.8923076923076924	0.1111111111111111	1.0	0.5	1.0	0.5578215278153269	0.5578215278153269	1.1102230246251563e-16	0.5578215278153269	0.0	0.0	0.0316541194915771	deconstructsigs
sim0zh5xa	Bladder-TCC	164	1	0.31992496353853506	0.9305454839345076	var	48.0																											palimpsest
sim0zh5xa	Bladder-TCC	164	1	0.31992496353853506	0.9305454839345076	var	48.0	1.0			1.0	0.840294024508511	1.0		1.0	0.0	1.0	0.0	0.031304395705379906	0.42026873820261135	1.0	0.8923076923076924	0.1111111111111111	1.0	0.5	0.95	0.5453182089581738	0.5453182089581738	2.220446049250313e-16	0.5453182089581738	0.0	0.0	0.0100579261779785	tracksig
sim0zh5xa	Bladder-TCC	164	1	0.31992496353853506	0.9305454839345076	var	48.0	1.0			1.0	0.4339221182324797	1.0		1.0	0.0	1.0	0.0	0.029386924855671636	0.4265048224884088	1.0	0.8923076923076924	0.1111111111111111	1.0	0.5	0.95	0.5492176684301179	0.5492176684301179	0.0	0.5492176684301179	0.0	0.0	0.00664639472961426	tracksigfreq
sim11d1m1	Head-SCC	1310	1	0.5640611371174461	0.8744182327332973	cst	46.0	5.0			0.0	0.9848622034019526	0.09513171265858128		0.9656488549618321	0.0	0.9656488549618321	0.0															4545.0	pyclone
sim11d1m1	Head-SCC	1310	1	0.5640611371174461	0.8744182327332973	cst	46.0	3.0			0.0	0.2811281336449353	0.0		0.3435114503816794	0.0	0.3435114503816794	0.0															460.0	sciclone
sim11d1m1	Head-SCC	1310	1	0.5640611371174461	0.8744182327332973	cst	46.0	1.0			1.0	0.9941952482777241	1.0		1.0	0.0	1.0	0.0															308.0	ccube
sim11d1m1	Head-SCC	1310	1	0.5640611371174461	0.8744182327332973	cst	46.0	1.0			1.0	0.9792563600782779	1.0		1.0	0.0	1.0	0.0															872.0	dpclust
sim11d1m1	Head-SCC	1310	1	0.5640611371174461	0.8744182327332973	cst	46.0	1.0			1.0	0.99	1.0		1.0	0.0	1.0	0.0															2042.0	phylogicndt
sim11d1m1	Head-SCC	1310	1	0.5640611371174461	0.8744182327332973	cst	46.0	1.0	0.03823536371237424	0.9999388566042924	1.0	0.9950267792257976	1.0		1.0	0.0	1.0	0.0	0.014976341762880253	0.5085887743405411	1.0	0.7846153846153846	0.0625	1.0	0.5	0.999236641221374	0.9563098788351868	0.9563098788351868	1.1102230246251563e-16	0.9563098788351868	0.0	0.0	21.885719060897827	clonesig
sim11d1m1	Head-SCC	1310	1	0.5640611371174461	0.8744182327332973	cst	46.0												0.014952326212821462	0.5072880129597336	0.5333333333333333	0.7846153846153846	0.0625	1.0	0.5	1.0	0.9568353593350132	0.9568353593350132	1.1102230246251563e-16	0.9568353593350132	0.0	0.0	0.0345859527587891	deconstructsigs
sim11d1m1	Head-SCC	1310	1	0.5640611371174461	0.8744182327332973	cst	46.0	2.0			0.5	0.9810154754951941	0.17062319548042534		0.9893129770992366	0.0	0.9893129770992366	0.0	0.015060268614172125	0.5091854092914181	0.5333333333333333	0.7846153846153846	0.0625	1.0	0.5	1.0	0.9568353593350132	0.9568353593350132	1.1102230246251563e-16	0.9568353593350132	0.0	0.0	0.660519599914551	palimpsest
sim11d1m1	Head-SCC	1310	1	0.5640611371174461	0.8744182327332973	cst	46.0	1.0			1.0	0.9902578629994262	1.0		1.0	0.0	1.0	0.0	0.014958300779209463	0.5083851583850612	1.0	0.7846153846153846	0.0625	1.0	0.5	0.9992307692307691	0.956276670388062	0.956276670388062	2.220446049250313e-16	0.956276670388062	0.0	0.0	2.9100661277771	tracksig
sim11d1m1	Head-SCC	1310	1	0.5640611371174461	0.8744182327332973	cst	46.0	1.0			1.0	0.5806559060462859	1.0		1.0	0.0	1.0	0.0	0.014960458281936425	0.5083892938390775	1.0	0.7846153846153846	0.0625	1.0	0.5	0.9992307692307691	0.9562533842441872	0.9562533842441872	1.1102230246251563e-16	0.9562533842441872	0.0	0.0	2.1125459671020503	tracksigfreq
sim11d1m1	Head-SCC	1310	1	0.5640611371174461	0.8744182327332973	var	46.0	5.0			0.0	0.9848622034019526	0.09513171265858128		0.9656488549618321	0.0	0.9656488549618321	0.0															4545.0	pyclone
sim11d1m1	Head-SCC	1310	1	0.5640611371174461	0.8744182327332973	var	46.0	3.0			0.0	0.2811281336449353	0.0		0.3435114503816794	0.0	0.3435114503816794	0.0															460.0	sciclone
sim11d1m1	Head-SCC	1310	1	0.5640611371174461	0.8744182327332973	var	46.0	1.0			1.0	0.9941952482777241	1.0		1.0	0.0	1.0	0.0															308.0	ccube
sim11d1m1	Head-SCC	1310	1	0.5640611371174461	0.8744182327332973	var	46.0	1.0			1.0	0.9792563600782779	1.0		1.0	0.0	1.0	0.0															872.0	dpclust
sim11d1m1	Head-SCC	1310	1	0.5640611371174461	0.8744182327332973	var	46.0	1.0			1.0	0.99	1.0		1.0	0.0	1.0	0.0															2042.0	phylogicndt
sim11d1m1	Head-SCC	1310	1	0.5640611371174461	0.8744182327332973	var	46.0	1.0	0.03788748631632188	0.9999400774382972	1.0	0.9950267792257976	1.0		1.0	0.0	1.0	0.0	0.02800711551712804	0.5085563849203165	1.0	0.7846153846153846	0.0625	1.0	0.5	0.999236641221374	0.9560218755092031	0.9560218755092031	0.0	0.9560218755092031	0.0	0.0	25.71666026115417	clonesig
sim11d1m1	Head-SCC	1310	1	0.5640611371174461	0.8744182327332973	var	46.0												0.02789762914133761	0.5091854092914181	0.5333333333333333	0.7846153846153846	0.0625	1.0	0.5	1.0	0.9568353593350132	0.9568353593350132	1.1102230246251563e-16	0.9568353593350132	0.0	0.0	0.0277695655822754	deconstructsigs
sim11d1m1	Head-SCC	1310	1	0.5640611371174461	0.8744182327332973	var	46.0	2.0			0.5	0.9810154754951941	0.17062319548042534		0.9893129770992366	0.0	0.9893129770992366	0.0	0.02806933144903432	0.5083971544550635	0.6	0.7846153846153846	0.0625	1.0	0.5	0.9984732824427479	0.9046976294320408	0.9568353593350132	0.005361018931266365	0.9568353593350132	0.0	0.0	0.6615912914276121	palimpsest
sim11d1m1	Head-SCC	1310	1	0.5640611371174461	0.8744182327332973	var	46.0	1.0			1.0	0.9902578629994262	1.0		1.0	0.0	1.0	0.0	0.028084477789055373	0.5082518978853553	1.0	0.7846153846153846	0.0625	1.0	0.5	0.9992307692307691	0.95595168495464	0.95595168495464	1.1102230246251563e-16	0.95595168495464	0.0	0.0	3.82398009300232	tracksig
sim11d1m1	Head-SCC	1310	1	0.5640611371174461	0.8744182327332973	var	46.0	1.0			1.0	0.5868763061808553	1.0		1.0	0.0	1.0	0.0	0.02809479028839657	0.5082039309250325	1.0	0.7846153846153846	0.0625	1.0	0.5	0.9992307692307691	0.9558984863988838	0.9558984863988838	3.3306690738754696e-16	0.9558984863988838	0.0	0.0	1.90508627891541	tracksigfreq
sim13kmra	Skin-Melanoma	1172	7	0.7686196866296227	0.9305454839345076	cst	47.0	2.0			0.375	0.8984661330703004	0.23505516089808495	0.5527888446215139	0.6168941979522184	0.10557768924302788	1.0	0.10557768924302788															8765.0	pyclone
sim13kmra	Skin-Melanoma	1172	7	0.7686196866296227	0.9305454839345076	cst	47.0	2.0			0.375	0.4622311757528925	0.028471102258880568	0.5107569721115538	0.5665529010238908	0.12151394422310755	0.9	0.12151394422310755															159.0	sciclone
sim13kmra	Skin-Melanoma	1172	7	0.7686196866296227	0.9305454839345076	cst	47.0	2.0			0.375	0.8975048140067449	0.2258360482276676	0.5498007968127491	0.6143344709897611	0.099601593625498	1.0	0.099601593625498															302.0	ccube
sim13kmra	Skin-Melanoma	1172	7	0.7686196866296227	0.9305454839345076	cst	47.0	2.0			0.375	0.8978420282068595	0.2258360482276676	0.5498007968127491	0.6143344709897611	0.099601593625498	1.0	0.099601593625498															998.0	dpclust
sim13kmra	Skin-Melanoma	1172	7	0.7686196866296227	0.9305454839345076	cst	47.0	2.0			0.375	0.8957742931772155	0.221271980683125	0.548804780876494	0.6134812286689421	0.09760956175298804	1.0	0.09760956175298804															452.0	phylogicndt
sim13kmra	Skin-Melanoma	1172	7	0.7686196866296227	0.9305454839345076	cst	47.0	2.0	90.94659291911377	1.5940139420950007e-15	0.375	0.897431318570917	0.2255750179403921	0.5507968127490039	0.6151877133105802	0.10159362549800798	1.0	0.10159362549800798	0.024273772062406645	0.022179043291346352	0.9950738916256155	0.9692307692307692	0.75	0.9827586206896552	0.75	0.7943686006825939	0.0035655238968327345	0.525056360960233	0.10639150800076673	0.0035655238968327345	0.9564846416382252	0.9564846416382252	49.983291149139404	clonesig
sim13kmra	Skin-Melanoma	1172	7	0.7686196866296227	0.9305454839345076	cst	47.0												0.031471738729695095	0.0258593137849504	0.8546798029556651	0.953846153846154	0.625	0.9827586206896552	0.7142857142857143	0.7610921501706485	0.008192368259029026	0.008192368259029026	0.0	0.008192368259029026	1.0	1.0	0.531121253967285	deconstructsigs
sim13kmra	Skin-Melanoma	1172	7	0.7686196866296227	0.9305454839345076	cst	47.0	2.0			0.375	0.9047714197302814	0.2116844114324216	0.5627519771659629	0.6245733788395904	0.13147410358565734	0.9940298507462688	0.13147410358565734	0.03828043908026306	0.035452047785660384	0.9285714285714286	0.9692307692307692	0.625	1.0	0.8333333333333334	0.7696245733788396	0.00793370931382642	0.4309936806885767	0.10025686985199736	0.00793370931382642	0.940273037542662	0.940273037542662	0.682275533676147	palimpsest
sim13kmra	Skin-Melanoma	1172	7	0.7686196866296227	0.9305454839345076	cst	47.0	1.0			0.25	0.8602552841014183	0.0	0.5	0.5509090909090909	0.0	1.0	0.0	0.024873204574906216	0.02146599507505938	1.0	1.0	0.875	1.0	0.875	0.7981818181818182	0.00560794571751866	0.00560794571751866	0.0	0.00560794571751866	1.0	1.0	2.6258766651153596	tracksig
sim13kmra	Skin-Melanoma	1172	7	0.7686196866296227	0.9305454839345076	cst	47.0	1.0			0.25	0.7700905757534529	0.002338577100183145	0.5	0.6036363636363636	0.0	1.0	0.0	0.02763955748288572	0.019078035405676836	1.0	1.0	0.875	1.0	0.875	0.7981818181818182	0.004413159498463881	0.004413159498463881	0.0	0.004413159498463881	1.0	1.0	1.75050497055054	tracksigfreq
sim13kmra	Skin-Melanoma	1172	7	0.7686196866296227	0.9305454839345076	var	47.0	2.0			0.375	0.8984661330703004	0.23505516089808495	0.5527888446215139	0.6168941979522184	0.10557768924302788	1.0	0.10557768924302788															8765.0	pyclone
sim13kmra	Skin-Melanoma	1172	7	0.7686196866296227	0.9305454839345076	var	47.0	2.0			0.375	0.4622311757528925	0.028471102258880568	0.5107569721115538	0.5665529010238908	0.12151394422310755	0.9	0.12151394422310755															159.0	sciclone
sim13kmra	Skin-Melanoma	1172	7	0.7686196866296227	0.9305454839345076	var	47.0	2.0			0.375	0.8975048140067449	0.2258360482276676	0.5498007968127491	0.6143344709897611	0.099601593625498	1.0	0.099601593625498															302.0	ccube
sim13kmra	Skin-Melanoma	1172	7	0.7686196866296227	0.9305454839345076	var	47.0	2.0			0.375	0.8978420282068595	0.2258360482276676	0.5498007968127491	0.6143344709897611	0.099601593625498	1.0	0.099601593625498															998.0	dpclust
sim13kmra	Skin-Melanoma	1172	7	0.7686196866296227	0.9305454839345076	var	47.0	2.0			0.375	0.8957742931772155	0.221271980683125	0.548804780876494	0.6134812286689421	0.09760956175298804	1.0	0.09760956175298804															452.0	phylogicndt
sim13kmra	Skin-Melanoma	1172	7	0.7686196866296227	0.9305454839345076	var	47.0	2.0	73.0639611706647	5.5654090863844965e-12	0.375	0.8962452482260949	0.221271980683125	0.548804780876494	0.6134812286689421	0.09760956175298804	1.0	0.09760956175298804	0.023442821307683204	0.09624077427079712	1.0	0.9846153846153848	0.75	1.0	0.8571428571428571	0.8472696245733788	0.05103922064189903	0.4896905426516227	0.0781431286616549	0.2367747364198595	0.0	0.19112627986348124	129.41677737236023	clonesig
sim13kmra	Skin-Melanoma	1172	7	0.7686196866296227	0.9305454839345076	var	47.0												0.03762601337434715	0.1145474284340816	0.8571428571428572	0.9692307692307692	0.625	1.0	0.8333333333333334	0.7952218430034129	0.051054046194053286	0.3154794866277673	0.10610953051860256	0.3154794866277673	0.0	0.19112627986348124	1.1061604022979699	deconstructsigs
sim13kmra	Skin-Melanoma	1172	7	0.7686196866296227	0.9305454839345076	var	47.0	2.0			0.375	0.9047714197302814	0.2116844114324216	0.5627519771659629	0.6245733788395904	0.13147410358565734	0.9940298507462688	0.13147410358565734	0.03881558971823529	0.1268186595853797	0.9285714285714286	0.9692307692307692	0.625	1.0	0.8333333333333334	0.8088737201365188	0.04029222498750662	0.4844834457526693	0.11123424495893453	0.3167297873384596	0.1885665529010239	0.1885665529010239	0.680229902267456	palimpsest
sim13kmra	Skin-Melanoma	1172	7	0.7686196866296227	0.9305454839345076	var	47.0	1.0			0.25	0.8602552841014183	0.0	0.5	0.5509090909090909	0.0	1.0	0.0	0.024201890082380183	0.09467950888819028	1.0	1.0	0.875	1.0	0.875	0.8472727272727273	0.05122670643960059	0.3012961651528045	0.07214987601184487	0.2304661734706633	0.0	0.19818181818181813	3.29415011405945	tracksig
sim13kmra	Skin-Melanoma	1172	7	0.7686196866296227	0.9305454839345076	var	47.0	1.0			0.25	0.7700213552582492	0.0022247615977442486	0.5	0.6018181818181818	0.0	1.0	0.0	0.02682498108032031	0.0974013026808486	1.0	1.0	0.875	1.0	0.875	0.8472727272727273	0.049731309956599364	0.3039291482105915	0.07223643182709583	0.2332731915005607	0.2	0.2	2.0243566036224396	tracksigfreq
sim16lg9f	Head-SCC	893	8	0.37351404752582296	0.043578613073829035	cst	77.0	7.0			0.8888888888888888	0.918597050478394	0.43187273354297934	0.7057347941585344	0.8566629339305711	0.4158878504672897	0.9955817378497792	0.4158878504672897															4193.0	pyclone
sim16lg9f	Head-SCC	893	8	0.37351404752582296	0.043578613073829035	cst	77.0	4.0			0.5555555555555556	0.3769842658528564	0.05754663460935652	0.49946320179483294	0.2631578947368421	0.9532710280373832	0.045655375552282766	0.9532710280373832															30.0	sciclone
sim16lg9f	Head-SCC	893	8	0.37351404752582296	0.043578613073829035	cst	77.0	1.0			0.2222222222222222	0.8795490187582593	0.022188049268151697	0.5	0.7603583426651735	0.0	1.0	0.0															426.0	ccube
sim16lg9f	Head-SCC	893	8	0.37351404752582296	0.043578613073829035	cst	77.0	2.0			0.3333333333333333	0.90024503012648	0.3074506779767557	0.6277682958721594	0.8208286674132139	0.2570093457943925	0.9985272459499264	0.2570093457943925															594.0	dpclust
sim16lg9f	Head-SCC	893	8	0.37351404752582296	0.043578613073829035	cst	77.0	2.0			0.3333333333333333	0.9177261211261278	0.36637471875442257	0.6690879936134777	0.8398656215005599	0.3411214953271028	0.9970544918998528	0.3411214953271028															280.0	phylogicndt
sim16lg9f	Head-SCC	893	8	0.37351404752582296	0.043578613073829035	cst	77.0	3.0	3.9799008507943654	0.9958941562467548	0.4444444444444444	0.9182173864075344	0.36776484516576174	0.6722881367596658	0.8398656215005599	0.3504672897196261	0.9941089837997056	0.3504672897196261	0.03035254562457398	0.016406400987891968	1.0	1.0	0.8571428571428571	1.0	0.8571428571428571	0.7234042553191491	0.004240466169351143	0.03689910601775903	0.009274112988346728	0.004240466169351143	1.0	1.0	456.1746926307678	clonesig
sim16lg9f	Head-SCC	893	8	0.37351404752582296	0.043578613073829035	cst	77.0												0.03294654989598308	0.025596179339078345	0.8333333333333333	0.9692307692307692	0.5714285714285714	1.0	0.8	0.7144456886898096	0.007369973372405081	0.007369973372405081	8.673617379884034e-19	0.007369973372405081	1.0	1.0	0.573941946029663	deconstructsigs
sim16lg9f	Head-SCC	893	8	0.37351404752582296	0.043578613073829035	cst	77.0	2.0			0.3333333333333333	0.8889574554863525	0.29990664931254923	0.6230953986758978	0.8185890257558791	0.2476635514018692	0.9985272459499264	0.2476635514018692	0.03953303722031524	0.04122782243861472	0.8333333333333333	0.9692307692307692	0.5714285714285714	1.0	0.8	0.7110862262038073	0.007483998802156111	0.058810011619345286	0.012233871922161316	0.007483998802156111	0.9395296752519596	1.0	0.6732828617095951	palimpsest
sim16lg9f	Head-SCC	893	8	0.37351404752582296	0.043578613073829035	cst	77.0	1.0			0.2222222222222222	0.5506979906301006	0.01924221329951447	0.5	0.7325	0.0	1.0	0.0	0.03133187655000461	0.013431499733936184	1.0	0.9846153846153848	0.8571428571428571	0.9830508474576272	0.75	0.7125	0.001908193904137212	0.001908193904137212	0.0	0.001908193904137212	1.0	1.0	2.02415180206299	tracksig
sim16lg9f	Head-SCC	893	8	0.37351404752582296	0.043578613073829035	cst	77.0	1.0			0.2222222222222222	0.6934455270020313	0.03843946140993427	0.5	0.835	0.0	1.0	0.0	0.03113500399211833	0.0175628604111185	1.0	0.9846153846153848	0.8571428571428571	0.9830508474576272	0.75	0.7125	0.003564352002709104	0.003564352002709104	0.0	0.003564352002709104	1.0	1.0	1.01837301254272	tracksigfreq
sim16lg9f	Head-SCC	893	8	0.37351404752582296	0.043578613073829035	var	77.0	7.0			0.8888888888888888	0.918597050478394	0.43187273354297934	0.7057347941585344	0.8566629339305711	0.4158878504672897	0.9955817378497792	0.4158878504672897															4193.0	pyclone
sim16lg9f	Head-SCC	893	8	0.37351404752582296	0.043578613073829035	var	77.0	4.0			0.5555555555555556	0.3769842658528564	0.05754663460935652	0.49946320179483294	0.2631578947368421	0.9532710280373832	0.045655375552282766	0.9532710280373832															30.0	sciclone
sim16lg9f	Head-SCC	893	8	0.37351404752582296	0.043578613073829035	var	77.0	1.0			0.2222222222222222	0.8795490187582593	0.022188049268151697	0.5	0.7603583426651735	0.0	1.0	0.0															426.0	ccube
sim16lg9f	Head-SCC	893	8	0.37351404752582296	0.043578613073829035	var	77.0	2.0			0.3333333333333333	0.90024503012648	0.3074506779767557	0.6277682958721594	0.8208286674132139	0.2570093457943925	0.9985272459499264	0.2570093457943925															594.0	dpclust
sim16lg9f	Head-SCC	893	8	0.37351404752582296	0.043578613073829035	var	77.0	2.0			0.3333333333333333	0.9177261211261278	0.36637471875442257	0.6690879936134777	0.8398656215005599	0.3411214953271028	0.9970544918998528	0.3411214953271028															280.0	phylogicndt
sim16lg9f	Head-SCC	893	8	0.37351404752582296	0.043578613073829035	var	77.0	2.0	32.09294910479002	0.00020130806699582691	0.3333333333333333	0.923578470080186	0.3896322265654439	0.6997164604352195	0.8499440089585666	0.411214953271028	0.9882179675994108	0.411214953271028	0.03363188150948697	0.05592594678471111	1.0	1.0	0.8571428571428571	1.0	0.8571428571428571	0.5744680851063829	0.003087627852182307	0.4688199041015401	0.10221491366250043	0.1089449621879025	0.1198208286674132	0.1444568868980963	712.1476874351501	clonesig
sim16lg9f	Head-SCC	893	8	0.37351404752582296	0.043578613073829035	var	77.0												0.033038976761856104	0.05928272756936261	1.0	1.0	0.8571428571428571	1.0	0.8571428571428571	0.6293393057110862	0.01803896735262378	0.2937051137697587	0.02954678558125665	0.08348114534010198	0.21388577827547592	0.9932810750279956	1.31248807907104	deconstructsigs
sim16lg9f	Head-SCC	893	8	0.37351404752582296	0.043578613073829035	var	77.0	2.0			0.3333333333333333	0.8889574554863525	0.29990664931254923	0.6230953986758978	0.8185890257558791	0.2476635514018692	0.9985272459499264	0.2476635514018692	0.032617853164085206	0.059529055198908665	1.0	1.0	0.8571428571428571	1.0	0.8571428571428571	0.6136618141097424	0.014323836899891697	0.3264003310063154	0.05379107697174393	0.09578171999268292	0.1769316909294513	0.9406494960806272	0.663521766662598	palimpsest
sim16lg9f	Head-SCC	893	8	0.37351404752582296	0.043578613073829035	var	77.0	1.0			0.2222222222222222	0.5506979906301006	0.01924221329951447	0.5	0.7325	0.0	1.0	0.0	0.03310420485423203	0.05791619409966665	1.0	1.0	0.8571428571428571	1.0	0.8571428571428571	0.6125	0.017299681252836874	0.2940132662427054	0.0303232085356666	0.08106588289736949	0.1975	0.9925	2.1682140827179	tracksig
sim16lg9f	Head-SCC	893	8	0.37351404752582296	0.043578613073829035	var	77.0	1.0			0.2222222222222222	0.6926996906669851	0.04013314442108	0.5	0.84125	0.0	1.0	0.0	0.035000886980174215	0.06063056166364714	1.0	1.0	0.8571428571428571	1.0	0.8571428571428571	0.6125	0.01094485947573165	0.2773675204107309	0.02703197855181341	0.08840696501262367	0.12875	0.99875	1.15943956375122	tracksigfreq
sim17f30j	Lymph-CLL	237	4	0.33827891115564884	0.3008436624120549	cst	64.0	2.0			0.6	0.9548357329889332	0.4340483121598444	0.8209242618741976	0.8227848101265823	0.7719298245614035	0.8699186991869918	0.7719298245614035															566.0	pyclone
sim17f30j	Lymph-CLL	237	4	0.33827891115564884	0.3008436624120549	cst	64.0	3.0			0.8	0.42673325888230185	0.08636182655189174	0.5034231921266581	0.4852320675105485	0.9824561403508772	0.024390243902439025	0.9824561403508772															13.0	sciclone
sim17f30j	Lymph-CLL	237	4	0.33827891115564884	0.3008436624120549	cst	64.0	2.0			0.6	0.8979484128674315	0.3478969613290439	0.7707531022678648	0.7763713080168776	0.6228070175438597	0.9186991869918699	0.6228070175438597															45.0	ccube
sim17f30j	Lymph-CLL	237	4	0.33827891115564884	0.3008436624120549	cst	64.0	2.0			0.6	0.8896669817327619	0.3556025039665501	0.7650834403080873	0.7721518987341772	0.5789473684210527	0.9512195121951221	0.5789473684210527															127.0	dpclust
sim17f30j	Lymph-CLL	237	4	0.33827891115564884	0.3008436624120549	cst	64.0	2.0			0.6	0.9198382444860383	0.3772444281094956	0.7842319212665811	0.7890295358649789	0.6578947368421053	0.9105691056910568	0.6578947368421053															2023.0	phylogicndt
sim17f30j	Lymph-CLL	237	4	0.33827891115564884	0.3008436624120549	cst	64.0	2.0	72.67888135303247		0.6	0.9390139046110776	0.4312769457598604	0.7839109970047069	0.7890295358649789	0.6491228070175439	0.9186991869918699	0.6491228070175439	0.04993976350048912	0.10503638527229947	1.0	1.0	0.8	1.0	0.8	0.6286919831223629	0.047002040387262516	0.4004191921978005	0.1690536823276807	0.047002040387262516	0.6455696202531646	0.6455696202531646	155.3889923095703	clonesig
sim17f30j	Lymph-CLL	237	4	0.33827891115564884	0.3008436624120549	cst	64.0												0.04995751009662014	0.10670202178208024	1.0	1.0	0.8	1.0	0.8	0.5949367088607594	0.1592355813738091	0.1592355813738091	8.326672684688674e-17	0.1592355813738091	0.0	0.0	0.170472145080566	deconstructsigs
sim17f30j	Lymph-CLL	237	4	0.33827891115564884	0.3008436624120549	cst	64.0	2.0			0.6	0.8070597224808828	0.13314719785315668	0.6187419768934531	0.6329113924050633	0.2456140350877193	0.9918699186991872	0.2456140350877193	0.04992392194070347	0.10620378071048517	1.0	1.0	0.8	1.0	0.8	0.5822784810126582	0.08424681537548173	0.4457524947097832	0.11846701479333255	0.08424681537548173	0.0	0.8776371308016878	0.309113740921021	palimpsest
sim17f30j	Lymph-CLL	237	4	0.33827891115564884	0.3008436624120549	cst	64.0	1.0			0.4	0.7404774452736764	0.0	0.5	0.435	0.0	1.0	0.0	0.049939865368041465	0.10574089433846197	1.0	0.9846153846153848	0.6	1.0	0.75	0.625	0.15819750980321226	0.15819750980321226	0.0	0.15819750980321226	0.0	0.0	0.0255224704742432	tracksig
sim17f30j	Lymph-CLL	237	4	0.33827891115564884	0.3008436624120549	cst	64.0	1.0			0.4	0.6296288845051774	0.0	0.5	0.585	0.0	1.0	0.0	0.061810111909879416	0.07032148794853485	1.0	1.0	0.8	1.0	0.8	0.625	0.0924345209142512	0.0924345209142512	0.0	0.0924345209142512	0.0	1.0	0.0103917121887207	tracksigfreq
sim17f30j	Lymph-CLL	237	4	0.33827891115564884	0.3008436624120549	var	64.0	2.0			0.6	0.9548357329889332	0.4340483121598444	0.8209242618741976	0.8227848101265823	0.7719298245614035	0.8699186991869918	0.7719298245614035															566.0	pyclone
sim17f30j	Lymph-CLL	237	4	0.33827891115564884	0.3008436624120549	var	64.0	3.0			0.8	0.42673325888230185	0.08636182655189174	0.5034231921266581	0.4852320675105485	0.9824561403508772	0.024390243902439025	0.9824561403508772															13.0	sciclone
sim17f30j	Lymph-CLL	237	4	0.33827891115564884	0.3008436624120549	var	64.0	2.0			0.6	0.8979484128674315	0.3478969613290439	0.7707531022678648	0.7763713080168776	0.6228070175438597	0.9186991869918699	0.6228070175438597															45.0	ccube
sim17f30j	Lymph-CLL	237	4	0.33827891115564884	0.3008436624120549	var	64.0	2.0			0.6	0.8896669817327619	0.3556025039665501	0.7650834403080873	0.7721518987341772	0.5789473684210527	0.9512195121951221	0.5789473684210527															127.0	dpclust
sim17f30j	Lymph-CLL	237	4	0.33827891115564884	0.3008436624120549	var	64.0	2.0			0.6	0.9198382444860383	0.3772444281094956	0.7842319212665811	0.7890295358649789	0.6578947368421053	0.9105691056910568	0.6578947368421053															2023.0	phylogicndt
sim17f30j	Lymph-CLL	237	4	0.33827891115564884	0.3008436624120549	var	64.0	2.0	43.83340988017836		0.6	0.9438709600813244	0.4300205836694048	0.7882969619169876	0.7932489451476793	0.6578947368421053	0.9186991869918699	0.6578947368421053	0.05166493147181935	0.12731909263808389	1.0	1.0	0.8	1.0	0.8	0.6540084388185654	0.006099169798353454	0.604925304221348	0.12795531170025726	0.03935133063999285	0.6118143459915611	0.6118143459915611	69.93394112586975	clonesig
sim17f30j	Lymph-CLL	237	4	0.33827891115564884	0.3008436624120549	var	64.0												0.051268208474055284	0.13313900446833962	1.0	1.0	0.8	1.0	0.8	0.6582278481012658	0.05244488156181471	0.4128754247619079	0.09088096069944576	0.2399430421328593	0.0	0.16877637130801687	0.20984029769897505	deconstructsigs
sim17f30j	Lymph-CLL	237	4	0.33827891115564884	0.3008436624120549	var	64.0	2.0			0.6	0.8070597224808828	0.13314719785315668	0.6187419768934531	0.6329113924050633	0.2456140350877193	0.9918699186991872	0.2456140350877193	0.051818413475003135	0.12501923397031955	1.0	1.0	0.8	1.0	0.8	0.6413502109704642	0.03141432698332658	0.5974028830370106	0.08710788355808834	0.1934646544641201	0.1518987341772152	0.3206751054852321	0.309949636459351	palimpsest
sim17f30j	Lymph-CLL	237	4	0.33827891115564884	0.3008436624120549	var	64.0	1.0			0.4	0.7404774452736764	0.0	0.5	0.435	0.0	1.0	0.0	0.055640462588772775	0.1116670193675344	1.0	1.0	0.8	1.0	0.8	0.66	0.03721181517234096	0.37473895149573466	0.08829941966951163	0.09881702443869067	0.195	0.505	0.0190143585205078	tracksig
sim17f30j	Lymph-CLL	237	4	0.33827891115564884	0.3008436624120549	var	64.0	1.0			0.4	0.6293805477272891	0.0	0.5	0.59	0.0	1.0	0.0	0.06626281019355257	0.09193186212745312	1.0	1.0	0.8	1.0	0.8	0.66	0.023225356443628664	0.3298800602030352	0.07536903508759223	0.17370448994783427	0.185	0.355	0.00819730758666992	tracksigfreq
sim18fb8s	Thy-AdenoCA	300	3	0.8507910709809507	0.012029832199179441	cst	89.0	2.0			0.75	0.9470010830215824	0.5121424351549112	0.9428571428571428	0.9866666666666668	1.0	0.8857142857142857	1.0															687.0	pyclone
sim18fb8s	Thy-AdenoCA	300	3	0.8507910709809507	0.012029832199179441	cst	89.0	3.0			1.0	0.9150233263746482	0.07403610351728905	0.5067385444743935	0.8733333333333333	0.9849056603773584	0.028571428571428567	0.9849056603773584															21.0	sciclone
sim18fb8s	Thy-AdenoCA	300	3	0.8507910709809507	0.012029832199179441	cst	89.0	2.0			0.75	0.9617650640913205	0.5296974301433307	0.9714285714285714	0.9933333333333332	1.0	0.9428571428571428	1.0															46.0	ccube
sim18fb8s	Thy-AdenoCA	300	3	0.8507910709809507	0.012029832199179441	cst	89.0	2.0			0.75	0.9190134868035568	0.5629474286969307	0.9981132075471698	0.9966666666666668	0.9962264150943396	1.0	0.9962264150943396															223.0	dpclust
sim18fb8s	Thy-AdenoCA	300	3	0.8507910709809507	0.012029832199179441	cst	89.0	2.0			0.75	0.9193142072077068	0.5629474286969307	0.9981132075471698	0.9966666666666668	0.9962264150943396	1.0	0.9962264150943396															92.0	phylogicndt
sim18fb8s	Thy-AdenoCA	300	3	0.8507910709809507	0.012029832199179441	cst	89.0	2.0	3.7005145256816823	0.5638744350738336	0.75	0.9564026364888639	0.5473447080187449	0.9857142857142857	0.9966666666666668	1.0	0.9714285714285714	1.0	0.04812653704521275	0.039511998812213664	1.0	0.9846153846153848	0.3333333333333333	1.0	0.5	0.98	0.0005746411183179534	0.0017532770668963193	0.0003736273891384808	0.0017532770668963193	1.0	1.0	18.780503034591675	clonesig
sim18fb8s	Thy-AdenoCA	300	3	0.8507910709809507	0.012029832199179441	cst	89.0												0.040991525630684936	0.03801043531300328	0.7460317460317459	0.9692307692307692	0.3333333333333333	0.9841269841269841	0.3333333333333333	0.9666666666666668	0.002684282716043373	0.002684282716043373	0.0	0.002684282716043373	1.0	1.0	0.0530164241790771	deconstructsigs
sim18fb8s	Thy-AdenoCA	300	3	0.8507910709809507	0.012029832199179441	cst	89.0	2.0			0.75	0.9194308592391774	0.5428107595647605	0.9838274932614556	0.9933333333333332	0.9962264150943396	0.9714285714285714	0.9962264150943396	0.04476954966423422	0.03465511144782131	0.7420634920634921	0.9692307692307692	0.3333333333333333	0.9841269841269841	0.3333333333333333	0.9633333333333334	0.0026226967890267128	0.01851748491504424	0.005102587345619553	0.0026226967890267128	1.0	1.0	0.471982479095459	palimpsest
sim18fb8s	Thy-AdenoCA	300	3	0.8507910709809507	0.012029832199179441	cst	89.0	1.0			0.5	0.7511971969941711	0.025591732245672984	0.5	0.11666666666666667	0.0	1.0	0.0	0.04717422433148506	0.039211867120043424	1.0	0.9846153846153848	0.3333333333333333	1.0	0.5	0.98	0.0015697097304985252	0.0015697097304985252	0.0	0.0015697097304985252	1.0	1.0	0.0473442077636719	tracksig
sim18fb8s	Thy-AdenoCA	300	3	0.8507910709809507	0.012029832199179441	cst	89.0	1.0			0.5	0.778502783536808	0.02559173224566972	0.5	0.11666666666666667	0.0	1.0	0.0	0.04824064701638403	0.03897986576567836	1.0	0.9846153846153848	0.3333333333333333	1.0	0.5	0.98	0.0014645573233835751	0.0014645573233835751	0.0	0.0014645573233835751	1.0	1.0	0.0238199234008789	tracksigfreq
sim18fb8s	Thy-AdenoCA	300	3	0.8507910709809507	0.012029832199179441	var	89.0	2.0			0.75	0.9470010830215824	0.5121424351549112	0.9428571428571428	0.9866666666666668	1.0	0.8857142857142857	1.0															687.0	pyclone
sim18fb8s	Thy-AdenoCA	300	3	0.8507910709809507	0.012029832199179441	var	89.0	3.0			1.0	0.9150233263746482	0.07403610351728905	0.5067385444743935	0.8733333333333333	0.9849056603773584	0.028571428571428567	0.9849056603773584															21.0	sciclone
sim18fb8s	Thy-AdenoCA	300	3	0.8507910709809507	0.012029832199179441	var	89.0	2.0			0.75	0.9617650640913205	0.5296974301433307	0.9714285714285714	0.9933333333333332	1.0	0.9428571428571428	1.0															46.0	ccube
sim18fb8s	Thy-AdenoCA	300	3	0.8507910709809507	0.012029832199179441	var	89.0	2.0			0.75	0.9190134868035568	0.5629474286969307	0.9981132075471698	0.9966666666666668	0.9962264150943396	1.0	0.9962264150943396															223.0	dpclust
sim18fb8s	Thy-AdenoCA	300	3	0.8507910709809507	0.012029832199179441	var	89.0	2.0			0.75	0.9193142072077068	0.5629474286969307	0.9981132075471698	0.9966666666666668	0.9962264150943396	1.0	0.9962264150943396															92.0	phylogicndt
sim18fb8s	Thy-AdenoCA	300	3	0.8507910709809507	0.012029832199179441	var	89.0	2.0	40.31434929543685	1.002553549392565e-07	0.75	0.9567259829948612	0.5473447080187449	0.9857142857142857	0.9966666666666668	1.0	0.9714285714285714	1.0	0.035895267428134404	0.1880581669805884	1.0	1.0	0.6666666666666666	1.0	0.6666666666666666	0.9833333333333332	2.8857981064778212e-05	0.3853326314710206	0.1020889088074065	0.12370563451782435	0.0033333333333333327	0.0033333333333333327	85.49616646766663	clonesig
sim18fb8s	Thy-AdenoCA	300	3	0.8507910709809507	0.012029832199179441	var	89.0												0.03517672014973825	0.19171217438459065	1.0	1.0	0.6666666666666666	1.0	0.6666666666666666	0.9833333333333332	0.0009308521426314443	0.34835454124241416	0.10377822892155417	0.1016835957658636	0.11666666666666667	0.11666666666666667	0.0956385135650635	deconstructsigs
sim18fb8s	Thy-AdenoCA	300	3	0.8507910709809507	0.012029832199179441	var	89.0	2.0			0.75	0.9194308592391774	0.5428107595647605	0.9838274932614556	0.9933333333333332	0.9962264150943396	0.9714285714285714	0.9962264150943396	0.034948872710644466	0.1860231247026676	1.0	1.0	0.6666666666666666	1.0	0.6666666666666666	0.9866666666666668	7.510170707880626e-06	0.3786405894272503	0.09955737105726828	0.11962744381457904	0.006666666666666667	0.006666666666666667	0.471470355987549	palimpsest
sim18fb8s	Thy-AdenoCA	300	3	0.8507910709809507	0.012029832199179441	var	89.0	1.0			0.5	0.7511971969941711	0.025591732245672984	0.5	0.11666666666666667	0.0	1.0	0.0	0.04089650898067053	0.17170127867692705	1.0	1.0	0.6666666666666666	1.0	0.6666666666666666	0.98	0.0030219007009711922	0.322579781400024	0.09734530863783658	0.08706875155432836	0.11666666666666667	0.8266666666666667	0.0537905693054199	tracksig
sim18fb8s	Thy-AdenoCA	300	3	0.8507910709809507	0.012029832199179441	var	89.0	1.0			0.5	0.7786815113371932	0.025591732245669685	0.5	0.11666666666666667	0.0	1.0	0.0	0.0354891600742685	0.18853387156436727	1.0	1.0	0.6666666666666666	1.0	0.6666666666666666	0.98	0.0011790859207969624	0.34444167237500223	0.1028112527909912	0.0994301229417135	0.11666666666666667	0.8266666666666667	0.0265762805938721	tracksigfreq
sim19ex2b	Kidney-RCC	174	1	0.9160335762249308	1.0	cst	49.0	1.0			1.0	0.9831702561110288	0.2899358050685911		0.9770114942528736	0.0	0.9770114942528736	0.0															215.0	pyclone
sim19ex2b	Kidney-RCC	174	1	0.9160335762249308	1.0	cst	49.0	4.0			0.0	0.4532815566366393	0.07087571193969465		0.08045977011494253	0.0	0.08045977011494253	0.0															24.0	sciclone
sim19ex2b	Kidney-RCC	174	1	0.9160335762249308	1.0	cst	49.0	1.0			1.0	0.9888744166897472	1.0		1.0	0.0	1.0	0.0															37.0	ccube
sim19ex2b	Kidney-RCC	174	1	0.9160335762249308	1.0	cst	49.0	1.0			1.0	0.991389432485323	1.0		1.0	0.0	1.0	0.0															100.0	dpclust
sim19ex2b	Kidney-RCC	174	1	0.9160335762249308	1.0	cst	49.0	1.0			1.0	0.99	1.0		1.0	0.0	1.0	0.0															41.0	phylogicndt
sim19ex2b	Kidney-RCC	174	1	0.9160335762249308	1.0	cst	49.0	1.0	0.002652978445894405	0.9330546160369441	1.0	0.9885410737674584	1.0		1.0	0.0	1.0	0.0	0.0452575149280969	0.4750553266374901	1.0	0.8153846153846154	0.07142857142857142	1.0	0.5	0.9827586206896552	0.8255681894984158	0.8255681894984158	1.1102230246251563e-16	0.8255681894984158	0.0	0.0	1.59254789352417	clonesig
sim19ex2b	Kidney-RCC	174	1	0.9160335762249308	1.0	cst	49.0												0.04707892902146061	0.4711608252023386	0.5384615384615384	0.8153846153846154	0.07142857142857142	1.0	0.5	1.0	0.82966915492376	0.82966915492376	1.1102230246251563e-16	0.82966915492376	0.0	0.0	0.0457761287689209	deconstructsigs
sim19ex2b	Kidney-RCC	174	1	0.9160335762249308	1.0	cst	49.0	2.0			0.5	0.9852842882652464	0.3270153898746148		0.9827586206896552	0.0	0.9827586206896552	0.0	0.04809403246948274	0.4590941415454996	0.5769230769230769	0.8307692307692308	0.14285714285714285	1.0	0.6666666666666666	0.9885057471264368	0.8177396656980987	0.82966915492376	0.00155285635432912	0.8177396656980987	0.0	0.0	0.40460610389709495	palimpsest
sim19ex2b	Kidney-RCC	174	1	0.9160335762249308	1.0	cst	49.0	1.0			1.0	0.8857798719385857	1.0		1.0	0.0	1.0	0.0	0.044810713066951086	0.4781626505311898	1.0	0.8153846153846154	0.07142857142857142	1.0	0.5	0.99	0.8283625660226063	0.8283625660226063	1.1102230246251563e-16	0.8283625660226063	0.0	0.0	0.0153532028198242	tracksig
sim19ex2b	Kidney-RCC	174	1	0.9160335762249308	1.0	cst	49.0	1.0			1.0	0.9719760255700598	1.0		1.0	0.0	1.0	0.0	0.04317652581172582	0.4799583179538946	1.0	0.8153846153846154	0.07142857142857142	1.0	0.5	0.99	0.8283777196975932	0.8283777196975932	5.551115123125785e-16	0.8283777196975932	0.0	0.0	0.0105247497558594	tracksigfreq
sim19ex2b	Kidney-RCC	174	1	0.9160335762249308	1.0	var	49.0	1.0			1.0	0.9831702561110288	0.2899358050685911		0.9770114942528736	0.0	0.9770114942528736	0.0															215.0	pyclone
sim19ex2b	Kidney-RCC	174	1	0.9160335762249308	1.0	var	49.0	4.0			0.0	0.4532815566366393	0.07087571193969465		0.08045977011494253	0.0	0.08045977011494253	0.0															24.0	sciclone
sim19ex2b	Kidney-RCC	174	1	0.9160335762249308	1.0	var	49.0	1.0			1.0	0.9888744166897472	1.0		1.0	0.0	1.0	0.0															37.0	ccube
sim19ex2b	Kidney-RCC	174	1	0.9160335762249308	1.0	var	49.0	1.0			1.0	0.991389432485323	1.0		1.0	0.0	1.0	0.0															100.0	dpclust
sim19ex2b	Kidney-RCC	174	1	0.9160335762249308	1.0	var	49.0	1.0			1.0	0.99	1.0		1.0	0.0	1.0	0.0															41.0	phylogicndt
sim19ex2b	Kidney-RCC	174	1	0.9160335762249308	1.0	var	49.0	1.0	0.002136986455070655	0.9389465025614646	1.0	0.9885410737674584	1.0		1.0	0.0	1.0	0.0	0.08139567933506114	0.4812331118212078	1.0	0.8153846153846154	0.07142857142857142	1.0	0.5	0.9942528735632185	0.8273148226998727	0.8273148226998727	2.220446049250313e-16	0.8273148226998727	0.0	0.0	1.1465742588043213	clonesig
sim19ex2b	Kidney-RCC	174	1	0.9160335762249308	1.0	var	49.0												0.08147612961350298	0.4799048706582299	0.5384615384615384	0.8153846153846154	0.07142857142857142	1.0	0.5	1.0	0.82966915492376	0.82966915492376	1.1102230246251563e-16	0.82966915492376	0.0	0.0	0.0454180240631104	deconstructsigs
sim19ex2b	Kidney-RCC	174	1	0.9160335762249308	1.0	var	49.0	2.0			0.5	0.9852842882652464	0.3270153898746148		0.9827586206896552	0.0	0.9827586206896552	0.0	0.08149564511693114	0.4808925463827169	0.5769230769230769	0.8153846153846154	0.07142857142857142	1.0	0.5	0.9942528735632185	0.7610500798305986	0.82966915492376	0.008932114759565169	0.82966915492376	0.0	0.0	0.408442735671997	palimpsest
sim19ex2b	Kidney-RCC	174	1	0.9160335762249308	1.0	var	49.0	1.0			1.0	0.8857798719385857	1.0		1.0	0.0	1.0	0.0	0.08152148898022313	0.4831367604137895	1.0	0.8153846153846154	0.07142857142857142	1.0	0.5	1.0	0.8296128909575899	0.8296128909575899	2.220446049250313e-16	0.8296128909575899	0.0	0.0	0.0141227245330811	tracksig
sim19ex2b	Kidney-RCC	174	1	0.9160335762249308	1.0	var	49.0	1.0			1.0	0.9572481933081758	1.0		1.0	0.0	1.0	0.0	0.08142250418271729	0.4787313416055005	1.0	0.8153846153846154	0.07142857142857142	1.0	0.5	1.0	0.824602595412635	0.824602595412635	2.220446049250313e-16	0.824602595412635	0.0	0.0	0.00867891311645508	tracksigfreq
sim1crgms	Stomach-AdenoCA	6858	7	0.6070170577783137	0.8114694801410508	cst	52.0																										172801.0	pyclone
sim1crgms	Stomach-AdenoCA	6858	7	0.6070170577783137	0.8114694801410508	cst	52.0	4.0			0.625	0.6685504952774328	0.04192642665722896	0.5152400289482149	0.8428113152522602	0.9179800578964296	0.1125	0.9179800578964296															656.0	sciclone
sim1crgms	Stomach-AdenoCA	6858	7	0.6070170577783137	0.8114694801410508	cst	52.0	2.0			0.375	0.9288414276679948	0.3709337214662389	0.7968629382438082	0.6977252843394576	0.6749758764876166	0.91875	0.6749758764876166															2110.0	ccube
sim1crgms	Stomach-AdenoCA	6858	7	0.6070170577783137	0.8114694801410508	cst	52.0	2.0			0.375	0.9149214748605824	0.4645798066286424	0.7941666331617884	0.6547098279381744	0.6227082663235767	0.965625	0.6227082663235767															7883.0	dpclust
sim1crgms	Stomach-AdenoCA	6858	7	0.6070170577783137	0.8114694801410508	cst	52.0	2.0			0.375	0.9111470245860116	0.4168644372554359	0.8046186474750723	0.6914552347623214	0.6654872949501447	0.94375	0.6654872949501447															6117.0	phylogicndt
sim1crgms	Stomach-AdenoCA	6858	7	0.6070170577783137	0.8114694801410508	cst	52.0	2.0	67.69888991795597	1.12867356737767e-08	0.375	0.7022889202325183	0.06834179251945745	0.5096494049533612	0.11081948089822104	0.01929880990672242	1.0	0.01929880990672242	0.009587526861296354	0.014584703753706331	0.9722222222222222	0.9384615384615383	0.6	0.9821428571428572	0.75	0.7831729367162438	0.0002631829428623167	0.8590603834263867	0.1126028196344335	0.0002631829428623167	0.9825021872265968	0.9825021872265968	7235.721889019012	clonesig
sim1crgms	Stomach-AdenoCA	6858	7	0.6070170577783137	0.8114694801410508	cst	52.0												0.03595723089334872	0.033637135784055805	0.6021825396825397	0.8769230769230769	0.2	0.9821428571428572	0.5	0.7337416156313794	0.015259207526461259	0.015259207526461259	0.0	0.015259207526461259	1.0	1.0	2.88272500038147	deconstructsigs
sim1crgms	Stomach-AdenoCA	6858	7	0.6070170577783137	0.8114694801410508	cst	52.0	2.0			0.375	0.8971049679748186	0.4471167516451484	0.7730655958507558	0.6011956838728493	0.5617561917015117	0.984375	0.5617561917015117	0.044560489890341816	0.043617599252156115	0.6607142857142856	0.9076923076923076	0.3	1.0	0.75	0.7175561388159813	0.015394757454081587	0.040064174233507936	0.012331835771337077	0.040064174233507936	1.0	1.0	4.7225410938262895	palimpsest
sim1crgms	Stomach-AdenoCA	6858	7	0.6070170577783137	0.8114694801410508	cst	52.0	2.0			0.375	0.7419618992313859	0.10226561220979008	0.5804117079446768	0.2326470588235294	0.16082341588935348	1.0	0.16082341588935348	0.009650000117195736	0.012712114917278456	0.9702380952380952	0.9076923076923076	0.5	0.9642857142857144	0.625	0.7825	0.0004441919066743294	0.05642154275518441	0.01982519307389921	0.0004441919066743294	0.8529411764705882	1.0	53.764190602302506	tracksig
sim1crgms	Stomach-AdenoCA	6858	7	0.6070170577783137	0.8114694801410508	cst	52.0	2.0			0.375	0.8034790672422728	0.2936663516589144	0.7526887175324676	0.5861764705882353	0.5475649350649351	0.9578125	0.5475649350649351	0.009648657956496106	0.012643276253894609	0.9662698412698412	0.9076923076923076	0.5	0.9642857142857144	0.625	0.7825	0.00043267188160212017	0.007756744185614561	0.0036604518836422188	0.00043267188160212017	1.0	1.0	30.319383982817307	tracksigfreq
sim1d2xtj	Prost-AdenoCA	1195	8	0.5090796827198939	0.8684505816250642	cst	53.0	2.0			0.3333333333333333	0.9207281940725104	0.2841199638527224	0.6722040765583766	0.695397489539749	0.4225092250922509	0.9218989280245024	0.4225092250922509															7530.0	pyclone
sim1d2xtj	Prost-AdenoCA	1195	8	0.5090796827198939	0.8684505816250642	cst	53.0	4.0			0.5555555555555556	0.36291309828867546	0.034142783628047325	0.503062787136294	0.4569037656903766	1.0	0.0061255742725880545	1.0															40.0	sciclone
sim1d2xtj	Prost-AdenoCA	1195	8	0.5090796827198939	0.8684505816250642	cst	53.0	2.0			0.3333333333333333	0.8861897576265879	0.17661864190955345	0.622471929160333	0.6535564853556486	0.2878228782287823	0.9571209800918836	0.2878228782287823															298.0	ccube
sim1d2xtj	Prost-AdenoCA	1195	8	0.5090796827198939	0.8684505816250642	cst	53.0	2.0			0.3333333333333333	0.8794996081276516	0.16847354410545276	0.6064572820307069	0.6401673640167364	0.24354243542435425	0.9693721286370596	0.24354243542435425															820.0	dpclust
sim1d2xtj	Prost-AdenoCA	1195	8	0.5090796827198939	0.8684505816250642	cst	53.0	2.0			0.3333333333333333	0.9234944691171166	0.15529906376167574	0.6753120708848743	0.6895397489539749	0.522140221402214	0.8284839203675345	0.522140221402214															284.0	phylogicndt
sim1d2xtj	Prost-AdenoCA	1195	8	0.5090796827198939	0.8684505816250642	cst	53.0	2.0	14.739853798921105	0.037552897897692485	0.3333333333333333	0.8828380807818974	0.172902897367081	0.6153871148206123	0.6476987447698744	0.26752767527675275	0.9632465543644716	0.26752767527675275	0.023329307978620224	0.009693451174740752	1.0	1.0	0.875	1.0	0.875	0.7523012552301255	0.003173903118936839	0.01817968926205782	0.005228870428828991	0.003173903118936839	1.0	1.0	5709.029395103455	clonesig
sim1d2xtj	Prost-AdenoCA	1195	8	0.5090796827198939	0.8684505816250642	cst	53.0												0.027246135702681726	0.02279684579423388	0.9285714285714286	0.9846153846153848	0.75	1.0	0.8571428571428571	0.7598326359832636	0.0016358091923046605	0.0016358091923046605	0.0	0.0016358091923046605	1.0	1.0	1.58354496955872	deconstructsigs
sim1d2xtj	Prost-AdenoCA	1195	8	0.5090796827198939	0.8684505816250642	cst	53.0	2.0			0.3333333333333333	0.8705280117283545	0.14953816008078258	0.5790588993179365	0.6167364016736402	0.17343173431734318	0.98468606431853	0.17343173431734318	0.028120641033605082	0.013751417644216895	0.9273399014778324	0.9846153846153848	0.75	1.0	0.8571428571428571	0.7640167364016737	0.002207525446837777	0.034306165167770734	0.009047899497644663	0.002207525446837777	1.0	1.0	0.62369441986084	palimpsest
sim1d2xtj	Prost-AdenoCA	1195	8	0.5090796827198939	0.8684505816250642	cst	53.0	1.0			0.2222222222222222	0.8265233862938599	0.0	0.5	0.5109090909090909	0.0	1.0	0.0	0.023918291286278	0.01058527699866188	1.0	0.9846153846153848	0.875	0.9827586206896552	0.7777777777777778	0.7490909090909091	0.0008027311467305731	0.0008027311467305731	0.0	0.0008027311467305731	1.0	1.0	3.04559278488159	tracksig
sim1d2xtj	Prost-AdenoCA	1195	8	0.5090796827198939	0.8684505816250642	cst	53.0	1.0			0.2222222222222222	0.6143592155263771	0.0	0.5	0.5754545454545454	0.0	1.0	0.0	0.02363970749083008	0.012123305727186744	1.0	0.9846153846153848	0.875	0.9827586206896552	0.7777777777777778	0.7490909090909091	0.0010079929163478996	0.0010079929163478996	0.0	0.0010079929163478996	1.0	1.0	2.0240662097930904	tracksigfreq
sim1d2xtj	Prost-AdenoCA	1195	8	0.5090796827198939	0.8684505816250642	var	53.0	2.0			0.3333333333333333	0.9207281940725104	0.2841199638527224	0.6722040765583766	0.695397489539749	0.4225092250922509	0.9218989280245024	0.4225092250922509															7530.0	pyclone
sim1d2xtj	Prost-AdenoCA	1195	8	0.5090796827198939	0.8684505816250642	var	53.0	4.0			0.5555555555555556	0.36291309828867546	0.034142783628047325	0.503062787136294	0.4569037656903766	1.0	0.0061255742725880545	1.0															40.0	sciclone
sim1d2xtj	Prost-AdenoCA	1195	8	0.5090796827198939	0.8684505816250642	var	53.0	2.0			0.3333333333333333	0.8861897576265879	0.17661864190955345	0.622471929160333	0.6535564853556486	0.2878228782287823	0.9571209800918836	0.2878228782287823															298.0	ccube
sim1d2xtj	Prost-AdenoCA	1195	8	0.5090796827198939	0.8684505816250642	var	53.0	2.0			0.3333333333333333	0.8794996081276516	0.16847354410545276	0.6064572820307069	0.6401673640167364	0.24354243542435425	0.9693721286370596	0.24354243542435425															820.0	dpclust
sim1d2xtj	Prost-AdenoCA	1195	8	0.5090796827198939	0.8684505816250642	var	53.0	2.0			0.3333333333333333	0.9234944691171166	0.15529906376167574	0.6753120708848743	0.6895397489539749	0.522140221402214	0.8284839203675345	0.522140221402214															284.0	phylogicndt
sim1d2xtj	Prost-AdenoCA	1195	8	0.5090796827198939	0.8684505816250642	var	53.0	3.0	36.70092920733077	0.00024123489796895562	0.4444444444444444	0.9162826922056684	0.18410174771603027	0.7082638743692184	0.7171548117154811	0.6125461254612546	0.8039816232771823	0.6125461254612546	0.02114906332562816	0.06303868472691021	1.0	0.9846153846153848	0.875	0.9827586206896552	0.7777777777777778	0.693723849372385	0.0023771569827178984	0.7608777489942417	0.11846293547225001	0.1429994109947188	0.08200836820083683	0.15481171548117156	6004.380163192749	clonesig
sim1d2xtj	Prost-AdenoCA	1195	8	0.5090796827198939	0.8684505816250642	var	53.0												0.024924622166697826	0.06044183403302328	0.9285714285714286	0.9846153846153848	0.75	1.0	0.8571428571428571	0.6962343096234309	0.01140181991646727	0.4126619323227987	0.07779897920515114	0.09545655304246492	0.14393305439330545	0.8276150627615063	1.1881287097930902	deconstructsigs
sim1d2xtj	Prost-AdenoCA	1195	8	0.5090796827198939	0.8684505816250642	var	53.0	2.0			0.3333333333333333	0.8705280117283545	0.14953816008078258	0.5790588993179365	0.6167364016736402	0.17343173431734318	0.98468606431853	0.17343173431734318	0.029096361414734907	0.05932597457373166	0.9285714285714286	0.9846153846153848	0.75	1.0	0.8571428571428571	0.6928870292887029	0.012507310739702128	0.5961812507021269	0.10794085232318916	0.10597335124376894	0.15230125523012553	0.28117154811715483	0.626020908355713	palimpsest
sim1d2xtj	Prost-AdenoCA	1195	8	0.5090796827198939	0.8684505816250642	var	53.0	1.0			0.2222222222222222	0.8265233862938599	0.0	0.5	0.5109090909090909	0.0	1.0	0.0	0.02222186061999513	0.06368456070437532	0.9950738916256155	0.953846153846154	0.875	0.9482758620689656	0.6363636363636364	0.6854545454545454	0.012039342727711457	0.4112969059157946	0.0752342410678284	0.11285098132913828	0.15272727272727274	0.3018181818181818	3.28631496429443	tracksig
sim1d2xtj	Prost-AdenoCA	1195	8	0.5090796827198939	0.8684505816250642	var	53.0	1.0			0.2222222222222222	0.6161942802537725	0.0	0.5	0.5772727272727273	0.0	1.0	0.0	0.021103782684112463	0.0646134270819616	0.9975369458128078	0.9692307692307692	0.875	0.9655172413793104	0.7	0.6854545454545454	0.010926243481623743	0.423576758793625	0.06871323874549902	0.10947190350526548	0.14636363636363636	0.27545454545454545	2.06029224395752	tracksigfreq
sim1deef2	Biliary-AdenoCA	482	8	0.6790131794307379	0.9305454839345076	cst	48.0	1.0			0.2222222222222222	0.9330393501442312	0.09716654007886376	0.5466551724137931	0.5622406639004149	0.12931034482758622	0.964	0.12931034482758622															1073.0	pyclone
sim1deef2	Biliary-AdenoCA	482	8	0.6790131794307379	0.9305454839345076	cst	48.0	1.0			0.2222222222222222	0.3830175193686611	0.028265837515457307	0.502793103448276	0.5186721991701245	0.07758620689655173	0.928	0.07758620689655173															24.0	sciclone
sim1deef2	Biliary-AdenoCA	482	8	0.6790131794307379	0.9305454839345076	cst	48.0	1.0			0.2222222222222222	0.9322464312926158	0.00395224132810882	0.5	0.5186721991701245	0.0	1.0	0.0															45.0	ccube
sim1deef2	Biliary-AdenoCA	482	8	0.6790131794307379	0.9305454839345076	cst	48.0	2.0			0.3333333333333333	0.9618058467343382	0.025516477306369512	0.6295172413793103	0.6369294605809128	0.4310344827586207	0.828	0.4310344827586207															271.0	dpclust
sim1deef2	Biliary-AdenoCA	482	8	0.6790131794307379	0.9305454839345076	cst	48.0	2.0			0.3333333333333333	0.9329630771937156	0.05213493826390051	0.5351034482758621	0.5518672199170125	0.08620689655172414	0.984	0.08620689655172414															110.0	phylogicndt
sim1deef2	Biliary-AdenoCA	482	8	0.6790131794307379	0.9305454839345076	cst	48.0	1.0	0.004671380886975385	0.9999897458404204	0.2222222222222222	0.9322720004363148	0.00395224132810882	0.5	0.5186721991701245	0.0	1.0	0.0	0.03423398728790841	0.016868310445476986	0.9689265536723164	0.9692307692307692	0.5714285714285714	1.0	0.8	0.8360995850622407	0.002193539197386296	0.002193539197386296	0.0	0.002193539197386296	1.0	1.0	17.510056972503662	clonesig
sim1deef2	Biliary-AdenoCA	482	8	0.6790131794307379	0.9305454839345076	cst	48.0												0.03445222086076182	0.01845955928003365	0.8333333333333333	0.9692307692307692	0.5714285714285714	1.0	0.8	0.8423236514522822	0.002172464013268649	0.002172464013268649	0.0	0.002172464013268649	1.0	1.0	0.4202883243560789	deconstructsigs
sim1deef2	Biliary-AdenoCA	482	8	0.6790131794307379	0.9305454839345076	cst	48.0	2.0			0.3333333333333333	0.9360436332815212	0.06603540996799008	0.5283275862068966	0.5456431535269709	0.06465517241379311	0.992	0.06465517241379311	0.03423693120831132	0.015879130061573488	0.827683615819209	0.9692307692307692	0.5714285714285714	1.0	0.8	0.8340248962655602	0.001559637244321399	0.1196698671888038	0.02178669802590714	0.001559637244321399	0.9647302904564315	0.9647302904564315	0.506393432617188	palimpsest
sim1deef2	Biliary-AdenoCA	482	8	0.6790131794307379	0.9305454839345076	cst	48.0	1.0			0.2222222222222222	0.9189865230709656	0.0019931676090541514	0.5	0.4575	0.0	1.0	0.0	0.03410310849967505	0.02123881819349813	0.9717514124293786	0.9692307692307692	0.5714285714285714	1.0	0.8	0.8375	0.003151995504335648	0.003151995504335648	0.0	0.003151995504335648	1.0	1.0	0.175666570663452	tracksig
sim1deef2	Biliary-AdenoCA	482	8	0.6790131794307379	0.9305454839345076	cst	48.0	1.0			0.2222222222222222	0.7578224050401994	0.010725842203624469	0.5	0.575	0.0	1.0	0.0	0.035001715497745806	0.017257944067429688	0.9717514124293786	0.9692307692307692	0.5714285714285714	1.0	0.8	0.8375	0.0020798387968894447	0.0020798387968894447	0.0	0.0020798387968894447	1.0	1.0	0.13453006744384802	tracksigfreq
sim1deef2	Biliary-AdenoCA	482	8	0.6790131794307379	0.9305454839345076	var	48.0	1.0			0.2222222222222222	0.9330393501442312	0.09716654007886376	0.5466551724137931	0.5622406639004149	0.12931034482758622	0.964	0.12931034482758622															1073.0	pyclone
sim1deef2	Biliary-AdenoCA	482	8	0.6790131794307379	0.9305454839345076	var	48.0	1.0			0.2222222222222222	0.3830175193686611	0.028265837515457307	0.502793103448276	0.5186721991701245	0.07758620689655173	0.928	0.07758620689655173															24.0	sciclone
sim1deef2	Biliary-AdenoCA	482	8	0.6790131794307379	0.9305454839345076	var	48.0	1.0			0.2222222222222222	0.9322464312926158	0.00395224132810882	0.5	0.5186721991701245	0.0	1.0	0.0															45.0	ccube
sim1deef2	Biliary-AdenoCA	482	8	0.6790131794307379	0.9305454839345076	var	48.0	2.0			0.3333333333333333	0.9618058467343382	0.025516477306369512	0.6295172413793103	0.6369294605809128	0.4310344827586207	0.828	0.4310344827586207															271.0	dpclust
sim1deef2	Biliary-AdenoCA	482	8	0.6790131794307379	0.9305454839345076	var	48.0	2.0			0.3333333333333333	0.9329630771937156	0.05213493826390051	0.5351034482758621	0.5518672199170125	0.08620689655172414	0.984	0.08620689655172414															110.0	phylogicndt
sim1deef2	Biliary-AdenoCA	482	8	0.6790131794307379	0.9305454839345076	var	48.0	2.0	25.61214629072583	0.0019008073178557728	0.3333333333333333	0.941782544914592	0.14146745135525424	0.6768965517241379	0.6867219917012448	0.4137931034482759	0.94	0.4137931034482759	0.04342784640846798	0.10004150654042288	1.0	1.0	0.8571428571428571	1.0	0.8571428571428571	0.7427385892116183	0.02771014299920449	0.6514486564848347	0.2438988026915875	0.0400611747880516	0.7468879668049793	0.7468879668049793	24.30314135551453	clonesig
sim1deef2	Biliary-AdenoCA	482	8	0.6790131794307379	0.9305454839345076	var	48.0												0.05424422048098259	0.10879604691045107	0.9166666666666669	0.9846153846153848	0.7142857142857143	1.0	0.8333333333333334	0.7282157676348547	0.051288629739766216	0.5518062198995455	0.053642849472681935	0.1408025540518626	0.0	0.4253112033195021	0.680658102035522	deconstructsigs
sim1deef2	Biliary-AdenoCA	482	8	0.6790131794307379	0.9305454839345076	var	48.0	2.0			0.3333333333333333	0.9360436332815212	0.06603540996799008	0.5283275862068966	0.5456431535269709	0.06465517241379311	0.992	0.06465517241379311	0.05370049174527183	0.10258719388147412	0.997175141242938	0.9846153846153848	0.7142857142857143	1.0	0.8333333333333334	0.7302904564315352	0.05042106208451691	0.5606932936948719	0.06038714004056716	0.13149090667558672	0.0	0.4066390041493776	0.503762245178223	palimpsest
sim1deef2	Biliary-AdenoCA	482	8	0.6790131794307379	0.9305454839345076	var	48.0	1.0			0.2222222222222222	0.9189865230709656	0.0019931676090541514	0.5	0.4575	0.0	1.0	0.0	0.04452526971619325	0.1115619018001647	1.0	1.0	0.8571428571428571	1.0	0.8571428571428571	0.775	0.06025604504930272	0.38411799494302296	0.031345434641887625	0.13685700589943695	0.0	0.015	0.185181379318237	tracksig
sim1deef2	Biliary-AdenoCA	482	8	0.6790131794307379	0.9305454839345076	var	48.0	1.0			0.2222222222222222	0.7541872361185007	0.009370060883625094	0.5	0.5725	0.0	1.0	0.0	0.045561342099266884	0.0912073748283201	1.0	1.0	0.8571428571428571	1.0	0.8571428571428571	0.775	0.034392563539463065	0.4740508109849994	0.04668193670418448	0.09722019113910707	0.0075	0.9575	0.134029865264893	tracksigfreq
sim1fu75t	Prost-AdenoCA	428	1	0.6383856548834591	0.8076101955044588	cst	49.0	1.0			1.0	0.9870038294033155	0.2684631028516685		0.9883177570093458	0.0	0.9883177570093458	0.0															1063.0	pyclone
sim1fu75t	Prost-AdenoCA	428	1	0.6383856548834591	0.8076101955044588	cst	49.0	3.0			0.0	0.3215659015825294	0.0		0.014018691588785048	0.0	0.014018691588785048	0.0															36.0	sciclone
sim1fu75t	Prost-AdenoCA	428	1	0.6383856548834591	0.8076101955044588	cst	49.0	1.0			1.0	0.9912445461078848	1.0		1.0	0.0	1.0	0.0															154.0	ccube
sim1fu75t	Prost-AdenoCA	428	1	0.6383856548834591	0.8076101955044588	cst	49.0	1.0			1.0	0.9863013698630141	1.0		1.0	0.0	1.0	0.0															369.0	dpclust
sim1fu75t	Prost-AdenoCA	428	1	0.6383856548834591	0.8076101955044588	cst	49.0	1.0			1.0	1.0	1.0		1.0	0.0	1.0	0.0															124.0	phylogicndt
sim1fu75t	Prost-AdenoCA	428	1	0.6383856548834591	0.8076101955044588	cst	49.0	1.0	0.013091074536532687	0.9302021455118606	1.0	0.9909673487536462	1.0		1.0	0.0	1.0	0.0	0.06086495242689372	0.4431645947394346	1.0	0.7846153846153846	0.0625	1.0	0.5	1.0	0.6048731323973804	0.6048731323973804	2.220446049250313e-16	0.6048731323973804	0.0	0.0	18.247488737106323	clonesig
sim1fu75t	Prost-AdenoCA	428	1	0.6383856548834591	0.8076101955044588	cst	49.0												0.06081257588189822	0.4432694487223711	0.5333333333333333	0.7846153846153846	0.0625	1.0	0.5	1.0	0.6049350140664321	0.6049350140664321	1.1102230246251563e-16	0.6049350140664321	0.0	0.0	0.0560271739959717	deconstructsigs
sim1fu75t	Prost-AdenoCA	428	1	0.6383856548834591	0.8076101955044588	cst	49.0	2.0			0.5	0.9842685553481804	0.3307687543505024		0.9929906542056076	0.0	0.9929906542056076	0.0	0.061538419406805225	0.4414367494680914	0.5666666666666667	0.7846153846153846	0.0625	1.0	0.5	0.9953271028037384	0.3231797581080041	0.6049350140664321	0.023506249939169215	0.6049350140664321	0.0	0.0	0.5898072719573969	palimpsest
sim1fu75t	Prost-AdenoCA	428	1	0.6383856548834591	0.8076101955044588	cst	49.0	1.0			1.0	0.9875217296520866	1.0		1.0	0.0	1.0	0.0	0.060954045766256126	0.4429431237605543	1.0	0.7846153846153846	0.0625	1.0	0.5	1.0	0.6046565663129684	0.6046565663129684	0.0	0.6046565663129684	0.0	0.0	0.194637775421143	tracksig
sim1fu75t	Prost-AdenoCA	428	1	0.6383856548834591	0.8076101955044588	cst	49.0	1.0			1.0	0.7016925248393036	1.0		1.0	0.0	1.0	0.0	0.06099397315166076	0.4428765962442735	1.0	0.7846153846153846	0.0625	1.0	0.5	1.0	0.6046466273917939	0.6046466273917939	1.1102230246251563e-16	0.6046466273917939	0.0	0.0	0.150688171386719	tracksigfreq
sim1fu75t	Prost-AdenoCA	428	1	0.6383856548834591	0.8076101955044588	var	49.0	1.0			1.0	0.9870038294033155	0.2684631028516685		0.9883177570093458	0.0	0.9883177570093458	0.0															1063.0	pyclone
sim1fu75t	Prost-AdenoCA	428	1	0.6383856548834591	0.8076101955044588	var	49.0	3.0			0.0	0.3215659015825294	0.0		0.014018691588785048	0.0	0.014018691588785048	0.0															36.0	sciclone
sim1fu75t	Prost-AdenoCA	428	1	0.6383856548834591	0.8076101955044588	var	49.0	1.0			1.0	0.9912445461078848	1.0		1.0	0.0	1.0	0.0															154.0	ccube
sim1fu75t	Prost-AdenoCA	428	1	0.6383856548834591	0.8076101955044588	var	49.0	1.0			1.0	0.9863013698630141	1.0		1.0	0.0	1.0	0.0															369.0	dpclust
sim1fu75t	Prost-AdenoCA	428	1	0.6383856548834591	0.8076101955044588	var	49.0	1.0			1.0	1.0	1.0		1.0	0.0	1.0	0.0															124.0	phylogicndt
sim1fu75t	Prost-AdenoCA	428	1	0.6383856548834591	0.8076101955044588	var	49.0	1.0	0.012656808449719392	0.9314852702110464	1.0	0.9909673487536462	1.0		1.0	0.0	1.0	0.0	0.016216184637951332	0.4424226406392504	1.0	0.7846153846153846	0.0625	1.0	0.5	1.0	0.6046224868488498	0.6046224868488498	2.220446049250313e-16	0.6046224868488498	0.0	0.0	10.453827142715452	clonesig
sim1fu75t	Prost-AdenoCA	428	1	0.6383856548834591	0.8076101955044588	var	49.0												0.01583795549624978	0.4384196779810551	0.5333333333333333	0.7846153846153846	0.0625	1.0	0.5	1.0	0.6049350140664322	0.6049350140664322	1.1102230246251563e-16	0.6049350140664322	0.0	0.0	0.0915369987487793	deconstructsigs
sim1fu75t	Prost-AdenoCA	428	1	0.6383856548834591	0.8076101955044588	var	49.0	2.0			0.5	0.9842685553481804	0.3307687543505024		0.9929906542056076	0.0	0.9929906542056076	0.0	0.016052291679766163	0.4415859036234909	0.6	0.7846153846153846	0.0625	1.0	0.5	0.9953271028037384	0.4753300035917902	0.6049350140664321	0.010812674138845816	0.6049350140664321	0.0	0.0	0.5888626575469971	palimpsest
sim1fu75t	Prost-AdenoCA	428	1	0.6383856548834591	0.8076101955044588	var	49.0	1.0			1.0	0.9875217296520866	1.0		1.0	0.0	1.0	0.0	0.01605319340175171	0.4415083745125312	1.0	0.7846153846153846	0.0625	1.0	0.5	1.0	0.6042499675474255	0.6042499675474255	0.0	0.6042499675474255	0.0	0.0	0.197721481323242	tracksig
sim1fu75t	Prost-AdenoCA	428	1	0.6383856548834591	0.8076101955044588	var	49.0	1.0			1.0	0.7116104507889319	1.0		1.0	0.0	1.0	0.0	0.01616645243358938	0.44210166728753103	1.0	0.7846153846153846	0.0625	1.0	0.5	1.0	0.6044430123788297	0.6044430123788297	1.1102230246251563e-16	0.6044430123788297	0.0	0.0	0.156719446182251	tracksigfreq
sim1g1nmm	Bone-Other	1599	2	0.6636134627619761	0.0852588287901666	cst	73.0	2.0			1.0	0.8779794356858277	0.8731385118770838	0.9700910273081924	0.9712320200125079	1.0	0.9401820546163848	1.0															6987.0	pyclone
sim1g1nmm	Bone-Other	1599	2	0.6636134627619761	0.0852588287901666	cst	73.0	7.0			0.0	0.8139681325592085	0.04654454981848052	0.4978770739655631	0.5165728580362726	0.9879518072289156	0.0078023407022106625	0.9879518072289156															86.0	sciclone
sim1g1nmm	Bone-Other	1599	2	0.6636134627619761	0.0852588287901666	cst	73.0	3.0			0.6666666666666666	0.8869244595447895	0.7733278014845161	0.8107932379713914	0.8180112570356473	1.0	0.6215864759427828	1.0															181.0	ccube
sim1g1nmm	Bone-Other	1599	2	0.6636134627619761	0.0852588287901666	cst	73.0	2.0			1.0	0.8171559189770506	0.9745508642944792	0.9955919908502672	0.9956222639149468	0.9963855421686748	0.9947984395318596	0.9963855421686748															960.0	dpclust
sim1g1nmm	Bone-Other	1599	2	0.6636134627619761	0.0852588287901666	cst	73.0	2.0			1.0	0.8231212299774437	0.9745508642944792	0.9955919908502672	0.9956222639149468	0.9963855421686748	0.9947984395318596	0.9963855421686748															390.0	phylogicndt
sim1g1nmm	Bone-Other	1599	2	0.6636134627619761	0.0852588287901666	cst	73.0	2.0	1735.9447941267208	0.0	1.0	0.8534933673049379	0.9855901839909468	0.9973992197659296	0.9974984365228268	1.0	0.9947984395318596	1.0	0.028349888015033464	0.3031312177128307	1.0	0.953846153846154	0.5555555555555556	1.0	0.8333333333333334	0.9043151969981238	0.0002945772161037085	0.9783464146183868	0.4885704007972117	0.9783464146183868	0.4784240150093809	0.4784240150093809	507.5269975662232	clonesig
sim1g1nmm	Bone-Other	1599	2	0.6636134627619761	0.0852588287901666	cst	73.0												0.03299702599207046	0.3066011141834515	0.6875	0.9230769230769232	0.3333333333333333	1.0	0.75	0.8311444652908068	0.4746942692800097	0.4746942692800097	1.1102230246251563e-16	0.4746942692800097	0.0	0.0	0.145756721496582	deconstructsigs
sim1g1nmm	Bone-Other	1599	2	0.6636134627619761	0.0852588287901666	cst	73.0	2.0			1.0	0.8153302977657718	0.9683937382985476	0.9942438153132688	0.9943714821763602	0.9975903614457832	0.9908972691807544	0.9975903614457832	0.031044983750724214	0.30115651031500873	0.8125	0.9384615384615383	0.4444444444444444	1.0	0.8	0.8905565978736709	0.0021013930417443927	0.9787032755527932	0.4878193356220033	0.9787032755527932	0.4777986241400876	0.4777986241400876	0.5277323722839361	palimpsest
sim1g1nmm	Bone-Other	1599	2	0.6636134627619761	0.0852588287901666	cst	73.0	2.0			1.0	0.61553103966769	0.6682054182001957	0.9216867469879518	0.9133333333333332	0.8433734939759037	1.0	0.8433734939759037	0.028251810640012164	0.30447026288072515	1.0	0.9692307692307692	0.6666666666666666	1.0	0.8571428571428571	0.9033333333333332	0.014904102659058616	0.9785032527600276	0.4807277170485842	0.014904102659058616	0.5333333333333333	0.5333333333333333	1.56472373008728	tracksig
sim1g1nmm	Bone-Other	1599	2	0.6636134627619761	0.0852588287901666	cst	73.0	3.0			0.6666666666666666	0.7203694732928854	0.610350932244602	0.6950585175552666	0.6873333333333334	1.0	0.3901170351105331	1.0	0.047862325963768895	0.2659287624694927	1.0	0.953846153846154	0.5555555555555556	1.0	0.8333333333333334	0.9033333333333332	0.0008081448484728028	0.9473083031814769	0.471828608645285	0.002287201913046655	0.5333333333333333	0.5333333333333333	3.44550061225891	tracksigfreq
sim1g9a2i	CNS-Oligo	2524	3	0.2974061774844299	0.0	cst	86.0	2.0			0.75	0.8690322764053118	0.27119426662011553	0.8488631223435749	0.8569730586370841	0.8732897085068412	0.8244365361803084	0.8732897085068412															36491.0	pyclone
sim1g9a2i	CNS-Oligo	2524	3	0.2974061774844299	0.0	cst	86.0	3.0			1.0	0.392277082871626	0.07911731687322666	0.5002921494365538	0.6652139461172741	0.9970255800118976	0.0035587188612099642	0.9970255800118976															36.0	sciclone
sim1g9a2i	CNS-Oligo	2524	3	0.2974061774844299	0.0	cst	86.0	2.0			0.75	0.9183521125590132	0.1559085919309158	0.7457414279897508	0.8062599049128367	0.9280190362879238	0.5634638196915777	0.9280190362879238															1009.0	ccube
sim1g9a2i	CNS-Oligo	2524	3	0.2974061774844299	0.0	cst	86.0	2.0			0.75	0.8620078134042328	0.09340903034615572	0.6484341425308185	0.5340729001584786	0.3039857227840571	0.9928825622775799	0.3039857227840571															1534.0	dpclust
sim1g9a2i	CNS-Oligo	2524	3	0.2974061774844299	0.0	cst	86.0	2.0			0.75	0.9251883905894124	0.2834916720152516	0.8455259854221664	0.8379556259904913	0.8227245687091017	0.8683274021352313	0.8227245687091017															827.0	phylogicndt
sim1g9a2i	CNS-Oligo	2524	3	0.2974061774844299	0.0	cst	86.0	2.0	197.76596111930849	3.374376132297776e-39	0.75	0.8557206761852185	0.2908306579935971	0.8420678252438284	0.8581616481774961	0.8905413444378346	0.7935943060498221	0.8905413444378346	0.01308225254465138	0.11014111135259468	1.0	0.9846153846153848	0.8181818181818182	1.0	0.9	0.6358954041204438	0.004799056804237868	0.24978197191854834	0.11588018718889788	0.24978197191854834	0.3379556259904913	0.3379556259904913	794.6469144821167	clonesig
sim1g9a2i	CNS-Oligo	2524	3	0.2974061774844299	0.0	cst	86.0												0.047960724011307694	0.12364359699590093	0.65	0.8923076923076924	0.2727272727272727	1.0	0.75	0.5966719492868463	0.2310157069445933	0.2310157069445933	0.0	0.2310157069445933	0.0	0.0	0.899121761322021	deconstructsigs
sim1g9a2i	CNS-Oligo	2524	3	0.2974061774844299	0.0	cst	86.0	2.0			0.75	0.8235999318978385	0.03558859844157596	0.5594954565117216	0.41481774960380347	0.12373587150505652	0.9952550415183868	0.12373587150505652	0.056751070410775165	0.15736228491512586	0.7	0.9076923076923076	0.3636363636363637	1.0	0.8	0.5828050713153724	0.20851304207749166	0.3293868529495393	0.033527773150544636	0.20851304207749166	0.0	0.0	0.7295949459075931	palimpsest
sim1g9a2i	CNS-Oligo	2524	3	0.2974061774844299	0.0	cst	86.0	3.0			1.0	0.7121340962633007	0.2437774273337209	0.848105196409777	0.8412	0.828078524687686	0.8681318681318682	0.828078524687686	0.01395734788016695	0.10558122680944727	1.0	0.9846153846153848	0.8181818181818182	1.0	0.9	0.6436	0.01048812673395516	0.2791418061561913	0.10953626620977568	0.14365303910686378	0.4	0.4	32.368336200714104	tracksig
sim1g9a2i	CNS-Oligo	2524	3	0.2974061774844299	0.0	cst	86.0	2.0			0.75	0.570492347999237	0.2568346397258247	0.8075489082228526	0.8596	0.9674109837054918	0.6476868327402135	0.9674109837054918	0.013192760844867427	0.10654901859314224	1.0	0.9846153846153848	0.8181818181818182	1.0	0.9	0.6436	0.010005687727376313	0.18333328761477602	0.07782389933405845	0.18333328761477602	0.28	0.28	24.056475162506104	tracksigfreq
sim1g9a2i	CNS-Oligo	2524	3	0.2974061774844299	0.0	var	86.0	2.0			0.75	0.8690322764053118	0.27119426662011553	0.8488631223435749	0.8569730586370841	0.8732897085068412	0.8244365361803084	0.8732897085068412															36491.0	pyclone
sim1g9a2i	CNS-Oligo	2524	3	0.2974061774844299	0.0	var	86.0	3.0			1.0	0.392277082871626	0.07911731687322666	0.5002921494365538	0.6652139461172741	0.9970255800118976	0.0035587188612099642	0.9970255800118976															36.0	sciclone
sim1g9a2i	CNS-Oligo	2524	3	0.2974061774844299	0.0	var	86.0	2.0			0.75	0.9183521125590132	0.1559085919309158	0.7457414279897508	0.8062599049128367	0.9280190362879238	0.5634638196915777	0.9280190362879238															1009.0	ccube
sim1g9a2i	CNS-Oligo	2524	3	0.2974061774844299	0.0	var	86.0	2.0			0.75	0.8620078134042328	0.09340903034615572	0.6484341425308185	0.5340729001584786	0.3039857227840571	0.9928825622775799	0.3039857227840571															1534.0	dpclust
sim1g9a2i	CNS-Oligo	2524	3	0.2974061774844299	0.0	var	86.0	2.0			0.75	0.9251883905894124	0.2834916720152516	0.8455259854221664	0.8379556259904913	0.8227245687091017	0.8683274021352313	0.8227245687091017															827.0	phylogicndt
sim1g9a2i	CNS-Oligo	2524	3	0.2974061774844299	0.0	var	86.0	3.0	609.136535005513	1.269290805176454e-122	1.0	0.855681168087089	0.5422860531484891	0.8838589553328917	0.8807448494453248	0.8744794765020821	0.8932384341637011	0.8744794765020821	0.01167545104676758	0.0996137087676249	1.0	0.9846153846153848	0.8181818181818182	1.0	0.9	0.7190966719492868	0.002034116401278596	0.8428235210963929	0.2459220261172115	0.5602896983366185	0.0942947702060222	0.0942947702060222	1016.714721918106	clonesig
sim1g9a2i	CNS-Oligo	2524	3	0.2974061774844299	0.0	var	86.0												0.03472202045586526	0.09801011582473904	0.75	0.9230769230769232	0.4545454545454545	1.0	0.8333333333333334	0.6727416798732171	0.14453387623490432	0.35886653515343603	0.09234127237030457	0.2438925137230905	0.0	0.0	1.0878603458404499	deconstructsigs
sim1g9a2i	CNS-Oligo	2524	3	0.2974061774844299	0.0	var	86.0	2.0			0.75	0.8235999318978385	0.03558859844157596	0.5594954565117216	0.41481774960380347	0.12373587150505652	0.9952550415183868	0.12373587150505652	0.03932296221914247	0.12473770918093904	0.8	0.9230769230769232	0.4545454545454545	1.0	0.8333333333333334	0.6679873217115689	0.14606053091725912	0.7764195323629649	0.15082638323229716	0.20936045770702472	0.0	0.0	0.8047077655792241	palimpsest
sim1g9a2i	CNS-Oligo	2524	3	0.2974061774844299	0.0	var	86.0	4.0			0.75	0.7033720524195459	0.2779486793442581	0.8463256288955276	0.8948	0.9869125520523498	0.7057387057387058	0.9869125520523498	0.01277216296111738	0.0961093810449442	1.0	0.9846153846153848	0.8181818181818182	1.0	0.9	0.718	0.004930976579422318	0.6413730018004702	0.19635212638607694	0.22049539904269772	0.102	0.102	15.9658915996552	tracksig
sim1g9a2i	CNS-Oligo	2524	3	0.2974061774844299	0.0	var	86.0	3.0			1.0	0.5732998556167279	0.18108846241914667	0.7336684442363574	0.8196	0.9975859987929994	0.4697508896797153	0.9975859987929994	0.013255369770699773	0.09358195195804248	1.0	0.9846153846153848	0.8181818181818182	1.0	0.9	0.718	0.005417599973533305	0.5991971415511669	0.17682833561168773	0.2820157378266106	0.0756	0.2168	20.509881019592303	tracksigfreq
sim1ka5q7	ColoRect-AdenoCA	6570	1	0.24025625288160504	0.632569023481333	cst	46.0	110.0			0.0	0.9879105515768264	0.024347996859748155		0.9033485540334856	0.0	0.9033485540334856	0.0															172800.0	pyclone
sim1ka5q7	ColoRect-AdenoCA	6570	1	0.24025625288160504	0.632569023481333	cst	46.0	2.0			0.5	0.13210041938710682	0.0		0.39254185692541854	0.0	0.39254185692541854	0.0															400.0	sciclone
sim1ka5q7	ColoRect-AdenoCA	6570	1	0.24025625288160504	0.632569023481333	cst	46.0	1.0			1.0	1.0	1.0		1.0	0.0	1.0	0.0															106.0	ccube
sim1ka5q7	ColoRect-AdenoCA	6570	1	0.24025625288160504	0.632569023481333	cst	46.0	1.0			1.0	0.9581213307240699	1.0		1.0	0.0	1.0	0.0															4074.0	dpclust
sim1ka5q7	ColoRect-AdenoCA	6570	1	0.24025625288160504	0.632569023481333	cst	46.0	1.0			1.0	1.0	1.0		1.0	0.0	1.0	0.0															4414.0	phylogicndt
sim1ka5q7	ColoRect-AdenoCA	6570	1	0.24025625288160504	0.632569023481333	cst	46.0	1.0	0.19755368017649744	0.9999999881021362	1.0	0.99999	1.0		1.0	0.0	1.0	0.0	0.009474423733956558	0.3816877421726998	1.0	0.7384615384615385	0.05263157894736842	1.0	0.5	0.9993911719939116	0.31605024284359506	0.31605024284359506	1.1102230246251563e-16	0.31605024284359506	0.0	0.0	113.65455150604248	clonesig
sim1ka5q7	ColoRect-AdenoCA	6570	1	0.24025625288160504	0.632569023481333	cst	46.0												0.009370695867909557	0.3819572401797818	0.5277777777777778	0.7384615384615385	0.05263157894736842	1.0	0.5	1.0	0.3161424148839779	0.3161424148839779	5.551115123125783e-17	0.3161424148839779	0.0	0.0	0.0470213890075684	deconstructsigs
sim1ka5q7	ColoRect-AdenoCA	6570	1	0.24025625288160504	0.632569023481333	cst	46.0																											palimpsest
sim1ka5q7	ColoRect-AdenoCA	6570	1	0.24025625288160504	0.632569023481333	cst	46.0	1.0			1.0	0.8738499192485785	1.0		1.0	0.0	1.0	0.0	0.009691513794115123	0.3812965628634165	1.0	0.7384615384615385	0.05263157894736842	1.0	0.5	0.9993846153846154	0.3157839903287858	0.3157839903287858	0.0	0.3157839903287858	0.0	0.0	14.0972336848577	tracksig
sim1ka5q7	ColoRect-AdenoCA	6570	1	0.24025625288160504	0.632569023481333	cst	46.0	1.0			1.0	0.3086671520129598	1.0		1.0	0.0	1.0	0.0	0.009680445792170608	0.38131967992648097	1.0	0.7384615384615385	0.05263157894736842	1.0	0.5	0.9993846153846154	0.3158010938305902	0.3158010938305902	5.551115123125783e-17	0.3158010938305902	0.0	0.0	2.3762615084648098	tracksigfreq
sim1ka5q7	ColoRect-AdenoCA	6570	1	0.24025625288160504	0.632569023481333	var	46.0	110.0			0.0	0.9879105515768264	0.024347996859748155		0.9033485540334856	0.0	0.9033485540334856	0.0															172800.0	pyclone
sim1ka5q7	ColoRect-AdenoCA	6570	1	0.24025625288160504	0.632569023481333	var	46.0	2.0			0.5	0.13210041938710682	0.0		0.39254185692541854	0.0	0.39254185692541854	0.0															400.0	sciclone
sim1ka5q7	ColoRect-AdenoCA	6570	1	0.24025625288160504	0.632569023481333	var	46.0	1.0			1.0	1.0	1.0		1.0	0.0	1.0	0.0															106.0	ccube
sim1ka5q7	ColoRect-AdenoCA	6570	1	0.24025625288160504	0.632569023481333	var	46.0	1.0			1.0	0.9581213307240699	1.0		1.0	0.0	1.0	0.0															4074.0	dpclust
sim1ka5q7	ColoRect-AdenoCA	6570	1	0.24025625288160504	0.632569023481333	var	46.0	1.0			1.0	1.0	1.0		1.0	0.0	1.0	0.0															4414.0	phylogicndt
sim1ka5q7	ColoRect-AdenoCA	6570	1	0.24025625288160504	0.632569023481333	var	46.0	1.0	0.07064100044226508	0.9999999999535056	1.0	0.99999	1.0		1.0	0.0	1.0	0.0	0.009249524864429232	0.3811559426666973	1.0	0.7384615384615385	0.05263157894736842	1.0	0.5	0.9995433789954338	0.3156167240074972	0.3156167240074972	5.551115123125783e-17	0.3156167240074972	0.0	0.0	167.04149055480957	clonesig
sim1ka5q7	ColoRect-AdenoCA	6570	1	0.24025625288160504	0.632569023481333	var	46.0												0.00982178532138764	0.3736413784953991	0.5277777777777778	0.7384615384615385	0.05263157894736842	1.0	0.5	1.0	0.3161424148839779	0.3161424148839779	5.551115123125783e-17	0.3161424148839779	0.0	0.0	0.152902603149414	deconstructsigs
sim1ka5q7	ColoRect-AdenoCA	6570	1	0.24025625288160504	0.632569023481333	var	46.0																											palimpsest
sim1ka5q7	ColoRect-AdenoCA	6570	1	0.24025625288160504	0.632569023481333	var	46.0	1.0			1.0	0.8738499192485785	1.0		1.0	0.0	1.0	0.0	0.009017758108867893	0.3807284626973732	1.0	0.7384615384615385	0.05263157894736842	1.0	0.5	0.9993846153846154	0.3153256002742759	0.3153256002742759	1.1102230246251563e-16	0.3153256002742759	0.0	0.0	18.488051855564105	tracksig
sim1ka5q7	ColoRect-AdenoCA	6570	1	0.24025625288160504	0.632569023481333	var	46.0	1.0			1.0	0.3080631916537059	1.0		1.0	0.0	1.0	0.0	0.009011126537008649	0.3807155641413351	1.0	0.7384615384615385	0.05263157894736842	1.0	0.5	0.9993846153846154	0.3153173207523342	0.3153173207523342	5.551115123125783e-17	0.3153173207523342	0.0	0.0	3.90739274422328	tracksigfreq
sim1lsgvd	Myeloid-AML	1847	3	0.8510336029548197	0.8463901212362407	cst	48.0	3.0			1.0	0.9795994803164212	0.5160131174348576	0.8292235738007744	0.8922577152138603	0.7299703264094956	0.928476821192053	0.7299703264094956															29279.0	pyclone
sim1lsgvd	Myeloid-AML	1847	3	0.8510336029548197	0.8463901212362407	cst	48.0	5.0			0.5	0.4659503191495791	0.022334163715485758	0.5153212018786724	0.2338927991337304	0.9584569732937686	0.07218543046357616	0.9584569732937686															105.0	sciclone
sim1lsgvd	Myeloid-AML	1847	3	0.8510336029548197	0.8463901212362407	cst	48.0	3.0			1.0	0.9647313063908228	0.5471415152965421	0.7783775817006308	0.9014618299945858	0.5845697329376854	0.9721854304635762	0.5845697329376854															474.0	ccube
sim1lsgvd	Myeloid-AML	1847	3	0.8510336029548197	0.8463901212362407	cst	48.0	3.0			1.0	0.9666715677018458	0.5411306513286406	0.786604633796451	0.8998375744450459	0.6083086053412463	0.9649006622516556	0.6083086053412463															1304.0	dpclust
sim1lsgvd	Myeloid-AML	1847	3	0.8510336029548197	0.8463901212362407	cst	48.0	3.0			1.0	0.974303287744446	0.5416674506080879	0.7928577043252697	0.8987547374120195	0.6261127596439169	0.9596026490066224	0.6261127596439169															823.0	phylogicndt
sim1lsgvd	Myeloid-AML	1847	3	0.8510336029548197	0.8463901212362407	cst	48.0	3.0	104.41625174013096	5.839530881704067e-20	1.0	0.9565874784069408	0.5403238443573295	0.7635535598482914	0.8998375744450459	0.5489614243323442	0.9781456953642385	0.5489614243323442	0.017402461466103237	0.019940575888113786	1.0	1.0	0.8	1.0	0.8	0.7666486193827828	0.0008071429269328467	0.11238832047069593	0.02380800776307811	0.0008071429269328467	0.9523551705468328	0.9523551705468328	1764.5863690376282	clonesig
sim1lsgvd	Myeloid-AML	1847	3	0.8510336029548197	0.8463901212362407	cst	48.0												0.02292343506617368	0.02819578825266322	0.875	0.9846153846153848	0.6	1.0	0.75	0.7563616675690309	0.0074423138065718986	0.0074423138065718986	0.0	0.0074423138065718986	1.0	1.0	0.16160583496093806	deconstructsigs
sim1lsgvd	Myeloid-AML	1847	3	0.8510336029548197	0.8463901212362407	cst	48.0	2.0			0.75	0.9202274645960276	0.4767071377821623	0.726805470945428	0.8906334596643205	0.4688427299703264	0.9847682119205298	0.4688427299703264	0.017293509731319767	0.020546651101029247	1.0	1.0	0.8	1.0	0.8	0.7639415268002165	0.0004304708790178192	0.04689026026008837	0.013812971863945535	0.0004304708790178192	1.0	1.0	0.54680061340332	palimpsest
sim1lsgvd	Myeloid-AML	1847	3	0.8510336029548197	0.8463901212362407	cst	48.0	2.0			0.75	0.9420417536251044	0.4409760020048346	0.8342589005559488	0.8772222222222222	0.7655786350148368	0.9029391660970608	0.7655786350148368	0.01754672757876121	0.019490168194517328	1.0	1.0	0.8	1.0	0.8	0.7605555555555555	0.0007294181964410117	0.01338127588811966	0.00525987964316468	0.0007294181964410117	1.0	1.0	4.37539863586426	tracksig
sim1lsgvd	Myeloid-AML	1847	3	0.8510336029548197	0.8463901212362407	cst	48.0	1.0			0.5	0.8109267563777188	0.0264418289482824	0.5	0.8383333333333334	0.0	1.0	0.0	0.019381631301961823	0.013145297464229405	1.0	1.0	0.8	1.0	0.8	0.7605555555555555	0.0009494362750345207	0.0009494362750345207	0.0	0.0009494362750345207	1.0	1.0	3.611900806427	tracksigfreq
sim1lsgvd	Myeloid-AML	1847	3	0.8510336029548197	0.8463901212362407	var	48.0	3.0			1.0	0.9795994803164212	0.5160131174348576	0.8292235738007744	0.8922577152138603	0.7299703264094956	0.928476821192053	0.7299703264094956															29279.0	pyclone
sim1lsgvd	Myeloid-AML	1847	3	0.8510336029548197	0.8463901212362407	var	48.0	5.0			0.5	0.4659503191495791	0.022334163715485758	0.5153212018786724	0.2338927991337304	0.9584569732937686	0.07218543046357616	0.9584569732937686															105.0	sciclone
sim1lsgvd	Myeloid-AML	1847	3	0.8510336029548197	0.8463901212362407	var	48.0	3.0			1.0	0.9647313063908228	0.5471415152965421	0.7783775817006308	0.9014618299945858	0.5845697329376854	0.9721854304635762	0.5845697329376854															474.0	ccube
sim1lsgvd	Myeloid-AML	1847	3	0.8510336029548197	0.8463901212362407	var	48.0	3.0			1.0	0.9666715677018458	0.5411306513286406	0.786604633796451	0.8998375744450459	0.6083086053412463	0.9649006622516556	0.6083086053412463															1304.0	dpclust
sim1lsgvd	Myeloid-AML	1847	3	0.8510336029548197	0.8463901212362407	var	48.0	3.0			1.0	0.974303287744446	0.5416674506080879	0.7928577043252697	0.8987547374120195	0.6261127596439169	0.9596026490066224	0.6261127596439169															823.0	phylogicndt
sim1lsgvd	Myeloid-AML	1847	3	0.8510336029548197	0.8463901212362407	var	48.0	3.0	270.29801263964333	4.484657825455967e-55	1.0	0.9767919544936692	0.5924470245356971	0.8357124609428733	0.9122902003248512	0.7151335311572701	0.9562913907284768	0.7151335311572701	0.019964113404222848	0.09526926412602554	1.0	0.9846153846153848	0.6	1.0	0.75	0.8153762858689767	0.0015241137936848892	0.5525514642604452	0.10118326372717316	0.3428693808943393	0.08879263670817543	0.08879263670817543	941.1135385036467	clonesig
sim1lsgvd	Myeloid-AML	1847	3	0.8510336029548197	0.8463901212362407	var	48.0												0.020594519408872046	0.09420542530738367	0.875	0.9846153846153848	0.6	1.0	0.75	0.8126691932864104	0.02344767410503712	0.1755105317151977	0.05219097871486318	0.1755105317151977	0.13697888467785602	0.13697888467785602	0.0887851715087891	deconstructsigs
sim1lsgvd	Myeloid-AML	1847	3	0.8510336029548197	0.8463901212362407	var	48.0	2.0			0.75	0.9202274645960276	0.4767071377821623	0.726805470945428	0.8906334596643205	0.4688427299703264	0.9847682119205298	0.4688427299703264	0.02119774270635035	0.0966603472678938	0.875	0.9846153846153848	0.6	1.0	0.75	0.8186247969680563	0.0033223941634226146	0.4437293108476523	0.0928142254942033	0.2540106043207703	0.09637249593936112	0.1537628586897672	0.5431969165802001	palimpsest
sim1lsgvd	Myeloid-AML	1847	3	0.8510336029548197	0.8463901212362407	var	48.0	3.0			1.0	0.8561675285233299	0.2579171874718118	0.7569818125026622	0.6216666666666667	0.973293768545994	0.5406698564593302	0.973293768545994	0.021529177578214573	0.10105233041006824	1.0	0.9846153846153848	0.6	1.0	0.75	0.8161111111111111	0.002129254620081178	0.3504072712135514	0.13340084221672996	0.24118519307157005	0.26055555555555554	0.26055555555555554	4.309986114501951	tracksig
sim1lsgvd	Myeloid-AML	1847	3	0.8510336029548197	0.8463901212362407	var	48.0	2.0			0.75	0.8638341325724008	0.1933975209230647	0.7596483215345969	0.7533333333333333	0.7689655172413793	0.7503311258278146	0.7689655172413793	0.023447877484282616	0.1039181574589098	1.0	0.9846153846153848	0.6	1.0	0.75	0.8161111111111111	0.0006836462780379637	0.2805793573499362	0.11011637519791907	0.2805793573499362	0.10055555555555556	0.37833333333333335	5.75570178031921	tracksigfreq
sim1rgwia	Biliary-AdenoCA	131	3	0.6520189167112111	0.8123851216033741	cst	49.0	2.0			0.75	0.9259602164368466	0.4546214318247928	0.6707317073170732	0.7938931297709924	0.3414634146341464	1.0	0.3414634146341464															204.0	pyclone
sim1rgwia	Biliary-AdenoCA	131	3	0.6520189167112111	0.8123851216033741	cst	49.0	2.0			0.75	0.41322364210030704	0.03862062249547834	0.4830623306233062	0.5725190839694656	0.24390243902439024	0.7222222222222222	0.24390243902439024															19.0	sciclone
sim1rgwia	Biliary-AdenoCA	131	3	0.6520189167112111	0.8123851216033741	cst	49.0	2.0			0.75	0.9198190659913504	0.4419048456407833	0.6585365853658537	0.7862595419847328	0.3170731707317073	1.0	0.3170731707317073															13.0	ccube
sim1rgwia	Biliary-AdenoCA	131	3	0.6520189167112111	0.8123851216033741	cst	49.0	2.0			0.75	0.924676885617256	0.4419048456407833	0.6585365853658537	0.7862595419847328	0.3170731707317073	1.0	0.3170731707317073															76.0	dpclust
sim1rgwia	Biliary-AdenoCA	131	3	0.6520189167112111	0.8123851216033741	cst	49.0	2.0			0.75	0.9348534092226202	0.4419048456407833	0.6585365853658537	0.7862595419847328	0.3170731707317073	1.0	0.3170731707317073															33.0	phylogicndt
sim1rgwia	Biliary-AdenoCA	131	3	0.6520189167112111	0.8123851216033741	cst	49.0	2.0	26.986558903834748	0.0008842726057109033	0.75	0.9103335941494979	0.4541129008730396	0.6341463414634146	0.7709923664122137	0.2682926829268293	1.0	0.2682926829268293	0.07892683284493714	0.033520470889674435	0.9876847290640394	0.953846153846154	0.75	0.9655172413793104	0.6666666666666666	0.7786259541984732	0.011747929183271829	0.4658155591472146	0.1259320324254541	0.011747929183271829	0.916030534351145	0.916030534351145	12.426129341125488	clonesig
sim1rgwia	Biliary-AdenoCA	131	3	0.6520189167112111	0.8123851216033741	cst	49.0												0.07991251702116965	0.02819484946458738	0.8546798029556651	0.9076923076923076	0.125	1.0	0.5	0.7633587786259542	0.008357891925880991	0.008357891925880991	0.0	0.008357891925880991	1.0	1.0	0.696439027786255	deconstructsigs
sim1rgwia	Biliary-AdenoCA	131	3	0.6520189167112111	0.8123851216033741	cst	49.0	2.0			0.75	0.9256878369787332	0.4429020304480378	0.6707317073170732	0.7938931297709924	0.3414634146341464	1.0	0.3414634146341464	0.07949002827930977	0.02455713757259371	0.852216748768473	0.953846153846154	0.625	0.9827586206896552	0.7142857142857143	0.7633587786259542	0.01886276438142609	0.3944856231752901	0.11604800177264855	0.01886276438142609	0.8931297709923665	0.8931297709923665	0.4454972743988039	palimpsest
sim1rgwia	Biliary-AdenoCA	131	3	0.6520189167112111	0.8123851216033741	cst	49.0	1.0			0.5	0.7960390093257401	0.01916946374310038	0.5	0.63	0.0	1.0	0.0	0.0827454582956317	0.05293693703575356	0.9852216748768472	0.953846153846154	0.75	0.9655172413793104	0.6666666666666666	0.78	0.03352638658944662	0.03352638658944662	6.938893903907227e-18	0.03352638658944662	1.0	1.0	0.0308835506439209	tracksig
sim1rgwia	Biliary-AdenoCA	131	3	0.6520189167112111	0.8123851216033741	cst	49.0	1.0			0.5	0.7228138090968702	0.08795086928873164	0.5	0.79	0.0	1.0	0.0	0.0848219312097144	0.027618075482725497	0.9901477832512317	0.9692307692307692	0.75	0.9827586206896552	0.75	0.78	0.005657427261122504	0.005657427261122504	0.0	0.005657427261122504	1.0	1.0	0.0145652294158936	tracksigfreq
sim1rgwia	Biliary-AdenoCA	131	3	0.6520189167112111	0.8123851216033741	var	49.0	2.0			0.75	0.9259602164368466	0.4546214318247928	0.6707317073170732	0.7938931297709924	0.3414634146341464	1.0	0.3414634146341464															204.0	pyclone
sim1rgwia	Biliary-AdenoCA	131	3	0.6520189167112111	0.8123851216033741	var	49.0	2.0			0.75	0.41322364210030704	0.03862062249547834	0.4830623306233062	0.5725190839694656	0.24390243902439024	0.7222222222222222	0.24390243902439024															19.0	sciclone
sim1rgwia	Biliary-AdenoCA	131	3	0.6520189167112111	0.8123851216033741	var	49.0	2.0			0.75	0.9198190659913504	0.4419048456407833	0.6585365853658537	0.7862595419847328	0.3170731707317073	1.0	0.3170731707317073															13.0	ccube
sim1rgwia	Biliary-AdenoCA	131	3	0.6520189167112111	0.8123851216033741	var	49.0	2.0			0.75	0.924676885617256	0.4419048456407833	0.6585365853658537	0.7862595419847328	0.3170731707317073	1.0	0.3170731707317073															76.0	dpclust
sim1rgwia	Biliary-AdenoCA	131	3	0.6520189167112111	0.8123851216033741	var	49.0	2.0			0.75	0.9348534092226202	0.4419048456407833	0.6585365853658537	0.7862595419847328	0.3170731707317073	1.0	0.3170731707317073															33.0	phylogicndt
sim1rgwia	Biliary-AdenoCA	131	3	0.6520189167112111	0.8123851216033741	var	49.0	2.0	12.82709030682281	0.1330851324837574	0.75	0.926559761992118	0.4429020304480378	0.6707317073170732	0.7938931297709924	0.3414634146341464	1.0	0.3414634146341464	0.06971036156257145	0.16292440479125184	0.9655172413793104	0.9230769230769232	0.625	0.9482758620689656	0.5555555555555556	0.6641221374045801	0.005874386435350098	0.5466060294217181	0.1626163730968763	0.3515986568552604	0.22900763358778625	0.22900763358778625	7.016241788864138	clonesig
sim1rgwia	Biliary-AdenoCA	131	3	0.6520189167112111	0.8123851216033741	var	49.0												0.07124171297030445	0.1880082017497081	0.5640394088669951	0.8923076923076924	0.125	0.9827586206896552	0.3333333333333333	0.4961832061068702	0.00932474182620946	0.4786643889262484	0.1794165514840258	0.4298014128028153	0.22900763358778625	0.22900763358778625	0.419110774993896	deconstructsigs
sim1rgwia	Biliary-AdenoCA	131	3	0.6520189167112111	0.8123851216033741	var	49.0	2.0			0.75	0.9256878369787332	0.4429020304480378	0.6707317073170732	0.7938931297709924	0.3414634146341464	1.0	0.3414634146341464	0.06753907354354352	0.1935518667975259	0.8448275862068967	0.9384615384615383	0.5	0.9827586206896552	0.6666666666666666	0.6183206106870229	0.004768138076093775	0.4901237520420847	0.17147907789553224	0.4003437492593965	0.22900763358778625	0.22900763358778625	0.45273637771606395	palimpsest
sim1rgwia	Biliary-AdenoCA	131	3	0.6520189167112111	0.8123851216033741	var	49.0	1.0			0.5	0.7960390093257401	0.01916946374310038	0.5	0.63	0.0	1.0	0.0	0.06951941155263268	0.16725946638044786	0.958128078817734	0.9384615384615383	0.625	0.9655172413793104	0.625	0.67	0.005868434276284251	0.3735078039462445	0.15179003269339594	0.3475955706382218	0.26	0.26	0.0346405506134033	tracksig
sim1rgwia	Biliary-AdenoCA	131	3	0.6520189167112111	0.8123851216033741	var	49.0	1.0			0.5	0.7147055599554358	0.08341951993338388	0.5	0.78	0.0	1.0	0.0	0.07745408405021419	0.1544218965609337	0.9679802955665024	0.9076923076923076	0.5	0.9482758620689656	0.5	0.67	0.007879796893719204	0.3758977282245034	0.15245006769174568	0.3758977282245034	0.22	0.22	0.0166409015655518	tracksigfreq
sim1s99jb	Bone-Other	778	2	0.968377190343104	0.9305454839345076	cst	48.0	2.0			1.0	0.9984768634649452	0.9556933201861068	0.9923277796167568	0.9922879177377892	0.9924528301886792	0.9922027290448344	0.9924528301886792															2048.0	pyclone
sim1s99jb	Bone-Other	778	2	0.968377190343104	0.9305454839345076	cst	48.0	4.0			0.3333333333333333	0.5997257464671264	0.013120579865883287	0.5013498105851631	0.3496143958868895	0.9773584905660376	0.025341130604288498	0.9773584905660376															136.0	sciclone
sim1s99jb	Bone-Other	778	2	0.968377190343104	0.9305454839345076	cst	48.0	2.0			1.0	0.9980820693913964	0.9556933201861068	0.9923277796167568	0.9922879177377892	0.9924528301886792	0.9922027290448344	0.9924528301886792															63.0	ccube
sim1s99jb	Bone-Other	778	2	0.968377190343104	0.9305454839345076	cst	48.0	2.0			1.0	0.997810034817594	0.9556933201861068	0.9923277796167568	0.9922879177377892	0.9924528301886792	0.9922027290448344	0.9924528301886792															476.0	dpclust
sim1s99jb	Bone-Other	778	2	0.968377190343104	0.9305454839345076	cst	48.0	2.0			1.0	0.9976842921586644	0.9556933201861068	0.9923277796167568	0.9922879177377892	0.9924528301886792	0.9922027290448344	0.9924528301886792															178.0	phylogicndt
sim1s99jb	Bone-Other	778	2	0.968377190343104	0.9305454839345076	cst	48.0	2.0	320.2348022040478	5.0252009093901165e-68	1.0	0.9983593626885976	0.9556933201861068	0.9923277796167568	0.9922879177377892	0.9924528301886792	0.9922027290448344	0.9924528301886792	0.03601826146765058	0.10964719642097233	1.0	0.9692307692307692	0.6666666666666666	1.0	0.8571428571428571	0.9190231362467868	0.001432689974586121	0.2350386173113825	0.1109099071697406	0.001432689974586121	0.6568123393316195	0.6568123393316195	7.362759113311768	clonesig
sim1s99jb	Bone-Other	778	2	0.968377190343104	0.9305454839345076	cst	48.0												0.05531027078259797	0.13301377794289648	0.6875	0.8923076923076924	0.1111111111111111	1.0	0.5	0.7827763496143959	0.0982903115016518	0.0982903115016518	1.3877787807814454e-17	0.0982903115016518	0.0	1.0	0.573547124862671	deconstructsigs
sim1s99jb	Bone-Other	778	2	0.968377190343104	0.9305454839345076	cst	48.0	2.0			1.0	0.9981871710523688	0.9488280023932042	0.9904409871639266	0.9910025706940874	0.9886792452830188	0.9922027290448344	0.9886792452830188	0.03504673024532005	0.11310123288885568	0.875	0.953846153846154	0.5555555555555556	1.0	0.8333333333333334	0.9190231362467868	0.00201586732514325	0.2360672184036273	0.11102156736986683	0.00201586732514325	0.6580976863753213	0.6580976863753213	0.447592496871948	palimpsest
sim1s99jb	Bone-Other	778	2	0.968377190343104	0.9305454839345076	cst	48.0	1.0			0.6666666666666666	0.6844872495130729	0.014377145420487382	0.5	0.6214285714285714	0.0	1.0	0.0	0.034995390698061984	0.12155131748619848	1.0	0.9692307692307692	0.6666666666666666	1.0	0.8571428571428571	0.9114285714285716	0.06952793419911972	0.06952793419911972	0.0	0.06952793419911972	0.0	1.0	0.5696494579315191	tracksig
sim1s99jb	Bone-Other	778	2	0.968377190343104	0.9305454839345076	cst	48.0	1.0			0.6666666666666666	0.7137302150046204	0.024725038264026302	0.5	0.7328571428571429	0.0	1.0	0.0	0.04757767491789802	0.08613095175383474	1.0	0.9692307692307692	0.6666666666666666	1.0	0.8571428571428571	0.9114285714285716	0.04006528718858682	0.04006528718858682	0.0	0.04006528718858682	1.0	1.0	0.4121007919311521	tracksigfreq
sim1s99jb	Bone-Other	778	2	0.968377190343104	0.9305454839345076	var	48.0	2.0			1.0	0.9984768634649452	0.9556933201861068	0.9923277796167568	0.9922879177377892	0.9924528301886792	0.9922027290448344	0.9924528301886792															2048.0	pyclone
sim1s99jb	Bone-Other	778	2	0.968377190343104	0.9305454839345076	var	48.0	4.0			0.3333333333333333	0.5997257464671264	0.013120579865883287	0.5013498105851631	0.3496143958868895	0.9773584905660376	0.025341130604288498	0.9773584905660376															136.0	sciclone
sim1s99jb	Bone-Other	778	2	0.968377190343104	0.9305454839345076	var	48.0	2.0			1.0	0.9980820693913964	0.9556933201861068	0.9923277796167568	0.9922879177377892	0.9924528301886792	0.9922027290448344	0.9924528301886792															63.0	ccube
sim1s99jb	Bone-Other	778	2	0.968377190343104	0.9305454839345076	var	48.0	2.0			1.0	0.997810034817594	0.9556933201861068	0.9923277796167568	0.9922879177377892	0.9924528301886792	0.9922027290448344	0.9924528301886792															476.0	dpclust
sim1s99jb	Bone-Other	778	2	0.968377190343104	0.9305454839345076	var	48.0	2.0			1.0	0.9976842921586644	0.9556933201861068	0.9923277796167568	0.9922879177377892	0.9924528301886792	0.9922027290448344	0.9924528301886792															178.0	phylogicndt
sim1s99jb	Bone-Other	778	2	0.968377190343104	0.9305454839345076	var	48.0	2.0	535.7828315969999	1.3227019611411465e-114	1.0	0.9989753218311868	0.9836321652014108	0.9971385486777741	0.9974293059125964	0.9962264150943396	0.9980506822612084	0.9962264150943396	0.03251621873227223	0.11561200009244145	1.0	0.953846153846154	0.5555555555555556	1.0	0.8333333333333334	0.8868894601542416	0.0005549476228322581	0.6454372386604539	0.10589381457644602	0.4257715415969425	0.0012853470437017994	0.0012853470437017994	21.30708336830139	clonesig
sim1s99jb	Bone-Other	778	2	0.968377190343104	0.9305454839345076	var	48.0												0.0392843817366963	0.13734446144551807	0.75	0.9384615384615383	0.4444444444444444	1.0	0.8	0.8110539845758354	0.1844879399256976	0.2164258331401694	0.015135901298130262	0.2164258331401694	0.0	0.0	0.31376314163208	deconstructsigs
sim1s99jb	Bone-Other	778	2	0.968377190343104	0.9305454839345076	var	48.0	2.0			1.0	0.9981871710523688	0.9488280023932042	0.9904409871639266	0.9910025706940874	0.9886792452830188	0.9922027290448344	0.9886792452830188	0.02962723722834555	0.12225922808358612	0.8125	0.9384615384615383	0.4444444444444444	1.0	0.8	0.8740359897172236	0.0014998292713459538	0.6454372386604539	0.10757951070964733	0.4307884447234125	0.0038560411311053984	0.0038560411311053984	0.44975185394287104	palimpsest
sim1s99jb	Bone-Other	778	2	0.968377190343104	0.9305454839345076	var	48.0	1.0			0.6666666666666666	0.6844872495130729	0.014377145420487382	0.5	0.6214285714285714	0.0	1.0	0.0	0.032642925399571664	0.1226889903987343	1.0	0.9692307692307692	0.6666666666666666	1.0	0.8571428571428571	0.8828571428571429	0.18338731441706052	0.1898185913515984	0.003119368888887489	0.18338731441706052	0.0	0.0	0.547622919082642	tracksig
sim1s99jb	Bone-Other	778	2	0.968377190343104	0.9305454839345076	var	48.0	1.0			0.6666666666666666	0.7138574181219206	0.02472503826402636	0.5	0.7328571428571429	0.0	1.0	0.0	0.04675855241493189	0.10768397656660544	1.0	0.9692307692307692	0.6666666666666666	1.0	0.8571428571428571	0.8828571428571429	0.11679969176841665	0.20527294651553096	0.039146546089805084	0.20527294651553096	0.0	0.0	0.366478681564331	tracksigfreq
sim1ze46o	Panc-AdenoCA	466	1	0.2612770046819931	1.0	cst	49.0	1.0			1.0	0.9842891675955859	0.16108746781496838		0.9678111587982832	0.0	0.9678111587982832	0.0															810.0	pyclone
sim1ze46o	Panc-AdenoCA	466	1	0.2612770046819931	1.0	cst	49.0	3.0			0.0	0.1375762171354563	0.04127994487714252		0.008583690987124462	0.0	0.008583690987124462	0.0															21.0	sciclone
sim1ze46o	Panc-AdenoCA	466	1	0.2612770046819931	1.0	cst	49.0	1.0			1.0	1.0	1.0		1.0	0.0	1.0	0.0															132.0	ccube
sim1ze46o	Panc-AdenoCA	466	1	0.2612770046819931	1.0	cst	49.0	1.0			1.0	0.9475538160469672	1.0		1.0	0.0	1.0	0.0															266.0	dpclust
sim1ze46o	Panc-AdenoCA	466	1	0.2612770046819931	1.0	cst	49.0	1.0			1.0	1.0	1.0		1.0	0.0	1.0	0.0															116.0	phylogicndt
sim1ze46o	Panc-AdenoCA	466	1	0.2612770046819931	1.0	cst	49.0	1.0	0.012512090615473426	0.9999999993573898	1.0	0.99999	1.0		1.0	0.0	1.0	0.0	0.020802935325246703	0.466615819144753	1.0	0.7230769230769231	0.05	1.0	0.5	0.9978540772532188	0.7375718682611861	0.7375718682611861	2.220446049250313e-16	0.7375718682611861	0.0	0.0	1.9772202968597408	clonesig
sim1ze46o	Panc-AdenoCA	466	1	0.2612770046819931	1.0	cst	49.0												0.02130748358204665	0.4589946903721914	0.5263157894736842	0.7230769230769231	0.05	1.0	0.5	1.0	0.7384056500067696	0.7384056500067696	2.220446049250313e-16	0.7384056500067696	0.0	0.0	0.151979923248291	deconstructsigs
sim1ze46o	Panc-AdenoCA	466	1	0.2612770046819931	1.0	cst	49.0																											palimpsest
sim1ze46o	Panc-AdenoCA	466	1	0.2612770046819931	1.0	cst	49.0	1.0			1.0	0.953368523721318	1.0		1.0	0.0	1.0	0.0	0.02088496759072969	0.4668019848574114	1.0	0.7230769230769231	0.05	1.0	0.5	1.0	0.7378057586179105	0.7378057586179105	0.0	0.7378057586179105	0.0	0.0	0.26564621925354	tracksig
sim1ze46o	Panc-AdenoCA	466	1	0.2612770046819931	1.0	cst	49.0	1.0			1.0	0.3415121861590649	1.0		1.0	0.0	1.0	0.0	0.02082334343883479	0.4666228178629168	1.0	0.7230769230769231	0.05	1.0	0.5	1.0	0.7376571658277156	0.7376571658277156	0.0	0.7376571658277156	0.0	0.0	0.17961359024047896	tracksigfreq
sim1ze46o	Panc-AdenoCA	466	1	0.2612770046819931	1.0	var	49.0	1.0			1.0	0.9842891675955859	0.16108746781496838		0.9678111587982832	0.0	0.9678111587982832	0.0															810.0	pyclone
sim1ze46o	Panc-AdenoCA	466	1	0.2612770046819931	1.0	var	49.0	3.0			0.0	0.1375762171354563	0.04127994487714252		0.008583690987124462	0.0	0.008583690987124462	0.0															21.0	sciclone
sim1ze46o	Panc-AdenoCA	466	1	0.2612770046819931	1.0	var	49.0	1.0			1.0	1.0	1.0		1.0	0.0	1.0	0.0															132.0	ccube
sim1ze46o	Panc-AdenoCA	466	1	0.2612770046819931	1.0	var	49.0	1.0			1.0	0.9475538160469672	1.0		1.0	0.0	1.0	0.0															266.0	dpclust
sim1ze46o	Panc-AdenoCA	466	1	0.2612770046819931	1.0	var	49.0	1.0			1.0	1.0	1.0		1.0	0.0	1.0	0.0															116.0	phylogicndt
sim1ze46o	Panc-AdenoCA	466	1	0.2612770046819931	1.0	var	49.0	1.0	0.015245290435359491	0.9999999986807059	1.0	0.99999	1.0		1.0	0.0	1.0	0.0	0.032205830589353834	0.4685405526081637	1.0	0.7230769230769231	0.05	1.0	0.5	1.0	0.7383415420702695	0.7383415420702695	0.0	0.7383415420702695	0.0	0.0	1.0750606060028076	clonesig
sim1ze46o	Panc-AdenoCA	466	1	0.2612770046819931	1.0	var	49.0												0.03207034213695861	0.4689299049330321	0.5263157894736842	0.7230769230769231	0.05	1.0	0.5	1.0	0.7384056500067695	0.7384056500067695	1.1102230246251563e-16	0.7384056500067695	0.0	0.0	0.0398585796356201	deconstructsigs
sim1ze46o	Panc-AdenoCA	466	1	0.2612770046819931	1.0	var	49.0																											palimpsest
sim1ze46o	Panc-AdenoCA	466	1	0.2612770046819931	1.0	var	49.0	1.0			1.0	0.953368523721318	1.0		1.0	0.0	1.0	0.0	0.03227629073634496	0.4684006455654545	1.0	0.7230769230769231	0.05	1.0	0.5	1.0	0.7382695244274857	0.7382695244274857	1.1102230246251563e-16	0.7382695244274857	0.0	0.0	0.200319290161133	tracksig
sim1ze46o	Panc-AdenoCA	466	1	0.2612770046819931	1.0	var	49.0	1.0			1.0	0.329987396526406	1.0		1.0	0.0	1.0	0.0	0.032184527254150434	0.4686917287886068	1.0	0.7230769230769231	0.05	1.0	0.5	1.0	0.7382868962863043	0.7382868962863043	0.0	0.7382868962863043	0.0	0.0	0.14396834373474102	tracksigfreq
sim21dlld	Panc-Endocrine	925	3	0.600440467697568	0.7827364356079893	var	50.0	2.0			0.75	0.9840001849515644	0.5601705622748785	0.9241064681880008	0.9232432432432433	0.9326923076923076	0.9155206286836935	0.9326923076923076															3125.0	pyclone
sim21dlld	Panc-Endocrine	925	3	0.600440467697568	0.7827364356079893	var	50.0	4.0			0.75	0.4804426588381723	0.03749070164286632	0.5068762278978389	0.4572972972972973	1.0	0.0137524557956778	1.0															94.0	sciclone
sim21dlld	Panc-Endocrine	925	3	0.600440467697568	0.7827364356079893	var	50.0	2.0			0.75	0.9852807021073426	0.5410569963061512	0.9213791181804444	0.92	0.9350961538461541	0.9076620825147348	0.9350961538461541															142.0	ccube
sim21dlld	Panc-Endocrine	925	3	0.600440467697568	0.7827364356079893	var	50.0	2.0			0.75	0.9723676139101746	0.5839991060750438	0.9296650672510202	0.9308108108108109	0.9182692307692308	0.9410609037328096	0.9182692307692308															566.0	dpclust
sim21dlld	Panc-Endocrine	925	3	0.600440467697568	0.7827364356079893	var	50.0	2.0			0.75	0.9893935788831232	0.5699043514833838	0.9273769268550702	0.9275675675675676	0.9254807692307692	0.9292730844793712	0.9254807692307692															267.0	phylogicndt
sim21dlld	Panc-Endocrine	925	3	0.600440467697568	0.7827364356079893	var	50.0	2.0	88.66271585009234	1.4162834357733356e-16	0.75	0.9882103085463304	0.5676587116494785	0.9278161364666768	0.9275675675675676	0.9302884615384616	0.925343811394892	0.9302884615384616	0.02873016045812313	0.09843395448915986	1.0	1.0	0.875	1.0	0.875	0.7286486486486486	0.0026111452584266504	0.409506594162082	0.06663410206811851	0.1937436847104821	0.02810810810810811	0.16756756756756758	316.69046950340265	clonesig
sim21dlld	Panc-Endocrine	925	3	0.600440467697568	0.7827364356079893	var	50.0												0.03534998419150058	0.09887776923905917	0.8571428571428572	0.9692307692307692	0.625	1.0	0.8333333333333334	0.6248648648648648	0.05947508787796452	0.3269185798659697	0.12864047988721328	0.3269185798659697	0.0	0.44972972972972974	0.5307633876800539	deconstructsigs
sim21dlld	Panc-Endocrine	925	3	0.600440467697568	0.7827364356079893	var	50.0	2.0			0.75	0.8541594494368526	0.4157830382639247	0.8107549682635635	0.8291891891891892	0.6274038461538461	0.9941060903732808	0.6274038461538461	0.03767988342963414	0.11279379371910656	0.9285714285714286	0.9692307692307692	0.625	1.0	0.8333333333333334	0.6735135135135135	0.04070752402205968	0.43074982029380704	0.0916430185486706	0.2734573849744573	0.12216216216216215	0.2616216216216216	0.551671028137207	palimpsest
sim21dlld	Panc-Endocrine	925	3	0.600440467697568	0.7827364356079893	var	50.0	2.0			0.75	0.9090808478128221	0.4715412479721208	0.8516369993642722	0.8622222222222222	0.7115384615384616	0.9917355371900828	0.7115384615384616	0.028192772503419436	0.09532952487176334	1.0	1.0	0.875	1.0	0.875	0.7255555555555555	0.0108940196023235	0.4063791734023536	0.1323591874814974	0.22113108918179852	0.21222222222222226	0.3555555555555556	1.50200510025024	tracksig
sim21dlld	Panc-Endocrine	925	3	0.600440467697568	0.7827364356079893	var	50.0	1.0			0.5	0.7150881514165124	0.0014585460533174384	0.5	0.5644444444444444	0.0	1.0	0.0	0.02874403165122678	0.09849727583417632	1.0	1.0	0.875	1.0	0.875	0.7255555555555555	0.04280934030082662	0.28665552914581593	0.11584253038872976	0.28665552914581593	0.1322222222222222	0.4355555555555555	0.996716022491455	tracksigfreq
sim22oj76	Myeloid-MDS/MPN	1208	3	0.7092490677009342	0.9305454839345076	cst	48.0	2.0			0.75	0.9656328419571238	0.6008294777836208	0.8641849163260742	0.9329470198675496	0.7628865979381443	0.965483234714004	0.7628865979381443															9648.0	pyclone
sim22oj76	Myeloid-MDS/MPN	1208	3	0.7092490677009342	0.9305454839345076	cst	48.0	1.0			0.5	0.40139688481057895	0.02039576008845639	0.49986274629415006	0.7971854304635762	0.061855670103092786	0.9378698224852072	0.061855670103092786															124.0	sciclone
sim22oj76	Myeloid-MDS/MPN	1208	3	0.7092490677009342	0.9305454839345076	cst	48.0	2.0			0.75	0.9532019489526402	0.6014049486708053	0.8401604343317269	0.9346026490066224	0.7010309278350515	0.9792899408284024	0.7010309278350515															237.0	ccube
sim22oj76	Myeloid-MDS/MPN	1208	3	0.7092490677009342	0.9305454839345076	cst	48.0	2.0			0.75	0.9527262089461525	0.6014049486708053	0.8401604343317269	0.9346026490066224	0.7010309278350515	0.9792899408284024	0.7010309278350515															918.0	dpclust
sim22oj76	Myeloid-MDS/MPN	1208	3	0.7092490677009342	0.9305454839345076	cst	48.0	3.0			1.0	0.968880292877471	0.5733551701626535	0.8828971715569655	0.9188741721854304	0.8298969072164949	0.9358974358974358	0.8298969072164949															480.0	phylogicndt
sim22oj76	Myeloid-MDS/MPN	1208	3	0.7092490677009342	0.9305454839345076	cst	48.0	3.0	76.21897146662924	8.516255443051216e-14	1.0	0.964544424118596	0.636281944175959	0.8510746456821001	0.9354304635761588	0.7268041237113402	0.97534516765286	0.7268041237113402	0.024876573311229257	0.013635076224723658	0.9966666666666666	0.9846153846153848	0.6666666666666666	1.0	0.8	0.8253311258278145	0.0009795640124065086	0.7225100992756986	0.15648349219824814	0.0009795640124065086	0.9503311258278144	0.9503311258278144	179.3065149784088	clonesig
sim22oj76	Myeloid-MDS/MPN	1208	3	0.7092490677009342	0.9305454839345076	cst	48.0												0.043824896187861326	0.041036168174765714	0.8	0.9384615384615383	0.16666666666666666	1.0	0.5	0.7905629139072847	0.017486025488439583	0.017486025488439583	0.0	0.017486025488439583	1.0	1.0	0.108323097229004	deconstructsigs
sim22oj76	Myeloid-MDS/MPN	1208	3	0.7092490677009342	0.9305454839345076	cst	48.0	2.0			0.75	0.9347490411158916	0.5815695028248298	0.8059385103397793	0.929635761589404	0.6237113402061856	0.9881656804733728	0.6237113402061856	0.024926381964382426	0.022202528294685248	0.9	0.9846153846153848	0.6666666666666666	1.0	0.8	0.8195364238410596	0.0010515494844576256	0.2303507972871041	0.0717737683042848	0.0010515494844576256	0.8899006622516556	0.8899006622516556	0.495604991912842	palimpsest
sim22oj76	Myeloid-MDS/MPN	1208	3	0.7092490677009342	0.9305454839345076	cst	48.0	2.0			0.75	0.9444630051535784	0.4993441966441106	0.9073497161361724	0.89	0.9329896907216496	0.8817097415506958	0.9329896907216496	0.026619887668022625	0.012297105635032436	1.0	0.9846153846153848	0.6666666666666666	1.0	0.8	0.825	0.0010510916574925089	0.043358700592367135	0.01831973205548946	0.0010510916574925089	1.0	1.0	3.47335577011108	tracksig
sim22oj76	Myeloid-MDS/MPN	1208	3	0.7092490677009342	0.9305454839345076	cst	48.0	1.0			0.5	0.6910751699989068	0.033241116153627494	0.5	0.8441666666666666	0.0	1.0	0.0	0.02606201190460161	0.013249019603094412	1.0	0.9846153846153848	0.6666666666666666	1.0	0.8	0.825	0.0016432923312930114	0.0016432923312930114	0.0	0.0016432923312930114	1.0	1.0	1.5073447227478	tracksigfreq
sim22oj76	Myeloid-MDS/MPN	1208	3	0.7092490677009342	0.9305454839345076	var	48.0	2.0			0.75	0.9656328419571238	0.6008294777836208	0.8641849163260742	0.9329470198675496	0.7628865979381443	0.965483234714004	0.7628865979381443															9648.0	pyclone
sim22oj76	Myeloid-MDS/MPN	1208	3	0.7092490677009342	0.9305454839345076	var	48.0	1.0			0.5	0.40139688481057895	0.02039576008845639	0.49986274629415006	0.7971854304635762	0.061855670103092786	0.9378698224852072	0.061855670103092786															124.0	sciclone
sim22oj76	Myeloid-MDS/MPN	1208	3	0.7092490677009342	0.9305454839345076	var	48.0	2.0			0.75	0.9532019489526402	0.6014049486708053	0.8401604343317269	0.9346026490066224	0.7010309278350515	0.9792899408284024	0.7010309278350515															237.0	ccube
sim22oj76	Myeloid-MDS/MPN	1208	3	0.7092490677009342	0.9305454839345076	var	48.0	2.0			0.75	0.9527262089461525	0.6014049486708053	0.8401604343317269	0.9346026490066224	0.7010309278350515	0.9792899408284024	0.7010309278350515															918.0	dpclust
sim22oj76	Myeloid-MDS/MPN	1208	3	0.7092490677009342	0.9305454839345076	var	48.0	3.0			1.0	0.968880292877471	0.5733551701626535	0.8828971715569655	0.9188741721854304	0.8298969072164949	0.9358974358974358	0.8298969072164949															480.0	phylogicndt
sim22oj76	Myeloid-MDS/MPN	1208	3	0.7092490677009342	0.9305454839345076	var	48.0	3.0	261.964537680411	8.439572769299524e-53	1.0	0.9580907510801556	0.6818368230318329	0.876624168852559	0.9503311258278144	0.7680412371134021	0.985207100591716	0.7680412371134021	0.022962247526269297	0.07060148748574349	0.9966666666666666	0.9846153846153848	0.6666666666666666	1.0	0.8	0.8882450331125827	0.0001839529811240581	0.8114622849310934	0.1627560143057179	0.054628153166017664	0.03642384105960265	0.8634105960264901	208.57850074768064	clonesig
sim22oj76	Myeloid-MDS/MPN	1208	3	0.7092490677009342	0.9305454839345076	var	48.0												0.022393377269907568	0.07395767739803244	0.9	0.9846153846153848	0.6666666666666666	1.0	0.8	0.8824503311258278	0.010046731902113916	0.21920060118485385	0.036031232764314185	0.0453743450235492	0.9619205298013244	0.9619205298013244	0.129554986953735	deconstructsigs
sim22oj76	Myeloid-MDS/MPN	1208	3	0.7092490677009342	0.9305454839345076	var	48.0	2.0			0.75	0.9347490411158916	0.5815695028248298	0.8059385103397793	0.929635761589404	0.6237113402061856	0.9881656804733728	0.6237113402061856	0.025877129888096723	0.07979384864617171	0.9	0.9846153846153848	0.6666666666666666	1.0	0.8	0.8799668874172185	0.0006221411935033451	0.6108055820808149	0.1452537432539478	0.06275036157971793	0.054635761589403975	0.8841059602649006	0.49438452720642106	palimpsest
sim22oj76	Myeloid-MDS/MPN	1208	3	0.7092490677009342	0.9305454839345076	var	48.0	2.0			0.75	0.9444630051535784	0.4993441966441106	0.9073497161361724	0.89	0.9329896907216496	0.8817097415506958	0.9329896907216496	0.026132427422621788	0.0726613882195623	1.0	0.9846153846153848	0.6666666666666666	1.0	0.8	0.8883333333333333	0.00028850492053444915	0.3059527758969149	0.05264255678823804	0.05376971422896859	0.08833333333333332	0.73	1.9133586883544904	tracksig
sim22oj76	Myeloid-MDS/MPN	1208	3	0.7092490677009342	0.9305454839345076	var	48.0	2.0			0.75	0.7374610649880371	0.13834299206879344	0.7688172043010754	0.6983333333333334	0.8709677419354839	0.6666666666666666	0.8709677419354839	0.024978547255694903	0.07350035247415565	0.9966666666666666	0.9846153846153848	0.6666666666666666	1.0	0.8	0.8883333333333333	0.0002829450267374245	0.3004289737224861	0.04294677687488045	0.047089979710753016	0.6425	0.9658333333333332	3.68459963798523	tracksigfreq
sim23hf74	SoftTissue-Leiomyo	942	1	0.3807694456987081	0.0662299489394908	var	81.0	1.0			1.0	0.9932404390205636	0.18240304913084046		0.9872611464968152	0.0	0.9872611464968152	0.0															3406.0	pyclone
sim23hf74	SoftTissue-Leiomyo	942	1	0.3807694456987081	0.0662299489394908	var	81.0	4.0			0.0	0.28433313887772205	0.0		0.030785562632696387	0.0	0.030785562632696387	0.0															49.0	sciclone
sim23hf74	SoftTissue-Leiomyo	942	1	0.3807694456987081	0.0662299489394908	var	81.0	1.0			1.0	1.0	1.0		1.0	0.0	1.0	0.0															467.0	ccube
sim23hf74	SoftTissue-Leiomyo	942	1	0.3807694456987081	0.0662299489394908	var	81.0	1.0			1.0	0.9968688845401172	1.0		1.0	0.0	1.0	0.0															618.0	dpclust
sim23hf74	SoftTissue-Leiomyo	942	1	0.3807694456987081	0.0662299489394908	var	81.0	1.0			1.0	1.0	1.0		1.0	0.0	1.0	0.0															271.0	phylogicndt
sim23hf74	SoftTissue-Leiomyo	942	1	0.3807694456987081	0.0662299489394908	var	81.0	1.0	0.0249789379813592	0.9999365381562816	1.0	0.99999	1.0		1.0	0.0	1.0	0.0	0.024278190684501585	0.6403027817183753	1.0	0.7692307692307693	0.05882352941176471	1.0	0.5	1.0	0.9945036538228308	0.9945036538228308	1.1102230246251563e-16	0.9945036538228308	0.0	0.0	307.5221836566925	clonesig
sim23hf74	SoftTissue-Leiomyo	942	1	0.3807694456987081	0.0662299489394908	var	81.0												0.02425440488682707	0.6403886606227077	0.53125	0.7692307692307693	0.05882352941176471	1.0	0.5	1.0	0.9945116619490092	0.9945116619490092	2.220446049250313e-16	0.9945116619490092	0.0	0.0	0.0366790294647217	deconstructsigs
sim23hf74	SoftTissue-Leiomyo	942	1	0.3807694456987081	0.0662299489394908	var	81.0	2.0			0.5	0.99102525451555	0.4707352328208755		0.9989384288747346	0.0	0.9989384288747346	0.0	0.02429163729214016	0.6401578312653241	0.5625	0.7692307692307693	0.05882352941176471	1.0	0.5	0.9989384288747346	0.974644284039496	0.9945116619490092	0.0006469704750061936	0.9945116619490092	0.0	0.0	0.702561855316162	palimpsest
sim23hf74	SoftTissue-Leiomyo	942	1	0.3807694456987081	0.0662299489394908	var	81.0	1.0			1.0	0.3512630466903841	1.0		1.0	0.0	1.0	0.0	0.024350892992198114	0.6400297699226065	1.0	0.7692307692307693	0.05882352941176471	1.0	0.5	1.0	0.9944737091082992	0.9944737091082992	1.1102230246251563e-16	0.9944737091082992	0.0	0.0	1.5491418838501	tracksig
sim23hf74	SoftTissue-Leiomyo	942	1	0.3807694456987081	0.0662299489394908	var	81.0	1.0			1.0	0.7046730346433997	1.0		1.0	0.0	1.0	0.0	0.02435267239797164	0.640016688994931	1.0	0.7692307692307693	0.05882352941176471	1.0	0.5	1.0	0.994473458000063	0.994473458000063	3.3306690738754696e-16	0.994473458000063	0.0	0.0	1.21261239051819	tracksigfreq
sim25am3q	SoftTissue-Leiomyo	275	2	0.8742680956684052	0.3852815567011025	cst	31.0	2.0			1.0	0.7980291799154899	0.9869606501363876	0.9973544973544972	0.9963636363636365	1.0	0.9947089947089948	1.0															439.0	pyclone
sim25am3q	SoftTissue-Leiomyo	275	2	0.8742680956684052	0.3852815567011025	cst	31.0	5.0			0.0	0.6719171261656106	0.049081398207959724	0.4963086009597638	0.31636363636363635	0.9767441860465116	0.015873015873015872	0.9767441860465116															17.0	sciclone
sim25am3q	SoftTissue-Leiomyo	275	2	0.8742680956684052	0.3852815567011025	cst	31.0	2.0			1.0	0.8032941534253213	1.0	1.0	1.0	1.0	1.0	1.0															15.0	ccube
sim25am3q	SoftTissue-Leiomyo	275	2	0.8742680956684052	0.3852815567011025	cst	31.0	2.0			1.0	0.8046702482102865	1.0	1.0	1.0	1.0	1.0	1.0															163.0	dpclust
sim25am3q	SoftTissue-Leiomyo	275	2	0.8742680956684052	0.3852815567011025	cst	31.0	2.0			1.0	0.8042233224055922	1.0	1.0	1.0	1.0	1.0	1.0															65.0	phylogicndt
sim25am3q	SoftTissue-Leiomyo	275	2	0.8742680956684052	0.3852815567011025	cst	31.0	2.0	281.386650576208	8.592213016633924e-56	1.0	0.8031865572158821	1.0	1.0	1.0	1.0	1.0	1.0	0.0568500904040288	0.15864129798791585	0.9824561403508772	0.9384615384615383	0.5555555555555556	0.9824561403508772	0.7142857142857143	0.7963636363636364	0.0128625280364143	0.9695676685840418	0.4435325949518629	0.0128625280364143	0.6872727272727273	0.6872727272727273	19.810687541961673	clonesig
sim25am3q	SoftTissue-Leiomyo	275	2	0.8742680956684052	0.3852815567011025	cst	31.0												0.0637057484015176	0.15994340788363698	0.6677631578947368	0.8923076923076924	0.3333333333333333	0.9649122807017544	0.5	0.6836363636363636	0.42181863284162224	0.42181863284162224	0.0	0.42181863284162224	0.0	0.0	0.5610268115997309	deconstructsigs
sim25am3q	SoftTissue-Leiomyo	275	2	0.8742680956684052	0.3852815567011025	cst	31.0	2.0			1.0	0.8050586056661848	0.9782576501765136	0.9973544973544972	0.9963636363636365	1.0	0.9947089947089948	1.0	0.06422154151312644	0.14910694577687952	0.7346491228070176	0.9230769230769232	0.4444444444444444	0.9824561403508772	0.6666666666666666	0.7745454545454545	0.015679425027659174	0.9599860412501028	0.439156069727597	0.015679425027659174	0.6836363636363636	0.6836363636363636	0.46563315391540505	palimpsest
sim25am3q	SoftTissue-Leiomyo	275	2	0.8742680956684052	0.3852815567011025	cst	31.0	1.0			0.6666666666666666	0.5590725036407176	0.02216313701868569	0.5	0.57	0.0	1.0	0.0	0.05877889430708741	0.1729287455462914	0.9495614035087719	0.9230769230769232	0.4444444444444444	0.9824561403508772	0.6666666666666666	0.79	0.4427335900321448	0.4427335900321448	1.6653345369377348e-16	0.4427335900321448	0.0	0.0	0.0610156059265137	tracksig
sim25am3q	SoftTissue-Leiomyo	275	2	0.8742680956684052	0.3852815567011025	cst	31.0	1.0			0.6666666666666666	0.5540947630833178	0.17453757613088508	0.5	0.945	0.0	1.0	0.0	0.14950848001900613	0.034524725488392784	0.9846491228070176	0.953846153846154	0.6666666666666666	0.9824561403508772	0.75	0.79	0.0227066835274079	0.0227066835274079	0.0	0.0227066835274079	1.0	1.0	0.0262589454650879	tracksigfreq
sim25am3q	SoftTissue-Leiomyo	275	2	0.8742680956684052	0.3852815567011025	var	31.0	2.0			1.0	0.7980291799154899	0.9869606501363876	0.9973544973544972	0.9963636363636365	1.0	0.9947089947089948	1.0															439.0	pyclone
sim25am3q	SoftTissue-Leiomyo	275	2	0.8742680956684052	0.3852815567011025	var	31.0	5.0			0.0	0.6719171261656106	0.049081398207959724	0.4963086009597638	0.31636363636363635	0.9767441860465116	0.015873015873015872	0.9767441860465116															17.0	sciclone
sim25am3q	SoftTissue-Leiomyo	275	2	0.8742680956684052	0.3852815567011025	var	31.0	2.0			1.0	0.8032941534253213	1.0	1.0	1.0	1.0	1.0	1.0															15.0	ccube
sim25am3q	SoftTissue-Leiomyo	275	2	0.8742680956684052	0.3852815567011025	var	31.0	2.0			1.0	0.8046702482102865	1.0	1.0	1.0	1.0	1.0	1.0															163.0	dpclust
sim25am3q	SoftTissue-Leiomyo	275	2	0.8742680956684052	0.3852815567011025	var	31.0	2.0			1.0	0.8042233224055922	1.0	1.0	1.0	1.0	1.0	1.0															65.0	phylogicndt
sim25am3q	SoftTissue-Leiomyo	275	2	0.8742680956684052	0.3852815567011025	var	31.0	2.0	278.3422715511315	3.8023391788477325e-55	1.0	0.8032042408214409	1.0	1.0	1.0	1.0	1.0	1.0	0.055572745677009816	0.17183586943818782	0.9429824561403508	0.8923076923076924	0.5555555555555556	0.9298245614035088	0.5	0.6145454545454545	0.3016737503319731	0.9659706688543421	0.3079708926013498	0.3016737503319731	0.0	0.0	37.12099289894104	clonesig
sim25am3q	SoftTissue-Leiomyo	275	2	0.8742680956684052	0.3852815567011025	var	31.0												0.055596865243492666	0.1864106839045402	0.7280701754385965	0.8923076923076924	0.4444444444444444	0.9473684210526316	0.5	0.6218181818181818	0.486430692522995	0.6586929969585593	0.07986154109609914	0.6586929969585593	0.0	0.0	0.7828671932220459	deconstructsigs
sim25am3q	SoftTissue-Leiomyo	275	2	0.8742680956684052	0.3852815567011025	var	31.0	2.0			1.0	0.8050586056661848	0.9782576501765136	0.9973544973544972	0.9963636363636365	1.0	0.9947089947089948	1.0	0.0587901356178607	0.1745285623680895	0.7236842105263158	0.8923076923076924	0.4444444444444444	0.9473684210526316	0.5	0.6072727272727273	0.3788655066333797	0.9695676687029708	0.2730564716779398	0.3788655066333797	0.0	0.0	0.46892261505127003	palimpsest
sim25am3q	SoftTissue-Leiomyo	275	2	0.8742680956684052	0.3852815567011025	var	31.0	1.0			0.6666666666666666	0.5590725036407176	0.02216313701868569	0.5	0.57	0.0	1.0	0.0	0.05693156660285064	0.19270098218101656	0.9429824561403508	0.9076923076923076	0.5555555555555556	0.9473684210526316	0.5555555555555556	0.675	0.5204962852863653	0.6403015388607237	0.059312675980454636	0.6403015388607237	0.0	0.0	0.0656430721282959	tracksig
sim25am3q	SoftTissue-Leiomyo	275	2	0.8742680956684052	0.3852815567011025	var	31.0	1.0			0.6666666666666666	0.5534456548247424	0.17453757613088508	0.5	0.945	0.0	1.0	0.0	0.15076305375560595	0.07640233886527749	0.9517543859649122	0.8769230769230769	0.5555555555555556	0.912280701754386	0.4545454545454545	0.675	0.04730340003031197	0.32041100553306834	0.06226314353961556	0.32041100553306834	0.055	0.055	0.0246882438659668	tracksigfreq
sim26ar03	Myeloid-MDS/MPN	2842	3	0.7804928004737011	0.715202711375382	cst	44.0	2.0			0.75	0.9575017822169468	0.21100434811182125	0.7772964924233041	0.8494018296973962	0.9268755935422602	0.6277173913043478	0.9268755935422602															56255.0	pyclone
sim26ar03	Myeloid-MDS/MPN	2842	3	0.7804928004737011	0.715202711375382	cst	44.0	1.0			0.5	0.5226594776852622	0.05676950299668815	0.4998787109294355	0.4028852920478536	0.29867046533713204	0.7010869565217391	0.29867046533713204															180.0	sciclone
sim26ar03	Myeloid-MDS/MPN	2842	3	0.7804928004737011	0.715202711375382	cst	44.0	3.0			1.0	0.9416019790913036	0.20424068467870626	0.8157283537718321	0.8159746657283603	0.8162393162393162	0.8152173913043478	0.8162393162393162															586.0	ccube
sim26ar03	Myeloid-MDS/MPN	2842	3	0.7804928004737011	0.715202711375382	cst	44.0	2.0			0.75	0.9401709878315662	0.2085616571978436	0.8184057454890787	0.8212526389866291	0.8243114909781576	0.8125	0.8243114909781576															1663.0	dpclust
sim26ar03	Myeloid-MDS/MPN	2842	3	0.7804928004737011	0.715202711375382	cst	44.0	2.0			0.75	0.9538566934889312	0.1913443059657335	0.762614063338701	0.8472906403940886	0.9382716049382716	0.5869565217391305	0.9382716049382716															878.0	phylogicndt
sim26ar03	Myeloid-MDS/MPN	2842	3	0.7804928004737011	0.715202711375382	cst	44.0	3.0	243.76022745813682	1.150758774604856e-47	1.0	0.9631082103128732	0.27302153081984953	0.8210547504025765	0.8448275862068966	0.8703703703703703	0.7717391304347826	0.8703703703703703	0.015978985619326033	0.1207289065897302	1.0	0.9846153846153848	0.7142857142857143	1.0	0.8333333333333334	0.7322308233638283	0.0029033365408910328	0.6247559692498077	0.2130694608354594	0.07610873746506286	0.2959183673469388	0.8399014778325123	2400.3516936302185	clonesig
sim26ar03	Myeloid-MDS/MPN	2842	3	0.7804928004737011	0.715202711375382	cst	44.0												0.025779753875186183	0.12843923119528391	0.8333333333333333	0.9692307692307692	0.5714285714285714	1.0	0.8	0.7178043631245602	0.13286490927878658	0.13286490927878658	0.0	0.13286490927878658	0.0	0.0	0.27617526054382296	deconstructsigs
sim26ar03	Myeloid-MDS/MPN	2842	3	0.7804928004737011	0.715202711375382	cst	44.0	2.0			0.75	0.8614431624150485	0.04105974749436616	0.6322999246459392	0.4609429978888107	0.2768281101614435	0.9877717391304348	0.2768281101614435	0.019726597489523857	0.1305495462920749	0.9166666666666669	0.9846153846153848	0.7142857142857143	1.0	0.8333333333333334	0.7125263898662914	0.06905934304866401	0.3800072029475977	0.1262744864527255	0.06905934304866401	0.0	0.7916959887403238	0.653908967971802	palimpsest
sim26ar03	Myeloid-MDS/MPN	2842	3	0.7804928004737011	0.715202711375382	cst	44.0	3.0			1.0	0.9294878553019079	0.14567142754832832	0.8115911071617765	0.8225	0.8332541567695962	0.7899280575539568	0.8332541567695962	0.016118432051625532	0.11780806679592486	1.0	0.9846153846153848	0.7142857142857143	1.0	0.8333333333333334	0.7357142857142858	0.002847585728538382	0.2967961257544386	0.11895018220632345	0.11600810304296715	0.32142857142857145	0.32142857142857145	19.3150227069855	tracksig
sim26ar03	Myeloid-MDS/MPN	2842	3	0.7804928004737011	0.715202711375382	cst	44.0	2.0			0.75	0.8215821590481225	0.08968765734095324	0.7286961153341239	0.6767857142857143	0.6197387518142236	0.8376534788540245	0.6197387518142236	0.016492790172018133	0.11649180419794145	1.0	0.9846153846153848	0.7142857142857143	1.0	0.8333333333333334	0.7357142857142858	0.03132372474306111	0.224874435382729	0.09652816371479947	0.03132372474306111	0.5357142857142857	0.5357142857142857	22.0332651138306	tracksigfreq
sim26ar03	Myeloid-MDS/MPN	2842	3	0.7804928004737011	0.715202711375382	var	44.0	2.0			0.75	0.9575017822169468	0.21100434811182125	0.7772964924233041	0.8494018296973962	0.9268755935422602	0.6277173913043478	0.9268755935422602															56255.0	pyclone
sim26ar03	Myeloid-MDS/MPN	2842	3	0.7804928004737011	0.715202711375382	var	44.0	1.0			0.5	0.5226594776852622	0.05676950299668815	0.4998787109294355	0.4028852920478536	0.29867046533713204	0.7010869565217391	0.29867046533713204															180.0	sciclone
sim26ar03	Myeloid-MDS/MPN	2842	3	0.7804928004737011	0.715202711375382	var	44.0	3.0			1.0	0.9416019790913036	0.20424068467870626	0.8157283537718321	0.8159746657283603	0.8162393162393162	0.8152173913043478	0.8162393162393162															586.0	ccube
sim26ar03	Myeloid-MDS/MPN	2842	3	0.7804928004737011	0.715202711375382	var	44.0	2.0			0.75	0.9401709878315662	0.2085616571978436	0.8184057454890787	0.8212526389866291	0.8243114909781576	0.8125	0.8243114909781576															1663.0	dpclust
sim26ar03	Myeloid-MDS/MPN	2842	3	0.7804928004737011	0.715202711375382	var	44.0	2.0			0.75	0.9538566934889312	0.1913443059657335	0.762614063338701	0.8472906403940886	0.9382716049382716	0.5869565217391305	0.9382716049382716															878.0	phylogicndt
sim26ar03	Myeloid-MDS/MPN	2842	3	0.7804928004737011	0.715202711375382	var	44.0	3.0	362.0824584286238	8.627913198145106e-73	1.0	0.9659800401022768	0.25477560002507665	0.8146748162599613	0.8596059113300493	0.9078822412155746	0.7214673913043478	0.9078822412155746	0.016720202861991013	0.14033919804162626	1.0	0.9846153846153848	0.7142857142857143	1.0	0.8333333333333334	0.7332864180154821	0.005253329165972209	0.5883203145537232	0.1788142614211662	0.1644475846577237	0.0904292751583392	0.0904292751583392	1684.3045809268951	clonesig
sim26ar03	Myeloid-MDS/MPN	2842	3	0.7804928004737011	0.715202711375382	var	44.0												0.02228158122736747	0.14620008189784922	0.9166666666666669	0.9846153846153848	0.7142857142857143	1.0	0.8333333333333334	0.7579169598874033	0.04454627025907332	0.2685732128884539	0.09487278137129554	0.2536259962369343	0.26565798733286416	0.26565798733286416	0.304112195968628	deconstructsigs
sim26ar03	Myeloid-MDS/MPN	2842	3	0.7804928004737011	0.715202711375382	var	44.0	2.0			0.75	0.8614431624150485	0.04105974749436616	0.6322999246459392	0.4609429978888107	0.2768281101614435	0.9877717391304348	0.2768281101614435	0.026318705875488686	0.1548334924168534	0.9166666666666669	0.9846153846153848	0.7142857142857143	1.0	0.8333333333333334	0.7543983110485574	0.018547691498887242	0.5500496588295319	0.13582109539874812	0.18324613051949634	0.16326530612244894	0.16326530612244894	0.6539530754089361	palimpsest
sim26ar03	Myeloid-MDS/MPN	2842	3	0.7804928004737011	0.715202711375382	var	44.0	4.0			0.75	0.9252191602977268	0.1400896392244272	0.794024163092329	0.8453571428571428	0.8959619952494062	0.6920863309352518	0.8959619952494062	0.016675373582447403	0.13836675210128502	1.0	1.0	0.8571428571428571	1.0	0.8571428571428571	0.7560714285714286	0.013617445560450749	0.4676778762688174	0.16018709715390556	0.16148161708858855	0.235	0.3142857142857143	14.0645842552185	tracksig
sim26ar03	Myeloid-MDS/MPN	2842	3	0.7804928004737011	0.715202711375382	var	44.0	2.0			0.75	0.8165493554698819	0.09823176717936148	0.731523117721665	0.7132142857142857	0.6929782082324455	0.7700680272108843	0.6929782082324455	0.016930308158748738	0.13455386990651513	1.0	1.0	0.8571428571428571	1.0	0.8571428571428571	0.7560714285714286	0.005430964756772072	0.3810700360934605	0.1451206975234858	0.1312437918827858	0.12321428571428572	0.3360714285714286	19.3065259456635	tracksigfreq
sim29hcsf	Cervix-SCC	3303	1	0.5039519008826459	0.9305454839345076	cst	48.0	1.0			1.0	0.9862251227124066	0.06819334536634343		0.9727520435967304	0.0	0.9727520435967304	0.0															88930.0	pyclone
sim29hcsf	Cervix-SCC	3303	1	0.5039519008826459	0.9305454839345076	cst	48.0	2.0			0.5	0.2485343103774529	0.0		0.5352709657886771	0.0	0.5352709657886771	0.0															221.0	sciclone
sim29hcsf	Cervix-SCC	3303	1	0.5039519008826459	0.9305454839345076	cst	48.0	1.0			1.0	0.985851458782115	1.0		1.0	0.0	1.0	0.0															76.0	ccube
sim29hcsf	Cervix-SCC	3303	1	0.5039519008826459	0.9305454839345076	cst	48.0	1.0			1.0	0.9686888454011742	1.0		1.0	0.0	1.0	0.0															2113.0	dpclust
sim29hcsf	Cervix-SCC	3303	1	0.5039519008826459	0.9305454839345076	cst	48.0	1.0			1.0	0.99	1.0		1.0	0.0	1.0	0.0															1502.0	phylogicndt
sim29hcsf	Cervix-SCC	3303	1	0.5039519008826459	0.9305454839345076	cst	48.0	1.0	0.030166841133905112	0.3920143787644472	1.0	0.9869147877864192	1.0		1.0	0.0	1.0	0.0	0.009157946588057284	0.3432629965606756	1.0	0.9230769230769232	0.14285714285714285	1.0	0.5	1.0	0.2149198465554204	0.2149198465554204	5.551115123125783e-17	0.2149198465554204	0.0	0.0	49.30747699737549	clonesig
sim29hcsf	Cervix-SCC	3303	1	0.5039519008826459	0.9305454839345076	cst	48.0												0.00914475049868363	0.3433555551734716	0.5833333333333334	0.9230769230769232	0.14285714285714285	1.0	0.5	1.0	0.21494421582391	0.21494421582391	8.326672684688674e-17	0.21494421582391	0.0	0.0	0.0271668434143066	deconstructsigs
sim29hcsf	Cervix-SCC	3303	1	0.5039519008826459	0.9305454839345076	cst	48.0	2.0			0.5	0.9695679125185304	0.11351188753988554		0.9900090826521344	0.0	0.9900090826521344	0.0	0.00914475049868363	0.3433555551734716	0.5833333333333334	0.9230769230769232	0.14285714285714285	1.0	0.5	1.0	0.21494421582391	0.21494421582391	8.326672684688674e-17	0.21494421582391	0.0	0.0	0.813378810882568	palimpsest
sim29hcsf	Cervix-SCC	3303	1	0.5039519008826459	0.9305454839345076	cst	48.0	1.0			1.0	0.9862342313549256	1.0		1.0	0.0	1.0	0.0	0.00929033142395233	0.3428554972203104	1.0	0.9230769230769232	0.14285714285714285	1.0	0.5	1.0	0.2147524679090884	0.2147524679090884	0.0	0.2147524679090884	0.0	0.0	21.727754592895497	tracksig
sim29hcsf	Cervix-SCC	3303	1	0.5039519008826459	0.9305454839345076	cst	48.0	1.0			1.0	0.5147429031289372	1.0		1.0	0.0	1.0	0.0	0.009294557351438524	0.3428275343650615	1.0	0.9230769230769232	0.14285714285714285	1.0	0.5	1.0	0.21474573513800632	0.21474573513800632	5.551115123125783e-17	0.21474573513800632	0.0	0.0	5.85978031158447	tracksigfreq
sim29hcsf	Cervix-SCC	3303	1	0.5039519008826459	0.9305454839345076	var	48.0	1.0			1.0	0.9862251227124066	0.06819334536634343		0.9727520435967304	0.0	0.9727520435967304	0.0															88930.0	pyclone
sim29hcsf	Cervix-SCC	3303	1	0.5039519008826459	0.9305454839345076	var	48.0	2.0			0.5	0.2485343103774529	0.0		0.5352709657886771	0.0	0.5352709657886771	0.0															221.0	sciclone
sim29hcsf	Cervix-SCC	3303	1	0.5039519008826459	0.9305454839345076	var	48.0	1.0			1.0	0.985851458782115	1.0		1.0	0.0	1.0	0.0															76.0	ccube
sim29hcsf	Cervix-SCC	3303	1	0.5039519008826459	0.9305454839345076	var	48.0	1.0			1.0	0.9686888454011742	1.0		1.0	0.0	1.0	0.0															2113.0	dpclust
sim29hcsf	Cervix-SCC	3303	1	0.5039519008826459	0.9305454839345076	var	48.0	1.0			1.0	0.99	1.0		1.0	0.0	1.0	0.0															1502.0	phylogicndt
sim29hcsf	Cervix-SCC	3303	1	0.5039519008826459	0.9305454839345076	var	48.0	1.0	0.014491959795122966	0.4481099990598936	1.0	0.9869147877864192	1.0		1.0	0.0	1.0	0.0	0.009294930579913223	0.3425460459106694	1.0	0.9230769230769232	0.14285714285714285	1.0	0.5	0.9996972449288526	0.21469270588265127	0.21469270588265127	2.7755575615628914e-17	0.21469270588265127	0.0	0.0	38.56140637397765	clonesig
sim29hcsf	Cervix-SCC	3303	1	0.5039519008826459	0.9305454839345076	var	48.0												0.009192738697310705	0.34160863635028044	0.5833333333333334	0.9230769230769232	0.14285714285714285	1.0	0.5	1.0	0.2149442158239102	0.2149442158239102	5.551115123125783e-17	0.2149442158239102	0.0	0.0	0.0359311103820801	deconstructsigs
sim29hcsf	Cervix-SCC	3303	1	0.5039519008826459	0.9305454839345076	var	48.0	2.0			0.5	0.9695679125185304	0.11351188753988554		0.9900090826521344	0.0	0.9900090826521344	0.0	0.009391753091492016	0.34296378587044746	0.6666666666666666	0.9230769230769232	0.14285714285714285	1.0	0.5	1.0	0.19767184788321626	0.21494421582391	0.0017178061508521221	0.21494421582391	0.0	0.0	0.798658847808838	palimpsest
sim29hcsf	Cervix-SCC	3303	1	0.5039519008826459	0.9305454839345076	var	48.0	1.0			1.0	0.9862342313549256	1.0		1.0	0.0	1.0	0.0	0.0094464418560647	0.34227734935446513	1.0	0.9230769230769232	0.14285714285714285	1.0	0.5	0.9996969696969698	0.2145190653508685	0.2145190653508685	8.326672684688674e-17	0.2145190653508685	0.0	0.0	51.0873489379883	tracksig
sim29hcsf	Cervix-SCC	3303	1	0.5039519008826459	0.9305454839345076	var	48.0	1.0			1.0	0.518628130283079	1.0		1.0	0.0	1.0	0.0	0.009448205542046268	0.3422425945658643	1.0	0.9230769230769232	0.14285714285714285	1.0	0.5	0.9996969696969698	0.2145065114124568	0.2145065114124568	5.551115123125783e-17	0.2145065114124568	0.0	0.0	10.8659279346466	tracksigfreq
sim2cg10g	Biliary-AdenoCA	3335	3	0.45344058540649707	0.0	cst	93.0	2.0			0.75	0.9417578937552212	0.5520663415715154	0.8466608415134858	0.8440779610194903	0.8413403310456197	0.8519813519813519	0.8413403310456197															94998.0	pyclone
sim2cg10g	Biliary-AdenoCA	3335	3	0.45344058540649707	0.0	cst	93.0	4.0			0.75	0.6542008878341714	0.07317099362913153	0.5019272881606349	0.7433283358320839	0.9991925716592652	0.004662004662004662	0.9991925716592652															24.0	sciclone
sim2cg10g	Biliary-AdenoCA	3335	3	0.45344058540649707	0.0	cst	93.0	2.0			0.75	0.7986062747743847	0.3390627361643339	0.802882792083438	0.87976011994003	0.9612434396447316	0.6445221445221445	0.9612434396447316															1425.0	ccube
sim2cg10g	Biliary-AdenoCA	3335	3	0.45344058540649707	0.0	cst	93.0	2.0			0.75	0.9005798130135279	0.726428265795005	0.8598918911797394	0.7964017991004497	0.7291077916834879	0.9906759906759908	0.7291077916834879															2146.0	dpclust
sim2cg10g	Biliary-AdenoCA	3335	3	0.45344058540649707	0.0	cst	93.0	2.0			0.75	0.8989310679041355	0.7289061248249191	0.8612820701032247	0.7979010494752624	0.7307226483649576	0.9918414918414918	0.7307226483649576															1614.0	phylogicndt
sim2cg10g	Biliary-AdenoCA	3335	3	0.45344058540649707	0.0	cst	93.0	3.0	3142.148917541126	0.0	1.0	0.9116047716962128	0.7498684885274893	0.8631058418099193	0.8107946026986507	0.7553492127573678	0.9708624708624708	0.7553492127573678	0.01283619190058329	0.2626552399559367	0.9802259887005652	0.9692307692307692	0.7142857142857143	0.9830508474576272	0.7142857142857143	0.8824587706146927	0.0016428122289416926	0.9504422131712836	0.4730676725214558	0.9504422131712836	0.4704647676161919	0.4704647676161919	802.4531636238098	clonesig
sim2cg10g	Biliary-AdenoCA	3335	3	0.45344058540649707	0.0	cst	93.0												0.0211372880011376	0.264240060761336	0.7372881355932204	0.9384615384615383	0.42857142857142855	0.9830508474576272	0.6	0.8197901049475262	0.7267228771109637	0.7267228771109637	0.0	0.7267228771109637	0.0	0.0	2.5703570842742898	deconstructsigs
sim2cg10g	Biliary-AdenoCA	3335	3	0.45344058540649707	0.0	cst	93.0	2.0			0.75	0.883095380507571	0.6574577078385876	0.8371241529295627	0.7586206896551724	0.6754138070246266	0.9988344988344988	0.6754138070246266	0.023367416230410314	0.2473801357438749	0.8192090395480226	0.953846153846154	0.5714285714285714	0.9830508474576272	0.6666666666666666	0.8434782608695652	0.007069274090103606	0.950442213218917	0.4716828859596795	0.950442213218917	0.4980509745127436	0.4980509745127436	1.30931091308594	palimpsest
sim2cg10g	Biliary-AdenoCA	3335	3	0.45344058540649707	0.0	cst	93.0	3.0			1.0	0.7371407399170924	0.5058221877768521	0.8415382638132299	0.7633333333333333	0.6855066612838111	0.9975698663426488	0.6855066612838111	0.012731376234697665	0.26207592713230765	0.9830508474576272	0.9692307692307692	0.7142857142857143	0.9830508474576272	0.7142857142857143	0.8881818181818182	0.008164902210469172	0.9501118463921304	0.4690908651313636	0.9357688047778878	0.4848484848484849	0.4848484848484849	28.501074552536	tracksig
sim2cg10g	Biliary-AdenoCA	3335	3	0.45344058540649707	0.0	cst	93.0	3.0			1.0	0.8451013463300828	0.5177543559702534	0.8543753543753544	0.8527272727272728	0.8509418509418509	0.8578088578088578	0.8509418509418509	0.015712789673343025	0.2541276617421455	0.9830508474576272	0.9846153846153848	0.8571428571428571	0.9830508474576272	0.75	0.8881818181818182	0.002651773892834441	0.9412148215967532	0.4163407415885514	0.5795817242094952	0.3636363636363637	0.3636363636363637	42.642794847488396	tracksigfreq
sim2cg10g	Biliary-AdenoCA	3335	3	0.45344058540649707	0.0	var	93.0	2.0			0.75	0.9417578937552212	0.5520663415715154	0.8466608415134858	0.8440779610194903	0.8413403310456197	0.8519813519813519	0.8413403310456197															94998.0	pyclone
sim2cg10g	Biliary-AdenoCA	3335	3	0.45344058540649707	0.0	var	93.0	4.0			0.75	0.6542008878341714	0.07317099362913153	0.5019272881606349	0.7433283358320839	0.9991925716592652	0.004662004662004662	0.9991925716592652															24.0	sciclone
sim2cg10g	Biliary-AdenoCA	3335	3	0.45344058540649707	0.0	var	93.0	2.0			0.75	0.7986062747743847	0.3390627361643339	0.802882792083438	0.87976011994003	0.9612434396447316	0.6445221445221445	0.9612434396447316															1425.0	ccube
sim2cg10g	Biliary-AdenoCA	3335	3	0.45344058540649707	0.0	var	93.0	2.0			0.75	0.9005798130135279	0.726428265795005	0.8598918911797394	0.7964017991004497	0.7291077916834879	0.9906759906759908	0.7291077916834879															2146.0	dpclust
sim2cg10g	Biliary-AdenoCA	3335	3	0.45344058540649707	0.0	var	93.0	2.0			0.75	0.8989310679041355	0.7289061248249191	0.8612820701032247	0.7979010494752624	0.7307226483649576	0.9918414918414918	0.7307226483649576															1614.0	phylogicndt
sim2cg10g	Biliary-AdenoCA	3335	3	0.45344058540649707	0.0	var	93.0	3.0	2784.1218453352776	0.0	1.0	0.9272970058252941	0.7270005806723728	0.8845589210950535	0.8590704647676162	0.8320549051271701	0.9370629370629372	0.8320549051271701	0.01241367335018783	0.25439950741108913	0.9830508474576272	0.9692307692307692	0.7142857142857143	0.9830508474576272	0.7142857142857143	0.8449775112443778	0.0009889409401651061	0.9504367864527148	0.3411293841564851	0.7964990846577958	0.12923538230884554	0.12923538230884554	716.2013430595398	clonesig
sim2cg10g	Biliary-AdenoCA	3335	3	0.45344058540649707	0.0	var	93.0												0.02729251713260436	0.2581818228459339	0.7372881355932204	0.9384615384615383	0.42857142857142855	0.9830508474576272	0.6	0.7388305847076462	0.615663711910623	0.8254651393333501	0.08853623236270769	0.615663711910623	0.0	0.0	2.33854079246521	deconstructsigs
sim2cg10g	Biliary-AdenoCA	3335	3	0.45344058540649707	0.0	var	93.0	2.0			0.75	0.883095380507571	0.6574577078385876	0.8371241529295627	0.7586206896551724	0.6754138070246266	0.9988344988344988	0.6754138070246266	0.013634324218090276	0.2562801516846243	0.9011299435028248	0.9692307692307692	0.7142857142857143	0.9830508474576272	0.7142857142857143	0.8359820089955022	0.0680336620144174	0.950442213218917	0.3238511651252256	0.7965039693012216	0.0	0.2410794602698651	1.31975865364075	palimpsest
sim2cg10g	Biliary-AdenoCA	3335	3	0.45344058540649707	0.0	var	93.0	4.0			0.75	0.7235124834110341	0.5610871074908919	0.8386686065876539	0.8978787878787878	0.9568025837706904	0.7205346294046172	0.9568025837706904	0.012344597047892729	0.2533397158781277	0.9830508474576272	0.9846153846153848	0.8571428571428571	0.9830508474576272	0.75	0.8560606060606061	0.002585743844882193	0.950319507358851	0.3718496390282242	0.7798731509856652	0.18484848484848485	0.18484848484848485	34.153395891189604	tracksig
sim2cg10g	Biliary-AdenoCA	3335	3	0.45344058540649707	0.0	var	93.0	3.0			1.0	0.8502411774227638	0.5696863800952291	0.8575253575253575	0.8551515151515151	0.8525798525798526	0.8624708624708625	0.8525798525798526	0.01552432542337421	0.2440916539024328	0.9830508474576272	0.9846153846153848	0.8571428571428571	0.9830508474576272	0.75	0.8560606060606061	0.01743402599779742	0.9367904931281276	0.34685502178434635	0.6645643912241423	0.08060606060606061	0.26484848484848483	40.48601198196409	tracksigfreq
sim2cgsds	Panc-AdenoCA	559	1	0.536719323429279	0.9305454839345076	cst	48.0	1.0			1.0	0.984654700905907	0.2186994597306124		0.9856887298747764	0.0	0.9856887298747764	0.0															1728.0	pyclone
sim2cgsds	Panc-AdenoCA	559	1	0.536719323429279	0.9305454839345076	cst	48.0	2.0			0.5	0.26425383081614684	0.0		0.5384615384615384	0.0	0.5384615384615384	0.0															40.0	sciclone
sim2cgsds	Panc-AdenoCA	559	1	0.536719323429279	0.9305454839345076	cst	48.0	1.0			1.0	0.9865539573313508	1.0		1.0	0.0	1.0	0.0															162.0	ccube
sim2cgsds	Panc-AdenoCA	559	1	0.536719323429279	0.9305454839345076	cst	48.0	1.0			1.0	0.972211350293542	1.0		1.0	0.0	1.0	0.0															378.0	dpclust
sim2cgsds	Panc-AdenoCA	559	1	0.536719323429279	0.9305454839345076	cst	48.0	1.0			1.0	0.99	1.0		1.0	0.0	1.0	0.0															150.0	phylogicndt
sim2cgsds	Panc-AdenoCA	559	1	0.536719323429279	0.9305454839345076	cst	48.0	1.0	0.00158231020122912	0.9999999999997692	1.0	0.9875797031030974	1.0		1.0	0.0	1.0	0.0	0.05110865630513429	0.5018347316482353	1.0	0.7230769230769231	0.05	1.0	0.5	0.998211091234347	0.8776075750935135	0.8776075750935135	1.1102230246251563e-16	0.8776075750935135	0.0	0.0	28.09467601776123	clonesig
sim2cgsds	Panc-AdenoCA	559	1	0.536719323429279	0.9305454839345076	cst	48.0												0.05314751680485096	0.4928518013100851	0.5263157894736842	0.7230769230769231	0.05	1.0	0.5	1.0	0.8785176901720878	0.8785176901720878	0.0	0.8785176901720878	0.0	0.0	0.0828597545623779	deconstructsigs
sim2cgsds	Panc-AdenoCA	559	1	0.536719323429279	0.9305454839345076	cst	48.0	2.0			0.5	0.9742315768998866	0.2329580086726365		0.9874776386404294	0.0	0.9874776386404294	0.0	0.05072545278558878	0.5027667489175263	0.5526315789473684	0.7230769230769231	0.05	1.0	0.5	1.0	0.8368106185810729	0.8785176901720878	0.004637847331719947	0.8785176901720878	0.0	0.0	0.6619863510131839	palimpsest
sim2cgsds	Panc-AdenoCA	559	1	0.536719323429279	0.9305454839345076	cst	48.0	1.0			1.0	0.9376997223251065	1.0		1.0	0.0	1.0	0.0	0.051084678450441	0.5019179596344352	1.0	0.7230769230769231	0.05	1.0	0.5	0.998	0.8776469067500542	0.8776469067500542	1.1102230246251563e-16	0.8776469067500542	0.0	0.0	0.492501497268677	tracksig
sim2cgsds	Panc-AdenoCA	559	1	0.536719323429279	0.9305454839345076	cst	48.0	1.0			1.0	0.572360145276242	1.0		1.0	0.0	1.0	0.0	0.05118784303739017	0.5009888265796261	1.0	0.7230769230769231	0.05	1.0	0.5	0.998	0.8772212608611197	0.8772212608611197	0.0	0.8772212608611197	0.0	0.0	0.365898609161377	tracksigfreq
sim2cgsds	Panc-AdenoCA	559	1	0.536719323429279	0.9305454839345076	var	48.0	1.0			1.0	0.984654700905907	0.2186994597306124		0.9856887298747764	0.0	0.9856887298747764	0.0															1728.0	pyclone
sim2cgsds	Panc-AdenoCA	559	1	0.536719323429279	0.9305454839345076	var	48.0	2.0			0.5	0.26425383081614684	0.0		0.5384615384615384	0.0	0.5384615384615384	0.0															40.0	sciclone
sim2cgsds	Panc-AdenoCA	559	1	0.536719323429279	0.9305454839345076	var	48.0	1.0			1.0	0.9865539573313508	1.0		1.0	0.0	1.0	0.0															162.0	ccube
sim2cgsds	Panc-AdenoCA	559	1	0.536719323429279	0.9305454839345076	var	48.0	1.0			1.0	0.972211350293542	1.0		1.0	0.0	1.0	0.0															378.0	dpclust
sim2cgsds	Panc-AdenoCA	559	1	0.536719323429279	0.9305454839345076	var	48.0	1.0			1.0	0.99	1.0		1.0	0.0	1.0	0.0															150.0	phylogicndt
sim2cgsds	Panc-AdenoCA	559	1	0.536719323429279	0.9305454839345076	var	48.0	1.0	0.02037578794988804	0.9999999971274908	1.0	0.9875797031030974	1.0		1.0	0.0	1.0	0.0	0.021744887480800758	0.5037984493640346	1.0	0.7230769230769231	0.05	1.0	0.5	1.0	0.8785007179305281	0.8785007179305281	0.0	0.8785007179305281	0.0	0.0	5.674955368041992	clonesig
sim2cgsds	Panc-AdenoCA	559	1	0.536719323429279	0.9305454839345076	var	48.0												0.02171597929178104	0.5038360238118577	0.5263157894736842	0.7230769230769231	0.05	1.0	0.5	1.0	0.8785176901720878	0.8785176901720878	0.0	0.8785176901720878	0.0	0.0	0.0479669570922852	deconstructsigs
sim2cgsds	Panc-AdenoCA	559	1	0.536719323429279	0.9305454839345076	var	48.0	2.0			0.5	0.9742315768998866	0.2329580086726365		0.9874776386404294	0.0	0.9874776386404294	0.0	0.02231133056710857	0.503092019954249	0.5526315789473684	0.7230769230769231	0.05	1.0	0.5	1.0	0.8298769906638754	0.8785176901720878	0.005408870242420797	0.8785176901720878	0.0	0.0	0.6636788845062261	palimpsest
sim2cgsds	Panc-AdenoCA	559	1	0.536719323429279	0.9305454839345076	var	48.0	1.0			1.0	0.9376997223251065	1.0		1.0	0.0	1.0	0.0	0.02192045882112445	0.5035724490772683	1.0	0.7230769230769231	0.05	1.0	0.5	1.0	0.8783991819500054	0.8783991819500054	0.0	0.8783991819500054	0.0	0.0	0.505673885345459	tracksig
sim2cgsds	Panc-AdenoCA	559	1	0.536719323429279	0.9305454839345076	var	48.0	1.0			1.0	0.5849685340411204	1.0		1.0	0.0	1.0	0.0	0.02193726687697448	0.5035513494309479	1.0	0.7230769230769231	0.05	1.0	0.5	1.0	0.8783901127168829	0.8783901127168829	3.3306690738754696e-16	0.8783901127168829	0.0	0.0	0.370815277099609	tracksigfreq
sim2e933y	Cervix-SCC	3261	5	0.3931277202880011	0.07598612601738132	cst	82.0	2.0			0.5	0.8781203911286698	0.2772820272702476	0.879885955357979	0.9454155167126648	0.9848942598187312	0.7748776508972267	0.9848942598187312															125580.0	pyclone
sim2e933y	Cervix-SCC	3261	5	0.3931277202880011	0.07598612601738132	cst	82.0	6.0			0.8333333333333334	0.7848999887203567	0.08816320320758347	0.4994335347432024	0.8111008892977615	0.9988670694864048	0.0	0.9988670694864048															42.0	sciclone
sim2e933y	Cervix-SCC	3261	5	0.3931277202880011	0.07598612601738132	cst	82.0	2.0			0.5	0.8272381661421633	0.23800448940778	0.8317093019817351	0.9313094142900952	0.9913141993957704	0.6721044045676998	0.9913141993957704															937.0	ccube
sim2e933y	Cervix-SCC	3261	5	0.3931277202880011	0.07598612601738132	cst	82.0	2.0			0.5	0.7955260153080663	0.32532695651389365	0.9382257162289368	0.9129101502606564	0.8976586102719033	0.9787928221859706	0.8976586102719033															2120.0	dpclust
sim2e933y	Cervix-SCC	3261	5	0.3931277202880011	0.07598612601738132	cst	82.0	2.0			0.5	0.7963803498448516	0.32498703187053896	0.9385429860573772	0.9144434222631096	0.8999244712990937	0.9771615008156608	0.8999244712990937															1564.0	phylogicndt
sim2e933y	Cervix-SCC	3261	5	0.3931277202880011	0.07598612601738132	cst	82.0	3.0	424.4766867783183	1.0365613405279468e-84	0.6666666666666666	0.895071840554753	0.44918009901844	0.8981323588118459	0.9475620975160992	0.9773413897280968	0.8189233278955954	0.9773413897280968	0.013510663665918006	0.14296228253674031	1.0	0.9846153846153848	0.6666666666666666	1.0	0.8	0.8252069917203312	0.0024647254961546183	0.4218295971181868	0.18543619851278506	0.07590152595110411	0.17233977307574366	0.5470714504753144	1505.196341753006	clonesig
sim2e933y	Cervix-SCC	3261	5	0.3931277202880011	0.07598612601738132	cst	82.0												0.014565363040802025	0.14110353716853954	0.9	0.9846153846153848	0.6666666666666666	1.0	0.8	0.8092609628948175	0.14245193136862544	0.14245193136862544	0.0	0.14245193136862544	0.0	0.0	0.305224180221558	deconstructsigs
sim2e933y	Cervix-SCC	3261	5	0.3931277202880011	0.07598612601738132	cst	82.0	2.0			0.5	0.7665654402511588	0.3244221503628413	0.8303776927891653	0.7255443115608708	0.6623867069486404	0.99836867862969	0.6623867069486404	0.013546768038618432	0.1418085183656855	0.9	0.9846153846153848	0.6666666666666666	1.0	0.8	0.8316467341306347	0.003802823256486176	0.28480169605859706	0.14008925487418086	0.28480169605859706	0.4618215271389144	0.4618215271389144	0.7956845760345459	palimpsest
sim2e933y	Cervix-SCC	3261	5	0.3931277202880011	0.07598612601738132	cst	82.0	4.0			0.8333333333333334	0.7072900459844463	0.2519894832631945	0.8576667104514207	0.765625	0.7171450151057401	0.9981884057971014	0.7171450151057401	0.012898702826030051	0.14270535954059752	1.0	0.9846153846153848	0.6666666666666666	1.0	0.8	0.8303125	0.001305314505280486	0.3557059531855605	0.1422870835094441	0.11825774006688915	0.40625	0.40625	16.9031999111176	tracksig
sim2e933y	Cervix-SCC	3261	5	0.3931277202880011	0.07598612601738132	cst	82.0	3.0			0.6666666666666666	0.9293989531239968	0.2663759313338099	0.8212196003231114	0.9303125	0.998067259373792	0.6443719412724307	0.998067259373792	0.01607012730067103	0.1361202506678715	1.0	0.9846153846153848	0.6666666666666666	1.0	0.8	0.8303125	0.0022893760059816692	0.2403214529582367	0.11014318821779936	0.2403214529582367	0.4375	0.4375	23.9066562652588	tracksigfreq
sim2e933y	Cervix-SCC	3261	5	0.3931277202880011	0.07598612601738132	var	82.0	2.0			0.5	0.8781203911286698	0.2772820272702476	0.879885955357979	0.9454155167126648	0.9848942598187312	0.7748776508972267	0.9848942598187312															125580.0	pyclone
sim2e933y	Cervix-SCC	3261	5	0.3931277202880011	0.07598612601738132	var	82.0	6.0			0.8333333333333334	0.7848999887203567	0.08816320320758347	0.4994335347432024	0.8111008892977615	0.9988670694864048	0.0	0.9988670694864048															42.0	sciclone
sim2e933y	Cervix-SCC	3261	5	0.3931277202880011	0.07598612601738132	var	82.0	2.0			0.5	0.8272381661421633	0.23800448940778	0.8317093019817351	0.9313094142900952	0.9913141993957704	0.6721044045676998	0.9913141993957704															937.0	ccube
sim2e933y	Cervix-SCC	3261	5	0.3931277202880011	0.07598612601738132	var	82.0	2.0			0.5	0.7955260153080663	0.32532695651389365	0.9382257162289368	0.9129101502606564	0.8976586102719033	0.9787928221859706	0.8976586102719033															2120.0	dpclust
sim2e933y	Cervix-SCC	3261	5	0.3931277202880011	0.07598612601738132	var	82.0	2.0			0.5	0.7963803498448516	0.32498703187053896	0.9385429860573772	0.9144434222631096	0.8999244712990937	0.9771615008156608	0.8999244712990937															1564.0	phylogicndt
sim2e933y	Cervix-SCC	3261	5	0.3931277202880011	0.07598612601738132	var	82.0	3.0	794.781090286313	5.3967044059172445e-164	0.6666666666666666	0.8975596693619723	0.3949818742092595	0.9300638728850732	0.9576816927322908	0.974320241691843	0.8858075040783034	0.974320241691843	0.01310545267256777	0.07778008213414864	1.0	0.9846153846153848	0.6666666666666666	1.0	0.8	0.7647960748236737	0.0005516844996790171	0.6389588419402283	0.19696862284652167	0.1814847207050244	0.040785035265256064	0.3873045078196872	5016.760111093521	clonesig
sim2e933y	Cervix-SCC	3261	5	0.3931277202880011	0.07598612601738132	var	82.0												0.011542876218309293	0.07277064921285642	0.9	0.9846153846153848	0.6666666666666666	1.0	0.8	0.7181846059490954	0.04628757583461052	0.36979281801961306	0.13718068320177235	0.20599637131782567	0.36215884697945416	0.4452621895124195	0.19997739791870106	deconstructsigs
sim2e933y	Cervix-SCC	3261	5	0.3931277202880011	0.07598612601738132	var	82.0	2.0			0.5	0.7665654402511588	0.3244221503628413	0.8303776927891653	0.7255443115608708	0.6623867069486404	0.99836867862969	0.6623867069486404	0.03430899736362498	0.10131746484763696	1.0	0.9846153846153848	0.6666666666666666	1.0	0.8	0.7411836859858939	0.022453161203724425	0.633324351457614	0.1709673922841677	0.08804148002145673	0.3425329653480527	0.5302054584483288	0.7994785308837891	palimpsest
sim2e933y	Cervix-SCC	3261	5	0.3931277202880011	0.07598612601738132	var	82.0	5.0			1.0	0.7072900459844456	0.33780056753220805	0.9482464205963484	0.960625	0.96714501510574	0.9293478260869564	0.96714501510574	0.011189435375270777	0.0740249150262151	1.0	0.9846153846153848	0.6666666666666666	1.0	0.8	0.7853125	0.002592043364612384	0.6118175148217537	0.21983092592378284	0.2011515796446888	0.29875	0.3909375	13.8329093456268	tracksig
sim2e933y	Cervix-SCC	3261	5	0.3931277202880011	0.07598612601738132	var	82.0	3.0			0.6666666666666666	0.924086197465454	0.2730776104012625	0.823237469818663	0.9315625	0.9988403556242752	0.6476345840130505	0.9988403556242752	0.012162188245379905	0.0658260113104239	1.0	0.9846153846153848	0.6666666666666666	1.0	0.8	0.7853125	0.001437068151218135	0.5668203547868556	0.2084436924328376	0.17476192170464722	0.2365625	0.39125	21.7079558372498	tracksigfreq
sim2ezi4w	Lung-SCC	5689	1	0.385456424431875	0.6871856690374746	cst	42.0																										172800.0	pyclone
sim2ezi4w	Lung-SCC	5689	1	0.385456424431875	0.6871856690374746	cst	42.0	1.0			1.0	0.191962597517916	0.0		0.7011777113728247	0.0	0.7011777113728247	0.0															337.0	sciclone
sim2ezi4w	Lung-SCC	5689	1	0.385456424431875	0.6871856690374746	cst	42.0	1.0			1.0	0.9963844341882828	1.0		1.0	0.0	1.0	0.0															730.0	ccube
sim2ezi4w	Lung-SCC	5689	1	0.385456424431875	0.6871856690374746	cst	42.0	1.0			1.0	0.9440313111545992	1.0		1.0	0.0	1.0	0.0															3581.0	dpclust
sim2ezi4w	Lung-SCC	5689	1	0.385456424431875	0.6871856690374746	cst	42.0	1.0			1.0	1.0	1.0		1.0	0.0	1.0	0.0															3548.0	phylogicndt
sim2ezi4w	Lung-SCC	5689	1	0.385456424431875	0.6871856690374746	cst	42.0	1.0	0.05313010692771058	0.9929641794187708	1.0	0.9963587826740746	1.0		1.0	0.0	1.0	0.0	0.015586047135891047	0.4291052524964501	1.0	0.9076923076923076	0.125	1.0	0.5	1.0	0.5175711386930454	0.5175711386930454	0.0	0.5175711386930454	0.0	0.0	341.5183565616608	clonesig
sim2ezi4w	Lung-SCC	5689	1	0.385456424431875	0.6871856690374746	cst	42.0												0.015029757198450287	0.4245116545887692	0.5714285714285714	0.9076923076923076	0.125	1.0	0.5	1.0	0.5176677192131081	0.5176677192131081	0.0	0.5176677192131081	0.0	0.0	0.040916919708252	deconstructsigs
sim2ezi4w	Lung-SCC	5689	1	0.385456424431875	0.6871856690374746	cst	42.0	2.0			0.5	0.9519285734371704	0.16132451230997644		0.9971875549305678	0.0	0.9971875549305678	0.0	0.015574944886226894	0.4290718794205017	0.7142857142857143	0.9076923076923076	0.125	1.0	0.5	0.9998242221831604	0.4603160956732404	0.5176677192131081	0.0030372194052692807	0.5176677192131081	0.0	0.0	1.27104115486145	palimpsest
sim2ezi4w	Lung-SCC	5689	1	0.385456424431875	0.6871856690374746	cst	42.0	1.0			1.0	0.9984304682472804	1.0		1.0	0.0	1.0	0.0	0.015410129005401587	0.428475355662258	1.0	0.9076923076923076	0.125	1.0	0.5	1.0	0.5173127126210941	0.5173127126210941	0.0	0.5173127126210941	0.0	0.0	3.60342591206233	tracksig
sim2ezi4w	Lung-SCC	5689	1	0.385456424431875	0.6871856690374746	cst	42.0	1.0			1.0	0.42680831388512175	1.0		1.0	0.0	1.0	0.0	0.015414926790210602	0.4284918246410284	1.0	0.9076923076923076	0.125	1.0	0.5	1.0	0.5173159681989635	0.5173159681989635	0.0	0.5173159681989635	0.0	0.0	33.1947734355927	tracksigfreq
sim2ezi4w	Lung-SCC	5689	1	0.385456424431875	0.6871856690374746	var	42.0																										172800.0	pyclone
sim2ezi4w	Lung-SCC	5689	1	0.385456424431875	0.6871856690374746	var	42.0	1.0			1.0	0.191962597517916	0.0		0.7011777113728247	0.0	0.7011777113728247	0.0															337.0	sciclone
sim2ezi4w	Lung-SCC	5689	1	0.385456424431875	0.6871856690374746	var	42.0	1.0			1.0	0.9963844341882828	1.0		1.0	0.0	1.0	0.0															730.0	ccube
sim2ezi4w	Lung-SCC	5689	1	0.385456424431875	0.6871856690374746	var	42.0	1.0			1.0	0.9440313111545992	1.0		1.0	0.0	1.0	0.0															3581.0	dpclust
sim2ezi4w	Lung-SCC	5689	1	0.385456424431875	0.6871856690374746	var	42.0	1.0			1.0	1.0	1.0		1.0	0.0	1.0	0.0															3548.0	phylogicndt
sim2ezi4w	Lung-SCC	5689	1	0.385456424431875	0.6871856690374746	var	42.0	1.0	0.08861747048649704	0.9863382094325718	1.0	0.9963587826740746	1.0		1.0	0.0	1.0	0.0	0.010150627298715437	0.42937172954790265	1.0	0.9076923076923076	0.125	1.0	0.5	1.0	0.5176556476765388	0.5176556476765388	2.220446049250313e-16	0.5176556476765388	0.0	0.0	298.4623017311096	clonesig
sim2ezi4w	Lung-SCC	5689	1	0.385456424431875	0.6871856690374746	var	42.0												0.010138835698526279	0.4293978092107282	0.5714285714285714	0.9076923076923076	0.125	1.0	0.5	1.0	0.5176677192131081	0.5176677192131081	0.0	0.5176677192131081	0.0	0.0	0.0327680110931396	deconstructsigs
sim2ezi4w	Lung-SCC	5689	1	0.385456424431875	0.6871856690374746	var	42.0	2.0			0.5	0.9519285734371704	0.16132451230997644		0.9971875549305678	0.0	0.9971875549305678	0.0	0.010187895118554207	0.4293170447685156	0.6428571428571428	0.9076923076923076	0.125	1.0	0.5	1.0	0.5011261532063433	0.5176677192131081	0.0008760059814935168	0.5176677192131081	0.0	0.0	1.26686358451843	palimpsest
sim2ezi4w	Lung-SCC	5689	1	0.385456424431875	0.6871856690374746	var	42.0	1.0			1.0	0.9984304682472804	1.0		1.0	0.0	1.0	0.0	0.01027648764922395	0.4291229395189698	1.0	0.9076923076923076	0.125	1.0	0.5	1.0	0.5175356801795781	0.5175356801795781	1.1102230246251563e-16	0.5175356801795781	0.0	0.0	30.620994091033893	tracksig
sim2ezi4w	Lung-SCC	5689	1	0.385456424431875	0.6871856690374746	var	42.0	1.0			1.0	0.4235427747905869	1.0		1.0	0.0	1.0	0.0	0.010327855344349378	0.4290395433037448	1.0	0.9076923076923076	0.125	1.0	0.5	1.0	0.5174908054453288	0.5174908054453288	0.0	0.5174908054453288	0.0	0.0	18.8752591609955	tracksigfreq
sim2irxzj	CNS-PiloAstro	289	1	0.7000000000000001	0.6528727383194073	cst	53.0	1.0			1.0	0.9915601866881107	0.2932183921134617		0.986159169550173	0.0	0.986159169550173	0.0															628.0	pyclone
sim2irxzj	CNS-PiloAstro	289	1	0.7000000000000001	0.6528727383194073	cst	53.0	3.0			0.0	0.352026440119217	0.0		0.05536332179930796	0.0	0.05536332179930796	0.0															35.0	sciclone
sim2irxzj	CNS-PiloAstro	289	1	0.7000000000000001	0.6528727383194073	cst	53.0	1.0			1.0	1.0	1.0		1.0	0.0	1.0	0.0															114.0	ccube
sim2irxzj	CNS-PiloAstro	289	1	0.7000000000000001	0.6528727383194073	cst	53.0	1.0			1.0	0.9996086105675099	1.0		1.0	0.0	1.0	0.0															221.0	dpclust
sim2irxzj	CNS-PiloAstro	289	1	0.7000000000000001	0.6528727383194073	cst	53.0	1.0			1.0	1.0	1.0		1.0	0.0	1.0	0.0															108.0	phylogicndt
sim2irxzj	CNS-PiloAstro	289	1	0.7000000000000001	0.6528727383194073	cst	53.0	1.0	0.0024743509684412857		1.0	0.99999	1.0		1.0	0.0	1.0	0.0	0.05113692383418002	0.2950849233990397	1.0	0.9384615384615383	0.16666666666666666	1.0	0.5	1.0	0.1156514104888825	0.1156514104888825	0.0	0.1156514104888825	0.0	0.0	6.603767395019531	clonesig
sim2irxzj	CNS-PiloAstro	289	1	0.7000000000000001	0.6528727383194073	cst	53.0												0.04905913237576586	0.2795407617399653	0.6	0.9384615384615383	0.16666666666666666	1.0	0.5	1.0	0.1156605062009336	0.1156605062009336	0.0	0.1156605062009336	0.0	0.0	0.0440237522125244	deconstructsigs
sim2irxzj	CNS-PiloAstro	289	1	0.7000000000000001	0.6528727383194073	cst	53.0	2.0			0.5	0.9945859183296792	0.4692169143966337		0.9965397923875432	0.0	0.9965397923875432	0.0	0.050988829539221014	0.26396845912030026	0.7	0.953846153846154	0.3333333333333333	1.0	0.6666666666666666	0.9930795847750864	0.10931775453112502	0.11566050620093338	0.0003724569730466811	0.10931775453112502	0.0	0.0	0.375607967376709	palimpsest
sim2irxzj	CNS-PiloAstro	289	1	0.7000000000000001	0.6528727383194073	cst	53.0	1.0			1.0	0.9485775537672192	1.0		1.0	0.0	1.0	0.0	0.0510942763710774	0.2949481021642911	1.0	0.9384615384615383	0.16666666666666666	1.0	0.5	1.0	0.11560321663448715	0.11560321663448715	1.3877787807814454e-17	0.11560321663448715	0.0	0.0	0.0159199237823486	tracksig
sim2irxzj	CNS-PiloAstro	289	1	0.7000000000000001	0.6528727383194073	cst	53.0	1.0			1.0	0.9946581214172964	1.0		1.0	0.0	1.0	0.0	0.050942695494704884	0.29448930524392153	1.0	0.9384615384615383	0.16666666666666666	1.0	0.5	1.0	0.11553219035088602	0.11553219035088602	4.163336342344337e-17	0.11553219035088602	0.0	0.0	0.0361537933349609	tracksigfreq
sim2irxzj	CNS-PiloAstro	289	1	0.7000000000000001	0.6528727383194073	var	53.0	1.0			1.0	0.9915601866881107	0.2932183921134617		0.986159169550173	0.0	0.986159169550173	0.0															628.0	pyclone
sim2irxzj	CNS-PiloAstro	289	1	0.7000000000000001	0.6528727383194073	var	53.0	3.0			0.0	0.352026440119217	0.0		0.05536332179930796	0.0	0.05536332179930796	0.0															35.0	sciclone
sim2irxzj	CNS-PiloAstro	289	1	0.7000000000000001	0.6528727383194073	var	53.0	1.0			1.0	1.0	1.0		1.0	0.0	1.0	0.0															114.0	ccube
sim2irxzj	CNS-PiloAstro	289	1	0.7000000000000001	0.6528727383194073	var	53.0	1.0			1.0	0.9996086105675099	1.0		1.0	0.0	1.0	0.0															221.0	dpclust
sim2irxzj	CNS-PiloAstro	289	1	0.7000000000000001	0.6528727383194073	var	53.0	1.0			1.0	1.0	1.0		1.0	0.0	1.0	0.0															108.0	phylogicndt
sim2irxzj	CNS-PiloAstro	289	1	0.7000000000000001	0.6528727383194073	var	53.0	1.0	0.0022375901844498003		1.0	0.99999	1.0		1.0	0.0	1.0	0.0	0.038638355082815226	0.2924317576275286	1.0	0.9384615384615383	0.16666666666666666	1.0	0.5	0.9965397923875432	0.11520990204276847	0.11520990204276847	0.0	0.11520990204276847	0.0	0.0	15.559090375900269	clonesig
sim2irxzj	CNS-PiloAstro	289	1	0.7000000000000001	0.6528727383194073	var	53.0												0.0378715761710054	0.2951318334988558	0.6	0.9384615384615383	0.16666666666666666	1.0	0.5	1.0	0.11566050620093338	0.11566050620093338	1.3877787807814454e-17	0.11566050620093338	0.0	0.0	0.0298137664794922	deconstructsigs
sim2irxzj	CNS-PiloAstro	289	1	0.7000000000000001	0.6528727383194073	var	53.0	2.0			0.5	0.9945859183296792	0.4692169143966337		0.9965397923875432	0.0	0.9965397923875432	0.0	0.0378715761710054	0.2951318334988558	0.6	0.9384615384615383	0.16666666666666666	1.0	0.5	1.0	0.11566050620093338	0.11566050620093338	1.3877787807814454e-17	0.11566050620093338	0.0	0.0	0.374917268753052	palimpsest
sim2irxzj	CNS-PiloAstro	289	1	0.7000000000000001	0.6528727383194073	var	53.0	1.0			1.0	0.9485775537672192	1.0		1.0	0.0	1.0	0.0	0.03858616095991053	0.2926424086196446	1.0	0.9384615384615383	0.16666666666666666	1.0	0.5	0.995	0.11523080449112012	0.11523080449112012	1.3877787807814454e-17	0.11523080449112012	0.0	0.0	0.0163908004760742	tracksig
sim2irxzj	CNS-PiloAstro	289	1	0.7000000000000001	0.6528727383194073	var	53.0	1.0			1.0	0.986443917446744	1.0		1.0	0.0	1.0	0.0	0.0380305040641809	0.2945597979076639	1.0	0.9384615384615383	0.16666666666666666	1.0	0.5	0.995	0.11555326899565802	0.11555326899565802	0.0	0.11555326899565802	0.0	0.0	0.0099034309387207	tracksigfreq
sim2kigh0	CNS-PiloAstro	2058	3	0.4890460637235081	0.08852177266872009	cst	75.0	2.0			0.75	0.8486725111875497	0.05674015104129936	0.6170913002120622	0.5369290573372206	0.3982930298719772	0.8358895705521472	0.3982930298719772															38669.0	pyclone
sim2kigh0	CNS-PiloAstro	2058	3	0.4890460637235081	0.08852177266872009	cst	75.0	4.0			0.75	0.3553841421787286	0.07389838882567168	0.5107918299313198	0.6895043731778425	0.9985775248933144	0.023006134969325152	0.9985775248933144															88.0	sciclone
sim2kigh0	CNS-PiloAstro	2058	3	0.4890460637235081	0.08852177266872009	cst	75.0	1.0			0.5	0.92488827519784	0.0	0.5	0.31681243926141883	0.0	1.0	0.0															1620.0	ccube
sim2kigh0	CNS-PiloAstro	2058	3	0.4890460637235081	0.08852177266872009	cst	75.0	1.0			0.5	0.9220244588004024	0.0	0.5	0.31681243926141883	0.0	1.0	0.0															1535.0	dpclust
sim2kigh0	CNS-PiloAstro	2058	3	0.4890460637235081	0.08852177266872009	cst	75.0	2.0			0.75	0.8742235335269789	0.03614770757233949	0.6546243531229	0.5539358600583091	0.379800853485064	0.9294478527607362	0.379800853485064															866.0	phylogicndt
sim2kigh0	CNS-PiloAstro	2058	3	0.4890460637235081	0.08852177266872009	cst	75.0	2.0	100.2542083514418	6.832527734850006e-23	0.75	0.8088151027647397	0.18710257750517567	0.7245798025988532	0.6613216715257532	0.5519203413940256	0.8972392638036808	0.5519203413940256	0.018290226933932854	0.09985251078903608	1.0	0.9846153846153848	0.6666666666666666	1.0	0.8	0.7837706511175899	0.008249064062445077	0.5104143839450056	0.24694672582521016	0.008249064062445077	0.5903790087463557	0.5903790087463557	2323.7799744606023	clonesig
sim2kigh0	CNS-PiloAstro	2058	3	0.4890460637235081	0.08852177266872009	cst	75.0												0.018513230739923368	0.10121011170232977	0.9	0.9846153846153848	0.6666666666666666	1.0	0.8	0.793974732750243	0.21685056281989407	0.21685056281989407	8.326672684688674e-17	0.21685056281989407	0.0	0.0	0.49891209602356	deconstructsigs
sim2kigh0	CNS-PiloAstro	2058	3	0.4890460637235081	0.08852177266872009	cst	75.0	2.0			0.75	0.9109106475131804	0.004018244866182521	0.5221814484810933	0.3493683187560739	0.05049786628733997	0.9938650306748468	0.05049786628733997	0.01829453312022229	0.10150767667794426	0.9	0.9846153846153848	0.6666666666666666	1.0	0.8	0.793002915451895	0.2078289489193792	0.39066840575577705	0.03426230216066743	0.2078289489193792	0.0	0.0	0.6716725826263431	palimpsest
sim2kigh0	CNS-PiloAstro	2058	3	0.4890460637235081	0.08852177266872009	cst	75.0	2.0			0.75	0.7856112892889777	0.22213534613745373	0.7843752843752845	0.8390000000000001	0.9189189189189192	0.6498316498316499	0.9189189189189192	0.018372292569793874	0.10105711785318736	1.0	0.9846153846153848	0.6666666666666666	1.0	0.8	0.794	0.02266763565037455	0.2984807323969314	0.11943057423948665	0.2984807323969314	0.25	0.25	16.0268986225128	tracksig
sim2kigh0	CNS-PiloAstro	2058	3	0.4890460637235081	0.08852177266872009	cst	75.0	2.0			0.75	0.6346477878007022	0.1823737614782298	0.7182336182336182	0.8140000000000001	0.9918518518518521	0.44461538461538463	0.9918518518518521	0.019168365508692803	0.09522031851790264	1.0	0.9846153846153848	0.6666666666666666	1.0	0.8	0.794	0.002627624323503275	0.26743636985177555	0.10592349821130888	0.26743636985177555	0.2	0.2	5.71633672714233	tracksigfreq
sim2kigh0	CNS-PiloAstro	2058	3	0.4890460637235081	0.08852177266872009	var	75.0	2.0			0.75	0.8486725111875497	0.05674015104129936	0.6170913002120622	0.5369290573372206	0.3982930298719772	0.8358895705521472	0.3982930298719772															38669.0	pyclone
sim2kigh0	CNS-PiloAstro	2058	3	0.4890460637235081	0.08852177266872009	var	75.0	4.0			0.75	0.3553841421787286	0.07389838882567168	0.5107918299313198	0.6895043731778425	0.9985775248933144	0.023006134969325152	0.9985775248933144															88.0	sciclone
sim2kigh0	CNS-PiloAstro	2058	3	0.4890460637235081	0.08852177266872009	var	75.0	1.0			0.5	0.92488827519784	0.0	0.5	0.31681243926141883	0.0	1.0	0.0															1620.0	ccube
sim2kigh0	CNS-PiloAstro	2058	3	0.4890460637235081	0.08852177266872009	var	75.0	1.0			0.5	0.9220244588004024	0.0	0.5	0.31681243926141883	0.0	1.0	0.0															1535.0	dpclust
sim2kigh0	CNS-PiloAstro	2058	3	0.4890460637235081	0.08852177266872009	var	75.0	2.0			0.75	0.8742235335269789	0.03614770757233949	0.6546243531229	0.5539358600583091	0.379800853485064	0.9294478527607362	0.379800853485064															866.0	phylogicndt
sim2kigh0	CNS-PiloAstro	2058	3	0.4890460637235081	0.08852177266872009	var	75.0	2.0	204.59439480628865	1.3123751267081141e-45	0.75	0.7656489868147607	0.2697845867004069	0.8428219549869533	0.8318756073858115	0.8129445234708392	0.8726993865030674	0.8129445234708392	0.016641432833547094	0.13564647633854296	1.0	1.0	0.8333333333333334	1.0	0.8333333333333334	0.7055393586005831	0.04642826562090019	0.7355367628853621	0.26424793855346485	0.21938741832875708	0.30029154518950435	0.30029154518950435	687.9946179389954	clonesig
sim2kigh0	CNS-PiloAstro	2058	3	0.4890460637235081	0.08852177266872009	var	75.0												0.01660021428723696	0.1360014203377019	1.0	1.0	0.8333333333333334	1.0	0.8333333333333334	0.6914480077745384	0.03636964390565756	0.4447425044216861	0.14418483985125194	0.2999313875664648	0.2045675413022352	0.2045675413022352	0.42227816581726096	deconstructsigs
sim2kigh0	CNS-PiloAstro	2058	3	0.4890460637235081	0.08852177266872009	var	75.0	2.0			0.75	0.9109106475131804	0.004018244866182521	0.5221814484810933	0.3493683187560739	0.05049786628733997	0.9938650306748468	0.05049786628733997	0.016555094264591143	0.1366620282167311	1.0	1.0	0.8333333333333334	1.0	0.8333333333333334	0.6943634596695821	0.02672041764128108	0.6729910868959093	0.14986020074476528	0.2914105159476629	0.2045675413022352	0.2045675413022352	0.6437954902648929	palimpsest
sim2kigh0	CNS-PiloAstro	2058	3	0.4890460637235081	0.08852177266872009	var	75.0	3.0			1.0	0.7086801567384126	0.14833312581975755	0.7843752843752845	0.8390000000000001	0.9189189189189192	0.6498316498316499	0.9189189189189192	0.01705944556015247	0.1386175651268536	1.0	1.0	0.8333333333333334	1.0	0.8333333333333334	0.7125	0.02259760645313935	0.6329812586345877	0.21162856802761407	0.4007766110975883	0.282	0.282	11.8021264076233	tracksig
sim2kigh0	CNS-PiloAstro	2058	3	0.4890460637235081	0.08852177266872009	var	75.0	2.0			0.75	0.6333291485066661	0.19854512955859072	0.7261275247289497	0.8215	0.9963045084996304	0.4559505409582689	0.9963045084996304	0.017530330853933962	0.13048694969827446	1.0	1.0	0.8333333333333334	1.0	0.8333333333333334	0.7125	0.00798423092330125	0.5326958741590674	0.1954055960707312	0.4031224471779441	0.2425	0.2425	6.373324394226072	tracksigfreq
sim2mlkn2	Uterus-AdenoCA	3237	1	0.2973712910353211	0.8393768583575517	cst	48.0	48.0			0.0	0.9840316709225772	0.04808239059826858		0.9462465245597776	0.0	0.9462465245597776	0.0															35915.0	pyclone
sim2mlkn2	Uterus-AdenoCA	3237	1	0.2973712910353211	0.8393768583575517	cst	48.0	2.0			0.5	0.15314804426730355	0.0		0.532591906085882	0.0	0.532591906085882	0.0															303.0	sciclone
sim2mlkn2	Uterus-AdenoCA	3237	1	0.2973712910353211	0.8393768583575517	cst	48.0	1.0			1.0	1.0	1.0		1.0	0.0	1.0	0.0															89.0	ccube
sim2mlkn2	Uterus-AdenoCA	3237	1	0.2973712910353211	0.8393768583575517	cst	48.0	1.0			1.0	0.9475538160469672	1.0		1.0	0.0	1.0	0.0															2283.0	dpclust
sim2mlkn2	Uterus-AdenoCA	3237	1	0.2973712910353211	0.8393768583575517	cst	48.0	1.0			1.0	1.0	1.0		1.0	0.0	1.0	0.0															1572.0	phylogicndt
sim2mlkn2	Uterus-AdenoCA	3237	1	0.2973712910353211	0.8393768583575517	cst	48.0	1.0	0.07208769179487717	0.9992011758455184	1.0	0.99999	1.0		1.0	0.0	1.0	0.0	0.015119565986221797	0.5012907654431971	1.0	0.8153846153846154	0.07142857142857142	1.0	0.5	1.0	0.7309686999334797	0.7309686999334797	1.1102230246251563e-16	0.7309686999334797	0.0	0.0	58.41589689254761	clonesig
sim2mlkn2	Uterus-AdenoCA	3237	1	0.2973712910353211	0.8393768583575517	cst	48.0												0.01331759085405586	0.4936910149807695	0.5384615384615384	0.8153846153846154	0.07142857142857142	1.0	0.5	1.0	0.7310029490895127	0.7310029490895127	1.1102230246251563e-16	0.7310029490895127	0.0	0.0	0.185050487518311	deconstructsigs
sim2mlkn2	Uterus-AdenoCA	3237	1	0.2973712910353211	0.8393768583575517	cst	48.0	2.0			0.5	0.9558204260606762	0.3846184624911537		0.9993821439604572	0.0	0.9993821439604572	0.0	0.015188839549417332	0.50140055046532	0.5384615384615384	0.8153846153846154	0.07142857142857142	1.0	0.5	1.0	0.7310029490895127	0.7310029490895127	1.1102230246251563e-16	0.7310029490895127	0.0	0.0	1.2026777267456101	palimpsest
sim2mlkn2	Uterus-AdenoCA	3237	1	0.2973712910353211	0.8393768583575517	cst	48.0	1.0			1.0	0.9581750324456366	1.0		1.0	0.0	1.0	0.0	0.014901741816737975	0.5009418329403752	1.0	0.8153846153846154	0.07142857142857142	1.0	0.5	1.0	0.7308916450934617	0.7308916450934617	0.0	0.7308916450934617	0.0	0.0	1.21394833723704	tracksig
sim2mlkn2	Uterus-AdenoCA	3237	1	0.2973712910353211	0.8393768583575517	cst	48.0	1.0			1.0	0.34378419231079005	1.0		1.0	0.0	1.0	0.0	0.014908686718461638	0.5009540584011467	1.0	0.8153846153846154	0.07142857142857142	1.0	0.5	1.0	0.7308917484659115	0.7308917484659115	2.220446049250313e-16	0.7308917484659115	0.0	0.0	14.5675692558289	tracksigfreq
sim2mlkn2	Uterus-AdenoCA	3237	1	0.2973712910353211	0.8393768583575517	var	48.0	48.0			0.0	0.9840316709225772	0.04808239059826858		0.9462465245597776	0.0	0.9462465245597776	0.0															35915.0	pyclone
sim2mlkn2	Uterus-AdenoCA	3237	1	0.2973712910353211	0.8393768583575517	var	48.0	2.0			0.5	0.15314804426730355	0.0		0.532591906085882	0.0	0.532591906085882	0.0															303.0	sciclone
sim2mlkn2	Uterus-AdenoCA	3237	1	0.2973712910353211	0.8393768583575517	var	48.0	1.0			1.0	1.0	1.0		1.0	0.0	1.0	0.0															89.0	ccube
sim2mlkn2	Uterus-AdenoCA	3237	1	0.2973712910353211	0.8393768583575517	var	48.0	1.0			1.0	0.9475538160469672	1.0		1.0	0.0	1.0	0.0															2283.0	dpclust
sim2mlkn2	Uterus-AdenoCA	3237	1	0.2973712910353211	0.8393768583575517	var	48.0	1.0			1.0	1.0	1.0		1.0	0.0	1.0	0.0															1572.0	phylogicndt
sim2mlkn2	Uterus-AdenoCA	3237	1	0.2973712910353211	0.8393768583575517	var	48.0	1.0	0.035500111527653644	0.9997962142684816	1.0	0.99999	1.0		1.0	0.0	1.0	0.0	0.015558647787443931	0.5012454817223545	1.0	0.8153846153846154	0.07142857142857142	1.0	0.5	1.0	0.7309660839059107	0.7309660839059107	1.1102230246251563e-16	0.7309660839059107	0.0	0.0	143.24081826210022	clonesig
sim2mlkn2	Uterus-AdenoCA	3237	1	0.2973712910353211	0.8393768583575517	var	48.0												0.015606256660291619	0.5008494048959875	0.5384615384615384	0.8153846153846154	0.07142857142857142	1.0	0.5	1.0	0.7310029490895128	0.7310029490895128	0.0	0.7310029490895128	0.0	0.0	0.0424690246582031	deconstructsigs
sim2mlkn2	Uterus-AdenoCA	3237	1	0.2973712910353211	0.8393768583575517	var	48.0	2.0			0.5	0.9558204260606762	0.3846184624911537		0.9993821439604572	0.0	0.9993821439604572	0.0	0.015558161136683044	0.50140055046532	0.5384615384615384	0.8153846153846154	0.07142857142857142	1.0	0.5	1.0	0.7310029490895127	0.7310029490895127	1.1102230246251563e-16	0.7310029490895127	0.0	0.0	1.2280707359313998	palimpsest
sim2mlkn2	Uterus-AdenoCA	3237	1	0.2973712910353211	0.8393768583575517	var	48.0	1.0			1.0	0.9581750324456366	1.0		1.0	0.0	1.0	0.0	0.015567527964317	0.5009608021105113	1.0	0.8153846153846154	0.07142857142857142	1.0	0.5	0.9996875	0.7309010968482106	0.7309010968482106	0.0	0.7309010968482106	0.0	0.0	1.08450479110082	tracksig
sim2mlkn2	Uterus-AdenoCA	3237	1	0.2973712910353211	0.8393768583575517	var	48.0	1.0			1.0	0.34681028482072684	1.0		1.0	0.0	1.0	0.0	0.015567666731666974	0.5009747423852519	1.0	0.8153846153846154	0.07142857142857142	1.0	0.5	0.9996875	0.7309037634521114	0.7309037634521114	1.1102230246251563e-16	0.7309037634521114	0.0	0.0	20.3978273868561	tracksigfreq
sim2qzgw6	Kidney-RCC	6489	1	0.5377775397398511	0.00013969837031253544	cst	98.0	138.0			0.0	0.9868709130132686	0.028922552443630362		0.9277238403451996	0.0	0.9277238403451996	0.0															172800.0	pyclone
sim2qzgw6	Kidney-RCC	6489	1	0.5377775397398511	0.00013969837031253544	cst	98.0	3.0			0.0	0.4203338234579452	0.0		0.0004623208506703652	0.0	0.0004623208506703652	0.0															49.0	sciclone
sim2qzgw6	Kidney-RCC	6489	1	0.5377775397398511	0.00013969837031253544	cst	98.0	1.0			1.0	0.990672299420515	1.0		1.0	0.0	1.0	0.0															265.0	ccube
sim2qzgw6	Kidney-RCC	6489	1	0.5377775397398511	0.00013969837031253544	cst	98.0	1.0			1.0	0.9898238747553821	1.0		1.0	0.0	1.0	0.0															3527.0	dpclust
sim2qzgw6	Kidney-RCC	6489	1	0.5377775397398511	0.00013969837031253544	cst	98.0	1.0			1.0	1.0	1.0		1.0	0.0	1.0	0.0															2746.0	phylogicndt
sim2qzgw6	Kidney-RCC	6489	1	0.5377775397398511	0.00013969837031253544	cst	98.0	1.0	0.15108341518498491	0.9999923920919344	1.0	0.9955817016903976	1.0		1.0	0.0	1.0	0.0	0.0069412052046660296	0.5621625607686823	1.0	0.8153846153846154	0.07142857142857142	1.0	0.5	1.0	0.9892577161233096	0.9892577161233096	1.1102230246251563e-16	0.9892577161233096	0.0	0.0	29142.184311866764	clonesig
sim2qzgw6	Kidney-RCC	6489	1	0.5377775397398511	0.00013969837031253544	cst	98.0												0.007229453496955552	0.5586533620221182	0.5384615384615384	0.8153846153846154	0.07142857142857142	1.0	0.5	1.0	0.9893627360004082	0.9893627360004082	0.0	0.9893627360004082	0.0	0.0	0.096947193145752	deconstructsigs
sim2qzgw6	Kidney-RCC	6489	1	0.5377775397398511	0.00013969837031253544	cst	98.0	2.0			0.5	0.9919083217648044	0.12131712320279607		0.9955308984435198	0.0	0.9955308984435198	0.0	0.00706909108369881	0.5623965200576513	0.5384615384615384	0.8153846153846154	0.07142857142857142	1.0	0.5	1.0	0.9893627360004082	0.9893627360004082	0.0	0.9893627360004082	0.0	0.0	1.95261120796204	palimpsest
sim2qzgw6	Kidney-RCC	6489	1	0.5377775397398511	0.00013969837031253544	cst	98.0	1.0			1.0	0.3975989570767025	1.0		1.0	0.0	1.0	0.0	0.006667076170333629	0.5616438439657456	1.0	0.8153846153846154	0.07142857142857142	1.0	0.5	0.99984375	0.9891216250404686	0.9891216250404686	3.3306690738754696e-16	0.9891216250404686	0.0	0.0	10.606355889638301	tracksig
sim2qzgw6	Kidney-RCC	6489	1	0.5377775397398511	0.00013969837031253544	cst	98.0	2.0			0.5	0.7770651436159454	0.012608453533467276		0.640625	0.0	0.640625	0.0	0.006588804856580512	0.5615209913335082	1.0	0.8153846153846154	0.07142857142857142	1.0	0.5	0.99984375	0.9890161547063192	0.9892187748153879	9.623622002813625e-05	0.9892187748153879	0.0	0.0	2.17159077326457	tracksigfreq
sim2qzgw6	Kidney-RCC	6489	1	0.5377775397398511	0.00013969837031253544	var	98.0	138.0			0.0	0.9868709130132686	0.028922552443630362		0.9277238403451996	0.0	0.9277238403451996	0.0															172800.0	pyclone
sim2qzgw6	Kidney-RCC	6489	1	0.5377775397398511	0.00013969837031253544	var	98.0	3.0			0.0	0.4203338234579452	0.0		0.0004623208506703652	0.0	0.0004623208506703652	0.0															49.0	sciclone
sim2qzgw6	Kidney-RCC	6489	1	0.5377775397398511	0.00013969837031253544	var	98.0	1.0			1.0	0.990672299420515	1.0		1.0	0.0	1.0	0.0															265.0	ccube
sim2qzgw6	Kidney-RCC	6489	1	0.5377775397398511	0.00013969837031253544	var	98.0	1.0			1.0	0.9898238747553821	1.0		1.0	0.0	1.0	0.0															3527.0	dpclust
sim2qzgw6	Kidney-RCC	6489	1	0.5377775397398511	0.00013969837031253544	var	98.0	1.0			1.0	1.0	1.0		1.0	0.0	1.0	0.0															2746.0	phylogicndt
sim2qzgw6	Kidney-RCC	6489	1	0.5377775397398511	0.00013969837031253544	var	98.0	1.0	0.11297161696711555	0.9999972555732936	1.0	0.9955817016902744	1.0		1.0	0.0	1.0	0.0	0.0052206366667336655	0.5619988872437544	1.0	0.8153846153846154	0.07142857142857142	1.0	0.5	0.9998458930497766	0.9893118715893632	0.9893118715893632	1.1102230246251563e-16	0.9893118715893632	0.0	0.0	62380.00672030449	clonesig
sim2qzgw6	Kidney-RCC	6489	1	0.5377775397398511	0.00013969837031253544	var	98.0												0.0050787846082871214	0.5610546680654439	0.5384615384615384	0.8153846153846154	0.07142857142857142	1.0	0.5	1.0	0.9893627360004082	0.9893627360004082	0.0	0.9893627360004082	0.0	0.0	0.0587301254272461	deconstructsigs
sim2qzgw6	Kidney-RCC	6489	1	0.5377775397398511	0.00013969837031253544	var	98.0	2.0			0.5	0.9919083217648044	0.12131712320279607		0.9955308984435198	0.0	0.9955308984435198	0.0	0.005260659891266118	0.5622405038063274	0.5769230769230769	0.8153846153846154	0.07142857142857142	1.0	0.5	1.0	0.9776298370761533	0.9893627360004082	0.0007826053512146702	0.9893627360004082	0.0	0.0	1.9720602035522496	palimpsest
sim2qzgw6	Kidney-RCC	6489	1	0.5377775397398511	0.00013969837031253544	var	98.0	1.0			1.0	0.3975989570767025	1.0		1.0	0.0	1.0	0.0	0.005252111743585204	0.5617262620274256	1.0	0.8153846153846154	0.07142857142857142	1.0	0.5	0.99984375	0.9892658879615072	0.9892658879615072	3.3306690738754696e-16	0.9892658879615072	0.0	0.0	9.47585730155309	tracksig
sim2qzgw6	Kidney-RCC	6489	1	0.5377775397398511	0.00013969837031253544	var	98.0	2.0			0.5	0.7714312367465506	0.01239745659895435		0.625	0.0	0.625	0.0	0.005224961674029732	0.5614803943338402	1.0	0.8153846153846154	0.07142857142857142	1.0	0.5	0.99984375	0.9892214782206292	0.9892268899360132	2.5966344833488383e-06	0.9892268899360132	0.0	0.0	1.63723636070887	tracksigfreq
sim2suahc	Kidney-RCC	3052	1	0.4180403862218369	1.0	cst	49.0	29.0			0.0	0.9904792255325722	0.06042398817398593		0.9629750982961992	0.0	0.9629750982961992	0.0															26231.0	pyclone
sim2suahc	Kidney-RCC	3052	1	0.4180403862218369	1.0	cst	49.0	1.0			1.0	0.21948931494407287	1.0		1.0	0.0	1.0	0.0															315.0	sciclone
sim2suahc	Kidney-RCC	3052	1	0.4180403862218369	1.0	cst	49.0	1.0			1.0	1.0	1.0		1.0	0.0	1.0	0.0															90.0	ccube
sim2suahc	Kidney-RCC	3052	1	0.4180403862218369	1.0	cst	49.0	1.0			1.0	0.982778864970646	1.0		1.0	0.0	1.0	0.0															1863.0	dpclust
sim2suahc	Kidney-RCC	3052	1	0.4180403862218369	1.0	cst	49.0	1.0			1.0	1.0	1.0		1.0	0.0	1.0	0.0															869.0	phylogicndt
sim2suahc	Kidney-RCC	3052	1	0.4180403862218369	1.0	cst	49.0	1.0	0.06846623985256882	0.9989304003042576	1.0	0.99999	1.0		1.0	0.0	1.0	0.0	0.01738920121289823	0.5104352292960544	1.0	0.8153846153846154	0.07142857142857142	1.0	0.5	0.9993446920052425	0.94214452266018	0.94214452266018	1.1102230246251563e-16	0.94214452266018	0.0	0.0	38.18196487426758	clonesig
sim2suahc	Kidney-RCC	3052	1	0.4180403862218369	1.0	cst	49.0												0.017370346691177724	0.5105747949750992	0.5384615384615384	0.8153846153846154	0.07142857142857142	1.0	0.5	1.0	0.942372247176262	0.942372247176262	2.220446049250313e-16	0.942372247176262	0.0	0.0	0.0880374908447266	deconstructsigs
sim2suahc	Kidney-RCC	3052	1	0.4180403862218369	1.0	cst	49.0	2.0			0.5	0.9915823320205264	0.16600097235162511		0.9950851900393184	0.0	0.9950851900393184	0.0	0.017108935561477905	0.5106480739828583	0.5769230769230769	0.8153846153846154	0.07142857142857142	1.0	0.5	0.9996723460026212	0.9158335337614714	0.942372247176262	0.0018559375593129503	0.942372247176262	0.0	0.0	0.9386258125305179	palimpsest
sim2suahc	Kidney-RCC	3052	1	0.4180403862218369	1.0	cst	49.0	1.0			1.0	0.9634162842893774	1.0		1.0	0.0	1.0	0.0	0.01749139182912559	0.5099849389493251	1.0	0.8153846153846154	0.07142857142857142	1.0	0.5	0.9993333333333332	0.9420292535053828	0.9420292535053828	1.1102230246251563e-16	0.9420292535053828	0.0	0.0	1.09705082178116	tracksig
sim2suahc	Kidney-RCC	3052	1	0.4180403862218369	1.0	cst	49.0	1.0			1.0	0.4643982736666692	1.0		1.0	0.0	1.0	0.0	0.01752136365841649	0.5099532323946518	1.0	0.8153846153846154	0.07142857142857142	1.0	0.5	0.9993333333333332	0.9420054541979956	0.9420054541979956	2.220446049250313e-16	0.9420054541979956	0.0	0.0	18.0797522068024	tracksigfreq
sim2suahc	Kidney-RCC	3052	1	0.4180403862218369	1.0	var	49.0	29.0			0.0	0.9904792255325722	0.06042398817398593		0.9629750982961992	0.0	0.9629750982961992	0.0															26231.0	pyclone
sim2suahc	Kidney-RCC	3052	1	0.4180403862218369	1.0	var	49.0	1.0			1.0	0.21948931494407287	1.0		1.0	0.0	1.0	0.0															315.0	sciclone
sim2suahc	Kidney-RCC	3052	1	0.4180403862218369	1.0	var	49.0	1.0			1.0	1.0	1.0		1.0	0.0	1.0	0.0															90.0	ccube
sim2suahc	Kidney-RCC	3052	1	0.4180403862218369	1.0	var	49.0	1.0			1.0	0.982778864970646	1.0		1.0	0.0	1.0	0.0															1863.0	dpclust
sim2suahc	Kidney-RCC	3052	1	0.4180403862218369	1.0	var	49.0	1.0			1.0	1.0	1.0		1.0	0.0	1.0	0.0															869.0	phylogicndt
sim2suahc	Kidney-RCC	3052	1	0.4180403862218369	1.0	var	49.0	1.0	0.03367524162240443	0.9997097032734656	1.0	0.99999	1.0		1.0	0.0	1.0	0.0	0.02024378180638101	0.5100623575288681	1.0	0.8153846153846154	0.07142857142857142	1.0	0.5	0.9993446920052425	0.9420881225675688	0.9420881225675688	0.0	0.9420881225675688	0.0	0.0	12.92411732673645	clonesig
sim2suahc	Kidney-RCC	3052	1	0.4180403862218369	1.0	var	49.0												0.019639776530211848	0.5111794516625041	0.5384615384615384	0.8153846153846154	0.07142857142857142	1.0	0.5	1.0	0.942372247176262	0.942372247176262	2.220446049250313e-16	0.942372247176262	0.0	0.0	0.0359325408935547	deconstructsigs
sim2suahc	Kidney-RCC	3052	1	0.4180403862218369	1.0	var	49.0	2.0			0.5	0.9915823320205264	0.16600097235162511		0.9950851900393184	0.0	0.9950851900393184	0.0	0.019705594455239242	0.5110511880154737	0.5769230769230769	0.8153846153846154	0.07142857142857142	1.0	0.5	1.0	0.9365592104189288	0.942372247176262	0.0004065243511612198	0.942372247176262	0.0	0.0	0.955351829528809	palimpsest
sim2suahc	Kidney-RCC	3052	1	0.4180403862218369	1.0	var	49.0	1.0			1.0	0.9634162842893774	1.0		1.0	0.0	1.0	0.0	0.02034880448047301	0.509883470969382	1.0	0.8153846153846154	0.07142857142857142	1.0	0.5	0.9993333333333332	0.9420508074041944	0.9420508074041944	2.220446049250313e-16	0.9420508074041944	0.0	0.0	1.11904339790344	tracksig
sim2suahc	Kidney-RCC	3052	1	0.4180403862218369	1.0	var	49.0	1.0			1.0	0.4692388192493182	1.0		1.0	0.0	1.0	0.0	0.02039945246173371	0.509797868141613	1.0	0.8153846153846154	0.07142857142857142	1.0	0.5	0.9993333333333332	0.9420311354323272	0.9420311354323272	0.0	0.9420311354323272	0.0	0.0	9.8994083404541	tracksigfreq
sim2wzubn	ColoRect-AdenoCA	3985	2	0.6381149258604271	0.08718887009859623	cst	88.0	2.0			1.0	0.9787342771495132	0.890236286289375	0.9837789913847056	0.9836888331242158	0.9839307787391842	0.9836272040302269	0.9839307787391842															129983.0	pyclone
sim2wzubn	ColoRect-AdenoCA	3985	2	0.6381149258604271	0.08718887009859623	cst	88.0	7.0			0.0	0.5057578999823721	0.03479610560315852	0.4988106098582384	0.2055207026348808	0.992583436341162	0.005037783375314861	0.992583436341162															34.0	sciclone
sim2wzubn	ColoRect-AdenoCA	3985	2	0.6381149258604271	0.08718887009859623	cst	88.0	2.0			1.0	0.9898439948853448	0.8982785186156893	0.968578655428694	0.9836888331242158	0.9431396786155748	0.9940176322418136	0.9431396786155748															427.0	ccube
sim2wzubn	ColoRect-AdenoCA	3985	2	0.6381149258604271	0.08718887009859623	cst	88.0	2.0			1.0	0.9838121281042004	0.899373062774492	0.9653543417410554	0.9836888331242158	0.9344870210135972	0.9962216624685138	0.9344870210135972															2027.0	dpclust
sim2wzubn	ColoRect-AdenoCA	3985	2	0.6381149258604271	0.08718887009859623	cst	88.0	2.0			1.0	0.9808127157871556	0.8700076000476379	0.947757516976832	0.9776662484316184	0.8974042027194067	0.9981108312342568	0.8974042027194067															1246.0	phylogicndt
sim2wzubn	ColoRect-AdenoCA	3985	2	0.6381149258604271	0.08718887009859623	cst	88.0	2.0	2066.5363511408427	0.0	1.0	0.9784464307345854	0.9444034312697488	0.9918836577171803	0.9914680050188206	0.992583436341162	0.9911838790931988	0.992583436341162	0.015950232404849447	0.09889718889857736	0.9854545454545454	0.953846153846154	0.7272727272727273	0.9818181818181818	0.8	0.7809284818067754	0.0006357301673343143	0.7770421440925472	0.3154221190855639	0.0006357301673343143	0.7914680050188205	0.7914680050188205	78817.68852233888	clonesig
sim2wzubn	ColoRect-AdenoCA	3985	2	0.6381149258604271	0.08718887009859623	cst	88.0												0.023314599384993213	0.08896681568174086	0.8	0.8615384615384616	0.09090909090909093	1.0	0.5	0.7329987452948558	0.07318640103189245	0.07318640103189245	0.0	0.07318640103189245	0.0	1.0	1.83318781852722	deconstructsigs
sim2wzubn	ColoRect-AdenoCA	3985	2	0.6381149258604271	0.08718887009859623	cst	88.0	2.0			1.0	0.9851691975263982	0.8834989043573117	0.9579377780822174	0.9806775407779172	0.9196538936959208	0.9962216624685138	0.9196538936959208	0.029341560196607733	0.07643945525676156	0.85	0.9384615384615383	0.5454545454545454	1.0	0.8571428571428571	0.7595984943538269	0.003965750192551631	0.7727060320837789	0.3014020717254446	0.003965750192551631	0.810288582183187	0.810288582183187	1.2283961772918701	palimpsest
sim2wzubn	ColoRect-AdenoCA	3985	2	0.6381149258604271	0.08718887009859623	cst	88.0	2.0			1.0	0.4726758208754562	0.8347180939850888	0.9295136524196608	0.97	0.8603213844252163	0.9987059204141054	0.8603213844252163	0.01574773346190219	0.09303381934634496	0.9872727272727272	0.9846153846153848	0.8181818181818182	1.0	0.9	0.7756410256410257	0.0010115956535448056	0.7710027653784992	0.2954916049181624	0.0010115956535448056	0.8205128205128205	0.8205128205128205	1.75629429419835	tracksig
sim2wzubn	ColoRect-AdenoCA	3985	2	0.6381149258604271	0.08718887009859623	cst	88.0	3.0			0.6666666666666666	0.7886209833332907	0.5936441031529459	0.9182786645699096	0.8738461538461538	0.988950276243094	0.8476070528967254	0.988950276243094	0.019683411937935755	0.08492717340348176	0.9872727272727272	0.9846153846153848	0.8181818181818182	1.0	0.9	0.7756410256410257	0.0007177752789594428	0.7350439189979214	0.2613857278446673	0.0007177752789594428	0.7179487179487181	0.7179487179487181	1.4913595676422098	tracksigfreq
sim2wzubn	ColoRect-AdenoCA	3985	2	0.6381149258604271	0.08718887009859623	var	88.0	2.0			1.0	0.9787342771495132	0.890236286289375	0.9837789913847056	0.9836888331242158	0.9839307787391842	0.9836272040302269	0.9839307787391842															129983.0	pyclone
sim2wzubn	ColoRect-AdenoCA	3985	2	0.6381149258604271	0.08718887009859623	var	88.0	7.0			0.0	0.5057578999823721	0.03479610560315852	0.4988106098582384	0.2055207026348808	0.992583436341162	0.005037783375314861	0.992583436341162															34.0	sciclone
sim2wzubn	ColoRect-AdenoCA	3985	2	0.6381149258604271	0.08718887009859623	var	88.0	2.0			1.0	0.9898439948853448	0.8982785186156893	0.968578655428694	0.9836888331242158	0.9431396786155748	0.9940176322418136	0.9431396786155748															427.0	ccube
sim2wzubn	ColoRect-AdenoCA	3985	2	0.6381149258604271	0.08718887009859623	var	88.0	2.0			1.0	0.9838121281042004	0.899373062774492	0.9653543417410554	0.9836888331242158	0.9344870210135972	0.9962216624685138	0.9344870210135972															2027.0	dpclust
sim2wzubn	ColoRect-AdenoCA	3985	2	0.6381149258604271	0.08718887009859623	var	88.0	2.0			1.0	0.9808127157871556	0.8700076000476379	0.947757516976832	0.9776662484316184	0.8974042027194067	0.9981108312342568	0.8974042027194067															1246.0	phylogicndt
sim2wzubn	ColoRect-AdenoCA	3985	2	0.6381149258604271	0.08718887009859623	var	88.0	2.0	1654.6164848057379	0.0	1.0	0.9773252094304186	0.8991810644693986	0.985609780398726	0.9829360100376412	0.9901112484548824	0.9811083123425692	0.9901112484548824	0.010902052002728074	0.14186651741930215	0.998181818181818	0.9846153846153848	0.8181818181818182	1.0	0.9	0.727478042659975	0.0019479085562109644	0.7745497807170392	0.20936209784543192	0.1168313239036819	0.0020075282308657464	0.0020075282308657464	66951.48733854294	clonesig
sim2wzubn	ColoRect-AdenoCA	3985	2	0.6381149258604271	0.08718887009859623	var	88.0												0.04544404507587616	0.14538972472681674	0.75	0.9230769230769232	0.4545454545454545	1.0	0.8333333333333334	0.6996235884567127	0.09201223978923424	0.2824616465926585	0.07660653272282575	0.2824616465926585	0.0	0.2030112923462986	2.18261742591858	deconstructsigs
sim2wzubn	ColoRect-AdenoCA	3985	2	0.6381149258604271	0.08718887009859623	var	88.0	2.0			1.0	0.9851691975263982	0.8834989043573117	0.9579377780822174	0.9806775407779172	0.9196538936959208	0.9962216624685138	0.9196538936959208	0.05058232582587153	0.14603667648505606	0.75	0.9230769230769232	0.4545454545454545	1.0	0.8333333333333334	0.7109159347553325	0.02722731374784781	0.7775498477643862	0.1736137293374568	0.17991605683501888	0.01631116687578419	0.01631116687578419	1.24929189682007	palimpsest
sim2wzubn	ColoRect-AdenoCA	3985	2	0.6381149258604271	0.08718887009859623	var	88.0	2.0			1.0	0.4726758208754562	0.8347180939850888	0.9295136524196608	0.97	0.8603213844252163	0.9987059204141054	0.8603213844252163	0.011560719101014685	0.13849047009163715	0.998181818181818	0.9846153846153848	0.8181818181818182	1.0	0.9	0.7464102564102564	0.0015368767806671626	0.772302158961174	0.2514775516965589	0.12537239658716534	0.1717948717948718	0.1717948717948718	1.82163577079773	tracksig
sim2wzubn	ColoRect-AdenoCA	3985	2	0.6381149258604271	0.08718887009859623	var	88.0	3.0			0.6666666666666666	0.6858062042057936	0.3980746844088527	0.767632241813602	0.6215384615384615	1.0	0.535264483627204	1.0	0.01656248385184363	0.1313995195328977	0.9963636363636365	0.9846153846153848	0.8181818181818182	1.0	0.9	0.7464102564102564	0.0013139468702543233	0.7253940478834275	0.2313796929443394	0.12583625083103678	0.15	0.15	1.5436332424481698	tracksigfreq
sim2ysixd	Bone-Osteosarc	745	1	0.8626890031164507	0.07462029467273927	cst	75.0	1.0			1.0	0.9985069160968698	0.3835881165493527		0.9973154362416108	0.0	0.9973154362416108	0.0															2469.0	pyclone
sim2ysixd	Bone-Osteosarc	745	1	0.8626890031164507	0.07462029467273927	cst	75.0	7.0			0.0	0.589887897802848	0.0		0.004026845637583893	0.0	0.004026845637583893	0.0															87.0	sciclone
sim2ysixd	Bone-Osteosarc	745	1	0.8626890031164507	0.07462029467273927	cst	75.0	1.0			1.0	1.0	1.0		1.0	0.0	1.0	0.0															404.0	ccube
sim2ysixd	Bone-Osteosarc	745	1	0.8626890031164507	0.07462029467273927	cst	75.0	1.0			1.0	0.99608610567515	1.0		1.0	0.0	1.0	0.0															497.0	dpclust
sim2ysixd	Bone-Osteosarc	745	1	0.8626890031164507	0.07462029467273927	cst	75.0	1.0			1.0	1.0	1.0		1.0	0.0	1.0	0.0															231.0	phylogicndt
sim2ysixd	Bone-Osteosarc	745	1	0.8626890031164507	0.07462029467273927	cst	75.0	1.0	0.010935716035419318	0.3593584420683362	1.0	0.99999	1.0		1.0	0.0	1.0	0.0	0.020778098530856142	0.5127949017431912	1.0	0.8615384615384616	0.09090909090909093	1.0	0.5	1.0	0.9416837362701944	0.9416837362701944	1.1102230246251563e-16	0.9416837362701944	0.0	0.0	51.9242045879364	clonesig
sim2ysixd	Bone-Osteosarc	745	1	0.8626890031164507	0.07462029467273927	cst	75.0												0.02073688044879949	0.5114236648384064	0.55	0.8615384615384616	0.09090909090909093	1.0	0.5	1.0	0.9418432919323018	0.9418432919323018	2.220446049250313e-16	0.9418432919323018	0.0	0.0	0.0491549968719482	deconstructsigs
sim2ysixd	Bone-Osteosarc	745	1	0.8626890031164507	0.07462029467273927	cst	75.0	2.0			0.5	0.9945514524197978	0.470557978694521		0.9986577181208054	0.0	0.9986577181208054	0.0	0.02078085504563789	0.5128528989935849	0.6	0.8615384615384616	0.09090909090909093	1.0	0.5	1.0	0.8703793197936418	0.9418432919323018	0.0026164795619204816	0.9418432919323018	0.0	0.0	0.509884595870972	palimpsest
sim2ysixd	Bone-Osteosarc	745	1	0.8626890031164507	0.07462029467273927	cst	75.0	1.0			1.0	0.4557914975201198	1.0		1.0	0.0	1.0	0.0	0.020758144653754147	0.5124711574469138	1.0	0.8615384615384616	0.09090909090909093	1.0	0.5	1.0	0.941519065929486	0.941519065929486	0.0	0.941519065929486	0.0	0.0	0.6798977851867679	tracksig
sim2ysixd	Bone-Osteosarc	745	1	0.8626890031164507	0.07462029467273927	cst	75.0	1.0			1.0	0.5405969554600027	1.0		1.0	0.0	1.0	0.0	0.02075231629117925	0.5123515010376892	1.0	0.8615384615384616	0.09090909090909093	1.0	0.5	1.0	0.9414556155708824	0.9414556155708824	0.0	0.9414556155708824	0.0	0.0	0.47852063179016097	tracksigfreq
sim2zheof	SoftTissue-Leiomyo	3086	2	0.910244109262712	0.7149331091546841	cst	49.0	2.0			1.0	0.8962990200231078	0.023624650522670054	0.6686163918808323	0.5615683732987686	0.5176336746302617	0.8195991091314031	0.5176336746302617															26756.0	pyclone
sim2zheof	SoftTissue-Leiomyo	3086	2	0.910244109262712	0.7149331091546841	cst	49.0	3.0			0.6666666666666666	0.5238888131304105	0.02103542028543702	0.4988657219135263	0.7657161373946857	0.8752370117557831	0.12249443207126948	0.8752370117557831															96.0	sciclone
sim2zheof	SoftTissue-Leiomyo	3086	2	0.910244109262712	0.7149331091546841	cst	49.0	2.0			1.0	0.9336171155273394	0.017404582034324437	0.6502365261192233	0.4812054439403759	0.4118316268486917	0.8886414253897551	0.4118316268486917															260.0	ccube
sim2zheof	SoftTissue-Leiomyo	3086	2	0.910244109262712	0.7149331091546841	cst	49.0	2.0			1.0	0.9671088368739296	0.09023255072974087	0.692594169151859	0.670447180816591	0.6613576033371256	0.7238307349665924	0.6613576033371256															1698.0	dpclust
sim2zheof	SoftTissue-Leiomyo	3086	2	0.910244109262712	0.7149331091546841	cst	49.0	2.0			1.0	0.9687421196545106	0.21121301509488166	0.5699181512365151	0.8713545042125729	0.9950701554797118	0.1447661469933185	0.9950701554797118															926.0	phylogicndt
sim2zheof	SoftTissue-Leiomyo	3086	2	0.910244109262712	0.7149331091546841	cst	49.0	2.0	184.52503262514443	1.6933984935484256e-33	1.0	0.9866025168400347	0.5840561261258795	0.8295462127527318	0.9329228775113416	0.9753507773985592	0.6837416481069042	0.9753507773985592	0.01052950907321584	0.3346019762734093	0.9909090909090909	0.9230769230769232	0.4545454545454545	1.0	0.8333333333333334	0.9384316267012314	0.10808979998948033	0.3574885901758957	0.08120351194191539	0.3574885901758957	0.0	0.0	398.52191638946533	clonesig
sim2zheof	SoftTissue-Leiomyo	3086	2	0.910244109262712	0.7149331091546841	cst	49.0												0.016322159985507206	0.33153120108818923	0.6	0.8769230769230769	0.18181818181818185	1.0	0.6666666666666666	0.8668178872326636	0.34134020300216084	0.34134020300216084	1.1102230246251563e-16	0.34134020300216084	0.0	0.0	0.0990002155303955	deconstructsigs
sim2zheof	SoftTissue-Leiomyo	3086	2	0.910244109262712	0.7149331091546841	cst	49.0	2.0			1.0	0.9320785239807718	0.005879546777892298	0.5338948981134498	0.21289695398574207	0.08115282518012894	0.9866369710467706	0.08115282518012894	0.060721864191715276	0.3901529644843752	0.55	0.8615384615384616	0.09090909090909093	1.0	0.5	0.8875567077122488	0.358786910205982	0.358786910205982	0.0	0.358786910205982	0.0	0.0	1.0293288230895998	palimpsest
sim2zheof	SoftTissue-Leiomyo	3086	2	0.910244109262712	0.7149331091546841	cst	49.0	2.0			1.0	0.9263597755243748	0.13630571105256767	0.6851209070924447	0.7563333333333333	0.7810945273631841	0.5891472868217055	0.7810945273631841	0.013640712897154315	0.34000161021594033	0.9818181818181818	0.9230769230769232	0.4545454545454545	1.0	0.8333333333333334	0.938	0.2805275498247569	0.3425481471562377	0.027426540082965224	0.3425481471562377	0.0	0.0	1.0437464872995998	tracksig
sim2zheof	SoftTissue-Leiomyo	3086	2	0.910244109262712	0.7149331091546841	cst	49.0	1.0			0.6666666666666666	0.9572411926423549	0.02272020575098209	0.5	0.14833333333333334	0.0	1.0	0.0	0.009741430061280858	0.3329193782374507	0.9909090909090909	0.9230769230769232	0.4545454545454545	1.0	0.8333333333333334	0.938	0.3239603874843774	0.3239603874843774	5.551115123125783e-17	0.3239603874843774	0.0	0.0	51.7369298934937	tracksigfreq
sim2zheof	SoftTissue-Leiomyo	3086	2	0.910244109262712	0.7149331091546841	var	49.0	2.0			1.0	0.8962990200231078	0.023624650522670054	0.6686163918808323	0.5615683732987686	0.5176336746302617	0.8195991091314031	0.5176336746302617															26756.0	pyclone
sim2zheof	SoftTissue-Leiomyo	3086	2	0.910244109262712	0.7149331091546841	var	49.0	3.0			0.6666666666666666	0.5238888131304105	0.02103542028543702	0.4988657219135263	0.7657161373946857	0.8752370117557831	0.12249443207126948	0.8752370117557831															96.0	sciclone
sim2zheof	SoftTissue-Leiomyo	3086	2	0.910244109262712	0.7149331091546841	var	49.0	2.0			1.0	0.9336171155273394	0.017404582034324437	0.6502365261192233	0.4812054439403759	0.4118316268486917	0.8886414253897551	0.4118316268486917															260.0	ccube
sim2zheof	SoftTissue-Leiomyo	3086	2	0.910244109262712	0.7149331091546841	var	49.0	2.0			1.0	0.9671088368739296	0.09023255072974087	0.692594169151859	0.670447180816591	0.6613576033371256	0.7238307349665924	0.6613576033371256															1698.0	dpclust
sim2zheof	SoftTissue-Leiomyo	3086	2	0.910244109262712	0.7149331091546841	var	49.0	2.0			1.0	0.9687421196545106	0.21121301509488166	0.5699181512365151	0.8713545042125729	0.9950701554797118	0.1447661469933185	0.9950701554797118															926.0	phylogicndt
sim2zheof	SoftTissue-Leiomyo	3086	2	0.910244109262712	0.7149331091546841	var	49.0	2.0	289.4554055251174	2.1817786122305743e-55	1.0	0.9918642139768399	0.7293759049614792	0.8892554389183226	0.9591704471808166	0.9878649981039059	0.7906458797327395	0.9878649981039059	0.0131018542319061	0.4123097286699198	0.9818181818181818	0.9230769230769232	0.4545454545454545	1.0	0.8333333333333334	0.9355152300712896	0.0914044375973947	0.8726576933287808	0.25243004351580817	0.8726576933287808	0.0	0.010369410239792612	569.8334331512451	clonesig
sim2zheof	SoftTissue-Leiomyo	3086	2	0.910244109262712	0.7149331091546841	var	49.0												0.02842200468739175	0.4166030847639128	0.6	0.8769230769230769	0.18181818181818185	1.0	0.6666666666666666	0.8561244329228775	0.34260185991805897	0.8544638806984641	0.1804825508992587	0.8544638806984641	0.0	0.0	0.25552940368652305	deconstructsigs
sim2zheof	SoftTissue-Leiomyo	3086	2	0.910244109262712	0.7149331091546841	var	49.0	2.0			1.0	0.9320785239807718	0.005879546777892298	0.5338948981134498	0.21289695398574207	0.08115282518012894	0.9866369710467706	0.08115282518012894	0.07649479369808533	0.4827285665667225	0.55	0.8615384615384616	0.09090909090909093	1.0	0.5	0.8613091380427739	0.358786910205982	0.8738230578797113	0.18160174805655446	0.8738230578797113	0.0	0.0	0.962020635604858	palimpsest
sim2zheof	SoftTissue-Leiomyo	3086	2	0.910244109262712	0.7149331091546841	var	49.0	2.0			1.0	0.9263597755243748	0.13630571105256767	0.6851209070924447	0.7563333333333333	0.7810945273631841	0.5891472868217055	0.7810945273631841	0.016466698383737273	0.41834268666508856	0.9909090909090909	0.9230769230769232	0.4545454545454545	1.0	0.8333333333333334	0.9406666666666668	0.257537245974784	0.8424423080817792	0.1748263091339049	0.8424423080817792	0.0	0.0	1.09218111832937	tracksig
sim2zheof	SoftTissue-Leiomyo	3086	2	0.910244109262712	0.7149331091546841	var	49.0	1.0			0.6666666666666666	0.9571547017273236	0.0227658753147675	0.5	0.14800000000000002	0.0	1.0	0.0	0.01274896080334909	0.411036406792183	0.9836363636363636	0.9230769230769232	0.4545454545454545	1.0	0.8333333333333334	0.9406666666666668	0.3150949770541057	0.8013852124198368	0.17268165573114153	0.8013852124198368	0.0	0.0	51.9822072982788	tracksigfreq
sim38wy4o	Skin-Melanoma	6466	2	0.7099435112858191	0.6102831049249432	cst	44.0																										172800.0	pyclone
sim38wy4o	Skin-Melanoma	6466	2	0.7099435112858191	0.6102831049249432	cst	44.0	2.0			1.0	0.4395615112817879	0.03785029180569458	0.499606082626585	0.5338694710794928	0.9812301472711522	0.017982017982017984	0.9812301472711522															343.0	sciclone
sim38wy4o	Skin-Melanoma	6466	2	0.7099435112858191	0.6102831049249432	cst	44.0	3.0			0.6666666666666666	0.9752790856119417	0.1845809312439699	0.7224881192539292	0.7284256108877204	0.8059485994802195	0.639027639027639	0.8059485994802195															812.0	ccube
sim38wy4o	Skin-Melanoma	6466	2	0.7099435112858191	0.6102831049249432	cst	44.0	2.0			1.0	0.9384658435470784	0.11567470690771665	0.6865784614846122	0.6729044231364059	0.4943690441813456	0.8787878787878788	0.4943690441813456															3321.0	dpclust
sim38wy4o	Skin-Melanoma	6466	2	0.7099435112858191	0.6102831049249432	cst	44.0	2.0			1.0	0.9645245560077921	0.19310458857406065	0.7333674122585471	0.7333745746984225	0.7334680912503609	0.7332667332667333	0.7334680912503609															2737.0	phylogicndt
sim38wy4o	Skin-Melanoma	6466	2	0.7099435112858191	0.6102831049249432	cst	44.0	2.0	1571.6946111222787	0.0	1.0	0.9954111860009238	0.781283136676363	0.9515776840350908	0.9512836374884008	0.947444412359226	0.9557109557109555	0.947444412359226	0.008879028456079425	0.2727937251013699	0.9818181818181818	0.953846153846154	0.7272727272727273	0.9818181818181818	0.8	0.7632230126817198	0.005119809951201759	0.9393184766333154	0.4663667353905819	0.9393184766333154	0.4720074234457161	0.4720074234457161	613.0634312629701	clonesig
sim38wy4o	Skin-Melanoma	6466	2	0.7099435112858191	0.6102831049249432	cst	44.0												0.029906574639362964	0.28015074904553244	0.7363636363636363	0.9076923076923076	0.4545454545454545	0.9818181818181818	0.7142857142857143	0.7169811320754716	0.6674134015631665	0.6674134015631665	1.1102230246251563e-16	0.6674134015631665	0.0	0.0	1.57353901863098	deconstructsigs
sim38wy4o	Skin-Melanoma	6466	2	0.7099435112858191	0.6102831049249432	cst	44.0	2.0			1.0	0.8843192112888727	0.01616905758268564	0.544594879564559	0.5128363748840087	0.09818076812012706	0.991008991008991	0.09818076812012706	0.07276861989800541	0.33638315170868416	0.6872727272727273	0.8923076923076924	0.3636363636363637	0.9818181818181818	0.6666666666666666	0.7046087225487163	0.6616624082393834	0.9437658918765106	0.06527322905979603	0.6616624082393834	0.0	0.0	1.41109848022461	palimpsest
sim38wy4o	Skin-Melanoma	6466	2	0.7099435112858191	0.6102831049249432	cst	44.0	5.0			0.0	0.8797627623556387	0.13343261760048747	0.6334650039903328	0.65953125	0.9506208489748772	0.3163091590057882	0.9506208489748772	0.008815629355512462	0.27340027725530713	0.9818181818181818	0.953846153846154	0.7272727272727273	0.9818181818181818	0.8	0.77234375	0.07139352829185919	0.8683006104099285	0.2935371742418577	0.7310977659900405	0.0	0.171875	3.52336612939835	tracksig
sim38wy4o	Skin-Melanoma	6466	2	0.7099435112858191	0.6102831049249432	cst	44.0	3.0			0.6666666666666666	0.7841253296891265	0.08211971596142488	0.6312554440565707	0.6475	0.8885949441504997	0.3739159439626418	0.8885949441504997	0.009385276356257313	0.2708611892444085	0.9818181818181818	0.953846153846154	0.7272727272727273	0.9818181818181818	0.8	0.77234375	0.22982560171948965	0.7916977459146431	0.2176704304477725	0.5773530572368045	0.0	0.0	5.73468513091405	tracksigfreq
sim38wy4o	Skin-Melanoma	6466	2	0.7099435112858191	0.6102831049249432	var	44.0																										172800.0	pyclone
sim38wy4o	Skin-Melanoma	6466	2	0.7099435112858191	0.6102831049249432	var	44.0	2.0			1.0	0.4395615112817879	0.03785029180569458	0.499606082626585	0.5338694710794928	0.9812301472711522	0.017982017982017984	0.9812301472711522															343.0	sciclone
sim38wy4o	Skin-Melanoma	6466	2	0.7099435112858191	0.6102831049249432	var	44.0	3.0			0.6666666666666666	0.9752790856119417	0.1845809312439699	0.7224881192539292	0.7284256108877204	0.8059485994802195	0.639027639027639	0.8059485994802195															812.0	ccube
sim38wy4o	Skin-Melanoma	6466	2	0.7099435112858191	0.6102831049249432	var	44.0	2.0			1.0	0.9384658435470784	0.11567470690771665	0.6865784614846122	0.6729044231364059	0.4943690441813456	0.8787878787878788	0.4943690441813456															3321.0	dpclust
sim38wy4o	Skin-Melanoma	6466	2	0.7099435112858191	0.6102831049249432	var	44.0	2.0			1.0	0.9645245560077921	0.19310458857406065	0.7333674122585471	0.7333745746984225	0.7334680912503609	0.7332667332667333	0.7334680912503609															2737.0	phylogicndt
sim38wy4o	Skin-Melanoma	6466	2	0.7099435112858191	0.6102831049249432	var	44.0	2.0	1609.1067973531465	0.0	1.0	0.9970842768531948	0.7966920496313729	0.955243187844978	0.9553046705845964	0.956107421311002	0.9543789543789544	0.956107421311002	0.007471705638093826	0.27427237965870915	0.9818181818181818	0.953846153846154	0.7272727272727273	0.9818181818181818	0.8	0.7960098979276214	0.004728454714534093	0.9584713868346586	0.3688303682203956	0.9584713868346586	0.023507578100835137	0.023507578100835137	639.6026949882507	clonesig
sim38wy4o	Skin-Melanoma	6466	2	0.7099435112858191	0.6102831049249432	var	44.0												0.03399658836806378	0.2850616723897944	0.6872727272727273	0.8923076923076924	0.3636363636363637	0.9818181818181818	0.6666666666666666	0.7411073306526446	0.6823316818685372	0.7875969530877531	0.05249927734596915	0.6823316818685372	0.0	0.0	0.8408808708190921	deconstructsigs
sim38wy4o	Skin-Melanoma	6466	2	0.7099435112858191	0.6102831049249432	var	44.0	2.0			1.0	0.8843192112888727	0.01616905758268564	0.544594879564559	0.5128363748840087	0.09818076812012706	0.991008991008991	0.09818076812012706	0.0717718760212027	0.3389007472924409	0.6381818181818182	0.8769230769230769	0.2727272727272727	0.9818181818181818	0.6	0.7414166408908135	0.6755874214977432	0.959072098958776	0.07869311230567969	0.7981457740881699	0.0	0.0	1.40635943412781	palimpsest
sim38wy4o	Skin-Melanoma	6466	2	0.7099435112858191	0.6102831049249432	var	44.0	5.0			0.0	0.8797627623556387	0.13343261760048747	0.6334650039903328	0.65953125	0.9506208489748772	0.3163091590057882	0.9506208489748772	0.007455048689336447	0.2743681293228865	0.9818181818181818	0.953846153846154	0.7272727272727273	0.9818181818181818	0.8	0.8046875	0.07479554315848691	0.8919544592723075	0.26671119532284804	0.7537387323923053	0.0	0.09109375	3.38086179494858	tracksig
sim38wy4o	Skin-Melanoma	6466	2	0.7099435112858191	0.6102831049249432	var	44.0	3.0			0.6666666666666666	0.7822218256885813	0.09396576898883452	0.6272552795718631	0.64359375	0.884807522774023	0.36970303636970303	0.884807522774023	0.008161459429539471	0.2708181073824799	0.9818181818181818	0.953846153846154	0.7272727272727273	0.9818181818181818	0.8	0.8046875	0.2392336920284677	0.810142056037437	0.20621829950766746	0.6322144125849107	0.0	0.0	5.4193840146064804	tracksigfreq
sim3bq0g9	Kidney-ChRCC	216	5	0.8749507082253687	0.6887722029838889	cst	47.0	2.0			0.5	0.97014489607641	0.44408568173632057	0.6761083743842364	0.8564814814814815	0.3809523809523809	0.971264367816092	0.3809523809523809															540.0	pyclone
sim3bq0g9	Kidney-ChRCC	216	5	0.8749507082253687	0.6887722029838889	cst	47.0	6.0			0.8333333333333334	0.4777096564970642	0.032566121683005184	0.5143678160919539	0.2175925925925926	1.0	0.02873563218390805	1.0															69.0	sciclone
sim3bq0g9	Kidney-ChRCC	216	5	0.8749507082253687	0.6887722029838889	cst	47.0	2.0			0.5	0.9635891106711786	0.40410971813817503	0.6789819376026273	0.8611111111111112	0.3809523809523809	0.9770114942528736	0.3809523809523809															23.0	ccube
sim3bq0g9	Kidney-ChRCC	216	5	0.8749507082253687	0.6887722029838889	cst	47.0	2.0			0.5	0.9645116876429404	0.41477896261561614	0.6699507389162561	0.8611111111111112	0.35714285714285715	0.9827586206896552	0.35714285714285715															151.0	dpclust
sim3bq0g9	Kidney-ChRCC	216	5	0.8749507082253687	0.6887722029838889	cst	47.0	2.0			0.5	0.971101054833788	0.4549660094659556	0.6637931034482758	0.8657407407407407	0.3333333333333333	0.9942528735632185	0.3333333333333333															98.0	phylogicndt
sim3bq0g9	Kidney-ChRCC	216	5	0.8749507082253687	0.6887722029838889	cst	47.0	2.0	26.227190955339214	0.0001907414606621304	0.5	0.9630249522113694	0.4352117060309781	0.6937602627257801	0.8703703703703703	0.4047619047619048	0.9827586206896552	0.4047619047619048	0.0680751455362949	0.016837179579189558	0.98	0.953846153846154	0.6666666666666666	0.9666666666666668	0.5714285714285714	0.7592592592592593	0.0026143299125742647	0.34856049474363016	0.10027618495968732	0.0026143299125742647	0.9074074074074074	0.9074074074074074	21.033918619155887	clonesig
sim3bq0g9	Kidney-ChRCC	216	5	0.8749507082253687	0.6887722029838889	cst	47.0												0.06610082306997585	0.034478470756895384	0.7966666666666666	0.953846153846154	0.5	0.9833333333333332	0.6	0.7268518518518519	0.008993019221815723	0.008993019221815723	0.0	0.008993019221815723	1.0	1.0	0.370110511779785	deconstructsigs
sim3bq0g9	Kidney-ChRCC	216	5	0.8749507082253687	0.6887722029838889	cst	47.0	2.0			0.5	0.9580049896406706	0.4374645045732217	0.672824302134647	0.8657407407407407	0.35714285714285715	0.9885057471264368	0.35714285714285715	0.0639689655704217	0.035168874770871474	1.0	1.0	0.8333333333333334	1.0	0.8333333333333334	0.8333333333333334	0.007307597129772469	0.44566000297833097	0.1180376738169261	0.007307597129772469	0.9212962962962964	0.9212962962962964	0.47641777992248496	palimpsest
sim3bq0g9	Kidney-ChRCC	216	5	0.8749507082253687	0.6887722029838889	cst	47.0	1.0			0.3333333333333333	0.9096056161784174	0.05709799351340755	0.5	0.79	0.0	1.0	0.0	0.06493598407878218	0.02737230166428941	0.9833333333333334	0.9692307692307692	0.6666666666666666	0.9833333333333332	0.6666666666666666	0.73	0.0056707757060572295	0.0056707757060572295	0.0	0.0056707757060572295	1.0	1.0	0.0620360374450684	tracksig
sim3bq0g9	Kidney-ChRCC	216	5	0.8749507082253687	0.6887722029838889	cst	47.0	1.0			0.3333333333333333	0.8963455006508193	0.0885024199111991	0.5	0.855	0.0	1.0	0.0	0.06690768020360162	0.022148299807284	0.9833333333333332	0.9384615384615383	0.5	0.9666666666666668	0.5	0.73	0.002250793934936768	0.002250793934936768	0.0	0.002250793934936768	1.0	1.0	0.0463535785675049	tracksigfreq
sim3bq0g9	Kidney-ChRCC	216	5	0.8749507082253687	0.6887722029838889	var	47.0	2.0			0.5	0.97014489607641	0.44408568173632057	0.6761083743842364	0.8564814814814815	0.3809523809523809	0.971264367816092	0.3809523809523809															540.0	pyclone
sim3bq0g9	Kidney-ChRCC	216	5	0.8749507082253687	0.6887722029838889	var	47.0	6.0			0.8333333333333334	0.4777096564970642	0.032566121683005184	0.5143678160919539	0.2175925925925926	1.0	0.02873563218390805	1.0															69.0	sciclone
sim3bq0g9	Kidney-ChRCC	216	5	0.8749507082253687	0.6887722029838889	var	47.0	2.0			0.5	0.9635891106711786	0.40410971813817503	0.6789819376026273	0.8611111111111112	0.3809523809523809	0.9770114942528736	0.3809523809523809															23.0	ccube
sim3bq0g9	Kidney-ChRCC	216	5	0.8749507082253687	0.6887722029838889	var	47.0	2.0			0.5	0.9645116876429404	0.41477896261561614	0.6699507389162561	0.8611111111111112	0.35714285714285715	0.9827586206896552	0.35714285714285715															151.0	dpclust
sim3bq0g9	Kidney-ChRCC	216	5	0.8749507082253687	0.6887722029838889	var	47.0	2.0			0.5	0.971101054833788	0.4549660094659556	0.6637931034482758	0.8657407407407407	0.3333333333333333	0.9942528735632185	0.3333333333333333															98.0	phylogicndt
sim3bq0g9	Kidney-ChRCC	216	5	0.8749507082253687	0.6887722029838889	var	47.0	2.0	20.52816655067545	0.0021207024388322925	0.5	0.9638461860321772	0.4576315544264909	0.6966338259441707	0.875	0.4047619047619048	0.9885057471264368	0.4047619047619048	0.05798177048508477	0.09185784073512432	0.9966666666666666	0.9846153846153848	0.6666666666666666	1.0	0.8	0.875	0.0031951867868765804	0.20680360555695587	0.045508799818836	0.13373905276474862	0.11574074074074076	0.14814814814814814	19.184016942977905	clonesig
sim3bq0g9	Kidney-ChRCC	216	5	0.8749507082253687	0.6887722029838889	var	47.0												0.06125865636544633	0.11547476421752045	0.8	0.9692307692307692	0.5	1.0	0.75	0.8287037037037037	0.007389334663414737	0.31326578032639985	0.05985305411393774	0.1768545930073887	0.1388888888888889	0.1388888888888889	0.513598442077637	deconstructsigs
sim3bq0g9	Kidney-ChRCC	216	5	0.8749507082253687	0.6887722029838889	var	47.0	2.0			0.5	0.9580049896406706	0.4374645045732217	0.672824302134647	0.8657407407407407	0.35714285714285715	0.9885057471264368	0.35714285714285715	0.06093964615097972	0.11735730344581664	0.7966666666666666	0.9692307692307692	0.5	1.0	0.75	0.8425925925925926	0.010204978340168314	0.35450044849831874	0.05994835640659716	0.18178421620258534	0.125	0.125	0.47456169128417997	palimpsest
sim3bq0g9	Kidney-ChRCC	216	5	0.8749507082253687	0.6887722029838889	var	47.0	1.0			0.3333333333333333	0.9096056161784174	0.05709799351340755	0.5	0.79	0.0	1.0	0.0	0.05814528645592097	0.09488502816763	0.99	0.9846153846153848	0.6666666666666666	1.0	0.8	0.885	0.0010724846624962092	0.2506998461356409	0.04547657713390515	0.12439421522888995	0.15	0.15	0.0511174201965332	tracksig
sim3bq0g9	Kidney-ChRCC	216	5	0.8749507082253687	0.6887722029838889	var	47.0	1.0			0.3333333333333333	0.9123856555150268	0.091667133445584	0.5	0.86	0.0	1.0	0.0	0.05923740968626616	0.09507711896876317	0.9933333333333332	0.9692307692307692	0.5	1.0	0.75	0.885	0.0019033444741562988	0.13192179592222264	0.04134046287050769	0.12472834396371844	0.13	0.13	0.0206975936889648	tracksigfreq
sim3efi3p	CNS-GBM	1644	5	0.9892817991795021	0.0052130806845618076	cst	95.0	3.0			0.6666666666666666	0.898092361922072	0.463464443300963	0.9533491442264332	0.962287104622871	0.9989827060020344	0.907715582450832	0.9989827060020344															16254.0	pyclone
sim3efi3p	CNS-GBM	1644	5	0.9892817991795021	0.0052130806845618076	cst	95.0	4.0			0.8333333333333334	0.8650959740779319	0.10656112623646867	0.5024647448377331	0.597323600973236	0.9867751780264497	0.018154311649016642	0.9867751780264497															209.0	sciclone
sim3efi3p	CNS-GBM	1644	5	0.9892817991795021	0.0052130806845618076	cst	95.0	4.0			0.8333333333333334	0.8970852368272414	0.34166960102298954	0.8088710806863425	0.8461070559610706	0.9989827060020344	0.6187594553706506	0.9989827060020344															265.0	ccube
sim3efi3p	CNS-GBM	1644	5	0.9892817991795021	0.0052130806845618076	cst	95.0	3.0			0.6666666666666666	0.9104247121392788	0.6298166171760639	0.9847929168019725	0.9841849148418492	0.9816887080366226	0.9878971255673222	0.9816887080366226															1218.0	dpclust
sim3efi3p	CNS-GBM	1644	5	0.9892817991795021	0.0052130806845618076	cst	95.0	3.0			0.6666666666666666	0.9099742559282242	0.6300166004167814	0.9832538941121608	0.9817518248175182	0.97558494404883	0.9909228441754916	0.97558494404883															764.0	phylogicndt
sim3efi3p	CNS-GBM	1644	5	0.9892817991795021	0.0052130806845618076	cst	95.0	4.0	49.136358192437896	1.1233846240172672e-06	0.8333333333333334	0.9004808264484591	0.5236032550703108	0.975755006056054	0.9787104622871048	0.9908443540183112	0.9606656580937972	0.9908443540183112	0.022317298217623203	0.02515971229879039	1.0	0.9846153846153848	0.6666666666666666	1.0	0.8	0.7895377128953771	0.0004605123016093727	0.06434912413882833	0.024781698769084263	0.018517484848906363	0.7615571776155717	1.0	3544.460185527801	clonesig
sim3efi3p	CNS-GBM	1644	5	0.9892817991795021	0.0052130806845618076	cst	95.0												0.031620549684129334	0.03118539001555278	0.8	0.9692307692307692	0.5	1.0	0.75	0.8138686131386861	0.004185429286089336	0.004185429286089336	0.0	0.004185429286089336	1.0	1.0	0.562784194946289	deconstructsigs
sim3efi3p	CNS-GBM	1644	5	0.9892817991795021	0.0052130806845618076	cst	95.0	2.0			0.5	0.8739870554248763	0.5280354270537534	0.9722983610947374	0.9677615571776156	0.9491353001017294	0.9954614220877458	0.9491353001017294	0.030530174925569056	0.040557275437331	0.9	0.9692307692307692	0.5	1.0	0.75	0.7883211678832117	0.0005638655799845571	0.005900761298338275	0.002642661008447253	0.005900761298338275	1.0	1.0	0.563467979431152	palimpsest
sim3efi3p	CNS-GBM	1644	5	0.9892817991795021	0.0052130806845618076	cst	95.0	2.0			0.5	0.6781501381393072	0.28106913762641456	0.6525940996948119	0.573125	0.3051881993896236	1.0	0.3051881993896236	0.021989408431990688	0.02115089543685541	1.0	0.9846153846153848	0.6666666666666666	1.0	0.8	0.80125	0.00023716693801489883	0.009396657460607584	0.003575062498746276	0.00023716693801489883	1.0	1.0	3.1837313175201403	tracksig
sim3efi3p	CNS-GBM	1644	5	0.9892817991795021	0.0052130806845618076	cst	95.0	2.0			0.5	0.5489000868414691	0.2695582546023009	0.8782148260211801	0.899375	1.0	0.75642965204236	1.0	0.021991520557511444	0.02057819549078989	1.0	0.9846153846153848	0.6666666666666666	1.0	0.8	0.80125	0.00041620689322918736	0.0011389755779613875	0.0003499088848910063	0.0011389755779613875	1.0	1.0	4.85650682449341	tracksigfreq
sim3efi3p	CNS-GBM	1644	5	0.9892817991795021	0.0052130806845618076	var	95.0	3.0			0.6666666666666666	0.898092361922072	0.463464443300963	0.9533491442264332	0.962287104622871	0.9989827060020344	0.907715582450832	0.9989827060020344															16254.0	pyclone
sim3efi3p	CNS-GBM	1644	5	0.9892817991795021	0.0052130806845618076	var	95.0	4.0			0.8333333333333334	0.8650959740779319	0.10656112623646867	0.5024647448377331	0.597323600973236	0.9867751780264497	0.018154311649016642	0.9867751780264497															209.0	sciclone
sim3efi3p	CNS-GBM	1644	5	0.9892817991795021	0.0052130806845618076	var	95.0	4.0			0.8333333333333334	0.8970852368272414	0.34166960102298954	0.8088710806863425	0.8461070559610706	0.9989827060020344	0.6187594553706506	0.9989827060020344															265.0	ccube
sim3efi3p	CNS-GBM	1644	5	0.9892817991795021	0.0052130806845618076	var	95.0	3.0			0.6666666666666666	0.9104247121392788	0.6298166171760639	0.9847929168019725	0.9841849148418492	0.9816887080366226	0.9878971255673222	0.9816887080366226															1218.0	dpclust
sim3efi3p	CNS-GBM	1644	5	0.9892817991795021	0.0052130806845618076	var	95.0	3.0			0.6666666666666666	0.9099742559282242	0.6300166004167814	0.9832538941121608	0.9817518248175182	0.97558494404883	0.9909228441754916	0.97558494404883															764.0	phylogicndt
sim3efi3p	CNS-GBM	1644	5	0.9892817991795021	0.0052130806845618076	var	95.0	4.0	255.6760183881052	2.847247758573556e-48	0.8333333333333334	0.915334407123008	0.5866837700049766	0.9686993565346136	0.9732360097323599	0.9918616480162769	0.94553706505295	0.9918616480162769	0.02580617791405934	0.012086980383618334	1.0	1.0	0.8333333333333334	1.0	0.8333333333333334	0.6952554744525548	0.0014487591819206669	0.83114101858952	0.16219868441419558	0.1096807746530586	0.07603406326034064	0.22688564476885645	952.6772181987762	clonesig
sim3efi3p	CNS-GBM	1644	5	0.9892817991795021	0.0052130806845618076	var	95.0												0.02518008867518709	0.013309485104550165	1.0	1.0	0.8333333333333334	1.0	0.8333333333333334	0.6648418491484185	0.00811137000417994	0.2939129271481432	0.0776373058337395	0.09844682359861168	0.3150851581508516	0.7171532846715328	0.46495437622070296	deconstructsigs
sim3efi3p	CNS-GBM	1644	5	0.9892817991795021	0.0052130806845618076	var	95.0	2.0			0.5	0.8739870554248763	0.5280354270537534	0.9722983610947374	0.9677615571776156	0.9491353001017294	0.9954614220877458	0.9491353001017294	0.02530355185966273	0.015747137463266926	1.0	1.0	0.8333333333333334	1.0	0.8333333333333334	0.6891727493917275	0.0023362935280571984	0.33481797389298984	0.08777681049913623	0.1360238168593344	0.3150851581508516	0.3169099756690997	0.5575079917907709	palimpsest
sim3efi3p	CNS-GBM	1644	5	0.9892817991795021	0.0052130806845618076	var	95.0	3.0			0.6666666666666666	0.6668898186914387	0.5840376163849105	0.9564632793139778	0.946875	0.9145473041709054	0.9983792544570502	0.9145473041709054	0.029139833764754517	0.0197503307341976	1.0	1.0	0.8333333333333334	1.0	0.8333333333333334	0.695	0.003071586236150781	0.6744711966990595	0.15122719193009246	0.0957811570276642	0.28	0.540625	2.45916724205017	tracksig
sim3efi3p	CNS-GBM	1644	5	0.9892817991795021	0.0052130806845618076	var	95.0	3.0			0.6666666666666666	0.5520769452409671	0.37670392216436976	0.8782148260211801	0.899375	1.0	0.75642965204236	1.0	0.029111145306437124	0.019212864817049098	1.0	1.0	0.8333333333333334	1.0	0.8333333333333334	0.695	0.0008092701934681035	0.5105399754311313	0.12955717578207376	0.09919799479316492	0.344375	0.510625	4.39690566062927	tracksigfreq
sim3nfkor	ColoRect-AdenoCA	3289	2	0.3841878831293429	0.6427256593341149	cst	46.0	2.0			1.0	0.8686033676550728	0.4813850941033242	0.6734302739283715	0.8425053207661903	0.9991993594875899	0.347661188369153	0.9991993594875899															146536.0	pyclone
sim3nfkor	ColoRect-AdenoCA	3289	2	0.3841878831293429	0.6427256593341149	cst	46.0	2.0			1.0	0.6924477720922666	0.0306490305625897	0.5375848086813321	0.6348434174521131	0.7249799839871898	0.3501896333754741	0.7249799839871898															277.0	sciclone
sim3nfkor	ColoRect-AdenoCA	3289	2	0.3841878831293429	0.6427256593341149	cst	46.0	2.0			1.0	0.8486773142167618	0.4512467751748768	0.7276233123034458	0.8677409546974765	0.9975980784627704	0.4576485461441214	0.9975980784627704															68.0	ccube
sim3nfkor	ColoRect-AdenoCA	3289	2	0.3841878831293429	0.6427256593341149	cst	46.0	2.0			1.0	0.8545177794586327	0.5017459690651713	0.7665087822470364	0.8841593189419277	0.9931945556445156	0.5398230088495575	0.9931945556445156															2179.0	dpclust
sim3nfkor	ColoRect-AdenoCA	3289	2	0.3841878831293429	0.6427256593341149	cst	46.0	3.0			0.6666666666666666	0.8693200732053675	0.5116183322262097	0.6641487652827698	0.8382487078139252	0.999599679743795	0.32869785082174463	0.999599679743795															1689.0	phylogicndt
sim3nfkor	ColoRect-AdenoCA	3289	2	0.3841878831293429	0.6427256593341149	cst	46.0	2.0	1596.2128988665572	0.0	1.0	0.8520275726427141	0.8600842426025259	0.9579015930823042	0.9747643660687141	0.9903923138510808	0.9254108723135273	0.9903923138510808	0.011592225823912672	0.3972122702543838	0.9838709677419356	0.9692307692307692	0.5	0.9838709677419356	0.5	0.9550015202189116	0.0007266008084316766	0.9096325248054916	0.3824137974677799	0.9096325248054916	0.2298570994223168	0.2298570994223168	778.0530993938446	clonesig
sim3nfkor	ColoRect-AdenoCA	3289	2	0.3841878831293429	0.6427256593341149	cst	46.0												0.01534103497847705	0.3965048467384377	0.8198924731182795	0.9692307692307692	0.5	0.9838709677419356	0.5	0.9142596533900882	0.7783148589220281	0.7783148589220281	2.220446049250313e-16	0.7783148589220281	0.0	0.0	1.6663658618927	deconstructsigs
sim3nfkor	ColoRect-AdenoCA	3289	2	0.3841878831293429	0.6427256593341149	cst	46.0	2.0			1.0	0.751422030787747	0.04231529078887949	0.6537966150417173	0.4767406506536941	0.31265012009607684	0.9949431099873578	0.31265012009607684	0.02080903325004996	0.4107301723694936	0.8198924731182795	0.9692307692307692	0.5	0.9838709677419356	0.5	0.9200364852538766	0.72595298858902	0.9097525913904724	0.07834886071252249	0.72595298858902	0.0	0.0	1.37833189964294	palimpsest
sim3nfkor	ColoRect-AdenoCA	3289	2	0.3841878831293429	0.6427256593341149	cst	46.0	3.0			0.6666666666666666	0.8639715759520085	0.5201122133924252	0.855269970962525	0.91875	0.9683746997598078	0.7421652421652422	0.9683746997598078	0.012121410775074185	0.4008951420982304	0.9838709677419356	0.9692307692307692	0.5	0.9838709677419356	0.5	0.951875	0.03676163291053537	0.8965469632709071	0.3300568899659632	0.8965469632709071	0.1875	0.1875	1.01920734246572	tracksig
sim3nfkor	ColoRect-AdenoCA	3289	2	0.3841878831293429	0.6427256593341149	cst	46.0	3.0			0.6666666666666666	0.8411310920341236	0.25998197529684197	0.6949075291298591	0.8346875	0.9713574097135741	0.41845764854614415	0.9713574097135741	0.017105325644735398	0.38435174474852507	0.9838709677419356	0.9846153846153848	0.75	0.9838709677419356	0.6	0.951875	0.10477445497778937	0.8759289564040954	0.2679950091729355	0.8759289564040954	0.0	0.0	1.34113642374674	tracksigfreq
sim3nfkor	ColoRect-AdenoCA	3289	2	0.3841878831293429	0.6427256593341149	var	46.0	2.0			1.0	0.8686033676550728	0.4813850941033242	0.6734302739283715	0.8425053207661903	0.9991993594875899	0.347661188369153	0.9991993594875899															146536.0	pyclone
sim3nfkor	ColoRect-AdenoCA	3289	2	0.3841878831293429	0.6427256593341149	var	46.0	2.0			1.0	0.6924477720922666	0.0306490305625897	0.5375848086813321	0.6348434174521131	0.7249799839871898	0.3501896333754741	0.7249799839871898															277.0	sciclone
sim3nfkor	ColoRect-AdenoCA	3289	2	0.3841878831293429	0.6427256593341149	var	46.0	2.0			1.0	0.8486773142167618	0.4512467751748768	0.7276233123034458	0.8677409546974765	0.9975980784627704	0.4576485461441214	0.9975980784627704															68.0	ccube
sim3nfkor	ColoRect-AdenoCA	3289	2	0.3841878831293429	0.6427256593341149	var	46.0	2.0			1.0	0.8545177794586327	0.5017459690651713	0.7665087822470364	0.8841593189419277	0.9931945556445156	0.5398230088495575	0.9931945556445156															2179.0	dpclust
sim3nfkor	ColoRect-AdenoCA	3289	2	0.3841878831293429	0.6427256593341149	var	46.0	3.0			0.6666666666666666	0.8693200732053675	0.5116183322262097	0.6641487652827698	0.8382487078139252	0.999599679743795	0.32869785082174463	0.999599679743795															1689.0	phylogicndt
sim3nfkor	ColoRect-AdenoCA	3289	2	0.3841878831293429	0.6427256593341149	var	46.0	2.0	1557.1436209169879	0.0	1.0	0.8493270990710647	0.8777008935024034	0.9659188792247452	0.9784128914563696	0.9899919935948759	0.9418457648546144	0.9899919935948759	0.010763428131101071	0.3928912362792119	0.9408602150537636	0.9692307692307692	0.5	0.9838709677419356	0.5	0.9586500456065672	0.00024041347597225649	0.9086773746881792	0.2382972644904309	0.9022160183494301	0.007601094557616297	0.007601094557616297	334.28849697113037	clonesig
sim3nfkor	ColoRect-AdenoCA	3289	2	0.3841878831293429	0.6427256593341149	var	46.0												0.02781848695188121	0.3977105236015999	0.6559139784946236	0.953846153846154	0.25	0.9838709677419356	0.3333333333333333	0.8911523259349347	0.7719755033306416	0.8584147540898392	0.03694295059364568	0.7719755033306416	0.0	0.0	0.363038301467896	deconstructsigs
sim3nfkor	ColoRect-AdenoCA	3289	2	0.3841878831293429	0.6427256593341149	var	46.0	2.0			1.0	0.751422030787747	0.04231529078887949	0.6537966150417173	0.4767406506536941	0.31265012009607684	0.9949431099873578	0.31265012009607684	0.010684789752284828	0.3927594425782096	0.8198924731182795	0.9692307692307692	0.5	0.9838709677419356	0.5	0.930982061416844	0.6737991178189109	0.9097525913904724	0.09319084307221066	0.6737991178189109	0.0	0.0	1.4030244350433303	palimpsest
sim3nfkor	ColoRect-AdenoCA	3289	2	0.3841878831293429	0.6427256593341149	var	46.0	3.0			0.6666666666666666	0.8639715759520085	0.5201122133924252	0.855269970962525	0.91875	0.9683746997598078	0.7421652421652422	0.9683746997598078	0.011876587756444294	0.3944762603022186	0.978494623655914	0.9692307692307692	0.5	0.9838709677419356	0.5	0.9553125	0.024641110692238843	0.8946636684261724	0.30737864534847376	0.8822235418391884	0.1453125	0.1453125	1.01184380849202	tracksig
sim3nfkor	ColoRect-AdenoCA	3289	2	0.3841878831293429	0.6427256593341149	var	46.0	2.0			1.0	0.8117985021077845	0.34791639348166026	0.7772997802698371	0.8328125	0.8870900788709007	0.6675094816687737	0.8870900788709007	0.014772763230872557	0.3811250492584525	0.9301075268817204	0.9692307692307692	0.5	0.9838709677419356	0.5	0.9553125	0.26953481977487725	0.8684781969390382	0.2420801216234048	0.840370054856755	0.0	0.0	1.33410275379817	tracksigfreq
sim3p5fhr	Stomach-AdenoCA	559	2	0.802043054796755	1.0	cst	49.0	1.0			0.6666666666666666	0.9620091683820622	0.00276700634543355	0.5236294896030246	0.09838998211091236	0.04725897920604915	1.0	0.04725897920604915															1088.0	pyclone
sim3p5fhr	Stomach-AdenoCA	559	2	0.802043054796755	1.0	cst	49.0	4.0			0.3333333333333333	0.4886712357848378	0.005226007394719609	0.5257718966603655	0.9355992844364938	0.9848771266540642	0.06666666666666668	0.9848771266540642															99.0	sciclone
sim3p5fhr	Stomach-AdenoCA	559	2	0.802043054796755	1.0	cst	49.0	1.0			0.6666666666666666	0.9906307185664164	0.10848342604040344	0.5	0.05366726296958855	0.0	1.0	0.0															112.0	ccube
sim3p5fhr	Stomach-AdenoCA	559	2	0.802043054796755	1.0	cst	49.0	1.0			0.6666666666666666	0.9893935716604844	0.10848342604040344	0.5	0.05366726296958855	0.0	1.0	0.0															340.0	dpclust
sim3p5fhr	Stomach-AdenoCA	559	2	0.802043054796755	1.0	cst	49.0	2.0			1.0	0.9830409850944536	0.21525687874288865	0.5638311279143037	0.9481216457960644	0.994328922495274	0.13333333333333333	0.994328922495274															260.0	phylogicndt
sim3p5fhr	Stomach-AdenoCA	559	2	0.802043054796755	1.0	cst	49.0	2.0	28.990061259997677	0.0005415209448112091	1.0	0.9861506016373665	0.6238671196430284	0.8433837429111531	0.9713774597495528	0.9867674858223062	0.7	0.9867674858223062	0.02472732572248181	0.4546866390103488	0.9266666666666666	0.9230769230769232	0.16666666666666666	0.9833333333333332	0.3333333333333333	0.9552772808586762	0.2267916165685125	0.8098545883135821	0.12718325337170502	0.8098545883135821	0.0	0.0	22.61074542999268	clonesig
sim3p5fhr	Stomach-AdenoCA	559	2	0.802043054796755	1.0	cst	49.0												0.029198160414000418	0.4488148278811594	0.4916666666666666	0.9076923076923076	0.0	0.9833333333333332	0.0	0.9481216457960644	0.8098545883135821	0.8098545883135821	1.1102230246251563e-16	0.8098545883135821	0.0	0.0	0.218780040740967	deconstructsigs
sim3p5fhr	Stomach-AdenoCA	559	2	0.802043054796755	1.0	cst	49.0	2.0			1.0	0.9464501463018956	0.0055770543853544	0.5387523629489603	0.12701252236135954	0.07750472589792061	1.0	0.07750472589792061	0.02167475938875212	0.4644542173642351	0.59	0.9230769230769232	0.16666666666666666	0.9833333333333332	0.3333333333333333	0.9463327370304114	0.7985429821525402	0.8098545883135821	0.0029489626777199724	0.7985429821525402	0.0	0.0	0.5539939403533941	palimpsest
sim3p5fhr	Stomach-AdenoCA	559	2	0.802043054796755	1.0	cst	49.0	1.0			0.6666666666666666	0.9552413782443132	0.15822416086186838	0.5	0.03	0.0	1.0	0.0	0.027511610186307826	0.4683326519516915	0.9333333333333332	0.9076923076923076	0.0	0.9833333333333332	0.0	0.976	0.8016350532018663	0.8016350532018663	1.1102230246251563e-16	0.8016350532018663	0.0	0.0	0.39919042587280296	tracksig
sim3p5fhr	Stomach-AdenoCA	559	2	0.802043054796755	1.0	cst	49.0	1.0			0.6666666666666666	0.8744470555729342	0.10934805795114884	0.5	0.058	0.0	1.0	0.0	0.02433997245221198	0.4556242575831546	0.9466666666666668	0.9230769230769232	0.16666666666666666	0.9833333333333332	0.3333333333333333	0.976	0.7932170806001718	0.7932170806001718	2.220446049250313e-16	0.7932170806001718	0.0	0.0	0.314301490783691	tracksigfreq
sim3p5fhr	Stomach-AdenoCA	559	2	0.802043054796755	1.0	var	49.0	1.0			0.6666666666666666	0.9620091683820622	0.00276700634543355	0.5236294896030246	0.09838998211091236	0.04725897920604915	1.0	0.04725897920604915															1088.0	pyclone
sim3p5fhr	Stomach-AdenoCA	559	2	0.802043054796755	1.0	var	49.0	4.0			0.3333333333333333	0.4886712357848378	0.005226007394719609	0.5257718966603655	0.9355992844364938	0.9848771266540642	0.06666666666666668	0.9848771266540642															99.0	sciclone
sim3p5fhr	Stomach-AdenoCA	559	2	0.802043054796755	1.0	var	49.0	1.0			0.6666666666666666	0.9906307185664164	0.10848342604040344	0.5	0.05366726296958855	0.0	1.0	0.0															112.0	ccube
sim3p5fhr	Stomach-AdenoCA	559	2	0.802043054796755	1.0	var	49.0	1.0			0.6666666666666666	0.9893935716604844	0.10848342604040344	0.5	0.05366726296958855	0.0	1.0	0.0															340.0	dpclust
sim3p5fhr	Stomach-AdenoCA	559	2	0.802043054796755	1.0	var	49.0	2.0			1.0	0.9830409850944536	0.21525687874288865	0.5638311279143037	0.9481216457960644	0.994328922495274	0.13333333333333333	0.994328922495274															260.0	phylogicndt
sim3p5fhr	Stomach-AdenoCA	559	2	0.802043054796755	1.0	var	49.0	2.0	25.407899571611786	0.0021577412846638827	1.0	0.9887813385240899	0.7062085536980262	0.8786074354127285	0.9785330948121646	0.9905482041587902	0.7666666666666667	0.9905482041587902	0.0276228776883408	0.4836365676727273	0.92	0.9076923076923076	0.0	0.9833333333333332	0.0	0.960644007155635	0.0943559615576668	0.9179303661448124	0.10212127391869424	0.9179303661448124	0.0	0.008944543828264758	20.382521152496334	clonesig
sim3p5fhr	Stomach-AdenoCA	559	2	0.802043054796755	1.0	var	49.0												0.03430046512912766	0.4737365152373105	0.4916666666666666	0.9076923076923076	0.0	0.9833333333333332	0.0	0.9463327370304114	0.8098545883135821	0.9179303661448333	0.024355947282220708	0.9179303661448333	0.0	0.0	0.18584489822387693	deconstructsigs
sim3p5fhr	Stomach-AdenoCA	559	2	0.802043054796755	1.0	var	49.0	2.0			1.0	0.9464501463018956	0.0055770543853544	0.5387523629489603	0.12701252236135954	0.07750472589792061	1.0	0.07750472589792061	0.035479565387916946	0.5028158422023897	0.59	0.9076923076923076	0.0	0.9833333333333332	0.0	0.9427549194991056	0.8098545883135821	0.9179303661448333	0.02570924591536934	0.9179303661448333	0.0	0.0	7.54689860343933	palimpsest
sim3p5fhr	Stomach-AdenoCA	559	2	0.802043054796755	1.0	var	49.0	1.0			0.6666666666666666	0.9552413782443132	0.15822416086186838	0.5	0.03	0.0	1.0	0.0	0.032245120424516445	0.4951448431524693	0.94	0.9076923076923076	0.0	0.9833333333333332	0.0	0.9740000000000001	0.8029445820072135	0.9008455209883766	0.01670064912312537	0.9008455209883766	0.0	0.0	0.391687870025635	tracksig
sim3p5fhr	Stomach-AdenoCA	559	2	0.802043054796755	1.0	var	49.0	1.0			0.6666666666666666	0.8796976064515396	0.10712652938322044	0.5	0.06	0.0	1.0	0.0	0.02736910976147196	0.482120655699852	0.9333333333333332	0.9230769230769232	0.16666666666666666	0.9833333333333332	0.3333333333333333	0.9740000000000001	0.7967394419193821	0.8854234411965702	0.021061282901279142	0.8854234411965702	0.0	0.0	0.25387358665466303	tracksigfreq
sim3xez4d	Ovary-AdenoCA	2274	3	0.29740617748442993	1.0	cst	49.0	25.0			0.0	0.8304113113652016	0.02140930161298869	0.5030266343825666	0.6389621811785401	1.0	0.006053268765133172	1.0															26662.0	pyclone
sim3xez4d	Ovary-AdenoCA	2274	3	0.29740617748442993	1.0	cst	49.0	2.0			0.75	0.3741877959448061	5.9417376464838806e-05	0.5244379824221101	0.5013192612137203	0.4399171270718232	0.6089588377723971	0.4399171270718232															150.0	sciclone
sim3xez4d	Ovary-AdenoCA	2274	3	0.29740617748442993	1.0	cst	49.0	1.0			0.5	0.8116985777432082	0.0	0.5	0.36323658751099386	0.0	1.0	0.0															63.0	ccube
sim3xez4d	Ovary-AdenoCA	2274	3	0.29740617748442993	1.0	cst	49.0	1.0			0.5	0.8208371314435985	0.0	0.5	0.36323658751099386	0.0	1.0	0.0															1553.0	dpclust
sim3xez4d	Ovary-AdenoCA	2274	3	0.29740617748442993	1.0	cst	49.0	1.0			0.5	0.8100778809318682	0.0	0.5	0.36323658751099386	0.0	1.0	0.0															878.0	phylogicndt
sim3xez4d	Ovary-AdenoCA	2274	3	0.29740617748442993	1.0	cst	49.0	2.0	169.1846220159459	2.4307748066830438e-33	0.75	0.8420895305359317	0.3862475691216261	0.649555870667398	0.5686015831134564	0.3535911602209945	0.9455205811138014	0.3535911602209945	0.01986838394222376	0.10308440372104648	1.0	0.9846153846153848	0.8181818181818182	1.0	0.9	0.5483729111697451	0.011668453179789595	0.7634603981447339	0.3233106070362341	0.011668453179789595	0.7550571679859279	0.7550571679859279	206.58534574508667	clonesig
sim3xez4d	Ovary-AdenoCA	2274	3	0.29740617748442993	1.0	cst	49.0												0.02693563219814012	0.10648853181882582	0.85	0.953846153846154	0.6363636363636364	1.0	0.875	0.4960422163588391	0.2553250984904847	0.2553250984904847	0.0	0.2553250984904847	0.0	0.0	1.32501029968262	deconstructsigs
sim3xez4d	Ovary-AdenoCA	2274	3	0.29740617748442993	1.0	cst	49.0	2.0			0.75	0.8188518684812027	0.0014873791683642213	0.5034530386740331	0.3676341248900616	0.006906077348066298	1.0	0.006906077348066298	0.025851754710360338	0.11004253586602636	0.9	0.9692307692307692	0.7272727272727273	1.0	0.8888888888888888	0.5114335971855761	0.23917671542327226	0.6536826403479883	0.02742701181570744	0.23917671542327226	0.0	0.0	0.9304850101470952	palimpsest
sim3xez4d	Ovary-AdenoCA	2274	3	0.29740617748442993	1.0	cst	49.0	2.0			0.75	0.8731356794932973	0.07458393558253483	0.6604159752184977	0.5886363636363636	0.4288688410825816	0.8919631093544137	0.4288688410825816	0.019886268632626845	0.1030063981238402	1.0	0.9846153846153848	0.8181818181818182	1.0	0.9	0.555	0.10760669686283897	0.4379293972463716	0.15385456580494922	0.10760669686283897	0.0	0.0	35.2688076496124	tracksig
sim3xez4d	Ovary-AdenoCA	2274	3	0.29740617748442993	1.0	cst	49.0	1.0			0.5	0.5318979511067518	0.0	0.5	0.37	0.0	1.0	0.0	0.020008216628206125	0.0990419608711608	1.0	0.9846153846153848	0.8181818181818182	1.0	0.9	0.555	0.21029977011531398	0.21029977011531398	2.7755575615628914e-17	0.21029977011531398	0.0	0.0	19.8327162265778	tracksigfreq
sim3xez4d	Ovary-AdenoCA	2274	3	0.29740617748442993	1.0	var	49.0	25.0			0.0	0.8304113113652016	0.02140930161298869	0.5030266343825666	0.6389621811785401	1.0	0.006053268765133172	1.0															26662.0	pyclone
sim3xez4d	Ovary-AdenoCA	2274	3	0.29740617748442993	1.0	var	49.0	2.0			0.75	0.3741877959448061	5.9417376464838806e-05	0.5244379824221101	0.5013192612137203	0.4399171270718232	0.6089588377723971	0.4399171270718232															150.0	sciclone
sim3xez4d	Ovary-AdenoCA	2274	3	0.29740617748442993	1.0	var	49.0	1.0			0.5	0.8116985777432082	0.0	0.5	0.36323658751099386	0.0	1.0	0.0															63.0	ccube
sim3xez4d	Ovary-AdenoCA	2274	3	0.29740617748442993	1.0	var	49.0	1.0			0.5	0.8208371314435985	0.0	0.5	0.36323658751099386	0.0	1.0	0.0															1553.0	dpclust
sim3xez4d	Ovary-AdenoCA	2274	3	0.29740617748442993	1.0	var	49.0	1.0			0.5	0.8100778809318682	0.0	0.5	0.36323658751099386	0.0	1.0	0.0															878.0	phylogicndt
sim3xez4d	Ovary-AdenoCA	2274	3	0.29740617748442993	1.0	var	49.0	2.0	110.74821999393316	4.4140448494420975e-21	0.75	0.8873189584224251	0.13758831296463145	0.7234040774283306	0.7321899736147758	0.755524861878453	0.6912832929782082	0.755524861878453	0.017499918217782247	0.10459484247806128	0.9963636363636365	0.9846153846153848	0.8181818181818182	1.0	0.9	0.7022867194371152	0.08742767291084341	0.5592058542508329	0.1423542080161397	0.2621494479969085	0.0	0.2510993843447669	273.8013060092926	clonesig
sim3xez4d	Ovary-AdenoCA	2274	3	0.29740617748442993	1.0	var	49.0												0.028121145021833858	0.10865979750468464	0.8	0.9384615384615383	0.5454545454545454	1.0	0.8571428571428571	0.6644678979771328	0.1519484586075377	0.42248533280930256	0.11984352582337825	0.2412416788837773	0.0	0.0	1.56620812416077	deconstructsigs
sim3xez4d	Ovary-AdenoCA	2274	3	0.29740617748442993	1.0	var	49.0	2.0			0.75	0.8188518684812027	0.0014873791683642213	0.5034530386740331	0.3676341248900616	0.006906077348066298	1.0	0.006906077348066298	0.034080267141741526	0.1274658838745095	0.8	0.9384615384615383	0.5454545454545454	1.0	0.8571428571428571	0.6732629727352683	0.1510869810921306	0.544104877387217	0.1206794857714548	0.2379405802385169	0.0	0.0	0.917999982833862	palimpsest
sim3xez4d	Ovary-AdenoCA	2274	3	0.29740617748442993	1.0	var	49.0	3.0			1.0	0.9082757828466208	0.0689470670998944	0.6835480594192839	0.7222727272727273	0.8084663428174879	0.5586297760210803	0.8084663428174879	0.017646978686135618	0.10081309727000078	0.9981818181818182	0.9846153846153848	0.8181818181818182	1.0	0.9	0.7004545454545454	0.02624182211410442	0.5425871253278037	0.13142594704371896	0.19138729980906968	0.13	0.13	38.269860506057704	tracksig
sim3xez4d	Ovary-AdenoCA	2274	3	0.29740617748442993	1.0	var	49.0	1.0			0.5	0.5376401951437656	0.0	0.5	0.3727272727272728	0.0	1.0	0.0	0.017447285036159662	0.10226075494459873	0.9981818181818182	0.9846153846153848	0.8181818181818182	1.0	0.9	0.7004545454545454	0.11163093105213827	0.3528200353153076	0.10656867256779468	0.2208903580974648	0.0	0.0	21.3890991210938	tracksigfreq
sim3yq9dh	ColoRect-AdenoCA	5158	1	0.8564163694148877	0.012133631867424862	cst	62.0	107.0			0.0	0.9926700014187584	0.02367204910147253		0.8761147731678945	0.0	0.8761147731678945	0.0															88167.0	pyclone
sim3yq9dh	ColoRect-AdenoCA	5158	1	0.8564163694148877	0.012133631867424862	cst	62.0	3.0			0.0	0.6904653667368801	0.0		0.27704536642109345	0.0	0.27704536642109345	0.0															101.0	sciclone
sim3yq9dh	ColoRect-AdenoCA	5158	1	0.8564163694148877	0.012133631867424862	cst	62.0	1.0			1.0	1.0	1.0		1.0	0.0	1.0	0.0															453.0	ccube
sim3yq9dh	ColoRect-AdenoCA	5158	1	0.8564163694148877	0.012133631867424862	cst	62.0	1.0			1.0	0.9996086105675099	1.0		1.0	0.0	1.0	0.0															2970.0	dpclust
sim3yq9dh	ColoRect-AdenoCA	5158	1	0.8564163694148877	0.012133631867424862	cst	62.0	1.0			1.0	1.0	1.0		1.0	0.0	1.0	0.0															1809.0	phylogicndt
sim3yq9dh	ColoRect-AdenoCA	5158	1	0.8564163694148877	0.012133631867424862	cst	62.0	1.0	0.07686034044309054	0.9999999975948584	1.0	0.99999	1.0		1.0	0.0	1.0	0.0	0.010135383900796106	0.5126392465021913	1.0	0.7384615384615385	0.05263157894736842	1.0	0.5	0.9998061264055836	0.8887210218428087	0.8887210218428087	1.1102230246251563e-16	0.8887210218428087	0.0	0.0	3200.308181285858	clonesig
sim3yq9dh	ColoRect-AdenoCA	5158	1	0.8564163694148877	0.012133631867424862	cst	62.0												0.010831248997997943	0.5105998420984535	0.5277777777777778	0.7384615384615385	0.05263157894736842	1.0	0.5	1.0	0.8888316856598734	0.8888316856598734	1.1102230246251563e-16	0.8888316856598734	0.0	0.0	0.082984447479248	deconstructsigs
sim3yq9dh	ColoRect-AdenoCA	5158	1	0.8564163694148877	0.012133631867424862	cst	62.0	2.0			0.5	0.9967759191190144	0.1525226240216946		0.996510275300504	0.0	0.996510275300504	0.0	0.010026778706717109	0.5125023176950277	0.5555555555555556	0.7384615384615385	0.05263157894736842	1.0	0.5	0.9998061264055836	0.8206266870797816	0.8888316856598734	0.00402209828081305	0.8888316856598734	0.0	0.0	2.1673562526702903	palimpsest
sim3yq9dh	ColoRect-AdenoCA	5158	1	0.8564163694148877	0.012133631867424862	cst	62.0	1.0			1.0	0.3714455628875208	1.0		1.0	0.0	1.0	0.0	0.010205741847454515	0.5123136325101206	1.0	0.7384615384615385	0.05263157894736842	1.0	0.5	0.9998039215686274	0.8885429979858029	0.8885429979858029	0.0	0.8885429979858029	0.0	0.0	3.5434542298317004	tracksig
sim3yq9dh	ColoRect-AdenoCA	5158	1	0.8564163694148877	0.012133631867424862	cst	62.0	2.0			0.5	0.5116363851367189	0.013142981560445476		0.5490196078431373	0.0	0.5490196078431373	0.0	0.010221243504674179	0.5122398439462718	1.0	0.7384615384615385	0.05263157894736842	1.0	0.5	0.9998039215686274	0.8885104106616424	0.8885478445722825	1.853981356331909e-05	0.8885104106616424	0.0	0.0	2.48202731609344	tracksigfreq
sim3yq9dh	ColoRect-AdenoCA	5158	1	0.8564163694148877	0.012133631867424862	var	62.0	107.0			0.0	0.9926700014187584	0.02367204910147253		0.8761147731678945	0.0	0.8761147731678945	0.0															88167.0	pyclone
sim3yq9dh	ColoRect-AdenoCA	5158	1	0.8564163694148877	0.012133631867424862	var	62.0	3.0			0.0	0.6904653667368801	0.0		0.27704536642109345	0.0	0.27704536642109345	0.0															101.0	sciclone
sim3yq9dh	ColoRect-AdenoCA	5158	1	0.8564163694148877	0.012133631867424862	var	62.0	1.0			1.0	1.0	1.0		1.0	0.0	1.0	0.0															453.0	ccube
sim3yq9dh	ColoRect-AdenoCA	5158	1	0.8564163694148877	0.012133631867424862	var	62.0	1.0			1.0	0.9996086105675099	1.0		1.0	0.0	1.0	0.0															2970.0	dpclust
sim3yq9dh	ColoRect-AdenoCA	5158	1	0.8564163694148877	0.012133631867424862	var	62.0	1.0			1.0	1.0	1.0		1.0	0.0	1.0	0.0															1809.0	phylogicndt
sim3yq9dh	ColoRect-AdenoCA	5158	1	0.8564163694148877	0.012133631867424862	var	62.0	1.0	0.050657520172535435	0.9999999996634812	1.0	0.99999	1.0		1.0	0.0	1.0	0.0	0.0207438282859177	0.5124450751728873	1.0	0.7384615384615385	0.05263157894736842	1.0	0.5	0.9996122528111672	0.8885996700048175	0.8885996700048175	1.1102230246251563e-16	0.8885996700048175	0.0	0.0	4457.7625172138205	clonesig
sim3yq9dh	ColoRect-AdenoCA	5158	1	0.8564163694148877	0.012133631867424862	var	62.0												0.021781062679374158	0.4955717923599976	0.5277777777777778	0.7384615384615385	0.05263157894736842	1.0	0.5	1.0	0.8888316856598732	0.8888316856598732	0.0	0.8888316856598732	0.0	0.0	0.133769512176514	deconstructsigs
sim3yq9dh	ColoRect-AdenoCA	5158	1	0.8564163694148877	0.012133631867424862	var	62.0	2.0			0.5	0.9967759191190144	0.1525226240216946		0.996510275300504	0.0	0.996510275300504	0.0	0.020745247108497702	0.5124469236097869	0.6111111111111112	0.7384615384615385	0.05263157894736842	1.0	0.5	0.9994183792167508	0.8344187475771568	0.8888316856598734	0.003208770460708755	0.8888316856598734	0.0	0.0	2.18160915374756	palimpsest
sim3yq9dh	ColoRect-AdenoCA	5158	1	0.8564163694148877	0.012133631867424862	var	62.0	1.0			1.0	0.3714455628875208	1.0		1.0	0.0	1.0	0.0	0.020488081971914013	0.5120758888343582	1.0	0.7384615384615385	0.05263157894736842	1.0	0.5	0.9996078431372548	0.8883885635234072	0.8883885635234072	1.1102230246251563e-16	0.8883885635234072	0.0	0.0	3.83533490896225	tracksig
sim3yq9dh	ColoRect-AdenoCA	5158	1	0.8564163694148877	0.012133631867424862	var	62.0	2.0			0.5	0.5318577383349407	0.013061275532044204		0.5294117647058824	0.0	0.5294117647058824	0.0	0.020442092016375417	0.5119764133198835	1.0	0.7384615384615385	0.05263157894736842	1.0	0.5	0.9996078431372548	0.8883531724359021	0.8883734013594292	1.0065735871926492e-05	0.8883734013594292	0.0	0.0	2.1361567179362	tracksigfreq
sim40hh7g	Eso-AdenoCA	5497	5	0.4656336798872801	0.7645482766726289	cst	45.0																										172800.0	pyclone
sim40hh7g	Eso-AdenoCA	5497	5	0.4656336798872801	0.7645482766726289	cst	45.0	5.0			1.0	0.588877331054848	0.051023617166833436	0.5002274786080675	0.643441877387666	0.9994345490528695	0.0010204081632653062	0.9994345490528695															582.0	sciclone
sim40hh7g	Eso-AdenoCA	5497	5	0.4656336798872801	0.7645482766726289	cst	45.0	2.0			0.5	0.8811105227971718	0.28886826542198696	0.8309450243201606	0.8237220301982899	0.8057675996607294	0.8561224489795919	0.8057675996607294															983.0	ccube
sim40hh7g	Eso-AdenoCA	5497	5	0.4656336798872801	0.7645482766726289	cst	45.0	2.0			0.5	0.8666622883687096	0.31807703422223765	0.8340760646922042	0.8166272512279426	0.7732541702007351	0.8948979591836734	0.7732541702007351															3566.0	dpclust
sim40hh7g	Eso-AdenoCA	5497	5	0.4656336798872801	0.7645482766726289	cst	45.0	2.0			0.5	0.8779657075749394	0.26451271874676124	0.8313545435137583	0.833909405130071	0.8402601074356799	0.8224489795918367	0.8402601074356799															3623.0	phylogicndt
sim40hh7g	Eso-AdenoCA	5497	5	0.4656336798872801	0.7645482766726289	cst	45.0	3.0	980.2442313416395	2.9626735022964168e-198	0.6666666666666666	0.8803279688936797	0.422814123042044	0.837402200065777	0.8295433873021648	0.8100084817642069	0.8647959183673469	0.8100084817642069	0.012506246363739194	0.08217930467030125	0.9918032786885246	0.9846153846153848	0.8	0.9836065573770492	0.6666666666666666	0.7671457158450063	0.0019337097016074445	0.8944909054454997	0.33286927617877543	0.005347315293150357	0.8322721484446062	0.8322721484446062	1050.0762450695038	clonesig
sim40hh7g	Eso-AdenoCA	5497	5	0.4656336798872801	0.7645482766726289	cst	45.0												0.013634780888419979	0.08181857870501755	0.9918032786885246	0.9846153846153848	0.8	0.9836065573770492	0.6666666666666666	0.7507731489903584	0.1228378381420172	0.1228378381420172	0.0	0.1228378381420172	0.0	0.0	0.9617385864257808	deconstructsigs
sim40hh7g	Eso-AdenoCA	5497	5	0.4656336798872801	0.7645482766726289	cst	45.0	2.0			0.5	0.7855840450838114	0.2414587984190971	0.7018253824006279	0.6190649445151901	0.4133446423522759	0.9903061224489796	0.4133446423522759	0.016986845410460014	0.08818789839664372	0.9918032786885246	0.9846153846153848	0.8	0.9836065573770492	0.6666666666666666	0.7389485173731126	0.017897101325912046	0.5924316879638221	0.2548970577263457	0.017897101325912046	0.7305803165362925	0.7305803165362925	1.53216576576233	palimpsest
sim40hh7g	Eso-AdenoCA	5497	5	0.4656336798872801	0.7645482766726289	cst	45.0	3.0			0.6666666666666666	0.8560240849365797	0.32992430443717674	0.8134719446666996	0.7720370370370371	0.6794908062234795	0.9474530831099196	0.6794908062234795	0.0125706977163291	0.0803167411526712	0.9877049180327868	0.9692307692307692	0.8	0.9672131147540984	0.5714285714285714	0.7568518518518519	0.001345330510898468	0.5253201410869043	0.2191824023985388	0.001345330510898468	0.5370370370370371	0.5370370370370371	4.51433610916138	tracksig
sim40hh7g	Eso-AdenoCA	5497	5	0.4656336798872801	0.7645482766726289	cst	45.0	2.0			0.5	0.7700948376161069	0.19760283792334246	0.7580360333657769	0.7335185185185186	0.6687009590235397	0.8473711077080143	0.6687009590235397	0.012838078544972698	0.0770050599920138	0.9918032786885246	0.9846153846153848	0.8	0.9836065573770492	0.6666666666666666	0.7568518518518519	0.006082763691863335	0.3147640018762603	0.15391660560123316	0.006082763691863335	0.5370370370370371	0.5370370370370371	3.77693178256353	tracksigfreq
sim40hh7g	Eso-AdenoCA	5497	5	0.4656336798872801	0.7645482766726289	var	45.0																										172800.0	pyclone
sim40hh7g	Eso-AdenoCA	5497	5	0.4656336798872801	0.7645482766726289	var	45.0	5.0			1.0	0.588877331054848	0.051023617166833436	0.5002274786080675	0.643441877387666	0.9994345490528695	0.0010204081632653062	0.9994345490528695															582.0	sciclone
sim40hh7g	Eso-AdenoCA	5497	5	0.4656336798872801	0.7645482766726289	var	45.0	2.0			0.5	0.8811105227971718	0.28886826542198696	0.8309450243201606	0.8237220301982899	0.8057675996607294	0.8561224489795919	0.8057675996607294															983.0	ccube
sim40hh7g	Eso-AdenoCA	5497	5	0.4656336798872801	0.7645482766726289	var	45.0	2.0			0.5	0.8666622883687096	0.31807703422223765	0.8340760646922042	0.8166272512279426	0.7732541702007351	0.8948979591836734	0.7732541702007351															3566.0	dpclust
sim40hh7g	Eso-AdenoCA	5497	5	0.4656336798872801	0.7645482766726289	var	45.0	2.0			0.5	0.8779657075749394	0.26451271874676124	0.8313545435137583	0.833909405130071	0.8402601074356799	0.8224489795918367	0.8402601074356799															3623.0	phylogicndt
sim40hh7g	Eso-AdenoCA	5497	5	0.4656336798872801	0.7645482766726289	var	45.0	3.0	1320.5297990896945	3.145253507564306e-271	0.6666666666666666	0.8768056832954031	0.4416873412704126	0.8427528517768431	0.8348189921775514	0.8150975402883799	0.8704081632653061	0.8150975402883799	0.012422917111821086	0.09351012826653927	0.9959016393442622	0.9846153846153848	0.8	0.9836065573770492	0.6666666666666666	0.7909768964889939	0.007714955044896277	0.9206801875988546	0.2933182359510617	0.1368860838309922	0.26705475714025834	0.4600691286156085	2815.803060531616	clonesig
sim40hh7g	Eso-AdenoCA	5497	5	0.4656336798872801	0.7645482766726289	var	45.0												0.012964069496142894	0.0938417264722063	0.9959016393442622	0.9846153846153848	0.8	0.9836065573770492	0.6666666666666666	0.7747862470438421	0.15293791559973546	0.31938864613092	0.05563188958179362	0.2108037244575145	0.0	0.0	1.1798057556152302	deconstructsigs
sim40hh7g	Eso-AdenoCA	5497	5	0.4656336798872801	0.7645482766726289	var	45.0	2.0			0.5	0.7855840450838114	0.2414587984190971	0.7018253824006279	0.6190649445151901	0.4133446423522759	0.9903061224489796	0.4133446423522759	0.014249046544621991	0.09795296051818238	0.9959016393442622	0.9846153846153848	0.8	0.9836065573770492	0.6666666666666666	0.7829725304711661	0.04809301686945944	0.5704087714376467	0.2057377756211688	0.1330200526027253	0.17736947425868654	0.3303620156448972	1.55039048194885	palimpsest
sim40hh7g	Eso-AdenoCA	5497	5	0.4656336798872801	0.7645482766726289	var	45.0	4.0			0.8333333333333334	0.8735959659114578	0.31058791622446674	0.8293453818763723	0.8264814814814815	0.8200848656294201	0.8386058981233244	0.8200848656294201	0.012462899043708424	0.09117561271528588	0.9959016393442622	0.9846153846153848	0.8	0.9836065573770492	0.6666666666666666	0.7887037037037037	0.012443884906811477	0.6203109542471914	0.18658866325551074	0.15165626294209533	0.11777777777777775	0.30462962962962964	4.20912414391836	tracksig
sim40hh7g	Eso-AdenoCA	5497	5	0.4656336798872801	0.7645482766726289	var	45.0	3.0			0.6666666666666666	0.7881243384674542	0.1950423561420759	0.7664926435690556	0.7718518518518519	0.7860465116279071	0.7469387755102042	0.7860465116279071	0.013416524474120376	0.08920587674431779	0.9959016393442622	0.9846153846153848	0.8	0.9836065573770492	0.6666666666666666	0.7887037037037037	0.01842794707762907	0.4928175532509795	0.1417335008940118	0.1804145951180568	0.07777777777777778	0.20277777777777772	3.66684453487396	tracksigfreq
sim4681ye	CNS-GBM	9256	1	0.8891437038504522	0.8056140175386045	cst	47.0																										172801.0	pyclone
sim4681ye	CNS-GBM	9256	1	0.8891437038504522	0.8056140175386045	cst	47.0	1.0			1.0	0.4507289046490615	0.0		0.8177398444252377	0.0	0.8177398444252377	0.0															1200.0	sciclone
sim4681ye	CNS-GBM	9256	1	0.8891437038504522	0.8056140175386045	cst	47.0	1.0			1.0	1.0	1.0		1.0	0.0	1.0	0.0															275.0	ccube
sim4681ye	CNS-GBM	9256	1	0.8891437038504522	0.8056140175386045	cst	47.0	1.0			1.0	0.98551859099804	1.0		1.0	0.0	1.0	0.0															4683.0	dpclust
sim4681ye	CNS-GBM	9256	1	0.8891437038504522	0.8056140175386045	cst	47.0	1.0			1.0	1.0	1.0		1.0	0.0	1.0	0.0															4642.0	phylogicndt
sim4681ye	CNS-GBM	9256	1	0.8891437038504522	0.8056140175386045	cst	47.0	1.0	0.0655578008008888	0.9990213726969558	1.0	0.99999	1.0		1.0	0.0	1.0	0.0	0.01116407772668874	0.4320005516772396	1.0	0.9384615384615383	0.16666666666666666	1.0	0.5	1.0	0.5249732835012619	0.5249732835012619	1.1102230246251563e-16	0.5249732835012619	0.0	0.0	54.51905584335327	clonesig
sim4681ye	CNS-GBM	9256	1	0.8891437038504522	0.8056140175386045	cst	47.0												0.011101310473921662	0.4322387960568983	0.6	0.9384615384615383	0.16666666666666666	1.0	0.5	1.0	0.5251311470851723	0.5251311470851723	1.1102230246251563e-16	0.5251311470851723	0.0	0.0	0.0226008892059326	deconstructsigs
sim4681ye	CNS-GBM	9256	1	0.8891437038504522	0.8056140175386045	cst	47.0	2.0			0.5	0.9800920826273156	0.0816806355445177		0.9929775280898876	0.0	0.9929775280898876	0.0	0.011101310473921662	0.4322387960568983	0.6	0.9384615384615383	0.16666666666666666	1.0	0.5	1.0	0.5251311470851723	0.5251311470851723	1.1102230246251563e-16	0.5251311470851723	0.0	0.0	1.72078895568848	palimpsest
sim4681ye	CNS-GBM	9256	1	0.8891437038504522	0.8056140175386045	cst	47.0	1.0			1.0	0.9588072396476102	1.0		1.0	0.0	1.0	0.0	0.011341480594147331	0.4314072071232876	1.0	0.9384615384615383	0.16666666666666666	1.0	0.5	0.9997826086956522	0.5247045504523011	0.5247045504523011	1.1102230246251563e-16	0.5247045504523011	0.0	0.0	12.8975966691971	tracksig
sim4681ye	CNS-GBM	9256	1	0.8891437038504522	0.8056140175386045	cst	47.0	2.0			0.5	0.8910549080103155	0.01179832481718889		0.7173913043478259	0.0	0.7173913043478259	0.0	0.011364342756929978	0.4313347284511669	1.0	0.9384615384615383	0.16666666666666666	1.0	0.5	0.9997826086956522	0.5246057503192684	0.5246882559859392	3.670315148798322e-05	0.5246882559859392	0.0	0.0	57.0242772102356	tracksigfreq
sim4681ye	CNS-GBM	9256	1	0.8891437038504522	0.8056140175386045	var	47.0																										172801.0	pyclone
sim4681ye	CNS-GBM	9256	1	0.8891437038504522	0.8056140175386045	var	47.0	1.0			1.0	0.4507289046490615	0.0		0.8177398444252377	0.0	0.8177398444252377	0.0															1200.0	sciclone
sim4681ye	CNS-GBM	9256	1	0.8891437038504522	0.8056140175386045	var	47.0	1.0			1.0	1.0	1.0		1.0	0.0	1.0	0.0															275.0	ccube
sim4681ye	CNS-GBM	9256	1	0.8891437038504522	0.8056140175386045	var	47.0	1.0			1.0	0.98551859099804	1.0		1.0	0.0	1.0	0.0															4683.0	dpclust
sim4681ye	CNS-GBM	9256	1	0.8891437038504522	0.8056140175386045	var	47.0	1.0			1.0	1.0	1.0		1.0	0.0	1.0	0.0															4642.0	phylogicndt
sim4681ye	CNS-GBM	9256	1	0.8891437038504522	0.8056140175386045	var	47.0	1.0	0.06086362949281465	0.9991461296446836	1.0	0.99999	1.0		1.0	0.0	1.0	0.0	0.013663349921394695	0.4319409875103916	1.0	0.9384615384615383	0.16666666666666666	1.0	0.5	0.9998919619706136	0.5249143689244102	0.5249143689244102	1.1102230246251563e-16	0.5249143689244102	0.0	0.0	77.54665446281433	clonesig
sim4681ye	CNS-GBM	9256	1	0.8891437038504522	0.8056140175386045	var	47.0												0.013623171844334878	0.4322387960568983	0.6	0.9384615384615383	0.16666666666666666	1.0	0.5	1.0	0.5251311470851723	0.5251311470851723	1.1102230246251563e-16	0.5251311470851723	0.0	0.0	0.0212223529815674	deconstructsigs
sim4681ye	CNS-GBM	9256	1	0.8891437038504522	0.8056140175386045	var	47.0	2.0			0.5	0.9800920826273156	0.0816806355445177		0.9929775280898876	0.0	0.9929775280898876	0.0	0.013623171844334878	0.4322387960568983	0.6	0.9384615384615383	0.16666666666666666	1.0	0.5	1.0	0.5251311470851723	0.5251311470851723	1.1102230246251563e-16	0.5251311470851723	0.0	0.0	1.68304371833801	palimpsest
sim4681ye	CNS-GBM	9256	1	0.8891437038504522	0.8056140175386045	var	47.0	1.0			1.0	0.9588072396476102	1.0		1.0	0.0	1.0	0.0	0.013770477070509577	0.4313215112862859	1.0	0.9384615384615383	0.16666666666666666	1.0	0.5	0.999891304347826	0.524616814090967	0.524616814090967	0.0	0.524616814090967	0.0	0.0	5.52083339691162	tracksig
sim4681ye	CNS-GBM	9256	1	0.8891437038504522	0.8056140175386045	var	47.0	2.0			0.5	0.8985017558140242	0.01230262046527148		0.7391304347826086	0.0	0.7391304347826086	0.0	0.013788555935101544	0.4312289768707025	1.0	0.9384615384615383	0.16666666666666666	1.0	0.5	0.999891304347826	0.5245073105182391	0.5247634705930126	0.00011092056609462146	0.5245073105182391	0.0	0.0	39.2437608242035	tracksigfreq
sim48isx4	Eso-AdenoCA	8049	2	0.8446495120953772	0.9305454839345076	var	49.0																										172800.0	pyclone
sim48isx4	Eso-AdenoCA	8049	2	0.8446495120953772	0.9305454839345076	var	49.0	4.0			0.3333333333333333	0.8200671115302409	0.013338039901904526	0.5039833339987162	0.6118772518325257	0.9454872204472844	0.062479447550147976	0.9454872204472844															387.0	sciclone
sim48isx4	Eso-AdenoCA	8049	2	0.8446495120953772	0.9305454839345076	var	49.0	2.0			1.0	0.8111071629218602	0.9973417534416674	0.9995713205467766	0.9996272828922848	0.9998003194888181	0.9993423216047352	0.9998003194888181															978.0	ccube
sim48isx4	Eso-AdenoCA	8049	2	0.8446495120953772	0.9305454839345076	var	49.0	2.0			1.0	0.8056756983149198	0.9973417534416674	0.9995713205467766	0.9996272828922848	0.9998003194888181	0.9993423216047352	0.9998003194888181															3946.0	dpclust
sim48isx4	Eso-AdenoCA	8049	2	0.8446495120953772	0.9305454839345076	var	49.0	2.0			1.0	0.8117876218828706	0.9973417534416674	0.9995713205467766	0.9996272828922848	0.9998003194888181	0.9993423216047352	0.9998003194888181															3689.0	phylogicndt
sim48isx4	Eso-AdenoCA	8049	2	0.8446495120953772	0.9305454839345076	var	49.0	2.0	6983.509572444542	0.0	1.0	0.8101449795367732	0.9990849539040841	0.9998355804011838	0.9998757609640948	1.0	0.9996711608023676	1.0	0.006257750761852759	0.3184065376063131	1.0	0.9846153846153848	0.6666666666666666	1.0	0.8	0.9607404646539944	0.235472911461291	0.9095483049153352	0.26900400169264155	0.7903086503410678	0.0	0.0	119.69256544113159	clonesig
sim48isx4	Eso-AdenoCA	8049	2	0.8446495120953772	0.9305454839345076	var	49.0												0.010656121135193623	0.3198837278935994	0.9	0.9846153846153848	0.6666666666666666	1.0	0.8	0.9356441794011678	0.5023701974464159	0.6966034561763832	0.09417205321111163	0.5023701974464159	0.0	0.0	0.23875045776367199	deconstructsigs
sim48isx4	Eso-AdenoCA	8049	2	0.8446495120953772	0.9305454839345076	var	49.0	2.0			1.0	0.8065931454956541	0.9802301245639846	0.9953962512331468	0.9965213069946576	1.0	0.990792502466294	1.0	0.010679433723957441	0.3211857012911417	0.9	0.9846153846153848	0.6666666666666666	1.0	0.8	0.9575102497204622	0.28422923139913103	0.909719551206968	0.24542879104472945	0.7904959767312109	0.0	0.0	1.98616671562195	palimpsest
sim48isx4	Eso-AdenoCA	8049	2	0.8446495120953772	0.9305454839345076	var	49.0	2.0			1.0	0.8021643327987567	0.9330086177349578	0.9892172523961662	0.9865	0.9784345047923324	1.0	0.9784345047923324	0.006225593567387222	0.3166029464212701	1.0	0.9846153846153848	0.6666666666666666	1.0	0.8	0.9605	0.0008476252428610831	0.9094134334371552	0.3716017482344341	0.7901781487636266	0.239375	0.239375	4.81671354373296	tracksig
sim48isx4	Eso-AdenoCA	8049	2	0.8446495120953772	0.9305454839345076	var	49.0	3.0			0.6666666666666666	0.8066521225980348	0.8705026588604383	0.9738991264044216	0.979625	0.9977818108489614	0.9500164419598816	0.9977818108489614	0.007033997612866111	0.313937487000579	1.0	0.9846153846153848	0.6666666666666666	1.0	0.8	0.9605	0.00047686006994818175	0.9089674362250164	0.36554541246060657	0.7897400587135253	0.231375	0.231375	2.9934326171875	tracksigfreq
sim49n8hh	Bone-Other	515	1	0.5385322354282247	0.14823525097289222	cst	65.0	1.0			1.0	0.9935179745137088	0.2486241562530027		0.9883495145631068	0.0	0.9883495145631068	0.0															1071.0	pyclone
sim49n8hh	Bone-Other	515	1	0.5385322354282247	0.14823525097289222	cst	65.0	4.0			0.0	0.3746107233229156	0.0		0.05436893203883495	0.0	0.05436893203883495	0.0															72.0	sciclone
sim49n8hh	Bone-Other	515	1	0.5385322354282247	0.14823525097289222	cst	65.0	1.0			1.0	1.0	1.0		1.0	0.0	1.0	0.0															354.0	ccube
sim49n8hh	Bone-Other	515	1	0.5385322354282247	0.14823525097289222	cst	65.0	1.0			1.0	0.9996086105675099	1.0		1.0	0.0	1.0	0.0															319.0	dpclust
sim49n8hh	Bone-Other	515	1	0.5385322354282247	0.14823525097289222	cst	65.0	1.0			1.0	1.0	1.0		1.0	0.0	1.0	0.0															234.0	phylogicndt
sim49n8hh	Bone-Other	515	1	0.5385322354282247	0.14823525097289222	cst	65.0	1.0	0.007485796462788129		1.0	0.99999	1.0		1.0	0.0	1.0	0.0	0.05672744175696815	0.5430512075665405	1.0	0.8923076923076924	0.1111111111111111	1.0	0.5	0.9980582524271844	0.9839254414033152	0.9839254414033152	2.220446049250313e-16	0.9839254414033152	0.0	0.0	3493.33575296402	clonesig
sim49n8hh	Bone-Other	515	1	0.5385322354282247	0.14823525097289222	cst	65.0												0.05660904247056909	0.5440496247097828	0.5625	0.8923076923076924	0.1111111111111111	1.0	0.5	1.0	0.9849188322790601	0.9849188322790601	3.3306690738754696e-16	0.9849188322790601	0.0	0.0	0.0606224536895752	deconstructsigs
sim49n8hh	Bone-Other	515	1	0.5385322354282247	0.14823525097289222	cst	65.0	2.0			0.5	0.9863211387524768	0.24916445855875105		0.9883495145631068	0.0	0.9883495145631068	0.0	0.05660904247056909	0.5440496247097828	0.5625	0.8923076923076924	0.1111111111111111	1.0	0.5	1.0	0.9849188322790601	0.9849188322790601	3.3306690738754696e-16	0.9849188322790601	0.0	0.0	0.399032115936279	palimpsest
sim49n8hh	Bone-Other	515	1	0.5385322354282247	0.14823525097289222	cst	65.0	1.0			1.0	0.3942059867575061	1.0		1.0	0.0	1.0	0.0	0.05683844421294615	0.5424730161323265	1.0	0.8923076923076924	0.1111111111111111	1.0	0.5	1.0	0.984498643032402	0.984498643032402	2.220446049250313e-16	0.984498643032402	0.0	0.0	0.221779108047485	tracksig
sim49n8hh	Bone-Other	515	1	0.5385322354282247	0.14823525097289222	cst	65.0	1.0			1.0	0.913900177072659	1.0		1.0	0.0	1.0	0.0	0.05679289812752436	0.5427148876884657	1.0	0.8923076923076924	0.1111111111111111	1.0	0.5	1.0	0.9844609068886808	0.9844609068886808	2.220446049250313e-16	0.9844609068886808	0.0	0.0	0.203643798828125	tracksigfreq
sim49n8hh	Bone-Other	515	1	0.5385322354282247	0.14823525097289222	var	65.0	1.0			1.0	0.9935179745137088	0.2486241562530027		0.9883495145631068	0.0	0.9883495145631068	0.0															1071.0	pyclone
sim49n8hh	Bone-Other	515	1	0.5385322354282247	0.14823525097289222	var	65.0	4.0			0.0	0.3746107233229156	0.0		0.05436893203883495	0.0	0.05436893203883495	0.0															72.0	sciclone
sim49n8hh	Bone-Other	515	1	0.5385322354282247	0.14823525097289222	var	65.0	1.0			1.0	1.0	1.0		1.0	0.0	1.0	0.0															354.0	ccube
sim49n8hh	Bone-Other	515	1	0.5385322354282247	0.14823525097289222	var	65.0	1.0			1.0	0.9996086105675099	1.0		1.0	0.0	1.0	0.0															319.0	dpclust
sim49n8hh	Bone-Other	515	1	0.5385322354282247	0.14823525097289222	var	65.0	1.0			1.0	1.0	1.0		1.0	0.0	1.0	0.0															234.0	phylogicndt
sim49n8hh	Bone-Other	515	1	0.5385322354282247	0.14823525097289222	var	65.0	1.0	0.005986542527352867		1.0	0.99999	1.0		1.0	0.0	1.0	0.0	0.04168156914048437	0.5440434505059355	1.0	0.8923076923076924	0.1111111111111111	1.0	0.5	1.0	0.9849168990864412	0.9849168990864412	1.1102230246251563e-16	0.9849168990864412	0.0	0.0	1200.522756099701	clonesig
sim49n8hh	Bone-Other	515	1	0.5385322354282247	0.14823525097289222	var	65.0												0.04167822753602332	0.5440496247097828	0.5625	0.8923076923076924	0.1111111111111111	1.0	0.5	1.0	0.9849188322790601	0.9849188322790601	3.3306690738754696e-16	0.9849188322790601	0.0	0.0	0.0233993530273438	deconstructsigs
sim49n8hh	Bone-Other	515	1	0.5385322354282247	0.14823525097289222	var	65.0	2.0			0.5	0.9863211387524768	0.24916445855875105		0.9883495145631068	0.0	0.9883495145631068	0.0	0.04167822753602332	0.5440496247097828	0.5625	0.8923076923076924	0.1111111111111111	1.0	0.5	1.0	0.9849188322790601	0.9849188322790601	3.3306690738754696e-16	0.9849188322790601	0.0	0.0	0.398846387863159	palimpsest
sim49n8hh	Bone-Other	515	1	0.5385322354282247	0.14823525097289222	var	65.0	1.0			1.0	0.3942059867575061	1.0		1.0	0.0	1.0	0.0	0.041778063225881484	0.5438672464153751	1.0	0.8923076923076924	0.1111111111111111	1.0	0.5	1.0	0.9848659908049436	0.9848659908049436	1.1102230246251563e-16	0.9848659908049436	0.0	0.0	0.2104761600494381	tracksig
sim49n8hh	Bone-Other	515	1	0.5385322354282247	0.14823525097289222	var	65.0	1.0			1.0	0.9222119860409648	1.0		1.0	0.0	1.0	0.0	0.041789411718786654	0.5438445803910196	1.0	0.8923076923076924	0.1111111111111111	1.0	0.5	1.0	0.98485250157004	0.98485250157004	1.1102230246251563e-16	0.98485250157004	0.0	0.0	0.192793607711792	tracksigfreq
sim4f0zbw	Thy-AdenoCA	3944	2	0.6381149258604271	1.0	cst	49.0	2.0			1.0	0.9847514365775382	0.830849193793437	0.9601724979337384	0.9741379310344828	0.93733681462141	0.9830081812460668	0.93733681462141															122036.0	pyclone
sim4f0zbw	Thy-AdenoCA	3944	2	0.6381149258604271	1.0	cst	49.0	3.0			0.6666666666666666	0.4243419187622436	0.02033630418382013	0.5397013902695917	0.4226673427991887	0.7310704960835509	0.3483322844556325	0.7310704960835509															294.0	sciclone
sim4f0zbw	Thy-AdenoCA	3944	2	0.6381149258604271	1.0	cst	49.0	2.0			1.0	0.9798794952434134	0.8328867013808149	0.9509872869450056	0.9721095334685601	0.91644908616188	0.9855254877281308	0.91644908616188															75.0	ccube
sim4f0zbw	Thy-AdenoCA	3944	2	0.6381149258604271	1.0	cst	49.0	2.0			1.0	0.9778830902483312	0.8397310220593197	0.9552418142352695	0.9733772819472616	0.9255874673629244	0.9848961611076148	0.9255874673629244															2216.0	dpclust
sim4f0zbw	Thy-AdenoCA	3944	2	0.6381149258604271	1.0	cst	49.0	2.0			1.0	0.9809028373535948	0.826195440137459	0.9452465300770472	0.970841784989858	0.9033942558746736	0.987098804279421	0.9033942558746736															1353.0	phylogicndt
sim4f0zbw	Thy-AdenoCA	3944	2	0.6381149258604271	1.0	cst	49.0	2.0	2304.2112310774464	0.0	1.0	0.983875957674481	0.9246366764956896	0.9840026980530308	0.9885902636916836	0.9765013054830288	0.9915040906230334	0.9765013054830288	0.014734154699596285	0.09717901392489177	0.9846491228070176	0.9692307692307692	0.7777777777777778	0.9824561403508772	0.7777777777777778	0.7540567951318459	0.00039878257781245097	0.8641444040876191	0.34321078251503434	0.00039878257781245097	0.8034989858012171	0.8034989858012171	59.20004677772522	clonesig
sim4f0zbw	Thy-AdenoCA	3944	2	0.6381149258604271	1.0	cst	49.0												0.0217137987864388	0.10030927859261532	0.8004385964912281	0.9384615384615383	0.5555555555555556	0.9824561403508772	0.7142857142857143	0.6881338742393509	0.11031942895554536	0.11031942895554536	1.3877787807814454e-17	0.11031942895554536	0.0	0.0	1.03875660896301	deconstructsigs
sim4f0zbw	Thy-AdenoCA	3944	2	0.6381149258604271	1.0	cst	49.0	2.0			1.0	0.9741257011002574	0.8258228581141625	0.9335374400044694	0.9703346855983772	0.8733681462140992	0.9937067337948396	0.8733681462140992	0.02617407081025456	0.08041039030590612	0.8640350877192983	0.953846153846154	0.6666666666666666	0.9824561403508772	0.75	0.7223630831643002	0.004594223959242361	0.8641444117154691	0.3263769207255671	0.004594223959242361	0.8253042596348884	0.8253042596348884	0.9889590740203861	palimpsest
sim4f0zbw	Thy-AdenoCA	3944	2	0.6381149258604271	1.0	cst	49.0	3.0			0.6666666666666666	0.9630423995909624	0.7941146254100618	0.963708904777218	0.9717948717948718	0.9503916449086162	0.97702616464582	0.9503916449086162	0.01530991163702953	0.09489563813987748	0.9846491228070176	0.9692307692307692	0.7777777777777778	0.9824561403508772	0.7777777777777778	0.7505128205128205	0.0006678916405010726	0.8640449282867035	0.3261219787209704	0.0006678916405010726	0.7948717948717948	0.7948717948717948	1.42446925640106	tracksig
sim4f0zbw	Thy-AdenoCA	3944	2	0.6381149258604271	1.0	cst	49.0	3.0			0.6666666666666666	0.723373727204697	0.4786446034074971	0.8818670255513581	0.8353846153846154	0.9556786703601108	0.8080553807426054	0.9556786703601108	0.01818173127971124	0.08763699038114077	0.986842105263158	0.9692307692307692	0.7777777777777778	0.9824561403508772	0.7777777777777778	0.7505128205128205	0.0012761071480066333	0.7710081491299485	0.2733082337875171	0.0012761071480066333	0.6923076923076923	0.6923076923076923	55.5961518287659	tracksigfreq
sim4f0zbw	Thy-AdenoCA	3944	2	0.6381149258604271	1.0	var	49.0	2.0			1.0	0.9847514365775382	0.830849193793437	0.9601724979337384	0.9741379310344828	0.93733681462141	0.9830081812460668	0.93733681462141															122036.0	pyclone
sim4f0zbw	Thy-AdenoCA	3944	2	0.6381149258604271	1.0	var	49.0	3.0			0.6666666666666666	0.4243419187622436	0.02033630418382013	0.5397013902695917	0.4226673427991887	0.7310704960835509	0.3483322844556325	0.7310704960835509															294.0	sciclone
sim4f0zbw	Thy-AdenoCA	3944	2	0.6381149258604271	1.0	var	49.0	2.0			1.0	0.9798794952434134	0.8328867013808149	0.9509872869450056	0.9721095334685601	0.91644908616188	0.9855254877281308	0.91644908616188															75.0	ccube
sim4f0zbw	Thy-AdenoCA	3944	2	0.6381149258604271	1.0	var	49.0	2.0			1.0	0.9778830902483312	0.8397310220593197	0.9552418142352695	0.9733772819472616	0.9255874673629244	0.9848961611076148	0.9255874673629244															2216.0	dpclust
sim4f0zbw	Thy-AdenoCA	3944	2	0.6381149258604271	1.0	var	49.0	2.0			1.0	0.9809028373535948	0.826195440137459	0.9452465300770472	0.970841784989858	0.9033942558746736	0.987098804279421	0.9033942558746736															1353.0	phylogicndt
sim4f0zbw	Thy-AdenoCA	3944	2	0.6381149258604271	1.0	var	49.0	2.0	1890.4671445855347	0.0	1.0	0.9818317303609079	0.921212062954078	0.9792293460096912	0.9880831643002028	0.9647519582245432	0.9937067337948396	0.9647519582245432	0.012863242705597052	0.153740435925858	0.9846491228070176	0.9384615384615383	0.5555555555555556	0.9824561403508772	0.7142857142857143	0.7185598377281948	0.0005736638665181371	0.8641444116093631	0.19206717771605106	0.27962277334449626	0.006845841784989858	0.006845841784989858	65.13946080207825	clonesig
sim4f0zbw	Thy-AdenoCA	3944	2	0.6381149258604271	1.0	var	49.0												0.04106540358997751	0.1676583427015919	0.6798245614035088	0.9076923076923076	0.3333333333333333	0.9824561403508772	0.6	0.6364097363083164	0.12577008655307176	0.4589881975743315	0.1318205207813466	0.4589881975743315	0.0	0.0	0.327268838882446	deconstructsigs
sim4f0zbw	Thy-AdenoCA	3944	2	0.6381149258604271	1.0	var	49.0	2.0			1.0	0.9741257011002574	0.8258228581141625	0.9335374400044694	0.9703346855983772	0.8733681462140992	0.9937067337948396	0.8733681462140992	0.043076350239561946	0.17013956906401262	0.6798245614035088	0.9076923076923076	0.3333333333333333	0.9824561403508772	0.6	0.6744421906693712	0.02554489663028581	0.8641444117154691	0.15509709357504967	0.3920196037466239	0.024594320486815417	0.024594320486815417	0.973857879638672	palimpsest
sim4f0zbw	Thy-AdenoCA	3944	2	0.6381149258604271	1.0	var	49.0	3.0			0.6666666666666666	0.9341057432824272	0.7307417060285037	0.9577938253235384	0.936923076923077	0.9921671018276762	0.9234205488194002	0.9921671018276762	0.012813281246987574	0.15202454326492595	0.9824561403508774	0.9384615384615383	0.5555555555555556	0.9824561403508772	0.7142857142857143	0.7143589743589743	0.00041155822090155336	0.8570836669174056	0.2435101016530648	0.28238584042691883	0.14717948717948715	0.14717948717948715	1.93879290819168	tracksig
sim4f0zbw	Thy-AdenoCA	3944	2	0.6381149258604271	1.0	var	49.0	3.0			0.6666666666666666	0.725256603518742	0.4565153927510046	0.8712329746229707	0.8128205128205128	0.96398891966759	0.7784770295783512	0.96398891966759	0.014305036454802038	0.14827426330324395	0.9824561403508774	0.9384615384615383	0.5555555555555556	0.9824561403508772	0.7142857142857143	0.7143589743589743	0.0005544956656979848	0.8080896997319653	0.2222121087798579	0.2815864378855581	0.12717948717948718	0.12717948717948718	45.6025679111481	tracksigfreq
sim4pwaso	Cervix-SCC	2011	3	0.8514326947405929	0.6997484262748217	cst	44.0	3.0			1.0	0.9561131833763872	0.4261926162937485	0.8919693255315045	0.8915962207856788	0.8867223769730733	0.8972162740899358	0.8867223769730733															16488.0	pyclone
sim4pwaso	Cervix-SCC	2011	3	0.8514326947405929	0.6997484262748217	cst	44.0	2.0			0.75	0.5456017182784515	0.05770408828757381	0.5011417431639558	0.5365489806066633	0.999071494893222	0.0032119914346895075	0.999071494893222															153.0	sciclone
sim4pwaso	Cervix-SCC	2011	3	0.8514326947405929	0.6997484262748217	cst	44.0	2.0			0.75	0.9540619800286376	0.445479167939785	0.8907142530504475	0.8891098955743412	0.8681522748375116	0.9132762312633832	0.8681522748375116															542.0	ccube
sim4pwaso	Cervix-SCC	2011	3	0.8514326947405929	0.6997484262748217	cst	44.0	3.0			1.0	0.9532180661475892	0.12918784503529435	0.8792033744301224	0.8741919443063153	0.8087279480037141	0.9496788008565308	0.8087279480037141															1217.0	dpclust
sim4pwaso	Cervix-SCC	2011	3	0.8514326947405929	0.6997484262748217	cst	44.0	4.0			0.75	0.9430005387065624	0.40734427121463335	0.8780308136448498	0.8821481849825957	0.935933147632312	0.8201284796573876	0.935933147632312															666.0	phylogicndt
sim4pwaso	Cervix-SCC	2011	3	0.8514326947405929	0.6997484262748217	cst	44.0	3.0	152.3045763954033	3.2322942073863217e-28	1.0	0.9878487908379876	0.464127888109741	0.8928978306382827	0.8925907508702138	0.8885793871866295	0.8972162740899358	0.8885793871866295	0.02186537368710673	0.0724068446192921	1.0	0.9692307692307692	0.5714285714285714	1.0	0.8	0.7916459472899056	0.001961003690899465	0.27395529788390793	0.10623305025689148	0.003501013912658335	0.8110392839383391	0.8110392839383391	1723.051968574524	clonesig
sim4pwaso	Cervix-SCC	2011	3	0.8514326947405929	0.6997484262748217	cst	44.0												0.02118226974154466	0.07586743380441792	0.8333333333333333	0.9692307692307692	0.5714285714285714	1.0	0.8	0.7284932869219294	0.0357356492897436	0.0357356492897436	6.938893903907227e-18	0.0357356492897436	1.0	1.0	0.156005144119263	deconstructsigs
sim4pwaso	Cervix-SCC	2011	3	0.8514326947405929	0.6997484262748217	cst	44.0	2.0			0.75	0.8743861963401899	0.3059224335131882	0.768053658449297	0.7518647439085032	0.5403899721448467	0.9957173447537472	0.5403899721448467	0.02218756079941157	0.0802194202468458	0.8333333333333333	0.9692307692307692	0.5714285714285714	1.0	0.8	0.783689706613625	0.008647033583584873	0.1422644352370006	0.060716564729424875	0.008647033583584873	0.7086026852312283	0.7086026852312283	0.789106845855713	palimpsest
sim4pwaso	Cervix-SCC	2011	3	0.8514326947405929	0.6997484262748217	cst	44.0	3.0			1.0	0.9146876183031378	0.36673014373503904	0.8452469692808663	0.8355	0.7186629526462396	0.9718309859154928	0.7186629526462396	0.023237034165241803	0.0671746696259517	1.0	0.9692307692307692	0.5714285714285714	1.0	0.8	0.7859999999999999	0.0023555261657487447	0.15859321774001536	0.056120334532068265	0.0023555261657487447	0.6	0.85	4.50270748138428	tracksig
sim4pwaso	Cervix-SCC	2011	3	0.8514326947405929	0.6997484262748217	cst	44.0	2.0			0.75	0.8474601666431743	0.2763642824609312	0.7935176005086835	0.7855	0.6738519212746017	0.9131832797427653	0.6738519212746017	0.022320302149071655	0.06884856163815159	1.0	0.9692307692307692	0.5714285714285714	1.0	0.8	0.7859999999999999	0.00804740483381805	0.09064182719311498	0.03939502865346081	0.00804740483381805	0.65	1.0	8.56968235969543	tracksigfreq
sim4s7eej	Kidney-RCC	946	4	0.8887243445497007	0.8406819047706788	cst	47.0	7.0			0.4	0.9608013306559884	0.4762350942301694	0.8160099682116086	0.8509513742071881	0.6987951807228916	0.9332247557003256	0.6987951807228916															5748.0	pyclone
sim4s7eej	Kidney-RCC	946	4	0.8887243445497007	0.8406819047706788	cst	47.0	6.0			0.6	0.5232223465546355	0.026964880954150314	0.4984154860484282	0.3551797040169133	0.9789156626506024	0.017915309446254073	0.9789156626506024															104.0	sciclone
sim4s7eej	Kidney-RCC	946	4	0.8887243445497007	0.8406819047706788	cst	47.0	3.0			0.8	0.9668389044802312	0.4743351148311098	0.8155635571602371	0.8530655391120507	0.6897590361445783	0.9413680781758956	0.6897590361445783															214.0	ccube
sim4s7eej	Kidney-RCC	946	4	0.8887243445497007	0.8406819047706788	cst	47.0	3.0			0.8	0.9373070509444312	0.4509249668048679	0.7687198304619127	0.8308668076109936	0.5602409638554217	0.9771986970684041	0.5602409638554217															676.0	dpclust
sim4s7eej	Kidney-RCC	946	4	0.8887243445497007	0.8406819047706788	cst	47.0	3.0			0.8	0.9703884433470586	0.4594759100729473	0.8315951100820219	0.854122621564482	0.7560240963855421	0.9071661237785016	0.7560240963855421															413.0	phylogicndt
sim4s7eej	Kidney-RCC	946	4	0.8887243445497007	0.8406819047706788	cst	47.0	2.0	111.22220813269995	3.087553259731873e-21	0.6	0.9144464119674316	0.428159969054752	0.7075860445037478	0.7928118393234672	0.42168674698795183	0.993485342019544	0.42168674698795183	0.03130756631913671	0.031220753853175007	0.9890350877192984	0.953846153846154	0.6666666666666666	0.9824561403508772	0.75	0.6543340380549683	0.006854857105031309	0.17261651591587354	0.059547204502414734	0.006854857105031309	0.8477801268498943	0.8477801268498943	176.27869391441345	clonesig
sim4s7eej	Kidney-RCC	946	4	0.8887243445497007	0.8406819047706788	cst	47.0												0.04518818521874484	0.048480019576388436	0.6875	0.9230769230769232	0.3333333333333333	1.0	0.75	0.6141649048625792	0.024606082173063367	0.024606082173063367	0.0	0.024606082173063367	1.0	1.0	0.39667844772338895	deconstructsigs
sim4s7eej	Kidney-RCC	946	4	0.8887243445497007	0.8406819047706788	cst	47.0	2.0			0.6	0.9131119081911616	0.4072836044031715	0.7149935245869471	0.7970401691331924	0.4397590361445783	0.990228013029316	0.4397590361445783	0.04164672897325472	0.0528821008730029	0.75	0.9384615384615383	0.4444444444444444	1.0	0.8	0.6353065539112049	0.009009770101628732	0.2058295698866356	0.07227859376955358	0.009009770101628732	0.8393234672304439	0.8393234672304439	0.655406951904297	palimpsest
sim4s7eej	Kidney-RCC	946	4	0.8887243445497007	0.8406819047706788	cst	47.0	2.0			0.6	0.9464552929976158	0.4139189704154197	0.8301056338028169	0.8511111111111112	0.75	0.9102112676056338	0.75	0.03104940359593567	0.02785352633349104	0.9824561403508772	0.9384615384615383	0.6666666666666666	0.9649122807017544	0.6666666666666666	0.6444444444444445	0.005484630921572253	0.06651991298353266	0.02877230789176389	0.005484630921572253	0.6666666666666666	1.0	2.25909447669983	tracksig
sim4s7eej	Kidney-RCC	946	4	0.8887243445497007	0.8406819047706788	cst	47.0	1.0			0.4	0.8230986922082522	0.011876694856891344	0.5	0.6811111111111111	0.0	1.0	0.0	0.03182098944507348	0.025049421329223942	0.9846491228070176	0.953846153846154	0.6666666666666666	0.9824561403508772	0.75	0.6444444444444445	0.004681345059631026	0.004681345059631026	0.0	0.004681345059631026	1.0	1.0	1.2834045886993402	tracksigfreq
sim4s7eej	Kidney-RCC	946	4	0.8887243445497007	0.8406819047706788	var	47.0	7.0			0.4	0.9608013306559884	0.4762350942301694	0.8160099682116086	0.8509513742071881	0.6987951807228916	0.9332247557003256	0.6987951807228916															5748.0	pyclone
sim4s7eej	Kidney-RCC	946	4	0.8887243445497007	0.8406819047706788	var	47.0	6.0			0.6	0.5232223465546355	0.026964880954150314	0.4984154860484282	0.3551797040169133	0.9789156626506024	0.017915309446254073	0.9789156626506024															104.0	sciclone
sim4s7eej	Kidney-RCC	946	4	0.8887243445497007	0.8406819047706788	var	47.0	3.0			0.8	0.9668389044802312	0.4743351148311098	0.8155635571602371	0.8530655391120507	0.6897590361445783	0.9413680781758956	0.6897590361445783															214.0	ccube
sim4s7eej	Kidney-RCC	946	4	0.8887243445497007	0.8406819047706788	var	47.0	3.0			0.8	0.9373070509444312	0.4509249668048679	0.7687198304619127	0.8308668076109936	0.5602409638554217	0.9771986970684041	0.5602409638554217															676.0	dpclust
sim4s7eej	Kidney-RCC	946	4	0.8887243445497007	0.8406819047706788	var	47.0	3.0			0.8	0.9703884433470586	0.4594759100729473	0.8315951100820219	0.854122621564482	0.7560240963855421	0.9071661237785016	0.7560240963855421															413.0	phylogicndt
sim4s7eej	Kidney-RCC	946	4	0.8887243445497007	0.8406819047706788	var	47.0	3.0	231.3798153267999	6.4855193731557235e-43	0.8	0.9820883610173796	0.5000640322976403	0.8441338644480201	0.8668076109936576	0.7680722891566265	0.9201954397394136	0.7680722891566265	0.022347127189199328	0.12368017631400828	0.9978070175438596	0.9692307692307692	0.7777777777777778	0.9824561403508772	0.7777777777777778	0.7272727272727273	0.006269264104348915	0.6160796150360953	0.19299735804070212	0.5876435873625354	0.0919661733615222	0.0919661733615222	235.68057823181152	clonesig
sim4s7eej	Kidney-RCC	946	4	0.8887243445497007	0.8406819047706788	var	47.0												0.047078579145743316	0.1308295792467656	0.75	0.9384615384615383	0.4444444444444444	1.0	0.8	0.6765327695560254	0.05987502627447281	0.40248258875118337	0.1430471156133687	0.40248258875118337	0.0	0.2272727272727273	1.58814978599548	deconstructsigs
sim4s7eej	Kidney-RCC	946	4	0.8887243445497007	0.8406819047706788	var	47.0	2.0			0.6	0.9131119081911616	0.4072836044031715	0.7149935245869471	0.7970401691331924	0.4397590361445783	0.990228013029316	0.4397590361445783	0.048785523067895416	0.15317574132404566	0.875	0.953846153846154	0.5555555555555556	1.0	0.8333333333333334	0.7145877378435518	0.011283340961701359	0.518889528043051	0.19543472586832555	0.518889528043051	0.17758985200845667	0.17758985200845667	0.658020496368408	palimpsest
sim4s7eej	Kidney-RCC	946	4	0.8887243445497007	0.8406819047706788	var	47.0	2.0			0.6	0.9464552929976158	0.4139189704154197	0.8301056338028169	0.8511111111111112	0.75	0.9102112676056338	0.75	0.02501756698859639	0.1276525897193779	0.9978070175438596	0.9692307692307692	0.7777777777777778	0.9824561403508772	0.7777777777777778	0.7277777777777777	0.002045241070982473	0.5296847895290928	0.19905554151642568	0.26106293488463383	0.17555555555555555	0.17555555555555555	1.86163330078125	tracksig
sim4s7eej	Kidney-RCC	946	4	0.8887243445497007	0.8406819047706788	var	47.0	1.0			0.4	0.8205190557694558	0.01165058198308517	0.5	0.68	0.0	1.0	0.0	0.02925600904747475	0.1304512630573993	0.9978070175438596	0.9692307692307692	0.7777777777777778	0.9824561403508772	0.7777777777777778	0.7277777777777777	0.028439647998714238	0.3875490733100011	0.15295136787561053	0.3875490733100011	0.23	0.23	1.2225646972656201	tracksigfreq
sim4u6x62	ColoRect-AdenoCA	4005	2	0.4011555837932972	0.05626746487614085	cst	88.0	3.0			0.6666666666666666	0.9336927552485146	0.4657037544881815	0.7487023023344507	0.8993757802746567	0.5038961038961038	0.9935085007727976	0.5038961038961038															172800.0	pyclone
sim4u6x62	ColoRect-AdenoCA	4005	2	0.4011555837932972	0.05626746487614085	cst	88.0	3.0			0.6666666666666666	0.3437716454438749	0.035678785835913884	0.5176800016058131	0.2272159800249688	0.9896103896103896	0.04574961360123648	0.9896103896103896															99.0	sciclone
sim4u6x62	ColoRect-AdenoCA	4005	2	0.4011555837932972	0.05626746487614085	cst	88.0	1.0			0.6666666666666666	0.8723851494524448	0.015263321938243375	0.5	0.8077403245942572	0.0	1.0	0.0															1610.0	ccube
sim4u6x62	ColoRect-AdenoCA	4005	2	0.4011555837932972	0.05626746487614085	cst	88.0	2.0			1.0	0.9190892974679388	0.4859043557995599	0.7368283185130171	0.8953807740324594	0.4792207792207792	0.994435857805255	0.4792207792207792															2763.0	dpclust
sim4u6x62	ColoRect-AdenoCA	4005	2	0.4011555837932972	0.05626746487614085	cst	88.0	2.0			1.0	0.9435081589235148	0.5269576755250484	0.7652763002067484	0.9053682896379526	0.5376623376623376	0.9928902627511592	0.5376623376623376															2319.0	phylogicndt
sim4u6x62	ColoRect-AdenoCA	4005	2	0.4011555837932972	0.05626746487614085	cst	88.0	2.0	1532.6576309463635	0.0	1.0	0.9693871926232432	0.8694552578525011	0.9738433127923081	0.9785268414481898	0.9662337662337662	0.98145285935085	0.9662337662337662	0.014299671613578813	0.09596148589251983	0.9940476190476192	0.9846153846153848	0.8	1.0	0.8888888888888888	0.8431960049937578	0.00016342671775226858	0.8207592392500477	0.3286984358725336	0.00016342671775226858	0.799250936329588	0.799250936329588	422.95514583587646	clonesig
sim4u6x62	ColoRect-AdenoCA	4005	2	0.4011555837932972	0.05626746487614085	cst	88.0												0.042892728973064884	0.1053313152251105	0.7222222222222222	0.9230769230769232	0.4	1.0	0.8	0.7525593008739077	0.06907142915111619	0.06907142915111619	0.0	0.06907142915111619	0.0	1.0	2.5259449481964102	deconstructsigs
sim4u6x62	ColoRect-AdenoCA	4005	2	0.4011555837932972	0.05626746487614085	cst	88.0	2.0			1.0	0.8999161229669701	0.4388179626948872	0.7028452999859491	0.8836454431960051	0.4090909090909091	0.9965996908809892	0.4090909090909091	0.06292634541849815	0.1047847738960452	0.7222222222222222	0.9230769230769232	0.4	1.0	0.8	0.7560549313358302	0.03222706752159976	0.8207592396467295	0.2156207690906588	0.03222706752159976	0.918601747815231	0.918601747815231	1.66281533241272	palimpsest
sim4u6x62	ColoRect-AdenoCA	4005	2	0.4011555837932972	0.05626746487614085	cst	88.0	3.0			0.6666666666666666	0.4275097708339685	0.6380765783576635	0.9306220095693779	0.9215	0.9454545454545454	0.9157894736842104	0.9454545454545454	0.014534357666959959	0.09231245491417854	0.9900793650793648	0.953846153846154	0.7	0.9821428571428572	0.7777777777777778	0.83925	0.0002566321599648536	0.7754496233274231	0.2639253221128077	0.0002566321599648536	0.75	0.75	3.60912236769994	tracksig
sim4u6x62	ColoRect-AdenoCA	4005	2	0.4011555837932972	0.05626746487614085	cst	88.0	2.0			1.0	0.6860875920063751	0.5313738329085255	0.870841793698417	0.89925	0.8248366013071895	0.9168469860896444	0.8248366013071895	0.014599385696611943	0.09142335765617476	0.992063492063492	0.953846153846154	0.7	0.9821428571428572	0.7777777777777778	0.83925	0.0023296118560193198	0.6174824452498475	0.2460611333575313	0.0023296118560193198	0.8	0.8	2.44186472892761	tracksigfreq
sim4u6x62	ColoRect-AdenoCA	4005	2	0.4011555837932972	0.05626746487614085	var	88.0	3.0			0.6666666666666666	0.9336927552485146	0.4657037544881815	0.7487023023344507	0.8993757802746567	0.5038961038961038	0.9935085007727976	0.5038961038961038															172800.0	pyclone
sim4u6x62	ColoRect-AdenoCA	4005	2	0.4011555837932972	0.05626746487614085	var	88.0	3.0			0.6666666666666666	0.3437716454438749	0.035678785835913884	0.5176800016058131	0.2272159800249688	0.9896103896103896	0.04574961360123648	0.9896103896103896															99.0	sciclone
sim4u6x62	ColoRect-AdenoCA	4005	2	0.4011555837932972	0.05626746487614085	var	88.0	1.0			0.6666666666666666	0.8723851494524448	0.015263321938243375	0.5	0.8077403245942572	0.0	1.0	0.0															1610.0	ccube
sim4u6x62	ColoRect-AdenoCA	4005	2	0.4011555837932972	0.05626746487614085	var	88.0	2.0			1.0	0.9190892974679388	0.4859043557995599	0.7368283185130171	0.8953807740324594	0.4792207792207792	0.994435857805255	0.4792207792207792															2763.0	dpclust
sim4u6x62	ColoRect-AdenoCA	4005	2	0.4011555837932972	0.05626746487614085	var	88.0	2.0			1.0	0.9435081589235148	0.5269576755250484	0.7652763002067484	0.9053682896379526	0.5376623376623376	0.9928902627511592	0.5376623376623376															2319.0	phylogicndt
sim4u6x62	ColoRect-AdenoCA	4005	2	0.4011555837932972	0.05626746487614085	var	88.0	2.0	1054.5446428623036	7.870938380012324e-217	1.0	0.9690049435412116	0.8283056088236758	0.9530329793853748	0.9712858926342072	0.9233766233766234	0.9826893353941268	0.9233766233766234	0.01261851170855574	0.17554254554663362	0.9861111111111108	0.9384615384615383	0.7	0.9642857142857144	0.7	0.7573033707865169	0.0011911654303412569	0.8207592374902851	0.16524528541760028	0.11446556490982708	0.014731585518102372	0.014731585518102372	760.5269043445587	clonesig
sim4u6x62	ColoRect-AdenoCA	4005	2	0.4011555837932972	0.05626746487614085	var	88.0												0.026755285274834145	0.17543873911230776	0.7777777777777778	0.9384615384615383	0.5	1.0	0.8333333333333334	0.7510611735330837	0.0798525742941043	0.2863493906157845	0.08137543908554773	0.2863493906157845	0.0	0.1922596754057428	2.09121203422546	deconstructsigs
sim4u6x62	ColoRect-AdenoCA	4005	2	0.4011555837932972	0.05626746487614085	var	88.0	2.0			1.0	0.8999161229669701	0.4388179626948872	0.7028452999859491	0.8836454431960051	0.4090909090909091	0.9965996908809892	0.4090909090909091	0.03705367527041428	0.1778758663067687	0.8303571428571427	0.9384615384615383	0.5	1.0	0.8333333333333334	0.7553058676654182	0.046412711154477086	0.8095502410621445	0.09948234542092063	0.21827220165651012	0.1136079900124844	0.1136079900124844	1.6737487316131598	palimpsest
sim4u6x62	ColoRect-AdenoCA	4005	2	0.4011555837932972	0.05626746487614085	var	88.0	3.0			0.6666666666666666	0.4421664854673209	0.6598060204324997	0.9268022998673152	0.9345	0.9142857142857144	0.9393188854489164	0.9142857142857144	0.013369027542227402	0.17263383067638138	0.9880952380952379	0.9384615384615383	0.7	0.9642857142857144	0.7	0.757	0.0020109348552780357	0.7937606100942459	0.2472104427651389	0.12189072406316505	0.15025	0.15025	5.69813450177511	tracksig
sim4u6x62	ColoRect-AdenoCA	4005	2	0.4011555837932972	0.05626746487614085	var	88.0	2.0			1.0	0.6892234893740932	0.4979049377688816	0.8723570829671385	0.88475	0.8522875816993464	0.8924265842349305	0.8522875816993464	0.013285078088171864	0.1733099271796689	0.9861111111111108	0.9384615384615383	0.7	0.9642857142857144	0.7	0.757	0.007180415235181426	0.6788400745655256	0.22216377165497767	0.14672428570400942	0.149	0.149	2.8558761358261098	tracksigfreq
sim4ulnly	Bladder-TCC	115	2	0.9192349834972992	0.9305454839345076	cst	50.0	2.0			1.0	0.9781122568874524	0.9504265979876664	0.9848484848484848	0.991304347826087	0.9696969696969696	1.0	0.9696969696969696															204.0	pyclone
sim4ulnly	Bladder-TCC	115	2	0.9192349834972992	0.9305454839345076	cst	50.0	4.0			0.3333333333333333	0.5756595558322525	0.010293119069523734	0.5314116777531412	0.4608695652173913	0.696969696969697	0.36585365853658536	0.696969696969697															20.0	sciclone
sim4ulnly	Bladder-TCC	115	2	0.9192349834972992	0.9305454839345076	cst	50.0	2.0			1.0	0.9807023525417664	0.9504265979876664	0.9848484848484848	0.991304347826087	0.9696969696969696	1.0	0.9696969696969696															8.0	ccube
sim4ulnly	Bladder-TCC	115	2	0.9192349834972992	0.9305454839345076	cst	50.0	2.0			1.0	0.9603823883282048	1.0	1.0	1.0	1.0	1.0	1.0															63.0	dpclust
sim4ulnly	Bladder-TCC	115	2	0.9192349834972992	0.9305454839345076	cst	50.0	2.0			1.0	0.9811898396466991	0.9504265979876664	0.9848484848484848	0.991304347826087	0.9696969696969696	1.0	0.9696969696969696															61.0	phylogicndt
sim4ulnly	Bladder-TCC	115	2	0.9192349834972992	0.9305454839345076	cst	50.0	2.0	106.3995639290638	1.0884488385609263e-23	1.0	0.986967001403798	1.0	1.0	1.0	1.0	1.0	1.0	0.08367216372618734	0.13394850300789266	0.98	0.953846153846154	0.5	0.9833333333333332	0.6	0.7217391304347827	0.005861558397145861	0.8786808716175883	0.3948120536666978	0.005861558397145861	0.7130434782608696	0.7130434782608696	7.63539981842041	clonesig
sim4ulnly	Bladder-TCC	115	2	0.9192349834972992	0.9305454839345076	cst	50.0												0.08372348262527547	0.12715845762785755	0.7966666666666666	0.953846153846154	0.5	0.9833333333333332	0.6	0.7043478260869566	0.3180172236474671	0.3180172236474671	5.551115123125783e-17	0.3180172236474671	0.0	0.0	0.10137629508972196	deconstructsigs
sim4ulnly	Bladder-TCC	115	2	0.9192349834972992	0.9305454839345076	cst	50.0	2.0			1.0	0.9630162570169459	0.9504265979876664	0.9848484848484848	0.991304347826087	0.9696969696969696	1.0	0.9696969696969696	0.0834650198909501	0.1271359227559864	0.8	0.9692307692307692	0.5	1.0	0.75	0.7217391304347827	0.008062111287298501	0.8786808716175883	0.3901613238759824	0.008062111287298501	0.7217391304347827	0.7217391304347827	0.355451107025146	palimpsest
sim4ulnly	Bladder-TCC	115	2	0.9192349834972992	0.9305454839345076	cst	50.0	1.0			0.6666666666666666	0.7150985098745161	0.04719296380952196	0.5	0.67	0.0	1.0	0.0	0.08775393719711863	0.15481245317709974	0.9866666666666666	0.953846153846154	0.5	0.9833333333333332	0.6	0.71	0.4113304762335837	0.4113304762335837	1.6653345369377348e-16	0.4113304762335837	0.0	0.0	0.0195589065551758	tracksig
sim4ulnly	Bladder-TCC	115	2	0.9192349834972992	0.9305454839345076	cst	50.0	1.0			0.6666666666666666	0.7481565669001485	0.10331368159948212	0.5	0.82	0.0	1.0	0.0	0.09601183713273397	0.0815518174513802	0.98	0.953846153846154	0.5	0.9833333333333332	0.6	0.71	0.16066357470727288	0.16066357470727288	2.7755575615628914e-17	0.16066357470727288	0.0	0.0	0.0459301471710205	tracksigfreq
sim4ulnly	Bladder-TCC	115	2	0.9192349834972992	0.9305454839345076	var	50.0	2.0			1.0	0.9781122568874524	0.9504265979876664	0.9848484848484848	0.991304347826087	0.9696969696969696	1.0	0.9696969696969696															204.0	pyclone
sim4ulnly	Bladder-TCC	115	2	0.9192349834972992	0.9305454839345076	var	50.0	4.0			0.3333333333333333	0.5756595558322525	0.010293119069523734	0.5314116777531412	0.4608695652173913	0.696969696969697	0.36585365853658536	0.696969696969697															20.0	sciclone
sim4ulnly	Bladder-TCC	115	2	0.9192349834972992	0.9305454839345076	var	50.0	2.0			1.0	0.9807023525417664	0.9504265979876664	0.9848484848484848	0.991304347826087	0.9696969696969696	1.0	0.9696969696969696															8.0	ccube
sim4ulnly	Bladder-TCC	115	2	0.9192349834972992	0.9305454839345076	var	50.0	2.0			1.0	0.9603823883282048	1.0	1.0	1.0	1.0	1.0	1.0															63.0	dpclust
sim4ulnly	Bladder-TCC	115	2	0.9192349834972992	0.9305454839345076	var	50.0	2.0			1.0	0.9811898396466991	0.9504265979876664	0.9848484848484848	0.991304347826087	0.9696969696969696	1.0	0.9696969696969696															61.0	phylogicndt
sim4ulnly	Bladder-TCC	115	2	0.9192349834972992	0.9305454839345076	var	50.0	2.0	77.49501389987495	2.0120757612627955e-17	1.0	0.9867739266813579	1.0	1.0	1.0	1.0	1.0	1.0	0.09393023948059603	0.16944242827450195	0.9933333333333332	0.953846153846154	0.5	0.9833333333333332	0.6	0.7304347826086957	0.1357582441571561	0.4218646804990971	0.1294177019097341	0.1357582441571561	0.0	0.0	3.3507900238037114	clonesig
sim4ulnly	Bladder-TCC	115	2	0.9192349834972992	0.9305454839345076	var	50.0												0.09324148029240513	0.18366174045793848	0.695	0.9384615384615383	0.3333333333333333	0.9833333333333332	0.5	0.7043478260869566	0.18315274597627906	0.5517124616520941	0.16671470949455466	0.5517124616520941	0.0	0.0	0.138143062591553	deconstructsigs
sim4ulnly	Bladder-TCC	115	2	0.9192349834972992	0.9305454839345076	var	50.0	2.0			1.0	0.9630162570169459	0.9504265979876664	0.9848484848484848	0.991304347826087	0.9696969696969696	1.0	0.9696969696969696	0.09396792758033387	0.1666208836805472	0.9	0.9692307692307692	0.5	1.0	0.75	0.7652173913043478	0.003810863600741343	0.4218646804990971	0.13182573535262046	0.13039696719005134	0.008695652173913044	0.008695652173913044	0.344097852706909	palimpsest
sim4ulnly	Bladder-TCC	115	2	0.9192349834972992	0.9305454839345076	var	50.0	1.0			0.6666666666666666	0.7150985098745161	0.04719296380952196	0.5	0.67	0.0	1.0	0.0	0.0937231790268036	0.19115583723589424	0.9966666666666666	0.9846153846153848	0.6666666666666666	1.0	0.8	0.8	0.1879042714909396	0.561128716716727	0.1754948807466098	0.561128716716727	0.0	0.0	0.0247318744659424	tracksig
sim4ulnly	Bladder-TCC	115	2	0.9192349834972992	0.9305454839345076	var	50.0	1.0			0.6666666666666666	0.7439957457902089	0.10331368159948212	0.5	0.82	0.0	1.0	0.0	0.10591658380793474	0.13074244799545132	0.9933333333333332	0.9692307692307692	0.6666666666666666	0.9833333333333332	0.6666666666666666	0.8	0.09579852524132236	0.40650006430550656	0.119367633323374	0.40650006430550656	0.0	0.18	0.0102410316467285	tracksigfreq
sim4xnvmi	Panc-Endocrine	1881	3	1.0	0.3339738139017698	cst	55.0	5.0			0.5	0.9499101346028136	0.4273080432242325	0.7690933055570639	0.8219032429558746	0.5868263473053892	0.9513602638087386	0.5868263473053892															22416.0	pyclone
sim4xnvmi	Panc-Endocrine	1881	3	1.0	0.3339738139017698	cst	55.0	7.0			0.0	0.6213219497553215	0.05024030202694097	0.5261846463709021	0.4019138755980861	0.9550898203592816	0.09727947238252267	0.9550898203592816															122.0	sciclone
sim4xnvmi	Panc-Endocrine	1881	3	1.0	0.3339738139017698	cst	55.0	3.0			1.0	0.9548409024707644	0.4334054104313957	0.7690174062427495	0.8213716108452951	0.5883233532934131	0.9497114591920858	0.5883233532934131															419.0	ccube
sim4xnvmi	Panc-Endocrine	1881	3	1.0	0.3339738139017698	cst	55.0	2.0			0.75	0.9469776882024222	0.4353898565415522	0.7238678043747624	0.7995746943115364	0.4625748502994012	0.9851607584501236	0.4625748502994012															1194.0	dpclust
sim4xnvmi	Panc-Endocrine	1881	3	1.0	0.3339738139017698	cst	55.0	3.0			1.0	0.9584293455042072	0.4133555214161453	0.7062073297757329	0.7889420520999468	0.42065868263473055	0.9917559769167352	0.42065868263473055															561.0	phylogicndt
sim4xnvmi	Panc-Endocrine	1881	3	1.0	0.3339738139017698	cst	55.0	3.0	404.0161426774538	1.636910667284785e-78	1.0	0.9586794182809892	0.4326506492883777	0.7478316244674706	0.8048910154173312	0.5508982035928144	0.9447650453421268	0.5508982035928144	0.02331611916740477	0.06838876897007659	0.980225988700565	0.9384615384615383	0.7142857142857143	0.9491525423728814	0.5555555555555556	0.5279106858054227	0.004712305192491439	0.5112847397560281	0.19155440349586766	0.004712305192491439	0.8256246677299309	0.8256246677299309	2426.8482463359837	clonesig
sim4xnvmi	Panc-Endocrine	1881	3	1.0	0.3339738139017698	cst	55.0												0.03111273273022464	0.0682715840838478	0.7457627118644068	0.9384615384615383	0.42857142857142855	0.9830508474576272	0.6	0.5215311004784688	0.10451812433415553	0.10451812433415553	0.0	0.10451812433415553	0.0	0.0	0.9057447910308841	deconstructsigs
sim4xnvmi	Panc-Endocrine	1881	3	1.0	0.3339738139017698	cst	55.0	2.0			0.75	0.9399973556649426	0.3962130367637284	0.6820707307561301	0.7729930887825625	0.3682634730538922	0.9958779884583676	0.3682634730538922	0.03058217960346005	0.06744178453751297	0.7457627118644068	0.9384615384615383	0.42857142857142855	0.9830508474576272	0.6	0.5629984051036683	0.03128542399875278	0.4755279358262444	0.15106434899089555	0.03128542399875278	0.8665603402445508	0.8665603402445508	0.726275444030762	palimpsest
sim4xnvmi	Panc-Endocrine	1881	3	1.0	0.3339738139017698	cst	55.0	2.0			0.75	0.7806498121997607	0.4086977208926592	0.7055077124902139	0.7777777777777778	0.4251497005988024	0.9858657243816256	0.4251497005988024	0.02045503669019856	0.05877842038821881	0.980225988700565	0.9384615384615383	0.7142857142857143	0.9491525423728814	0.5555555555555556	0.5805555555555556	0.006022860774629103	0.4415817726390613	0.16232322252245165	0.006022860774629103	0.8333333333333334	0.8333333333333334	15.5023250579834	tracksig
sim4xnvmi	Panc-Endocrine	1881	3	1.0	0.3339738139017698	cst	55.0	2.0			0.75	0.6579597853050669	0.3031550192670996	0.778432422656492	0.8027777777777778	0.7079796264855688	0.8488852188274154	0.7079796264855688	0.024345666104136486	0.04719817678942605	0.980225988700565	0.953846153846154	0.8571428571428571	0.9491525423728814	0.6	0.5805555555555556	0.006406364741360471	0.24554976551412555	0.1071130964352606	0.006406364741360471	0.7222222222222222	0.7222222222222222	14.9456713199615	tracksigfreq
sim4xnvmi	Panc-Endocrine	1881	3	1.0	0.3339738139017698	var	55.0	5.0			0.5	0.9499101346028136	0.4273080432242325	0.7690933055570639	0.8219032429558746	0.5868263473053892	0.9513602638087386	0.5868263473053892															22416.0	pyclone
sim4xnvmi	Panc-Endocrine	1881	3	1.0	0.3339738139017698	var	55.0	7.0			0.0	0.6213219497553215	0.05024030202694097	0.5261846463709021	0.4019138755980861	0.9550898203592816	0.09727947238252267	0.9550898203592816															122.0	sciclone
sim4xnvmi	Panc-Endocrine	1881	3	1.0	0.3339738139017698	var	55.0	3.0			1.0	0.9548409024707644	0.4334054104313957	0.7690174062427495	0.8213716108452951	0.5883233532934131	0.9497114591920858	0.5883233532934131															419.0	ccube
sim4xnvmi	Panc-Endocrine	1881	3	1.0	0.3339738139017698	var	55.0	2.0			0.75	0.9469776882024222	0.4353898565415522	0.7238678043747624	0.7995746943115364	0.4625748502994012	0.9851607584501236	0.4625748502994012															1194.0	dpclust
sim4xnvmi	Panc-Endocrine	1881	3	1.0	0.3339738139017698	var	55.0	3.0			1.0	0.9584293455042072	0.4133555214161453	0.7062073297757329	0.7889420520999468	0.42065868263473055	0.9917559769167352	0.42065868263473055															561.0	phylogicndt
sim4xnvmi	Panc-Endocrine	1881	3	1.0	0.3339738139017698	var	55.0	3.0	517.2044692916825	1.5953077442434082e-102	1.0	0.9641751510055672	0.5130773342146954	0.7832494532781099	0.8362573099415205	0.6002994011976048	0.9661995053586148	0.6002994011976048	0.024617125348319568	0.07628324096473256	0.9887005649717514	0.9692307692307692	0.8571428571428571	0.9661016949152542	0.6666666666666666	0.7129186602870813	0.015382328710774829	0.8041121998641663	0.22066996453469365	0.2706881553511622	0.14247740563530034	0.14247740563530034	1522.8747408390045	clonesig
sim4xnvmi	Panc-Endocrine	1881	3	1.0	0.3339738139017698	var	55.0												0.03663880526200716	0.08090376394104931	0.7429378531073446	0.9384615384615383	0.42857142857142855	0.9830508474576272	0.6	0.6719829877724615	0.09204356570754736	0.2827490327210989	0.08453986880407191	0.2827490327210989	0.0	0.22381711855396064	0.931073665618896	deconstructsigs
sim4xnvmi	Panc-Endocrine	1881	3	1.0	0.3339738139017698	var	55.0	2.0			0.75	0.9399973556649426	0.3962130367637284	0.6820707307561301	0.7729930887825625	0.3682634730538922	0.9958779884583676	0.3682634730538922	0.026642879889515168	0.07850981811559525	0.9096045197740114	0.9692307692307692	0.7142857142857143	0.9830508474576272	0.7142857142857143	0.7001594896331739	0.03661739712185064	0.7331771961154554	0.19843770451829887	0.2867894371819463	0.19564061669324828	0.22434875066454013	0.7258148193359379	palimpsest
sim4xnvmi	Panc-Endocrine	1881	3	1.0	0.3339738139017698	var	55.0	3.0			1.0	0.7573268185512093	0.4524573719292229	0.8335202386745942	0.84	0.8083832335329342	0.8586572438162544	0.8083832335329342	0.026535341847553857	0.07730312811336087	0.9887005649717514	0.9692307692307692	0.8571428571428571	0.9661016949152542	0.6666666666666666	0.7155555555555555	0.015902572392990755	0.5968640740163846	0.1459076295144819	0.2641901727509547	0.16555555555555554	0.16555555555555554	10.1192955970764	tracksig
sim4xnvmi	Panc-Endocrine	1881	3	1.0	0.3339738139017698	var	55.0	2.0			0.75	0.6578467928290397	0.2675751523381489	0.7595057474003861	0.7861111111111111	0.6825127334465195	0.8364987613542527	0.6825127334465195	0.03167866415986476	0.07090450281713544	0.9915254237288136	0.9692307692307692	0.8571428571428571	0.9661016949152542	0.6666666666666666	0.7155555555555555	0.02202886505251289	0.2628254601685136	0.0904865760939036	0.2612255831264687	0.17555555555555555	0.17555555555555555	12.7576677799225	tracksigfreq
sim4zj1iv	ColoRect-AdenoCA	110	1	0.8106501263719978	0.055296465729809986	cst	75.0	1.0			1.0	0.9848323131723912	0.2850959115974844		0.9636363636363636	0.0	0.9636363636363636	0.0															254.0	pyclone
sim4zj1iv	ColoRect-AdenoCA	110	1	0.8106501263719978	0.055296465729809986	cst	75.0	3.0			0.0	0.5850703531914372	0.0		0.1	0.0	0.1	0.0															66.0	sciclone
sim4zj1iv	ColoRect-AdenoCA	110	1	0.8106501263719978	0.055296465729809986	cst	75.0	1.0			1.0	1.0	1.0		1.0	0.0	1.0	0.0															92.0	ccube
sim4zj1iv	ColoRect-AdenoCA	110	1	0.8106501263719978	0.055296465729809986	cst	75.0	1.0			1.0	0.97142857142857	1.0		1.0	0.0	1.0	0.0															80.0	dpclust
sim4zj1iv	ColoRect-AdenoCA	110	1	0.8106501263719978	0.055296465729809986	cst	75.0	1.0			1.0	1.0	1.0		1.0	0.0	1.0	0.0															33.0	phylogicndt
sim4zj1iv	ColoRect-AdenoCA	110	1	0.8106501263719978	0.055296465729809986	cst	75.0	1.0	0.004386522379718372	0.9999995607186122	1.0	0.99999	1.0		1.0	0.0	1.0	0.0	0.11466158492291967	0.3730064915685851	1.0	0.7384615384615385	0.05263157894736842	1.0	0.5	1.0	0.26019230412462496	0.26019230412462496	5.551115123125783e-17	0.26019230412462496	0.0	0.0	9.601661682128906	clonesig
sim4zj1iv	ColoRect-AdenoCA	110	1	0.8106501263719978	0.055296465729809986	cst	75.0												0.11377867296801353	0.3768317985917989	0.5277777777777778	0.7384615384615385	0.05263157894736842	1.0	0.5	1.0	0.2623568927109109	0.2623568927109109	1.1102230246251563e-16	0.2623568927109109	0.0	0.0	0.0502047538757324	deconstructsigs
sim4zj1iv	ColoRect-AdenoCA	110	1	0.8106501263719978	0.055296465729809986	cst	75.0																											palimpsest
sim4zj1iv	ColoRect-AdenoCA	110	1	0.8106501263719978	0.055296465729809986	cst	75.0	1.0			1.0	0.4619491811441827	1.0		1.0	0.0	1.0	0.0	0.11434410814030115	0.3740527721003818	1.0	0.7384615384615385	0.05263157894736842	1.0	0.5	1.0	0.2609885737385125	0.2609885737385125	0.0	0.2609885737385125	0.0	0.0	0.031141996383667006	tracksig
sim4zj1iv	ColoRect-AdenoCA	110	1	0.8106501263719978	0.055296465729809986	cst	75.0	1.0			1.0	0.5648714633538987	1.0		1.0	0.0	1.0	0.0	0.11381159936271636	0.3766533105729015	1.0	0.7384615384615385	0.05263157894736842	1.0	0.5	1.0	0.2622773100334249	0.2622773100334249	5.551115123125783e-17	0.2622773100334249	0.0	0.0	0.014901876449584997	tracksigfreq
sim4zj1iv	ColoRect-AdenoCA	110	1	0.8106501263719978	0.055296465729809986	var	75.0	1.0			1.0	0.9848323131723912	0.2850959115974844		0.9636363636363636	0.0	0.9636363636363636	0.0															254.0	pyclone
sim4zj1iv	ColoRect-AdenoCA	110	1	0.8106501263719978	0.055296465729809986	var	75.0	3.0			0.0	0.5850703531914372	0.0		0.1	0.0	0.1	0.0															66.0	sciclone
sim4zj1iv	ColoRect-AdenoCA	110	1	0.8106501263719978	0.055296465729809986	var	75.0	1.0			1.0	1.0	1.0		1.0	0.0	1.0	0.0															92.0	ccube
sim4zj1iv	ColoRect-AdenoCA	110	1	0.8106501263719978	0.055296465729809986	var	75.0	1.0			1.0	0.97142857142857	1.0		1.0	0.0	1.0	0.0															80.0	dpclust
sim4zj1iv	ColoRect-AdenoCA	110	1	0.8106501263719978	0.055296465729809986	var	75.0	1.0			1.0	1.0	1.0		1.0	0.0	1.0	0.0															33.0	phylogicndt
sim4zj1iv	ColoRect-AdenoCA	110	1	0.8106501263719978	0.055296465729809986	var	75.0	1.0	0.003532545073312577	0.9999997294302456	1.0	0.99999	1.0		1.0	0.0	1.0	0.0	0.03697351701549362	0.3708742990797284	1.0	0.7384615384615385	0.05263157894736842	1.0	0.5	0.990909090909091	0.2598613370272449	0.2598613370272449	1.1102230246251563e-16	0.2598613370272449	0.0	0.0	5.043679714202881	clonesig
sim4zj1iv	ColoRect-AdenoCA	110	1	0.8106501263719978	0.055296465729809986	var	75.0												0.037147666152126266	0.3715007118576773	0.5277777777777778	0.7384615384615385	0.05263157894736842	1.0	0.5	1.0	0.262356892710911	0.262356892710911	5.551115123125783e-17	0.262356892710911	0.0	0.0	0.0831458568572998	deconstructsigs
sim4zj1iv	ColoRect-AdenoCA	110	1	0.8106501263719978	0.055296465729809986	var	75.0																											palimpsest
sim4zj1iv	ColoRect-AdenoCA	110	1	0.8106501263719978	0.055296465729809986	var	75.0	1.0			1.0	0.4619491811441827	1.0		1.0	0.0	1.0	0.0	0.03791817109047451	0.365425082856964	1.0	0.7384615384615385	0.05263157894736842	1.0	0.5	0.99	0.25776266444370044	0.25776266444370044	5.551115123125783e-17	0.25776266444370044	0.0	0.0	0.0310802459716797	tracksig
sim4zj1iv	ColoRect-AdenoCA	110	1	0.8106501263719978	0.055296465729809986	var	75.0	1.0			1.0	0.6023289747848801	1.0		1.0	0.0	1.0	0.0	0.03723669803358829	0.3688061277334291	1.0	0.7384615384615385	0.05263157894736842	1.0	0.5	0.99	0.25913117706532096	0.25913117706532096	5.551115123125783e-17	0.25913117706532096	0.0	0.0	0.0164289474487305	tracksigfreq
sim50efjo	Skin-Melanoma	2624	3	0.6594342563054518	0.010169103872897732	cst	92.0	2.0			0.75	0.9713999880083076	0.8150280678458639	0.974428138479144	0.9744664634146342	0.9743589743589745	0.9744973025993134	0.9743589743589745															35081.0	pyclone
sim50efjo	Skin-Melanoma	2624	3	0.6594342563054518	0.010169103872897732	cst	92.0	7.0			0.0	0.6079645739775185	0.04580295651915136	0.4986762406576041	0.22751524390243905	0.988034188034188	0.009318293281020108	0.988034188034188															64.0	sciclone
sim50efjo	Skin-Melanoma	2624	3	0.6594342563054518	0.010169103872897732	cst	92.0	2.0			0.75	0.9643181394032252	0.8585494653169944	0.9734900215037536	0.984375	0.953846153846154	0.9931338891613536	0.953846153846154															493.0	ccube
sim50efjo	Skin-Melanoma	2624	3	0.6594342563054518	0.010169103872897732	cst	92.0	2.0			0.75	0.9565700053564428	0.8541094575527718	0.96263125463714	0.9817073170731708	0.9282051282051282	0.9970573810691516	0.9282051282051282															1649.0	dpclust
sim50efjo	Skin-Melanoma	2624	3	0.6594342563054518	0.010169103872897732	cst	92.0	2.0			0.75	0.9631474248748864	0.8572828430680346	0.9726353206490528	0.9839939024390244	0.952136752136752	0.9931338891613536	0.952136752136752															836.0	phylogicndt
sim50efjo	Skin-Melanoma	2624	3	0.6594342563054518	0.010169103872897732	cst	92.0	3.0	805.2253528583387	3.416152682417652e-161	1.0	0.9677682772197542	0.8700987590960813	0.9739590799914488	0.9794207317073172	0.9641025641025641	0.9838155958803336	0.9641025641025641	0.014104524734950162	0.07725117764934564	1.0	1.0	0.875	1.0	0.875	0.8502286585365854	0.0005993317125388975	0.7338168008723371	0.2733152669898832	0.0005993317125388975	0.8319359756097561	0.8319359756097561	1960.6719753742216	clonesig
sim50efjo	Skin-Melanoma	2624	3	0.6594342563054518	0.010169103872897732	cst	92.0												0.033605075880954884	0.08590915876895279	0.7857142857142857	0.953846153846154	0.5	1.0	0.8	0.8022103658536586	0.06172400675785961	0.06172400675785961	0.0	0.06172400675785961	0.0	1.0	0.52263331413269	deconstructsigs
sim50efjo	Skin-Melanoma	2624	3	0.6594342563054518	0.010169103872897732	cst	92.0	2.0			0.75	0.9573460298179444	0.864633547428287	0.9694688614747468	0.9847560975609756	0.9418803418803421	0.9970573810691516	0.9418803418803421	0.031295126534359424	0.08350879765610701	0.8571428571428572	0.9692307692307692	0.625	1.0	0.8333333333333334	0.8346036585365854	0.00585647073486939	0.6039598728556049	0.24457399520121104	0.00585647073486939	0.7877286585365854	0.7877286585365854	0.840855598449707	palimpsest
sim50efjo	Skin-Melanoma	2624	3	0.6594342563054518	0.010169103872897732	cst	92.0	2.0			0.75	0.4648877254374853	0.6833085297978788	0.8418803418803419	0.9288461538461541	0.6837606837606838	1.0	0.6837606837606838	0.01521994208316241	0.07000695608015928	1.0	1.0	0.875	1.0	0.875	0.8546153846153847	0.0011666940667984793	0.6456566214699898	0.2325327471184143	0.0011666940667984793	0.8461538461538461	0.8461538461538461	30.083236217498804	tracksig
sim50efjo	Skin-Melanoma	2624	3	0.6594342563054518	0.010169103872897732	cst	92.0	3.0			1.0	0.7058179340478115	0.4043129053890004	0.7942618930848455	0.6773076923076923	1.0	0.588523786169691	1.0	0.016097238462879783	0.06796243447875365	1.0	1.0	0.875	1.0	0.875	0.8546153846153847	0.0005264183310530468	0.5239584881615142	0.2058004192722044	0.0021791505811645795	0.8076923076923077	0.8076923076923077	26.6168682575226	tracksigfreq
sim50efjo	Skin-Melanoma	2624	3	0.6594342563054518	0.010169103872897732	var	92.0	2.0			0.75	0.9713999880083076	0.8150280678458639	0.974428138479144	0.9744664634146342	0.9743589743589745	0.9744973025993134	0.9743589743589745															35081.0	pyclone
sim50efjo	Skin-Melanoma	2624	3	0.6594342563054518	0.010169103872897732	var	92.0	7.0			0.0	0.6079645739775185	0.04580295651915136	0.4986762406576041	0.22751524390243905	0.988034188034188	0.009318293281020108	0.988034188034188															64.0	sciclone
sim50efjo	Skin-Melanoma	2624	3	0.6594342563054518	0.010169103872897732	var	92.0	2.0			0.75	0.9643181394032252	0.8585494653169944	0.9734900215037536	0.984375	0.953846153846154	0.9931338891613536	0.953846153846154															493.0	ccube
sim50efjo	Skin-Melanoma	2624	3	0.6594342563054518	0.010169103872897732	var	92.0	2.0			0.75	0.9565700053564428	0.8541094575527718	0.96263125463714	0.9817073170731708	0.9282051282051282	0.9970573810691516	0.9282051282051282															1649.0	dpclust
sim50efjo	Skin-Melanoma	2624	3	0.6594342563054518	0.010169103872897732	var	92.0	2.0			0.75	0.9631474248748864	0.8572828430680346	0.9726353206490528	0.9839939024390244	0.952136752136752	0.9931338891613536	0.952136752136752															836.0	phylogicndt
sim50efjo	Skin-Melanoma	2624	3	0.6594342563054518	0.010169103872897732	var	92.0	3.0	529.972351050681	1.128044495055323e-102	1.0	0.9737930047312079	0.8358039831946118	0.9743090923571552	0.9752286585365854	0.9726495726495726	0.9759686120647376	0.9726495726495726	0.013304092736537095	0.1927951578763975	0.9975369458128078	0.9846153846153848	0.75	1.0	0.8571428571428571	0.8742378048780488	0.0015697804774847945	0.7336142344398583	0.06104392238933156	0.3870684672061697	0.005716463414634146	0.005716463414634146	2276.728546857834	clonesig
sim50efjo	Skin-Melanoma	2624	3	0.6594342563054518	0.010169103872897732	var	92.0												0.03639087157858873	0.2158547762831619	0.7857142857142857	0.953846153846154	0.5	1.0	0.8	0.8105945121951219	0.03501940615033061	0.5412222783731536	0.14769797070355056	0.5412222783731536	0.06592987804878049	0.06592987804878049	0.611258506774902	deconstructsigs
sim50efjo	Skin-Melanoma	2624	3	0.6594342563054518	0.010169103872897732	var	92.0	2.0			0.75	0.9573460298179444	0.864633547428287	0.9694688614747468	0.9847560975609756	0.9418803418803421	0.9970573810691516	0.9418803418803421	0.03857413260256773	0.2273448459435597	0.8571428571428572	0.953846153846154	0.5	1.0	0.8	0.8269817073170732	0.009544746347095012	0.6980985333072727	0.08850591627661662	0.486098356063394	0.011432926829268292	0.011432926829268292	0.8311724662780758	palimpsest
sim50efjo	Skin-Melanoma	2624	3	0.6594342563054518	0.010169103872897732	var	92.0	2.0			0.75	0.4648877254374853	0.6833085297978788	0.8418803418803419	0.9288461538461541	0.6837606837606838	1.0	0.6837606837606838	0.014442485868912912	0.1889597740956039	1.0	0.9846153846153848	0.75	1.0	0.8571428571428571	0.8615384615384616	0.0010646719860782916	0.6780463793545757	0.15129614772193895	0.3788536119873885	0.053076923076923084	0.053076923076923084	27.661281347274798	tracksig
sim50efjo	Skin-Melanoma	2624	3	0.6594342563054518	0.010169103872897732	var	92.0	2.0			0.75	0.8411019234007653	0.6574296540073657	0.9488674064302256	0.935	0.9732620320855616	0.9244727807748896	0.9732620320855616	0.014617093210872355	0.18862420005676075	1.0	0.9846153846153848	0.75	1.0	0.8571428571428571	0.8615384615384616	0.0011355685948654106	0.5956994263749349	0.14154737776757031	0.3820763718690351	0.052692307692307684	0.052692307692307684	24.2397229671478	tracksigfreq
sim52z1be	CNS-PiloAstro	1465	4	0.224173878137954	0.827077183068098	cst	53.0	11.0			0.0	0.7651153951195897	0.09757230101151944	0.5030864197530864	0.8901023890784983	1.0	0.006172839506172839	1.0															8983.0	pyclone
sim52z1be	CNS-PiloAstro	1465	4	0.224173878137954	0.827077183068098	cst	53.0	3.0			0.8	0.5668995976119828	0.03634340050550857	0.5038704603810769	0.8866894197952219	0.9953952417498081	0.012345679012345678	0.9953952417498081															137.0	sciclone
sim52z1be	CNS-PiloAstro	1465	4	0.224173878137954	0.827077183068098	cst	53.0	1.0			0.4	0.7262802761380549	0.0030486270003253755	0.5	0.110580204778157	0.0	1.0	0.0															274.0	ccube
sim52z1be	CNS-PiloAstro	1465	4	0.224173878137954	0.827077183068098	cst	53.0	1.0			0.4	0.7286444230956312	0.0030486270003253755	0.5	0.110580204778157	0.0	1.0	0.0															1195.0	dpclust
sim52z1be	CNS-PiloAstro	1465	4	0.224173878137954	0.827077183068098	cst	53.0	2.0			0.6	0.7281925064702257	0.057656260234294425	0.5366533071828543	0.8969283276450511	0.9992325402916348	0.07407407407407407	0.9992325402916348															616.0	phylogicndt
sim52z1be	CNS-PiloAstro	1465	4	0.224173878137954	0.827077183068098	cst	53.0	1.0	0.00014007635400048457		0.4	0.7395473808121272	0.0030486270003253755	0.5	0.110580204778157	0.0	1.0	0.0	0.014515643365693432	0.04989048218634487	1.0	0.9846153846153848	0.6666666666666666	1.0	0.8	0.7276450511945393	0.019674093720866703	0.019674093720866703	0.0	0.019674093720866703	1.0	1.0	240.57028675079343	clonesig
sim52z1be	CNS-PiloAstro	1465	4	0.224173878137954	0.827077183068098	cst	53.0												0.014518449627365813	0.05274601321310975	0.9	0.9846153846153848	0.6666666666666666	1.0	0.8	0.7276450511945393	0.022028397106302226	0.022028397106302226	0.0	0.022028397106302226	1.0	1.0	0.841391801834106	deconstructsigs
sim52z1be	CNS-PiloAstro	1465	4	0.224173878137954	0.827077183068098	cst	53.0																											palimpsest
sim52z1be	CNS-PiloAstro	1465	4	0.224173878137954	0.827077183068098	cst	53.0	1.0			0.4	0.741846254470047	0.005566449174184193	0.5	0.09	0.0	1.0	0.0	0.014715709149711603	0.049670882283498086	1.0	0.9846153846153848	0.6666666666666666	1.0	0.8	0.7285714285714285	0.019157143041894864	0.019157143041894864	0.0	0.019157143041894864	1.0	1.0	4.75926375389099	tracksig
sim52z1be	CNS-PiloAstro	1465	4	0.224173878137954	0.827077183068098	cst	53.0	1.0			0.4	0.690048506225151	0.002876991117565641	0.5	0.11428571428571427	0.0	1.0	0.0	0.014485803187833124	0.05059246564901532	1.0	0.9846153846153848	0.6666666666666666	1.0	0.8	0.7285714285714285	0.020256261559410405	0.020256261559410405	0.0	0.020256261559410405	1.0	1.0	1.69740438461304	tracksigfreq
sim52z1be	CNS-PiloAstro	1465	4	0.224173878137954	0.827077183068098	var	53.0	11.0			0.0	0.7651153951195897	0.09757230101151944	0.5030864197530864	0.8901023890784983	1.0	0.006172839506172839	1.0															8983.0	pyclone
sim52z1be	CNS-PiloAstro	1465	4	0.224173878137954	0.827077183068098	var	53.0	3.0			0.8	0.5668995976119828	0.03634340050550857	0.5038704603810769	0.8866894197952219	0.9953952417498081	0.012345679012345678	0.9953952417498081															137.0	sciclone
sim52z1be	CNS-PiloAstro	1465	4	0.224173878137954	0.827077183068098	var	53.0	1.0			0.4	0.7262802761380549	0.0030486270003253755	0.5	0.110580204778157	0.0	1.0	0.0															274.0	ccube
sim52z1be	CNS-PiloAstro	1465	4	0.224173878137954	0.827077183068098	var	53.0	1.0			0.4	0.7286444230956312	0.0030486270003253755	0.5	0.110580204778157	0.0	1.0	0.0															1195.0	dpclust
sim52z1be	CNS-PiloAstro	1465	4	0.224173878137954	0.827077183068098	var	53.0	2.0			0.6	0.7281925064702257	0.057656260234294425	0.5366533071828543	0.8969283276450511	0.9992325402916348	0.07407407407407407	0.9992325402916348															616.0	phylogicndt
[truncated: 8,315 more rows]
