# Supplementary material for: CloneSig can jointly infer intra-tumor heterogeneity and mutational signature activity in bulk tumor sequencing data
Source: Nat Commun. 2021 Sep 9;12:5352. doi: 10.1038/s41467-021-24992-y (PMC8429716; doi:10.1038/s41467-021-24992-y)
Supplement: Supplementary file 3 — Source Data [file 41467_2021_24992_MOESM3_ESM.zip › Source data/20200520_eval_compare_simulations_cst.csv]

cancer_type	perc_diploid	nb_clones	nb_mut	nb_sig	nb_sig_fit	min_dist	max_dist	avg_dist	avg_major_cn	actual_perc_diploid	avg_tot_cn	method	setting	dof	fitted_nb_clones	ll_ratio	pval	score1B	score1C	score2A	score2C_auc	score2C_accuracy	score2C_sensitivity	score2C_specificity	score2C_precision	score_sig_1A	score_sig_1B	score_sig_1C_auc	score_sig_1C_accuracy	score_sig_1C_sensitivity	score_sig_1C_specificity	score_sig_1C_precision	score_sig_1D	min_diff_distrib_mut	max_diff_distrib_mut	std_diff_distrib_mut	median_diff_distrib_mut	perc_dist_5	perc_dist_10	runtime	timestamp
0	0	1	20	7.0	7.0				2.3	0.0	3.15	clonesig	cancer_type	6.0	1.0	0.00014521113811838404		1.0	0.9999899999999999	1.0		1.0	0.0	1.0	0.0	0.18602553392538865	0.04113826582474682	0.9946236559139784	0.9846153846153848	0.5	1.0	0.6666666666666666	0.95	0.0004924233287870726	0.0004924233287870726	0.0	0.0004924233287870726	1.0	1.0	1.194662094116211	1582987825.5242407
0	0	1	20	47.0	3.0				2.3	0.0	3.15	clonesig	prefit	3.0	2.0	1.748116192702156		0.5	0.9453936424874264	0.3376370316947523		0.9	0.0	0.9	0.0	0.17839558864316174	0.0529821853368339	0.6559139784946236	0.9384615384615383	0.25	0.967741935483871	0.25	0.7	0.0070058935736545536	0.020048871906396367	0.003912893499822545	0.0070058935736545536	1.0	1.0	2.3988206386566158	1582987825.5242407
0	0	1	20	47.0	47.0				2.3	0.0	3.15	clonesig	all	21.0	1.0	0.0005288979466229193	0.9999989630484152	1.0	0.9999899999999999	1.0		1.0	0.0	1.0	0.0	0.17807229068205174	0.05298231677344755	0.913978494623656	0.9384615384615383	0.25	0.967741935483871	0.25	0.7	0.003907782653909121	0.003907782653909121	0.0	0.003907782653909121	1.0	1.0	2.2641329765319824	1582987825.5242407
0	0	1	20	47.0	47.0				2.3	0.0	3.15	clonesig	all_nuclonal	21.0	1.0	0.0005288979466797628	0.9999989630484151	1.0	0.9999899999999999	1.0		1.0	0.0	1.0	0.0	0.17807229068205174	0.05298231677344755	0.913978494623656	0.9384615384615383	0.25	0.967741935483871	0.25	0.7	0.003907782653909121	0.003907782653909121	0.0	0.003907782653909121	1.0	1.0	1.7926359176635742	1582987825.5242407
0	0	1	20						2.3	0.0	3.15	pyclone	all		3.0			1.0	0.93054236352145	0.3330442351104536		0.9	0.0	0.9	0.0															74.0	1582987798.7542908
0	0	1	20						2.3	0.0	3.15	ccube	all		1.0			1.0	1.0	1.0		1.0	0.0	1.0	0.0															38.0	1582987804.7033412
0	0	1	20	47.0	47.0				2.3	0.0	3.15	deconstructsigs	all	21.0												0.16765201409583533	0.10281519980803798	0.6559139784946236	0.9384615384615383	0.25	0.967741935483871	0.25	0.7	0.005574295061520962	0.005574295061520962	0.0	0.005574295061520962	1.0	1.0	0.597811937332153	1582987808.4187026
0	0	1	20	7.0	7.0				2.3	0.0	3.15	deconstructsigs	cancertype	6.0												0.17636565228359372	0.09289874579828468	0.8333333333333333	0.9846153846153848	0.5	1.0	0.6666666666666666	0.95	0.002645581451662493	0.002645581451662493	0.0	0.002645581451662493	1.0	1.0	0.0330278873443604	1582987808.4187026
0	0	1	20	47.0	47.0				2.3	0.0	3.15	palimpsest	all	21.0	2.0			0.5	0.9387416016953576	0.4380834930751648		0.95	0.0	0.95	0.0	0.18595375596115	0.03869723514057124	0.6505376344086021	0.9230769230769232	0.25	0.9516129032258064	0.2	0.7	0.004018826985359825	0.02004887191742533	0.0034936672959644927	0.004018826985359825	1.0	1.0	0.8324251174926759	1589818762.8007097
0	0	1	20	7.0	7.0				2.3	0.0	3.15	palimpsest	cancertype	6.0	2.0			0.5	0.9387416016953576	0.4380834930751648		0.95	0.0	0.95	0.0	0.1835545110348906	0.047341871365675664	0.8333333333333333	0.9846153846153848	0.5	1.0	0.6666666666666666	0.95	0.0005220158985813628	0.02004887191742533	0.0042557796035604676	0.0005220158985814738	1.0	1.0	0.33530521392822304	1589818762.8007097
0	0	1	20	47.0	4.0				2.3	0.0	3.15	palimpsest	prefit	3.0	2.0			0.5	0.9387416016953576	0.4380834930751648		0.95	0.0	0.95	0.0	0.19883594317510184	0.0649953100618218	0.6505376344086021	0.9230769230769232	0.25	0.9516129032258064	0.2	0.7	0.009240549055799295	0.02004887191742533	0.00235561935514941	0.009240549055799295	1.0	1.0	0.341256618499756	1589818762.8007097
0	0	1	20						2.3	0.0	3.15	DPClust	all		2.0			1.0	0.9708512720156596	0.4380834930751648		0.05	0.0	0.05	0.0															19.0	1582987828.289062
0	0	1	20						2.3	0.0	3.15	PhylogicNDT	all		1.0			1.0	0.99	1.0		1.0	0.0	1.0	0.0															19.0	1590335595.109418
0	0	1	20	47.0	47.0				2.3	0.0	3.15	tracksigfreq	all	21.0	1.0			1.0	0.7930028579621904	1.0		1.0	0.0	1.0	0.0	0.17806673216155294	0.052898573867813034	0.913978494623656	0.9384615384615383	0.25	0.967741935483871	0.25	0.7	0.0038833678664796922	0.0038833678664796922	0.0	0.0038833678664796922	1.0	1.0	0.0172388553619385	1585236880.899858
0	0	1	20	7.0	7.0				2.3	0.0	3.15	tracksigfreq	cancertype	6.0	1.0			1.0	0.7930028579621904	1.0		1.0	0.0	1.0	0.0	0.1866797559910536	0.03992536670458818	0.9946236559139784	0.9846153846153848	0.5	1.0	0.6666666666666666	0.95	0.0005008584847391306	0.0005008584847391306	0.0	0.0005008584847391306	1.0	1.0	0.0064592361450195295	1585236880.899858
0	0	1	20	65.0	3.0				2.3	0.0	3.15	tracksigfreq	prefit	3.0	1.0			1.0	0.7930028579621904	1.0		1.0	0.0	1.0	0.0	0.17807575744537324	0.05351142990257374	0.6559139784946236	0.9384615384615383	0.25	0.967741935483871	0.25	0.7	0.004047407074928677	0.004047407074928677	0.0	0.004047407074928677	1.0	1.0	0.0175948143005371	1585236880.899858
0	20	1	20	7.0	7.0				2.15	0.15	3.45	clonesig	cancer_type	6.0	1.0	6.304620114860882e-07		1.0	0.903626650146942	1.0		1.0	0.0	1.0	0.0	0.22311600174666368	0.18847265162438565	0.9887005649717514	0.953846153846154	0.5714285714285714	0.9830508474576272	0.6666666666666666	0.7	0.3993247647112985	0.3993247647112986	5.551115123125783e-17	0.3993247647112985	0.0	0.0	3.6589739322662354	1582987815.2862213
0	20	1	20	47.0	10.0				2.15	0.15	3.45	clonesig	prefit	8.0	2.0	4.527471187146716	0.5733866555401816	0.5	0.8465419627003181	0.2381432503393488		0.8	0.0	0.8	0.0	0.21543801271826052	0.2006209804698297	0.6836158192090396	0.8307692307692308	0.2857142857142857	0.8813559322033898	0.2	0.25	0.4516810916639542	0.4905482784760034	0.01554687472481966	0.4905482784760034	0.0	0.0	10.613924980163574	1582987815.2862213
0	20	1	20	47.0	47.0				2.15	0.15	3.45	clonesig	all	21.0	1.0	0.0006520919345121001	0.9999985422664828	1.0	0.9036576883154009	1.0		1.0	0.0	1.0	0.0	0.2144305624814664	0.19940896061255592	0.8389830508474576	0.8307692307692308	0.2857142857142857	0.8813559322033898	0.2	0.25	0.4443365223042888	0.4443365223042888	5.551115123125783e-17	0.4443365223042888	0.0	0.0	2.385762453079224	1582987815.2862213
0	20	1	20	47.0	47.0				2.15	0.15	3.45	clonesig	all_nuclonal	21.0	1.0	0.0006520919344552567	0.9999985422664832	1.0	0.9665407178073518	1.0		1.0	0.0	1.0	0.0	0.2144305624814664	0.19940896061255592	0.8389830508474576	0.8307692307692308	0.2857142857142857	0.8813559322033898	0.2	0.25	0.4443365223042888	0.4443365223042888	5.551115123125783e-17	0.4443365223042888	0.0	0.0	3.0975570678710938	1582987815.2862213
0	20	1	20						2.15	0.15	3.45	pyclone	all		7.0			1.0	0.8242080402930501	0.15857547627520172		0.7	0.0	0.7	0.0															71.0	1582987778.1898572
0	20	1	20						2.15	0.15	3.45	ccube	all		1.0			1.0	1.0	1.0		1.0	0.0	1.0	0.0															4.0	1582987783.728579
0	20	1	20	47.0	47.0				2.15	0.15	3.45	deconstructsigs	all	21.0												0.2552741448112211	0.21213220328365076	0.4491525423728814	0.8153846153846154	0.0	0.8983050847457628	0.0	0.0	0.5714761813353314	0.5714761813353314	0.0	0.5714761813353314	0.0	0.0	0.848790884017944	1582987786.2962158
0	20	1	20	7.0	7.0				2.15	0.15	3.45	deconstructsigs	cancertype	6.0												0.27211090385074266	0.2100038193718738	0.655367231638418	0.9230769230769232	0.2857142857142857	0.9830508474576272	0.5	0.0	0.5561349510496625	0.5561349510496625	0.0	0.5561349510496625	0.0	0.0	0.029564380645752005	1582987786.2962158
0	20	1	20						2.15	0.15	3.45	DPClust	all		3.0			1.0	0.8953033268101759	0.3330442351104537		0.05	0.0	0.05	0.0															17.0	1582987819.751506
0	20	1	20						2.15	0.15	3.45	PhylogicNDT	all		1.0			1.0	0.97	1.0		1.0	0.0	1.0	0.0															35.0	1590335596.0445714
0	20	1	20	47.0	47.0				2.15	0.15	3.45	tracksigfreq	all	21.0	1.0			1.0	0.9100003788985654	1.0		1.0	0.0	1.0	0.0	0.21427813607607735	0.19914818254908	0.8361581920903954	0.8307692307692308	0.2857142857142857	0.8813559322033898	0.2	0.25	0.4433683858268477	0.4433683858268477	5.551115123125783e-17	0.4433683858268477	0.0	0.0	0.0121157169342041	1585236879.6404634
0	20	1	20	7.0	7.0				2.15	0.15	3.45	tracksigfreq	cancertype	6.0	1.0			1.0	0.9100003788985654	1.0		1.0	0.0	1.0	0.0	0.22310725126570885	0.18857260571867676	0.9887005649717514	0.953846153846154	0.5714285714285714	0.9830508474576272	0.6666666666666666	0.7	0.3997908194375419	0.3997908194375419	5.551115123125783e-17	0.3997908194375419	0.0	0.0	0.0158491134643555	1585236879.6404634
0	20	1	20	65.0	7.0				2.15	0.15	3.45	tracksigfreq	prefit	6.0	1.0			1.0	0.9100003788985654	1.0		1.0	0.0	1.0	0.0	0.216890190206604	0.20435510834212198	0.5381355932203391	0.8307692307692308	0.14285714285714285	0.8983050847457628	0.125	0.05	0.4570186191186505	0.4570186191186505	5.551115123125783e-17	0.4570186191186505	0.0	0.0	0.0128383636474609	1585236879.6404634
0	40	1	20	7.0	7.0				1.85	0.4	2.9	clonesig	cancer_type	6.0	1.0	0.00017743516463042394		1.0	0.9999899999999999	1.0		1.0	0.0	1.0	0.0	0.2700818463747214	0.174582808171639	1.0	0.9384615384615383	0.375	1.0	0.75	0.65	0.17726534127246907	0.17726534127246907	2.7755575615628914e-17	0.17726534127246907	0.0	0.0	2.262317657470703	1582987809.231733
0	40	1	20	47.0	6.0				1.85	0.4	2.9	clonesig	prefit	4.0	1.0	2.529843192178305e-05		1.0	0.9999899999999999	1.0		1.0	0.0	1.0	0.0	0.26765490557866245	0.18173018627201665	0.6945812807881774	0.9230769230769232	0.375	0.9827586206896552	0.6	0.6	0.1905955960196476	0.1905955960196476	2.7755575615628914e-17	0.1905955960196476	0.0	0.0	2.048199415206909	1582987809.231733
0	40	1	20	47.0	47.0				1.85	0.4	2.9	clonesig	all	21.0	1.0	0.00036804309257831846	0.9999994250862524	1.0	0.9999899999999999	1.0		1.0	0.0	1.0	0.0	0.2677569229108221	0.18166614393137834	0.8275862068965517	0.9230769230769232	0.375	0.9827586206896552	0.6	0.6	0.19043349439418636	0.19043349439418653	7.447602459741819e-17	0.19043349439418636	0.0	0.0	2.4876129627227783	1582987809.231733
0	40	1	20	47.0	47.0				1.85	0.4	2.9	clonesig	all_nuclonal	21.0	1.0	0.0003680430926067402	0.9999994250862524	1.0	0.9999899999999999	1.0		1.0	0.0	1.0	0.0	0.2677569229108221	0.18166614393137834	0.8275862068965517	0.9230769230769232	0.375	0.9827586206896552	0.6	0.6	0.19043349439418636	0.19043349439418653	7.447602459741819e-17	0.19043349439418636	0.0	0.0	5.750859022140503	1582987809.231733
0	40	1	20						1.85	0.4	2.9	pyclone	all		4.0			1.0	0.9368795937373	0.2681105932925333		0.85	0.0	0.85	0.0															65.0	1582987779.8942695
0	40	1	20						1.85	0.4	2.9	ccube	all		1.0			1.0	1.0	1.0		1.0	0.0	1.0	0.0															3.0	1582987785.206428
0	40	1	20	47.0	47.0				1.85	0.4	2.9	deconstructsigs	all	21.0												0.21526345224759488	0.27092184248099754	0.6428571428571428	0.9230769230769232	0.25	1.0	0.6666666666666666	0.55	0.2118419426971193	0.2118419426971193	2.7755575615628914e-17	0.2118419426971193	0.0	0.0	0.266489028930664	1582987787.9523385
0	40	1	20	7.0	7.0				1.85	0.4	2.9	deconstructsigs	cancertype	6.0												0.2148952899616742	0.2724981984388812	0.6428571428571428	0.9230769230769232	0.25	1.0	0.6666666666666666	0.55	0.2113131049512972	0.2113131049512972	2.7755575615628914e-17	0.2113131049512972	0.0	0.0	0.0218946933746338	1582987787.9523385
0	40	1	20						1.85	0.4	2.9	DPClust	all		4.0			0.0	0.8728473581213314	0.19131801630927514		0.75	0.0	0.75	0.0															17.0	1582987811.843255
0	40	1	20						1.85	0.4	2.9	PhylogicNDT	all		2.0			0.5	0.94	0.20973675355217386		0.75	0.0	0.75	0.0															36.0	1590335595.0865614
0	40	1	20	47.0	47.0				1.85	0.4	2.9	tracksigfreq	all	21.0	1.0			1.0	0.8372145912450122	1.0		1.0	0.0	1.0	0.0	0.2676741492776302	0.1816819682503984	0.8226600985221675	0.9230769230769232	0.375	0.9827586206896552	0.6	0.6	0.1904681543429767	0.1904681543429767	0.0	0.1904681543429767	0.0	0.0	0.0116548538208008	1585236879.1422684
0	40	1	20	7.0	7.0				1.85	0.4	2.9	tracksigfreq	cancertype	6.0	1.0			1.0	0.8372145912450122	1.0		1.0	0.0	1.0	0.0	0.270005411314612	0.1747572590928058	1.0	0.953846153846154	0.5	1.0	0.8	0.65	0.17764205268457312	0.17764205268457312	2.7755575615628914e-17	0.17764205268457312	0.0	0.0	0.00631356239318848	1585236879.1422684
0	40	1	20	65.0	4.0				1.85	0.4	2.9	tracksigfreq	prefit	4.0	1.0			1.0	0.8372145912450122	1.0		1.0	0.0	1.0	0.0	0.26893958148833585	0.18213126374104965	0.7068965517241379	0.9230769230769232	0.375	0.9827586206896552	0.6	0.6	0.1913862587426859	0.1913862587426859	2.7755575615628914e-17	0.1913862587426859	0.0	0.0	0.011967658996581998	1585236879.1422684
0	60	1	20	7.0	7.0				1.55	0.55	2.55	clonesig	cancer_type	6.0	3.0	2.729170804457169	0.9593682022373109	0.0	0.9184243857974804	0.14014581633887338		0.5	0.0	0.5	0.0	0.18744144891898976	0.07050787627920584	1.0	0.9692307692307692	0.625	1.0	0.8333333333333334	0.7	0.10297572103228804	0.2909299821208279	0.0914918242738494	0.25093300823209	0.0	0.0	14.265726327896118	1582987884.1070166
0	60	1	20	47.0	10.0				1.55	0.55	2.55	clonesig	prefit	8.0	2.0	6.526854727717705	0.33778982344714753	0.5	0.9448003259540756	0.4380834930751648		0.95	0.0	0.95	0.0	0.17780938105663166	0.08872555332142804	0.667487684729064	0.8615384615384616	0.375	0.913793103448276	0.3333333333333333	0.45	0.07648551231850509	0.9140284486864392	0.18253825102520707	0.07648551231850509	0.0	0.95	2.0655555725097656	1582987884.1070166
0	60	1	20	47.0	47.0				1.55	0.55	2.55	clonesig	all	21.0	1.0	0.0008823436922966721	0.9999976160720636	1.0	0.976999420682676	1.0		1.0	0.0	1.0	0.0	0.17688828311976074	0.08569132129820545	0.8768472906403941	0.8615384615384616	0.375	0.913793103448276	0.3333333333333333	0.45	0.07415165073526175	0.07415165073526175	0.0	0.07415165073526175	0.0	1.0	1.3154096603393557	1582987884.1070166
0	60	1	20	47.0	47.0				1.55	0.55	2.55	clonesig	all_nuclonal	21.0	1.0	0.0008823436922398287	0.9999976160720638	1.0	0.9767774396991079	1.0		1.0	0.0	1.0	0.0	0.17688828311976074	0.08569132129820545	0.8768472906403941	0.8615384615384616	0.375	0.913793103448276	0.3333333333333333	0.45	0.07415165073526175	0.07415165073526175	0.0	0.07415165073526175	0.0	1.0	1.4508066177368164	1582987884.1070166
0	60	1	20						1.55	0.55	2.55	pyclone	all		2.0			1.0	0.9236335174853	0.4380834930751648		0.95	0.0	0.95	0.0															75.0	1582987808.5595107
0	60	1	20						1.55	0.55	2.55	sciclone	all		1.0			1.0	0.2401977342520055	0.0		0.6	0.0	0.6	0.0															24.0	1582987828.363804
0	60	1	20						1.55	0.55	2.55	ccube	all		1.0			1.0	1.0	1.0		1.0	0.0	1.0	0.0															4.0	1582987838.863826
0	60	1	20	47.0	47.0				1.55	0.55	2.55	deconstructsigs	all	21.0												0.17292137675853814	0.095397549837313	0.6194581280788176	0.8769230769230769	0.25	0.9482758620689656	0.3333333333333333	0.4	0.09273491516456987	0.09273491516456987	2.7755575615628914e-17	0.09273491516456987	0.0	1.0	0.994274139404297	1582987843.4561718
0	60	1	20	7.0	7.0				1.55	0.55	2.55	deconstructsigs	cancertype	6.0												0.1843806050868929	0.0885765700790876	0.7857142857142857	0.953846153846154	0.5	1.0	0.8	0.7	0.07955718868832495	0.07955718868832495	2.7755575615628914e-17	0.07955718868832495	0.0	1.0	0.0737247467041016	1582987843.4561718
0	60	1	20	47.0	47.0				1.55	0.55	2.55	palimpsest	all	21.0	2.0			0.5	0.9541745133236936	0.4380834930751648		0.95	0.0	0.95	0.0	0.17298534979883395	0.0999459178995914	0.6194581280788176	0.8769230769230769	0.25	0.9482758620689656	0.3333333333333333	0.4	0.1001614807258181	0.9140284486864474	0.17737819334131188	0.1001614807258181	0.0	0.0	0.840242147445679	1589818763.0179176
0	60	1	20	7.0	7.0				1.55	0.55	2.55	palimpsest	cancertype	6.0	2.0			0.5	0.9541745133236936	0.4380834930751648		0.95	0.0	0.95	0.0	0.18681127306556164	0.08931581157377727	0.8571428571428572	0.9692307692307692	0.625	1.0	0.8333333333333334	0.65	0.07568699971789683	0.5401800580905134	0.10123391507111873	0.07568699971789683	0.0	0.95	0.333628416061401	1589818763.0179176
0	60	1	20	47.0	4.0				1.55	0.55	2.55	palimpsest	prefit	3.0	2.0			0.5	0.9541745133236936	0.4380834930751648		0.95	0.0	0.95	0.0	0.17957869369435506	0.10013128265924834	0.625615763546798	0.8923076923076924	0.25	0.9655172413793104	0.4	0.3	0.10294705373501643	0.2492913779187791	0.031895006003888844	0.10294705373501643	0.0	0.0	0.34182143211364696	1589818763.0179176
0	60	1	20						1.55	0.55	2.55	DPClust	all		2.0			1.0	0.9246575342465752	0.4380834930751648		0.95	0.0	0.95	0.0															18.0	1582987886.7865763
0	60	1	20						1.55	0.55	2.55	PhylogicNDT	all		1.0			1.0	0.96	1.0		1.0	0.0	1.0	0.0															24.0	1590335595.2258754
0	60	1	20	47.0	47.0				1.55	0.55	2.55	tracksigfreq	all	21.0	1.0			1.0	0.7177089066340846	1.0		1.0	0.0	1.0	0.0	0.17688041004395408	0.08565532328188727	0.8793103448275862	0.8615384615384616	0.375	0.913793103448276	0.3333333333333333	0.45	0.07408304825753065	0.07408304825753076	3.510833468576701e-17	0.07408304825753076	0.0	1.0	0.0097205638885498	1585236890.9920115
0	60	1	20	7.0	7.0				1.55	0.55	2.55	tracksigfreq	cancertype	6.0	1.0			1.0	0.7177089066340846	1.0		1.0	0.0	1.0	0.0	0.18764626100942955	0.0731860404422212	1.0	0.9692307692307692	0.625	1.0	0.8333333333333334	0.7	0.052516651785030836	0.052516651785030836	0.0	0.052516651785030836	0.0	1.0	0.0055034160614013715	1585236890.9920115
0	60	1	20	65.0	5.0				1.55	0.55	2.55	tracksigfreq	prefit	4.0	1.0			1.0	0.7177089066340846	1.0		1.0	0.0	1.0	0.0	0.1769905255551792	0.09560104282830292	0.6219211822660098	0.8769230769230769	0.25	0.9482758620689656	0.3333333333333333	0.4	0.09221600811405596	0.09221600811405606	3.7238012298709096e-17	0.09221600811405596	0.0	1.0	0.0103130340576172	1585236890.9920115
0	80	1	20	7.0	7.0				1.15	0.85	2.15	clonesig	cancer_type	6.0	1.0	0.00014400659040347819		1.0	0.9999899999999999	1.0		1.0	0.0	1.0	0.0	0.20467085026495646	0.061777399498396474	1.0	0.953846153846154	0.5	1.0	0.8	0.8	0.03490118179267632	0.03490118179267632	0.0	0.03490118179267632	1.0	1.0	18.30927920341492	1582987819.2799678
0	80	1	20	47.0	12.0				1.15	0.85	2.15	clonesig	prefit	10.0	2.0	5.963271667095512	0.6711058125352919	0.5	0.963544895011798	0.2381432503393488		0.8	0.0	0.8	0.0	0.1689104530524863	0.09999926603473704	0.6502463054187192	0.8153846153846154	0.375	0.8620689655172413	0.25	0.25	0.17771805558512374	0.4487230533626303	0.10840199911100262	0.17771805558512374	0.0	0.0	3.2947800159454346	1582987819.2799678
0	80	1	20	47.0	47.0				1.15	0.85	2.15	clonesig	all	21.0	1.0	0.00025336426551803015	0.9999996867961356	1.0	0.9999899999999999	1.0		1.0	0.0	1.0	0.0	0.1689765396447166	0.09211853371397108	0.8226600985221675	0.8153846153846154	0.375	0.8620689655172413	0.25	0.4	0.11027298330082813	0.11027298330082813	2.7755575615628914e-17	0.11027298330082813	0.0	0.0	3.5032351016998287	1582987819.2799678
0	80	1	20	47.0	47.0				1.15	0.85	2.15	clonesig	all_nuclonal	21.0	1.0	0.000253364265631717	0.9999996867961352	1.0	0.9984725016239491	1.0		1.0	0.0	1.0	0.0	0.1689765396447166	0.09211853371397108	0.8226600985221675	0.8153846153846154	0.375	0.8620689655172413	0.25	0.4	0.11027298330082813	0.11027298330082813	2.7755575615628914e-17	0.11027298330082813	0.0	0.0	3.2902817726135254	1582987819.2799678
0	80	1	20						1.15	0.85	2.15	pyclone	all		3.0			1.0	0.96886462445825	0.3330442351104536		0.9	0.0	0.9	0.0															71.0	1582987773.7180252
0	80	1	20						1.15	0.85	2.15	sciclone	all		2.0			0.5	0.3783361234537874	0.0		0.6	0.0	0.6	0.0															19.0	1582987775.7334833
0	80	1	20						1.15	0.85	2.15	ccube	all		1.0			1.0	1.0	1.0		1.0	0.0	1.0	0.0															3.0	1582987778.426376
0	80	1	20	47.0	47.0				1.15	0.85	2.15	deconstructsigs	all	21.0												0.17150306491690534	0.11744259024292412	0.6120689655172413	0.8769230769230769	0.0	0.9827586206896552	0.0	0.3	0.17700181870292842	0.17700181870292842	2.7755575615628914e-17	0.17700181870292842	0.0	0.0	1.6391923427581798	1582987781.1103106
0	80	1	20	7.0	7.0				1.15	0.85	2.15	deconstructsigs	cancertype	6.0												0.19843799170615944	0.07023502458139476	0.7142857142857143	0.9384615384615383	0.375	1.0	0.75	0.75	0.06268709580707865	0.06268709580707865	0.0	0.06268709580707865	0.0	1.0	0.0418562889099121	1582987781.1103106
0	80	1	20	47.0	47.0				1.15	0.85	2.15	palimpsest	all	21.0	2.0			0.5	0.9483448809660248	0.3376370316947524		0.9	0.0	0.9	0.0	0.16225282916644532	0.12036753312256462	0.6502463054187192	0.8615384615384616	0.375	0.913793103448276	0.3333333333333333	0.15	0.1760256457139444	0.2273445286325425	0.015395664875579428	0.2273445286325425	0.0	0.0	0.877829551696777	1589818762.8310094
0	80	1	20	7.0	7.0				1.15	0.85	2.15	palimpsest	cancertype	6.0	2.0			0.5	0.9483448809660248	0.3376370316947524		0.9	0.0	0.9	0.0	0.19356443494174705	0.03963849074115775	0.9285714285714286	0.9846153846153848	0.75	1.0	0.8571428571428571	0.7	0.04458412490059005	0.1845307617155757	0.04198399104449567	0.04458412490059016	0.9	0.9	0.310541868209839	1589818762.8310094
0	80	1	20	47.0	8.0				1.15	0.85	2.15	palimpsest	prefit	6.0	2.0			0.5	0.9483448809660248	0.3376370316947524		0.9	0.0	0.9	0.0	0.1826400873830271	0.13150044444244105	0.6600985221674877	0.8615384615384616	0.375	0.913793103448276	0.3333333333333333	0.2	0.2419530623937387	0.30291223473752216	0.01828775170313501	0.2419530623937388	0.0	0.0	0.4301953315734861	1589818762.8310094
0	80	1	20						1.15	0.85	2.15	DPClust	all		2.0			0.5	0.878043052837573	0.1891249356621697		0.7	0.0	0.7	0.0															19.0	1582987822.2835097
0	80	1	20						1.15	0.85	2.15	PhylogicNDT	all		1.0			1.0	0.99	1.0		1.0	0.0	1.0	0.0															16.0	1590335595.6728387
0	80	1	20	47.0	47.0				1.15	0.85	2.15	tracksigfreq	all	21.0	1.0			1.0	0.7879515829491324	1.0		1.0	0.0	1.0	0.0	0.1690199732392397	0.09223959788767384	0.8152709359605912	0.8153846153846154	0.375	0.8620689655172413	0.25	0.4	0.110565859992809	0.110565859992809	0.0	0.110565859992809	0.0	0.0	0.0121278762817383	1585236879.902944
0	80	1	20	7.0	7.0				1.15	0.85	2.15	tracksigfreq	cancertype	6.0	1.0			1.0	0.7879515829491324	1.0		1.0	0.0	1.0	0.0	0.2043253143300222	0.060979786132344324	1.0	0.953846153846154	0.5	1.0	0.8	0.8	0.03421423540802193	0.03421423540802193	0.0	0.03421423540802193	1.0	1.0	0.0978157520294189	1585236879.902944
0	80	1	20	65.0	9.0				1.15	0.85	2.15	tracksigfreq	prefit	8.0	1.0			1.0	0.7879515829491324	1.0		1.0	0.0	1.0	0.0	0.17334085351912829	0.09392835586141778	0.6650246305418719	0.8461538461538461	0.375	0.8965517241379308	0.3	0.4	0.11293756511760646	0.11293756511760646	2.7755575615628914e-17	0.11293756511760646	0.0	0.0	0.0129654407501221	1585236879.902944
0	100	1	20	7.0	7.0				1.0	1.0	2.0	clonesig	cancer_type	6.0	1.0	1.7244971388663544e-06		1.0	0.9999899999999999	1.0		1.0	0.0	1.0	0.0	0.2780865857658207	0.060028852661474175	0.9943502824858758	0.953846153846154	0.42857142857142855	1.0	0.75	0.85	0.030181455561188782	0.030181455561188782	0.0	0.030181455561188782	1.0	1.0	0.4315814971923828	1582987818.0333045
0	100	1	20	47.0	5.0				1.0	1.0	2.0	clonesig	prefit	5.0	1.0	8.934647155456331e-07		1.0	0.9999899999999999	1.0		1.0	0.0	1.0	0.0	0.2777817653626301	0.058400233821703264	0.8305084745762712	0.953846153846154	0.42857142857142855	1.0	0.75	0.85	0.029157856402572287	0.029157856402572287	0.0	0.029157856402572287	1.0	1.0	0.7936947345733643	1582987818.0333045
0	100	1	20	47.0	47.0				1.0	1.0	2.0	clonesig	all	21.0	1.0	0.0008652495152432492	0.9999976907367479	1.0	0.9999899999999999	1.0		1.0	0.0	1.0	0.0	0.2777496094971701	0.058226667949145286	0.8700564971751412	0.9692307692307692	0.5714285714285714	1.0	0.8	0.85	0.029033449772969174	0.029033449772969174	0.0	0.029033449772969174	1.0	1.0	1.1609902381896973	1582987818.0333045
0	100	1	20	47.0	47.0				1.0	1.0	2.0	clonesig	all_nuclonal	21.0	1.0	0.0008652495152432492	0.9999976907367479	1.0	0.9999899999999999	1.0		1.0	0.0	1.0	0.0	0.2777496094971701	0.058226667949145286	0.8700564971751412	0.9692307692307692	0.5714285714285714	1.0	0.8	0.85	0.029033449772969174	0.029033449772969174	0.0	0.029033449772969174	1.0	1.0	1.1757423877716064	1582987818.0333045
0	100	1	20						1.0	1.0	2.0	pyclone	all		2.0			1.0	0.99269011908365	0.4380834930751648		0.95	0.0	0.95	0.0															78.0	1582987787.209517
0	100	1	20						1.0	1.0	2.0	sciclone	all		1.0			1.0	0.4632191827028678	1.0		1.0	0.0	1.0	0.0															7.0	1582987790.8763797
0	100	1	20	47.0	47.0				1.0	1.0	2.0	deconstructsigs	all	21.0												0.27660706970406923	0.097923746084008	0.7302259887005649	0.9230769230769232	0.42857142857142855	0.9661016949152542	0.5	0.25	0.09499231157693823	0.09499231157693823	0.0	0.09499231157693823	0.0	1.0	1.32863664627075	1582987797.675905
0	100	1	20	7.0	7.0				1.0	1.0	2.0	deconstructsigs	cancertype	6.0												0.29035909966683143	0.13326207607208485	0.7457627118644068	0.9384615384615383	0.42857142857142855	0.9830508474576272	0.6	0.6	0.17040439848350342	0.17040439848350342	2.7755575615628914e-17	0.17040439848350342	0.0	0.0	0.0848464965820312	1582987797.675905
0	100	1	20						1.0	1.0	2.0	DPClust	all		1.0			1.0	0.9667318982387499	1.0		1.0	0.0	1.0	0.0															24.0	1582987822.479086
0	100	1	20						1.0	1.0	2.0	PhylogicNDT	all		1.0			1.0	1.0	1.0		1.0	0.0	1.0	0.0															22.0	1590335599.1306338
0	100	1	20	47.0	47.0				1.0	1.0	2.0	tracksigfreq	all	21.0	1.0			1.0	0.9318476795549644	1.0		1.0	0.0	1.0	0.0	0.277724762888988	0.0581145196167036	0.8672316384180792	0.9692307692307692	0.5714285714285714	1.0	0.8	0.85	0.028952244623641543	0.028952244623641543	0.0	0.028952244623641543	1.0	1.0	0.0100719928741455	1585236878.7340205
0	100	1	20	7.0	7.0				1.0	1.0	2.0	tracksigfreq	cancertype	6.0	1.0			1.0	0.9318476795549644	1.0		1.0	0.0	1.0	0.0	0.2778472338305291	0.05929668919461596	0.9943502824858758	0.953846153846154	0.42857142857142855	1.0	0.75	0.85	0.029540138950207906	0.029540138950208124	6.662783593823664e-17	0.029540138950208124	1.0	1.0	0.00494956970214844	1585236878.7340205
0	100	1	20	65.0	3.0				1.0	1.0	2.0	tracksigfreq	prefit	3.0	1.0			1.0	0.9318476795549644	1.0		1.0	0.0	1.0	0.0	0.28130622729327764	0.0696932096166854	0.75	0.953846153846154	0.42857142857142855	1.0	0.75	0.85	0.03916856592340523	0.03916856592340523	0.0	0.03916856592340523	1.0	1.0	0.0104336738586426	1585236878.7340205
0	0	1	50	7.0	7.0				2.18	0.0	3.34	clonesig	cancer_type	6.0	2.0	6.753555748854296	0.09917988675218448	0.5	0.9478133921946332	0.22375991820390626		0.88	0.0	0.88	0.0	0.11748076765617135	0.036149774217501165	1.0	0.9846153846153848	0.75	1.0	0.8571428571428571	0.9	0.013497959955249828	0.08465816800809334	0.02312433052412744	0.013497959955249828	0.88	1.0	27.639638185501102	1582987950.5000112
0	0	1	50	47.0	10.0				2.18	0.0	3.34	clonesig	prefit	8.0	2.0	6.95425188532579	0.3008509889100256	0.5	0.9558260675527264	0.2455170477802009		0.9	0.0	0.9	0.0	0.11290226156133835	0.0743006704973517	0.8300492610837439	0.9230769230769232	0.625	0.9482758620689656	0.5555555555555556	0.7	0.0409325441572459	0.07027291410475467	0.008802110984252633	0.0409325441572459	0.9	1.0	9.105019569396973	1582987950.5000112
0	0	1	50	47.0	47.0				2.18	0.0	3.34	clonesig	all	21.0	1.0	0.0006212547363020349	0.9999989219464742	1.0	0.9999899999999999	1.0		1.0	0.0	1.0	0.0	0.1132326528927541	0.08001516437432142	0.8842364532019704	0.9076923076923076	0.625	0.9310344827586208	0.5	0.56	0.024517773935997637	0.024517773935997637	0.0	0.024517773935997637	1.0	1.0	5.3835575580596915	1582987950.5000112
0	0	1	50	47.0	47.0				2.18	0.0	3.34	clonesig	all_nuclonal	21.0	1.0	0.0006212547363020349	0.9999989219464742	1.0	0.9999899999999999	1.0		1.0	0.0	1.0	0.0	0.1132326528927541	0.08001516437432142	0.8842364532019704	0.9076923076923076	0.625	0.9310344827586208	0.5	0.56	0.024517773935997637	0.024517773935997637	0.0	0.024517773935997637	1.0	1.0	2.298776388168335	1582987950.5000112
0	0	1	50						2.18	0.0	3.34	pyclone	all		5.0			1.0	0.95148974901748	0.2689754440027779		0.92	0.0	0.92	0.0															123.0	1582987886.7965918
0	0	1	50						2.18	0.0	3.34	ccube	all		2.0			0.5	0.9446447296609366	0.1795811791476372		0.82	0.0	0.82	0.0															34.0	1582987892.347567
0	0	1	50	47.0	47.0				2.18	0.0	3.34	deconstructsigs	all	21.0												0.11330807611717715	0.08313860936476875	0.7093596059113301	0.9230769230769232	0.375	0.9827586206896552	0.6	0.62	0.02529000749146137	0.02529000749146137	3.4694469519536134e-18	0.02529000749146137	1.0	1.0	3.56441497802734	1582987895.8923373
0	0	1	50	7.0	7.0				2.18	0.0	3.34	deconstructsigs	cancertype	6.0												0.11379378694524901	0.08283730183424796	0.7142857142857143	0.9384615384615383	0.375	1.0	0.75	0.7	0.02229277162432519	0.02229277162432519	3.4694469519536134e-18	0.02229277162432519	1.0	1.0	0.10393214225769	1582987895.8923373
0	0	1	50	47.0	47.0				2.18	0.0	3.34	palimpsest	all	21.0	2.0			0.5	0.9072064988436118	0.27347418023472353		0.92	0.0	0.92	0.0	0.11207640721633784	0.08335027197904595	0.8571428571428572	0.9384615384615383	0.375	1.0	0.75	0.74	0.01917218574592772	0.15799395644915948	0.03766140231004279	0.01917218574592772	0.92	0.92	0.8900046348571781	1589818763.1513436
0	0	1	50	7.0	7.0				2.18	0.0	3.34	palimpsest	cancertype	6.0	2.0			0.5	0.9072064988436118	0.27347418023472353		0.92	0.0	0.92	0.0	0.11006001431580316	0.06862956742034525	0.8571428571428572	0.9384615384615383	0.375	1.0	0.75	0.74	0.025070711143923674	0.15799395644915948	0.03606117248352062	0.025070711143923674	0.92	0.92	0.31630659103393605	1589818763.1513436
0	0	1	50	47.0	3.0				2.18	0.0	3.34	palimpsest	prefit	3.0	2.0			0.5	0.9072064988436118	0.27347418023472353		0.92	0.0	0.92	0.0	0.17488492645193007	0.12223731719204872	0.7142857142857143	0.9384615384615383	0.375	1.0	0.75	0.7	0.06616637782044654	0.07821238842564904	0.003268000756188394	0.06616637782044654	0.0	1.0	0.33579921722412104	1589818763.1513436
0	0	1	50						2.18	0.0	3.34	DPClust	all		4.0			0.0	0.8885322896281831	0.2177867053382696		0.88	0.0	0.88	0.0															40.0	1582987953.8218672
0	0	1	50						2.18	0.0	3.34	PhylogicNDT	all		2.0			0.5	0.9342	0.2062327045583665		0.86	0.0	0.86	0.0															36.0	1590335595.7651913
0	0	1	50	47.0	47.0				2.18	0.0	3.34	tracksigfreq	all	21.0	1.0			1.0	0.9279446434986888	1.0		1.0	0.0	1.0	0.0	0.11295031206268755	0.07954076200430844	0.8793103448275863	0.9076923076923076	0.625	0.9310344827586208	0.5	0.56	0.024198516026710304	0.024198516026710304	3.4694469519536134e-18	0.024198516026710304	1.0	1.0	0.0175933837890625	1585236880.2062292
0	0	1	50	7.0	7.0				2.18	0.0	3.34	tracksigfreq	cancertype	6.0	1.0			1.0	0.9279446434986888	1.0		1.0	0.0	1.0	0.0	0.11714836248067992	0.037220592478273966	1.0	0.9846153846153848	0.75	1.0	0.8571428571428571	0.9	0.00350481639611877	0.00350481639611877	0.0	0.00350481639611877	1.0	1.0	0.00687432289123535	1585236880.2062292
0	0	1	50	65.0	6.0				2.18	0.0	3.34	tracksigfreq	prefit	5.0	1.0			1.0	0.9279446434986888	1.0		1.0	0.0	1.0	0.0	0.11070812952100667	0.0956414694500274	0.7660098522167489	0.9230769230769232	0.5	0.9655172413793104	0.5714285714285714	0.66	0.030773016608753426	0.030773016608753426	0.0	0.030773016608753426	1.0	1.0	0.0171020030975342	1585236880.2062292
0	20	1	50	7.0	7.0				1.94	0.22	2.98	clonesig	cancer_type	6.0	1.0	5.868551363619189e-05		1.0	0.9999899999999999	1.0		1.0	0.0	1.0	0.0	0.13124384471216308	0.01927778890348161	0.9959016393442622	0.9846153846153848	0.6	1.0	0.75	0.74	0.007955933583876917	0.007955933583877028	2.1769224536964658e-17	0.007955933583877028	1.0	1.0	3.9291782379150386	1582987923.8455198
0	20	1	50	47.0	12.0				1.94	0.22	2.98	clonesig	prefit	8.0	1.0	2.9758494747511573e-05	0.9805156648685672	1.0	0.9999899999999999	1.0		1.0	0.0	1.0	0.0	0.11395764495353596	0.04948477023589976	0.6967213114754098	0.8307692307692308	0.4	0.8524590163934426	0.16666666666666666	0.26	0.05611104205288642	0.05611104205288653	2.2204460492503126e-17	0.05611104205288653	0.0	1.0	4.301828384399413	1582987923.8455198
0	20	1	50	47.0	47.0				1.94	0.22	2.98	clonesig	all	21.0	1.0	0.0018563461258054306	0.9999934262028594	1.0	0.9999899999999999	1.0		1.0	0.0	1.0	0.0	0.1139018370217701	0.049196817291819316	0.8565573770491803	0.8307692307692308	0.4	0.8524590163934426	0.16666666666666666	0.26	0.05556496817563295	0.05556496817563295	0.0	0.05556496817563295	0.0	1.0	3.660109043121338	1582987923.8455198
0	20	1	50	47.0	47.0				1.94	0.22	2.98	clonesig	all_nuclonal	21.0	1.0	0.0018563461256917433	0.99999342620286	1.0	0.9999899999999999	1.0		1.0	0.0	1.0	0.0	0.1139018370217701	0.049196817291819316	0.8565573770491803	0.8307692307692308	0.4	0.8524590163934426	0.16666666666666666	0.26	0.05556496817563295	0.05556496817563295	0.0	0.05556496817563295	0.0	1.0	3.5949020385742188	1582987923.8455198
0	20	1	50						1.94	0.22	2.98	pyclone	all		2.0			1.0	0.98676374385332	0.458518096291298		0.98	0.0	0.98	0.0															93.0	1582987889.1140459
0	20	1	50						1.94	0.22	2.98	sciclone	all		1.0			1.0	0.4151757334057131	0.0		0.22	0.0	0.22	0.0															27.0	1582987891.865878
0	20	1	50						1.94	0.22	2.98	ccube	all		1.0			1.0	1.0	1.0		1.0	0.0	1.0	0.0															41.0	1582987894.4664092
0	20	1	50	47.0	47.0				1.94	0.22	2.98	deconstructsigs	all	21.0												0.12841099980099946	0.0670671245879314	0.5942622950819672	0.953846153846154	0.2	1.0	0.5	0.18	0.0991301998646016	0.0991301998646016	1.3877787807814454e-17	0.0991301998646016	0.0	1.0	2.81760215759277	1582987897.7117934
0	20	1	50	7.0	7.0				1.94	0.22	2.98	deconstructsigs	cancertype	6.0												0.13096863489293628	0.0072913948672457376	0.875	0.9846153846153848	0.6	1.0	0.75	0.74	0.0010726382656334188	0.0010726382656335296	2.175608826256559e-17	0.0010726382656335296	1.0	1.0	0.0491969585418701	1582987897.7117934
0	20	1	50	47.0	47.0				1.94	0.22	2.98	palimpsest	all	21.0	2.0			0.5	0.99263645991142	0.458518096291298		0.98	0.0	0.98	0.0	0.13092470851833002	0.07367009567631529	0.5942622950819672	0.8923076923076924	0.2	0.9344262295081968	0.16666666666666666	0.18	0.11513857083781465	0.7813383537990557	0.09326796961457376	0.11513857083781465	0.0	0.0	0.699373483657837	1589818763.1864235
0	20	1	50	7.0	7.0				1.94	0.22	2.98	palimpsest	cancertype	6.0	2.0			0.5	0.99263645991142	0.458518096291298		0.98	0.0	0.98	0.0	0.13096361971030496	0.006016349500942278	0.875	0.9846153846153848	0.6	1.0	0.75	0.74	0.0008769831764289249	0.2752638330800784	0.03841415898651093	0.0008769831764289249	0.98	0.98	0.28252100944519004	1589818763.1864235
0	20	1	50	47.0	5.0				1.94	0.22	2.98	palimpsest	prefit	4.0	2.0			0.5	0.99263645991142	0.458518096291298		0.98	0.0	0.98	0.0	0.1503798326878747	0.10716976631437287	0.5963114754098361	0.9076923076923076	0.2	0.9508196721311476	0.2	0.2	0.28914761830123603	0.7813383537990557	0.06890670296969477	0.28914761830123603	0.0	0.0	0.332456111907959	1589818763.1864235
0	20	1	50						1.94	0.22	2.98	DPClust	all		2.0			0.5	0.9561330724070444	0.15250130995867595		0.24	0.0	0.24	0.0															37.0	1582987927.1978123
0	20	1	50						1.94	0.22	2.98	PhylogicNDT	all		1.0			1.0	1.0	1.0		1.0	0.0	1.0	0.0															34.0	1590335595.9794197
0	20	1	50	47.0	47.0				1.94	0.22	2.98	tracksigfreq	all	21.0	1.0			1.0	0.8422076271489265	1.0		1.0	0.0	1.0	0.0	0.11390254820960552	0.04899437173369299	0.8442622950819673	0.8153846153846154	0.4	0.8360655737704918	0.15384615384615385	0.26	0.055124162044820735	0.05512416204482085	2.2204460492503126e-17	0.05512416204482085	0.0	1.0	0.0180613994598389	1585236879.7172852
0	20	1	50	7.0	7.0				1.94	0.22	2.98	tracksigfreq	cancertype	6.0	1.0			1.0	0.8422076271489265	1.0		1.0	0.0	1.0	0.0	0.13123284657746168	0.01875666862264708	1.0	0.9846153846153848	0.6	1.0	0.75	0.74	0.007529483391622738	0.007529483391622849	2.175608826256559e-17	0.007529483391622738	1.0	1.0	0.00841999053955078	1585236879.7172852
0	20	1	50	65.0	7.0				1.94	0.22	2.98	tracksigfreq	prefit	6.0	1.0			1.0	0.8422076271489265	1.0		1.0	0.0	1.0	0.0	0.11860776775855515	0.0483549070192216	0.7131147540983607	0.9076923076923076	0.4	0.9344262295081968	0.2857142857142857	0.14	0.05170079231647506	0.051700792316475175	2.1898779786837932e-17	0.051700792316475175	0.0	1.0	0.0205509662628174	1585236879.7172852
0	40	1	50	7.0	7.0				1.64	0.4	2.68	clonesig	cancer_type	6.0	2.0	5.178271265366675	0.19100388209849928	0.5	0.9785599906977228	0.2062327045583665		0.86	0.0	0.86	0.0	0.11667012687074382	0.03216814177612572	1.0	0.9846153846153848	0.75	1.0	0.8571428571428571	0.7	0.042833246708669837	0.5822407160349997	0.18716739652778813	0.042833246708669837	0.86	0.86	2.9387993812561035	1582987888.5247507
0	40	1	50	47.0	12.0				1.64	0.4	2.68	clonesig	prefit	8.0	2.0	7.839883389901048	0.2292471746079304	0.5	0.9788374982044172	0.2062327045583665		0.86	0.0	0.86	0.0	0.11006121973500076	0.046195449078511634	0.7413793103448275	0.8615384615384616	0.5	0.8965517241379308	0.3636363636363637	0.42	0.044521265070729066	0.5866104236106179	0.1880979079072938	0.044521265070729066	0.86	0.86	3.1491916179656982	1582987888.5247507
0	40	1	50	47.0	47.0				1.64	0.4	2.68	clonesig	all	21.0	1.0	0.002039993279367991	0.9999923180135464	1.0	0.9743838962125956	1.0		1.0	0.0	1.0	0.0	0.11024650824540153	0.04464046134033946	0.8177339901477833	0.8615384615384616	0.5	0.8965517241379308	0.3636363636363637	0.42	0.022682714310705118	0.022682714310705232	2.1777517048675608e-17	0.022682714310705232	1.0	1.0	2.5118787288665767	1582987888.5247507
0	40	1	50	47.0	47.0				1.64	0.4	2.68	clonesig	all_nuclonal	21.0	1.0	0.0020399932794816773	0.9999923180135456	1.0	0.9749050444358704	1.0		1.0	0.0	1.0	0.0	0.11024650824540153	0.04464046134033946	0.8177339901477833	0.8615384615384616	0.5	0.8965517241379308	0.3636363636363637	0.42	0.022682714310705118	0.022682714310705232	2.1777517048675608e-17	0.022682714310705232	1.0	1.0	3.661854267120361	1582987888.5247507
0	40	1	50						1.64	0.4	2.68	pyclone	all		7.0			0.5	0.96294531011858	0.1695195434715058		0.82	0.0	0.82	0.0															99.0	1582987839.4908261
0	40	1	50						1.64	0.4	2.68	sciclone	all		1.0			1.0	0.44956481563889417	0.0		0.42	0.0	0.42	0.0															5.0	1582987845.3341556
0	40	1	50						1.64	0.4	2.68	ccube	all		1.0			1.0	1.0	1.0		1.0	0.0	1.0	0.0															4.0	1582987851.9384604
0	40	1	50	47.0	47.0				1.64	0.4	2.68	deconstructsigs	all	21.0												0.1225020078767173	0.052633762321512866	0.6871921182266011	0.8923076923076924	0.375	0.9482758620689656	0.42857142857142855	0.4	0.026907201532813563	0.026907201532813563	0.0	0.026907201532813563	1.0	1.0	2.03515362739563	1582987856.5036883
0	40	1	50	7.0	7.0				1.64	0.4	2.68	deconstructsigs	cancertype	6.0												0.12573197848370746	0.031096487519583774	0.8571428571428572	0.9692307692307692	0.625	1.0	0.8333333333333334	0.64	0.010481519113343165	0.010481519113343496	6.526987848146007e-17	0.010481519113343496	1.0	1.0	0.0936872959136963	1582987856.5036883
0	40	1	50	47.0	47.0				1.64	0.4	2.68	palimpsest	all	21.0	2.0			0.5	0.9854346006936879	0.3663709307470959		0.96	0.0	0.96	0.0	0.12499290133329345	0.07530727467675223	0.7536945812807881	0.9076923076923076	0.375	0.9655172413793104	0.5	0.38	0.04152875224402997	0.548993323522135	0.09944234097372652	0.04152875224402997	0.96	0.96	0.712474346160889	1589818761.1818175
0	40	1	50	7.0	7.0				1.64	0.4	2.68	palimpsest	cancertype	6.0	2.0			0.5	0.9854346006936879	0.3663709307470959		0.96	0.0	0.96	0.0	0.11586207801800298	0.034926215701006215	0.8571428571428572	0.9692307692307692	0.625	1.0	0.8333333333333334	0.68	0.012427637702509877	0.5850484324228254	0.11221030105374118	0.012427637702509877	0.96	0.96	0.288398265838623	1589818761.1818175
0	40	1	50	47.0	5.0				1.64	0.4	2.68	palimpsest	prefit	5.0	2.0			0.5	0.9854346006936879	0.3663709307470959		0.96	0.0	0.96	0.0	0.1177980152217579	0.0773029496588679	0.6945812807881774	0.9076923076923076	0.375	0.9655172413793104	0.5	0.32	0.047889234938577774	0.6415698921071545	0.11633717441785643	0.047889234938577774	0.96	0.96	0.32231068611145003	1589818761.1818175
0	40	1	50						1.64	0.4	2.68	DPClust	all		2.0			0.5	0.9903718199608612	0.3112402582962133		0.94	0.0	0.94	0.0															31.0	1582987890.9205956
0	40	1	50						1.64	0.4	2.68	PhylogicNDT	all		2.0			0.5	0.9788	0.27347418023472353		0.92	0.0	0.92	0.0															45.0	1590335596.698544
0	40	1	50	47.0	47.0				1.64	0.4	2.68	tracksigfreq	all	21.0	1.0			1.0	0.8266860931463831	1.0		1.0	0.0	1.0	0.0	0.11020659821796068	0.04434886041079325	0.8152709359605911	0.8615384615384616	0.5	0.8965517241379308	0.3636363636363637	0.42	0.0223941087252707	0.0223941087252707	3.4694469519536134e-18	0.0223941087252707	1.0	1.0	0.0211803913116455	1585236880.908123
0	40	1	50	7.0	7.0				1.64	0.4	2.68	tracksigfreq	cancertype	6.0	1.0			1.0	0.8266860931463831	1.0		1.0	0.0	1.0	0.0	0.11623477822547836	0.03530794503710602	1.0	0.9692307692307692	0.625	1.0	0.8333333333333334	0.7	0.014057934237903358	0.014057934237903358	0.0	0.014057934237903358	1.0	1.0	0.007068634033203121	1585236880.908123
0	40	1	50	65.0	8.0				1.64	0.4	2.68	tracksigfreq	prefit	6.0	1.0			1.0	0.8266860931463831	1.0		1.0	0.0	1.0	0.0	0.1190905709066764	0.057924387154272235	0.6822660098522166	0.8615384615384616	0.375	0.913793103448276	0.3333333333333333	0.4	0.03631084603558199	0.03631084603558199	6.938893903907227e-18	0.03631084603558199	1.0	1.0	0.0197346210479736	1585236880.908123
0	60	1	50	7.0	7.0				1.64	0.52	2.76	clonesig	cancer_type	6.0	1.0	0.0003096646812537074		1.0	0.9851583139707404	1.0		1.0	0.0	1.0	0.0	0.10358727476830842	0.033380684636448464	1.0	0.9692307692307692	0.625	1.0	0.8333333333333334	0.76	0.01108607209480661	0.01108607209480661	0.0	0.01108607209480661	1.0	1.0	3.1942174434661865	1582988056.634177
0	60	1	50	47.0	13.0				1.64	0.52	2.76	clonesig	prefit	11.0	1.0	1.981793695904344e-05	0.9999999999964236	1.0	0.9851605732991406	1.0		1.0	0.0	1.0	0.0	0.09753217362091048	0.035949064246156265	0.8226600985221675	0.8615384615384616	0.5	0.8965517241379308	0.3636363636363637	0.66	0.015153119990875097	0.015153119990875097	0.0	0.015153119990875097	1.0	1.0	4.820375919342041	1582988056.634177
0	60	1	50	47.0	47.0				1.64	0.52	2.76	clonesig	all	21.0	1.0	0.0008548187554424658	0.9999981736538868	1.0	0.985168793037244	1.0		1.0	0.0	1.0	0.0	0.0976302794741934	0.03607347636265162	0.9064039408866996	0.8769230769230769	0.625	0.8965517241379308	0.4166666666666667	0.66	0.015256205668770171	0.015256205668770171	0.0	0.015256205668770171	1.0	1.0	4.770364761352539	1582988056.634177
0	60	1	50	47.0	47.0				1.64	0.52	2.76	clonesig	all_nuclonal	21.0	1.0	0.0008548187553287789	0.9999981736538872	1.0	0.9897187861560148	1.0		1.0	0.0	1.0	0.0	0.0976302794741934	0.03607347636265162	0.9064039408866996	0.8769230769230769	0.625	0.8965517241379308	0.4166666666666667	0.66	0.015256205668770171	0.015256205668770171	0.0	0.015256205668770171	1.0	1.0	26.01907968521118	1582988056.634177
0	60	1	50						1.64	0.52	2.76	pyclone	all		5.0			1.0	0.97491247469786	0.2689754440027779		0.92	0.0	0.92	0.0															180.0	1582987976.7139165
0	60	1	50						1.64	0.52	2.76	sciclone	all		1.0			1.0	0.3960147856489407	0.0		0.52	0.0	0.52	0.0															11.0	1582987983.7084413
0	60	1	50						1.64	0.52	2.76	ccube	all		2.0			0.5	0.97930937123172	0.19175734242819653		0.84	0.0	0.84	0.0															13.0	1582987991.4118607
0	60	1	50	47.0	47.0				1.64	0.52	2.76	deconstructsigs	all	21.0												0.09867078053986704	0.04824302143644627	0.7820197044334974	0.9384615384615383	0.5	0.9827586206896552	0.6666666666666666	0.66	0.027830218089224142	0.027830218089224142	3.4694469519536134e-18	0.027830218089224142	1.0	1.0	4.826720237731929	1582987998.46675
0	60	1	50	7.0	7.0				1.64	0.52	2.76	deconstructsigs	cancertype	6.0												0.1026284384844626	0.037564959240004206	0.8571428571428572	0.9692307692307692	0.625	1.0	0.8333333333333334	0.74	0.01486919781163365	0.01486919781163365	0.0	0.01486919781163365	1.0	1.0	0.33224439620971696	1582987998.46675
0	60	1	50	47.0	47.0				1.64	0.52	2.76	palimpsest	all	21.0	2.0			0.5	0.9819134539303196	0.3663709307470959		0.96	0.0	0.96	0.0	0.09870147397927644	0.057409404996295675	0.7820197044334974	0.9384615384615383	0.5	0.9827586206896552	0.6666666666666666	0.66	0.036673683398944064	0.4138838325065847	0.07391779128903031	0.036673683398944064	0.96	0.96	1.28468298912048	1589818762.874343
0	60	1	50	7.0	7.0				1.64	0.52	2.76	palimpsest	cancertype	6.0	2.0			0.5	0.9819134539303196	0.3663709307470959		0.96	0.0	0.96	0.0	0.10276283632444017	0.04079952350781299	0.8571428571428572	0.9692307692307692	0.625	1.0	0.8333333333333334	0.76	0.022628355995541027	0.4138838325065847	0.07667010212172369	0.022628355995541027	0.96	0.96	0.40409755706787104	1589818762.874343
0	60	1	50	47.0	5.0				1.64	0.52	2.76	palimpsest	prefit	5.0	2.0			0.5	0.9819134539303196	0.3663709307470959		0.96	0.0	0.96	0.0	0.13741850263134922	0.09818830832760428	0.7820197044334974	0.9384615384615383	0.5	0.9827586206896552	0.6666666666666666	0.66	0.1276262472707188	0.4138838325065847	0.05609480150633077	0.1276262472707188	0.0	0.0	0.713950395584106	1589818762.874343
0	60	1	50						1.64	0.52	2.76	DPClust	all		3.0			0.5	0.9754363992172216	0.3092260346177264		0.02	0.0	0.02	0.0															66.0	1582988063.1073167
0	60	1	50						1.64	0.52	2.76	PhylogicNDT	all		2.0			0.5	0.9712	0.1795811791476372		0.82	0.0	0.82	0.0															39.0	1590335601.1202004
0	60	1	50	47.0	47.0				1.64	0.52	2.76	tracksigfreq	all	21.0	1.0			1.0	0.9253540535602504	1.0		1.0	0.0	1.0	0.0	0.0976363739244165	0.03608615417037634	0.9039408866995072	0.8769230769230769	0.625	0.8965517241379308	0.4166666666666667	0.66	0.015268500467921498	0.015268500467921498	0.0	0.015268500467921498	1.0	1.0	0.0260570049285889	1585236881.02311
0	60	1	50	7.0	7.0				1.64	0.52	2.76	tracksigfreq	cancertype	6.0	1.0			1.0	0.9253540535602504	1.0		1.0	0.0	1.0	0.0	0.10362423396106613	0.033485916865895325	1.0	0.9692307692307692	0.625	1.0	0.8333333333333334	0.76	0.011141767578504493	0.011141767578504493	0.0	0.011141767578504493	1.0	1.0	0.0341842174530029	1585236881.02311
0	60	1	50	65.0	5.0				1.64	0.52	2.76	tracksigfreq	prefit	5.0	1.0			1.0	0.9253540535602504	1.0		1.0	0.0	1.0	0.0	0.10150789919345583	0.05832775598269376	0.7820197044334974	0.9384615384615383	0.5	0.9827586206896552	0.6666666666666666	0.68	0.028408472573990706	0.028408472573990706	3.4694469519536134e-18	0.028408472573990706	1.0	1.0	0.0248816013336182	1585236881.02311
0	80	1	50	7.0	7.0				1.16	0.82	2.1	clonesig	cancer_type	6.0	1.0	1.711517938929319e-06		1.0	0.9999899999999999	1.0		1.0	0.0	1.0	0.0	0.1150360907881262	0.05513594261106288	1.0	0.9692307692307692	0.625	1.0	0.8333333333333334	0.54	0.0291451583057476	0.0291451583057476	0.0	0.0291451583057476	1.0	1.0	15.030231952667235	1582987873.033197
0	80	1	50	47.0	14.0				1.16	0.82	2.1	clonesig	prefit	9.0	1.0	5.166227117570088e-05	0.9999677548618264	1.0	0.9999899999999999	1.0		1.0	0.0	1.0	0.0	0.10778635351232227	0.0630835389741392	0.8152709359605912	0.8461538461538461	0.5	0.8793103448275862	0.3333333333333333	0.5	0.039896257766354526	0.03989625776635464	2.1898779786837932e-17	0.039896257766354526	1.0	1.0	4.182654857635498	1582987873.033197
0	80	1	50	47.0	47.0				1.16	0.82	2.1	clonesig	all	21.0	1.0	0.0016292000021849162	0.9999947008753248	1.0	0.9999899999999999	1.0		1.0	0.0	1.0	0.0	0.10811955135562402	0.06172149751743556	0.8448275862068965	0.8307692307692308	0.5	0.8620689655172413	0.3076923076923077	0.5	0.03774731811570742	0.03774731811570753	2.1898779786837932e-17	0.03774731811570742	1.0	1.0	4.08789587020874	1582987873.033197
0	80	1	50	47.0	47.0				1.16	0.82	2.1	clonesig	all_nuclonal	21.0	1.0	0.0016292000021849162	0.9999947008753248	1.0	0.9999899999999999	1.0		1.0	0.0	1.0	0.0	0.10811955135562402	0.06172149751743556	0.8448275862068965	0.8307692307692308	0.5	0.8620689655172413	0.3076923076923077	0.5	0.03774731811570742	0.03774731811570753	2.1898779786837932e-17	0.03774731811570742	1.0	1.0	4.6057302951812735	1582987873.033197
0	80	1	50						1.16	0.82	2.1	pyclone	all		4.0			1.0	0.97235920833796	0.30822994840660484		0.94	0.0	0.94	0.0															100.0	1582987818.263923
0	80	1	50						1.16	0.82	2.1	sciclone	all		1.0			1.0	0.3836946085537474	0.0		0.86	0.0	0.86	0.0															11.0	1582987821.091919
0	80	1	50						1.16	0.82	2.1	ccube	all		1.0			1.0	1.0	1.0		1.0	0.0	1.0	0.0															5.0	1582987823.9745564
0	80	1	50	47.0	47.0				1.16	0.82	2.1	deconstructsigs	all	21.0												0.1079393045576175	0.06439476073078547	0.6921182266009852	0.8923076923076924	0.375	0.9482758620689656	0.42857142857142855	0.34	0.0440608564200532	0.0440608564200532	6.938893903907227e-18	0.0440608564200532	1.0	1.0	1.83666563034058	1582987826.993749
0	80	1	50	7.0	7.0				1.16	0.82	2.1	deconstructsigs	cancertype	6.0												0.1147950289479618	0.058867851881097964	0.7857142857142857	0.953846153846154	0.5	1.0	0.8	0.44	0.03619454509162423	0.03619454509162445	4.3555034097351215e-17	0.03619454509162423	1.0	1.0	0.0659816265106201	1582987826.993749
0	80	1	50	47.0	47.0				1.16	0.82	2.1	palimpsest	all	21.0	2.0			0.5	0.9465634754194552	0.3112402582962133		0.94	0.0	0.94	0.0	0.11149044054120304	0.07536876205092685	0.6896551724137929	0.9076923076923076	0.375	0.9655172413793104	0.5	0.34	0.06863893752831596	0.07182301608284923	0.0007561767597705872	0.06863893752831596	0.0	1.0	0.74941349029541	1589818762.8507972
0	80	1	50	7.0	7.0				1.16	0.82	2.1	palimpsest	cancertype	6.0	2.0			0.5	0.9465634754194552	0.3112402582962133		0.94	0.0	0.94	0.0	0.11496029700037075	0.0603383495341569	0.9285714285714286	0.9692307692307692	0.625	1.0	0.8333333333333334	0.44	0.03862407895101783	0.047829711209462215	0.0021862165312848047	0.047829711209462215	1.0	1.0	0.298862457275391	1589818762.8507972
0	80	1	50	47.0	6.0				1.16	0.82	2.1	palimpsest	prefit	3.0	2.0			0.5	0.9465634754194552	0.3112402582962133		0.94	0.0	0.94	0.0	0.13543132445735134	0.09746587253713478	0.6945812807881774	0.8923076923076924	0.375	0.9482758620689656	0.42857142857142855	0.34	0.015012354127152404	0.11957127008561375	0.02483136672681236	0.11957127008561375	0.06	0.06	0.341549873352051	1589818762.8507972
0	80	1	50						1.16	0.82	2.1	DPClust	all		4.0			0.0	0.937874755381604	0.19980839083452984		0.06	0.0	0.06	0.0															33.0	1582987876.151526
0	80	1	50						1.16	0.82	2.1	PhylogicNDT	all		2.0			0.5	0.9802	0.3112402582962133		0.94	0.0	0.94	0.0															23.0	1590335597.089868
0	80	1	50	47.0	47.0				1.16	0.82	2.1	tracksigfreq	all	21.0	1.0			1.0	0.8317543074980003	1.0		1.0	0.0	1.0	0.0	0.10802054751697862	0.062052867536435186	0.8374384236453202	0.8307692307692308	0.5	0.8620689655172413	0.3076923076923077	0.48	0.03826251128041069	0.03826251128041069	0.0	0.03826251128041069	1.0	1.0	0.0244009494781494	1585236880.9053402
0	80	1	50	7.0	7.0				1.16	0.82	2.1	tracksigfreq	cancertype	6.0	1.0			1.0	0.8317543074980003	1.0		1.0	0.0	1.0	0.0	0.1150365949975524	0.05507179837423953	1.0	0.9692307692307692	0.625	1.0	0.8333333333333334	0.54	0.02904132935591375	0.02904132935591375	0.0	0.02904132935591375	1.0	1.0	0.00835466384887695	1585236880.9053402
0	80	1	50	65.0	5.0				1.16	0.82	2.1	tracksigfreq	prefit	4.0	1.0			1.0	0.8317543074980003	1.0		1.0	0.0	1.0	0.0	0.11343196221453808	0.061570085463040825	0.7820197044334974	0.9384615384615383	0.5	0.9827586206896552	0.6666666666666666	0.58	0.03955876190845997	0.03955876190845997	6.938893903907227e-18	0.03955876190845997	1.0	1.0	0.024799108505249	1585236880.9053402
0	100	1	50	7.0	7.0				1.0	1.0	2.0	clonesig	cancer_type	6.0	2.0	6.9715132258307895	0.09040478256886852	0.5	0.9644405239796718	0.27347418023472353		0.92	0.0	0.92	0.0	0.10761553191719024	0.08192791238675122	1.0	1.0	0.875	1.0	0.875	0.72	0.08331224232385037	0.4702208607016085	0.10496567692612163	0.08331224232385037	0.0	0.92	3.243139266967773	1582987949.6584654
0	100	1	50	47.0	13.0				1.0	1.0	2.0	clonesig	prefit	10.0	3.0	15.467360862875465	0.2969208126575953	0.0	0.9422414521593736	0.1439187853283629		0.76	0.0	0.76	0.0	0.09877313557314046	0.08482911343049386	0.8251231527093595	0.8769230769230769	0.625	0.8965517241379308	0.4166666666666667	0.38	0.12472765335468795	0.6103783970283765	0.19027848307692574	0.12472765335468795	0.0	0.0	6.372169256210327	1582987949.6584654
0	100	1	50	47.0	47.0				1.0	1.0	2.0	clonesig	all	21.0	1.0	0.0010931199404922154	0.999997258588898	1.0	0.968812926747214	1.0		1.0	0.0	1.0	0.0	0.09833879338094396	0.08809240180895506	0.8596059113300493	0.8769230769230769	0.625	0.8965517241379308	0.4166666666666667	0.38	0.11803377085628385	0.11803377085628396	2.3714374201337734e-17	0.11803377085628385	0.0	0.0	1.2796485424041748	1582987949.6584654
0	100	1	50	47.0	47.0				1.0	1.0	2.0	clonesig	all_nuclonal	21.0	1.0	0.0010931199404922154	0.999997258588898	1.0	0.968812926747214	1.0		1.0	0.0	1.0	0.0	0.09833879338094396	0.08809240180895506	0.8596059113300493	0.8769230769230769	0.625	0.8965517241379308	0.4166666666666667	0.38	0.11803377085628385	0.11803377085628396	2.3714374201337734e-17	0.11803377085628385	0.0	0.0	1.2824652194976809	1582987949.6584654
0	100	1	50						1.0	1.0	2.0	pyclone	all		5.0			1.0	0.9521991244890801	0.2689754440027779		0.92	0.0	0.92	0.0															107.0	1582987888.8297262
0	100	1	50						1.0	1.0	2.0	sciclone	all		2.0			0.5	0.2710572152916784	0.3112402582962133		0.94	0.0	0.94	0.0															24.0	1582987891.7255654
0	100	1	50	47.0	47.0				1.0	1.0	2.0	deconstructsigs	all	21.0												0.1025632334125369	0.09874846319818732	0.7746305418719212	0.9076923076923076	0.5	0.9482758620689656	0.5	0.36	0.1591737064858696	0.1591737064858698	4.440892098500625e-17	0.1591737064858696	0.0	0.0	3.39545822143555	1582987907.5417862
0	100	1	50	7.0	7.0				1.0	1.0	2.0	deconstructsigs	cancertype	6.0												0.10854381956457726	0.10792950331636167	0.8571428571428572	0.9692307692307692	0.625	1.0	0.8333333333333334	0.36	0.1803431055190752	0.18034310551907573	1.1102230246251563e-16	0.1803431055190752	0.0	0.0	0.101775646209717	1582987907.5417862
0	100	1	50	47.0	47.0				1.0	1.0	2.0	palimpsest	all	21.0	2.0			0.5	0.96581765709959	0.3112402582962133		0.94	0.0	0.94	0.0	0.10792462897808387	0.12260505614789766	0.7672413793103449	0.8923076923076924	0.5	0.9310344827586208	0.4444444444444444	0.3	0.20298314750376267	0.5978102496709046	0.09376624152733024	0.20298314750376267	0.0	0.0	0.781810760498047	1589818751.5811853
0	100	1	50	7.0	7.0				1.0	1.0	2.0	palimpsest	cancertype	6.0	2.0			0.5	0.96581765709959	0.3112402582962133		0.94	0.0	0.94	0.0	0.10844279685776097	0.11030919783324183	0.9285714285714286	0.9846153846153848	0.75	1.0	0.8571428571428571	0.52	0.17874700140903088	0.5345897427682103	0.08450796880176502	0.17874700140903088	0.0	0.0	0.306949615478516	1589818751.5811853
0	100	1	50	47.0	6.0				1.0	1.0	2.0	palimpsest	prefit	5.0	2.0			0.5	0.96581765709959	0.3112402582962133		0.94	0.0	0.94	0.0	0.118034862691186	0.12764001400586905	0.7733990147783252	0.9230769230769232	0.5	0.9655172413793104	0.5714285714285714	0.34	0.20809920904336066	0.5513050852277139	0.08150687960189185	0.20809920904336066	0.0	0.0	0.34715485572814897	1589818751.5811853
0	100	1	50						1.0	1.0	2.0	DPClust	all		2.0			0.5	0.9682818003913888	0.3112402582962133		0.94	0.0	0.94	0.0															35.0	1582987960.9238038
0	100	1	50						1.0	1.0	2.0	PhylogicNDT	all		2.0			0.5	0.9624	0.3112402582962133		0.94	0.0	0.94	0.0															68.0	1590335597.4950566
0	100	1	50	47.0	47.0				1.0	1.0	2.0	tracksigfreq	all	21.0	1.0			1.0	0.5456755846494794	1.0		1.0	0.0	1.0	0.0	0.09839255620429653	0.08829280281856884	0.854679802955665	0.8615384615384616	0.625	0.8793103448275862	0.38461538461538464	0.38	0.11886334472452507	0.11886334472452507	1.3877787807814454e-17	0.11886334472452507	0.0	0.0	0.0292618274688721	1585236880.9764476
0	100	1	50	7.0	7.0				1.0	1.0	2.0	tracksigfreq	cancertype	6.0	1.0			1.0	0.5456755846494794	1.0		1.0	0.0	1.0	0.0	0.1067728277634003	0.08344213167348795	1.0	1.0	0.875	1.0	0.875	0.68	0.09918029503966408	0.09918029503966408	1.3877787807814454e-17	0.09918029503966408	0.0	1.0	0.0103905200958252	1585236880.9764476
0	100	1	50	65.0	7.0				1.0	1.0	2.0	tracksigfreq	prefit	7.0	1.0			1.0	0.5456755846494794	1.0		1.0	0.0	1.0	0.0	0.10182376408390273	0.10060239453771676	0.7647783251231527	0.9076923076923076	0.5	0.9482758620689656	0.5	0.18	0.14274463460741071	0.14274463460741071	0.0	0.14274463460741071	0.0	0.0	0.0292258262634277	1585236880.9764476
0	0	1	100	7.0	7.0				2.23	0.0	3.37	clonesig	cancer_type	6.0	1.0	5.549890056499862e-05		1.0	0.9999899999999999	1.0		1.0	0.0	1.0	0.0	0.08387408191911631	0.031234551022182894	0.9959016393442622	0.9692307692307692	0.6	0.9836065573770492	0.6	0.7	0.0017120140622332025	0.0017120140622332025	0.0	0.0017120140622332025	1.0	1.0	15.81377410888672	1582988005.028217
0	0	1	100	47.0	12.0				2.23	0.0	3.37	clonesig	prefit	10.0	2.0	8.615207216116005	0.4029872785848288	0.5	0.9769499472627424	0.1670834186223468		0.88	0.0	0.88	0.0	0.0693036141410668	0.06327043627553937	0.6762295081967212	0.8461538461538461	0.4	0.8688524590163934	0.18181818181818185	0.55	0.02141383811667774	0.7335442958813676	0.2314150075196531	0.02141383811667774	0.88	0.88	14.879097700119019	1582988005.028217
0	0	1	100	47.0	47.0				2.23	0.0	3.37	clonesig	all	21.0	1.0	0.00905784292331191	0.9999306172941568	1.0	0.9999899999999999	1.0		1.0	0.0	1.0	0.0	0.06894300579934835	0.060999546814049316	0.7991803278688525	0.8461538461538461	0.4	0.8688524590163934	0.18181818181818185	0.55	0.014392233217292216	0.014392233217292216	5.204170427930421e-18	0.014392233217292216	1.0	1.0	17.686783313751217	1582988005.028217
0	0	1	100	47.0	47.0				2.23	0.0	3.37	clonesig	all_nuclonal	21.0	1.0	0.00905784292331191	0.9999306172941568	1.0	0.9999899999999999	1.0		1.0	0.0	1.0	0.0	0.06894300579934835	0.060999546814049316	0.7991803278688525	0.8461538461538461	0.4	0.8688524590163934	0.18181818181818185	0.55	0.014392233217292216	0.014392233217292216	5.204170427930421e-18	0.014392233217292216	1.0	1.0	5.929428815841675	1582988005.028217
0	0	1	100						2.23	0.0	3.37	pyclone	all		4.0			1.0	0.98515007622517	0.32094998331499		0.97	0.0	0.97	0.0															163.0	1582987929.8867638
0	0	1	100						2.23	0.0	3.37	ccube	all		2.0			0.5	0.9904826025760312	0.23762300167895845		0.94	0.0	0.94	0.0															24.0	1582987936.511513
0	0	1	100	47.0	47.0				2.23	0.0	3.37	deconstructsigs	all	21.0												0.08158245056473623	0.078504778163661	0.6127049180327869	0.953846153846154	0.2	1.0	0.5	0.56	0.024200117266956037	0.024200117266956037	3.4694469519536134e-18	0.024200117266956037	1.0	1.0	3.16634583473206	1582987940.005303
0	0	1	100	7.0	7.0				2.23	0.0	3.37	deconstructsigs	cancertype	6.0												0.08209013356202086	0.07189232364197172	0.75	0.9692307692307692	0.4	1.0	0.6666666666666666	0.72	0.020331116605239674	0.020331116605239674	3.4694469519536134e-18	0.020331116605239674	1.0	1.0	0.0784339904785156	1582987940.005303
0	0	1	100	47.0	47.0				2.23	0.0	3.37	tracksig	all	21.0	1.0			1.0	0.969245631774576	1.0		1.0	0.0	1.0	0.0	0.07009082868307323	0.06223078182274154	0.7991803278688524	0.8615384615384616	0.4	0.8852459016393442	0.2	0.55	0.01419195055902367	0.01419195055902367	5.204170427930421e-18	0.01419195055902367	1.0	1.0	0.0996949672698975	1585236877.009202
0	0	1	100	7.0	7.0				2.23	0.0	3.37	tracksig	cancertype	6.0	1.0			1.0	0.969245631774576	1.0		1.0	0.0	1.0	0.0	0.08517056502851399	0.032914308049780135	0.9959016393442622	0.9846153846153848	0.6	1.0	0.75	0.75	0.0015889928560206545	0.0015889928560206545	0.0	0.0015889928560206545	1.0	1.0	0.0204312801361084	1585236877.009202
0	0	1	100	65.0	2.0				2.23	0.0	3.37	tracksig	prefit	2.0	1.0			1.0	0.969245631774576	1.0		1.0	0.0	1.0	0.0	0.09029532296756973	0.08382628693182921	0.6188524590163934	0.9384615384615383	0.2	0.9836065573770492	0.3333333333333333	0.55	0.029020530478898188	0.029020530478898188	0.0	0.029020530478898188	1.0	1.0	0.0479228496551514	1585236877.009202
0	0	1	100	47.0	47.0				2.23	0.0	3.37	palimpsest	all	21.0	2.0			0.5	0.9730608332089902	0.37570755561609176		0.98	0.0	0.98	0.0	0.12758017117693246	0.11736906663728285	0.7336065573770492	0.9384615384615383	0.2	0.9836065573770492	0.3333333333333333	0.57	0.02696407348125041	0.3331557018366175	0.042866827969751393	0.02696407348125041	0.98	0.98	0.733625888824463	1589818763.192892
0	0	1	100	7.0	7.0				2.23	0.0	3.37	palimpsest	cancertype	6.0	2.0			0.5	0.9730608332089902	0.37570755561609176		0.98	0.0	0.98	0.0	0.08243661582621664	0.06704848354319087	0.8647540983606556	0.953846153846154	0.4	0.9836065573770492	0.5	0.64	0.02164190094791241	0.20664392347796454	0.025900283154207303	0.02164190094791241	0.98	0.98	0.293175458908081	1589818763.192892
0	0	1	100	47.0	3.0				2.23	0.0	3.37	palimpsest	prefit	2.0	2.0			0.5	0.9730608332089902	0.37570755561609176		0.98	0.0	0.98	0.0	0.10832789409192084	0.10645137001933208	0.6127049180327869	0.9230769230769232	0.2	0.9672131147540984	0.25	0.56	0.02875407214631565	0.25163463364995065	0.0312032786105089	0.02875407214631565	0.98	0.98	0.304331541061401	1589818763.192892
0	0	1	100						2.23	0.0	3.37	DPClust	all		3.0			0.5	0.9891311154598824	0.28476962894218305		0.03	0.0	0.03	0.0															65.0	1582988008.1667318
0	0	1	100						2.23	0.0	3.37	PhylogicNDT	all		2.0			0.5	0.9962	0.37570755561609176		0.98	0.0	0.98	0.0															26.0	1590335597.3269458
0	0	1	100	47.0	47.0				2.23	0.0	3.37	tracksigfreq	all	21.0	1.0			1.0	0.9528330713967412	1.0		1.0	0.0	1.0	0.0	0.06890887031990423	0.06001859598421482	0.8073770491803278	0.8461538461538461	0.4	0.8688524590163934	0.18181818181818185	0.55	0.01381496852215114	0.01381496852215114	0.0	0.01381496852215114	1.0	1.0	0.0335099697113037	1585236881.7562997
0	0	1	100	7.0	7.0				2.23	0.0	3.37	tracksigfreq	cancertype	6.0	1.0			1.0	0.9528330713967412	1.0		1.0	0.0	1.0	0.0	0.08343831695486434	0.03166180643607307	0.9959016393442622	0.9692307692307692	0.6	0.9836065573770492	0.6	0.71	0.0018082643054975198	0.0018082643054975198	0.0	0.0018082643054975198	1.0	1.0	0.00874042510986328	1585236881.7562997
0	0	1	100	65.0	2.0				2.23	0.0	3.37	tracksigfreq	prefit	2.0	1.0			1.0	0.9528330713967412	1.0		1.0	0.0	1.0	0.0	0.08997984800781805	0.08296045381532073	0.6188524590163934	0.9384615384615383	0.2	0.9836065573770492	0.3333333333333333	0.55	0.028589860083451657	0.028589860083451657	3.4694469519536134e-18	0.028589860083451657	1.0	1.0	0.0346734523773193	1585236881.7562997
0	20	1	100	7.0	7.0				2.02	0.18	3.2	clonesig	cancer_type	6.0	1.0	0.0001873123212590144		1.0	0.975275871812074	1.0		1.0	0.0	1.0	0.0	0.07625734173869117	0.04538986912517354	1.0	0.953846153846154	0.5	1.0	0.8	0.69	0.022315317133713708	0.022315317133713708	3.4694469519536134e-18	0.022315317133713708	1.0	1.0	24.14603614807129	1582988034.3395877
0	20	1	100	47.0	13.0				2.02	0.18	3.2	clonesig	prefit	10.0	2.0	7.562143830115473	0.5062735822868913	0.5	0.9590704199796132	0.1222401261068822		0.79	0.0	0.79	0.0	0.07187070438341485	0.05104604770828987	0.7302955665024631	0.8307692307692308	0.375	0.8793103448275862	0.2727272727272727	0.5	0.036314942340528684	0.449008165595762	0.16809334922238806	0.036314942340528684	0.79	0.79	12.513515949249268	1582988034.3395877
0	20	1	100	47.0	47.0				2.02	0.18	3.2	clonesig	all	21.0	1.0	0.003976718445528604	0.9999827678328738	1.0	0.9752743517675638	1.0		1.0	0.0	1.0	0.0	0.07106693269671374	0.04835903534249024	0.8817733990147782	0.8153846153846154	0.375	0.8620689655172413	0.25	0.49	0.02535759481167732	0.02535759481167732	0.0	0.02535759481167732	1.0	1.0	9.157755374908447	1582988034.3395877
0	20	1	100	47.0	47.0				2.02	0.18	3.2	clonesig	all_nuclonal	21.0	1.0	0.003976718444846483	0.9999827678328788	1.0	0.9838849454172652	1.0		1.0	0.0	1.0	0.0	0.07106693269671374	0.04835903534249024	0.8817733990147782	0.8153846153846154	0.375	0.8620689655172413	0.25	0.49	0.02535759481167732	0.02535759481167732	0.0	0.02535759481167732	1.0	1.0	15.569572687149048	1582988034.3395877
0	20	1	100						2.02	0.18	3.2	pyclone	all		9.0			1.0	0.95463296539804	0.20219237714647006		0.92	0.0	0.92	0.0															169.0	1582987952.3171203
0	20	1	100						2.02	0.18	3.2	sciclone	all		1.0			1.0	0.3368286826019009	0.0		0.21	0.0	0.21	0.0															16.0	1582987955.3668232
0	20	1	100						2.02	0.18	3.2	ccube	all		2.0			0.5	0.965044216906324	0.1222401261068822		0.79	0.0	0.79	0.0															15.0	1582987959.5507324
0	20	1	100	47.0	47.0				2.02	0.18	3.2	deconstructsigs	all	21.0												0.08570425123552518	0.056475142785134026	0.7857142857142857	0.953846153846154	0.5	1.0	0.8	0.67	0.031387816901543686	0.031387816901543686	6.938893903907227e-18	0.031387816901543686	1.0	1.0	3.4081263542175297	1582987962.4532883
0	20	1	100	7.0	7.0				2.02	0.18	3.2	deconstructsigs	cancertype	6.0												0.07758755814936258	0.05123447665583314	0.7857142857142857	0.953846153846154	0.5	1.0	0.8	0.67	0.02812898078325976	0.02812898078325976	3.4694469519536134e-18	0.02812898078325976	1.0	1.0	0.0909445285797119	1582987962.4532883
0	20	1	100	47.0	47.0				2.02	0.18	3.2	tracksig	all	21.0	1.0			1.0	0.9905282477459736	1.0		1.0	0.0	1.0	0.0	0.07168812007537631	0.047016112173740084	0.8571428571428572	0.8153846153846154	0.375	0.8620689655172413	0.25	0.49	0.023954620475833962	0.023954620475833962	3.4694469519536134e-18	0.023954620475833962	1.0	1.0	0.132312059402466	1585236876.8483434
0	20	1	100	7.0	7.0				2.02	0.18	3.2	tracksig	cancertype	6.0	1.0			1.0	0.9905282477459736	1.0		1.0	0.0	1.0	0.0	0.07633001085912264	0.042916686362567916	1.0	0.953846153846154	0.5	1.0	0.8	0.69	0.019917656890336644	0.019917656890336644	3.4694469519536134e-18	0.019917656890336644	1.0	1.0	0.0240225791931152	1585236876.8483434
0	20	1	100	65.0	7.0				2.02	0.18	3.2	tracksig	prefit	6.0	1.0			1.0	0.9905282477459736	1.0		1.0	0.0	1.0	0.0	0.07521504326088649	0.05322716899369805	0.6945812807881773	0.8769230769230769	0.375	0.9310344827586208	0.375	0.26	0.029902634604956124	0.029902634604956124	3.4694469519536134e-18	0.029902634604956124	1.0	1.0	0.0638458728790283	1585236876.8483434
0	20	1	100	47.0	47.0				2.02	0.18	3.2	palimpsest	all	21.0	2.0			0.5	0.9772942311890136	0.22057449834367768		0.93	0.0	0.93	0.0	0.1294177546760944	0.10836752256993264	0.6896551724137929	0.9230769230769232	0.375	0.9827586206896552	0.6	0.53	0.048573947385232574	0.5100752523738682	0.11775068105261433	0.048573947385232574	0.93	0.93	0.7933447360992428	1589818763.0381489
0	20	1	100	7.0	7.0				2.02	0.18	3.2	palimpsest	cancertype	6.0	2.0			0.5	0.9772942311890136	0.22057449834367768		0.93	0.0	0.93	0.0	0.07734233749320311	0.05110762063741582	0.7857142857142857	0.953846153846154	0.5	1.0	0.8	0.68	0.028957115685633306	0.2831333848017603	0.06485231671571015	0.028957115685633306	0.93	0.93	0.302569150924683	1589818763.0381489
0	20	1	100	47.0	5.0				2.02	0.18	3.2	palimpsest	prefit	5.0	2.0			0.5	0.9772942311890136	0.22057449834367768		0.93	0.0	0.93	0.0	0.09014161311649793	0.06870597758857143	0.7044334975369458	0.9076923076923076	0.375	0.9655172413793104	0.5	0.52	0.03048835194554167	0.4355758781128096	0.10335687370004104	0.03048835194554167	0.93	0.93	0.361951351165771	1589818763.0381489
0	20	1	100						2.02	0.18	3.2	DPClust	all		3.0			0.0	0.9408062622309208	0.09446731334027847		0.02	0.0	0.02	0.0															65.0	1582988037.8804483
0	20	1	100						2.02	0.18	3.2	PhylogicNDT	all		2.0			0.5	0.9334	0.09064687848259194		0.63	0.0	0.63	0.0															27.0	1590335596.8139186
0	20	1	100	47.0	47.0				2.02	0.18	3.2	tracksigfreq	all	21.0	1.0			1.0	0.91910814453779	1.0		1.0	0.0	1.0	0.0	0.07110960946991261	0.04853793686189955	0.8719211822660098	0.8153846153846154	0.375	0.8620689655172413	0.25	0.49	0.0255441643037555	0.0255441643037555	0.0	0.0255441643037555	1.0	1.0	0.0337920188903809	1585236880.2832112
0	20	1	100	7.0	7.0				2.02	0.18	3.2	tracksigfreq	cancertype	6.0	1.0			1.0	0.91910814453779	1.0		1.0	0.0	1.0	0.0	0.07634036384526945	0.045297861972529184	1.0	0.953846153846154	0.5	1.0	0.8	0.69	0.02222394383983484	0.02222394383983484	1.0408340855860843e-17	0.02222394383983484	1.0	1.0	0.0129497051239014	1585236880.2832112
0	20	1	100	65.0	7.0				2.02	0.18	3.2	tracksigfreq	prefit	6.0	1.0			1.0	0.91910814453779	1.0		1.0	0.0	1.0	0.0	0.07503028132042204	0.052982502133373584	0.6921182266009852	0.8769230769230769	0.375	0.9310344827586208	0.375	0.26	0.02973809905458546	0.02973809905458546	0.0	0.02973809905458546	1.0	1.0	0.0396182537078857	1585236880.2832112
0	40	1	100	7.0	7.0				1.78	0.34	2.82	clonesig	cancer_type	6.0	1.0	1.605483453204215e-05		1.0	0.9999899999999999	1.0		1.0	0.0	1.0	0.0	0.08825194479853521	0.022793955567283652	1.0	0.9384615384615383	0.375	1.0	0.75	0.71	0.0011071654447064594	0.0011071654447064594	0.0	0.0011071654447064594	1.0	1.0	21.357122659683228	1582988028.540716
0	40	1	100	47.0	9.0				1.78	0.34	2.82	clonesig	prefit	7.0	1.0	5.82650980049948e-05		1.0	0.9999899999999999	1.0		1.0	0.0	1.0	0.0	0.08900906733010179	0.02960961591319692	0.6847290640394088	0.8923076923076924	0.375	0.9482758620689656	0.42857142857142855	0.72	0.002109540245655905	0.002109540245655905	0.0	0.002109540245655905	1.0	1.0	16.082696199417114	1582988028.540716
0	40	1	100	47.0	47.0				1.78	0.34	2.82	clonesig	all	21.0	1.0	0.003375113928996143	0.9999869458813616	1.0	0.9999899999999999	1.0		1.0	0.0	1.0	0.0	0.09035425656864994	0.03232025730712562	0.7536945812807883	0.8769230769230769	0.375	0.9310344827586208	0.375	0.72	0.002348944905751882	0.002348944905751882	0.0	0.002348944905751882	1.0	1.0	7.446167945861816	1582988028.540716
0	40	1	100	47.0	47.0				1.78	0.34	2.82	clonesig	all_nuclonal	21.0	1.0	0.003375113928996143	0.9999869458813616	1.0	0.9999899999999999	1.0		1.0	0.0	1.0	0.0	0.09035425656864994	0.03232025730712562	0.7536945812807883	0.8769230769230769	0.375	0.9310344827586208	0.375	0.72	0.002348944905751882	0.002348944905751882	0.0	0.002348944905751882	1.0	1.0	8.366873979568481	1582988028.540716
0	40	1	100						1.78	0.34	2.82	pyclone	all		2.0			1.0	0.9881748074345601	0.4650345693652258		0.99	0.0	0.99	0.0															170.0	1582987953.7594063
0	40	1	100						1.78	0.34	2.82	sciclone	all		1.0			1.0	0.37715279847395	0.0		0.38	0.0	0.38	0.0															22.0	1582987957.6203322
0	40	1	100						1.78	0.34	2.82	ccube	all		2.0			0.5	0.9851389827262078	0.1599824690070524		0.87	0.0	0.87	0.0															25.0	1582987961.022414
0	40	1	100	47.0	47.0				1.78	0.34	2.82	deconstructsigs	all	21.0												0.08387064973112404	0.029641261049197273	0.6342364532019704	0.9076923076923076	0.25	0.9827586206896552	0.5	0.63	0.004708254274347068	0.004708254274347068	0.0	0.004708254274347068	1.0	1.0	2.5019359588623	1582987964.4496088
0	40	1	100	7.0	7.0				1.78	0.34	2.82	deconstructsigs	cancertype	6.0												0.08157708425982044	0.02176069926386541	0.7142857142857143	0.9384615384615383	0.375	1.0	0.75	0.72	0.002098506348269913	0.002098506348269913	0.0	0.002098506348269913	1.0	1.0	0.0623824596405029	1582987964.4496088
0	40	1	100	47.0	47.0				1.78	0.34	2.82	tracksig	all	21.0	1.0			1.0	0.9934826341860304	1.0		1.0	0.0	1.0	0.0	0.0904622256506232	0.02929570285851764	0.7438423645320197	0.8923076923076924	0.375	0.9482758620689656	0.42857142857142855	0.71	0.002058610206021383	0.002058610206021383	0.0	0.002058610206021383	1.0	1.0	0.130907535552979	1585236876.89633
0	40	1	100	7.0	7.0				1.78	0.34	2.82	tracksig	cancertype	6.0	1.0			1.0	0.9934826341860304	1.0		1.0	0.0	1.0	0.0	0.08870765413857838	0.02221049880201143	1.0	0.9384615384615383	0.375	1.0	0.75	0.71	0.001039107824438057	0.001039107824438057	0.0	0.001039107824438057	1.0	1.0	0.021306037902832	1585236876.89633
0	40	1	100	65.0	3.0				1.78	0.34	2.82	tracksig	prefit	3.0	1.0			1.0	0.9934826341860304	1.0		1.0	0.0	1.0	0.0	0.08628708272357179	0.01955793216538353	0.7142857142857143	0.9384615384615383	0.375	1.0	0.75	0.71	0.001364190668587617	0.001364190668587617	0.0	0.001364190668587617	1.0	1.0	0.0656163692474365	1585236876.89633
0	40	1	100	47.0	47.0				1.78	0.34	2.82	palimpsest	all	21.0	2.0			0.5	0.97255112720483	0.2857763848876824		0.96	0.0	0.96	0.0	0.0902942341861189	0.05227544151092607	0.6182266009852215	0.9076923076923076	0.25	0.9827586206896552	0.5	0.63	0.003914773053415144	0.2850652871296152	0.05509402403262957	0.003914773053415144	0.96	0.96	0.8017306327819821	1589818762.9427707
0	40	1	100	7.0	7.0				1.78	0.34	2.82	palimpsest	cancertype	6.0	2.0			0.5	0.97255112720483	0.2857763848876824		0.96	0.0	0.96	0.0	0.08162991762499353	0.02076410075479514	0.7857142857142857	0.9384615384615383	0.375	1.0	0.75	0.73	0.0017646463800601309	0.0787555678963241	0.01508707780332106	0.0017646463800601309	0.96	1.0	0.305484533309937	1589818762.9427707
0	40	1	100	47.0	3.0				1.78	0.34	2.82	palimpsest	prefit	3.0	2.0			0.5	0.97255112720483	0.2857763848876824		0.96	0.0	0.96	0.0	0.08830513630910343	0.039391497509481205	0.6342364532019704	0.9076923076923076	0.25	0.9827586206896552	0.5	0.63	0.0026162024062238447	0.027736730342561744	0.004922598041068638	0.0026162024062238447	1.0	1.0	0.31650590896606395	1589818762.9427707
0	40	1	100						1.78	0.34	2.82	DPClust	all		2.0			0.5	0.9051272015655564	0.08796885733355896		0.4	0.0	0.4	0.0															62.0	1582988032.3228195
0	40	1	100						1.78	0.34	2.82	PhylogicNDT	all		2.0			0.5	0.976	0.1670834186223468		0.88	0.0	0.88	0.0															27.0	1590335598.2846467
0	40	1	100	47.0	47.0				1.78	0.34	2.82	tracksigfreq	all	21.0	1.0			1.0	0.9632476182528074	1.0		1.0	0.0	1.0	0.0	0.09024791093795274	0.03189645343347615	0.7487684729064039	0.8769230769230769	0.375	0.9310344827586208	0.375	0.71	0.0022993958088943773	0.0022993958088943773	0.0	0.0022993958088943773	1.0	1.0	0.03342604637146	1585236880.2790136
0	40	1	100	7.0	7.0				1.78	0.34	2.82	tracksigfreq	cancertype	6.0	1.0			1.0	0.9632476182528074	1.0		1.0	0.0	1.0	0.0	0.08847256140650844	0.022850362711628592	1.0	0.953846153846154	0.5	1.0	0.8	0.71	0.0010332404476767199	0.0010332404476767199	0.0	0.0010332404476767199	1.0	1.0	0.00993108749389648	1585236880.2790136
0	40	1	100	65.0	3.0				1.78	0.34	2.82	tracksigfreq	prefit	3.0	1.0			1.0	0.9632476182528074	1.0		1.0	0.0	1.0	0.0	0.08745058606168718	0.02278548820148911	0.7142857142857143	0.9384615384615383	0.375	1.0	0.75	0.71	0.001520878186679453	0.001520878186679453	0.0	0.001520878186679453	1.0	1.0	0.0369958877563477	1585236880.2790136
0	60	1	100	7.0	7.0				1.38	0.69	2.41	clonesig	cancer_type	6.0	1.0	5.441525991045637e-05		1.0	0.9999899999999999	1.0		1.0	0.0	1.0	0.0	0.09506236163207543	0.03260885620510733	0.9918032786885246	0.9846153846153848	0.8	0.9836065573770492	0.6666666666666666	0.82	0.0023061414769305344	0.0023061414769305344	0.0	0.0023061414769305344	1.0	1.0	6.225880861282349	1582988084.0565758
0	60	1	100	47.0	13.0				1.38	0.69	2.41	clonesig	prefit	9.0	1.0	0.0001531057414467796	0.9999268585673168	1.0	0.9999899999999999	1.0		1.0	0.0	1.0	0.0	0.08858501794162076	0.049454057235432586	0.8176229508196722	0.8461538461538461	0.4	0.8688524590163934	0.18181818181818185	0.6	0.008149744063732811	0.008149744063732811	0.0	0.008149744063732811	1.0	1.0	6.725470542907715	1582988084.0565758
0	60	1	100	47.0	47.0				1.38	0.69	2.41	clonesig	all	21.0	1.0	0.006197954388198923	0.9999634817174716	1.0	0.9999899999999999	1.0		1.0	0.0	1.0	0.0	0.08799137402784303	0.04940460487309432	0.8688524590163935	0.8461538461538461	0.4	0.8688524590163934	0.18181818181818185	0.6	0.008130186213599067	0.008130186213599067	0.0	0.008130186213599067	1.0	1.0	5.22869348526001	1582988084.0565758
0	60	1	100	47.0	47.0				1.38	0.69	2.41	clonesig	all_nuclonal	21.0	1.0	0.006197954388881044	0.9999634817174649	1.0	0.9999899999999999	1.0		1.0	0.0	1.0	0.0	0.08799137402784303	0.04940460487309432	0.8688524590163935	0.8461538461538461	0.4	0.8688524590163934	0.18181818181818185	0.6	0.008130186213599067	0.008130186213599067	0.0	0.008130186213599067	1.0	1.0	6.599259853363037	1582988084.0565758
0	60	1	100						1.38	0.69	2.41	pyclone	all		2.0			1.0	0.99116614758948	0.4650345693652258		0.99	0.0	0.99	0.0															213.0	1582988039.4190965
0	60	1	100						1.38	0.69	2.41	sciclone	all		1.0			1.0	0.3111269547377231	0.0		0.72	0.0	0.72	0.0															38.0	1582988042.5008392
0	60	1	100						1.38	0.69	2.41	ccube	all		1.0			1.0	1.0	1.0		1.0	0.0	1.0	0.0															37.0	1582988045.667012
0	60	1	100	47.0	47.0				1.38	0.69	2.41	deconstructsigs	all	21.0												0.08738551774061007	0.08793592624015288	0.6127049180327869	0.9230769230769232	0.2	0.9672131147540984	0.25	0.55	0.020447635001691004	0.020447635001691004	3.4694469519536134e-18	0.020447635001691004	1.0	1.0	3.1008121967315696	1582988048.578489
0	60	1	100	7.0	7.0				1.38	0.69	2.41	deconstructsigs	cancertype	6.0												0.09223685536477767	0.07866224436700002	0.8688524590163934	0.9692307692307692	0.6	0.9836065573770492	0.6	0.8	0.012419246005267335	0.012419246005267335	5.204170427930421e-18	0.012419246005267335	1.0	1.0	0.146423816680908	1582988048.578489
0	60	1	100	47.0	47.0				1.38	0.69	2.41	tracksig	all	21.0	1.0			1.0	0.9992933222670878	1.0		1.0	0.0	1.0	0.0	0.08911872465494565	0.04875391743061661	0.8688524590163935	0.8461538461538461	0.4	0.8688524590163934	0.18181818181818185	0.6	0.008107289541242957	0.008107289541242957	0.0	0.008107289541242957	1.0	1.0	0.11803150177002	1585236878.61582
0	60	1	100	7.0	7.0				1.38	0.69	2.41	tracksig	cancertype	6.0	1.0			1.0	0.9992933222670878	1.0		1.0	0.0	1.0	0.0	0.09436678107664392	0.03500435036684372	0.9918032786885246	0.9846153846153848	0.8	0.9836065573770492	0.6666666666666666	0.82	0.002852108812977594	0.002852108812977594	0.0	0.002852108812977594	1.0	1.0	0.017716646194458	1585236878.61582
0	60	1	100	65.0	4.0				1.38	0.69	2.41	tracksig	prefit	3.0	1.0			1.0	0.9992933222670878	1.0		1.0	0.0	1.0	0.0	0.09566651656252073	0.07120176577437032	0.7336065573770492	0.9384615384615383	0.4	0.9672131147540984	0.4	0.6	0.017451561812515615	0.017451561812515615	3.4694469519536134e-18	0.017451561812515615	1.0	1.0	0.0630438327789307	1585236878.61582
0	60	1	100	47.0	47.0				1.38	0.69	2.41	palimpsest	all	21.0	2.0			0.5	0.9868460315913804	0.4650345693652258		0.99	0.0	0.99	0.0	0.1112303928866608	0.14926117274470566	0.6004098360655739	0.9230769230769232	0.2	0.9672131147540984	0.25	0.55	0.028292885622059564	0.9624514377501028	0.09294760236331126	0.028292885622059564	0.99	0.99	0.937115907669067	1589818774.072839
0	60	1	100	7.0	7.0				1.38	0.69	2.41	palimpsest	cancertype	6.0	2.0			0.5	0.9868460315913804	0.4650345693652258		0.99	0.0	0.99	0.0	0.08770601153523473	0.07522859827829179	0.8688524590163934	0.9692307692307692	0.6	0.9836065573770492	0.6	0.78	0.007421700158789291	0.7869008986138974	0.07755720099487705	0.007421700158789291	0.99	0.99	0.324228048324585	1589818774.072839
0	60	1	100	47.0	3.0				1.38	0.69	2.41	palimpsest	prefit	3.0	2.0			0.5	0.9868460315913804	0.4650345693652258		0.99	0.0	0.99	0.0	0.1308929900939944	0.1493586771392829	0.6127049180327869	0.9230769230769232	0.2	0.9672131147540984	0.25	0.55	0.04221923509949066	0.7825022035348521	0.07365722534971812	0.04221923509949066	0.99	0.99	0.355165481567383	1589818774.072839
0	60	1	100						1.38	0.69	2.41	DPClust	all		4.0			0.0	0.9539999999999998	0.1077109049679877		0.18	0.0	0.18	0.0															69.0	1582988087.2383835
0	60	1	100						1.38	0.69	2.41	PhylogicNDT	all		1.0			1.0	1.0	1.0		1.0	0.0	1.0	0.0															32.0	1590335596.8282244
0	60	1	100	47.0	47.0				1.38	0.69	2.41	tracksigfreq	all	21.0	1.0			1.0	0.7533274525921756	1.0		1.0	0.0	1.0	0.0	0.08817940813668093	0.049310206377609016	0.8647540983606556	0.8461538461538461	0.4	0.8688524590163934	0.18181818181818185	0.6	0.008095503393147574	0.008095503393147574	0.0	0.008095503393147574	1.0	1.0	0.0317287445068359	1585236882.6034093
0	60	1	100	7.0	7.0				1.38	0.69	2.41	tracksigfreq	cancertype	6.0	1.0			1.0	0.7533274525921756	1.0		1.0	0.0	1.0	0.0	0.09512130298109599	0.032474724933450334	0.9959016393442622	0.9846153846153848	0.8	0.9836065573770492	0.6666666666666666	0.83	0.00228543966833128	0.00228543966833128	0.0	0.00228543966833128	1.0	1.0	0.00856900215148926	1585236882.6034093
0	60	1	100	65.0	4.0				1.38	0.69	2.41	tracksigfreq	prefit	3.0	1.0			1.0	0.7533274525921756	1.0		1.0	0.0	1.0	0.0	0.09583059503058804	0.0715219788808577	0.7336065573770492	0.9384615384615383	0.4	0.9672131147540984	0.4	0.6	0.017460582541168668	0.017460582541168668	0.0	0.017460582541168668	1.0	1.0	0.03611159324646	1585236882.6034093
0	80	1	100	7.0	7.0				1.11	0.89	2.1	clonesig	cancer_type	6.0	1.0	0.0001790297480965819		1.0	0.9999899999999999	1.0		1.0	0.0	1.0	0.0	0.060381386248005924	0.036794560235482734	1.0	0.953846153846154	0.5	1.0	0.8	0.85	0.007281334431963327	0.007281334431963327	0.0	0.007281334431963327	1.0	1.0	4.605301856994629	1582987970.9435322
0	80	1	100	47.0	9.0				1.11	0.89	2.1	clonesig	prefit	7.0	1.0	0.00023055005067362797		1.0	0.9999899999999999	1.0		1.0	0.0	1.0	0.0	0.05816569009844931	0.03821897263022892	0.7549261083743842	0.8923076923076924	0.375	0.9482758620689656	0.42857142857142855	0.74	0.007637857037095186	0.007637857037095186	0.0	0.007637857037095186	1.0	1.0	3.8100645542144775	1582987970.9435322
0	80	1	100	47.0	47.0				1.11	0.89	2.1	clonesig	all	21.0	1.0	0.005744206857116296	0.9999678900763048	1.0	0.9999899999999999	1.0		1.0	0.0	1.0	0.0	0.05790165617329843	0.037631434705586615	0.916256157635468	0.9076923076923076	0.5	0.9482758620689656	0.5	0.75	0.007478426805654692	0.007478426805654692	0.0	0.007478426805654692	1.0	1.0	6.331416130065918	1582987970.9435322
0	80	1	100	47.0	47.0				1.11	0.89	2.1	clonesig	all_nuclonal	21.0	1.0	0.005744206856661549	0.9999678900763092	1.0	0.9999899999999999	1.0		1.0	0.0	1.0	0.0	0.05790165617329843	0.037631434705586615	0.916256157635468	0.9076923076923076	0.5	0.9482758620689656	0.5	0.75	0.007478426805654692	0.007478426805654692	0.0	0.007478426805654692	1.0	1.0	6.3391475677490225	1582987970.9435322
0	80	1	100						1.11	0.89	2.1	pyclone	all		2.0			1.0	0.99203209390283	0.4650345693652258		0.99	0.0	0.99	0.0															161.0	1582987930.8133078
0	80	1	100						1.11	0.89	2.1	sciclone	all		1.0			1.0	0.34263433559516604	0.0		0.9	0.0	0.9	0.0															13.0	1582987934.3142812
0	80	1	100						1.11	0.89	2.1	ccube	all		1.0			1.0	1.0	1.0		1.0	0.0	1.0	0.0															14.0	1582987936.5576909
0	80	1	100	47.0	47.0				1.11	0.89	2.1	deconstructsigs	all	21.0												0.06496013540200866	0.038050348848506166	0.7142857142857143	0.9384615384615383	0.375	1.0	0.75	0.76	0.01002416677368112	0.01002416677368112	0.0	0.01002416677368112	1.0	1.0	5.692484140396121	1582987939.4858704
0	80	1	100	7.0	7.0				1.11	0.89	2.1	deconstructsigs	cancertype	6.0												0.06151115945845244	0.0391333277882903	0.7857142857142857	0.953846153846154	0.5	1.0	0.8	0.76	0.008203057878172326	0.008203057878172326	0.0	0.008203057878172326	1.0	1.0	0.150837898254395	1582987939.4858704
0	80	1	100	47.0	47.0				1.11	0.89	2.1	tracksig	all	21.0	1.0			1.0	0.9770459507846792	1.0		1.0	0.0	1.0	0.0	0.058429251143845326	0.040736339475419985	0.9064039408866996	0.8769230769230769	0.375	0.9310344827586208	0.375	0.74	0.009598161094437785	0.009598161094437785	0.0	0.009598161094437785	1.0	1.0	0.108463764190674	1585236878.0958252
0	80	1	100	7.0	7.0				1.11	0.89	2.1	tracksig	cancertype	6.0	1.0			1.0	0.9770459507846792	1.0		1.0	0.0	1.0	0.0	0.06078660999852791	0.035112159412322284	1.0	0.9692307692307692	0.625	1.0	0.8333333333333334	0.87	0.0066184258111102725	0.0066184258111102725	0.0	0.0066184258111102725	1.0	1.0	0.0184895992279053	1585236878.0958252
0	80	1	100	65.0	4.0				1.11	0.89	2.1	tracksig	prefit	4.0	1.0			1.0	0.9770459507846792	1.0		1.0	0.0	1.0	0.0	0.061027796634650425	0.04406326941758501	0.7093596059113301	0.9230769230769232	0.375	0.9827586206896552	0.6	0.74	0.00820622363379575	0.00820622363379575	0.0	0.00820622363379575	1.0	1.0	0.0471916198730469	1585236878.0958252
0	80	1	100	47.0	47.0				1.11	0.89	2.1	palimpsest	all	21.0	2.0			0.5	0.9711126479089336	0.2857763848876824		0.96	0.0	0.96	0.0	0.08095112933451311	0.08188278655234697	0.7820197044334974	0.9384615384615383	0.375	1.0	0.75	0.74	0.010849275365975686	0.23927561912942	0.04476223888240168	0.010849275365975686	0.96	0.96	0.816509485244751	1589818773.556825
0	80	1	100	7.0	7.0				1.11	0.89	2.1	palimpsest	cancertype	6.0	2.0			0.5	0.9711126479089336	0.2857763848876824		0.96	0.0	0.96	0.0	0.06404015794019091	0.052875463573542364	0.9285714285714286	0.953846153846154	0.5	1.0	0.8	0.81	0.009071599251469165	0.4435878882564677	0.0851474554391964	0.009071599251469165	0.96	0.96	0.30622935295105	1589818773.556825
0	80	1	100	47.0	3.0				1.11	0.89	2.1	palimpsest	prefit	3.0	2.0			0.5	0.9711126479089336	0.2857763848876824		0.96	0.0	0.96	0.0	0.08482743076107055	0.08591016511803627	0.7142857142857143	0.9384615384615383	0.375	1.0	0.75	0.75	0.011006877668275905	0.27603581909052555	0.05193485388435876	0.011006877668275905	0.96	0.96	0.318890333175659	1589818773.556825
0	80	1	100						1.11	0.89	2.1	DPClust	all		3.0			0.5	0.9326849315068492	0.14675587857472616		0.14	0.0	0.14	0.0															62.0	1582987973.8034549
0	80	1	100						1.11	0.89	2.1	PhylogicNDT	all		2.0			0.5	0.9895	0.3223212361495306		0.97	0.0	0.97	0.0															28.0	1590335597.2358882
0	80	1	100	47.0	47.0				1.11	0.89	2.1	tracksigfreq	all	21.0	1.0			1.0	0.7231438342455515	1.0		1.0	0.0	1.0	0.0	0.05791741618262156	0.037849636379801065	0.9113300492610836	0.8769230769230769	0.375	0.9310344827586208	0.375	0.74	0.007575791620984095	0.007575791620984095	0.0	0.007575791620984095	1.0	1.0	0.0276973247528076	1585236881.8531144
0	80	1	100	7.0	7.0				1.11	0.89	2.1	tracksigfreq	cancertype	6.0	1.0			1.0	0.7231438342455515	1.0		1.0	0.0	1.0	0.0	0.06042271202390258	0.036381011339854906	1.0	0.9692307692307692	0.625	1.0	0.8333333333333334	0.85	0.007137921766436906	0.007137921766436906	0.0	0.007137921766436906	1.0	1.0	0.0107061862945557	1585236881.8531144
0	80	1	100	65.0	4.0				1.11	0.89	2.1	tracksigfreq	prefit	4.0	1.0			1.0	0.7231438342455515	1.0		1.0	0.0	1.0	0.0	0.06037412685467389	0.04128534813625428	0.7068965517241379	0.9230769230769232	0.375	0.9827586206896552	0.6	0.74	0.00809624847202195	0.00809624847202195	0.0	0.00809624847202195	1.0	1.0	0.0305116176605225	1585236881.8531144
0	100	1	100	7.0	7.0				1.0	1.0	2.0	clonesig	cancer_type	6.0	1.0	2.497652531019412e-06		1.0	0.9999899999999999	1.0		1.0	0.0	1.0	0.0	0.09379631757585287	0.02533483378777546	1.0	0.953846153846154	0.5	1.0	0.8	0.74	0.008345883885228833	0.008345883885228833	0.0	0.008345883885228833	1.0	1.0	3.1756553649902344	1582988023.391188
0	100	1	100	47.0	12.0				1.0	1.0	2.0	clonesig	prefit	7.0	1.0	7.911082570899453e-05		1.0	0.9999899999999999	1.0		1.0	0.0	1.0	0.0	0.07893734127610896	0.04923620163934781	0.5665024630541869	0.8	0.25	0.8620689655172413	0.18181818181818185	0.3	0.0384679189185122	0.0384679189185122	0.0	0.0384679189185122	1.0	1.0	3.526717185974121	1582988023.391188
0	100	1	100	47.0	47.0				1.0	1.0	2.0	clonesig	all	21.0	1.0	0.002949784284737689	0.9999896077471344	1.0	0.9999899999999999	1.0		1.0	0.0	1.0	0.0	0.07887373752599586	0.049265897369423765	0.6724137931034483	0.8	0.25	0.8620689655172413	0.18181818181818185	0.3	0.038386362597912616	0.038386362597912616	0.0	0.038386362597912616	1.0	1.0	4.743238687515259	1582988023.391188
0	100	1	100	47.0	47.0				1.0	1.0	2.0	clonesig	all_nuclonal	21.0	1.0	0.002949784284737689	0.9999896077471344	1.0	0.9999899999999999	1.0		1.0	0.0	1.0	0.0	0.07887373752599586	0.049265897369423765	0.6724137931034483	0.8	0.25	0.8620689655172413	0.18181818181818185	0.3	0.038386362597912616	0.038386362597912616	0.0	0.038386362597912616	1.0	1.0	4.7119390964508066	1582988023.391188
0	100	1	100						1.0	1.0	2.0	pyclone	all		5.0			0.5	0.9844776648951	0.21791678593743816		0.93	0.0	0.93	0.0															200.0	1582987987.3678916
0	100	1	100						1.0	1.0	2.0	sciclone	all		1.0			1.0	0.3909657176877728	1.0		1.0	0.0	1.0	0.0															34.0	1582987990.08067
0	100	1	100	47.0	47.0				1.0	1.0	2.0	deconstructsigs	all	21.0												0.09544313262709447	0.05181544039161964	0.5467980295566502	0.8615384615384616	0.125	0.9482758620689656	0.2	0.27	0.04724467461022341	0.04724467461022341	1.3877787807814454e-17	0.04724467461022341	1.0	1.0	2.7629644870758097	1582987996.4883735
0	100	1	100	7.0	7.0				1.0	1.0	2.0	deconstructsigs	cancertype	6.0												0.09539692516535007	0.03567578676221192	0.7857142857142857	0.953846153846154	0.5	1.0	0.8	0.65	0.02048118947302924	0.02048118947302924	0.0	0.02048118947302924	1.0	1.0	0.131446599960327	1582987996.4883735
0	100	1	100	47.0	47.0				1.0	1.0	2.0	tracksig	all	21.0	1.0			1.0	0.987786364808456	1.0		1.0	0.0	1.0	0.0	0.07959629556448443	0.050456839131850784	0.6748768472906403	0.8153846153846154	0.25	0.8793103448275862	0.2	0.3	0.03788661684556671	0.03788661684556671	6.938893903907227e-18	0.03788661684556671	1.0	1.0	0.133505344390869	1585236877.487033
0	100	1	100	7.0	7.0				1.0	1.0	2.0	tracksig	cancertype	6.0	1.0			1.0	0.987786364808456	1.0		1.0	0.0	1.0	0.0	0.09387284087490268	0.024637529583136617	1.0	0.953846153846154	0.5	1.0	0.8	0.73	0.008041685455149605	0.008041685455149605	0.0	0.008041685455149605	1.0	1.0	0.02420973777771	1585236877.487033
0	100	1	100	65.0	6.0				1.0	1.0	2.0	tracksig	prefit	4.0	1.0			1.0	0.987786364808456	1.0		1.0	0.0	1.0	0.0	0.08486972665971135	0.058742306602382006	0.5320197044334974	0.8307692307692308	0.125	0.913793103448276	0.14285714285714285	0.25	0.0554042975794935	0.0554042975794935	6.938893903907227e-18	0.0554042975794935	0.0	1.0	0.0709178447723389	1585236877.487033
0	100	1	100	47.0	47.0				1.0	1.0	2.0	palimpsest	all	21.0	2.0			0.5	0.9704707225732166	0.2857763848876824		0.96	0.0	0.96	0.0	0.09308232352397228	0.05786753347878891	0.5172413793103448	0.8615384615384616	0.125	0.9482758620689656	0.2	0.26	0.046430844367460034	0.6898240537622965	0.12607880535912008	0.046430844367460034	0.96	0.96	0.8949298858642579	1589818773.3920748
0	100	1	100	7.0	7.0				1.0	1.0	2.0	palimpsest	cancertype	6.0	2.0			0.5	0.9704707225732166	0.2857763848876824		0.96	0.0	0.96	0.0	0.09768252414880124	0.03753779043935379	0.8571428571428572	0.9384615384615383	0.375	1.0	0.75	0.64	0.019489385555959138	0.5519455115594606	0.10433966553021153	0.019489385555959138	0.96	0.96	0.31888437271118203	1589818773.3920748
0	100	1	100	47.0	3.0				1.0	1.0	2.0	palimpsest	prefit	2.0	2.0			0.5	0.9704707225732166	0.2857763848876824		0.96	0.0	0.96	0.0	0.09914823353019968	0.04788689130209006	0.5541871921182266	0.8769230769230769	0.125	0.9655172413793104	0.25	0.23	0.033386173118347906	0.4607884005986938	0.08375338978046319	0.033386173118347906	0.96	0.96	0.336583614349365	1589818773.3920748
0	100	1	100						1.0	1.0	2.0	DPClust	all		3.0			0.0	0.8948767123287681	0.06659563023685905		0.45	0.0	0.45	0.0															67.0	1582988026.2043583
0	100	1	100						1.0	1.0	2.0	PhylogicNDT	all		2.0			0.5	0.9753	0.15998246900705235		0.87	0.0	0.87	0.0															30.0	1590335597.6819367
0	100	1	100	47.0	47.0				1.0	1.0	2.0	tracksigfreq	all	21.0	1.0			1.0	0.7811438563136989	1.0		1.0	0.0	1.0	0.0	0.07886173544777206	0.04918782880547656	0.6748768472906403	0.8	0.25	0.8620689655172413	0.18181818181818185	0.3	0.0382739629490173	0.0382739629490173	6.938893903907227e-18	0.0382739629490173	1.0	1.0	0.0350744724273682	1585236881.2827704
0	100	1	100	7.0	7.0				1.0	1.0	2.0	tracksigfreq	cancertype	6.0	1.0			1.0	0.7811438563136989	1.0		1.0	0.0	1.0	0.0	0.09375343003136934	0.025327855882643083	1.0	0.953846153846154	0.5	1.0	0.8	0.76	0.008386790754531082	0.008386790754531082	0.0	0.008386790754531082	1.0	1.0	0.0120754241943359	1585236881.2827704
0	100	1	100	65.0	6.0				1.0	1.0	2.0	tracksigfreq	prefit	4.0	1.0			1.0	0.7811438563136989	1.0		1.0	0.0	1.0	0.0	0.08476434712330347	0.0603623614825386	0.5320197044334974	0.8307692307692308	0.125	0.913793103448276	0.14285714285714285	0.25	0.05746336904168393	0.05746336904168393	6.938893903907227e-18	0.05746336904168393	0.0	1.0	0.0440230369567871	1585236881.2827704
0	0	1	300	7.0	7.0				2.27	0.0	3.466666666666667	clonesig	cancer_type	6.0	1.0	0.00027904773196496535		1.0	0.9999899999999999	1.0		1.0	0.0	1.0	0.0	0.042156217485227486	0.02904670901055456	1.0	0.9692307692307692	0.625	1.0	0.8333333333333334	0.7666666666666667	0.0067051741913629614	0.0067051741913629614	0.0	0.0067051741913629614	1.0	1.0	59.764405012130744	1582988828.2506108
0	0	1	300	47.0	11.0				2.27	0.0	3.466666666666667	clonesig	prefit	8.0	1.0	0.0008148607648763573	0.9751376017356664	1.0	0.9999899999999999	1.0		1.0	0.0	1.0	0.0	0.039190334991223263	0.030113019190821544	0.915024630541872	0.9230769230769232	0.625	0.9482758620689656	0.5555555555555556	0.74	0.007142739133646603	0.007142739133646603	0.0	0.007142739133646603	1.0	1.0	64.30348038673401	1582988828.2506108
0	0	1	300	47.0	47.0				2.27	0.0	3.466666666666667	clonesig	all	21.0	1.0	0.007179924691627094	0.9999841811541174	1.0	0.9999899999999999	1.0		1.0	0.0	1.0	0.0	0.03881367629169858	0.03089362749947733	0.9729064039408868	0.9076923076923076	0.75	0.913793103448276	0.5	0.7033333333333334	0.0075447175625983345	0.0075447175625983345	0.0	0.0075447175625983345	1.0	1.0	59.82362198829651	1582988828.2506108
0	0	1	300	47.0	47.0				2.27	0.0	3.466666666666667	clonesig	all_nuclonal	21.0	1.0	0.007179924690717598	0.9999841811541212	1.0	0.9999899999999999	1.0		1.0	0.0	1.0	0.0	0.03881367629169858	0.03089362749947733	0.9729064039408868	0.9076923076923076	0.75	0.913793103448276	0.5	0.7033333333333334	0.0075447175625983345	0.0075447175625983345	0.0	0.0075447175625983345	1.0	1.0	32.363705396652215	1582988828.2506108
0	0	1	300						2.27	0.0	3.466666666666667	pyclone	all		5.0			0.5	0.96932643441096	0.12219638285967148		0.9166666666666666	0.0	0.9166666666666666	0.0															521.0	1582988589.4361022
0	0	1	300						2.27	0.0	3.466666666666667	ccube	all		1.0			1.0	1.0	1.0		1.0	0.0	1.0	0.0															149.0	1582988596.1041892
0	0	1	300	47.0	47.0				2.27	0.0	3.466666666666667	deconstructsigs	all	21.0												0.04983673282018631	0.03354382126176657	0.7857142857142857	0.953846153846154	0.5	1.0	0.8	0.6766666666666666	0.007601227558269641	0.007601227558269641	0.0	0.007601227558269641	1.0	1.0	4.48824262619019	1582988598.1621132
0	0	1	300	7.0	7.0				2.27	0.0	3.466666666666667	deconstructsigs	cancertype	6.0												0.04341393035157429	0.027969432844069376	0.8571428571428572	0.9692307692307692	0.625	1.0	0.8333333333333334	0.7633333333333333	0.006257321943821004	0.006257321943821004	0.0	0.006257321943821004	1.0	1.0	0.379498958587646	1582988598.1621132
0	0	1	300	47.0	47.0				2.27	0.0	3.466666666666667	tracksig	all	21.0	1.0			1.0	0.9962713907894248	1.0		1.0	0.0	1.0	0.0	0.039107660985659966	0.031736650667456755	0.9532019704433498	0.9230769230769232	0.75	0.9310344827586208	0.5454545454545454	0.6766666666666666	0.00783008354834236	0.00783008354834236	0.0	0.00783008354834236	1.0	1.0	0.26752758026123	1585236906.4995506
0	0	1	300	7.0	7.0				2.27	0.0	3.466666666666667	tracksig	cancertype	6.0	1.0			1.0	0.9962713907894248	1.0		1.0	0.0	1.0	0.0	0.04265053845014531	0.02793301521679044	1.0	0.9692307692307692	0.625	1.0	0.8333333333333334	0.7566666666666667	0.006110533158790178	0.006110533158790178	0.0	0.006110533158790178	1.0	1.0	0.0423483848571777	1585236906.4995506
0	0	1	300	65.0	4.0				2.27	0.0	3.466666666666667	tracksig	prefit	4.0	1.0			1.0	0.9962713907894248	1.0		1.0	0.0	1.0	0.0	0.05997370782185441	0.05669921064397144	0.7857142857142857	0.953846153846154	0.5	1.0	0.8	0.6766666666666666	0.02098812189128452	0.02098812189128452	0.0	0.02098812189128452	1.0	1.0	0.221039772033691	1585236906.4995506
0	0	1	300	47.0	47.0				2.27	0.0	3.466666666666667	palimpsest	all	21.0	2.0			0.5	0.9770828363694216	0.16001625370426695		0.95	0.0	0.95	0.0	0.06776774227491354	0.05594576763354206	0.852216748768473	0.953846153846154	0.5	1.0	0.8	0.67	0.008253328973792162	0.10188428272003347	0.020406393268359847	0.008253328973792162	0.95	0.95	0.8783080577850341	1589818775.1438713
0	0	1	300	7.0	7.0				2.27	0.0	3.466666666666667	palimpsest	cancertype	6.0	2.0			0.5	0.9770828363694216	0.16001625370426695		0.95	0.0	0.95	0.0	0.04263895657677656	0.02694829166577979	0.9285714285714286	0.9692307692307692	0.625	1.0	0.8333333333333334	0.7533333333333333	0.005732855709055461	0.07311676984416726	0.014685983606758712	0.005732855709055461	0.95	1.0	0.34241223335266097	1589818775.1438713
0	0	1	300	47.0	4.0				2.27	0.0	3.466666666666667	palimpsest	prefit	4.0	2.0			0.5	0.9770828363694216	0.16001625370426695		0.95	0.0	0.95	0.0	0.08587060564922093	0.07294938013826913	0.7857142857142857	0.953846153846154	0.5	1.0	0.8	0.6766666666666666	0.03011231879880372	0.08795365230897799	0.012606226376524124	0.03011231879880372	0.95	1.0	0.35821843147277793	1589818775.1438713
0	0	1	300						2.27	0.0	3.466666666666667	DPClust	all		2.0			0.5	0.8945075016307901	0.051182252872490015		0.5066666666666667	0.0	0.5066666666666667	0.0															200.0	1582988832.7737052
0	0	1	300						2.27	0.0	3.466666666666667	PhylogicNDT	all		2.0			0.5	0.9714	0.09653818224538008		0.87	0.0	0.87	0.0															63.0	1590335599.5828714
0	0	1	300	47.0	47.0				2.27	0.0	3.466666666666667	tracksigfreq	all	21.0	1.0			1.0	0.9502901829679864	1.0		1.0	0.0	1.0	0.0	0.0387027131835196	0.030957034736948073	0.9704433497536946	0.9076923076923076	0.75	0.913793103448276	0.5	0.68	0.00758318676152503	0.00758318676152503	0.0	0.00758318676152503	1.0	1.0	0.156805515289307	1585236914.2055953
0	0	1	300	7.0	7.0				2.27	0.0	3.466666666666667	tracksigfreq	cancertype	6.0	1.0			1.0	0.9502901829679864	1.0		1.0	0.0	1.0	0.0	0.042220230289557535	0.029070342153645762	1.0	0.9692307692307692	0.625	1.0	0.8333333333333334	0.7666666666666667	0.006697482919519549	0.006697482919519549	0.0	0.006697482919519549	1.0	1.0	0.0213849544525146	1585236914.2055953
0	0	1	300	65.0	4.0				2.27	0.0	3.466666666666667	tracksigfreq	prefit	4.0	1.0			1.0	0.9502901829679864	1.0		1.0	0.0	1.0	0.0	0.06007425855052303	0.05684428046319071	0.7857142857142857	0.953846153846154	0.5	1.0	0.8	0.6766666666666666	0.021111442292160557	0.021111442292160557	0.0	0.021111442292160557	1.0	1.0	0.112271308898926	1585236914.2055953
0	20	1	300	7.0	7.0				1.99	0.21666666666666667	3.1366666666666667	clonesig	cancer_type	6.0	1.0	0.0006253168830880894		1.0	0.9987026004333148	1.0		1.0	0.0	1.0	0.0	0.05479741126158613	0.04334434909360063	1.0	0.9846153846153848	0.7142857142857143	1.0	0.8333333333333334	0.7766666666666666	0.0073177345123695	0.0073177345123695	0.0	0.0073177345123695	1.0	1.0	39.055510759353645	1582988996.0162444
0	20	1	300	47.0	10.0				1.99	0.21666666666666667	3.1366666666666667	clonesig	prefit	6.0	1.0	0.0005571837555180537		1.0	0.9987080191987316	1.0		1.0	0.0	1.0	0.0	0.052239732923613065	0.0391713750027402	0.9096045197740114	0.9692307692307692	0.7142857142857143	0.9830508474576272	0.7142857142857143	0.7766666666666666	0.005198336377519208	0.005198336377519208	0.0	0.005198336377519208	1.0	1.0	96.12471961975098	1582988996.0162444
0	20	1	300	47.0	47.0				1.99	0.21666666666666667	3.1366666666666667	clonesig	all	21.0	1.0	0.006461056485932204	0.9999869993138067	1.0	0.9987084298767316	1.0		1.0	0.0	1.0	0.0	0.050867796256125405	0.03830576920574925	0.9519774011299434	0.9076923076923076	0.7142857142857143	0.9152542372881356	0.4545454545454545	0.7366666666666667	0.004650505225116342	0.004650505225116342	0.0	0.004650505225116342	1.0	1.0	58.78989243507385	1582988996.0162444
0	20	1	300	47.0	47.0				1.99	0.21666666666666667	3.1366666666666667	clonesig	all_nuclonal	21.0	1.0	0.006461056485932204	0.9999869993138067	1.0	0.9999899999999999	1.0		1.0	0.0	1.0	0.0	0.050867796256125405	0.03830576920574925	0.9519774011299434	0.9076923076923076	0.7142857142857143	0.9152542372881356	0.4545454545454545	0.7366666666666667	0.004650505225116342	0.004650505225116342	0.0	0.004650505225116342	1.0	1.0	31.61048984527588	1582988996.0162444
0	20	1	300						1.99	0.21666666666666667	3.1366666666666667	pyclone	all		5.0			0.5	0.97625513224997	0.14114094389989293		0.9366666666666666	0.0	0.9366666666666666	0.0															666.0	1582988746.627331
0	20	1	300						1.99	0.21666666666666667	3.1366666666666667	sciclone	all		1.0			1.0	0.30175579276634257	0.0		0.22666666666666666	0.0	0.22666666666666666	0.0															9.0	1582988750.0676932
0	20	1	300						1.99	0.21666666666666667	3.1366666666666667	ccube	all		2.0			0.5	0.9753127231277192	0.09653818224538006		0.87	0.0	0.87	0.0															112.0	1582988752.8157406
0	20	1	300	47.0	47.0				1.99	0.21666666666666667	3.1366666666666667	deconstructsigs	all	21.0												0.059701150447216286	0.05539104823638501	0.7457627118644068	0.9230769230769232	0.14285714285714285	1.0	0.5	0.6666666666666666	0.005004047192098793	0.005004047192098793	0.0	0.005004047192098793	1.0	1.0	4.83866953849792	1582988755.683213
0	20	1	300	7.0	7.0				1.99	0.21666666666666667	3.1366666666666667	deconstructsigs	cancertype	6.0												0.0529253425793447	0.04185716974662112	0.9166666666666669	0.9846153846153848	0.7142857142857143	1.0	0.8333333333333334	0.7733333333333333	0.004284794502819822	0.004284794502819822	0.0	0.004284794502819822	1.0	1.0	0.169529914855957	1582988755.683213
0	20	1	300	47.0	47.0				1.99	0.21666666666666667	3.1366666666666667	tracksig	all	21.0	1.0			1.0	0.9979669634006816	1.0		1.0	0.0	1.0	0.0	0.05085108950248357	0.04096034537985877	0.9435028248587571	0.9076923076923076	0.7142857142857143	0.9152542372881356	0.4545454545454545	0.6733333333333333	0.005404737246969105	0.005404737246969105	0.0	0.005404737246969105	1.0	1.0	0.254840850830078	1585236901.6934156
0	20	1	300	7.0	7.0				1.99	0.21666666666666667	3.1366666666666667	tracksig	cancertype	6.0	1.0			1.0	0.9979669634006816	1.0		1.0	0.0	1.0	0.0	0.05509374092977146	0.04338001389495474	1.0	0.9846153846153848	0.7142857142857143	1.0	0.8333333333333334	0.78	0.007349640319509909	0.007349640319509909	0.0	0.007349640319509909	1.0	1.0	0.0545711517333984	1585236901.6934156
0	20	1	300	65.0	5.0				1.99	0.21666666666666667	3.1366666666666667	tracksig	prefit	5.0	1.0			1.0	0.9979669634006816	1.0		1.0	0.0	1.0	0.0	0.055577026160280985	0.04398922902714845	0.9166666666666669	0.9846153846153848	0.7142857142857143	1.0	0.8333333333333334	0.78	0.008208112992808547	0.008208112992808547	0.0	0.008208112992808547	1.0	1.0	0.274337291717529	1585236901.6934156
0	20	1	300	47.0	47.0				1.99	0.21666666666666667	3.1366666666666667	palimpsest	all	21.0	2.0			0.5	0.9671472972440665	0.15020387412363356		0.9433333333333334	0.0	0.9433333333333334	0.0	0.09154564562185674	0.04736747090835067	0.7415254237288135	0.9384615384615383	0.42857142857142855	0.9830508474576272	0.6	0.6633333333333333	0.005036524138250287	0.05333050220314528	0.011165788679258394	0.005036524138250287	0.9433333333333334	1.0	1.03890156745911	1589818775.2597492
0	20	1	300	7.0	7.0				1.99	0.21666666666666667	3.1366666666666667	palimpsest	cancertype	6.0	2.0			0.5	0.9671472972440665	0.15020387412363356		0.9433333333333334	0.0	0.9433333333333334	0.0	0.053440254224447176	0.03629321097058556	1.0	0.9846153846153848	0.7142857142857143	1.0	0.8333333333333334	0.7666666666666667	0.004845810191807076	0.06261958632680943	0.013357561364263243	0.004845810191807076	0.9433333333333334	1.0	0.3705155849456789	1589818775.2597492
0	20	1	300	47.0	4.0				1.99	0.21666666666666667	3.1366666666666667	palimpsest	prefit	4.0	2.0			0.5	0.9671472972440665	0.15020387412363356		0.9433333333333334	0.0	0.9433333333333334	0.0	0.08827538450167338	0.059251598922537424	0.7401129943502825	0.9384615384615383	0.42857142857142855	0.9830508474576272	0.6	0.67	0.02550171276193025	0.04271868619750519	0.003980643027992253	0.02550171276193025	1.0	1.0	0.3886044025421141	1589818775.2597492
0	20	1	300						1.99	0.21666666666666667	3.1366666666666667	DPClust	all		4.0			0.0	0.902459230267448	0.04690667364578551		0.013333333333333334	0.0	0.013333333333333334	0.0															218.0	1582989000.3856049
0	20	1	300						1.99	0.21666666666666667	3.1366666666666667	PhylogicNDT	all		3.0			0.0	0.9592	0.09532824879106888		0.87	0.0	0.87	0.0															91.0	1590335598.2891164
0	20	1	300	47.0	47.0				1.99	0.21666666666666667	3.1366666666666667	tracksigfreq	all	21.0	1.0			1.0	0.9291337279125954	1.0		1.0	0.0	1.0	0.0	0.05086651097232355	0.038807943362038806	0.9519774011299434	0.9076923076923076	0.7142857142857143	0.9152542372881356	0.4545454545454545	0.7233333333333334	0.004842343577022179	0.004842343577022179	0.0	0.004842343577022179	1.0	1.0	0.15186882019043	1585236907.877074
0	20	1	300	7.0	7.0				1.99	0.21666666666666667	3.1366666666666667	tracksigfreq	cancertype	6.0	1.0			1.0	0.9291337279125954	1.0		1.0	0.0	1.0	0.0	0.05473189904082993	0.04343427393590863	1.0	0.9846153846153848	0.7142857142857143	1.0	0.8333333333333334	0.7766666666666666	0.00732362547758736	0.00732362547758736	0.0	0.00732362547758736	1.0	1.0	0.0295240879058838	1585236907.877074
0	20	1	300	65.0	5.0				1.99	0.21666666666666667	3.1366666666666667	tracksigfreq	prefit	5.0	1.0			1.0	0.9291337279125954	1.0		1.0	0.0	1.0	0.0	0.0548963965849483	0.04355549831364317	0.9166666666666669	0.9846153846153848	0.7142857142857143	1.0	0.8333333333333334	0.7766666666666666	0.007459707413370653	0.007459707413370653	0.0	0.007459707413370653	1.0	1.0	0.111861944198608	1585236907.877074
0	40	1	300	7.0	7.0				1.7	0.4233333333333333	2.806666666666666	clonesig	cancer_type	6.0	2.0	5.1418505009660285	0.2212332526191922	0.5	0.9862394243502904	0.3296728446936225		0.99	0.0	0.99	0.0	0.060755462391429926	0.034976314339725166	1.0	0.9692307692307692	0.625	1.0	0.8333333333333334	0.6866666666666666	0.0133915511849666	0.3871950677183764	0.03719298028970195	0.0133915511849666	0.99	0.99	70.57694387435912	1582988728.5310097
0	40	1	300	47.0	18.0				1.7	0.4233333333333333	2.806666666666666	clonesig	prefit	12.0	2.0	4.762189261677122	0.9403109659794526	0.5	0.9856102463678494	0.24715533514524804		0.98	0.0	0.98	0.0	0.051826367485350855	0.04982917761868645	0.8004926108374385	0.8153846153846154	0.625	0.8275862068965517	0.3125	0.4133333333333333	0.031210305684581607	0.2388818941868107	0.029074022390312076	0.031210305684581607	0.98	0.98	68.1162269115448	1582988728.5310097
0	40	1	300	47.0	47.0				1.7	0.4233333333333333	2.806666666666666	clonesig	all	21.0	1.0	0.013315332726051564	0.9999501394973208	1.0	0.9832507610540716	1.0		1.0	0.0	1.0	0.0	0.051788252767354805	0.04936832684635351	0.8522167487684729	0.7692307692307693	0.625	0.7758620689655172	0.2631578947368421	0.4266666666666667	0.02987055242135062	0.02987055242135062	0.0	0.02987055242135062	1.0	1.0	31.07998251914978	1582988728.5310097
0	40	1	300	47.0	47.0				1.7	0.4233333333333333	2.806666666666666	clonesig	all_nuclonal	21.0	1.0	0.013315332726051564	0.9999501394973208	1.0	0.9866371559925528	1.0		1.0	0.0	1.0	0.0	0.051788252767354805	0.04936832684635351	0.8522167487684729	0.7692307692307693	0.625	0.7758620689655172	0.2631578947368421	0.4266666666666667	0.02987055242135062	0.02987055242135062	0.0	0.02987055242135062	1.0	1.0	28.806524991989136	1582988728.5310097
0	40	1	300						1.7	0.4233333333333333	2.806666666666666	pyclone	all		9.0			1.0	0.9820881198580032	0.21563697321951544		0.9733333333333334	0.0	0.9733333333333334	0.0															539.0	1582988498.3897986
0	40	1	300						1.7	0.4233333333333333	2.806666666666666	sciclone	all		5.0			0.0	0.3829130909349564	0.0		0.01	0.0	0.01	0.0															12.0	1582988502.4889026
0	40	1	300						1.7	0.4233333333333333	2.806666666666666	ccube	all		2.0			0.5	0.9734063504143621	0.09939354171885753		0.8766666666666667	0.0	0.8766666666666667	0.0															30.0	1582988506.2375004
0	40	1	300	47.0	47.0				1.7	0.4233333333333333	2.806666666666666	deconstructsigs	all	21.0												0.058313156038643225	0.037061832780864674	0.7820197044334974	0.9384615384615383	0.5	0.9827586206896552	0.6666666666666666	0.5633333333333334	0.018531189834707584	0.018531189834707584	0.0	0.018531189834707584	1.0	1.0	2.59825253486633	1582988509.672429
0	40	1	300	7.0	7.0				1.7	0.4233333333333333	2.806666666666666	deconstructsigs	cancertype	6.0												0.05714755651073716	0.02812705060523019	0.8571428571428572	0.9692307692307692	0.625	1.0	0.8333333333333334	0.6933333333333334	0.006936567546508843	0.006936567546508843	0.0	0.006936567546508843	1.0	1.0	0.30468535423278803	1582988509.672429
0	40	1	300	47.0	47.0				1.7	0.4233333333333333	2.806666666666666	tracksig	all	21.0	1.0			1.0	0.9906899069247987	1.0		1.0	0.0	1.0	0.0	0.05484088843638416	0.05293990148007822	0.8201970443349754	0.7384615384615385	0.625	0.7413793103448276	0.2380952380952381	0.4066666666666667	0.03455034255007339	0.03455034255007339	0.0	0.03455034255007339	1.0	1.0	0.211655378341675	1585236901.2896636
0	40	1	300	7.0	7.0				1.7	0.4233333333333333	2.806666666666666	tracksig	cancertype	6.0	1.0			1.0	0.9906899069247987	1.0		1.0	0.0	1.0	0.0	0.06199246456098741	0.036725941088467585	1.0	0.9692307692307692	0.625	1.0	0.8333333333333334	0.69	0.01563136678162902	0.01563136678162902	0.0	0.01563136678162902	1.0	1.0	0.0334134101867676	1585236901.2896636
0	40	1	300	65.0	5.0				1.7	0.4233333333333333	2.806666666666666	tracksig	prefit	5.0	1.0			1.0	0.9906899069247987	1.0		1.0	0.0	1.0	0.0	0.08093460428711069	0.0876486875632446	0.6970443349753696	0.9076923076923076	0.375	0.9655172413793104	0.5	0.4133333333333333	0.06000734631204874	0.06000734631204874	0.0	0.06000734631204874	0.0	1.0	0.155908823013306	1585236901.2896636
0	40	1	300	47.0	47.0				1.7	0.4233333333333333	2.806666666666666	palimpsest	all	21.0	2.0			0.5	0.9710436686450064	0.13817351416072135		0.9333333333333332	0.0	0.9333333333333332	0.0	0.09641209638760724	0.1065171128088736	0.6798029556650246	0.9076923076923076	0.375	0.9655172413793104	0.5	0.43666666666666665	0.04694988780971532	0.17756724689142	0.03258169376326432	0.04694988780971532	0.9333333333333332	0.9333333333333332	0.8479735851287841	1589818775.5809126
0	40	1	300	7.0	7.0				1.7	0.4233333333333333	2.806666666666666	palimpsest	cancertype	6.0	2.0			0.5	0.9710436686450064	0.13817351416072135		0.9333333333333332	0.0	0.9333333333333332	0.0	0.05772493391166369	0.029478590982564414	0.9285714285714286	0.9692307692307692	0.625	1.0	0.8333333333333334	0.6633333333333333	0.008846058178070049	0.10986047303888803	0.02519742210230846	0.008846058178070049	0.9333333333333332	0.9333333333333332	0.345531940460205	1589818775.5809126
0	40	1	300	47.0	4.0				1.7	0.4233333333333333	2.806666666666666	palimpsest	prefit	4.0	2.0			0.5	0.9710436686450064	0.13817351416072135		0.9333333333333332	0.0	0.9333333333333332	0.0	0.07598939472247404	0.07052107896050046	0.7044334975369458	0.9230769230769232	0.375	0.9827586206896552	0.6	0.43333333333333335	0.019000409260560347	0.03236348374289466	0.003333336423122437	0.019000409260560347	1.0	1.0	0.3562300205230711	1589818775.5809126
0	40	1	300						1.7	0.4233333333333333	2.806666666666666	DPClust	all		4.0			0.0	0.9713398564905378	0.07886822417074912		0.07666666666666666	0.0	0.07666666666666666	0.0															203.0	1582988732.300256
0	40	1	300						1.7	0.4233333333333333	2.806666666666666	PhylogicNDT	all		3.0			0.0	0.9685333333333334	0.09835428365925868		0.8766666666666667	0.0	0.8766666666666667	0.0															66.0	1590335598.7196996
0	40	1	300	47.0	47.0				1.7	0.4233333333333333	2.806666666666666	tracksigfreq	all	21.0	1.0			1.0	0.9549740858656472	1.0		1.0	0.0	1.0	0.0	0.05149754814867963	0.04933591511252598	0.8201970443349753	0.7384615384615385	0.5	0.7586206896551724	0.21052631578947367	0.4066666666666667	0.029811559081052375	0.029811559081052375	3.4694469519536134e-18	0.029811559081052375	1.0	1.0	0.10692834854126	1585236907.5771632
0	40	1	300	7.0	7.0				1.7	0.4233333333333333	2.806666666666666	tracksigfreq	cancertype	6.0	1.0			1.0	0.9549740858656472	1.0		1.0	0.0	1.0	0.0	0.06049847300507274	0.034629624238143836	1.0	0.9692307692307692	0.625	1.0	0.8333333333333334	0.6933333333333334	0.012935108622577851	0.012935108622577851	1.7347234759768067e-18	0.012935108622577851	1.0	1.0	0.0180826187133789	1585236907.5771632
0	40	1	300	65.0	5.0				1.7	0.4233333333333333	2.806666666666666	tracksigfreq	prefit	5.0	1.0			1.0	0.9549740858656472	1.0		1.0	0.0	1.0	0.0	0.0806035774537307	0.08613618916257278	0.6970443349753696	0.9076923076923076	0.375	0.9655172413793104	0.5	0.4133333333333333	0.05660891104381605	0.05660891104381605	6.938893903907227e-18	0.05660891104381605	0.0	1.0	0.141337156295776	1585236907.5771632
0	60	1	300	7.0	7.0				1.42	0.6533333333333333	2.473333333333333	clonesig	cancer_type	6.0	1.0	1.9840148524963297e-05		1.0	0.9999899999999999	1.0		1.0	0.0	1.0	0.0	0.045092660056906216	0.01921434348455016	1.0	0.9846153846153848	0.75	1.0	0.8571428571428571	0.6766666666666666	0.0035676918094502685	0.0035676918094502685	0.0	0.0035676918094502685	1.0	1.0	70.32286167144775	1582988753.1757896
0	60	1	300	47.0	14.0				1.42	0.6533333333333333	2.473333333333333	clonesig	prefit	9.0	1.0	0.0003960027752327733	0.9999220742374748	1.0	0.9999899999999999	1.0		1.0	0.0	1.0	0.0	0.040930190466662165	0.02970625925215245	0.9014778325123152	0.9076923076923076	0.75	0.913793103448276	0.5	0.5833333333333334	0.008957072305830538	0.008957072305830538	0.0	0.008957072305830538	1.0	1.0	41.82030606269837	1582988753.1757896
0	60	1	300	47.0	47.0				1.42	0.6533333333333333	2.473333333333333	clonesig	all	21.0	1.0	0.013598325859675242	0.9999481530603019	1.0	0.9999899999999999	1.0		1.0	0.0	1.0	0.0	0.04087401685149642	0.030467562497161427	0.9384236453201972	0.8307692307692308	0.625	0.8448275862068966	0.3333333333333333	0.59	0.009524264572564722	0.009524264572564722	0.0	0.009524264572564722	1.0	1.0	42.81968283653259	1582988753.1757896
0	60	1	300	47.0	47.0				1.42	0.6533333333333333	2.473333333333333	clonesig	all_nuclonal	21.0	1.0	0.013598325860584737	0.9999481530602956	1.0	0.9999899999999999	1.0		1.0	0.0	1.0	0.0	0.04087401685149642	0.030467562497161427	0.9384236453201972	0.8307692307692308	0.625	0.8448275862068966	0.3333333333333333	0.59	0.009524264572564722	0.009524264572564722	0.0	0.009524264572564722	1.0	1.0	35.496819972991936	1582988753.1757896
0	60	1	300						1.42	0.6533333333333333	2.473333333333333	pyclone	all		7.0			0.5	0.9790836872299834	0.14072192517105253		0.9366666666666666	0.0	0.9366666666666666	0.0															496.0	1582988533.6533628
0	60	1	300						1.42	0.6533333333333333	2.473333333333333	sciclone	all		3.0			0.0	0.3563737032559141	0.0		0.01	0.0	0.01	0.0															61.0	1582988537.8480558
0	60	1	300						1.42	0.6533333333333333	2.473333333333333	ccube	all		2.0			0.5	0.9750081711622468	0.09939354171885753		0.8766666666666667	0.0	0.8766666666666667	0.0															70.0	1582988543.6808767
0	60	1	300	47.0	47.0				1.42	0.6533333333333333	2.473333333333333	deconstructsigs	all	21.0												0.04743182010472608	0.0378434401742768	0.7857142857142857	0.953846153846154	0.5	1.0	0.8	0.6366666666666667	0.015758401015665502	0.015758401015665502	0.0	0.015758401015665502	1.0	1.0	3.5990586280822794	1582988547.4015486
0	60	1	300	7.0	7.0				1.42	0.6533333333333333	2.473333333333333	deconstructsigs	cancertype	6.0												0.045689536654585715	0.036439119533419516	0.7857142857142857	0.953846153846154	0.5	1.0	0.8	0.64	0.014601983747585147	0.014601983747585147	1.7347234759768067e-18	0.014601983747585147	1.0	1.0	0.161322355270386	1582988547.4015486
0	60	1	300	47.0	47.0				1.42	0.6533333333333333	2.473333333333333	tracksig	all	21.0	1.0			1.0	0.9997079561219582	1.0		1.0	0.0	1.0	0.0	0.042285375962085994	0.03175904075624696	0.9458128078817734	0.8769230769230769	0.875	0.8620689655172413	0.4375	0.5666666666666667	0.01082088773178047	0.01082088773178047	0.0	0.01082088773178047	1.0	1.0	0.210961818695068	1585236903.8182616
0	60	1	300	7.0	7.0				1.42	0.6533333333333333	2.473333333333333	tracksig	cancertype	6.0	1.0			1.0	0.9997079561219582	1.0		1.0	0.0	1.0	0.0	0.04568171141355186	0.0145253579911846	1.0	0.9846153846153848	0.75	1.0	0.8571428571428571	0.6966666666666667	0.0021856851005127576	0.0021856851005127576	0.0	0.0021856851005127576	1.0	1.0	0.0406150817871094	1585236903.8182616
0	60	1	300	65.0	5.0				1.42	0.6533333333333333	2.473333333333333	tracksig	prefit	5.0	1.0			1.0	0.9997079561219582	1.0		1.0	0.0	1.0	0.0	0.04942237983774332	0.03877812103181539	0.7820197044334974	0.9384615384615383	0.5	0.9827586206896552	0.6666666666666666	0.6	0.01419714615201828	0.01419714615201828	0.0	0.01419714615201828	1.0	1.0	0.21717286109924305	1585236903.8182616
0	60	1	300	47.0	47.0				1.42	0.6533333333333333	2.473333333333333	palimpsest	all	21.0	2.0			0.5	0.961250069094621	0.12559828401251236		0.92	0.0	0.92	0.0	0.06738511164022801	0.06553981014566469	0.7635467980295567	0.953846153846154	0.5	1.0	0.8	0.6533333333333333	0.020783705537836598	0.06424424571254594	0.011790548988390059	0.020783705537836598	0.92	1.0	0.8545255661010741	1589818775.6693013
0	60	1	300	7.0	7.0				1.42	0.6533333333333333	2.473333333333333	palimpsest	cancertype	6.0	2.0			0.5	0.961250069094621	0.12559828401251236		0.92	0.0	0.92	0.0	0.044524426004601735	0.03506256911979245	0.9285714285714286	0.9692307692307692	0.625	1.0	0.8333333333333334	0.6366666666666667	0.012674554895673151	0.05017143496366494	0.010172648558351715	0.012674554895673151	0.92	1.0	0.34624433517456105	1589818775.6693013
0	60	1	300	47.0	4.0				1.42	0.6533333333333333	2.473333333333333	palimpsest	prefit	4.0	2.0			0.5	0.961250069094621	0.12559828401251236		0.92	0.0	0.92	0.0	0.04521847244522542	0.038123529063420494	0.7857142857142857	0.953846153846154	0.5	1.0	0.8	0.64	0.013888955714251085	0.0582452591130751	0.012033563459297814	0.013888955714251085	0.92	1.0	0.3548920154571529	1589818775.6693013
0	60	1	300						1.42	0.6533333333333333	2.473333333333333	DPClust	all		3.0			0.0	0.8963184522445969	0.0		0.48	0.0	0.48	0.0															191.0	1582988756.097522
0	60	1	300						1.42	0.6533333333333333	2.473333333333333	PhylogicNDT	all		2.0			0.5	0.9640000000000001	0.089125070628946		0.85	0.0	0.85	0.0															64.0	1590335598.5524282
0	60	1	300	47.0	47.0				1.42	0.6533333333333333	2.473333333333333	tracksigfreq	all	21.0	1.0			1.0	0.8768631766017924	1.0		1.0	0.0	1.0	0.0	0.04062893047224304	0.02951515769779478	0.9433497536945812	0.8615384615384616	0.75	0.8620689655172413	0.4	0.5866666666666667	0.008986261724301281	0.008986261724301281	0.0	0.008986261724301281	1.0	1.0	0.177796125411987	1585236910.1473708
0	60	1	300	7.0	7.0				1.42	0.6533333333333333	2.473333333333333	tracksigfreq	cancertype	6.0	1.0			1.0	0.8768631766017924	1.0		1.0	0.0	1.0	0.0	0.04515731892734693	0.01922861504270296	1.0	0.9846153846153848	0.75	1.0	0.8571428571428571	0.68	0.003564917571022286	0.003564917571022286	0.0	0.003564917571022286	1.0	1.0	0.0219573974609375	1585236910.1473708
0	60	1	300	65.0	5.0				1.42	0.6533333333333333	2.473333333333333	tracksigfreq	prefit	5.0	1.0			1.0	0.8768631766017924	1.0		1.0	0.0	1.0	0.0	0.05126510955302338	0.04176217760018222	0.7820197044334974	0.9384615384615383	0.5	0.9827586206896552	0.6666666666666666	0.6166666666666667	0.015406231574010996	0.015406231574010996	1.7347234759768067e-18	0.015406231574010996	1.0	1.0	0.13558387756347698	1585236910.1473708
0	80	1	300	7.0	7.0				1.24	0.7766666666666666	2.2066666666666666	clonesig	cancer_type	6.0	1.0	2.89974341285415e-05		1.0	0.9999899999999999	1.0		1.0	0.0	1.0	0.0	0.05300218714092002	0.02894981765137435	1.0	1.0	0.875	1.0	0.875	0.72	0.006794976343310277	0.006794976343310277	0.0	0.006794976343310277	1.0	1.0	31.15915489196777	1582988946.941489
0	80	1	300	47.0	14.0				1.24	0.7766666666666666	2.2066666666666666	clonesig	prefit	8.0	1.0	0.0006884071963213501	0.977104333196378	1.0	0.9999899999999999	1.0		1.0	0.0	1.0	0.0	0.05221031214113494	0.03400725476332088	0.8990147783251231	0.8769230769230769	0.625	0.8965517241379308	0.4166666666666667	0.5866666666666667	0.009150136081606752	0.009150136081606752	0.0	0.009150136081606752	1.0	1.0	41.541839599609375	1582988946.941489
0	80	1	300	47.0	47.0				1.24	0.7766666666666666	2.2066666666666666	clonesig	all	21.0	1.0	0.00454787422404479	0.9999932346443804	1.0	0.9999899999999999	1.0		1.0	0.0	1.0	0.0	0.05244755334745722	0.034245405530525644	0.9384236453201972	0.8615384615384616	0.625	0.8793103448275862	0.38461538461538464	0.5733333333333334	0.009283210414115284	0.009283210414115284	0.0	0.009283210414115284	1.0	1.0	38.539480209350586	1582988946.941489
0	80	1	300	47.0	47.0				1.24	0.7766666666666666	2.2066666666666666	clonesig	all_nuclonal	21.0	1.0	0.00454787422404479	0.9999932346443804	1.0	0.9999899999999999	1.0		1.0	0.0	1.0	0.0	0.05244755334745722	0.034245405530525644	0.9384236453201972	0.8615384615384616	0.625	0.8793103448275862	0.38461538461538464	0.5733333333333334	0.009283210414115284	0.009283210414115284	0.0	0.009283210414115284	1.0	1.0	101.62951636314392	1582988946.941489
0	80	1	300						1.24	0.7766666666666666	2.2066666666666666	pyclone	all		14.0			0.5	0.9864571128826	0.1637126974093353		0.9533333333333334	0.0	0.9533333333333334	0.0															650.0	1582988709.8210893
0	80	1	300						1.24	0.7766666666666666	2.2066666666666666	sciclone	all		4.0			0.0	0.3359640091571072	0.0		0.03	0.0	0.03	0.0															29.0	1582988712.8167324
0	80	1	300						1.24	0.7766666666666666	2.2066666666666666	ccube	all		2.0			0.5	0.9855717575994348	0.13148082083979065		0.9266666666666666	0.0	0.9266666666666666	0.0															86.0	1582988715.7858706
0	80	1	300	47.0	47.0				1.24	0.7766666666666666	2.2066666666666666	deconstructsigs	all	21.0												0.05735646000186345	0.026598613889014053	0.852216748768473	0.953846153846154	0.625	0.9827586206896552	0.7142857142857143	0.5933333333333334	0.004444484018056971	0.004444484018056971	0.0	0.004444484018056971	1.0	1.0	8.25903844833374	1582988717.941818
0	80	1	300	7.0	7.0				1.24	0.7766666666666666	2.2066666666666666	deconstructsigs	cancertype	6.0												0.05098702346901426	0.02015743777607719	0.9285714285714286	0.9846153846153848	0.75	1.0	0.8571428571428571	0.7266666666666667	0.003097081181897332	0.003097081181897332	0.0	0.003097081181897332	1.0	1.0	0.246399164199829	1582988717.941818
0	80	1	300	47.0	47.0				1.24	0.7766666666666666	2.2066666666666666	tracksig	all	21.0	1.0			1.0	0.9896299536279316	1.0		1.0	0.0	1.0	0.0	0.05513970311098796	0.04017680344380657	0.9236453201970444	0.8461538461538461	0.625	0.8620689655172413	0.35714285714285715	0.6	0.012913361026371415	0.012913361026371415	0.0	0.012913361026371415	1.0	1.0	0.266076326370239	1585236901.1127894
0	80	1	300	7.0	7.0				1.24	0.7766666666666666	2.2066666666666666	tracksig	cancertype	6.0	1.0			1.0	0.9896299536279316	1.0		1.0	0.0	1.0	0.0	0.05407741094345562	0.03260707154077342	1.0	0.9846153846153848	0.75	1.0	0.8571428571428571	0.7333333333333333	0.008654224783527066	0.008654224783527066	0.0	0.008654224783527066	1.0	1.0	0.0403079986572266	1585236901.1127894
0	80	1	300	65.0	6.0				1.24	0.7766666666666666	2.2066666666666666	tracksig	prefit	5.0	1.0			1.0	0.9896299536279316	1.0		1.0	0.0	1.0	0.0	0.05559409400406193	0.038781551379304495	0.8472906403940887	0.953846153846154	0.625	0.9827586206896552	0.7142857142857143	0.5666666666666667	0.009450078350278113	0.009450078350278113	0.0	0.009450078350278113	1.0	1.0	0.187496662139893	1585236901.1127894
0	80	1	300	47.0	47.0				1.24	0.7766666666666666	2.2066666666666666	palimpsest	all	21.0	2.0			0.5	0.9617387024234952	0.15489622011193022		0.9466666666666668	0.0	0.9466666666666668	0.0	0.06953577804649774	0.06307296701765923	0.8448275862068967	0.9384615384615383	0.5	0.9827586206896552	0.6666666666666666	0.5466666666666666	0.021359807954695945	0.18946777627584252	0.03777341117702314	0.021359807954695945	0.9466666666666668	0.9466666666666668	0.989343166351318	1589818775.9446447
0	80	1	300	7.0	7.0				1.24	0.7766666666666666	2.2066666666666666	palimpsest	cancertype	6.0	2.0			0.5	0.9617387024234952	0.15489622011193022		0.9466666666666668	0.0	0.9466666666666668	0.0	0.057811668010534764	0.04596736937070918	1.0	0.9692307692307692	0.625	1.0	0.8333333333333334	0.68	0.019734767776332096	0.08010343019445032	0.013564677097103656	0.019734767776332096	0.9466666666666668	1.0	0.359825611114502	1589818775.9446447
0	80	1	300	47.0	6.0				1.24	0.7766666666666666	2.2066666666666666	palimpsest	prefit	6.0	2.0			0.5	0.9617387024234952	0.15489622011193022		0.9466666666666668	0.0	0.9466666666666668	0.0	0.06332791064275939	0.042875436276697036	0.8497536945812809	0.953846153846154	0.625	0.9827586206896552	0.7142857142857143	0.5666666666666667	0.013205774683140327	0.0924874521400263	0.01781438102721016	0.013205774683140327	0.9466666666666668	1.0	0.4108269214630129	1589818775.9446447
0	80	1	300						1.24	0.7766666666666666	2.2066666666666666	DPClust	all		3.0			0.0	0.9065766470971948	0.04108201684743056		0.37333333333333335	0.0	0.37333333333333335	0.0															205.0	1582988949.6156526
0	80	1	300						1.24	0.7766666666666666	2.2066666666666666	PhylogicNDT	all		2.0			0.5	0.9816666666666668	0.13148082083979065		0.9266666666666666	0.0	0.9266666666666666	0.0															80.0	1590335599.1114028
0	80	1	300	47.0	47.0				1.24	0.7766666666666666	2.2066666666666666	tracksigfreq	all	21.0	1.0			1.0	0.724242326427399	1.0		1.0	0.0	1.0	0.0	0.05238010094917935	0.033700789111411875	0.9310344827586208	0.8461538461538461	0.625	0.8620689655172413	0.35714285714285715	0.6066666666666667	0.008982624289623709	0.008982624289623709	0.0	0.008982624289623709	1.0	1.0	0.13284039497375502	1585236907.1276312
0	80	1	300	7.0	7.0				1.24	0.7766666666666666	2.2066666666666666	tracksigfreq	cancertype	6.0	1.0			1.0	0.724242326427399	1.0		1.0	0.0	1.0	0.0	0.05296675620466386	0.028891762030061493	1.0	1.0	0.875	1.0	0.875	0.72	0.006769884361226053	0.006769884361226053	0.0	0.006769884361226053	1.0	1.0	0.0156435966491699	1585236907.1276312
0	80	1	300	65.0	6.0				1.24	0.7766666666666666	2.2066666666666666	tracksigfreq	prefit	5.0	1.0			1.0	0.724242326427399	1.0		1.0	0.0	1.0	0.0	0.05476241840175673	0.03564582333822141	0.8448275862068967	0.953846153846154	0.625	0.9827586206896552	0.7142857142857143	0.52	0.00812235853176657	0.00812235853176657	0.0	0.00812235853176657	1.0	1.0	0.0859522819519043	1585236907.1276312
0	100	1	300	7.0	7.0				1.0	1.0	2.0	clonesig	cancer_type	6.0	1.0	2.7545649572857652e-05		1.0	0.9920401737020776	1.0		1.0	0.0	1.0	0.0	0.05921125732058645	0.02385995415916471	1.0	0.9846153846153848	0.75	1.0	0.8571428571428571	0.7266666666666667	0.00476224111785184	0.00476224111785184	0.0	0.00476224111785184	1.0	1.0	13.868818283081055	1582988524.5536938
0	100	1	300	47.0	15.0				1.0	1.0	2.0	clonesig	prefit	10.0	1.0	0.0002606501439004205	0.9999998660032148	1.0	0.9920401037522362	1.0		1.0	0.0	1.0	0.0	0.057484086052500424	0.03237671013857372	0.9778325123152708	0.9230769230769232	0.875	0.913793103448276	0.5384615384615384	0.5766666666666667	0.008881536925822275	0.008881536925822275	0.0	0.008881536925822275	1.0	1.0	11.958073139190676	1582988524.5536938
0	100	1	300	47.0	47.0				1.0	1.0	2.0	clonesig	all	21.0	1.0	0.015485942994928337	0.9999339959402088	1.0	0.9920401210931284	1.0		1.0	0.0	1.0	0.0	0.057599821627676275	0.03373254653129582	0.9704433497536944	0.8769230769230769	0.875	0.8620689655172413	0.4375	0.5533333333333333	0.009636026415173473	0.009636026415173473	0.0	0.009636026415173473	1.0	1.0	9.657300233840944	1582988524.5536938
0	100	1	300	47.0	47.0				1.0	1.0	2.0	clonesig	all_nuclonal	21.0	1.0	0.015485942994928337	0.9999339959402088	1.0	0.9920401210931284	1.0		1.0	0.0	1.0	0.0	0.057599821627676275	0.03373254653129582	0.9704433497536944	0.8769230769230769	0.875	0.8620689655172413	0.4375	0.5533333333333333	0.009636026415173473	0.009636026415173473	0.0	0.009636026415173473	1.0	1.0	9.648108959197998	1582988524.5536938
0	100	1	300						1.0	1.0	2.0	pyclone	all		4.0			0.5	0.9801321283974732	0.1279536493624392		0.9233333333333332	0.0	0.9233333333333332	0.0															500.0	1582988455.5967245
0	100	1	300						1.0	1.0	2.0	sciclone	all		1.0			1.0	0.3794229995823639	0.4692974351428991		0.9966666666666668	0.0	0.9966666666666668	0.0															52.0	1582988458.0503724
0	100	1	300	47.0	47.0				1.0	1.0	2.0	deconstructsigs	all	21.0												0.07258478841627666	0.056037881834249854	0.6945812807881774	0.9076923076923076	0.375	0.9655172413793104	0.5	0.5433333333333333	0.02286287418868826	0.02286287418868826	0.0	0.02286287418868826	1.0	1.0	3.88634562492371	1582988462.3890538
0	100	1	300	7.0	7.0				1.0	1.0	2.0	deconstructsigs	cancertype	6.0												0.06451065896672477	0.04369039411400003	0.8571428571428572	0.9076923076923076	0.125	1.0	0.5	0.71	0.014118929445993243	0.014118929445993243	1.7347234759768067e-18	0.014118929445993243	1.0	1.0	0.452846765518188	1582988462.3890538
0	100	1	300	47.0	47.0				1.0	1.0	2.0	tracksig	all	21.0	1.0			1.0	0.9965246322861958	1.0		1.0	0.0	1.0	0.0	0.058176811125012176	0.03050292172907936	0.9729064039408866	0.8923076923076924	0.875	0.8793103448275862	0.4666666666666667	0.58	0.007765286132444427	0.007765286132444427	0.0	0.007765286132444427	1.0	1.0	0.240548372268677	1585236901.2093735
0	100	1	300	7.0	7.0				1.0	1.0	2.0	tracksig	cancertype	6.0	1.0			1.0	0.9965246322861958	1.0		1.0	0.0	1.0	0.0	0.06024831291457109	0.02073999935724223	1.0	0.9846153846153848	0.75	1.0	0.8571428571428571	0.7366666666666667	0.0036311113782613313	0.0036311113782613313	0.0	0.0036311113782613313	1.0	1.0	0.0566554069519043	1585236901.2093735
0	100	1	300	65.0	5.0				1.0	1.0	2.0	tracksig	prefit	4.0	1.0			1.0	0.9965246322861958	1.0		1.0	0.0	1.0	0.0	0.07225506551480908	0.04301948668185472	0.7795566502463054	0.9384615384615383	0.5	0.9827586206896552	0.6666666666666666	0.59	0.014146502214379188	0.014146502214379188	0.0	0.014146502214379188	1.0	1.0	0.22996783256530806	1585236901.2093735
0	100	1	300	47.0	47.0				1.0	1.0	2.0	palimpsest	all	21.0	2.0			0.5	0.9640904831737732	0.12559828401251236		0.92	0.0	0.92	0.0	0.1289606179857797	0.10487127546329923	0.6724137931034483	0.9230769230769232	0.375	0.9827586206896552	0.6	0.5333333333333333	0.026199809230389004	0.06845547806503482	0.011463675587769213	0.026199809230389004	0.92	1.0	0.884638071060181	1589818775.067165
0	100	1	300	7.0	7.0				1.0	1.0	2.0	palimpsest	cancertype	6.0	2.0			0.5	0.9640904831737732	0.12559828401251236		0.92	0.0	0.92	0.0	0.06395470685713235	0.035568010349648134	0.9285714285714286	0.9692307692307692	0.625	1.0	0.8333333333333334	0.7033333333333334	0.012904352347347658	0.04110482637312385	0.007650596820934687	0.012904352347347658	1.0	1.0	0.338477611541748	1589818775.067165
0	100	1	300	47.0	3.0				1.0	1.0	2.0	palimpsest	prefit	3.0	2.0			0.5	0.9640904831737732	0.12559828401251236		0.92	0.0	0.92	0.0	0.16390725352707713	0.14321575703647973	0.7142857142857143	0.9384615384615383	0.375	1.0	0.75	0.5633333333333334	0.02944685187749596	0.06443076097440414	0.009490896623795566	0.02944685187749596	0.92	1.0	0.42145276069641097	1589818775.067165
0	100	1	300						1.0	1.0	2.0	DPClust	all		3.0			0.0	0.930106979778212	0.04383337926180366		0.22333333333333333	0.0	0.22333333333333333	0.0															180.0	1582988528.5008733
0	100	1	300						1.0	1.0	2.0	PhylogicNDT	all		2.0			0.5	0.9724	0.10090725337351417		0.88	0.0	0.88	0.0															65.0	1590335612.792891
0	100	1	300	47.0	47.0				1.0	1.0	2.0	tracksigfreq	all	21.0	1.0			1.0	0.7637083298362178	1.0		1.0	0.0	1.0	0.0	0.057190885824515765	0.03319894246678125	0.9630541871921182	0.8769230769230769	0.875	0.8620689655172413	0.4375	0.5533333333333333	0.009345837545602032	0.009345837545602032	0.0	0.009345837545602032	1.0	1.0	0.124505043029785	1585236907.225133
0	100	1	300	7.0	7.0				1.0	1.0	2.0	tracksigfreq	cancertype	6.0	1.0			1.0	0.7637083298362178	1.0		1.0	0.0	1.0	0.0	0.059202057452886064	0.023935260471730186	1.0	0.9846153846153848	0.75	1.0	0.8571428571428571	0.7266666666666667	0.004788080933959882	0.004788080933959882	0.0	0.004788080933959882	1.0	1.0	0.017786979675293	1585236907.225133
0	100	1	300	65.0	5.0				1.0	1.0	2.0	tracksigfreq	prefit	4.0	1.0			1.0	0.7637083298362178	1.0		1.0	0.0	1.0	0.0	0.0710034622987278	0.04362480915295794	0.7795566502463054	0.9384615384615383	0.5	0.9827586206896552	0.6666666666666666	0.5966666666666667	0.01507317547560816	0.01507317547560816	0.0	0.01507317547560816	1.0	1.0	0.0871717929840088	1585236907.225133
0	0	1	600	7.0	7.0				2.276666666666667	0.0	3.425	clonesig	cancer_type	6.0	1.0	0.0033324898759019557		1.0	0.9983213179495782	1.0000000000000002		1.0	0.0	1.0	0.0	0.029343595686623113	0.012558615080700743	1.0	0.9846153846153848	0.6	1.0	0.75	0.8383333333333334	0.0008337160299025648	0.0008337160299025648	0.0	0.0008337160299025648	1.0	1.0	141.94306683540344	1582991082.134704
0	0	1	600	47.0	6.0				2.276666666666667	0.0	3.425	clonesig	prefit	5.0	1.0	4.233561048749834e-05		1.0	0.9983220260019512	1.0000000000000002		1.0	0.0	1.0	0.0	0.027342248536560983	0.020814298554234445	0.8688524590163934	0.9692307692307692	0.6	0.9836065573770492	0.6	0.805	0.002324624567856759	0.002324624567856759	0.0	0.002324624567856759	1.0	1.0	64.93414187431335	1582991082.134704
0	0	1	600	47.0	47.0				2.276666666666667	0.0	3.425	clonesig	all	21.0	1.0	0.006070484589145053	0.9999978686881472	1.0	0.9983206573656894	1.0000000000000002		1.0	0.0	1.0	0.0	0.02756062980779384	0.021477787257977703	0.9262295081967212	0.9384615384615383	0.6	0.9508196721311476	0.42857142857142855	0.8083333333333333	0.0025121304746831274	0.0025121304746831274	0.0	0.0025121304746831274	1.0	1.0	123.93073964118958	1582991082.134704
0	0	1	600	47.0	47.0				2.276666666666667	0.0	3.425	clonesig	all_nuclonal	21.0	1.0	0.006070484590964043	0.999997868688146	1.0	0.9999899999999999	1.0000000000000002		1.0	0.0	1.0	0.0	0.02756062980779384	0.021477787257977703	0.9262295081967212	0.9384615384615383	0.6	0.9508196721311476	0.42857142857142855	0.8083333333333333	0.0025121304746831274	0.0025121304746831274	0.0	0.0025121304746831274	1.0	1.0	118.93939399719238	1582991082.134704
0	0	1	600						2.276666666666667	0.0	3.425	pyclone	all		10.0			0.5	0.9825556165328668	0.11675107099365335		0.9516666666666668	0.0	0.9516666666666668	0.0															1944.0	1582990581.1709638
0	0	1	600						2.276666666666667	0.0	3.425	ccube	all		1.0			1.0	0.999659344079603	1.0000000000000002		1.0	0.0	1.0	0.0															358.0	1582990590.3390818
0	0	1	600	47.0	47.0				2.276666666666667	0.0	3.425	deconstructsigs	all	21.0												0.030301157105888626	0.01953107769724523	0.875	0.9846153846153848	0.6	1.0	0.75	0.83	0.002118664169881934	0.002118664169881934	0.0	0.002118664169881934	1.0	1.0	2.5833146572113	1582990593.5890565
0	0	1	600	7.0	7.0				2.276666666666667	0.0	3.425	deconstructsigs	cancertype	6.0												0.028659660090924813	0.016266682933687843	1.0	1.0	0.8	1.0	0.8	0.835	0.0015044943818289802	0.0015044943818289802	0.0	0.0015044943818289802	1.0	1.0	0.162022590637207	1582990593.5890565
0	0	1	600	47.0	47.0				2.276666666666667	0.0	3.425	tracksig	all	21.0	1.0			1.0	0.9940531098059464	1.0000000000000002		1.0	0.0	1.0	0.0	0.02911082472901969	0.022405592590237437	0.9262295081967212	0.953846153846154	0.6	0.9672131147540984	0.5	0.795	0.00260590771277247	0.00260590771277247	0.0	0.00260590771277247	1.0	1.0	2.75522565841675	1585236908.9812725
0	0	1	600	7.0	7.0				2.276666666666667	0.0	3.425	tracksig	cancertype	6.0	1.0			1.0	0.9940531098059464	1.0000000000000002		1.0	0.0	1.0	0.0	0.03004467607352017	0.011216693923351659	1.0	0.9846153846153848	0.6	1.0	0.75	0.8333333333333334	0.0005768894973624539	0.0005768894973624539	0.0	0.0005768894973624539	1.0	1.0	0.428174257278442	1585236908.9812725
0	0	1	600	65.0	3.0				2.276666666666667	0.0	3.425	tracksig	prefit	3.0	1.0			1.0	0.9940531098059464	1.0000000000000002		1.0	0.0	1.0	0.0	0.03380315046194478	0.015800689755471033	0.875	0.9846153846153848	0.6	1.0	0.75	0.83	0.0006069772622955273	0.0006069772622955273	0.0	0.0006069772622955273	1.0	1.0	0.5570776462554929	1585236908.9812725
0	0	1	600	47.0	47.0				2.276666666666667	0.0	3.425	palimpsest	all	21.0	2.0			0.5	0.9743662491353751	0.1174963637655742		0.9516666666666668	0.0	0.9516666666666668	0.0	0.03521319925002954	0.02493053434959181	0.8709016393442622	0.9846153846153848	0.6	1.0	0.75	0.81	0.0017267632480802984	0.09014983116771512	0.018964062666349615	0.0017267632480802984	0.9516666666666668	1.0	1.22706151008606	1589818784.290811
0	0	1	600	7.0	7.0				2.276666666666667	0.0	3.425	palimpsest	cancertype	6.0	2.0			0.5	0.9743662491353751	0.1174963637655742		0.9516666666666668	0.0	0.9516666666666668	0.0	0.028718908416233625	0.016769165731078915	1.0	1.0	0.8	1.0	0.8	0.825	0.0011043418995083654	0.033648459209995374	0.006979724800524178	0.0011043418995083654	1.0	1.0	0.4223246574401861	1589818784.290811
0	0	1	600	47.0	3.0				2.276666666666667	0.0	3.425	palimpsest	prefit	3.0	2.0			0.5	0.9743662491353751	0.1174963637655742		0.9516666666666668	0.0	0.9516666666666668	0.0	0.08062296725584546	0.08274663991287784	0.875	0.9846153846153848	0.6	1.0	0.75	0.8266666666666667	0.03734550375209456	0.0392296261830799	0.0004040870407793995	0.0392296261830799	1.0	1.0	0.411537885665894	1589818784.290811
0	0	1	600						2.276666666666667	0.0	3.425	DPClust	all		3.0			0.0	0.9264880475940016	0.0		0.043333333333333335	0.0	0.043333333333333335	0.0															416.0	1582991088.582207
0	0	1	600						2.276666666666667	0.0	3.425	PhylogicNDT	all		3.0			0.0	0.9724	0.06492217956292444		0.855	0.0	0.855	0.0															197.0	1590335600.958215
0	0	1	600	47.0	47.0				2.276666666666667	0.0	3.425	tracksigfreq	all	21.0	1.0			1.0	0.7396178840573375	1.0000000000000002		1.0	0.0	1.0	0.0	0.027378560020215083	0.02109122402371074	0.9262295081967212	0.9384615384615383	0.6	0.9508196721311476	0.42857142857142855	0.815	0.002438080304658863	0.002438080304658863	0.0	0.002438080304658863	1.0	1.0	1.53140306472778	1585236920.458369
0	0	1	600	7.0	7.0				2.276666666666667	0.0	3.425	tracksigfreq	cancertype	6.0	1.0			1.0	0.7396178840573375	1.0000000000000002		1.0	0.0	1.0	0.0	0.029496670944055264	0.01224096277717435	1.0	0.9846153846153848	0.6	1.0	0.75	0.835	0.0007851788899335688	0.0007851788899335688	0.0	0.0007851788899335688	1.0	1.0	0.258857488632202	1585236920.458369
0	0	1	600	65.0	3.0				2.276666666666667	0.0	3.425	tracksigfreq	prefit	3.0	1.0			1.0	0.7396178840573375	1.0000000000000002		1.0	0.0	1.0	0.0	0.03314706469903829	0.01616211817103529	0.875	0.9846153846153848	0.6	1.0	0.75	0.83	0.000981552193584312	0.000981552193584312	0.0	0.000981552193584312	1.0	1.0	0.26300382614135703	1585236920.458369
0	20	1	600	7.0	7.0				1.9866666666666664	0.20333333333333334	3.036666666666666	clonesig	cancer_type	6.0	1.0	6.776465670554899e-05		1.0	0.999609433083778	1.0000000000000002		1.0	0.0	1.0	0.0	0.035616991032285376	0.0055953798615217595	1.0	1.0	0.6666666666666666	1.0	0.6666666666666666	0.835	0.0009213442329105703	0.0009213442329105703	0.0	0.0009213442329105703	1.0	1.0	67.22415781021118	1582990414.5187724
0	20	1	600	47.0	11.0				1.9866666666666664	0.20333333333333334	3.036666666666666	clonesig	prefit	7.0	1.0	0.00031028451485326514	0.1693961233143201	1.0	0.9996099290915555	1.0000000000000002		1.0	0.0	1.0	0.0	0.032552159465187365	0.014716354392101257	1.0	0.9230769230769232	0.6666666666666666	0.9206349206349206	0.25	0.8133333333333334	0.006762072684757482	0.006762072684757482	0.0	0.006762072684757482	1.0	1.0	239.57510542869568	1582990414.5187724
0	20	1	600	47.0	47.0				1.9866666666666664	0.20333333333333334	3.036666666666666	clonesig	all	21.0	1.0	0.005834640949615277	0.9999980397951616	1.0	0.9996087553828804	1.0000000000000002		1.0	0.0	1.0	0.0	0.03243372179933965	0.015378758599937519	1.0	0.8461538461538461	0.6666666666666666	0.8412698412698413	0.15384615384615385	0.835	0.007443890343359238	0.007443890343359238	0.0	0.007443890343359238	1.0	1.0	122.14523720741272	1582990414.5187724
0	20	1	600	47.0	47.0				1.9866666666666664	0.20333333333333334	3.036666666666666	clonesig	all_nuclonal	21.0	1.0	0.005834640947796288	0.9999980397951628	1.0	0.9999899999999999	1.0000000000000002		1.0	0.0	1.0	0.0	0.03243372179933965	0.015378758599937519	1.0	0.8461538461538461	0.6666666666666666	0.8412698412698413	0.15384615384615385	0.835	0.007443890343359238	0.007443890343359238	0.0	0.007443890343359238	1.0	1.0	188.57040810585025	1582990414.5187724
0	20	1	600						1.9866666666666664	0.20333333333333334	3.036666666666666	pyclone	all		4.0			0.5	0.9792431487914331	0.09006908130695343		0.92	0.0	0.92	0.0															1385.0	1582989751.871688
0	20	1	600						1.9866666666666664	0.20333333333333334	3.036666666666666	sciclone	all		4.0			0.0	0.3654734644609783	0.0		0.008333333333333333	0.0	0.008333333333333333	0.0															31.0	1582989756.082349
0	20	1	600						1.9866666666666664	0.20333333333333334	3.036666666666666	ccube	all		2.0			0.5	0.9781149939390684	0.07078687485718922		0.875	0.0	0.875	0.0															214.0	1582989760.7920046
0	20	1	600	47.0	47.0				1.9866666666666664	0.20333333333333334	3.036666666666666	deconstructsigs	all	21.0												0.043345861213375664	0.021674549803519398	1.0	1.0	0.6666666666666666	1.0	0.6666666666666666	0.835	0.0005434121586466167	0.0005434121586466167	0.0	0.0005434121586466167	1.0	1.0	2.32268524169922	1582989764.1384258
0	20	1	600	7.0	7.0				1.9866666666666664	0.20333333333333334	3.036666666666666	deconstructsigs	cancertype	6.0												0.03579988488126857	0.006377659651473397	1.0	1.0	0.6666666666666666	1.0	0.6666666666666666	0.835	0.0011946588190206995	0.0011946588190206995	0.0	0.0011946588190206995	1.0	1.0	0.0381159782409668	1582989764.1384258
0	20	1	600	47.0	47.0				1.9866666666666664	0.20333333333333334	3.036666666666666	tracksig	all	21.0	1.0			1.0	0.9993078686344988	1.0000000000000002		1.0	0.0	1.0	0.0	0.032472480188335484	0.01607832347952964	1.0	0.8461538461538461	0.6666666666666666	0.8412698412698413	0.15384615384615385	0.835	0.008089882277368845	0.008089882277368845	0.0	0.008089882277368845	1.0	1.0	4.15310096740723	1585236911.8141844
0	20	1	600	7.0	7.0				1.9866666666666664	0.20333333333333334	3.036666666666666	tracksig	cancertype	6.0	1.0			1.0	0.9993078686344988	1.0000000000000002		1.0	0.0	1.0	0.0	0.0357054197346452	0.006058590845586587	1.0	1.0	0.6666666666666666	1.0	0.6666666666666666	0.835	0.00111865523480148	0.00111865523480148	0.0	0.00111865523480148	1.0	1.0	0.499390602111816	1585236911.8141844
0	20	1	600	65.0	2.0				1.9866666666666664	0.20333333333333334	3.036666666666666	tracksig	prefit	1.0	1.0			1.0	0.9993078686344988	1.0000000000000002		1.0	0.0	1.0	0.0	0.03580962403118215	0.0044751507520264435	1.0	1.0	0.6666666666666666	1.0	0.6666666666666666	0.835	0.0005344220020059298	0.0005344220020059298	0.0	0.0005344220020059298	1.0	1.0	0.996423959732056	1585236911.8141844
0	20	1	600	47.0	47.0				1.9866666666666664	0.20333333333333334	3.036666666666666	palimpsest	all	21.0	2.0			0.5	0.9742901578106172	0.11168921851157776		0.9466666666666668	0.0	0.9466666666666668	0.0	0.03584897693481832	0.010681690351767352	0.7182539682539683	0.953846153846154	0.3333333333333333	0.9682539682539684	0.25	0.7866666666666666	0.0025503765428636087	0.18970721197696186	0.04205364070510485	0.0025503765428636087	0.9466666666666668	0.9466666666666668	0.972243070602417	1589818783.1392362
0	20	1	600	7.0	7.0				1.9866666666666664	0.20333333333333334	3.036666666666666	palimpsest	cancertype	6.0	2.0			0.5	0.9742901578106172	0.11168921851157776		0.9466666666666668	0.0	0.9466666666666668	0.0	0.035783537355308634	0.005160337014158797	1.0	1.0	0.6666666666666666	1.0	0.6666666666666666	0.835	0.0005847376321375107	0.0046574224980459045	0.0009151214042424749	0.0005847376321375107	1.0	1.0	0.379395723342896	1589818783.1392362
0	20	1	600	47.0	2.0				1.9866666666666664	0.20333333333333334	3.036666666666666	palimpsest	prefit	1.0	2.0			0.5	0.9742901578106172	0.11168921851157776		0.9466666666666668	0.0	0.9466666666666668	0.0	0.036532881518450286	0.013612350098122304	0.75	0.9846153846153848	0.3333333333333333	1.0	0.5	0.835	0.0046574224980459045	0.0046574224980459045	0.0	0.0046574224980459045	1.0	1.0	0.3397829532623289	1589818783.1392362
0	20	1	600						1.9866666666666664	0.20333333333333334	3.036666666666666	DPClust	all		3.0			0.0	0.9358252669459812	0.0		0.2733333333333333	0.0	0.2733333333333333	0.0															343.0	1582990421.03547
0	20	1	600						1.9866666666666664	0.20333333333333334	3.036666666666666	PhylogicNDT	all		2.0			0.5	0.968	0.06166618541749305		0.84	0.0	0.84	0.0															127.0	1590335600.7554665
0	20	1	600	47.0	47.0				1.9866666666666664	0.20333333333333334	3.036666666666666	tracksigfreq	all	21.0	1.0			1.0	0.92209444199791	1.0000000000000002		1.0	0.0	1.0	0.0	0.032331430840101406	0.015462353061705925	1.0	0.8615384615384616	0.6666666666666666	0.8571428571428571	0.16666666666666666	0.835	0.007518634034662908	0.007518634034662908	0.0	0.007518634034662908	1.0	1.0	2.3403258323669403	1585236923.473171
0	20	1	600	7.0	7.0				1.9866666666666664	0.20333333333333334	3.036666666666666	tracksigfreq	cancertype	6.0	1.0			1.0	0.92209444199791	1.0000000000000002		1.0	0.0	1.0	0.0	0.03564765907167845	0.0053331008416998595	1.0	1.0	0.6666666666666666	1.0	0.6666666666666666	0.835	0.0008541622760038782	0.0008541622760038782	0.0	0.0008541622760038782	1.0	1.0	0.290283918380737	1585236923.473171
0	20	1	600	65.0	2.0				1.9866666666666664	0.20333333333333334	3.036666666666666	tracksigfreq	prefit	1.0	1.0			1.0	0.92209444199791	1.0000000000000002		1.0	0.0	1.0	0.0	0.035805813175057405	0.004557134001062479	1.0	1.0	0.6666666666666666	1.0	0.6666666666666666	0.835	0.0005538958018328488	0.0005538958018328488	0.0	0.0005538958018328488	1.0	1.0	0.38277268409729	1585236923.473171
0	40	1	600	7.0	7.0				1.7466666666666666	0.4166666666666667	2.8366666666666664	clonesig	cancer_type	6.0	1.0	0.00047257514415832697		1.0	0.9999899999999999	1.0000000000000002		1.0	0.0	1.0	0.0	0.035847755369547325	0.0201127881830644	1.0	0.9846153846153848	0.75	1.0	0.8571428571428571	0.72	0.004159509331265854	0.004159509331265854	0.0	0.004159509331265854	1.0	1.0	30.84755802154541	1582990090.919863
0	40	1	600	47.0	11.0				1.7466666666666666	0.4166666666666667	2.8366666666666664	clonesig	prefit	7.0	1.0	0.0004831390851904871	0.16104362767165434	1.0	0.9999899999999999	1.0000000000000002		1.0	0.0	1.0	0.0	0.03669009215344535	0.020470424864739708	0.9224137931034484	0.9692307692307692	0.75	0.9827586206896552	0.75	0.7166666666666667	0.004358131891392003	0.004358131891392003	0.0	0.004358131891392003	1.0	1.0	55.79090428352356	1582990090.919863
0	40	1	600	47.0	47.0				1.7466666666666666	0.4166666666666667	2.8366666666666664	clonesig	all	21.0	1.0	0.0060212262160348464	0.9999979050481476	1.0	0.9999899999999999	1.0000000000000002		1.0	0.0	1.0	0.0	0.036401686277649455	0.0207883151289353	0.9679802955665024	0.9230769230769232	0.75	0.9310344827586208	0.5454545454545454	0.71	0.004449282550186506	0.004449282550186506	0.0	0.004449282550186506	1.0	1.0	68.96580314636229	1582990090.919863
0	40	1	600	47.0	47.0				1.7466666666666666	0.4166666666666667	2.8366666666666664	clonesig	all_nuclonal	21.0	1.0	0.006021226217853837	0.9999979050481462	1.0	0.9999899999999999	1.0000000000000002		1.0	0.0	1.0	0.0	0.036401686277649455	0.0207883151289353	0.9679802955665024	0.9230769230769232	0.75	0.9310344827586208	0.5454545454545454	0.71	0.004449282550186506	0.004449282550186506	0.0	0.004449282550186506	1.0	1.0	74.2992796897888	1582990090.919863
0	40	1	600						1.7466666666666666	0.4166666666666667	2.8366666666666664	pyclone	all		5.0			0.5	0.99288532523009	0.19771491787778125		0.9833333333333332	0.0	0.9833333333333332	0.0															1421.0	1582989817.5829449
0	40	1	600						1.7466666666666666	0.4166666666666667	2.8366666666666664	sciclone	all		4.0			0.0	0.34071342542379995	0.0		0.005	0.0	0.005	0.0															23.0	1582989821.6882248
0	40	1	600						1.7466666666666666	0.4166666666666667	2.8366666666666664	ccube	all		1.0			1.0	1.0	1.0000000000000002		1.0	0.0	1.0	0.0															240.0	1582989827.1120548
0	40	1	600	47.0	47.0				1.7466666666666666	0.4166666666666667	2.8366666666666664	deconstructsigs	all	21.0												0.033882165826718186	0.025512888272919542	0.8571428571428572	0.9692307692307692	0.625	1.0	0.8333333333333334	0.7233333333333334	0.00553993911023698	0.00553993911023698	0.0	0.00553993911023698	1.0	1.0	1.43306875228882	1582989828.9243214
0	40	1	600	7.0	7.0				1.7466666666666666	0.4166666666666667	2.8366666666666664	deconstructsigs	cancertype	6.0												0.03390155161983184	0.024890035864349368	0.8571428571428572	0.9692307692307692	0.625	1.0	0.8333333333333334	0.7233333333333334	0.005263463575292947	0.005263463575292947	0.0	0.005263463575292947	1.0	1.0	0.119179487228394	1582989828.9243214
0	40	1	600	47.0	47.0				1.7466666666666666	0.4166666666666667	2.8366666666666664	tracksig	all	21.0	1.0			1.0	0.9902226947685636	1.0000000000000002		1.0	0.0	1.0	0.0	0.036868670306696834	0.02242880134954232	0.9556650246305418	0.9230769230769232	0.75	0.9310344827586208	0.5454545454545454	0.7066666666666667	0.0050559069311119096	0.0050559069311119096	0.0	0.0050559069311119096	1.0	1.0	2.5685484409332298	1585236911.3056846
0	40	1	600	7.0	7.0				1.7466666666666666	0.4166666666666667	2.8366666666666664	tracksig	cancertype	6.0	1.0			1.0	0.9902226947685636	1.0000000000000002		1.0	0.0	1.0	0.0	0.03593191120771065	0.020444616650053343	1.0	0.9846153846153848	0.75	1.0	0.8571428571428571	0.72	0.0041325780426044725	0.0041325780426044725	0.0	0.0041325780426044725	1.0	1.0	0.385719060897827	1585236911.3056846
0	40	1	600	65.0	5.0				1.7466666666666666	0.4166666666666667	2.8366666666666664	tracksig	prefit	5.0	1.0			1.0	0.9902226947685636	1.0000000000000002		1.0	0.0	1.0	0.0	0.03621777500025885	0.02299018445971465	0.8571428571428572	0.9692307692307692	0.625	1.0	0.8333333333333334	0.725	0.005028419343669266	0.005028419343669266	0.0	0.005028419343669266	1.0	1.0	0.6455974578857421	1585236911.3056846
0	40	1	600	47.0	47.0				1.7466666666666666	0.4166666666666667	2.8366666666666664	palimpsest	all	21.0	2.0			0.5	0.9721564379293408	0.12673258956698227		0.9583333333333334	0.0	0.9583333333333334	0.0	0.04235463777604088	0.04479776246259068	0.8472906403940887	0.9692307692307692	0.625	1.0	0.8333333333333334	0.7066666666666667	0.00912836194463984	0.21486700362558786	0.041111994305709616	0.00912836194463984	0.9583333333333334	0.9583333333333334	0.959358930587769	1589818782.737844
0	40	1	600	7.0	7.0				1.7466666666666666	0.4166666666666667	2.8366666666666664	palimpsest	cancertype	6.0	2.0			0.5	0.9721564379293408	0.12673258956698227		0.9583333333333334	0.0	0.9583333333333334	0.0	0.0363581579520759	0.034594683219983914	0.9285714285714286	0.9692307692307692	0.625	1.0	0.8333333333333334	0.7183333333333334	0.0071393018759197124	0.18882970559343915	0.0363065235679956	0.0071393018759197124	0.9583333333333334	0.9583333333333334	0.372292995452881	1589818782.737844
0	40	1	600	47.0	5.0				1.7466666666666666	0.4166666666666667	2.8366666666666664	palimpsest	prefit	5.0	2.0			0.5	0.9721564379293408	0.12673258956698227		0.9583333333333334	0.0	0.9583333333333334	0.0	0.03424775990868866	0.028807391872492788	0.8571428571428572	0.9692307692307692	0.625	1.0	0.8333333333333334	0.7216666666666667	0.006230236440696313	0.1897494403311466	0.03667196596462816	0.006230236440696313	0.9583333333333334	0.9583333333333334	0.399371385574341	1589818782.737844
0	40	1	600						1.7466666666666666	0.4166666666666667	2.8366666666666664	DPClust	all		3.0			0.0	0.9184964341533252	0.0		0.06666666666666668	0.0	0.06666666666666668	0.0															343.0	1582990097.1903431
0	40	1	600						1.7466666666666666	0.4166666666666667	2.8366666666666664	PhylogicNDT	all		3.0			0.0	0.9706666666666668	0.06754617355441604		0.8666666666666667	0.0	0.8666666666666667	0.0															138.0	1590335600.4461563
0	40	1	600	47.0	47.0				1.7466666666666666	0.4166666666666667	2.8366666666666664	tracksigfreq	all	21.0	1.0			1.0	0.8883408455945658	1.0000000000000002		1.0	0.0	1.0	0.0	0.036427106326141434	0.020842852031549248	0.9729064039408868	0.9230769230769232	0.75	0.9310344827586208	0.5454545454545454	0.7033333333333334	0.004478108204233	0.004478108204233	0.0	0.004478108204233	1.0	1.0	2.04390120506287	1585236923.609356
0	40	1	600	7.0	7.0				1.7466666666666666	0.4166666666666667	2.8366666666666664	tracksigfreq	cancertype	6.0	1.0			1.0	0.8883408455945658	1.0000000000000002		1.0	0.0	1.0	0.0	0.035911332147153086	0.020091954709320608	1.0	0.9846153846153848	0.75	1.0	0.8571428571428571	0.7166666666666667	0.004161368585333003	0.004161368585333003	0.0	0.004161368585333003	1.0	1.0	0.293541669845581	1585236923.609356
0	40	1	600	65.0	5.0				1.7466666666666666	0.4166666666666667	2.8366666666666664	tracksigfreq	prefit	5.0	1.0			1.0	0.8883408455945658	1.0000000000000002		1.0	0.0	1.0	0.0	0.03629208565175784	0.021473544603201045	0.8571428571428572	0.9692307692307692	0.625	1.0	0.8333333333333334	0.725	0.0047004846562123115	0.0047004846562123115	0.0	0.0047004846562123115	1.0	1.0	0.474961280822754	1585236923.609356
0	60	1	600	7.0	7.0				1.3766666666666667	0.6783333333333333	2.38	clonesig	cancer_type	6.0	1.0	8.905223512556404e-05		1.0	0.9959384364712652	1.0000000000000002		1.0	0.0	1.0	0.0	0.027700968090479724	0.018774231350170333	1.0	0.9846153846153848	0.75	1.0	0.8571428571428571	0.73	0.00406230337872393	0.00406230337872393	0.0	0.00406230337872393	1.0	1.0	145.9745819568634	1582991062.9853318
0	60	1	600	47.0	10.0				1.3766666666666667	0.6783333333333333	2.38	clonesig	prefit	6.0	1.0	0.0007582468278997112		1.0	0.995939868530686	1.0000000000000002		1.0	0.0	1.0	0.0	0.027103404927964137	0.02048816121288294	0.9950738916256158	0.9846153846153848	0.875	0.9827586206896552	0.7777777777777778	0.6983333333333334	0.004905209390921317	0.004905209390921317	0.0	0.004905209390921317	1.0	1.0	133.59726524353027	1582991062.9853318
0	60	1	600	47.0	47.0				1.3766666666666667	0.6783333333333333	2.38	clonesig	all	21.0	1.0	0.011181233676325064	0.9999922613189812	1.0	0.9959382928116248	1.0000000000000002		1.0	0.0	1.0	0.0	0.02740091306893181	0.020798047199070763	0.977832512315271	0.9076923076923076	0.875	0.8965517241379308	0.5	0.6533333333333333	0.0050922583052933615	0.0050922583052933615	0.0	0.0050922583052933615	1.0	1.0	109.90037751197815	1582991062.9853318
0	60	1	600	47.0	47.0				1.3766666666666667	0.6783333333333333	2.38	clonesig	all_nuclonal	21.0	1.0	0.011181233674506076	0.999992261318984	1.0	0.9983228172970302	1.0000000000000002		1.0	0.0	1.0	0.0	0.02740091306893181	0.020798047199070763	0.977832512315271	0.9076923076923076	0.875	0.8965517241379308	0.5	0.6533333333333333	0.0050922583052933615	0.0050922583052933615	0.0	0.0050922583052933615	1.0	1.0	140.0132193565369	1582991062.9853318
0	60	1	600						1.3766666666666667	0.6783333333333333	2.38	pyclone	all		12.0			0.5	0.9868691330012048	0.1374493377329916		0.965	0.0	0.965	0.0															2069.0	1582990487.2166739
0	60	1	600						1.3766666666666667	0.6783333333333333	2.38	sciclone	all		4.0			0.0	0.3677623964851202	0.0		0.015	0.0	0.015	0.0															33.0	1582990491.647849
0	60	1	600						1.3766666666666667	0.6783333333333333	2.38	ccube	all		2.0			0.5	0.9752860611383092	0.07353853807557298		0.8833333333333333	0.0	0.8833333333333333	0.0															143.0	1582990496.1239398
0	60	1	600	47.0	47.0				1.3766666666666667	0.6783333333333333	2.38	deconstructsigs	all	21.0												0.028757983929926387	0.023626878388341068	0.8423645320197045	0.9384615384615383	0.625	0.9655172413793104	0.625	0.6166666666666667	0.006811313484701986	0.006811313484701986	0.0	0.006811313484701986	1.0	1.0	5.604945421218869	1582990498.1997814
0	60	1	600	7.0	7.0				1.3766666666666667	0.6783333333333333	2.38	deconstructsigs	cancertype	6.0												0.02782440251446976	0.019449519135608228	0.9285714285714286	0.9846153846153848	0.75	1.0	0.8571428571428571	0.73	0.004603721567218444	0.004603721567218444	0.0	0.004603721567218444	1.0	1.0	0.58587908744812	1582990498.1997814
0	60	1	600	47.0	47.0				1.3766666666666667	0.6783333333333333	2.38	tracksig	all	21.0	1.0			1.0	0.9998625601797276	1.0000000000000002		1.0	0.0	1.0	0.0	0.027751788516266283	0.02039569482226515	0.958128078817734	0.8769230769230769	0.75	0.8793103448275862	0.42857142857142855	0.6516666666666666	0.004982419422367101	0.004982419422367101	0.0	0.004982419422367101	1.0	1.0	2.71977996826172	1585236915.8791206
0	60	1	600	7.0	7.0				1.3766666666666667	0.6783333333333333	2.38	tracksig	cancertype	6.0	1.0			1.0	0.9998625601797276	1.0000000000000002		1.0	0.0	1.0	0.0	0.028060516856809062	0.017878456231165345	1.0	0.9846153846153848	0.75	1.0	0.8571428571428571	0.73	0.003818762134115139	0.003818762134115139	0.0	0.003818762134115139	1.0	1.0	0.483750343322754	1585236915.8791206
0	60	1	600	65.0	6.0				1.3766666666666667	0.6783333333333333	2.38	tracksig	prefit	6.0	1.0			1.0	0.9998625601797276	1.0000000000000002		1.0	0.0	1.0	0.0	0.031693495366271286	0.024542768386583917	0.8472906403940887	0.953846153846154	0.625	0.9827586206896552	0.7142857142857143	0.6083333333333333	0.006187595288373649	0.006187595288373649	0.0	0.006187595288373649	1.0	1.0	0.6881167888641361	1585236915.8791206
0	60	1	600	47.0	47.0				1.3766666666666667	0.6783333333333333	2.38	palimpsest	all	21.0	2.0			0.5	0.9692477462029976	0.10506131303538703		0.94	0.0	0.94	0.0	0.043360349045823234	0.043215245737205935	0.8423645320197044	0.953846153846154	0.625	0.9827586206896552	0.7142857142857143	0.635	0.01164924067729367	0.08144258556734751	0.016575001052462384	0.01164924067729367	0.94	1.0	1.16641139984131	1589818781.0766766
0	60	1	600	7.0	7.0				1.3766666666666667	0.6783333333333333	2.38	palimpsest	cancertype	6.0	2.0			0.5	0.9692477462029976	0.10506131303538703		0.94	0.0	0.94	0.0	0.027670755691438	0.020335841673162963	0.9285714285714286	0.9846153846153848	0.75	1.0	0.8571428571428571	0.7333333333333333	0.0061096998400804745	0.06803068559699599	0.014705419344884348	0.0061096998400804745	0.94	1.0	0.41075253486633295	1589818781.0766766
0	60	1	600	47.0	7.0				1.3766666666666667	0.6783333333333333	2.38	palimpsest	prefit	5.0	2.0			0.5	0.9692477462029976	0.10506131303538703		0.94	0.0	0.94	0.0	0.0728530189412356	0.07630900564761597	0.9285714285714286	0.9846153846153848	0.75	1.0	0.8571428571428571	0.73	0.07136458964301208	0.15823865378747234	0.02063144712285193	0.07136458964301208	0.0	0.94	0.474192380905151	1589818781.0766766
0	60	1	600						1.3766666666666667	0.6783333333333333	2.38	DPClust	all		4.0			0.0	0.946677287284432	0.0		0.011666666666666669	0.0	0.011666666666666669	0.0															389.0	1582991068.8041837
0	60	1	600						1.3766666666666667	0.6783333333333333	2.38	PhylogicNDT	all		3.0			0.0	0.9690833333333332	0.06951145463277658		0.8716666666666667	0.0	0.8716666666666667	0.0															193.0	1590335600.7512348
0	60	1	600	47.0	47.0				1.3766666666666667	0.6783333333333333	2.38	tracksigfreq	all	21.0	1.0			1.0	0.8372734604248685	1.0000000000000002		1.0	0.0	1.0	0.0	0.02735220202657492	0.020722376378004632	0.9679802955665026	0.8769230769230769	0.75	0.8793103448275862	0.42857142857142855	0.6433333333333333	0.005047269795448561	0.005047269795448561	0.0	0.005047269795448561	1.0	1.0	1.62452840805054	1585236929.1862895
0	60	1	600	7.0	7.0				1.3766666666666667	0.6783333333333333	2.38	tracksigfreq	cancertype	6.0	1.0			1.0	0.8372734604248685	1.0000000000000002		1.0	0.0	1.0	0.0	0.027781406105881336	0.018707588831572492	1.0	0.9846153846153848	0.75	1.0	0.8571428571428571	0.73	0.004050242563908846	0.004050242563908846	0.0	0.004050242563908846	1.0	1.0	0.311455011367798	1585236929.1862895
0	60	1	600	65.0	6.0				1.3766666666666667	0.6783333333333333	2.38	tracksigfreq	prefit	6.0	1.0			1.0	0.8372734604248685	1.0000000000000002		1.0	0.0	1.0	0.0	0.031590564692955285	0.026048633745172387	0.8472906403940887	0.953846153846154	0.625	0.9827586206896552	0.7142857142857143	0.6083333333333333	0.006754238609991582	0.006754238609991582	0.0	0.006754238609991582	1.0	1.0	0.3737795352935789	1585236929.1862895
0	80	1	600	7.0	7.0				1.205	0.8266666666666667	2.181666666666666	clonesig	cancer_type	6.0	1.0	0.0010168079679715447		1.0	0.999908651776358	1.0000000000000002		1.0	0.0	1.0	0.0	0.03864520630663944	0.011773638669685182	1.0	1.0	0.8333333333333334	1.0	0.8333333333333334	0.7633333333333333	0.0005686764955608048	0.0005686764955608048	0.0	0.0005686764955608048	1.0	1.0	51.8889536857605	1582990898.67021
0	80	1	600	47.0	14.0				1.205	0.8266666666666667	2.181666666666666	clonesig	prefit	8.0	1.0	0.0009345274847873953	0.9916244640755064	1.0	0.9999084717487128	1.0000000000000002		1.0	0.0	1.0	0.0	0.03563291232912651	0.017976695097364347	0.9833333333333332	0.9230769230769232	0.8333333333333334	0.9166666666666666	0.4545454545454545	0.6633333333333333	0.0018635592040641136	0.0018635592040641136	0.0	0.0018635592040641136	1.0	1.0	172.24916315078738	1582990898.67021
0	80	1	600	47.0	47.0				1.205	0.8266666666666667	2.181666666666666	clonesig	all	21.0	1.0	0.010376521924627014	0.9999933898431	1.0	0.9999090014321436	1.0000000000000002		1.0	0.0	1.0	0.0	0.03549254895406153	0.018593494547614397	0.9733333333333334	0.8615384615384616	0.8333333333333334	0.85	0.3333333333333333	0.63	0.002077816825302503	0.002077816825302503	0.0	0.002077816825302503	1.0	1.0	196.38360357284543	1582990898.67021
0	80	1	600	47.0	47.0				1.205	0.8266666666666667	2.181666666666666	clonesig	all_nuclonal	21.0	1.0	0.010376521928264992	0.9999933898430949	1.0	0.999574300039159	1.0000000000000002		1.0	0.0	1.0	0.0	0.03549254895406153	0.018593494547614397	0.9733333333333334	0.8615384615384616	0.8333333333333334	0.85	0.3333333333333333	0.63	0.002077816825302503	0.002077816825302503	0.0	0.002077816825302503	1.0	1.0	98.12008261680604	1582990898.67021
0	80	1	600						1.205	0.8266666666666667	2.181666666666666	pyclone	all		17.0			0.0	0.984937493520285	0.12064240931807925		0.955	0.0	0.955	0.0															1834.0	1582990326.2574372
0	80	1	600						1.205	0.8266666666666667	2.181666666666666	sciclone	all		5.0			0.0	0.32550487541678663	0.0		0.01	0.0	0.01	0.0															48.0	1582990332.0383995
0	80	1	600						1.205	0.8266666666666667	2.181666666666666	ccube	all		2.0			0.5	0.9745961797322982	0.0655922973805446		0.8566666666666667	0.0	0.8566666666666667	0.0															195.0	1582990337.6953952
0	80	1	600	47.0	47.0				1.205	0.8266666666666667	2.181666666666666	deconstructsigs	all	21.0												0.04645816580046533	0.03717999669736357	0.6866666666666666	0.9230769230769232	0.3333333333333333	0.9666666666666668	0.4	0.515	0.009316515365063394	0.009316515365063394	0.0	0.009316515365063394	1.0	1.0	5.566056489944461	1582990341.118437
0	80	1	600	7.0	7.0				1.205	0.8266666666666667	2.181666666666666	deconstructsigs	cancertype	6.0												0.03806776690611556	0.007703670042634132	1.0	1.0	0.8333333333333334	1.0	0.8333333333333334	0.75	0.00018434145803025714	0.00018434145803025714	0.0	0.00018434145803025714	1.0	1.0	0.523411989212036	1582990341.118437
0	80	1	600	47.0	47.0				1.205	0.8266666666666667	2.181666666666666	tracksig	all	21.0	1.0			1.0	0.9967531880856328	1.0000000000000002		1.0	0.0	1.0	0.0	0.03597507178573893	0.01564262098931914	0.9533333333333334	0.8615384615384616	0.8333333333333334	0.85	0.3333333333333333	0.6666666666666666	0.0017543923787571858	0.0017543923787571858	0.0	0.0017543923787571858	1.0	1.0	2.68783211708069	1585236916.8367078
0	80	1	600	7.0	7.0				1.205	0.8266666666666667	2.181666666666666	tracksig	cancertype	6.0	1.0			1.0	0.9967531880856328	1.0000000000000002		1.0	0.0	1.0	0.0	0.039159857456707886	0.010062432908123902	1.0	1.0	0.8333333333333334	1.0	0.8333333333333334	0.7633333333333333	0.0006013588948973192	0.0006013588948973192	0.0	0.0006013588948973192	1.0	1.0	0.420121431350708	1585236916.8367078
0	80	1	600	65.0	5.0				1.205	0.8266666666666667	2.181666666666666	tracksig	prefit	4.0	1.0			1.0	0.9967531880856328	1.0000000000000002		1.0	0.0	1.0	0.0	0.0412410419030009	0.02657920007682977	0.7800000000000001	0.9384615384615383	0.5	0.9666666666666668	0.5	0.6116666666666667	0.005624625503637404	0.005624625503637404	0.0	0.005624625503637404	1.0	1.0	0.843960046768188	1585236916.8367078
0	80	1	600	47.0	47.0				1.205	0.8266666666666667	2.181666666666666	palimpsest	all	21.0	2.0			0.5	0.9777004134052898	0.10992446833416332		0.945	0.0	0.945	0.0	0.06013481899660125	0.04300261713263324	0.78	0.9384615384615383	0.5	0.9666666666666668	0.5	0.6133333333333333	0.005780141054647968	0.20524057784886016	0.045473042699527136	0.005780141054647968	0.945	0.945	1.20201277732849	1589818782.8071463
0	80	1	600	7.0	7.0				1.205	0.8266666666666667	2.181666666666666	palimpsest	cancertype	6.0	2.0			0.5	0.9777004134052898	0.10992446833416332		0.945	0.0	0.945	0.0	0.039615018840639366	0.011150926914991042	1.0	0.9846153846153848	0.6666666666666666	1.0	0.8	0.7433333333333333	0.0014497977176866073	0.17506933077388542	0.039581826687173804	0.0014497977176866073	0.945	0.945	0.417642593383789	1589818782.8071463
0	80	1	600	47.0	5.0				1.205	0.8266666666666667	2.181666666666666	palimpsest	prefit	4.0	2.0			0.5	0.9777004134052898	0.10992446833416332		0.945	0.0	0.945	0.0	0.047761058553298964	0.03229065609933298	0.7800000000000001	0.9384615384615383	0.5	0.9666666666666668	0.5	0.53	0.007401344036883639	0.1796313106573013	0.0392650329666562	0.007401344036883639	0.945	0.945	0.457525014877319	1589818782.8071463
0	80	1	600						1.205	0.8266666666666667	2.181666666666666	DPClust	all		4.0			0.0	0.9053562852634356	0.0		0.20333333333333334	0.0	0.20333333333333334	0.0															406.0	1582990905.0101206
0	80	1	600						1.205	0.8266666666666667	2.181666666666666	PhylogicNDT	all		3.0			0.0	0.9866666666666668	0.11474116327774153		0.95	0.0	0.95	0.0															184.0	1590335600.9006126
0	80	1	600	47.0	47.0				1.205	0.8266666666666667	2.181666666666666	tracksigfreq	all	21.0	1.0			1.0	0.7246595517444474	1.0000000000000002		1.0	0.0	1.0	0.0	0.03557811103877513	0.018225987599922958	0.9633333333333334	0.8461538461538461	0.8333333333333334	0.8333333333333334	0.3125	0.63	0.0019604631007932305	0.0019604631007932305	0.0	0.0019604631007932305	1.0	1.0	1.88487362861633	1585236929.5273385
0	80	1	600	7.0	7.0				1.205	0.8266666666666667	2.181666666666666	tracksigfreq	cancertype	6.0	1.0			1.0	0.7246595517444474	1.0000000000000002		1.0	0.0	1.0	0.0	0.03888589510244602	0.011989324483305927	1.0	1.0	0.8333333333333334	1.0	0.8333333333333334	0.7633333333333333	0.0005790963052205723	0.0005790963052205723	0.0	0.0005790963052205723	1.0	1.0	0.31402921676635703	1585236929.5273385
0	80	1	600	65.0	5.0				1.205	0.8266666666666667	2.181666666666666	tracksigfreq	prefit	4.0	1.0			1.0	0.7246595517444474	1.0000000000000002		1.0	0.0	1.0	0.0	0.04025669900964976	0.026897521506272826	0.7800000000000001	0.9384615384615383	0.5	0.9666666666666668	0.5	0.5166666666666667	0.005882897490983474	0.005882897490983474	0.0	0.005882897490983474	1.0	1.0	0.441091537475586	1585236929.5273385
0	100	1	600	7.0	7.0				1.0	1.0	2.0	clonesig	cancer_type	6.0	1.0	0.0014311309460026678		1.0	0.9957220332805244	1.0000000000000002		1.0	0.0	1.0	0.0	0.029540282051825163	0.007403431020804613	1.0	1.0	0.8571428571428571	1.0	0.8571428571428571	0.74	0.0008555318074275897	0.0008555318074275897	0.0	0.0008555318074275897	1.0	1.0	30.629549026489254	1582990457.0961978
0	100	1	600	47.0	14.0				1.0	1.0	2.0	clonesig	prefit	9.0	1.0	0.0003780812203331152	0.9999808975590971	1.0	0.9957219353574196	1.0000000000000002		1.0	0.0	1.0	0.0	0.02772879942550853	0.014207374261610643	1.0	0.9230769230769232	0.8571428571428571	0.9152542372881356	0.5	0.7433333333333333	0.003606473690345946	0.003606473690345946	0.0	0.003606473690345946	1.0	1.0	24.505332708358765	1582990457.0961978
0	100	1	600	47.0	47.0				1.0	1.0	2.0	clonesig	all	21.0	1.0	0.00774410848680418	0.9999964358845408	1.0	0.9957219503169767	1.0000000000000002		1.0	0.0	1.0	0.0	0.02799164326544996	0.014564528878909069	1.0	0.8615384615384616	0.8571428571428571	0.8474576271186439	0.375	0.7366666666666667	0.003790157233974356	0.003790157233974356	0.0	0.003790157233974356	1.0	1.0	14.946982860565186	1582990457.0961978
0	100	1	600	47.0	47.0				1.0	1.0	2.0	clonesig	all_nuclonal	21.0	1.0	0.00774410848680418	0.9999964358845408	1.0	0.9957219503169767	1.0000000000000002		1.0	0.0	1.0	0.0	0.02799164326544996	0.014564528878909069	1.0	0.8615384615384616	0.8571428571428571	0.8474576271186439	0.375	0.7366666666666667	0.003790157233974356	0.003790157233974356	0.0	0.003790157233974356	1.0	1.0	15.024317741394045	1582990457.0961978
0	100	1	600						1.0	1.0	2.0	pyclone	all		8.0			1.0	0.9919629641818666	0.2326140950654749		0.9883333333333332	0.0	0.9883333333333332	0.0															1988.0	1582990320.6532817
0	100	1	600						1.0	1.0	2.0	sciclone	all		2.0			0.5	0.3140286380556071	0.03704869749814308		0.5333333333333333	0.0	0.5333333333333333	0.0															49.0	1582990326.4549558
0	100	1	600	47.0	47.0				1.0	1.0	2.0	deconstructsigs	all	21.0												0.031992008107821414	0.018072642706651862	0.9858757062146892	0.9230769230769232	0.14285714285714285	1.0	0.5	0.6583333333333333	0.003443517412695773	0.003443517412695773	0.0	0.003443517412695773	1.0	1.0	10.6636192798615	1582990332.4569147
0	100	1	600	7.0	7.0				1.0	1.0	2.0	deconstructsigs	cancertype	6.0												0.02927869854961648	0.006608667360071503	1.0	1.0	0.8571428571428571	1.0	0.8571428571428571	0.74	0.0006436580671932424	0.0006436580671932424	0.0	0.0006436580671932424	1.0	1.0	0.5001211166381839	1582990332.4569147
0	100	1	600	47.0	47.0				1.0	1.0	2.0	tracksig	all	21.0	1.0			1.0	0.9960514784319944	1.0000000000000002		1.0	0.0	1.0	0.0	0.02841104851750736	0.015114109108218697	1.0	0.8769230769230769	0.8571428571428571	0.8644067796610171	0.4	0.7416666666666667	0.004273894948936818	0.004273894948936818	0.0	0.004273894948936818	1.0	1.0	4.15328669548035	1585236912.9459624
0	100	1	600	7.0	7.0				1.0	1.0	2.0	tracksig	cancertype	6.0	1.0			1.0	0.9960514784319944	1.0000000000000002		1.0	0.0	1.0	0.0	0.029812676689134343	0.00919704530474606	1.0	1.0	0.8571428571428571	1.0	0.8571428571428571	0.74	0.0013801213800165302	0.0013801213800165302	0.0	0.0013801213800165302	1.0	1.0	0.7061672210693359	1585236912.9459624
0	100	1	600	65.0	6.0				1.0	1.0	2.0	tracksig	prefit	6.0	1.0			1.0	0.9960514784319944	1.0000000000000002		1.0	0.0	1.0	0.0	0.029524502386793168	0.008113388041252874	1.0	1.0	0.8571428571428571	1.0	0.8571428571428571	0.74	0.0010789086517222213	0.0010789086517222213	0.0	0.0010789086517222213	1.0	1.0	1.0027639865875202	1585236912.9459624
0	100	1	600	47.0	47.0				1.0	1.0	2.0	palimpsest	all	21.0	2.0			0.5	0.9627785211224966	0.09689130711773593		0.93	0.0	0.93	0.0	0.037753488400749866	0.0227145282783855	1.0	1.0	0.8571428571428571	1.0	0.8571428571428571	0.7016666666666667	0.008423378825835992	0.10965938765542338	0.02583006560951314	0.008423378825835992	0.93	0.93	1.21444725990295	1589818793.7230475
0	100	1	600	7.0	7.0				1.0	1.0	2.0	palimpsest	cancertype	6.0	2.0			0.5	0.9627785211224966	0.09689130711773593		0.93	0.0	0.93	0.0	0.029267506147437138	0.007271878589992825	1.0	1.0	0.8571428571428571	1.0	0.8571428571428571	0.74	0.001621642320106531	0.048235627430974426	0.011893419225577878	0.001621642320106531	1.0	1.0	0.42510175704956105	1589818793.7230475
0	100	1	600	47.0	7.0				1.0	1.0	2.0	palimpsest	prefit	5.0	2.0			0.5	0.9627785211224966	0.09689130711773593		0.93	0.0	0.93	0.0	0.059357693893420674	0.05458689842306489	1.0	1.0	0.8571428571428571	1.0	0.8571428571428571	0.7116666666666667	0.0579032228166525	0.14146613792630347	0.02132082847554569	0.0579032228166525	0.0	0.93	0.493311643600464	1589818793.7230475
0	100	1	600						1.0	1.0	2.0	DPClust	all		3.0			0.0	0.927742834889948	0.0		0.09166666666666666	0.0	0.09166666666666666	0.0															417.0	1582990463.5810542
0	100	1	600						1.0	1.0	2.0	PhylogicNDT	all		2.0			0.5	0.9690666666666666	0.07724909541159188		0.8933333333333333	0.0	0.8933333333333333	0.0															189.0	1590335600.527316
0	100	1	600	47.0	47.0				1.0	1.0	2.0	tracksigfreq	all	21.0	1.0			1.0	0.6373273171160565	1.0000000000000002		1.0	0.0	1.0	0.0	0.027852556981974717	0.014440867558966085	1.0	0.8615384615384616	0.8571428571428571	0.8474576271186439	0.375	0.7433333333333333	0.003718653232286706	0.003718653232286706	0.0	0.003718653232286706	1.0	1.0	1.72107315063477	1585236928.0594287
0	100	1	600	7.0	7.0				1.0	1.0	2.0	tracksigfreq	cancertype	6.0	1.0			1.0	0.6373273171160565	1.0000000000000002		1.0	0.0	1.0	0.0	0.029668554234437424	0.0075009818902046456	1.0	1.0	0.8571428571428571	1.0	0.8571428571428571	0.74	0.0008730137843234731	0.0008730137843234731	0.0	0.0008730137843234731	1.0	1.0	0.269890069961548	1585236928.0594287
0	100	1	600	65.0	6.0				1.0	1.0	2.0	tracksigfreq	prefit	6.0	1.0			1.0	0.6373273171160565	1.0000000000000002		1.0	0.0	1.0	0.0	0.02952296764292515	0.0072260766245015	1.0	1.0	0.8571428571428571	1.0	0.8571428571428571	0.74	0.0008137784892245925	0.0008137784892245925	0.0	0.0008137784892245925	1.0	1.0	0.375638961791992	1585236928.0594287
0	0	1	1000	7.0	7.0				2.233	0.0	3.366	clonesig	cancer_type	6.0	1.0	7.780290434311608e-05		1.0	0.9944403533351532	1.0		1.0	0.0	1.0	0.0	0.02412383440850858	0.008330032242223322	1.0	0.9846153846153848	0.75	1.0	0.8571428571428571	0.72	0.0006721836973889728	0.0006721836973889728	0.0	0.0006721836973889728	1.0	1.0	471.8313896656037	1582996286.6789622
0	0	1	1000	47.0	14.0				2.233	0.0	3.366	clonesig	prefit	8.0	1.0	0.0015902898812782949	0.9972783903835112	1.0	0.9944408830144869	1.0		1.0	0.0	1.0	0.0	0.020661291929078503	0.013745806546211698	0.9605911330049258	0.9076923076923076	0.75	0.913793103448276	0.5	0.616	0.0018363975542107227	0.0018363975542107227	0.0	0.0018363975542107227	1.0	1.0	231.5797905921936	1582996286.6789622
0	0	1	1000	47.0	47.0				2.233	0.0	3.366	clonesig	all	21.0	1.0	0.04261406960358727	0.9999748514579472	1.0	0.9944393005756559	1.0		1.0	0.0	1.0	0.0	0.02070053819856921	0.014458615379188475	0.958128078817734	0.8769230769230769	0.75	0.8793103448275862	0.42857142857142855	0.593	0.002031795442808737	0.002031795442808737	0.0	0.002031795442808737	1.0	1.0	224.96275782585144	1582996286.6789622
0	0	1	1000	47.0	47.0				2.233	0.0	3.366	clonesig	all_nuclonal	21.0	1.0	0.04261406960358727	0.9999748514579472	1.0	0.9993005001614236	1.0		1.0	0.0	1.0	0.0	0.02070053819856921	0.014458615379188475	0.958128078817734	0.8769230769230769	0.75	0.8793103448275862	0.42857142857142855	0.593	0.002031795442808737	0.002031795442808737	0.0	0.002031795442808737	1.0	1.0	336.64184880256647	1582996286.6789622
0	0	1	1000						2.233	0.0	3.366	pyclone	all		17.0			0.0	0.987425374853715	0.11452138498340783		0.9690000000000001	0.0	0.9690000000000001	0.0															5852.0	1582994912.018069
0	0	1	1000						2.233	0.0	3.366	ccube	all		2.0			0.5	0.9588972857896728	0.03791414863910516		0.755	0.0	0.755	0.0															395.0	1582994924.9856582
0	0	1	1000	47.0	47.0				2.233	0.0	3.366	deconstructsigs	all	21.0												0.038003223060038484	0.03522862858701547	0.7795566502463054	0.9384615384615383	0.5	0.9827586206896552	0.6666666666666666	0.636	0.010201247747665955	0.010201247747665955	1.7347234759768067e-18	0.010201247747665955	1.0	1.0	6.1639924049377415	1582994927.9592693
0	0	1	1000	7.0	7.0				2.233	0.0	3.366	deconstructsigs	cancertype	6.0												0.030158799301776406	0.024924759782377348	0.9285714285714286	0.9846153846153848	0.75	1.0	0.8571428571428571	0.7040000000000001	0.0058592418076779396	0.0058592418076779396	0.0	0.0058592418076779396	1.0	1.0	0.480831384658813	1582994927.9592693
0	0	1	1000	47.0	47.0				2.233	0.0	3.366	tracksig	all	21.0	1.0			1.0	0.9982775188420899	1.0		1.0	0.0	1.0	0.0	0.020401147795323173	0.014498119467863824	0.9532019704433498	0.8769230769230769	0.75	0.8793103448275862	0.42857142857142855	0.5920000000000001	0.0020367207297757872	0.0020367207297757872	0.0	0.0020367207297757872	1.0	1.0	8.20760416984558	1585236934.8145385
0	0	1	1000	7.0	7.0				2.233	0.0	3.366	tracksig	cancertype	6.0	1.0			1.0	0.9982775188420899	1.0		1.0	0.0	1.0	0.0	0.02405777649404724	0.008240787159727562	1.0	0.9846153846153848	0.75	1.0	0.8571428571428571	0.722	0.0006407408957335159	0.0006407408957335159	0.0	0.0006407408957335159	1.0	1.0	1.15938878059387	1585236934.8145385
0	0	1	1000	65.0	4.0				2.233	0.0	3.366	tracksig	prefit	4.0	1.0			1.0	0.9982775188420899	1.0		1.0	0.0	1.0	0.0	0.05649145730978456	0.052257160721547236	0.7068965517241379	0.9230769230769232	0.375	0.9827586206896552	0.6	0.588	0.02063978923491705	0.02063978923491705	0.0	0.02063978923491705	1.0	1.0	1.08539724349976	1585236934.8145385
0	0	1	1000	47.0	47.0				2.233	0.0	3.366	palimpsest	all	21.0	2.0			0.5	0.9801701003515938	0.10393698243544344		0.9620000000000001	0.0	0.9620000000000001	0.0	0.05515692682368987	0.05110362303562064	0.6995073891625616	0.9076923076923076	0.375	0.9655172413793104	0.5	0.597	0.014194516884918127	0.0601651411875691	0.00878941025382458	0.014194516884918127	0.9620000000000001	1.0	1.40376758575439	1589818808.4978209
0	0	1	1000	7.0	7.0				2.233	0.0	3.366	palimpsest	cancertype	6.0	2.0			0.5	0.9801701003515938	0.10393698243544344		0.9620000000000001	0.0	0.9620000000000001	0.0	0.03122343123257036	0.02572788886099207	0.9285714285714286	0.9846153846153848	0.75	1.0	0.8571428571428571	0.703	0.006886666692852539	0.04858423275103019	0.007972417608654045	0.006886666692852539	1.0	1.0	0.484341859817505	1589818808.4978209
0	0	1	1000	47.0	4.0				2.233	0.0	3.366	palimpsest	prefit	4.0	2.0			0.5	0.9801701003515938	0.10393698243544344		0.9620000000000001	0.0	0.9620000000000001	0.0	0.04942827834027957	0.04198430592407749	0.7068965517241379	0.9230769230769232	0.375	0.9827586206896552	0.6	0.589	0.010915220879963659	0.04391540795838833	0.0063095114996841286	0.010915220879963659	1.0	1.0	0.437537908554077	1589818808.4978209
0	0	1	1000						2.233	0.0	3.366	DPClust	all		2.0			0.5	0.913713591506728	0.0		0.41100000000000003	0.0	0.41100000000000003	0.0															637.0	1582996298.73444
0	0	1	1000						2.233	0.0	3.366	PhylogicNDT	all		3.0			0.0	0.97351	0.051324374769953975		0.861	0.0	0.861	0.0															347.0	1590335605.8552744
0	0	1	1000	47.0	47.0				2.233	0.0	3.366	tracksigfreq	all	21.0	1.0			1.0	0.9492681350525468	1.0		1.0	0.0	1.0	0.0	0.02044068087147262	0.013838902220621162	0.9556650246305418	0.8769230769230769	0.75	0.8793103448275862	0.42857142857142855	0.616	0.0018609001616429754	0.0018609001616429754	0.0	0.0018609001616429754	1.0	1.0	5.39574146270752	1585236961.7504292
0	0	1	1000	7.0	7.0				2.233	0.0	3.366	tracksigfreq	cancertype	6.0	1.0			1.0	0.9492681350525468	1.0		1.0	0.0	1.0	0.0	0.024091958636611226	0.00822580924674182	1.0	0.9846153846153848	0.75	1.0	0.8571428571428571	0.722	0.0006550507872611355	0.0006550507872611355	0.0	0.0006550507872611355	1.0	1.0	0.8163199424743649	1585236961.7504292
0	0	1	1000	65.0	4.0				2.233	0.0	3.366	tracksigfreq	prefit	4.0	2.0			0.5	0.652155851646478	0.03405813236127389		0.3	0.0	0.3	0.0	0.05632301073269429	0.05212043040985671	0.7068965517241379	0.9230769230769232	0.375	0.9827586206896552	0.6	0.589	0.021184568469340026	0.021753641562501702	0.0002787877409186844	0.021184568469340026	1.0	1.0	4.43522191047668	1585236961.7504292
0	20	1	1000	7.0	7.0				1.984	0.195	3.093	clonesig	cancer_type	6.0	1.0	4.9864131142385304e-05		1.0	0.9999899999999999	1.0		1.0	0.0	1.0	0.0	0.030379960620903163	0.018485071567374684	1.0	0.9846153846153848	0.75	1.0	0.8571428571428571	0.688	0.0031062175238679712	0.0031062175238679712	0.0	0.0031062175238679712	1.0	1.0	32.02685713768005	1582994732.660391
0	20	1	1000	47.0	15.0				1.984	0.195	3.093	clonesig	prefit	8.0	1.0	0.0012938989639224019	0.9977092924112196	1.0	0.9999899999999999	1.0		1.0	0.0	1.0	0.0	0.02960544775481567	0.02279526045196628	0.9150246305418721	0.9230769230769232	0.75	0.9310344827586208	0.5454545454545454	0.616	0.0048149965152100025	0.0048149965152100025	0.0	0.0048149965152100025	1.0	1.0	90.4211323261261	1582994732.660391
0	20	1	1000	47.0	47.0				1.984	0.195	3.093	clonesig	all	21.0	1.0	0.021772782471089158	0.9999951111405596	1.0	0.9999899999999999	1.0		1.0	0.0	1.0	0.0	0.027822616302313176	0.02661637220918584	0.8940886699507389	0.8	0.75	0.7931034482758621	0.3157894736842105	0.565	0.00656429079696963	0.00656429079696963	0.0	0.00656429079696963	1.0	1.0	127.00376176834106	1582994732.660391
0	20	1	1000	47.0	47.0				1.984	0.195	3.093	clonesig	all_nuclonal	21.0	1.0	0.021772782471089158	0.9999951111405596	1.0	0.9999899999999999	1.0		1.0	0.0	1.0	0.0	0.027822616302313176	0.02661637220918584	0.8940886699507389	0.8	0.75	0.7931034482758621	0.3157894736842105	0.565	0.00656429079696963	0.00656429079696963	0.0	0.00656429079696963	1.0	1.0	61.88114094734192	1582994732.660391
0	20	1	1000						1.984	0.195	3.093	pyclone	all		5.0			0.5	0.990491270656755	0.11148428840740053		0.9670000000000001	0.0	0.9670000000000001	0.0															5152.0	1582994308.8054287
0	20	1	1000						1.984	0.195	3.093	sciclone	all		4.0			0.0	0.4233812904528061	0.0		0.006	0.0	0.006	0.0															62.0	1582994319.7694688
0	20	1	1000						1.984	0.195	3.093	ccube	all		1.0			1.0	1.0	1.0		1.0	0.0	1.0	0.0															405.0	1582994329.8405893
0	20	1	1000	47.0	47.0				1.984	0.195	3.093	deconstructsigs	all	21.0												0.03521236807204803	0.034805193015674606	0.7746305418719212	0.9076923076923076	0.125	1.0	0.5	0.523	0.00887399617776341	0.00887399617776341	1.7347234759768067e-18	0.00887399617776341	1.0	1.0	6.52458190917969	1582994332.239075
0	20	1	1000	7.0	7.0				1.984	0.195	3.093	deconstructsigs	cancertype	6.0												0.028350002392971536	0.02859866826207866	0.9285714285714286	0.9846153846153848	0.75	1.0	0.8571428571428571	0.6729999999999999	0.007012705477824288	0.007012705477824288	0.0	0.007012705477824288	1.0	1.0	0.51699161529541	1582994332.239075
0	20	1	1000	47.0	47.0				1.984	0.195	3.093	tracksig	all	21.0	1.0			1.0	0.988718235803762	1.0		1.0	0.0	1.0	0.0	0.028063799119254523	0.024666193187907262	0.9039408866995072	0.7692307692307693	0.75	0.7586206896551724	0.2857142857142857	0.601	0.005633449511261657	0.005633449511261657	0.0	0.005633449511261657	1.0	1.0	10.827602624893201	1585236930.328908
0	20	1	1000	7.0	7.0				1.984	0.195	3.093	tracksig	cancertype	6.0	1.0			1.0	0.988718235803762	1.0		1.0	0.0	1.0	0.0	0.030411640740251437	0.01813772568168996	1.0	0.9846153846153848	0.75	1.0	0.8571428571428571	0.684	0.0029729913368454768	0.0029729913368454768	0.0	0.0029729913368454768	1.0	1.0	1.51408195495605	1585236930.328908
0	20	1	1000	65.0	4.0				1.984	0.195	3.093	tracksig	prefit	4.0	1.0			1.0	0.988718235803762	1.0		1.0	0.0	1.0	0.0	0.05090605450179276	0.027506188852573485	0.7857142857142857	0.953846153846154	0.5	1.0	0.8	0.583	0.006270358138130927	0.006270358138130927	0.0	0.006270358138130927	1.0	1.0	1.46298241615295	1585236930.328908
0	20	1	1000	47.0	47.0				1.984	0.195	3.093	palimpsest	all	21.0	2.0			0.5	0.9755004647536922	0.10837660142758558		0.965	0.0	0.965	0.0	0.07533240144960109	0.06615903326061824	0.852216748768473	0.9692307692307692	0.625	1.0	0.8333333333333334	0.604	0.012750457251705538	0.08227165601442621	0.01277658918840932	0.012750457251705538	0.965	1.0	1.41761016845703	1589818810.5636013
0	20	1	1000	7.0	7.0				1.984	0.195	3.093	palimpsest	cancertype	6.0	2.0			0.5	0.9755004647536922	0.10837660142758558		0.965	0.0	0.965	0.0	0.028216111970284823	0.02926647113619003	0.9285714285714286	0.9846153846153848	0.75	1.0	0.8571428571428571	0.672	0.006869914026703561	0.06261316454150434	0.010244481173073552	0.006869914026703561	0.965	1.0	0.487087249755859	1589818810.5636013
0	20	1	1000	47.0	5.0				1.984	0.195	3.093	palimpsest	prefit	4.0	2.0			0.5	0.9755004647536922	0.10837660142758558		0.965	0.0	0.965	0.0	0.04608669007818834	0.03770755309653105	0.8571428571428572	0.9692307692307692	0.625	1.0	0.8333333333333334	0.586	0.011682280717077552	0.06428712580290541	0.009667705778139444	0.011682280717077552	0.965	1.0	0.470626354217529	1589818810.5636013
0	20	1	1000						1.984	0.195	3.093	DPClust	all		3.0			0.0	0.9504780486272878	0.0		0.201	0.0	0.201	0.0															673.0	1582994743.4327703
0	20	1	1000						1.984	0.195	3.093	PhylogicNDT	all		2.0			0.5	0.9877600000000001	0.07681119136194567		0.932	0.0	0.932	0.0															339.0	1590335617.3074238
0	20	1	1000	47.0	47.0				1.984	0.195	3.093	tracksigfreq	all	21.0	1.0			1.0	0.7864680809143232	1.0		1.0	0.0	1.0	0.0	0.027435426506771936	0.026131680708776545	0.9014778325123152	0.7692307692307693	0.75	0.7586206896551724	0.2857142857142857	0.5920000000000001	0.006318974241804276	0.006318974241804276	0.0	0.006318974241804276	1.0	1.0	5.3517050743103	1585236957.1433911
0	20	1	1000	7.0	7.0				1.984	0.195	3.093	tracksigfreq	cancertype	6.0	1.0			1.0	0.7864680809143232	1.0		1.0	0.0	1.0	0.0	0.0304306262994702	0.01838443073025057	1.0	0.9846153846153848	0.75	1.0	0.8571428571428571	0.684	0.003070207829198424	0.003070207829198424	0.0	0.003070207829198424	1.0	1.0	0.896960020065308	1585236957.1433911
0	20	1	1000	65.0	4.0				1.984	0.195	3.093	tracksigfreq	prefit	4.0	1.0			1.0	0.7864680809143232	1.0		1.0	0.0	1.0	0.0	0.05114407043072173	0.027508031562845668	0.7857142857142857	0.953846153846154	0.5	1.0	0.8	0.584	0.006168219464745772	0.006168219464745772	0.0	0.006168219464745772	1.0	1.0	0.72132682800293	1585236957.1433911
0	40	1	1000	7.0	7.0				1.646	0.446	2.7089999999999996	clonesig	cancer_type	6.0	1.0	0.002741112672083545		1.0	0.9968554022201809	1.0		1.0	0.0	1.0	0.0	0.02696733367819702	0.005410561601416853	1.0	0.9846153846153848	0.6666666666666666	1.0	0.8	0.825	0.00041107281848240534	0.00041107281848240534	0.0	0.00041107281848240534	1.0	1.0	299.40668535232544	1582994150.275946
0	40	1	1000	47.0	12.0				1.646	0.446	2.7089999999999996	clonesig	prefit	6.0	1.0	0.00046506426951964397		1.0	0.9968532198344914	1.0		1.0	0.0	1.0	0.0	0.022685214562360827	0.018322388147618118	0.9833333333333332	0.9076923076923076	0.6666666666666666	0.9166666666666666	0.4	0.7859999999999999	0.0056309115701107535	0.0056309115701107535	0.0	0.0056309115701107535	1.0	1.0	236.98590779304504	1582994150.275946
0	40	1	1000	47.0	47.0				1.646	0.446	2.7089999999999996	clonesig	all	21.0	1.0	0.006390339112840593	0.9999997560937336	1.0	0.9968551925653676	1.0		1.0	0.0	1.0	0.0	0.022839547298292247	0.018429760816288276	0.9733333333333334	0.8615384615384616	0.6666666666666666	0.8666666666666667	0.3076923076923077	0.7859999999999999	0.00569701786282084	0.00569701786282084	0.0	0.00569701786282084	1.0	1.0	195.17444252967837	1582994150.275946
0	40	1	1000	47.0	47.0				1.646	0.446	2.7089999999999996	clonesig	all_nuclonal	21.0	1.0	0.006390339109202614	0.999999756093734	1.0	0.9999899999999999	1.0		1.0	0.0	1.0	0.0	0.022839547298292247	0.018429760816288276	0.9733333333333334	0.8615384615384616	0.6666666666666666	0.8666666666666667	0.3076923076923077	0.7859999999999999	0.00569701786282084	0.00569701786282084	0.0	0.00569701786282084	1.0	1.0	162.1865191459656	1582994150.275946
0	40	1	1000						1.646	0.446	2.7089999999999996	pyclone	all		16.0			0.5	0.9876170392394468	0.09578996369692204		0.956	0.0	0.956	0.0															4512.0	1582993153.6086428
0	40	1	1000						1.646	0.446	2.7089999999999996	sciclone	all		4.0			0.0	0.40166889771041614	0.0		0.011000000000000001	0.0	0.011000000000000001	0.0															21.0	1582993163.137031
0	40	1	1000						1.646	0.446	2.7089999999999996	ccube	all		2.0			0.5	0.976597673012678	0.053353741113855914		0.867	0.0	0.867	0.0															154.0	1582993172.592662
0	40	1	1000	47.0	47.0				1.646	0.446	2.7089999999999996	deconstructsigs	all	21.0												0.0296444729961974	0.021114599461096516	0.8983333333333333	0.9692307692307692	0.6666666666666666	0.9833333333333332	0.6666666666666666	0.825	0.004343272294394129	0.004343272294394129	0.0	0.004343272294394129	1.0	1.0	3.1046404838562	1582993175.2792375
0	40	1	1000	7.0	7.0				1.646	0.446	2.7089999999999996	deconstructsigs	cancertype	6.0												0.026653197813535808	0.007877364587731422	0.9	0.9846153846153848	0.6666666666666666	1.0	0.8	0.825	0.0008227690755260307	0.0008227690755260307	0.0	0.0008227690755260307	1.0	1.0	0.0903251171112061	1582993175.2792375
0	40	1	1000	47.0	47.0				1.646	0.446	2.7089999999999996	tracksig	all	21.0	1.0			1.0	0.9966130966401808	1.0		1.0	0.0	1.0	0.0	0.02290801041612224	0.018718996426417316	0.96	0.8615384615384616	0.6666666666666666	0.8666666666666667	0.3076923076923077	0.785	0.005854858477743252	0.005854858477743252	0.0	0.005854858477743252	1.0	1.0	13.5191245079041	1585236936.5143204
0	40	1	1000	7.0	7.0				1.646	0.446	2.7089999999999996	tracksig	cancertype	6.0	1.0			1.0	0.9966130966401808	1.0		1.0	0.0	1.0	0.0	0.027268939176999126	0.0065029190774103535	1.0	0.9846153846153848	0.6666666666666666	1.0	0.8	0.825	0.0006501561772778164	0.0006501561772778164	0.0	0.0006501561772778164	1.0	1.0	1.6106247901916495	1585236936.5143204
0	40	1	1000	65.0	5.0				1.646	0.446	2.7089999999999996	tracksig	prefit	4.0	1.0			1.0	0.9966130966401808	1.0		1.0	0.0	1.0	0.0	0.025473672247361197	0.013927503878340243	0.8983333333333333	0.9692307692307692	0.6666666666666666	0.9833333333333332	0.6666666666666666	0.825	0.003227069603427335	0.003227069603427335	0.0	0.003227069603427335	1.0	1.0	2.11807227134705	1585236936.5143204
0	40	1	1000	47.0	47.0				1.646	0.446	2.7089999999999996	palimpsest	all	21.0	2.0			0.5	0.9730350211869312	0.09319142167315246		0.953	0.0	0.953	0.0	0.027199268480064143	0.01891963296898454	0.8916666666666666	0.9692307692307692	0.6666666666666666	0.9833333333333332	0.6666666666666666	0.799	0.006725759565585965	0.04686150830263625	0.008494283438318186	0.006725759565585965	1.0	1.0	1.15679860115051	1589818811.903749
0	40	1	1000	7.0	7.0				1.646	0.446	2.7089999999999996	palimpsest	cancertype	6.0	2.0			0.5	0.9730350211869312	0.09319142167315246		0.953	0.0	0.953	0.0	0.027511347659258736	0.011800724439677005	1.0	0.9846153846153848	0.6666666666666666	1.0	0.8	0.807	0.0018837406513199093	0.042603880717782434	0.008617963343318706	0.0018837406513199093	1.0	1.0	0.431501626968384	1589818811.903749
0	40	1	1000	47.0	5.0				1.646	0.446	2.7089999999999996	palimpsest	prefit	3.0	2.0			0.5	0.9730350211869312	0.09319142167315246		0.953	0.0	0.953	0.0	0.04348505073243187	0.036188968228547176	0.9	0.9846153846153848	0.6666666666666666	1.0	0.8	0.825	0.022424846687606248	0.029329575771269163	0.0014613088766745699	0.022424846687606248	1.0	1.0	0.408157825469971	1589818811.903749
0	40	1	1000						1.646	0.446	2.7089999999999996	DPClust	all		3.0			0.0	0.9211330605944894	0.0		0.066	0.0	0.066	0.0															572.0	1582994160.694835
0	40	1	1000						1.646	0.446	2.7089999999999996	PhylogicNDT	all		2.0			0.5	0.9726	0.052480810903085436		0.863	0.0	0.863	0.0															221.0	1590335607.7622123
0	40	1	1000	47.0	47.0				1.646	0.446	2.7089999999999996	tracksigfreq	all	21.0	1.0			1.0	0.9511718814543108	1.0		1.0	0.0	1.0	0.0	0.022851019541516592	0.018392431978621903	0.9633333333333334	0.8615384615384616	0.6666666666666666	0.8666666666666667	0.3076923076923077	0.785	0.005673060375710803	0.005673060375710803	0.0	0.005673060375710803	1.0	1.0	7.50997447967529	1585236966.2018666
0	40	1	1000	7.0	7.0				1.646	0.446	2.7089999999999996	tracksigfreq	cancertype	6.0	1.0			1.0	0.9511718814543108	1.0		1.0	0.0	1.0	0.0	0.0272104354553842	0.0052647062743766924	1.0	0.9846153846153848	0.6666666666666666	1.0	0.8	0.825	0.00037355912662018215	0.00037355912662018215	0.0	0.00037355912662018215	1.0	1.0	0.8962073326110841	1585236966.2018666
0	40	1	1000	65.0	5.0				1.646	0.446	2.7089999999999996	tracksigfreq	prefit	4.0	1.0			1.0	0.9511718814543108	1.0		1.0	0.0	1.0	0.0	0.02534804147435046	0.013659171408169224	0.8983333333333333	0.9692307692307692	0.6666666666666666	0.9833333333333332	0.6666666666666666	0.825	0.0031183427754285513	0.0031183427754285513	0.0	0.0031183427754285513	1.0	1.0	1.20157933235168	1585236966.2018666
0	60	1	1000	7.0	7.0				1.492	0.608	2.52	clonesig	cancer_type	6.0	1.0	0.002639943042595405		1.0	0.9999899999999999	1.0		1.0	0.0	1.0	0.0	0.028144352687282395	0.012355448014448996	1.0	1.0	0.8	1.0	0.8	0.84	0.0012430916110192092	0.0012430916110192092	0.0	0.0012430916110192092	1.0	1.0	78.71311926841736	1582992092.633834
0	60	1	1000	47.0	11.0				1.492	0.608	2.52	clonesig	prefit	7.0	1.0	0.0016975953039946035	0.7704949655100801	1.0	0.9999899999999999	1.0		1.0	0.0	1.0	0.0	0.026444319874117942	0.016038212678655028	1.0	0.953846153846154	0.8	0.9508196721311476	0.5	0.826	0.0024286393116722533	0.0024286393116722533	0.0	0.0024286393116722533	1.0	1.0	125.24682998657228	1582992092.633834
0	60	1	1000	47.0	47.0				1.492	0.608	2.52	clonesig	all	21.0	1.0	0.016391196844779188	0.9999975568850474	1.0	0.9999899999999999	1.0		1.0	0.0	1.0	0.0	0.02559712751648669	0.0190960250341156	1.0	0.8769230769230769	0.8	0.8688524590163934	0.3076923076923077	0.7709999999999999	0.003218592873508341	0.003218592873508341	0.0	0.003218592873508341	1.0	1.0	179.24394416809082	1582992092.633834
0	60	1	1000	47.0	47.0				1.492	0.608	2.52	clonesig	all_nuclonal	21.0	1.0	0.016391196844779188	0.9999975568850474	1.0	0.9999899999999999	1.0		1.0	0.0	1.0	0.0	0.02559712751648669	0.0190960250341156	1.0	0.8769230769230769	0.8	0.8688524590163934	0.3076923076923077	0.7709999999999999	0.003218592873508341	0.003218592873508341	0.0	0.003218592873508341	1.0	1.0	124.30996680259705	1582992092.633834
0	60	1	1000						1.492	0.608	2.52	pyclone	all		3.0			0.5	0.98427868113892	0.08750834854494334		0.9470000000000001	0.0	0.9470000000000001	0.0															2782.0	1582991490.2068288
0	60	1	1000						1.492	0.608	2.52	sciclone	all		4.0			0.0	0.3619683647909331	0.0		0.003	0.0	0.003	0.0															62.0	1582991498.9633296
0	60	1	1000						1.492	0.608	2.52	ccube	all		1.0			1.0	1.0	1.0		1.0	0.0	1.0	0.0															244.0	1582991507.8343267
0	60	1	1000	47.0	47.0				1.492	0.608	2.52	deconstructsigs	all	21.0												0.04515224064801796	0.03505534141932471	0.8729508196721311	0.9692307692307692	0.6	0.9836065573770492	0.6	0.5770000000000001	0.010995900411127857	0.010995900411127857	1.7347234759768067e-18	0.010995900411127857	1.0	1.0	5.10284662246704	1582991509.7156105
0	60	1	1000	7.0	7.0				1.492	0.608	2.52	deconstructsigs	cancertype	6.0												0.02893614725550402	0.010482337283870252	1.0	1.0	0.8	1.0	0.8	0.841	0.0007281322902650268	0.0007281322902650268	0.0	0.0007281322902650268	1.0	1.0	0.420869827270508	1582991509.7156105
0	60	1	1000	47.0	47.0				1.492	0.608	2.52	tracksig	all	21.0	1.0			1.0	0.9911934183150126	1.0		1.0	0.0	1.0	0.0	0.025586069256099072	0.017199141969359268	1.0	0.8769230769230769	0.8	0.8688524590163934	0.3076923076923077	0.7709999999999999	0.002627974201546479	0.002627974201546479	0.0	0.002627974201546479	1.0	1.0	8.90399074554443	1585236938.062224
0	60	1	1000	7.0	7.0				1.492	0.608	2.52	tracksig	cancertype	6.0	1.0			1.0	0.9911934183150126	1.0		1.0	0.0	1.0	0.0	0.028264130501033036	0.009131558289891605	1.0	1.0	0.8	1.0	0.8	0.836	0.0006629462360632221	0.0006629462360632221	0.0	0.0006629462360632221	1.0	1.0	1.46009945869446	1585236938.062224
0	60	1	1000	65.0	4.0				1.492	0.608	2.52	tracksig	prefit	4.0	1.0			1.0	0.9911934183150126	1.0		1.0	0.0	1.0	0.0	0.02879765307644698	0.00792833060037394	1.0	1.0	0.8	1.0	0.8	0.841	0.0005751068609189948	0.0005751068609189948	0.0	0.0005751068609189948	1.0	1.0	1.1427686214447	1585236938.062224
0	60	1	1000	47.0	47.0				1.492	0.608	2.52	palimpsest	all	21.0	2.0			0.5	0.9701905384062202	0.09319142167315247		0.953	0.0	0.953	0.0	0.059616586883142725	0.0479630579129931	0.9959016393442622	0.9846153846153848	0.8	0.9836065573770492	0.6666666666666666	0.7290000000000001	0.00598125799774385	0.019969896332702183	0.002960539236771997	0.00598125799774385	1.0	1.0	1.10419011116028	1589818813.4478734
0	60	1	1000	7.0	7.0				1.492	0.608	2.52	palimpsest	cancertype	6.0	2.0			0.5	0.9701905384062202	0.09319142167315247		0.953	0.0	0.953	0.0	0.028733238710291414	0.010223274724972234	1.0	1.0	0.8	1.0	0.8	0.8440000000000001	0.0009454636904814296	0.013274204550919877	0.0026092404552419853	0.0009454636904814296	1.0	1.0	0.4169924259185789	1589818813.4478734
0	60	1	1000	47.0	5.0				1.492	0.608	2.52	palimpsest	prefit	4.0	2.0			0.5	0.9701905384062202	0.09319142167315247		0.953	0.0	0.953	0.0	0.02868849071182417	0.010431091815246226	1.0	1.0	0.8	1.0	0.8	0.8440000000000001	0.0008578745585277048	0.0139380280943725	0.002768268564717727	0.0008578745585277048	1.0	1.0	0.3998696804046629	1589818813.4478734
0	60	1	1000						1.492	0.608	2.52	DPClust	all		6.0			0.0	0.9093444227005882	0.02079736112617242		0.021	0.0	0.021	0.0															540.0	1582992100.9840543
0	60	1	1000						1.492	0.608	2.52	PhylogicNDT	all		2.0			0.5	0.98296	0.07507085439752692		0.929	0.0	0.929	0.0															195.0	1590335607.6878088
0	60	1	1000	47.0	47.0				1.492	0.608	2.52	tracksigfreq	all	21.0	1.0			1.0	0.8838366953355647	1.0		1.0	0.0	1.0	0.0	0.02542926825320541	0.01899199097738806	1.0	0.8769230769230769	0.8	0.8688524590163934	0.3076923076923077	0.762	0.003202586147779129	0.003202586147779129	0.0	0.003202586147779129	1.0	1.0	7.14702916145325	1585236967.561254
0	60	1	1000	7.0	7.0				1.492	0.608	2.52	tracksigfreq	cancertype	6.0	1.0			1.0	0.8838366953355647	1.0		1.0	0.0	1.0	0.0	0.02824259394635973	0.01265608957350658	1.0	1.0	0.8	1.0	0.8	0.84	0.0012784036984982985	0.0012784036984982985	0.0	0.0012784036984982985	1.0	1.0	1.1093921661377	1585236967.561254
0	60	1	1000	65.0	4.0				1.492	0.608	2.52	tracksigfreq	prefit	4.0	1.0			1.0	0.8838366953355647	1.0		1.0	0.0	1.0	0.0	0.02869904574508097	0.011065169020232545	1.0	1.0	0.8	1.0	0.8	0.845	0.0010404911283249383	0.0010404911283249383	0.0	0.0010404911283249383	1.0	1.0	0.921725034713745	1585236967.561254
0	80	1	1000	7.0	7.0				1.185	0.855	2.1519999999999997	clonesig	cancer_type	6.0	1.0	0.0009910019944072699		1.0	0.9967347579671092	1.0		1.0	0.0	1.0	0.0	0.02063918162617352	0.022754242981814846	1.0	0.9692307692307692	0.625	1.0	0.8333333333333334	0.8009999999999999	0.002470019080090813	0.002470019080090813	0.0	0.002470019080090813	1.0	1.0	700.8015558719635	1583003651.6563118
0	80	1	1000	47.0	9.0				1.185	0.855	2.1519999999999997	clonesig	prefit	7.0	2.0	9.869320076157235	0.10183379845120084	0.5	0.997415929657322	0.17625082882860968		0.987	0.0	0.987	0.0	0.019886576030350184	0.02321111600078098	0.8472906403940887	0.9384615384615383	0.625	0.9655172413793104	0.625	0.758	0.0027133637720331287	0.4315734194589427	0.0485786956970301	0.0027133637720331287	0.987	0.987	1026.2671732902527	1583003651.6563118
0	80	1	1000	47.0	47.0				1.185	0.855	2.1519999999999997	clonesig	all	21.0	1.0	0.060982890985542326	0.999939877121774	1.0	0.9967347412619351	1.0		1.0	0.0	1.0	0.0	0.02010077589538391	0.027164384271764163	0.9113300492610836	0.8615384615384616	0.625	0.8793103448275862	0.38461538461538464	0.746	0.003521293941023407	0.003521293941023407	0.0	0.003521293941023407	1.0	1.0	281.9153575897217	1583003651.6563118
0	80	1	1000	47.0	47.0				1.185	0.855	2.1519999999999997	clonesig	all_nuclonal	21.0	1.0	0.06098289098736132	0.9999398771217696	1.0	0.9973520306699818	1.0		1.0	0.0	1.0	0.0	0.02010077589538391	0.027164384271764163	0.9113300492610836	0.8615384615384616	0.625	0.8793103448275862	0.38461538461538464	0.746	0.003521293941023407	0.003521293941023407	0.0	0.003521293941023407	1.0	1.0	395.71496105194086	1583003651.6563118
0	80	1	1000						1.185	0.855	2.1519999999999997	pyclone	all		9.0			0.5	0.9964368102636628	0.20875691967065052		0.991	0.0	0.991	0.0															11100.0	1583001016.4268415
0	80	1	1000						1.185	0.855	2.1519999999999997	sciclone	all		2.0			0.5	0.4461666375250672	0.0		0.027000000000000003	0.0	0.027000000000000003	0.0															167.0	1583001038.8501222
0	80	1	1000						1.185	0.855	2.1519999999999997	ccube	all		2.0			0.5	0.9773323262924428	0.054266812672253945		0.871	0.0	0.871	0.0															462.0	1583001060.258292
0	80	1	1000	47.0	47.0				1.185	0.855	2.1519999999999997	deconstructsigs	all	21.0												0.027360213812282982	0.02626723353358582	0.7795566502463054	0.9076923076923076	0.125	1.0	0.5	0.7509999999999999	0.003272133445085812	0.003272133445085812	0.0	0.003272133445085812	1.0	1.0	12.8329026699066	1583001065.2831824
0	80	1	1000	7.0	7.0				1.185	0.855	2.1519999999999997	deconstructsigs	cancertype	6.0												0.0335409392061501	0.04335255009704005	0.8571428571428572	0.9692307692307692	0.625	1.0	0.8333333333333334	0.755	0.00899528315051923	0.00899528315051923	1.7347234759768067e-18	0.00899528315051923	1.0	1.0	0.6211326122283941	1583001065.2831824
0	80	1	1000	47.0	47.0				1.185	0.855	2.1519999999999997	tracksig	all	21.0	1.0			1.0	0.9943780265662008	1.0		1.0	0.0	1.0	0.0	0.019426263361659247	0.024484300432951918	0.913793103448276	0.8769230769230769	0.625	0.8965517241379308	0.4166666666666667	0.7490000000000001	0.002857312726422312	0.002857312726422312	0.0	0.002857312726422312	1.0	1.0	14.875366687774699	1585236933.9122708
0	80	1	1000	7.0	7.0				1.185	0.855	2.1519999999999997	tracksig	cancertype	6.0	1.0			1.0	0.9943780265662008	1.0		1.0	0.0	1.0	0.0	0.02155757671571277	0.021667920949630902	1.0	0.9846153846153848	0.75	1.0	0.8571428571428571	0.8029999999999999	0.002239551607430168	0.002239551607430168	0.0	0.002239551607430168	1.0	1.0	2.75180125236511	1585236933.9122708
0	80	1	1000	65.0	4.0				1.185	0.855	2.1519999999999997	tracksig	prefit	4.0	1.0			1.0	0.9943780265662008	1.0		1.0	0.0	1.0	0.0	0.053317961279643916	0.05145100131317855	0.7857142857142857	0.953846153846154	0.5	1.0	0.8	0.765	0.009629907260683912	0.009629907260683912	1.7347234759768067e-18	0.009629907260683912	1.0	1.0	1.9834794998168896	1585236933.9122708
0	80	1	1000	47.0	47.0				1.185	0.855	2.1519999999999997	palimpsest	all	21.0	2.0			0.5	0.9803517087927732	0.09218204298750836		0.9520000000000001	0.0	0.9520000000000001	0.0	0.05374480795347434	0.06313473564531427	0.8472906403940887	0.953846153846154	0.5	1.0	0.8	0.7240000000000001	0.011179169133623268	0.03003218398522867	0.004030137860965656	0.011179169133623268	1.0	1.0	2.2901976108551003	1589818810.478524
0	80	1	1000	7.0	7.0				1.185	0.855	2.1519999999999997	palimpsest	cancertype	6.0	2.0			0.5	0.9803517087927732	0.09218204298750836		0.9520000000000001	0.0	0.9520000000000001	0.0	0.03679565559380038	0.047141101591009565	1.0	0.9692307692307692	0.625	1.0	0.8333333333333334	0.758	0.009897669101570528	0.022329724141265998	0.002657553505338652	0.009897669101570528	1.0	1.0	0.87712574005127	1589818810.478524
0	80	1	1000	47.0	4.0				1.185	0.855	2.1519999999999997	palimpsest	prefit	4.0	2.0			0.5	0.9803517087927732	0.09218204298750836		0.9520000000000001	0.0	0.9520000000000001	0.0	0.055365376801043975	0.05927076081383844	0.7857142857142857	0.953846153846154	0.5	1.0	0.8	0.721	0.009792123240697115	0.025693915268102496	0.0033992660914596946	0.009792123240697115	1.0	1.0	0.673303365707397	1589818810.478524
0	80	1	1000						1.185	0.855	2.1519999999999997	DPClust	all		4.0			0.0	0.9482449679206796	0.0		0.09300000000000001	0.0	0.09300000000000001	0.0															1119.0	1583003673.9107292
0	80	1	1000						1.185	0.855	2.1519999999999997	PhylogicNDT	all		3.0			0.0	0.9762	0.054676299783755086		0.8740000000000001	0.0	0.8740000000000001	0.0															428.0	1590335605.6461873
0	80	1	1000	47.0	47.0				1.185	0.855	2.1519999999999997	tracksigfreq	all	21.0	1.0			1.0	0.943516287492482	1.0		1.0	0.0	1.0	0.0	0.019450207099362897	0.02653362430429033	0.9113300492610836	0.8769230769230769	0.625	0.8965517241379308	0.4166666666666667	0.747	0.0033591388101531505	0.0033591388101531505	0.0	0.0033591388101531505	1.0	1.0	4.83477473258972	1585236961.390344
0	80	1	1000	7.0	7.0				1.185	0.855	2.1519999999999997	tracksigfreq	cancertype	6.0	1.0			1.0	0.943516287492482	1.0		1.0	0.0	1.0	0.0	0.020763115337023116	0.02248256329504562	1.0	0.9846153846153848	0.75	1.0	0.8571428571428571	0.8009999999999999	0.0024113016718977365	0.0024113016718977365	0.0	0.0024113016718977365	1.0	1.0	0.819674253463745	1585236961.390344
0	80	1	1000	65.0	4.0				1.185	0.855	2.1519999999999997	tracksigfreq	prefit	4.0	1.0			1.0	0.943516287492482	1.0		1.0	0.0	1.0	0.0	0.05285223003243905	0.05150163662777599	0.7857142857142857	0.953846153846154	0.5	1.0	0.8	0.765	0.009579712160884712	0.009579712160884712	0.0	0.009579712160884712	1.0	1.0	0.676121950149536	1585236961.390344
0	100	1	1000	7.0	7.0				1.0	1.0	2.0	clonesig	cancer_type	6.0	1.0	5.586455154116266e-05		1.0	0.9999899999999999	1.0		1.0	0.0	1.0	0.0	0.023622108383335377	0.016167638881917898	1.0	1.0	0.875	1.0	0.875	0.7140000000000001	0.002874932379366091	0.002874932379366091	0.0	0.002874932379366091	1.0	1.0	32.45255541801453	1582992872.1515155
0	100	1	1000	47.0	12.0				1.0	1.0	2.0	clonesig	prefit	7.0	1.0	0.001815603649447439	0.7670633201216172	1.0	0.9999899999999999	1.0		1.0	0.0	1.0	0.0	0.023143131429987817	0.01618642806633482	1.0	1.0	0.875	1.0	0.875	0.711	0.002902040473871659	0.002902040473871659	0.0	0.002902040473871659	1.0	1.0	17.984960556030273	1582992872.1515155
0	100	1	1000	47.0	47.0				1.0	1.0	2.0	clonesig	all	21.0	1.0	0.018940591513455732	0.9999965216840156	1.0	0.9999899999999999	1.0		1.0	0.0	1.0	0.0	0.023300144441432084	0.01687661409316136	1.0	0.9384615384615383	0.875	0.9310344827586208	0.5833333333333334	0.701	0.0031941780399497017	0.0031941780399497017	0.0	0.0031941780399497017	1.0	1.0	12.753023386001587	1582992872.1515155
0	100	1	1000	47.0	47.0				1.0	1.0	2.0	clonesig	all_nuclonal	21.0	1.0	0.018940591513455732	0.9999965216840156	1.0	0.9999899999999999	1.0		1.0	0.0	1.0	0.0	0.023300144441432084	0.01687661409316136	1.0	0.9384615384615383	0.875	0.9310344827586208	0.5833333333333334	0.701	0.0031941780399497017	0.0031941780399497017	0.0	0.0031941780399497017	1.0	1.0	12.72775936126709	1582992872.1515155
0	100	1	1000						1.0	1.0	2.0	pyclone	all		11.0			1.0	0.9949585246959871	0.1988362625361321		0.99	0.0	0.99	0.0															4100.0	1582992698.2039533
0	100	1	1000						1.0	1.0	2.0	sciclone	all		2.0			0.5	0.3296261797327081	0.2708142530739684		0.995	0.0	0.995	0.0															84.0	1582992707.6642764
0	100	1	1000	47.0	47.0				1.0	1.0	2.0	deconstructsigs	all	21.0												0.03327857231960265	0.027189366612234332	0.9248768472906403	0.9076923076923076	0.125	1.0	0.5	0.6779999999999999	0.005900637057448699	0.005900637057448699	0.0	0.005900637057448699	1.0	1.0	9.04502534866333	1582992711.6626194
0	100	1	1000	7.0	7.0				1.0	1.0	2.0	deconstructsigs	cancertype	6.0												0.02347920848547206	0.017326441932599	1.0	1.0	0.875	1.0	0.875	0.6729999999999999	0.0033880777624806235	0.0033880777624806235	0.0	0.0033880777624806235	1.0	1.0	0.490902185440063	1582992711.6626194
0	100	1	1000	47.0	47.0				1.0	1.0	2.0	tracksig	all	21.0	1.0			1.0	0.9938972599419544	1.0		1.0	0.0	1.0	0.0	0.023476703918664087	0.017951820675205416	0.9975369458128078	0.9230769230769232	0.875	0.913793103448276	0.5384615384615384	0.7070000000000001	0.0035586939637034525	0.0035586939637034525	0.0	0.0035586939637034525	1.0	1.0	9.791905879974367	1585236970.483452
0	100	1	1000	7.0	7.0				1.0	1.0	2.0	tracksig	cancertype	6.0	1.0			1.0	0.9938972599419544	1.0		1.0	0.0	1.0	0.0	0.023792107871661385	0.01799628900343976	1.0	1.0	0.875	1.0	0.875	0.7170000000000001	0.0034993570993191447	0.0034993570993191447	0.0	0.0034993570993191447	1.0	1.0	1.20143222808838	1585236970.483452
0	100	1	1000	65.0	6.0				1.0	1.0	2.0	tracksig	prefit	6.0	1.0			1.0	0.9938972599419544	1.0		1.0	0.0	1.0	0.0	0.02510489962974291	0.01758552253231779	0.9285714285714286	0.9846153846153848	0.75	1.0	0.8571428571428571	0.723	0.0035180483156393998	0.0035180483156393998	0.0	0.0035180483156393998	1.0	1.0	1.42484784126282	1585236970.483452
0	100	1	1000	47.0	47.0				1.0	1.0	2.0	palimpsest	all	21.0	2.0			0.5	0.9516772896789992	0.07681119136194567		0.932	0.0	0.932	0.0	0.03978201944898088	0.030118007199803568	0.9236453201970444	0.9846153846153848	0.75	1.0	0.8571428571428571	0.6990000000000001	0.004859566147951799	0.06633020365567087	0.0154749811867662	0.004859566147951799	0.932	1.0	1.18587136268616	1589818808.755927
0	100	1	1000	7.0	7.0				1.0	1.0	2.0	palimpsest	cancertype	6.0	2.0			0.5	0.9516772896789992	0.07681119136194567		0.932	0.0	0.932	0.0	0.023413487791169196	0.016551120627405286	1.0	1.0	0.875	1.0	0.875	0.7	0.002696197173931103	0.03816616910662285	0.008929420136314724	0.002696197173931103	1.0	1.0	0.439107656478882	1589818808.755927
0	100	1	1000	47.0	6.0				1.0	1.0	2.0	palimpsest	prefit	5.0	2.0			0.5	0.9516772896789992	0.07681119136194567		0.932	0.0	0.932	0.0	0.04245839008804048	0.0395466709370683	0.9285714285714286	0.9846153846153848	0.75	1.0	0.8571428571428571	0.722	0.017678012293749656	0.05665105593133046	0.009811304088181072	0.017678012293749656	0.932	1.0	0.449962854385376	1589818808.755927
0	100	1	1000						1.0	1.0	2.0	DPClust	all		4.0			0.0	0.9095037181996104	0.01944055200115171		0.217	0.0	0.217	0.0															589.0	1582992882.645459
0	100	1	1000						1.0	1.0	2.0	PhylogicNDT	all		2.0			0.5	0.97172	0.06209172959686926		0.899	0.0	0.899	0.0															242.0	1590335605.990406
0	100	1	1000	47.0	47.0				1.0	1.0	2.0	tracksigfreq	all	21.0	1.0			1.0	0.6655532042478696	1.0		1.0	0.0	1.0	0.0	0.02322324662027869	0.016401471576046996	1.0	0.9384615384615383	0.875	0.9310344827586208	0.5833333333333334	0.7070000000000001	0.002996998445580989	0.002996998445580989	0.0	0.002996998445580989	1.0	1.0	8.154945135116579	1585237010.174305
0	100	1	1000	7.0	7.0				1.0	1.0	2.0	tracksigfreq	cancertype	6.0	1.0			1.0	0.6655532042478696	1.0		1.0	0.0	1.0	0.0	0.023602548326245226	0.016319824975984238	1.0	1.0	0.875	1.0	0.875	0.706	0.002927241278911308	0.002927241278911308	0.0	0.002927241278911308	1.0	1.0	1.21873331069946	1585237010.174305
0	100	1	1000	65.0	6.0				1.0	1.0	2.0	tracksigfreq	prefit	6.0	1.0			1.0	0.6655532042478696	1.0		1.0	0.0	1.0	0.0	0.025022707763440448	0.016041093334372068	0.9285714285714286	0.9846153846153848	0.75	1.0	0.8571428571428571	0.723	0.0029649164385329163	0.0029649164385329163	0.0	0.0029649164385329163	1.0	1.0	1.4769191741943402	1585237010.174305
0	0	1	5000	7.0	7.0				2.2582	0.0	3.4074	clonesig	cancer_type	6.0	1.0	0.008085408742772415	0.9998899575035719	1.0	0.9999899999999999	1.0		1.0	0.0	1.0	0.0	0.009857087261102815	0.0051315130118281226	1.0	0.9692307692307692	0.5714285714285714	1.0	0.8	0.8916	0.00013252365742755234	0.00013252365742755234	0.0	0.00013252365742755234	1.0	1.0	828.7501230239868	1583002485.2944198
0	0	1	5000	47.0	6.0				2.2582	0.0	3.4074	clonesig	prefit	4.0	1.0	0.0008442711841780692	0.931508900182102	1.0	0.9999899999999999	1.0		1.0	0.0	1.0	0.0	0.010615969251580691	0.007806807042200057	0.827683615819209	0.9692307692307692	0.5714285714285714	1.0	0.8	0.8848	0.00034270069456221464	0.00034270069456221464	0.0	0.00034270069456221464	1.0	1.0	1211.4789922237394	1583002485.2944198
0	0	1	5000	47.0	47.0				2.2582	0.0	3.4074	clonesig	all	21.0	1.0	0.08476266438083258	0.9999999999798548	1.0	0.9999899999999999	1.0		1.0	0.0	1.0	0.0	0.009324345601916372	0.007226151354182439	0.9717514124293786	0.953846153846154	0.5714285714285714	0.9830508474576272	0.6666666666666666	0.8844	0.00028629807441848953	0.00028629807441848953	0.0	0.00028629807441848953	1.0	1.0	1247.3721461296084	1583002485.2944198
0	0	1	5000	47.0	47.0				2.2582	0.0	3.4074	clonesig	all_nuclonal	21.0	1.0	0.08476266438810852	0.9999999999798548	1.0	0.9999899999999999	1.0		1.0	0.0	1.0	0.0	0.009324345601916372	0.007226151354182439	0.9717514124293786	0.953846153846154	0.5714285714285714	0.9830508474576272	0.6666666666666666	0.8844	0.00028629807441848953	0.00028629807441848953	0.0	0.00028629807441848953	1.0	1.0	499.7429411411285	1583002485.2944198
0	0	1	5000						2.2582	0.0	3.4074	ccube	all		1.0			1.0	1.0	1.0		1.0	0.0	1.0	0.0															378.0	1582996475.9290242
0	0	1	5000	47.0	47.0				2.2582	0.0	3.4074	deconstructsigs	all	21.0												0.013326095132667092	0.011180213999046892	0.8333333333333333	0.9692307692307692	0.5714285714285714	1.0	0.8	0.8846	0.0005970525785446991	0.0005970525785446991	0.0	0.0005970525785446991	1.0	1.0	7.62964630126953	1582996481.267958
0	0	1	5000	7.0	7.0				2.2582	0.0	3.4074	deconstructsigs	cancertype	6.0												0.010356715797724384	0.008987064582473062	0.8333333333333333	0.9692307692307692	0.5714285714285714	1.0	0.8	0.89	0.00040893125819796433	0.00040893125819796433	0.0	0.00040893125819796433	1.0	1.0	0.404306173324585	1582996481.267958
0	0	1	5000	47.0	47.0				2.2582	0.0	3.4074	tracksig	all	21.0	1.0			1.0	0.9950996454816116	1.0		1.0	0.0	1.0	0.0	0.009347996656615148	0.0069358979159831954	0.9689265536723164	0.953846153846154	0.5714285714285714	0.9830508474576272	0.6666666666666666	0.8846	0.00026181410969050583	0.00026181410969050583	0.0	0.00026181410969050583	1.0	1.0	23.591610888640105	1582997163.1313279
0	0	1	5000	7.0	7.0				2.2582	0.0	3.4074	tracksig	cancertype	6.0	1.0			1.0	0.9950996454816116	1.0		1.0	0.0	1.0	0.0	0.009927033461236473	0.005394624304561072	1.0	0.9692307692307692	0.5714285714285714	1.0	0.8	0.8916	0.00014245931203493709	0.00014245931203493709	0.0	0.00014245931203493709	1.0	1.0	3.62001482248306	1582997163.1313279
0	0	1	5000	65.0	4.0				2.2582	0.0	3.4074	tracksig	prefit	4.0	1.0			1.0	0.9950996454816116	1.0		1.0	0.0	1.0	0.0	0.011089621934332506	0.0063833209197871	0.8333333333333333	0.9692307692307692	0.5714285714285714	1.0	0.8	0.8904	0.000229569767708937	0.000229569767708937	0.0	0.000229569767708937	1.0	1.0	1.9552821318308504	1582997163.1313279
0	0	1	5000	47.0	47.0				2.2582	0.0	3.4074	palimpsest	all	21.0	2.0			0.5	0.9708746869936872	0.041772541772966486		0.9520000000000001	0.0	0.9520000000000001	0.0	0.016485892726402992	0.013244762979557423	0.8333333333333333	0.9692307692307692	0.5714285714285714	1.0	0.8	0.89	0.0006136159426152199	0.0011872687319467445	0.00012262759264397794	0.0006136159426152199	1.0	1.0	4.09872269630432	1589819515.440271
0	0	1	5000	7.0	7.0				2.2582	0.0	3.4074	palimpsest	cancertype	6.0	2.0			0.5	0.9708746869936872	0.041772541772966486		0.9520000000000001	0.0	0.9520000000000001	0.0	0.011151748957796062	0.008847249291626594	0.8333333333333333	0.9692307692307692	0.5714285714285714	1.0	0.8	0.8904	0.0004043736796283115	0.0026495809442090845	0.0004799494868021917	0.0004043736796283115	1.0	1.0	1.10490679740906	1589819515.440271
0	0	1	5000	47.0	4.0				2.2582	0.0	3.4074	palimpsest	prefit	4.0	2.0			0.5	0.9708746869936872	0.041772541772966486		0.9520000000000001	0.0	0.9520000000000001	0.0	0.03485501566880135	0.032417610848128775	0.8333333333333333	0.9692307692307692	0.5714285714285714	1.0	0.8	0.8902	0.005899086581711455	0.0088792532645674	0.0006370589889788072	0.005899086581711455	1.0	1.0	0.964811563491821	1589819515.440271
0	0	1	5000						2.2582	0.0	3.4074	DPClust	all		3.0			0.0	0.9236722635144746	0.0		0.032	0.0	0.032	0.0															3178.0	1583002709.9976218
0	0	1	5000						2.2582	0.0	3.4074	PhylogicNDT	all		3.0			0.0	0.979776	0.028672456440787582		0.904	0.0	0.904	0.0															3228.0	1590335804.1747627
0	20	1	5000	7.0	7.0				1.9764	0.2198	3.0834	clonesig	cancer_type	6.0	1.0	0.0004929286806145684	0.9999987092180594	1.0	0.9999899999999999	1.0		1.0	0.0	1.0	0.0	0.010639526489450771	0.005461331092219113	1.0	0.9846153846153848	0.75	1.0	0.8571428571428571	0.7326	0.0003288651089854433	0.0003288651089854433	0.0	0.0003288651089854433	1.0	1.0	1519.9166822433472	1583002931.8664153
0	20	1	5000	47.0	8.0				1.9764	0.2198	3.0834	clonesig	prefit	6.0	1.0	0.005544471263419837	0.9999395508075084	1.0	0.9999899999999999	1.0		1.0	0.0	1.0	0.0	0.01063142735063333	0.005425005616840725	1.0	0.9846153846153848	0.75	1.0	0.8571428571428571	0.732	0.00032455237124973113	0.00032455237124973113	0.0	0.00032455237124973113	1.0	1.0	2492.988444089889	1583002931.8664153
0	20	1	5000	47.0	47.0				1.9764	0.2198	3.0834	clonesig	all	21.0	1.0	0.088418043058482	0.9999999999742942	1.0	0.9999899999999999	1.0		1.0	0.0	1.0	0.0	0.011196968507920018	0.0061728950932634745	0.9926108374384236	0.953846153846154	0.875	0.9482758620689656	0.6363636363636364	0.7262	0.0004198887212506497	0.0004198887212506497	0.0	0.0004198887212506497	1.0	1.0	1447.161299943924	1583002931.8664153
0	20	1	5000	47.0	47.0				1.9764	0.2198	3.0834	clonesig	all_nuclonal	21.0	1.0	0.08841804307303391	0.9999999999742942	1.0	0.9999899999999999	1.0		1.0	0.0	1.0	0.0	0.011196968507920018	0.0061728950932634745	0.9926108374384236	0.953846153846154	0.875	0.9482758620689656	0.6363636363636364	0.7262	0.0004198887212506497	0.0004198887212506497	0.0	0.0004198887212506497	1.0	1.0	665.2257430553436	1583002931.8664153
0	20	1	5000						1.9764	0.2198	3.0834	sciclone	all		3.0			0.0	0.2979398187726353	0.0		0.0046	0.0	0.0046	0.0															100.0	1582994722.791358
0	20	1	5000						1.9764	0.2198	3.0834	ccube	all		1.0			1.0	1.0	1.0		1.0	0.0	1.0	0.0															128.0	1582994915.9485443
0	20	1	5000	47.0	47.0				1.9764	0.2198	3.0834	deconstructsigs	all	21.0												0.026683255054525668	0.025184592563152967	0.7857142857142857	0.9076923076923076	0.125	1.0	0.5	0.6859999999999999	0.006429440269618779	0.006429440269618779	0.0	0.006429440269618779	1.0	1.0	6.59132599830627	1582994920.0040529
0	20	1	5000	7.0	7.0				1.9764	0.2198	3.0834	deconstructsigs	cancertype	6.0												0.01669740516803361	0.015034353824935075	0.9285714285714286	0.9846153846153848	0.75	1.0	0.8571428571428571	0.7122	0.002490475535781411	0.002490475535781411	0.0	0.002490475535781411	1.0	1.0	0.4693586826324461	1582994920.0040529
0	20	1	5000	47.0	47.0				1.9764	0.2198	3.0834	tracksig	all	21.0	1.0			1.0	0.9982376790558972	1.0		1.0	0.0	1.0	0.0	0.01072104517614752	0.005862583235646229	0.9950738916256158	0.953846153846154	0.875	0.9482758620689656	0.6363636363636364	0.7274	0.0003790559387282233	0.0003790559387282233	0.0	0.0003790559387282233	1.0	1.0	27.561301668484997	1582995499.1993513
0	20	1	5000	7.0	7.0				1.9764	0.2198	3.0834	tracksig	cancertype	6.0	1.0			1.0	0.9982376790558972	1.0		1.0	0.0	1.0	0.0	0.010787500151034404	0.00548397010769261	1.0	0.9846153846153848	0.75	1.0	0.8571428571428571	0.732	0.00032958968305241143	0.00032958968305241143	0.0	0.00032958968305241143	1.0	1.0	2.99087508122126	1582995499.1993513
0	20	1	5000	65.0	5.0				1.9764	0.2198	3.0834	tracksig	prefit	5.0	1.0			1.0	0.9982376790558972	1.0		1.0	0.0	1.0	0.0	0.018289174035441363	0.01693433660972379	0.8571428571428572	0.9692307692307692	0.625	1.0	0.8333333333333334	0.706	0.002847738125060673	0.002847738125060673	0.0	0.002847738125060673	1.0	1.0	2.02972765763601	1582995499.1993513
0	20	1	5000	47.0	47.0				1.9764	0.2198	3.0834	palimpsest	all	21.0	2.0			0.5	0.9729671046325132	0.03973754357320251		0.9472	0.0	0.9472	0.0	0.022878238382456503	0.02318499483116396	0.8546798029556651	0.9692307692307692	0.625	1.0	0.8333333333333334	0.7084	0.0033111031075457875	0.009011643646117841	0.0012748346068923368	0.0033111031075457875	1.0	1.0	3.08776259422302	1589819436.802998
0	20	1	5000	7.0	7.0				1.9764	0.2198	3.0834	palimpsest	cancertype	6.0	2.0			0.5	0.9729671046325132	0.03973754357320251		0.9472	0.0	0.9472	0.0	0.02267468196059267	0.022969934393037832	0.9285714285714286	0.9692307692307692	0.625	1.0	0.8333333333333334	0.7098	0.0033480974806754387	0.005116867914777279	0.00039555718370627415	0.0033480974806754387	1.0	1.0	0.896103382110596	1589819436.802998
0	20	1	5000	47.0	5.0				1.9764	0.2198	3.0834	palimpsest	prefit	4.0	2.0			0.5	0.9729671046325132	0.03973754357320251		0.9472	0.0	0.9472	0.0	0.14187088066125125	0.14266474306840307	0.8571428571428572	0.9692307692307692	0.625	1.0	0.8333333333333334	0.706	0.24847751673398066	0.25021208007445184	0.00038790731498478885	0.25021208007445184	0.0	0.0	0.8408548831939701	1589819436.802998
0	20	1	5000						1.9764	0.2198	3.0834	DPClust	all		5.0			0.0	0.9138582737641332	0.0		0.018000000000000002	0.0	0.018000000000000002	0.0															2619.0	1583003112.3583953
0	20	1	5000						1.9764	0.2198	3.0834	PhylogicNDT	all		3.0			0.0	0.962248	0.021265794465938005		0.8394	0.0	0.8394	0.0															1990.0	1590335811.2074153
0	40	1	5000	7.0	7.0				1.712	0.4196	2.7842	clonesig	cancer_type	6.0	1.0	0.008245637844083829	0.9998864755245934	1.0	0.9999899999999999	1.0		1.0	0.0	1.0	0.0	0.012181873370406032	0.00525074977451704	1.0	0.9692307692307692	0.5	1.0	0.75	0.8728	0.00013773917384052314	0.00013773917384052314	0.0	0.00013773917384052314	1.0	1.0	2768.8412284851074	1583006218.2691913
0	40	1	5000	47.0	8.0				1.712	0.4196	2.7842	clonesig	prefit	5.0	1.0	0.0037663292459910735	0.9977761026864236	1.0	0.9999899999999999	1.0		1.0	0.0	1.0	0.0	0.012111037711579195	0.005505200943408873	0.9966666666666666	0.9846153846153848	0.6666666666666666	1.0	0.8	0.8724	0.00015703764679553256	0.00015703764679553256	0.0	0.00015703764679553256	1.0	1.0	2196.3426814079285	1583006218.2691913
0	40	1	5000	47.0	47.0				1.712	0.4196	2.7842	clonesig	all	21.0	1.0	0.04269600188126788	0.9999999999996184	1.0	0.9999899999999999	1.0		1.0	0.0	1.0	0.0	0.012346307102303788	0.005882526939246889	0.9633333333333334	0.9076923076923076	0.6666666666666666	0.9166666666666666	0.4	0.8724	0.00026115134905857484	0.00026115134905857484	0.0	0.00026115134905857484	1.0	1.0	1789.7253351211548	1583006218.2691913
0	40	1	5000	47.0	47.0				1.712	0.4196	2.7842	clonesig	all_nuclonal	21.0	1.0	0.04269600188126788	0.9999999999996184	1.0	0.9999899999999999	1.0		1.0	0.0	1.0	0.0	0.012346307102303788	0.005882526939246889	0.9633333333333334	0.9076923076923076	0.6666666666666666	0.9166666666666666	0.4	0.8724	0.00026115134905857484	0.00026115134905857484	0.0	0.00026115134905857484	1.0	1.0	1495.4233288764954	1583006218.2691913
0	40	1	5000						1.712	0.4196	2.7842	sciclone	all		3.0			0.0	0.37722898473733213	0.0		0.01	0.0	0.01	0.0															316.0	1582995782.1932113
0	40	1	5000						1.712	0.4196	2.7842	ccube	all		1.0			1.0	1.0	1.0		1.0	0.0	1.0	0.0															170.0	1582995988.03258
0	40	1	5000	47.0	47.0				1.712	0.4196	2.7842	deconstructsigs	all	21.0												0.031786475267924004	0.029914205525952958	0.695	0.9384615384615383	0.3333333333333333	0.9833333333333332	0.5	0.8406	0.008649783796012223	0.008649783796012223	0.0	0.008649783796012223	1.0	1.0	11.721323728561401	1582995999.035428
0	40	1	5000	7.0	7.0				1.712	0.4196	2.7842	deconstructsigs	cancertype	6.0												0.022379638900563246	0.021485131984240145	0.7	0.953846153846154	0.3333333333333333	1.0	0.6666666666666666	0.84	0.004863207881108167	0.004863207881108167	0.0	0.004863207881108167	1.0	1.0	0.0633320808410645	1582995999.035428
0	40	1	5000	47.0	47.0				1.712	0.4196	2.7842	tracksig	all	21.0	1.0			1.0	0.9990222777969464	1.0		1.0	0.0	1.0	0.0	0.01227994239214282	0.0059479698491758	0.9833333333333334	0.953846153846154	0.8333333333333334	0.95	0.5555555555555556	0.8724	0.00023941379798442242	0.00023941379798442242	0.0	0.00023941379798442242	1.0	1.0	35.269974819819105	1582996611.7735858
0	40	1	5000	7.0	7.0				1.712	0.4196	2.7842	tracksig	cancertype	6.0	1.0			1.0	0.9990222777969464	1.0		1.0	0.0	1.0	0.0	0.012567971542086859	0.00540261741230611	0.9966666666666668	0.9846153846153848	0.6666666666666666	1.0	0.8	0.8728	0.00014643443183004481	0.00014643443183004481	0.0	0.00014643443183004481	1.0	1.0	5.14631026585897	1582996611.7735858
0	40	1	5000	65.0	2.0				1.712	0.4196	2.7842	tracksig	prefit	2.0	2.0			0.5	0.8721477859019547	0.014585324772463153		0.66	0.0	0.66	0.0	0.023508366611394608	0.021306520208553125	0.7	0.953846153846154	0.3333333333333333	1.0	0.6666666666666666	0.8454	0.004816583989793011	0.005686568484634336	0.0004121192860953153	0.004816583989793011	1.0	1.0	58.7405209541321	1582996611.7735858
0	40	1	5000	47.0	47.0				1.712	0.4196	2.7842	palimpsest	all	21.0	2.0			0.5	0.9699485022499682	0.03852657695224923		0.9440000000000001	0.0	0.9440000000000001	0.0	0.030786358973013638	0.02677800670347389	0.695	0.953846153846154	0.3333333333333333	1.0	0.6666666666666666	0.8472	0.005075831102358319	0.005986133412190675	0.00020929827808657567	0.005075831102358319	1.0	1.0	3.37067317962646	1589820228.7788181
0	40	1	5000	7.0	7.0				1.712	0.4196	2.7842	palimpsest	cancertype	6.0	2.0			0.5	0.9699485022499682	0.03852657695224923		0.9440000000000001	0.0	0.9440000000000001	0.0	0.024444201942427482	0.021769840901583883	0.7	0.953846153846154	0.3333333333333333	1.0	0.6666666666666666	0.846	0.004809678509196447	0.006492768349742328	0.0003869789208336042	0.004809678509196447	1.0	1.0	0.943382263183594	1589820228.7788181
0	40	1	5000	47.0	2.0				1.712	0.4196	2.7842	palimpsest	prefit	2.0	2.0			0.5	0.9699485022499682	0.03852657695224923		0.9440000000000001	0.0	0.9440000000000001	0.0	0.02268283813627612	0.021172784285522352	0.7	0.953846153846154	0.3333333333333333	1.0	0.6666666666666666	0.84	0.00494777854698647	0.007513824730961738	0.0005899897671308343	0.00494777854698647	1.0	1.0	0.708222627639771	1589820228.7788181
0	40	1	5000						1.712	0.4196	2.7842	DPClust	all		5.0			0.0	0.9136089929139012	0.0		0.0834	0.0	0.0834	0.0															2756.0	1583006402.353392
0	40	1	5000						1.712	0.4196	2.7842	PhylogicNDT	all		4.0			0.0	0.9869479999999999	0.03690188050882851		0.9396	0.0	0.9396	0.0															2141.0	1590335831.1526263
0	60	1	5000	7.0	7.0				1.4496	0.6292	2.472	clonesig	cancer_type	6.0	1.0	0.0007610349130118267	0.9999974253172396	1.0	0.9999899999999999	1.0		1.0	0.0	1.0	0.0	0.012134262248552423	0.009528176888385491	1.0	0.9846153846153848	0.7142857142857143	1.0	0.8333333333333334	0.71	0.0008797617826965531	0.0008797617826965531	0.0	0.0008797617826965531	1.0	1.0	199.2163188457489	1583002259.1095183
0	60	1	5000	47.0	11.0				1.4496	0.6292	2.472	clonesig	prefit	7.0	1.0	0.005034258414525539	0.9999992387150269	1.0	0.9999899999999999	1.0		1.0	0.0	1.0	0.0	0.011868906038922268	0.010200824603185363	1.0	0.9846153846153848	0.8571428571428571	0.9830508474576272	0.75	0.7016	0.0010260772865577916	0.0010260772865577916	0.0	0.0010260772865577916	1.0	1.0	1041.3822121620178	1583002259.1095183
0	60	1	5000	47.0	47.0				1.4496	0.6292	2.472	clonesig	all	21.0	1.0	0.038974962415522896	0.999999999999775	1.0	0.9999899999999999	1.0		1.0	0.0	1.0	0.0	0.012098213051821629	0.010432185035159986	1.0	0.9076923076923076	0.8571428571428571	0.8983050847457628	0.4615384615384616	0.7044	0.0010591824797411276	0.0010591824797411276	0.0	0.0010591824797411276	1.0	1.0	1129.1236171722412	1583002259.1095183
0	60	1	5000	47.0	47.0				1.4496	0.6292	2.472	clonesig	all_nuclonal	21.0	1.0	0.038974962415522896	0.999999999999775	1.0	0.9999899999999999	1.0		1.0	0.0	1.0	0.0	0.012098213051821629	0.010432185035159986	1.0	0.9076923076923076	0.8571428571428571	0.8983050847457628	0.4615384615384616	0.7044	0.0010591824797411276	0.0010591824797411276	0.0	0.0010591824797411276	1.0	1.0	1606.3521950244904	1583002259.1095183
0	60	1	5000						1.4496	0.6292	2.472	sciclone	all		2.0			0.5	0.3870461010695454	0.0		0.0544	0.0	0.0544	0.0															270.0	1582995921.2837257
0	60	1	5000						1.4496	0.6292	2.472	ccube	all		1.0			1.0	1.0	1.0		1.0	0.0	1.0	0.0															201.0	1582996136.3211641
0	60	1	5000	47.0	47.0				1.4496	0.6292	2.472	deconstructsigs	all	21.0												0.03350867014407725	0.03454503979837227	0.8333333333333333	0.9692307692307692	0.5714285714285714	1.0	0.8	0.6709999999999999	0.012421572679188976	0.012421572679188976	0.0	0.012421572679188976	1.0	1.0	5.07040357589722	1582996140.0914698
0	60	1	5000	7.0	7.0				1.4496	0.6292	2.472	deconstructsigs	cancertype	6.0												0.0251451466996466	0.02652576131965657	0.9166666666666669	0.9846153846153848	0.7142857142857143	1.0	0.8333333333333334	0.6832	0.00761924735066033	0.00761924735066033	8.673617379884034e-19	0.00761924735066033	1.0	1.0	0.470122814178467	1582996140.0914698
0	60	1	5000	47.0	47.0				1.4496	0.6292	2.472	tracksig	all	21.0	1.0			1.0	0.9954628112740296	1.0		1.0	0.0	1.0	0.0	0.012132876214453352	0.010540669076593729	0.997175141242938	0.9076923076923076	0.8571428571428571	0.8983050847457628	0.4615384615384616	0.7038	0.001077765861291935	0.001077765861291935	0.0	0.001077765861291935	1.0	1.0	42.4053810040156	1582996782.2837095
0	60	1	5000	7.0	7.0				1.4496	0.6292	2.472	tracksig	cancertype	6.0	1.0			1.0	0.9954628112740296	1.0		1.0	0.0	1.0	0.0	0.012216579225693192	0.009557912532694677	1.0	0.9846153846153848	0.7142857142857143	1.0	0.8333333333333334	0.7076	0.0008739138088440512	0.0008739138088440512	0.0	0.0008739138088440512	1.0	1.0	3.8811270356178302	1582996782.2837095
0	60	1	5000	65.0	5.0				1.4496	0.6292	2.472	tracksig	prefit	4.0	1.0			1.0	0.9954628112740296	1.0		1.0	0.0	1.0	0.0	0.02408375144382333	0.023615090253544104	0.9166666666666669	0.9846153846153848	0.7142857142857143	1.0	0.8333333333333334	0.6662	0.006030050654148854	0.006030050654148854	0.0	0.006030050654148854	1.0	1.0	3.46756255229314	1582996782.2837095
0	60	1	5000	47.0	47.0				1.4496	0.6292	2.472	palimpsest	all	21.0	2.0			0.5	0.969581740562485	0.041324425249499516		0.951	0.0	0.951	0.0	0.034499805802530266	0.0340277950337756	0.9138418079096046	0.9846153846153848	0.7142857142857143	1.0	0.8333333333333334	0.6682	0.008558417383506378	0.02241721551435893	0.0029916712460015767	0.008558417383506378	1.0	1.0	3.35326457023621	1589820214.44347
0	60	1	5000	7.0	7.0				1.4496	0.6292	2.472	palimpsest	cancertype	6.0	2.0			0.5	0.969581740562485	0.041324425249499516		0.951	0.0	0.951	0.0	0.02574916776664628	0.02637059752679776	0.9166666666666669	0.9846153846153848	0.7142857142857143	1.0	0.8333333333333334	0.6826	0.007411874602841872	0.012880374953285423	0.0011804743169431743	0.007411874602841872	1.0	1.0	0.911474466323853	1589820214.44347
0	60	1	5000	47.0	5.0				1.4496	0.6292	2.472	palimpsest	prefit	4.0	2.0			0.5	0.969581740562485	0.041324425249499516		0.951	0.0	0.951	0.0	0.023815501503100085	0.025379217296901062	0.9166666666666669	0.9846153846153848	0.7142857142857143	1.0	0.8333333333333334	0.6618	0.007106651278023456	0.012052715396715041	0.0010676970445098381	0.007106651278023456	1.0	1.0	0.8610970973968509	1589820214.44347
0	60	1	5000						1.4496	0.6292	2.472	DPClust	all		4.0			0.0	0.920020376056488	0.0		0.1256	0.0	0.1256	0.0															2825.0	1583002465.745535
0	60	1	5000						1.4496	0.6292	2.472	PhylogicNDT	all		2.0			0.5	0.974568	0.02609265306968254		0.8844	0.0	0.8844	0.0															1735.0	1590335796.9659688
0	80	1	5000	7.0	7.0				1.1848	0.8424	2.1702	clonesig	cancer_type	6.0	1.0	0.001391902580508031	0.9999932772895992	1.0	0.9983002390213066	1.0		1.0	0.0	1.0	0.0	0.013324329164080773	0.0030431043728795164	1.0	0.9692307692307692	0.625	1.0	0.8333333333333334	0.7562	7.881713188928607e-05	7.881713188928607e-05	0.0	7.881713188928607e-05	1.0	1.0	2335.8507654666896	1583007410.8183577
0	80	1	5000	47.0	9.0				1.1848	0.8424	2.1702	clonesig	prefit	6.0	1.0	0.0021505269833141942	0.9999865769374946	1.0	0.9983002424051742	1.0		1.0	0.0	1.0	0.0	0.01283334425960868	0.005083126676360049	0.9248768472906403	0.9692307692307692	0.75	0.9827586206896552	0.75	0.7534	0.0003155882979863911	0.0003155882979863911	0.0	0.0003155882979863911	1.0	1.0	2079.46032166481	1583007410.8183577
0	80	1	5000	47.0	47.0				1.1848	0.8424	2.1702	clonesig	all	21.0	1.0	0.07944439389393665	0.9999999999861434	1.0	0.9983002224830142	1.0		1.0	0.0	1.0	0.0	0.01261316593924127	0.006212540450201482	0.9605911330049258	0.9230769230769232	0.75	0.9310344827586208	0.5454545454545454	0.7492	0.00045262404672163914	0.00045262404672163914	0.0	0.00045262404672163914	1.0	1.0	1202.575834274292	1583007410.8183577
0	80	1	5000	47.0	47.0				1.1848	0.8424	2.1702	clonesig	all_nuclonal	21.0	1.0	0.07944439390848856	0.9999999999861434	1.0	0.9984157962023726	1.0		1.0	0.0	1.0	0.0	0.01261316593924127	0.006212540450201482	0.9605911330049258	0.9230769230769232	0.75	0.9310344827586208	0.5454545454545454	0.7492	0.00045262404672163914	0.00045262404672163914	0.0	0.00045262404672163914	1.0	1.0	1351.1231799125674	1583007410.8183577
0	80	1	5000						1.1848	0.8424	2.1702	sciclone	all		1.0			1.0	0.4178180303664536	0.0		0.8782	0.0	0.8782	0.0															647.0	1582998045.5807986
0	80	1	5000						1.1848	0.8424	2.1702	ccube	all		2.0			0.5	0.978315343305552	0.026707017819268236		0.8892	0.0	0.8892	0.0															402.0	1582998264.7627513
0	80	1	5000	47.0	47.0				1.1848	0.8424	2.1702	deconstructsigs	all	21.0												0.03254997307069917	0.030826513123595793	0.7857142857142857	0.953846153846154	0.5	1.0	0.8	0.7382	0.008840026495811282	0.008840026495811282	0.0	0.008840026495811282	1.0	1.0	12.6236481666565	1582998270.4030826
0	80	1	5000	7.0	7.0				1.1848	0.8424	2.1702	deconstructsigs	cancertype	6.0												0.018266026287784586	0.014370659853267576	0.8571428571428572	0.9692307692307692	0.625	1.0	0.8333333333333334	0.7444	0.002508289799815877	0.002508289799815877	0.0	0.002508289799815877	1.0	1.0	0.702680587768555	1582998270.4030826
0	80	1	5000	47.0	47.0				1.1848	0.8424	2.1702	tracksig	all	21.0	1.0			1.0	0.9984997883198066	1.0		1.0	0.0	1.0	0.0	0.012255582621070436	0.005879816611321942	0.9704433497536946	0.9076923076923076	0.75	0.913793103448276	0.5	0.7484	0.0004000505135369759	0.0004000505135369759	0.0	0.0004000505135369759	1.0	1.0	39.68838037252429	1582998933.4877884
0	80	1	5000	7.0	7.0				1.1848	0.8424	2.1702	tracksig	cancertype	6.0	1.0			1.0	0.9984997883198066	1.0		1.0	0.0	1.0	0.0	0.01340217368314789	0.0030651914842089647	1.0	0.9692307692307692	0.625	1.0	0.8333333333333334	0.7562	8.683572203915801e-05	8.683572203915801e-05	0.0	8.683572203915801e-05	1.0	1.0	5.01214337348938	1582998933.4877884
0	80	1	5000	65.0	4.0				1.1848	0.8424	2.1702	tracksig	prefit	4.0	1.0			1.0	0.9984997883198066	1.0		1.0	0.0	1.0	0.0	0.018537208096147072	0.013717133399841763	0.7857142857142857	0.953846153846154	0.5	1.0	0.8	0.7418	0.002664939627430307	0.002664939627430307	0.0	0.002664939627430307	1.0	1.0	1.97743511199951	1582998933.4877884
0	80	1	5000	47.0	47.0				1.1848	0.8424	2.1702	palimpsest	all	21.0	2.0			0.5	0.97224816262941	0.0380284126007707		0.9426	0.0	0.9426	0.0	0.038900925579579165	0.03398748967354477	0.7857142857142857	0.953846153846154	0.5	1.0	0.8	0.7402	0.006579669054606052	0.019656095984693308	0.003041646614099868	0.006579669054606052	1.0	1.0	4.52396416664124	1589838894.713349
0	80	1	5000	7.0	7.0				1.1848	0.8424	2.1702	palimpsest	cancertype	6.0	2.0			0.5	0.97224816262941	0.0380284126007707		0.9426	0.0	0.9426	0.0	0.018032602895863014	0.013085000262911694	0.8571428571428572	0.9692307692307692	0.625	1.0	0.8333333333333334	0.7418	0.002394948162255161	0.008231161554098976	0.001357534347675783	0.002394948162255161	1.0	1.0	1.1207237243652302	1589838894.713349
0	80	1	5000	47.0	4.0				1.1848	0.8424	2.1702	palimpsest	prefit	3.0	2.0			0.5	0.97224816262941	0.0380284126007707		0.9426	0.0	0.9426	0.0	0.12039692937316493	0.12290408248952142	0.7857142857142857	0.953846153846154	0.5	1.0	0.8	0.7414	0.2369573802330832	0.2559961214513582	0.004428512702506514	0.2369573802330832	0.0	0.0	1.00747156143188	1589838894.713349
0	80	1	5000						1.1848	0.8424	2.1702	DPClust	all		5.0			0.0	0.9305631311154604	0.01097482286810294		0.0346	0.0	0.0346	0.0															3184.0	1583007622.1105626
0	80	1	5000						1.1848	0.8424	2.1702	PhylogicNDT	all		3.0			0.0	0.977878	0.027709803792375268		0.8968	0.0	0.8968	0.0															3112.0	1590335996.4471672
0	100	1	5000	7.0	7.0				1.0	1.0	2.0	clonesig	cancer_type	6.0	1.0	0.00041527405846863996	0.9999990171463204	1.0	0.9999899999999999	1.0		1.0	0.0	1.0	0.0	0.014889800241048785	0.0041598329220006395	1.0	0.9846153846153848	0.75	1.0	0.8571428571428571	0.7204	0.00012203106530728203	0.00012203106530728203	0.0	0.00012203106530728203	1.0	1.0	28.61381483078003	1582999717.9202456
0	100	1	5000	47.0	9.0				1.0	1.0	2.0	clonesig	prefit	6.0	1.0	0.0067878009140258655	0.9999166440780024	1.0	0.9999899999999999	1.0		1.0	0.0	1.0	0.0	0.015029137458155753	0.0042079160470457535	1.0	0.9846153846153848	0.75	1.0	0.8571428571428571	0.7208	0.00012292525493184936	0.00012292525493184936	0.0	0.00012292525493184936	1.0	1.0	275.08700513839716	1582999717.9202456
0	100	1	5000	47.0	47.0				1.0	1.0	2.0	clonesig	all	21.0	1.0	0.0898838939901907	0.9999999999717348	1.0	0.9999899999999999	1.0		1.0	0.0	1.0	0.0	0.015807754281083542	0.007348379328574335	1.0	0.8923076923076924	0.875	0.8793103448275862	0.4666666666666667	0.715	0.0003841036970042566	0.0003841036970042566	0.0	0.0003841036970042566	1.0	1.0	95.41800236701964	1582999717.9202456
0	100	1	5000	47.0	47.0				1.0	1.0	2.0	clonesig	all_nuclonal	21.0	1.0	0.0898838939901907	0.9999999999717348	1.0	0.9999899999999999	1.0		1.0	0.0	1.0	0.0	0.015807754281083542	0.007348379328574335	1.0	0.8923076923076924	0.875	0.8793103448275862	0.4666666666666667	0.715	0.0003841036970042566	0.0003841036970042566	0.0	0.0003841036970042566	1.0	1.0	94.99083304405212	1582999717.9202456
0	100	1	5000						1.0	1.0	2.0	sciclone	all		1.0			1.0	0.2983310332012492	1.0		1.0	0.0	1.0	0.0															665.0	1582997073.82478
0	100	1	5000	47.0	47.0				1.0	1.0	2.0	deconstructsigs	all	21.0												0.02260139427535894	0.018269809130395432	0.8571428571428572	0.9692307692307692	0.625	1.0	0.8333333333333334	0.7052	0.002852331180690504	0.002852331180690504	0.0	0.002852331180690504	1.0	1.0	9.39313578605652	1582997080.5598605
0	100	1	5000	7.0	7.0				1.0	1.0	2.0	deconstructsigs	cancertype	6.0												0.017694674388867727	0.010947960067910585	0.9285714285714286	0.9846153846153848	0.75	1.0	0.8571428571428571	0.7108	0.0011125332331911595	0.0011125332331911595	0.0	0.0011125332331911595	1.0	1.0	0.6822185516357421	1582997080.5598605
0	100	1	5000	47.0	47.0				1.0	1.0	2.0	tracksig	all	21.0	1.0			1.0	0.9990067933974952	1.0		1.0	0.0	1.0	0.0	0.015150223438397625	0.0072034041382715314	0.9950738916256158	0.8923076923076924	0.875	0.8793103448275862	0.4666666666666667	0.7148	0.0003521154451483488	0.0003521154451483488	0.0	0.0003521154451483488	1.0	1.0	34.196493689219196	1582997725.4534378
0	100	1	5000	7.0	7.0				1.0	1.0	2.0	tracksig	cancertype	6.0	1.0			1.0	0.9990067933974952	1.0		1.0	0.0	1.0	0.0	0.014974050952135476	0.004309838067913555	1.0	0.9846153846153848	0.75	1.0	0.8571428571428571	0.7204	0.00011463825447066699	0.00011463825447066699	0.0	0.00011463825447066699	1.0	1.0	3.75282342036565	1582997725.4534378
0	100	1	5000	65.0	5.0				1.0	1.0	2.0	tracksig	prefit	5.0	1.0			1.0	0.9990067933974952	1.0		1.0	0.0	1.0	0.0	0.020000923198540733	0.013410740944649072	0.8571428571428572	0.9692307692307692	0.625	1.0	0.8333333333333334	0.7048	0.0017480062965924414	0.0017480062965924414	0.0	0.0017480062965924414	1.0	1.0	2.4340131878852795	1582997725.4534378
0	100	1	5000	47.0	47.0				1.0	1.0	2.0	palimpsest	all	21.0	2.0			0.5	0.9668639311381458	0.035206161795449685		0.9336	0.0	0.9336	0.0	0.033203939574764765	0.028929112610642942	0.8546798029556651	0.9692307692307692	0.625	1.0	0.8333333333333334	0.6998	0.0029459874144494025	0.010833347070034359	0.001963794800711805	0.0029459874144494025	1.0	1.0	4.04281163215637	1589838959.8417177
0	100	1	5000	7.0	7.0				1.0	1.0	2.0	palimpsest	cancertype	6.0	2.0			0.5	0.9668639311381458	0.035206161795449685		0.9336	0.0	0.9336	0.0	0.0181418837074974	0.01125400948423578	0.9285714285714286	0.9846153846153848	0.75	1.0	0.8571428571428571	0.7096	0.001123912622357337	0.006252219101771428	0.001276845743125068	0.001123912622357337	1.0	1.0	1.10024380683899	1589838959.8417177
0	100	1	5000	47.0	5.0				1.0	1.0	2.0	palimpsest	prefit	4.0	2.0			0.5	0.9668639311381458	0.035206161795449685		0.9336	0.0	0.9336	0.0	0.05588447014812745	0.05501927637135815	0.8571428571428572	0.9692307692307692	0.625	1.0	0.8333333333333334	0.7052	0.03075504942316043	0.03826924955864186	0.0018708855436961797	0.03075504942316043	1.0	1.0	1.01523375511169	1589838959.8417177
0	100	1	5000						1.0	1.0	2.0	DPClust	all		5.0			0.0	0.8902235949669501	0.0		0.0772	0.0	0.0772	0.0															3096.0	1582999918.6686695
0	100	1	5000						1.0	1.0	2.0	PhylogicNDT	all		3.0			0.0	0.957842	0.02160120415586154		0.8376	0.0	0.8376	0.0															3004.0	1590335831.2089083
0	0	2	20	7.0	7.0				2.4	0.0	3.65	clonesig	cancer_type	6.0	3.0	10.130720631069721	0.2820235138738255	0.6666666666666666	0.8288418595592828	0.12979917910947825	0.6818181818181819	0.65	1.0	0.3636363636363637	1.0	0.21030367565073133	0.04953874469593258	1.0	0.9846153846153848	0.75	1.0	0.8571428571428571	0.7	0.11116859723625737	0.429584914768257	0.1542097057614575	0.4160793010474944	0.0	0.0	5.326910972595215	1582987812.1007442
0	0	2	20	47.0	12.0				2.4	0.0	3.65	clonesig	prefit	10.0	3.0	16.567773987091755	0.2336672671198163	0.6666666666666666	0.8405349180866127	0.229083778558118	0.6818181818181819	0.65	1.0	0.3636363636363637	1.0	0.19924644346337173	0.0957117192668633	0.7290640394088669	0.8615384615384616	0.5	0.8965517241379308	0.3636363636363637	0.3	0.18605463063330047	0.5794429337307672	0.19003713368330466	0.5623880174527798	0.0	0.0	7.014624834060669	1582987812.1007442
0	0	2	20	47.0	47.0				2.4	0.0	3.65	clonesig	all	21.0	1.0	0.0003454815038708148	0.9999994813059856	0.6666666666666666	0.9047729844371808	0.04360399762472445	0.5	0.55	0.0	1.0	0.0	0.19290303735931705	0.07717778259750534	0.7931034482758621	0.8615384615384616	0.5	0.8965517241379308	0.3636363636363637	0.4	0.0835124629571794	0.08351246295717951	3.7238012298709096e-17	0.0835124629571794	0.0	1.0	1.9096968173980715	1582987812.1007442
0	0	2	20	47.0	47.0				2.4	0.0	3.65	clonesig	all_nuclonal	21.0	1.0	0.0003454815039276582	0.9999994813059856	0.6666666666666666	0.9082368098545722	0.04360399762472445	0.5	0.55	0.0	1.0	0.0	0.19290303735931705	0.07717778259750534	0.7931034482758621	0.8615384615384616	0.5	0.8965517241379308	0.3636363636363637	0.4	0.0835124629571794	0.08351246295717951	3.7238012298709096e-17	0.0835124629571794	0.0	1.0	1.2268877029418943	1582987812.1007442
0	0	2	20						2.4	0.0	3.65	pyclone	all		9.0			1.0	0.8675199910918951	0.08460495148944151	0.696969696969697	0.7	0.6666666666666666	0.7272727272727273	0.6666666666666666															79.0	1582987779.3736718
0	0	2	20						2.4	0.0	3.65	ccube	all		3.0			0.6666666666666666	0.9572012456397592	0.0899035973623102	0.7626262626262625	0.75	0.8888888888888888	0.6363636363636364	0.8888888888888888															4.0	1582987784.7186258
0	0	2	20	47.0	47.0				2.4	0.0	3.65	deconstructsigs	all	21.0												0.21620752282858866	0.104821308709723	0.6034482758620688	0.8615384615384616	0.25	0.9310344827586208	0.2857142857142857	0.15	0.17267915964252745	0.17267915964252745	5.551115123125783e-17	0.17267915964252745	0.0	0.0	1.2505319118499798	1582987787.3729806
0	0	2	20	7.0	7.0				2.4	0.0	3.65	deconstructsigs	cancertype	6.0												0.23551398833822895	0.11188115358304697	0.6428571428571428	0.9230769230769232	0.25	1.0	0.6666666666666666	0.6	0.1997758988718912	0.1997758988718912	5.551115123125783e-17	0.1997758988718912	0.0	0.0	0.0271532535552979	1582987787.3729806
0	0	2	20	47.0	47.0				2.4	0.0	3.65	palimpsest	all	21.0	2.0			1.0	0.9245269475099868	0.18042589765375228	0.7222222222222222	0.75	0.4444444444444444	1.0	0.4444444444444444	0.19240032471559831	0.08816162673275994	0.7352216748768472	0.8461538461538461	0.375	0.8965517241379308	0.3	0.35	0.14676857632303464	0.37584512129576775	0.0916306179890932	0.14676857632303475	0.0	0.0	0.7178390026092529	1589838302.2161736
0	0	2	20	7.0	7.0				2.4	0.0	3.65	palimpsest	cancertype	6.0	2.0			1.0	0.9245269475099868	0.18042589765375228	0.7222222222222222	0.75	0.4444444444444444	1.0	0.4444444444444444	0.20636849612673264	0.044847769570317816	0.9285714285714286	0.9692307692307692	0.625	1.0	0.8333333333333334	0.8	0.0572542836607276	0.3406440795145605	0.11335591834153318	0.0572542836607276	0.0	0.8	0.28318190574646	1589838302.2161736
0	0	2	20	47.0	8.0				2.4	0.0	3.65	palimpsest	prefit	7.0	2.0			1.0	0.9245269475099868	0.18042589765375228	0.7222222222222222	0.75	0.4444444444444444	1.0	0.4444444444444444	0.21347818579460248	0.09791772953558503	0.6748768472906403	0.8615384615384616	0.375	0.913793103448276	0.3333333333333333	0.4	0.15891522882233333	0.3903357654746923	0.0925682146609436	0.15891522882233333	0.0	0.0	0.367260456085205	1589838302.2161736
0	0	2	20						2.4	0.0	3.65	DPClust	all		3.0			1.0	0.902537019222104	0.0	0.5808080808080808	0.55	0.8888888888888888	0.2727272727272727	0.8888888888888888															16.0	1582987814.7398984
0	0	2	20						2.4	0.0	3.65	PhylogicNDT	all		3.0			0.6666666666666666	0.9664452749783452	0.4365620795743047	0.898989898989899	0.9	0.8888888888888888	0.9090909090909092	0.8888888888888888															27.0	1590335599.5417407
0	0	2	20	47.0	47.0				2.4	0.0	3.65	tracksigfreq	all	21.0	1.0			0.6666666666666666	0.7709378048539701	0.04360399762472447	0.5	0.55	0.0	1.0	0.0	0.1926699583848021	0.07667399741315023	0.7955665024630542	0.8461538461538461	0.5	0.8793103448275862	0.3333333333333333	0.4	0.08247172013356341	0.08247172013356341	0.0	0.08247172013356341	0.0	1.0	0.010286808013916	1585299194.6393938
0	0	2	20	7.0	7.0				2.4	0.0	3.65	tracksigfreq	cancertype	6.0	1.0			0.6666666666666666	0.7709378048539701	0.04360399762472447	0.5	0.55	0.0	1.0	0.0	0.20809699567263812	0.042843747200197665	1.0	0.9692307692307692	0.625	1.0	0.8333333333333334	0.85	0.021586995203468632	0.021586995203468632	0.0	0.021586995203468632	1.0	1.0	0.00616669654846191	1585299194.6393938
0	0	2	20	65.0	8.0				2.4	0.0	3.65	tracksigfreq	prefit	7.0	1.0			0.6666666666666666	0.7709378048539701	0.04360399762472447	0.5	0.55	0.0	1.0	0.0	0.1963920451692848	0.07926502678048909	0.7463054187192117	0.8923076923076924	0.5	0.9310344827586208	0.4444444444444444	0.4	0.08622596811506468	0.08622596811506468	2.7755575615628914e-17	0.08622596811506468	0.0	1.0	0.0114006996154785	1585299194.6393938
0	20	2	20	7.0	7.0				2.45	0.1	3.6	clonesig	cancer_type	6.0	2.0	1.0616561597209395	0.8256761176028626	1.0	0.9127354523085328	0.4682860957182045	0.6666666666666667	0.9	1.0	0.3333333333333333	1.0	0.13151073533924432	0.16542881357080294	0.9915254237288136	0.9384615384615383	0.42857142857142855	0.9830508474576272	0.6	0.8	0.15384091042771694	0.18301058726824992	0.006357383678181095	0.18301058726824992	0.0	0.0	6.138004779815674	1582987894.4894037
0	20	2	20	47.0	5.0				2.45	0.1	3.6	clonesig	prefit	4.0	3.0	4.744582246511868	0.5595746582311342	0.6666666666666666	0.8619435812705191	0.14485486122513794	0.6666666666666667	0.9	1.0	0.3333333333333333	1.0	0.11957207590841212	0.17412847225880054	0.7415254237288135	0.9384615384615383	0.42857142857142855	0.9830508474576272	0.6	0.8	0.15388710094814614	0.3375064257221786	0.037663471572658314	0.2814752448916975	0.0	0.0	17.345584869384766	1582987894.4894037
0	20	2	20	47.0	47.0				2.45	0.1	3.6	clonesig	all	21.0	1.0	0.0006073522707197299	0.9999987014226652	0.6666666666666666	0.8319985508050447	0.2397457522859004	0.5	0.15	0.0	1.0	0.0	0.12021264789855343	0.16887917122799193	0.8305084745762712	0.9384615384615383	0.42857142857142855	0.9830508474576272	0.6	0.8	0.1750609578675486	0.1750609578675486	0.0	0.1750609578675486	0.0	0.0	2.555750846862793	1582987894.4894037
0	20	2	20	47.0	47.0				2.45	0.1	3.6	clonesig	all_nuclonal	21.0	2.0	7.256300460525978	0.7837307278563793	1.0	0.8185585541394398	0.17341146610047478	0.8235294117647058	0.7	0.6470588235294118	1.0	0.6470588235294118	0.12611875727323085	0.16927904587982395	0.8389830508474577	0.9230769230769232	0.42857142857142855	0.9661016949152542	0.5	0.75	0.18493506882302746	0.4318518500041811	0.1228395476430261	0.18493506882302746	0.0	0.0	3.869992971420288	1582987894.4894037
0	20	2	20						2.45	0.1	3.6	pyclone	all		16.0			1.0	0.8490684939190802	0.11244036666304986	0.6666666666666667	0.9	1.0	0.3333333333333333	1.0															96.0	1582987809.940521
0	20	2	20						2.45	0.1	3.6	ccube	all		2.0			1.0	0.9049383609372932	0.1502560916676887	0.7156862745098039	0.75	0.7647058823529411	0.6666666666666666	0.7647058823529411															5.0	1582987839.1893861
0	20	2	20	47.0	47.0				2.45	0.1	3.6	deconstructsigs	all	21.0												0.11817022171638665	0.17624248327468006	0.7415254237288135	0.9230769230769232	0.42857142857142855	0.9661016949152542	0.5	0.8	0.1951303418555158	0.1951303418555158	2.7755575615628914e-17	0.1951303418555158	0.0	0.0	1.1827003955841102	1582987843.03759
0	20	2	20	7.0	7.0				2.45	0.1	3.6	deconstructsigs	cancertype	6.0												0.1293042681974654	0.18283166944063495	0.75	0.953846153846154	0.42857142857142855	1.0	0.75	0.8	0.1950212773436999	0.1950212773436999	5.551115123125783e-17	0.1950212773436999	0.0	0.0	0.0641214847564697	1582987843.03759
0	20	2	20	47.0	47.0	2.220446049250313e-16	2.220446049250313e-16	2.220446049250313e-16	2.45	0.1	3.6	palimpsest	all	21.0	2.0			1.0	0.8326116988606159	0.011810558872495113	0.627450980392157	0.6	0.5882352941176471	0.6666666666666666	0.5882352941176471	0.12746615449717366	0.16824149433258834	0.7302259887005649	0.9076923076923076	0.42857142857142855	0.9491525423728814	0.42857142857142855	0.65	0.1265496818231523	0.3529958744632633	0.11265555842876801	0.3529958744632633	0.0	0.0	0.725333452224731	1589838314.019679
0	20	2	20	7.0	7.0	2.220446049250313e-16	2.220446049250313e-16	2.220446049250313e-16	2.45	0.1	3.6	palimpsest	cancertype	6.0	2.0			1.0	0.8326116988606159	0.011810558872495113	0.627450980392157	0.6	0.5882352941176471	0.6666666666666666	0.5882352941176471	0.12986058916199752	0.18366923881581385	0.75	0.953846153846154	0.42857142857142855	1.0	0.75	0.8	0.12671549646970015	0.3241598003025399	0.098227300920969	0.3241598003025399	0.0	0.0	0.284550428390503	1589838314.019679
0	20	2	20	47.0	5.0	2.220446049250313e-16	2.220446049250313e-16	2.220446049250313e-16	2.45	0.1	3.6	palimpsest	prefit	4.0	2.0			1.0	0.8326116988606159	0.011810558872495113	0.627450980392157	0.6	0.5882352941176471	0.6666666666666666	0.5882352941176471	0.12114897959240205	0.17649230873342034	0.7387005649717514	0.9230769230769232	0.42857142857142855	0.9661016949152542	0.5	0.7	0.16220285349727606	0.34262863580242703	0.08976069336187953	0.34262863580242703	0.0	0.0	0.33069181442260703	1589838314.019679
0	20	2	20						2.45	0.1	3.6	DPClust	all		3.0			0.6666666666666666	0.9076124425921128	0.0	0.5784313725490196	0.75	0.8235294117647058	0.3333333333333333	0.8235294117647058															17.0	1582987897.5735452
0	20	2	20						2.45	0.1	3.6	PhylogicNDT	all		2.0			0.6666666666666666	0.9099823056058128	0.4682860957182045	0.6666666666666667	0.9	1.0	0.3333333333333333	1.0															24.0	1590335600.0004125
0	20	2	20	47.0	47.0	2.220446049250313e-16	2.220446049250313e-16	2.220446049250313e-16	2.45	0.1	3.6	tracksigfreq	all	21.0	1.0			0.6666666666666666	0.8655901763612672	0.2397457522859004	0.5	0.15	0.0	1.0	0.0	0.12043861738679848	0.1688558287980052	0.8305084745762712	0.9384615384615383	0.42857142857142855	0.9830508474576272	0.6	0.8	0.17483762587230267	0.17483762587230267	2.7755575615628914e-17	0.17483762587230267	0.0	0.0	0.0109007358551025	1585299961.4411063
0	20	2	20	7.0	7.0	2.220446049250313e-16	2.220446049250313e-16	2.220446049250313e-16	2.45	0.1	3.6	tracksigfreq	cancertype	6.0	1.0			0.6666666666666666	0.8655901763612672	0.2397457522859004	0.5	0.15	0.0	1.0	0.0	0.1317380385714065	0.16567421468907445	0.9915254237288136	0.9384615384615383	0.42857142857142855	0.9830508474576272	0.6	0.8	0.16069369324479674	0.16069369324479674	2.7755575615628914e-17	0.16069369324479674	0.0	0.0	0.005791664123535161	1585299961.4411063
0	20	2	20	65.0	4.0	2.220446049250313e-16	2.220446049250313e-16	2.220446049250313e-16	2.45	0.1	3.6	tracksigfreq	prefit	4.0	1.0			0.6666666666666666	0.8655901763612672	0.2397457522859004	0.5	0.15	0.0	1.0	0.0	0.12406659462555855	0.1697582366199149	0.7457627118644068	0.9384615384615383	0.42857142857142855	0.9830508474576272	0.6	0.8	0.17168469162040556	0.17168469162040556	5.551115123125783e-17	0.17168469162040556	0.0	0.0	0.00998306274414062	1585299961.4411063
0	40	2	20	7.0	7.0				1.6	0.5	2.65	clonesig	cancer_type	6.0	1.0	9.888450449579977e-07		0.6666666666666666	0.8656577114542858	0.055973158768707336	0.5	0.6	0.0	1.0	0.0	0.22287314245073828	0.02338163313957144	0.997175141242938	0.9692307692307692	0.5714285714285714	1.0	0.8	0.75	0.010095890307507904	0.010095890307508015	3.331391796911832e-17	0.010095890307507904	1.0	1.0	1.7198197841644287	1582987810.39914
0	40	2	20	47.0	7.0				1.6	0.5	2.65	clonesig	prefit	6.0	2.0	7.428129272622755	0.07283930076890574	1.0	0.9634974563859032	0.5745075172414529	0.875	0.9	0.75	1.0	0.75	0.2155227022354037	0.08891519801242348	0.6186440677966101	0.8769230769230769	0.2857142857142857	0.9322033898305084	0.2857142857142857	0.1	0.2333710613715262	0.2775579528371785	0.020248977486615014	0.2775579528371785	0.0	0.0	6.026166200637817	1582987810.39914
0	40	2	20	47.0	47.0				1.6	0.5	2.65	clonesig	all	21.0	1.0	0.0006616893492150666	0.9999985072076248	0.6666666666666666	0.8656576865393426	0.055973158768707336	0.5	0.6	0.0	1.0	0.0	0.21206482941411	0.06818468460780229	0.8022598870056497	0.8461538461538461	0.14285714285714285	0.9152542372881356	0.14285714285714285	0.15	0.08890498588955664	0.08890498588955664	2.7755575615628914e-17	0.08890498588955664	0.0	1.0	2.0852708816528316	1582987810.39914
0	40	2	20	47.0	47.0				1.6	0.5	2.65	clonesig	all_nuclonal	21.0	1.0	0.0006616893492150666	0.9999985072076248	0.6666666666666666	0.8652074103235695	0.055973158768707336	0.5	0.6	0.0	1.0	0.0	0.21206482941411	0.06818468460780229	0.8022598870056497	0.8461538461538461	0.14285714285714285	0.9152542372881356	0.14285714285714285	0.15	0.08890498588955664	0.08890498588955664	2.7755575615628914e-17	0.08890498588955664	0.0	1.0	3.693723201751709	1582987810.39914
0	40	2	20						1.6	0.5	2.65	pyclone	all		6.0			0.6666666666666666	0.9138168199739499	0.2891297895194764	0.8125	0.85	0.625	1.0	0.625															63.0	1582987779.3727894
0	40	2	20						1.6	0.5	2.65	sciclone	all		2.0			1.0	0.5654079322452663	0.0940492988723801	0.6666666666666667	0.6	1.0	0.3333333333333333	1.0															6.0	1582987782.1490812
0	40	2	20						1.6	0.5	2.65	ccube	all		2.0			1.0	0.9665951569709392	0.5745075172414529	0.875	0.9	0.75	1.0	0.75															4.0	1582987784.7098973
0	40	2	20	47.0	47.0				1.6	0.5	2.65	deconstructsigs	all	21.0												0.2128441175391965	0.07100150687878769	0.6440677966101694	0.8923076923076924	0.0	0.9830508474576272	0.0	0.3	0.09636192699942524	0.09636192699942524	2.7755575615628914e-17	0.09636192699942524	0.0	1.0	1.3501424789428702	1582987787.3757608
0	40	2	20	7.0	7.0				1.6	0.5	2.65	deconstructsigs	cancertype	6.0												0.22167726437214552	0.03799180364506388	0.75	0.953846153846154	0.42857142857142855	1.0	0.75	0.7	0.02649225618085138	0.02649225618085138	0.0	0.02649225618085138	1.0	1.0	0.0379910469055176	1582987787.3757608
0	40	2	20	47.0	47.0				1.6	0.5	2.65	palimpsest	all	21.0	2.0			1.0	0.9139830693714014	0.290861810096522	0.75	0.8	0.5	1.0	0.5	0.2104431889928013	0.0694383929041724	0.7019774011299434	0.8923076923076924	0.42857142857142855	0.9322033898305084	0.375	0.15	0.11529534950179887	0.30137417525177396	0.07443153029999006	0.11529534950179887	0.0	0.0	0.764904975891113	1589825158.5910761
0	40	2	20	7.0	7.0				1.6	0.5	2.65	palimpsest	cancertype	6.0	2.0			1.0	0.9139830693714014	0.290861810096522	0.75	0.8	0.5	1.0	0.5	0.2238001018172319	0.018393967797459675	0.9166666666666669	0.9692307692307692	0.5714285714285714	1.0	0.8	0.75	0.03686078880089316	0.19847769049035	0.06464676067578275	0.03686078880089316	0.8	0.8	0.290379762649536	1589825158.5910761
0	40	2	20	47.0	5.0				1.6	0.5	2.65	palimpsest	prefit	5.0	2.0			1.0	0.9139830693714014	0.290861810096522	0.75	0.8	0.5	1.0	0.5	0.218135146829415	0.0866680004483192	0.5466101694915254	0.8615384615384616	0.14285714285714285	0.9322033898305084	0.16666666666666666	0.1	0.1687786623021087	0.36978607587800905	0.08040296543036013	0.1687786623021087	0.0	0.0	0.331050157546997	1589825158.5910761
0	40	2	20						1.6	0.5	2.65	DPClust	all		4.0			0.3333333333333333	0.9083877790494359	0.2064100951823312	0.7083333333333333	0.65	1.0	0.4166666666666667	1.0															18.0	1582987813.3864455
0	40	2	20						1.6	0.5	2.65	PhylogicNDT	all		2.0			1.0	0.9664115659266596	0.5745075172414529	0.875	0.9	0.75	1.0	0.75															37.0	1590335601.1211953
0	40	2	20	47.0	47.0				1.6	0.5	2.65	tracksigfreq	all	21.0	1.0			0.6666666666666666	0.7089592608777975	0.055973158768707336	0.5	0.6	0.0	1.0	0.0	0.21206284111308632	0.0680899829641487	0.8022598870056497	0.8461538461538461	0.14285714285714285	0.9152542372881356	0.14285714285714285	0.15	0.08867808371427732	0.08867808371427742	3.7238012298709096e-17	0.08867808371427732	0.0	1.0	0.00827789306640625	1585299974.3055289
0	40	2	20	7.0	7.0				1.6	0.5	2.65	tracksigfreq	cancertype	6.0	1.0			0.6666666666666666	0.7089592608777975	0.055973158768707336	0.5	0.6	0.0	1.0	0.0	0.2228926991680384	0.02294492777024281	0.997175141242938	0.9692307692307692	0.5714285714285714	1.0	0.8	0.75	0.009744572727574341	0.009744572727574341	0.0	0.009744572727574341	1.0	1.0	0.005130767822265621	1585299974.3055289
0	40	2	20	65.0	6.0				1.6	0.5	2.65	tracksigfreq	prefit	5.0	1.0			0.6666666666666666	0.7089592608777975	0.055973158768707336	0.5	0.6	0.0	1.0	0.0	0.2127905021803756	0.07548882323612703	0.536723163841808	0.8461538461538461	0.14285714285714285	0.9152542372881356	0.14285714285714285	0.1	0.11073961747102257	0.11073961747102257	2.7755575615628914e-17	0.11073961747102257	0.0	0.0	0.00899124145507812	1585299974.3055289
0	60	2	20	7.0	7.0				1.35	0.65	2.35	clonesig	cancer_type	6.0	2.0	9.519956790090248	0.029137318404712818	1.0	0.8725365678211543	0.1453700841103563	0.7738095238095241	0.75	0.8333333333333334	0.7142857142857143	0.8333333333333334	0.1959356885149337	0.07860456380544313	1.0	0.9692307692307692	0.625	1.0	0.8333333333333334	0.75	0.0849268261484053	0.5781698142233802	0.2453852882877652	0.0849268261484053	0.0	0.55	7.295619249343872	1582987854.2748544
0	60	2	20	47.0	9.0				1.35	0.65	2.35	clonesig	prefit	7.0	2.0	11.481486831381405	0.031100642057064167	1.0	0.8626159118819949	0.1453700841103563	0.7738095238095241	0.75	0.8333333333333334	0.7142857142857143	0.8333333333333334	0.17812124095008527	0.10417327170739372	0.6773399014778325	0.8615384615384616	0.375	0.913793103448276	0.3333333333333333	0.4	0.1196785840731841	0.5321490085517295	0.20520144526709372	0.1196785840731841	0.0	0.0	3.796377897262573	1582987854.2748544
0	60	2	20	47.0	47.0				1.35	0.65	2.35	clonesig	all	21.0	1.0	0.00017072915471771918	0.9999998352052316	0.6666666666666666	0.7215742193573127	0.1039686565251689	0.5	0.7	0.0	1.0	0.0	0.17322508081816068	0.09310171504158872	0.8497536945812808	0.8615384615384616	0.375	0.913793103448276	0.3333333333333333	0.45	0.06949769483971424	0.06949769483971424	2.7755575615628914e-17	0.06949769483971424	0.0	1.0	2.327693223953247	1582987854.2748544
0	60	2	20	47.0	47.0				1.35	0.65	2.35	clonesig	all_nuclonal	21.0	1.0	0.0001707291546608758	0.9999998352052316	0.6666666666666666	0.7423556475295154	0.1039686565251689	0.5	0.7	0.0	1.0	0.0	0.17322508081816068	0.09310171504158872	0.8497536945812808	0.8615384615384616	0.375	0.913793103448276	0.3333333333333333	0.45	0.06949769483971424	0.06949769483971424	2.7755575615628914e-17	0.06949769483971424	0.0	1.0	3.145258903503418	1582987854.2748544
0	60	2	20						1.35	0.65	2.35	pyclone	all		17.0			0.6666666666666666	0.8240179915071	0.15468758096624427	0.6428571428571428	0.5	1.0	0.2857142857142857	1.0															115.0	1582987817.6983244
0	60	2	20						1.35	0.65	2.35	sciclone	all		1.0			0.6666666666666666	0.4078262372255443	0.05203657551303431	0.48809523809523797	0.55	0.3333333333333333	0.6428571428571429	0.3333333333333333															13.0	1582987821.2377343
0	60	2	20						1.35	0.65	2.35	ccube	all		3.0			0.6666666666666666	0.8910093861058124	0.4172458129527748	0.6666666666666667	0.6	0.8333333333333334	0.5	0.8333333333333334															4.0	1582987824.2020457
0	60	2	20	47.0	47.0				1.35	0.65	2.35	deconstructsigs	all	21.0												0.17233607163832965	0.08726034283384851	0.625615763546798	0.8923076923076924	0.25	0.9655172413793104	0.4	0.4	0.0614177372125756	0.0614177372125756	2.0816681711721685e-17	0.0614177372125756	0.0	1.0	1.24264645576477	1582987827.2469716
0	60	2	20	7.0	7.0				1.35	0.65	2.35	deconstructsigs	cancertype	6.0												0.18994749868195085	0.04815343799986838	0.7857142857142857	0.953846153846154	0.5	1.0	0.8	0.75	0.013131727102864588	0.013131727102864588	0.0	0.013131727102864588	1.0	1.0	0.183493375778198	1582987827.2469716
0	60	2	20	47.0	47.0				1.35	0.65	2.35	palimpsest	all	21.0	2.0			1.0	0.9418955996548086	0.25136318144013875	0.8095238095238095	0.8	0.8333333333333334	0.7857142857142857	0.8333333333333334	0.1760455501437691	0.09766400194867464	0.6650246305418719	0.8461538461538461	0.375	0.8965517241379308	0.3	0.35	0.06291496551711695	0.3456133869518131	0.13849337672105685	0.06291496551711695	0.0	0.6	0.8923852443695072	1589838314.240225
0	60	2	20	7.0	7.0				1.35	0.65	2.35	palimpsest	cancertype	6.0	2.0			1.0	0.9418955996548086	0.25136318144013875	0.8095238095238095	0.8	0.8333333333333334	0.7857142857142857	0.8333333333333334	0.1894087264126266	0.05272620366419981	0.8571428571428572	0.9692307692307692	0.625	1.0	0.8333333333333334	0.8	0.02165533456928348	0.1242321261211039	0.05025215975075845	0.02165533456928348	0.6	0.6	0.33359956741333	1589838314.240225
0	60	2	20	47.0	4.0				1.35	0.65	2.35	palimpsest	prefit	4.0	2.0			1.0	0.9418955996548086	0.25136318144013875	0.8095238095238095	0.8	0.8333333333333334	0.7857142857142857	0.8333333333333334	0.17867965520284435	0.05432304149453822	0.625615763546798	0.8923076923076924	0.25	0.9655172413793104	0.4	0.4	0.029163574048095886	0.15000292934822254	0.059198952266438475	0.029163574048095938	0.6	0.6	0.35109877586364696	1589838314.240225
0	60	2	20						1.35	0.65	2.35	DPClust	all		4.0			0.3333333333333333	0.7892759295499037	0.3823877721625935	0.6309523809523809	0.55	0.8333333333333334	0.42857142857142855	0.8333333333333334															20.0	1582987857.0401053
0	60	2	20						1.35	0.65	2.35	PhylogicNDT	all		3.0			0.6666666666666666	0.8828363742747719	0.4368157868458155	0.7857142857142857	0.7	1.0	0.5714285714285714	1.0															17.0	1590335600.7087233
0	60	2	20	47.0	47.0				1.35	0.65	2.35	tracksigfreq	all	21.0	1.0			0.6666666666666666	0.6549828876170614	0.10396865652516893	0.5	0.7	0.0	1.0	0.0	0.1732310779985876	0.09314089240019408	0.8448275862068966	0.8615384615384616	0.375	0.913793103448276	0.3333333333333333	0.45	0.06955194425524447	0.06955194425524469	6.684427777288334e-17	0.06955194425524469	0.0	1.0	0.0088350772857666	1585299971.8583264
0	60	2	20	7.0	7.0				1.35	0.65	2.35	tracksigfreq	cancertype	6.0	1.0			0.6666666666666666	0.6549828876170614	0.10396865652516893	0.5	0.7	0.0	1.0	0.0	0.1923065306884318	0.06534075246522933	1.0	0.9692307692307692	0.625	1.0	0.8333333333333334	0.8	0.03425445429504748	0.03425445429504748	0.0	0.03425445429504748	1.0	1.0	0.0038712024688720703	1585299971.8583264
0	60	2	20	65.0	6.0				1.35	0.65	2.35	tracksigfreq	prefit	5.0	1.0			0.6666666666666666	0.6549828876170614	0.10396865652516893	0.5	0.7	0.0	1.0	0.0	0.17193687385278755	0.07583571065263621	0.6871921182266011	0.8923076923076924	0.375	0.9482758620689656	0.42857142857142855	0.45	0.04577240199734445	0.04577240199734445	0.0	0.04577240199734445	1.0	1.0	0.00915670394897461	1585299971.8583264
0	80	2	20	7.0	7.0				1.15	0.95	2.1	clonesig	cancer_type	6.0	2.0	3.22254781403484	0.4048532980944489	1.0	0.9390495554298092	0.5716892125181849	0.9	0.9	0.8	1.0	0.8	0.21558662732942946	0.09063668724966986	1.0	0.9692307692307692	0.625	1.0	0.8333333333333334	0.7	0.042559828730902034	0.09903339664766207	0.027666285070094592	0.042559828730902034	0.6	1.0	3.832197189331055	1582987812.01951
0	80	2	20	47.0	6.0				1.15	0.95	2.1	clonesig	prefit	6.0	3.0	6.138876510159547	0.6635293539855671	0.6666666666666666	0.91560932823549	0.565953695205598	0.95	0.95	1.0	0.9	1.0	0.2172163672652692	0.09192474155825606	0.6970443349753694	0.9076923076923076	0.375	0.9655172413793104	0.5	0.7	0.0685704207975667	0.2464484912753661	0.07151228569028667	0.12036530177185255	0.0	0.45	4.500891447067262	1582987812.01951
0	80	2	20	47.0	47.0				1.15	0.95	2.1	clonesig	all	21.0	1.0	0.0016563883386879752	0.999993360146532	0.6666666666666666	0.7329939727284318	0.039432107989517434	0.5	0.5	0.0	1.0	0.0	0.21597048906901534	0.099157209649942	0.8743842364532021	0.9076923076923076	0.375	0.9655172413793104	0.5	0.7	0.056173980899662745	0.056173980899662745	0.0	0.056173980899662745	0.0	1.0	1.5344011783599854	1582987812.01951
0	80	2	20	47.0	47.0				1.15	0.95	2.1	clonesig	all_nuclonal	21.0	1.0	0.0016563883388016618	0.9999933601465312	0.6666666666666666	0.7329939727284318	0.039432107989517434	0.5	0.5	0.0	1.0	0.0	0.21597048906901534	0.099157209649942	0.8743842364532021	0.9076923076923076	0.375	0.9655172413793104	0.5	0.7	0.056173980899662745	0.056173980899662745	0.0	0.056173980899662745	0.0	1.0	2.392934799194336	1582987812.01951
0	80	2	20						1.15	0.95	2.1	pyclone	all		13.0			0.6666666666666666	0.9052225119042364	0.3729603002738784	0.9	0.9	1.0	0.8	1.0															80.0	1582987780.9593685
0	80	2	20						1.15	0.95	2.1	sciclone	all		3.0			0.6666666666666666	0.5325358762487968	0.1843859393947581	0.9	0.9	1.0	0.8	1.0															11.0	1582987783.7965147
0	80	2	20						1.15	0.95	2.1	ccube	all		3.0			0.6666666666666666	0.9217364380183252	0.5872977124225057	0.95	0.95	1.0	0.9	1.0															6.0	1582987786.8105774
0	80	2	20	47.0	47.0				1.15	0.95	2.1	deconstructsigs	all	21.0												0.21098733017450705	0.1317090195706191	0.7142857142857143	0.9384615384615383	0.375	1.0	0.75	0.75	0.0730285526030674	0.07302855260306773	1.0007415106216801e-16	0.0730285526030674	0.0	1.0	0.8454077243804928	1582987790.2495582
0	80	2	20	7.0	7.0				1.15	0.95	2.1	deconstructsigs	cancertype	6.0												0.2109939606950046	0.12769629274006786	0.7857142857142857	0.953846153846154	0.5	1.0	0.8	0.75	0.06340100304667727	0.06340100304667727	2.7755575615628914e-17	0.06340100304667727	0.0	1.0	0.0650820732116699	1582987790.2495582
0	80	2	20	47.0	47.0				1.15	0.95	2.1	palimpsest	all	21.0	2.0			1.0	0.9286932352988552	0.5381979259382056	0.9	0.9	0.9	0.9	0.9	0.21032070644309775	0.12231971513952734	0.7044334975369458	0.9230769230769232	0.375	0.9827586206896552	0.6	0.7	0.04280466157075247	0.1260351734662556	0.04161525594775154	0.08441991751850414	0.5	0.5	0.7640585899353031	1589839043.3434997
0	80	2	20	7.0	7.0				1.15	0.95	2.1	palimpsest	cancertype	6.0	2.0			1.0	0.9286932352988552	0.5381979259382056	0.9	0.9	0.9	0.9	0.9	0.2111060512985848	0.12753196242557482	0.8571428571428572	0.953846153846154	0.5	1.0	0.8	0.7	0.042939808792104565	0.1228220353696866	0.03994111328879102	0.08288092208089559	0.5	0.5	0.289688587188721	1589839043.3434997
0	80	2	20	47.0	4.0				1.15	0.95	2.1	palimpsest	prefit	4.0	2.0			1.0	0.9286932352988552	0.5381979259382056	0.9	0.9	0.9	0.9	0.9	0.2103973395620577	0.12733672629680845	0.7093596059113301	0.9230769230769232	0.375	0.9827586206896552	0.6	0.7	0.040374723735283384	0.12579279461288762	0.04270903543880211	0.0830837591740855	0.5	0.5	0.32137012481689503	1589839043.3434997
0	80	2	20						1.15	0.95	2.1	DPClust	all		4.0			0.3333333333333333	0.8605440625971706	0.5071788717706796	0.95	0.95	1.0	0.9	1.0															18.0	1582987815.0097532
0	80	2	20						1.15	0.95	2.1	PhylogicNDT	all		3.0			0.6666666666666666	0.9199012054543136	0.5872977124225057	0.95	0.95	1.0	0.9	1.0															16.0	1590335599.914696
0	80	2	20	47.0	47.0				1.15	0.95	2.1	tracksigfreq	all	21.0	1.0			0.6666666666666666	0.7329939727284318	0.039432107989517434	0.5	0.5	0.0	1.0	0.0	0.21597600465396305	0.0992614245854238	0.8645320197044335	0.9076923076923076	0.375	0.9655172413793104	0.5	0.7	0.056277051366293684	0.05627705136629391	6.662783593823664e-17	0.056277051366293684	0.0	1.0	0.0070796012878418	1585286927.5310967
0	80	2	20	7.0	7.0				1.15	0.95	2.1	tracksigfreq	cancertype	6.0	1.0			0.6666666666666666	0.7329939727284318	0.039432107989517434	0.5	0.5	0.0	1.0	0.0	0.21654552036607916	0.08867784657719091	1.0	0.9692307692307692	0.625	1.0	0.8333333333333334	0.75	0.04347285786427568	0.043472857864275904	6.662783593823664e-17	0.04347285786427568	1.0	1.0	0.00446534156799316	1585286927.5310967
0	80	2	20	65.0	5.0				1.15	0.95	2.1	tracksigfreq	prefit	5.0	1.0			0.6666666666666666	0.7329939727284318	0.039432107989517434	0.5	0.5	0.0	1.0	0.0	0.21613807826196005	0.10097599528260544	0.7019704433497538	0.9076923076923076	0.375	0.9655172413793104	0.5	0.7	0.058002572870610725	0.058002572870610836	3.342213888644168e-17	0.058002572870610725	0.0	1.0	0.00637936592102051	1585286927.5310967
0	100	2	20	7.0	7.0				1.0	1.0	2.0	clonesig	cancer_type	6.0	2.0	3.2535817033251533	0.4001974849850589	1.0	0.9338732106244899	0.0	0.6616161616161615	0.65	0.5454545454545454	0.7777777777777778	0.5454545454545454	0.1815044049416123	0.08527898355347856	1.0	0.9846153846153848	0.75	1.0	0.8571428571428571	0.6	0.11372708454183088	0.25848736243048065	0.07091776317013801	0.11372708454183088	0.0	0.0	3.4353454113006587	1582987810.1531084
0	100	2	20	47.0	11.0				1.0	1.0	2.0	clonesig	prefit	8.0	2.0	5.52673527374816	0.4462964179494626	1.0	0.9224036573360868	0.010356725055643936	0.6717171717171717	0.65	0.4545454545454545	0.8888888888888888	0.4545454545454545	0.17797610336167405	0.11011737721375073	0.7130541871921182	0.8153846153846154	0.25	0.8793103448275862	0.2	0.15	0.16771131138996975	0.3710165364389249	0.0931661582966869	0.16771131138996975	0.0	0.0	4.818056344985962	1582987810.1531084
0	100	2	20	47.0	47.0				1.0	1.0	2.0	clonesig	all	21.0	1.0	0.0005091852773375648	0.9999990251778968	0.6666666666666666	0.9094311934468392	0.04360399762472447	0.5	0.45	0.0	1.0	0.0	0.17113786934812936	0.09026083143104296	0.8645320197044335	0.8461538461538461	0.375	0.8965517241379308	0.3	0.1	0.13227207821474352	0.13227207821474352	0.0	0.13227207821474352	0.0	0.0	2.487637758255005	1582987810.1531084
0	100	2	20	47.0	47.0				1.0	1.0	2.0	clonesig	all_nuclonal	21.0	1.0	0.0005091852773375648	0.9999990251778968	0.6666666666666666	0.9094311934468392	0.04360399762472447	0.5	0.45	0.0	1.0	0.0	0.17113786934812936	0.09026083143104296	0.8645320197044335	0.8461538461538461	0.375	0.8965517241379308	0.3	0.1	0.13227207821474352	0.13227207821474352	0.0	0.13227207821474352	0.0	0.0	2.4916088581085205	1582987810.1531084
0	100	2	20						1.0	1.0	2.0	pyclone	all		4.0			1.0	0.9111780648306208	0.05162875284179283	0.6262626262626263	0.6	0.3636363636363637	0.8888888888888888	0.3636363636363637															75.0	1582987780.2172306
0	100	2	20						1.0	1.0	2.0	sciclone	all		2.0			1.0	0.44975789465299054	0.0	0.6616161616161615	0.65	0.5454545454545454	0.7777777777777778	0.5454545454545454															5.0	1582987782.712294
0	100	2	20						1.0	1.0	2.0	ccube	all		2.0			1.0	0.9311193578203196	0.02920345411854826	0.7171717171717171	0.7	0.5454545454545454	0.8888888888888888	0.5454545454545454															5.0	1582987785.3502223
0	100	2	20	47.0	47.0				1.0	1.0	2.0	deconstructsigs	all	21.0												0.17331400227527968	0.12504062312515654	0.5443349753694582	0.8615384615384616	0.125	0.9482758620689656	0.2	0.1	0.26999322175296925	0.26999322175296925	0.0	0.26999322175296925	0.0	0.0	1.35925841331482	1582987788.260848
0	100	2	20	7.0	7.0				1.0	1.0	2.0	deconstructsigs	cancertype	6.0												0.1854978610628688	0.10253319081107334	0.7142857142857143	0.9384615384615383	0.375	1.0	0.75	0.7	0.17681062500487374	0.17681062500487374	0.0	0.17681062500487374	0.0	0.0	0.0440957546234131	1582987788.260848
0	100	2	20	47.0	47.0				1.0	1.0	2.0	palimpsest	all	21.0	2.0			1.0	0.9055738201418342	0.034253686086573705	0.6363636363636364	0.6	0.2727272727272727	1.0	0.2727272727272727	0.167113113298981	0.10725571072333996	0.667487684729064	0.8769230769230769	0.375	0.9310344827586208	0.375	0.1	0.1738583939136804	0.4231639520782173	0.08901989002349832	0.1738583939136804	0.0	0.0	0.8679649829864499	1589839045.6429367
0	100	2	20	7.0	7.0				1.0	1.0	2.0	palimpsest	cancertype	6.0	2.0			1.0	0.9055738201418342	0.034253686086573705	0.6363636363636364	0.6	0.2727272727272727	1.0	0.2727272727272727	0.18308896820313195	0.101305210794014	0.8571428571428572	0.9692307692307692	0.625	1.0	0.8333333333333334	0.6	0.15181252674915258	0.3442668570150166	0.06871994126784077	0.15181252674915258	0.0	0.0	0.306325674057007	1589839045.6429367
0	100	2	20	47.0	5.0				1.0	1.0	2.0	palimpsest	prefit	5.0	2.0			1.0	0.9055738201418342	0.034253686086573705	0.6363636363636364	0.6	0.2727272727272727	1.0	0.2727272727272727	0.16667926909353808	0.10995452403242932	0.6096059113300492	0.8769230769230769	0.25	0.9482758620689656	0.3333333333333333	0.1	0.17924473946355246	0.3523890216909605	0.061824874966922926	0.17924473946355246	0.0	0.0	0.35561871528625505	1589839045.6429367
0	100	2	20						1.0	1.0	2.0	DPClust	all		2.0			1.0	0.9096210850570086	0.0	0.5808080808080808	0.55	0.2727272727272727	0.8888888888888888	0.2727272727272727															18.0	1582987813.1748714
0	100	2	20						1.0	1.0	2.0	PhylogicNDT	all		2.0			1.0	0.9081391875173708	0.0	0.5252525252525253	0.5	0.2727272727272727	0.7777777777777778	0.2727272727272727															28.0	1590335601.2462428
0	100	2	20	47.0	47.0				1.0	1.0	2.0	tracksigfreq	all	21.0	1.0			0.6666666666666666	0.7877877936996346	0.04360399762472447	0.5	0.45	0.0	1.0	0.0	0.1714321800121988	0.0902073126234179	0.8669950738916257	0.8461538461538461	0.375	0.8965517241379308	0.3	0.1	0.13206477456845112	0.13206477456845112	5.551115123125783e-17	0.13206477456845112	0.0	0.0	0.00926446914672852	1585299984.7795792
0	100	2	20	7.0	7.0				1.0	1.0	2.0	tracksigfreq	cancertype	6.0	1.0			0.6666666666666666	0.7877877936996346	0.04360399762472447	0.5	0.45	0.0	1.0	0.0	0.18314921612748444	0.09187726553917652	1.0	0.9846153846153848	0.75	1.0	0.8571428571428571	0.4	0.12507446951085233	0.12507446951085233	5.551115123125783e-17	0.12507446951085233	0.0	0.0	0.00583028793334961	1585299984.7795792
0	100	2	20	65.0	7.0				1.0	1.0	2.0	tracksigfreq	prefit	6.0	1.0			0.6666666666666666	0.7877877936996346	0.04360399762472447	0.5	0.45	0.0	1.0	0.0	0.1695439369448042	0.09366228794959504	0.6773399014778325	0.8769230769230769	0.375	0.9310344827586208	0.375	0.2	0.14077828515534166	0.14077828515534166	0.0	0.14077828515534166	0.0	0.0	0.0113873481750488	1585299984.7795792
0	0	2	50	7.0	7.0				2.22	0.0	3.44	clonesig	cancer_type	6.0	1.0	0.0003722986465390932		0.6666666666666666	0.9224601454773028	0.03601689718923196	0.5	0.48	0.0	1.0	0.0	0.10358551805043736	0.15010046273790892	1.0	0.9384615384615383	0.375	1.0	0.75	0.84	0.02285981225653322	0.02285981225653322	3.4694469519536134e-18	0.02285981225653322	1.0	1.0	4.324939012527467	1582987871.3609948
0	0	2	50	47.0	8.0				2.22	0.0	3.44	clonesig	prefit	6.0	2.0	3.1998036227797684	0.41322212533501135	1.0	0.9747285845430648	0.008306483028029854	0.6426282051282051	0.64	0.5769230769230769	0.7083333333333334	0.5769230769230769	0.08026683763955164	0.1614647859227988	0.6871921182266009	0.8923076923076924	0.375	0.9482758620689656	0.42857142857142855	0.74	0.021176791621613008	0.07125414917929529	0.02485774657377723	0.021176791621613008	0.56	1.0	13.46278715133667	1582987871.3609948
0	0	2	50	47.0	47.0				2.22	0.0	3.44	clonesig	all	21.0	1.0	0.0004616948929196951	0.9999993397705113	0.6666666666666666	0.9224601100347464	0.03601689718923196	0.5	0.48	0.0	1.0	0.0	0.08023622044095169	0.16150116109719975	0.7610837438423645	0.8769230769230769	0.375	0.9310344827586208	0.375	0.74	0.040061536156621	0.040061536156621	0.0	0.040061536156621	1.0	1.0	5.997705936431885	1582987871.3609948
0	0	2	50	47.0	47.0				2.22	0.0	3.44	clonesig	all_nuclonal	21.0	1.0	0.000461694893033382	0.9999993397705108	0.6666666666666666	0.9215179203996566	0.03601689718923196	0.5	0.48	0.0	1.0	0.0	0.08023622044095169	0.16150116109719975	0.7610837438423645	0.8769230769230769	0.375	0.9310344827586208	0.375	0.74	0.040061536156621	0.040061536156621	0.0	0.040061536156621	1.0	1.0	3.102081775665283	1582987871.3609948
0	0	2	50						2.22	0.0	3.44	pyclone	all		8.0			0.6666666666666666	0.9246376317846132	0.04245349619507701	0.701923076923077	0.7	0.6538461538461539	0.75	0.6538461538461539															111.0	1582987824.242988
0	0	2	50						2.22	0.0	3.44	ccube	all		2.0			1.0	0.9739193626942684	0.14062356463662942	0.7435897435897436	0.74	0.6538461538461539	0.8333333333333334	0.6538461538461539															7.0	1582987830.714075
0	0	2	50	47.0	47.0				2.22	0.0	3.44	deconstructsigs	all	21.0												0.09173192958434942	0.19573458225116008	0.5640394088669951	0.8923076923076924	0.125	0.9827586206896552	0.3333333333333333	0.6	0.07312017580292474	0.07312017580292474	1.3877787807814454e-17	0.07312017580292474	0.0	1.0	3.5081436634063703	1582987834.0545247
0	0	2	50	7.0	7.0				2.22	0.0	3.44	deconstructsigs	cancertype	6.0												0.08534608248659925	0.1873656089711221	0.7142857142857143	0.9384615384615383	0.375	1.0	0.75	0.7	0.06009202269719838	0.06009202269719849	2.2204460492503126e-17	0.06009202269719838	0.0	1.0	0.18054461479187	1582987834.0545247
0	0	2	50	47.0	47.0				2.22	0.0	3.44	palimpsest	all	21.0	2.0			1.0	0.9117526734313672	0.04345915802647152	0.6153846153846154	0.6	0.2307692307692308	1.0	0.2307692307692308	0.07825199194309745	0.2038766653338988	0.625615763546798	0.8923076923076924	0.25	0.9655172413793104	0.4	0.64	0.058606185996013076	0.07261413189137345	0.00455204361695881	0.058606185996013076	0.0	1.0	0.771215200424194	1589839054.840729
0	0	2	50	7.0	7.0				2.22	0.0	3.44	palimpsest	cancertype	6.0	2.0			1.0	0.9117526734313672	0.04345915802647152	0.6153846153846154	0.6	0.2307692307692308	1.0	0.2307692307692308	0.11355112974334085	0.2495974151177082	0.6428571428571428	0.9230769230769232	0.25	1.0	0.6666666666666666	0.7	0.060578107186583074	0.07652018731865484	0.005180562849709399	0.060578107186583074	0.0	1.0	0.292448997497559	1589839054.840729
0	0	2	50	47.0	3.0				2.22	0.0	3.44	palimpsest	prefit	2.0	2.0			1.0	0.9117526734313672	0.04345915802647152	0.6153846153846154	0.6	0.2307692307692308	1.0	0.2307692307692308	0.08123193186973024	0.2092014451445165	0.5566502463054187	0.8769230769230769	0.125	0.9655172413793104	0.25	0.6	0.06618175906130153	0.07261380739666623	0.0020901683078791027	0.06618175906130153	0.0	1.0	0.312448978424072	1589839054.840729
0	0	2	50						2.22	0.0	3.44	DPClust	all		4.0			0.6666666666666666	0.9116076154353496	0.019291672315495476	0.5016025641025641	0.52	0.9615384615384616	0.04166666666666666	0.9615384615384616															34.0	1582987874.8470473
0	0	2	50						2.22	0.0	3.44	PhylogicNDT	all		2.0			1.0	0.91794294999264	0.1054946818318134	0.6923076923076923	0.68	0.38461538461538464	1.0	0.38461538461538464															19.0	1590335601.4382784
0	0	2	50	47.0	47.0				2.22	0.0	3.44	tracksigfreq	all	21.0	1.0			0.6666666666666666	0.6772070813543718	0.036016897189231976	0.5	0.48	0.0	1.0	0.0	0.08054385398620154	0.16097360393016913	0.7561576354679803	0.8769230769230769	0.375	0.9310344827586208	0.375	0.74	0.03970257336358796	0.03970257336358807	2.1898779786837932e-17	0.03970257336358796	1.0	1.0	0.013744592666626004	1585299998.2114294
0	0	2	50	7.0	7.0				2.22	0.0	3.44	tracksigfreq	cancertype	6.0	1.0			0.6666666666666666	0.6772070813543718	0.036016897189231976	0.5	0.48	0.0	1.0	0.0	0.10356244956169247	0.15026580757510233	1.0	0.9384615384615383	0.375	1.0	0.75	0.84	0.022869498284328826	0.022869498284328826	3.4694469519536134e-18	0.022869498284328826	1.0	1.0	0.004960060119628911	1585299998.2114294
0	0	2	50	65.0	3.0				2.22	0.0	3.44	tracksigfreq	prefit	3.0	1.0			0.6666666666666666	0.6772070813543718	0.036016897189231976	0.5	0.48	0.0	1.0	0.0	0.1078984881825567	0.15092385891223106	0.7142857142857143	0.9384615384615383	0.375	1.0	0.75	0.84	0.02051614858605788	0.020516148586058103	4.3538449073929315e-17	0.02051614858605788	1.0	1.0	0.0126428604125977	1585299998.2114294
0	20	2	50	7.0	7.0	1.1102230246251563e-16	1.1102230246251563e-16	1.1102230246251563e-16	1.9	0.22	2.96	clonesig	cancer_type	6.0	2.0	3.4216379232516374	0.380503856995985	1.0	0.9877642077431784	1.0	1.0	1.0	1.0	1.0	1.0	0.1132591642980018	0.08445786883122489	1.0	0.9846153846153848	0.75	1.0	0.8571428571428571	0.72	0.039801369354494964	0.19741592032072186	0.072228061042921	0.039801369354494964	0.7	0.7	3.693852663040161	1582987983.0395525
0	20	2	50	47.0	13.0	1.1102230246251563e-16	1.1102230246251563e-16	1.1102230246251563e-16	1.9	0.22	2.96	clonesig	prefit	9.0	3.0	19.073452786180038	0.08798322165219374	0.6666666666666666	0.976946193182648	0.7768964103701954	1.0	1.0	1.0	1.0	1.0	0.10500004974142152	0.10370730491162376	0.8374384236453202	0.8615384615384616	0.625	0.8793103448275862	0.38461538461538464	0.46	0.15151303850166886	0.395895155622872	0.11425425590916995	0.15151303850166886	0.0	0.0	16.011708974838257	1582987983.0395525
0	20	2	50	47.0	47.0	1.1102230246251563e-16	1.1102230246251563e-16	1.1102230246251563e-16	1.9	0.22	2.96	clonesig	all	21.0	2.0	9.437544911355984	0.5932462705788646	1.0	0.9893384170432152	1.0	1.0	1.0	1.0	1.0	1.0	0.10552170531291803	0.09690165668366928	0.8891625615763548	0.8153846153846154	0.625	0.8275862068965517	0.3125	0.44	0.05313158862093759	0.38890051152618793	0.15386865052271018	0.05313158862093759	0.0	0.7	15.75767993927002	1582987983.0395525
0	20	2	50	47.0	47.0	1.1102230246251563e-16	1.1102230246251563e-16	1.1102230246251563e-16	1.9	0.22	2.96	clonesig	all_nuclonal	21.0	2.0	8.25803620674219	0.7007435392969079	1.0	0.8868384155884774	0.5424775952171123	0.9142857142857144	0.88	0.8285714285714286	1.0	0.8285714285714286	0.10930288022898244	0.0985653742599131	0.8645320197044335	0.8	0.625	0.8103448275862069	0.29411764705882354	0.34	0.04497636400670202	0.29045391083685324	0.12115753155727332	0.04497636400670202	0.58	0.58	7.034234285354613	1582987983.0395525
0	20	2	50			1.1102230246251563e-16	1.1102230246251563e-16	1.1102230246251563e-16	1.9	0.22	2.96	pyclone	all		4.0			1.0	0.9598233281017045	0.9046568793361556	0.9666666666666668	0.98	1.0	0.9333333333333332	1.0															161.0	1582987908.6258693
0	20	2	50			1.1102230246251563e-16	1.1102230246251563e-16	1.1102230246251563e-16	1.9	0.22	2.96	sciclone	all		2.0			1.0	0.6717814378368685	0.0915802087371516	0.6	0.76	1.0	0.2	1.0															12.0	1582987912.8434803
0	20	2	50			1.1102230246251563e-16	1.1102230246251563e-16	1.1102230246251563e-16	1.9	0.22	2.96	ccube	all		3.0			0.6666666666666666	0.8925253974508496	0.5507048795992696	0.9523809523809524	0.96	0.9714285714285714	0.9333333333333332	0.9714285714285714															5.0	1582987919.1180673
0	20	2	50	47.0	47.0	1.1102230246251563e-16	1.1102230246251563e-16	1.1102230246251563e-16	1.9	0.22	2.96	deconstructsigs	all	21.0												0.10949930448193544	0.0978148269992455	0.7721674876847291	0.9076923076923076	0.5	0.9482758620689656	0.5	0.4	0.07863859755847591	0.07863859755847591	0.0	0.07863859755847591	0.0	1.0	5.17373776435852	1582987925.383028
0	20	2	50	7.0	7.0	1.1102230246251563e-16	1.1102230246251563e-16	1.1102230246251563e-16	1.9	0.22	2.96	deconstructsigs	cancertype	6.0												0.11251485731868342	0.08850161491597451	1.0	1.0	0.875	1.0	0.875	0.7	0.06629180148676095	0.06629180148676095	0.0	0.06629180148676095	0.0	1.0	0.345307111740112	1582987925.383028
0	20	2	50	47.0	47.0	1.1102230246251563e-16	1.1102230246251563e-16	1.1102230246251563e-16	1.9	0.22	2.96	palimpsest	all	21.0	2.0			1.0	0.8824601164182845	0.6667067963761811	0.9428571428571428	0.92	0.8857142857142857	1.0	0.8857142857142857	0.10816811674978212	0.10109357346544197	0.8399014778325125	0.8769230769230769	0.625	0.8965517241379308	0.4166666666666667	0.42	0.06758781572252147	0.5121651892475022	0.2157918304094648	0.06758781572252147	0.0	0.62	0.8942208290100101	1589839054.9163086
0	20	2	50	7.0	7.0	1.1102230246251563e-16	1.1102230246251563e-16	1.1102230246251563e-16	1.9	0.22	2.96	palimpsest	cancertype	6.0	2.0			1.0	0.8824601164182845	0.6667067963761811	0.9428571428571428	0.92	0.8857142857142857	1.0	0.8857142857142857	0.11362383428212232	0.08872697625375904	1.0	1.0	0.875	1.0	0.875	0.56	0.06169957095116507	0.3832054154544926	0.15605457858240612	0.06169957095116507	0.0	0.62	0.314823150634766	1589839054.9163086
0	20	2	50	47.0	8.0	1.1102230246251563e-16	1.1102230246251563e-16	1.1102230246251563e-16	1.9	0.22	2.96	palimpsest	prefit	6.0	2.0			1.0	0.8824601164182845	0.6667067963761811	0.9428571428571428	0.92	0.8857142857142857	1.0	0.8857142857142857	0.1135875893326381	0.08938149137307744	0.8448275862068967	0.9230769230769232	0.625	0.9482758620689656	0.5555555555555556	0.52	0.06119285043292987	0.3984037485711097	0.16367759871874954	0.06119285043292987	0.0	0.62	0.415453910827637	1589839054.9163086
0	20	2	50			1.1102230246251563e-16	1.1102230246251563e-16	1.1102230246251563e-16	1.9	0.22	2.96	DPClust	all		4.0			0.3333333333333333	0.890958184438496	0.4939449757695082	0.9857142857142858	0.98	0.9714285714285714	1.0	0.9714285714285714															40.0	1582987989.8918667
0	20	2	50			1.1102230246251563e-16	1.1102230246251563e-16	1.1102230246251563e-16	1.9	0.22	2.96	PhylogicNDT	all		2.0			1.0	0.9793785239461836	1.0	1.0	1.0	1.0	1.0	1.0															34.0	1590335612.30995
0	20	2	50	47.0	47.0	1.1102230246251563e-16	1.1102230246251563e-16	1.1102230246251563e-16	1.9	0.22	2.96	tracksigfreq	all	21.0	1.0			0.6666666666666666	0.6514141769400076	0.07528372339856805	0.5	0.3	0.0	1.0	0.0	0.10479956601723482	0.09484499985032972	0.9187192118226599	0.8769230769230769	0.625	0.8965517241379308	0.4166666666666667	0.44	0.0771702115002122	0.0771702115002122	0.0	0.0771702115002122	0.0	1.0	0.0155613422393799	1585299997.4695098
0	20	2	50	7.0	7.0	1.1102230246251563e-16	1.1102230246251563e-16	1.1102230246251563e-16	1.9	0.22	2.96	tracksigfreq	cancertype	6.0	1.0			0.6666666666666666	0.6514141769400076	0.07528372339856805	0.5	0.3	0.0	1.0	0.0	0.1142212429973774	0.08646850344762923	1.0	0.9692307692307692	0.625	1.0	0.8333333333333334	0.72	0.06701123621365901	0.06701123621365901	1.3877787807814454e-17	0.06701123621365901	0.0	1.0	0.00665450096130371	1585299997.4695098
0	20	2	50	65.0	7.0	1.1102230246251563e-16	1.1102230246251563e-16	1.1102230246251563e-16	1.9	0.22	2.96	tracksigfreq	prefit	6.0	1.0			0.6666666666666666	0.6514141769400076	0.07528372339856805	0.5	0.3	0.0	1.0	0.0	0.11334545682791453	0.09090152008692028	0.8497536945812809	0.9384615384615383	0.625	0.9655172413793104	0.625	0.34	0.07549253264055211	0.07549253264055211	0.0	0.07549253264055211	0.0	1.0	0.0168068408966064	1585299997.4695098
0	40	2	50	7.0	7.0	1.1102230246251563e-16	1.1102230246251563e-16	1.1102230246251563e-16	1.8	0.4	2.92	clonesig	cancer_type	6.0	2.0	3.589153188317141	0.3572344090151385	1.0	0.8527385345438381	0.2791232506382095	0.725	0.78	0.45	1.0	0.45	0.11703892482497	0.037200476915885405	1.0	0.9692307692307692	0.625	1.0	0.8333333333333334	0.56	0.04584403038929663	0.12540051037613653	0.030564601514914563	0.04584403038929663	0.82	0.82	8.012385368347168	1582987896.6592762
0	40	2	50	47.0	15.0	1.1102230246251563e-16	1.1102230246251563e-16	1.1102230246251563e-16	1.8	0.4	2.92	clonesig	prefit	12.0	3.0	21.181743458348024	0.16005187841334492	0.6666666666666666	0.8937109991630671	0.21525914040306196	0.7416666666666667	0.76	0.65	0.8333333333333334	0.65	0.10759679743096404	0.056689868027228627	0.7635467980295567	0.8	0.375	0.8448275862068966	0.2307692307692308	0.2	0.1312546803189225	0.526120312897464	0.14801094219864974	0.1312546803189225	0.0	0.0	7.805104970932008	1582987896.6592762
0	40	2	50	47.0	47.0	1.1102230246251563e-16	1.1102230246251563e-16	1.1102230246251563e-16	1.8	0.4	2.92	clonesig	all	21.0	2.0	11.808337149193337	0.38925467115988266	1.0	0.8692394163507434	0.32352388207483984	0.75	0.8	0.5	1.0	0.5	0.1081357293032576	0.05311246736912156	0.8201970443349753	0.7846153846153846	0.625	0.7931034482758621	0.2777777777777778	0.2	0.08708806720511443	0.19267188768333265	0.04223352819128729	0.08708806720511443	0.0	0.8	7.620339870452881	1582987896.6592762
0	40	2	50	47.0	47.0	1.1102230246251563e-16	1.1102230246251563e-16	1.1102230246251563e-16	1.8	0.4	2.92	clonesig	all_nuclonal	21.0	2.0	10.039572326916073	0.5386330936197689	1.0	0.8485351911942491	0.2377298216617404	0.7	0.76	0.4	1.0	0.4	0.1075073750849882	0.05439659860625884	0.8251231527093597	0.7692307692307693	0.5	0.7931034482758621	0.2352941176470588	0.22	0.07382962915746949	0.25326538965475265	0.06578223638886134	0.0738296291574696	0.0	0.84	4.180430889129639	1582987896.6592762
0	40	2	50			1.1102230246251563e-16	1.1102230246251563e-16	1.1102230246251563e-16	1.8	0.4	2.92	pyclone	all		7.0			1.0	0.8514775510683864	0.24849482919850302	0.75	0.8	0.5	1.0	0.5															122.0	1582987841.9823792
0	40	2	50			1.1102230246251563e-16	1.1102230246251563e-16	1.1102230246251563e-16	1.8	0.4	2.92	sciclone	all		3.0			0.6666666666666666	0.4767199469808205	0.10050078778772248	0.6666666666666667	0.6	1.0	0.3333333333333333	1.0															5.0	1582987846.2169158
0	40	2	50			1.1102230246251563e-16	1.1102230246251563e-16	1.1102230246251563e-16	1.8	0.4	2.92	ccube	all		2.0			1.0	0.8172362162045413	0.19920778332119912	0.675	0.74	0.35	1.0	0.35															6.0	1582987850.3892548
0	40	2	50	47.0	47.0	1.1102230246251563e-16	1.1102230246251563e-16	1.1102230246251563e-16	1.8	0.4	2.92	deconstructsigs	all	21.0												0.11055713286513856	0.07762536637926575	0.6182266009852215	0.9076923076923076	0.125	1.0	0.5	0.2	0.10229301021325056	0.10229301021325066	2.844100168142183e-17	0.10229301021325056	0.0	0.0	2.27426815032959	1582987853.9569743
0	40	2	50	7.0	7.0	1.1102230246251563e-16	1.1102230246251563e-16	1.1102230246251563e-16	1.8	0.4	2.92	deconstructsigs	cancertype	6.0												0.11526497499928515	0.06633681616555752	0.7857142857142857	0.953846153846154	0.5	1.0	0.8	0.5	0.06069197453533093	0.06069197453533093	0.0	0.06069197453533093	0.0	1.0	0.109010219573975	1582987853.9569743
0	40	2	50	47.0	47.0	1.1102230246251563e-16	1.1102230246251563e-16	1.1102230246251563e-16	1.8	0.4	2.92	palimpsest	all	21.0	2.0			1.0	0.8609024157631568	0.2791232506382095	0.725	0.78	0.45	1.0	0.45	0.12089632876218373	0.1145805100203604	0.5997536945812807	0.8307692307692308	0.25	0.8965517241379308	0.2222222222222222	0.22	0.17516663564120927	0.2319508262178953	0.02181577361907506	0.17516663564120927	0.0	0.0	0.736221075057983	1589839055.2728329
0	40	2	50	7.0	7.0	1.1102230246251563e-16	1.1102230246251563e-16	1.1102230246251563e-16	1.8	0.4	2.92	palimpsest	cancertype	6.0	2.0			1.0	0.8609024157631568	0.2791232506382095	0.725	0.78	0.45	1.0	0.45	0.11592504725619113	0.07728823172731593	0.7857142857142857	0.953846153846154	0.5	1.0	0.8	0.56	0.10330374477799108	0.2465132406330613	0.05501929163640837	0.10330374477799108	0.0	0.0	0.28792405128479	1589839055.2728329
0	40	2	50	47.0	3.0	1.1102230246251563e-16	1.1102230246251563e-16	1.1102230246251563e-16	1.8	0.4	2.92	palimpsest	prefit	3.0	2.0			1.0	0.8609024157631568	0.2791232506382095	0.725	0.78	0.45	1.0	0.45	0.15020157097057266	0.1581000698066332	0.6342364532019704	0.9076923076923076	0.25	0.9827586206896552	0.5	0.24	0.17787994100805726	0.2565635489089421	0.03022925501032909	0.17787994100805726	0.0	0.0	0.306875228881836	1589839055.2728329
0	40	2	50			1.1102230246251563e-16	1.1102230246251563e-16	1.1102230246251563e-16	1.8	0.4	2.92	DPClust	all		4.0			1.0	0.8233244684558588	0.19025882030465796	0.5166666666666666	0.42	1.0	0.03333333333333333	1.0															33.0	1582987904.0197544
0	40	2	50			1.1102230246251563e-16	1.1102230246251563e-16	1.1102230246251563e-16	1.8	0.4	2.92	PhylogicNDT	all		3.0			0.6666666666666666	0.9571405220389196	0.7121497458069038	0.95	0.96	0.9	1.0	0.9															25.0	1590335612.4266815
0	40	2	50	47.0	47.0	1.1102230246251563e-16	1.1102230246251563e-16	1.1102230246251563e-16	1.8	0.4	2.92	tracksigfreq	all	21.0	1.0			0.6666666666666666	0.7244442505647161	0.04555295823541872	0.5	0.6	0.0	1.0	0.0	0.10591754518084627	0.0531865757442697	0.8522167487684729	0.8461538461538461	0.625	0.8620689655172413	0.35714285714285715	0.28	0.04835014967172446	0.04835014967172446	0.0	0.04835014967172446	1.0	1.0	0.0243349075317383	1585299998.8207567
0	40	2	50	7.0	7.0	1.1102230246251563e-16	1.1102230246251563e-16	1.1102230246251563e-16	1.8	0.4	2.92	tracksigfreq	cancertype	6.0	1.0			0.6666666666666666	0.7244442505647161	0.04555295823541872	0.5	0.6	0.0	1.0	0.0	0.11613678603719105	0.03787267912089861	1.0	0.9692307692307692	0.625	1.0	0.8333333333333334	0.6	0.021786225246593016	0.021786225246593016	0.0	0.021786225246593016	1.0	1.0	0.00655722618103027	1585299998.8207567
0	40	2	50	65.0	5.0	1.1102230246251563e-16	1.1102230246251563e-16	1.1102230246251563e-16	1.8	0.4	2.92	tracksigfreq	prefit	4.0	1.0			0.6666666666666666	0.7244442505647161	0.04555295823541872	0.5	0.6	0.0	1.0	0.0	0.11170498673251776	0.06350666208279031	0.6995073891625616	0.9076923076923076	0.375	0.9655172413793104	0.5	0.38	0.06901369382111322	0.06901369382111322	1.3877787807814454e-17	0.06901369382111322	0.0	1.0	0.0255696773529053	1585299998.8207567
0	60	2	50	7.0	7.0				1.4	0.72	2.42	clonesig	cancer_type	6.0	3.0	15.162502997568822	0.06571814807342573	0.6666666666666666	0.94554274180076	0.6127033481671361	1.0	1.0	1.0	1.0	1.0	0.12674780644539466	0.05605151821027595	1.0	0.9846153846153848	0.75	1.0	0.8571428571428571	0.68	0.05748632059869796	0.5158411468726505	0.1660156190983398	0.05748632059869796	0.0	0.7	14.419485569000244	1582987936.786014
0	60	2	50	47.0	10.0				1.4	0.72	2.42	clonesig	prefit	8.0	6.0	30.549191404980093	0.24247294694817398	0.0	0.9330622398815376	0.3325912712153662	0.7857142857142857	0.94	1.0	0.5714285714285714	1.0	0.10571010951287443	0.06781268900671013	0.7413793103448276	0.8615384615384616	0.375	0.913793103448276	0.3333333333333333	0.5	0.1210654024781822	0.7209221914924249	0.22738660216079745	0.3372538612694416	0.0	0.0	21.45755958557129	1582987936.786014
0	60	2	50	47.0	47.0				1.4	0.72	2.42	clonesig	all	21.0	2.0	6.3945003640759515	0.8532354116912031	1.0	0.9955037864853362	1.0	1.0	1.0	1.0	1.0	1.0	0.10494452403421786	0.07370657644214469	0.8719211822660099	0.8769230769230769	0.5	0.913793103448276	0.4	0.5	0.060083003892500986	0.14594140131770872	0.02979175044830968	0.060083003892500986	0.0	0.86	9.833439350128174	1582987936.786014
0	60	2	50	47.0	47.0				1.4	0.72	2.42	clonesig	all_nuclonal	21.0	2.0	6.4897495149556335	0.8464271962442111	1.0	0.9692247981821136	1.0	1.0	1.0	1.0	1.0	1.0	0.10557391146097232	0.07354866616417799	0.8719211822660099	0.8769230769230769	0.5	0.913793103448276	0.4	0.48	0.05966298805778425	0.15617929015950627	0.03348990515357517	0.05966298805778425	0.0	0.86	5.740385055541992	1582987936.786014
0	60	2	50						1.4	0.72	2.42	pyclone	all		3.0			0.6666666666666666	0.9223982357948871	0.5516173969900637	1.0	1.0	1.0	1.0	1.0															127.0	1582987850.2309387
0	60	2	50						1.4	0.72	2.42	sciclone	all		3.0			0.6666666666666666	0.7727419569613667	0.10899679781685613	0.9285714285714286	0.98	1.0	0.8571428571428571	1.0															6.0	1582987856.4910932
0	60	2	50						1.4	0.72	2.42	ccube	all		3.0			0.6666666666666666	0.9350875635298878	0.5101437386375095	1.0	1.0	1.0	1.0	1.0															4.0	1582987861.4179516
0	60	2	50	47.0	47.0				1.4	0.72	2.42	deconstructsigs	all	21.0												0.10917329288717026	0.09340752625539593	0.6280788177339902	0.8923076923076924	0.25	0.9655172413793104	0.4	0.5	0.0920431833523655	0.09204318335236572	4.440892098500625e-17	0.0920431833523655	0.0	1.0	2.45389008522034	1582987867.2245286
0	60	2	50	7.0	7.0				1.4	0.72	2.42	deconstructsigs	cancertype	6.0												0.12366520544359537	0.08383978987665068	0.7857142857142857	0.953846153846154	0.5	1.0	0.8	0.62	0.07465012360435762	0.07465012360435774	2.3714374201337734e-17	0.07465012360435774	0.0	1.0	0.229942083358765	1582987867.2245286
0	60	2	50	47.0	47.0				1.4	0.72	2.42	palimpsest	all	21.0	2.0			1.0	0.9652272724489336	1.0	1.0	1.0	1.0	1.0	1.0	0.10790473713235084	0.09556186571173128	0.6699507389162561	0.8461538461538461	0.25	0.913793103448276	0.25	0.44	0.0859794220769513	0.2885787479771431	0.0702993386694892	0.0859794220769513	0.0	0.86	0.735302209854126	1589839055.229175
0	60	2	50	7.0	7.0				1.4	0.72	2.42	palimpsest	cancertype	6.0	2.0			1.0	0.9652272724489336	1.0	1.0	1.0	1.0	1.0	1.0	0.12166190612316265	0.07878854810104849	0.7857142857142857	0.9384615384615383	0.375	1.0	0.75	0.66	0.06075460294210532	0.2840811811168321	0.07749142640651012	0.06075460294210532	0.0	0.86	0.289335966110229	1589839055.229175
0	60	2	50	47.0	4.0				1.4	0.72	2.42	palimpsest	prefit	4.0	2.0			1.0	0.9652272724489336	1.0	1.0	1.0	1.0	1.0	1.0	0.1616989658380284	0.14021946129305765	0.625615763546798	0.8923076923076924	0.25	0.9655172413793104	0.4	0.5	0.16166160847807087	0.3154112467436841	0.0533491305695187	0.16166160847807087	0.0	0.0	0.320830583572388	1589839055.229175
0	60	2	50						1.4	0.72	2.42	DPClust	all		5.0			0.6666666666666666	0.9194928181046657	0.4535727673691918	0.5714285714285714	0.88	1.0	0.14285714285714285	1.0															33.0	1582987942.426901
0	60	2	50						1.4	0.72	2.42	PhylogicNDT	all		3.0			0.6666666666666666	0.9293008888368692	0.5358827684746038	1.0	1.0	1.0	1.0	1.0															29.0	1590335611.759438
0	60	2	50	47.0	47.0				1.4	0.72	2.42	tracksigfreq	all	21.0	1.0			0.6666666666666666	0.8862890317208003	0.17716335494688942	0.5	0.14	0.0	1.0	0.0	0.10283372723961896	0.08056752502310363	0.8448275862068966	0.8307692307692308	0.25	0.8965517241379308	0.2222222222222222	0.52	0.06636384304582665	0.06636384304582688	4.379755957367587e-17	0.06636384304582665	0.0	1.0	0.0131590366363525	1585300012.1443264
0	60	2	50	7.0	7.0				1.4	0.72	2.42	tracksigfreq	cancertype	6.0	1.0			0.6666666666666666	0.8862890317208003	0.17716335494688942	0.5	0.14	0.0	1.0	0.0	0.12437229394802655	0.06231308446891792	1.0	0.9692307692307692	0.625	1.0	0.8333333333333334	0.74	0.04116215983495775	0.04116215983495775	6.938893903907227e-18	0.04116215983495775	1.0	1.0	0.0070343017578125	1585300012.1443264
0	60	2	50	65.0	5.0				1.4	0.72	2.42	tracksigfreq	prefit	4.0	1.0			0.6666666666666666	0.8862890317208003	0.17716335494688942	0.5	0.14	0.0	1.0	0.0	0.10807438255096292	0.10507173275026788	0.6194581280788176	0.8769230769230769	0.25	0.9482758620689656	0.3333333333333333	0.5	0.1061623882609859	0.10616238826098613	4.379755957367587e-17	0.1061623882609859	0.0	0.0	0.0146663188934326	1585300012.1443264
0	80	2	50	7.0	7.0				1.18	0.82	2.16	clonesig	cancer_type	6.0	1.0	0.00025617899666485755		0.6666666666666666	0.9216679817995372	0.1989685524589372	0.5	0.88	0.0	1.0	0.0	0.122102332467381	0.057618452974882835	1.0	0.9692307692307692	0.625	1.0	0.8333333333333334	0.68	0.05109264146252057	0.05109264146252057	0.0	0.05109264146252057	0.0	1.0	7.108240842819214	1582987912.4604964
0	80	2	50	47.0	11.0				1.18	0.82	2.16	clonesig	prefit	7.0	2.0	6.822486548211828	0.1911114987570318	1.0	0.9570059671094748	0.051080575445931316	0.5643939393939393	0.74	0.3333333333333333	0.7954545454545454	0.3333333333333333	0.11431519811613833	0.07017925927351812	0.7426108374384236	0.8769230769230769	0.5	0.913793103448276	0.4	0.46	0.05691778514315871	0.448846985074994	0.16235522232278266	0.05691778514315871	0.0	0.78	17.825302839279175	1582987912.4604964
0	80	2	50	47.0	47.0				1.18	0.82	2.16	clonesig	all	21.0	1.0	0.0004994892756258197	0.999999248133978	0.6666666666666666	0.9216683060691228	0.1989685524589372	0.5	0.88	0.0	1.0	0.0	0.11431761928629736	0.06955857638270778	0.8201970443349753	0.8769230769230769	0.5	0.913793103448276	0.4	0.4	0.07730845273336784	0.07730845273336784	1.3877787807814454e-17	0.07730845273336784	0.0	1.0	3.9785237312316895	1582987912.4604964
0	80	2	50	47.0	47.0				1.18	0.82	2.16	clonesig	all_nuclonal	21.0	1.0	0.0004994892757395063	0.9999992481339776	0.6666666666666666	0.9327530586283956	0.1989685524589372	0.5	0.88	0.0	1.0	0.0	0.11431761928629736	0.06955857638270778	0.8201970443349753	0.8769230769230769	0.5	0.913793103448276	0.4	0.4	0.07730845273336784	0.07730845273336784	1.3877787807814454e-17	0.07730845273336784	0.0	1.0	7.672626495361327	1582987912.4604964
0	80	2	50						1.18	0.82	2.16	pyclone	all		3.0			0.6666666666666666	0.9496724866127536	0.11407386177347148	0.5984848484848484	0.8	0.3333333333333333	0.8636363636363636	0.3333333333333333															119.0	1582987856.6982303
0	80	2	50						1.18	0.82	2.16	sciclone	all		1.0			0.6666666666666666	0.3397209908755674	0.030169651602670582	0.5037878787878789	0.76	0.16666666666666666	0.8409090909090909	0.16666666666666666															18.0	1582987859.9054713
0	80	2	50						1.18	0.82	2.16	ccube	all		2.0			1.0	0.9539373099419102	0.026392336508673397	0.5416666666666666	0.7	0.3333333333333333	0.75	0.3333333333333333															7.0	1582987862.9084988
0	80	2	50	47.0	47.0				1.18	0.82	2.16	deconstructsigs	all	21.0												0.13153328991358007	0.07857173990401199	0.6120689655172413	0.8769230769230769	0.25	0.9482758620689656	0.3333333333333333	0.2	0.10156255947010663	0.10156255947010663	1.3877787807814454e-17	0.10156255947010663	0.0	0.0	3.48653244972229	1582987865.8895864
0	80	2	50	7.0	7.0				1.18	0.82	2.16	deconstructsigs	cancertype	6.0												0.12387835159699613	0.05516400378151248	0.7857142857142857	0.953846153846154	0.5	1.0	0.8	0.58	0.052482142978289785	0.052482142978289785	6.938893903907227e-18	0.052482142978289785	0.0	1.0	0.122285604476929	1582987865.8895864
0	80	2	50	47.0	47.0				1.18	0.82	2.16	palimpsest	all	21.0	2.0			1.0	0.9538391058415644	0.007522339002318285	0.4431818181818182	0.78	0.0	0.8863636363636364	0.0	0.11895640167891305	0.06691913134435885	0.6650246305418719	0.8615384615384616	0.25	0.9310344827586208	0.2857142857142857	0.2	0.09559335706407246	0.2541459035057324	0.04756576393249798	0.09559335706407246	0.0	0.9	0.900496482849121	1589839058.5346742
0	80	2	50	7.0	7.0				1.18	0.82	2.16	palimpsest	cancertype	6.0	2.0			1.0	0.9538391058415644	0.007522339002318285	0.4431818181818182	0.78	0.0	0.8863636363636364	0.0	0.12206062572505134	0.05034949725886929	0.8571428571428572	0.953846153846154	0.5	1.0	0.8	0.6	0.0614292304620313	0.20785326026362386	0.04392720894047776	0.0614292304620313	0.0	0.9	0.322758436203003	1589839058.5346742
0	80	2	50	47.0	6.0				1.18	0.82	2.16	palimpsest	prefit	4.0	2.0			1.0	0.9538391058415644	0.007522339002318285	0.4431818181818182	0.78	0.0	0.8863636363636364	0.0	0.12445429318781992	0.08753787177434914	0.6009852216748768	0.8461538461538461	0.125	0.9310344827586208	0.16666666666666666	0.14	0.14062544870178584	0.15430046298453148	0.004102504284823693	0.14062544870178584	0.0	0.0	0.3807685375213621	1589839058.5346742
0	80	2	50						1.18	0.82	2.16	DPClust	all		4.0			1.0	0.9011890289191371	0.10483311642285123	0.5113636363636364	0.14	1.0	0.022727272727272728	1.0															38.0	1582987916.126521
0	80	2	50						1.18	0.82	2.16	PhylogicNDT	all		2.0			1.0	0.9351013333327536	0.0012056984209405561	0.5075757575757576	0.64	0.3333333333333333	0.6818181818181818	0.3333333333333333															23.0	1590335612.1251233
0	80	2	50	47.0	47.0				1.18	0.82	2.16	tracksigfreq	all	21.0	1.0			0.6666666666666666	0.7334253451700821	0.1989685524589372	0.5	0.88	0.0	1.0	0.0	0.11426119073060954	0.06921883365673277	0.8226600985221675	0.8615384615384616	0.5	0.8965517241379308	0.3636363636363637	0.4	0.07670116047897567	0.07670116047897567	0.0	0.07670116047897567	0.0	1.0	0.0162708759307861	1585300011.4557538
0	80	2	50	7.0	7.0				1.18	0.82	2.16	tracksigfreq	cancertype	6.0	1.0			0.6666666666666666	0.7334253451700821	0.1989685524589372	0.5	0.88	0.0	1.0	0.0	0.12219370864288152	0.057635572178104374	1.0	0.9692307692307692	0.625	1.0	0.8333333333333334	0.68	0.05106158537710048	0.05106158537710048	6.938893903907227e-18	0.05106158537710048	0.0	1.0	0.00585103034973145	1585300011.4557538
0	80	2	50	65.0	7.0				1.18	0.82	2.16	tracksigfreq	prefit	6.0	1.0			0.6666666666666666	0.7334253451700821	0.1989685524589372	0.5	0.88	0.0	1.0	0.0	0.11670856442531655	0.07348444924021247	0.7573891625615764	0.9076923076923076	0.5	0.9482758620689656	0.5	0.26	0.08040123734887293	0.08040123734887318	4.379755957367587e-17	0.08040123734887293	0.0	1.0	0.016991138458251998	1585300011.4557538
0	100	2	50	7.0	7.0				1.0	1.0	2.0	clonesig	cancer_type	6.0	1.0	1.994863055188034e-06		0.6666666666666666	0.8622250028969571	0.06771506594405964	0.5	0.32	0.0	1.0	0.0	0.12742883932931692	0.03430286287030724	1.0	1.0	0.8571428571428571	1.0	0.8571428571428571	0.68	0.008537381784683995	0.008537381784684217	4.351217652513118e-17	0.008537381784683995	1.0	1.0	7.9826292991638175	1582987883.2094796
0	100	2	50	47.0	12.0				1.0	1.0	2.0	clonesig	prefit	8.0	3.0	16.268335621668257	0.12331684598088673	0.6666666666666666	0.933791157852382	0.2843111482131415	0.8621323529411764	0.88	0.9117647058823528	0.8125	0.9117647058823528	0.12391781086231292	0.062053559913862986	0.7937853107344632	0.8923076923076924	0.5714285714285714	0.9152542372881356	0.4	0.42	0.03229288676641362	0.6856488542288257	0.25998510923080353	0.03799829426780932	0.8	0.8	5.013183355331421	1582987883.2094796
0	100	2	50	47.0	47.0				1.0	1.0	2.0	clonesig	all	21.0	1.0	0.0016975313185412233	0.9999943288363272	0.6666666666666666	0.862224996733005	0.06771506594405964	0.5	0.32	0.0	1.0	0.0	0.1218491741821174	0.05354158751714856	0.9435028248587572	0.8923076923076924	0.5714285714285714	0.9152542372881356	0.4	0.42	0.02161476679778296	0.02161476679778307	2.2204460492503126e-17	0.02161476679778307	1.0	1.0	3.0841045379638667	1582987883.2094796
0	100	2	50	47.0	47.0				1.0	1.0	2.0	clonesig	all_nuclonal	21.0	1.0	0.0016975313185412233	0.9999943288363272	0.6666666666666666	0.862224996733005	0.06771506594405964	0.5	0.32	0.0	1.0	0.0	0.1218491741821174	0.05354158751714856	0.9435028248587572	0.8923076923076924	0.5714285714285714	0.9152542372881356	0.4	0.42	0.02161476679778296	0.02161476679778307	2.2204460492503126e-17	0.02161476679778307	1.0	1.0	3.063319444656372	1582987883.2094796
0	100	2	50						1.0	1.0	2.0	pyclone	all		2.0			1.0	0.8711725267717412	0.17531729085568915	0.7941176470588236	0.72	0.5882352941176471	1.0	0.5882352941176471															109.0	1582987839.135918
0	100	2	50						1.0	1.0	2.0	sciclone	all		3.0			0.6666666666666666	0.4896519893699164	0.059336627625157436	0.5790441176470589	0.72	0.9705882352941176	0.1875	0.9705882352941176															21.0	1582987842.7585335
0	100	2	50						1.0	1.0	2.0	ccube	all		3.0			0.6666666666666666	0.9156678270749854	0.31967294991718026	0.8768382352941176	0.9	0.9411764705882352	0.8125	0.9411764705882352															4.0	1582987847.6556945
0	100	2	50	47.0	47.0				1.0	1.0	2.0	deconstructsigs	all	21.0												0.11490619550377353	0.06987474674256755	0.8079096045197739	0.9230769230769232	0.5714285714285714	0.9491525423728814	0.5	0.34	0.0420326594638214	0.04203265946382173	6.569633936051381e-17	0.04203265946382173	1.0	1.0	3.83294987678528	1582987852.4972324
0	100	2	50	7.0	7.0				1.0	1.0	2.0	deconstructsigs	cancertype	6.0												0.12507646416747514	0.05204010925337745	0.9096045197740114	0.9692307692307692	0.7142857142857143	0.9830508474576272	0.7142857142857143	0.52	0.0231180202011807	0.02311802020118092	4.3538449073929315e-17	0.02311802020118092	1.0	1.0	0.142371416091919	1582987852.4972324
0	100	2	50	47.0	47.0				1.0	1.0	2.0	palimpsest	all	21.0	2.0			1.0	0.8830199130666151	0.21105565820237912	0.8088235294117647	0.74	0.6176470588235294	1.0	0.6176470588235294	0.1166959061019544	0.062405020426686685	0.7994350282485876	0.9076923076923076	0.5714285714285714	0.9322033898305084	0.4444444444444444	0.32	0.05093321726444877	0.07947830418869606	0.014088670489372878	0.05093321726444877	0.0	1.0	0.7504267692565921	1589839056.4531646
0	100	2	50	7.0	7.0				1.0	1.0	2.0	palimpsest	cancertype	6.0	2.0			1.0	0.8830199130666151	0.21105565820237912	0.8088235294117647	0.74	0.6176470588235294	1.0	0.6176470588235294	0.1257169126820021	0.0516547384160756	0.9943502824858758	0.9692307692307692	0.7142857142857143	0.9830508474576272	0.7142857142857143	0.52	0.030226657903213994	0.0792564069617886	0.024199049752275804	0.030226657903213994	0.58	1.0	0.29554104804992704	1589839056.4531646
0	100	2	50	47.0	5.0				1.0	1.0	2.0	palimpsest	prefit	4.0	2.0			1.0	0.8830199130666151	0.21105565820237912	0.8088235294117647	0.74	0.6176470588235294	1.0	0.6176470588235294	0.12937372412238296	0.07364311510289588	0.7302259887005649	0.9230769230769232	0.42857142857142855	0.9661016949152542	0.5	0.32	0.06074992623370356	0.07360422965806457	0.006344350808839409	0.06074992623370356	0.0	1.0	0.33438324928283697	1589839056.4531646
0	100	2	50						1.0	1.0	2.0	DPClust	all		4.0			0.6666666666666666	0.8881011991661467	0.15162919140378214	0.53125	0.7	1.0	0.0625	1.0															33.0	1582987886.1220884
0	100	2	50						1.0	1.0	2.0	PhylogicNDT	all		3.0			0.6666666666666666	0.9126552025752126	0.3220974473025948	0.8768382352941176	0.9	0.9411764705882352	0.8125	0.9411764705882352															19.0	1590335614.1335118
0	100	2	50	47.0	47.0				1.0	1.0	2.0	tracksigfreq	all	21.0	1.0			0.6666666666666666	0.7732577101078671	0.06771506594405967	0.5	0.32	0.0	1.0	0.0	0.1219274952374263	0.053410317898014766	0.9435028248587572	0.8923076923076924	0.5714285714285714	0.9152542372881356	0.4	0.42	0.02150069342367777	0.02150069342367777	3.4694469519536134e-18	0.02150069342367777	1.0	1.0	0.0188090801239014	1585300010.381636
0	100	2	50	7.0	7.0				1.0	1.0	2.0	tracksigfreq	cancertype	6.0	1.0			0.6666666666666666	0.7732577101078671	0.06771506594405967	0.5	0.32	0.0	1.0	0.0	0.1274177622409026	0.034393732372300964	1.0	1.0	0.8571428571428571	1.0	0.8571428571428571	0.68	0.008576093811959895	0.008576093811959895	0.0	0.008576093811959895	1.0	1.0	0.00664925575256348	1585300010.381636
0	100	2	50	65.0	6.0				1.0	1.0	2.0	tracksigfreq	prefit	5.0	1.0			0.6666666666666666	0.7732577101078671	0.06771506594405967	0.5	0.32	0.0	1.0	0.0	0.12838348100753233	0.0397335458222737	0.8163841807909604	0.9384615384615383	0.5714285714285714	0.9661016949152542	0.5714285714285714	0.48	0.013365454342506466	0.013365454342506466	0.0	0.013365454342506466	1.0	1.0	0.0191349983215332	1585300010.381636
0	0	2	100	7.0	7.0	2.220446049250313e-16	2.220446049250313e-16	2.220446049250313e-16	2.24	0.0	3.39	clonesig	cancer_type	6.0	3.0	10.03246816227238	0.29587264510978856	0.6666666666666666	0.9511935901159462	0.01363570086107422	0.5681818181818181	0.81	0.8863636363636364	0.25	0.8863636363636364	0.07307810979227068	0.051793132493611865	1.0	0.9846153846153848	0.75	1.0	0.8571428571428571	0.83	0.08282801289319164	0.15259341673820215	0.02281274309385533	0.08282801289319164	0.0	0.87	17.061137199401855	1582988113.1418664
0	0	2	100	47.0	10.0	2.220446049250313e-16	2.220446049250313e-16	2.220446049250313e-16	2.24	0.0	3.39	clonesig	prefit	7.0	4.0	13.948385017342387	0.5045321180120086	0.3333333333333333	0.9442108143478564	0.006509647260099817	0.5738636363636364	0.82	0.8977272727272727	0.25	0.8977272727272727	0.0678400578003982	0.04590713627720359	0.8349753694581281	0.8923076923076924	0.5	0.9310344827586208	0.4444444444444444	0.7	0.06204068712644095	0.4176606047136587	0.06320318695691131	0.08583017499461565	0.0	0.85	28.496039628982547	1582988113.1418664
0	0	2	100	47.0	47.0	2.220446049250313e-16	2.220446049250313e-16	2.220446049250313e-16	2.24	0.0	3.39	clonesig	all	21.0	1.0	0.0024220274192430225	0.9999925568566904	0.6666666666666666	0.9701707523819444	0.14595944258871174	0.5	0.12	0.0	1.0	0.0	0.07073540059522798	0.04906213646276169	0.913793103448276	0.8923076923076924	0.5	0.9310344827586208	0.4444444444444444	0.74	0.013042119620716884	0.013042119620716884	0.0	0.013042119620716884	1.0	1.0	10.880284309387207	1582988113.1418664
0	0	2	100	47.0	47.0	2.220446049250313e-16	2.220446049250313e-16	2.220446049250313e-16	2.24	0.0	3.39	clonesig	all_nuclonal	21.0	1.0	0.0024220274190156488	0.9999925568566916	0.6666666666666666	0.9073866751381421	0.14595944258871174	0.5	0.12	0.0	1.0	0.0	0.07073540059522798	0.04906213646276169	0.913793103448276	0.8923076923076924	0.5	0.9310344827586208	0.4444444444444444	0.74	0.013042119620716884	0.013042119620716884	0.0	0.013042119620716884	1.0	1.0	9.14958429336548	1582988113.1418664
0	0	2	100			2.220446049250313e-16	2.220446049250313e-16	2.220446049250313e-16	2.24	0.0	3.39	pyclone	all		6.0			0.6666666666666666	0.878130207816163	0.018377466072216308	0.712121212121212	0.62	0.5909090909090909	0.8333333333333334	0.5909090909090909															250.0	1582988028.4830287
0	0	2	100			2.220446049250313e-16	2.220446049250313e-16	2.220446049250313e-16	2.24	0.0	3.39	ccube	all		2.0			1.0	0.9265899941228186	0.10035308475175704	0.6912878787878789	0.71	0.7159090909090909	0.6666666666666666	0.7159090909090909															12.0	1582988034.362057
0	0	2	100	47.0	47.0	2.220446049250313e-16	2.220446049250313e-16	2.220446049250313e-16	2.24	0.0	3.39	deconstructsigs	all	21.0												0.06064850141433956	0.05955047556122405	0.852216748768473	0.953846153846154	0.625	0.9827586206896552	0.7142857142857143	0.75	0.023482658056841462	0.023482658056841462	0.0	0.023482658056841462	1.0	1.0	4.27154088020325	1582988037.3064678
0	0	2	100	7.0	7.0	2.220446049250313e-16	2.220446049250313e-16	2.220446049250313e-16	2.24	0.0	3.39	deconstructsigs	cancertype	6.0												0.06826937500221036	0.054865511951077285	0.8571428571428572	0.9692307692307692	0.625	1.0	0.8333333333333334	0.82	0.019682525522050187	0.019682525522050187	3.4694469519536134e-18	0.019682525522050187	1.0	1.0	0.282066822052002	1582988037.3064678
0	0	2	100	47.0	47.0				2.24	0.0	3.39	tracksig	all	21.0	1.0			0.6666666666666666	0.9756972716737442	0.14595944258871174	0.5	0.12	0.0	1.0	0.0	0.07146330524848649	0.045200096266166064	0.8965517241379308	0.8923076923076924	0.5	0.9310344827586208	0.4444444444444444	0.75	0.010917001761363563	0.010917001761363563	0.0	0.010917001761363563	1.0	1.0	0.0751831531524658	1585300324.7589068
0	0	2	100	7.0	7.0				2.24	0.0	3.39	tracksig	cancertype	6.0	1.0			0.6666666666666666	0.9756972716737442	0.14595944258871174	0.5	0.12	0.0	1.0	0.0	0.07506623503915114	0.057791906915124376	1.0	0.9846153846153848	0.75	1.0	0.8571428571428571	0.79	0.016202574797567038	0.016202574797567038	3.4694469519536134e-18	0.016202574797567038	1.0	1.0	0.0170688629150391	1585300324.7589068
0	0	2	100	65.0	4.0				2.24	0.0	3.39	tracksig	prefit	4.0	1.0			0.6666666666666666	0.9756972716737442	0.14595944258871174	0.5	0.12	0.0	1.0	0.0	0.09490193600701563	0.0669319914885525	0.7857142857142857	0.953846153846154	0.5	1.0	0.8	0.78	0.009439832952649607	0.009439832952649607	0.0	0.009439832952649607	1.0	1.0	0.0851573944091797	1585300324.7589068
0	0	2	100	47.0	47.0	2.220446049250313e-16	2.220446049250313e-16	2.220446049250313e-16	2.24	0.0	3.39	palimpsest	all	21.0	2.0			1.0	0.8630712271772027	0.0	0.5378787878787878	0.25	0.1590909090909091	0.9166666666666666	0.1590909090909091	0.0630865849269453	0.050375340460834514	0.852216748768473	0.953846153846154	0.625	0.9827586206896552	0.7142857142857143	0.72	0.015383906942563088	0.14196931622697706	0.04520003202512229	0.015383906942563088	0.85	0.85	0.938895463943481	1589839070.5979445
0	0	2	100	7.0	7.0	2.220446049250313e-16	2.220446049250313e-16	2.220446049250313e-16	2.24	0.0	3.39	palimpsest	cancertype	6.0	2.0			1.0	0.8630712271772027	0.0	0.5378787878787878	0.25	0.1590909090909091	0.9166666666666666	0.1590909090909091	0.06821859078476195	0.05395425346459047	1.0	0.9692307692307692	0.625	1.0	0.8333333333333334	0.79	0.019147066952532762	0.05385854505903298	0.01239447682732517	0.019147066952532762	0.85	1.0	0.322683095932007	1589839070.5979445
0	0	2	100	47.0	6.0	2.220446049250313e-16	2.220446049250313e-16	2.220446049250313e-16	2.24	0.0	3.39	palimpsest	prefit	5.0	2.0			1.0	0.8630712271772027	0.0	0.5378787878787878	0.25	0.1590909090909091	0.9166666666666666	0.1590909090909091	0.07664300084184215	0.057536441398187865	0.8546798029556651	0.953846153846154	0.625	0.9827586206896552	0.7142857142857143	0.72	0.02159063417363849	0.13395127886471647	0.04012077511231333	0.02159063417363849	0.85	0.85	0.4016692638397221	1589839070.5979445
0	0	2	100			2.220446049250313e-16	2.220446049250313e-16	2.220446049250313e-16	2.24	0.0	3.39	DPClust	all		5.0			0.0	0.9095583741039746	0.0035095672275780093	0.5018939393939393	0.82	0.9204545454545454	0.08333333333333333	0.9204545454545454															70.0	1582988117.2911303
0	0	2	100						2.24	0.0	3.39	PhylogicNDT	all		3.0			0.6666666666666666	0.9267595373991316	0.17358277058820185	0.7348484848484848	0.85	0.8863636363636364	0.5833333333333334	0.8863636363636364															38.0	1590335612.063543
0	0	2	100	47.0	47.0				2.24	0.0	3.39	tracksigfreq	all	21.0	1.0			0.6666666666666666	0.8734953208798683	0.14595944258871174	0.5	0.12	0.0	1.0	0.0	0.07005589034876811	0.049166138614388066	0.9039408866995076	0.8769230769230769	0.5	0.913793103448276	0.4	0.74	0.013269402623472093	0.013269402623472093	0.0	0.013269402623472093	1.0	1.0	0.0249221324920654	1585300327.8519974
0	0	2	100	7.0	7.0				2.24	0.0	3.39	tracksigfreq	cancertype	6.0	1.0			0.6666666666666666	0.8734953208798683	0.14595944258871174	0.5	0.12	0.0	1.0	0.0	0.07413318067903661	0.05112958042417042	1.0	0.9846153846153848	0.75	1.0	0.8571428571428571	0.8	0.013106172381874727	0.013106172381874727	5.204170427930421e-18	0.013106172381874727	1.0	1.0	0.00797104835510254	1585300327.8519974
0	0	2	100	65.0	4.0				2.24	0.0	3.39	tracksigfreq	prefit	4.0	1.0			0.6666666666666666	0.8734953208798683	0.14595944258871174	0.5	0.12	0.0	1.0	0.0	0.0946191131333473	0.0682867485007706	0.7857142857142857	0.953846153846154	0.5	1.0	0.8	0.78	0.010050100338552359	0.010050100338552359	0.0	0.010050100338552359	1.0	1.0	0.0278947353363037	1585300327.8519974
0	20	2	100	7.0	7.0	2.220446049250313e-16	2.220446049250313e-16	2.220446049250313e-16	1.89	0.25	2.93	clonesig	cancer_type	6.0	2.0	1.251043438250008	0.7952701816808975	1.0	0.9932764581287086	0.8055315553160934	0.9595959595959596	0.96	0.9636363636363636	0.9555555555555556	0.9636363636363636	0.06431761809315202	0.05158680082305949	1.0	0.9692307692307692	0.625	1.0	0.8333333333333334	0.79	0.013104878648883987	0.02128856326337747	0.0040713316903318725	0.013104878648883987	1.0	1.0	21.15425062179565	1582988546.3545513
0	20	2	100	47.0	8.0	2.220446049250313e-16	2.220446049250313e-16	2.220446049250313e-16	1.89	0.25	2.93	clonesig	prefit	6.0	2.0	5.932140214740003	0.14430386446641616	1.0	0.993376106792172	0.8055315553160934	0.9595959595959596	0.96	0.9636363636363636	0.9555555555555556	0.9636363636363636	0.059530215366654565	0.061876078497889626	0.7709359605911329	0.9230769230769232	0.5	0.9655172413793104	0.5714285714285714	0.71	0.02129299101816273	0.035787889331821754	0.007211120862114327	0.035787889331821754	1.0	1.0	15.24168610572815	1582988546.3545513
0	20	2	100	47.0	47.0	2.220446049250313e-16	2.220446049250313e-16	2.220446049250313e-16	1.89	0.25	2.93	clonesig	all	21.0	2.0	8.349695392998001	0.6991920077558944	1.0	0.993420844836338	0.8055315553160934	0.9595959595959596	0.96	0.9636363636363636	0.9555555555555556	0.9636363636363636	0.060686634213861015	0.060092378543078175	0.8817733990147784	0.9076923076923076	0.5	0.9482758620689656	0.5	0.73	0.018687813693122446	0.03564848496752482	0.008437827421462743	0.03564848496752482	1.0	1.0	14.269692182540894	1582988546.3545513
0	20	2	100	47.0	47.0	2.220446049250313e-16	2.220446049250313e-16	2.220446049250313e-16	1.89	0.25	2.93	clonesig	all_nuclonal	21.0	2.0	8.65506696599391	0.6717385419811535	1.0	0.9310238473360868	0.819015441764197	0.9636363636363636	0.96	0.9272727272727272	1.0	0.9272727272727272	0.060927995492689124	0.06155039955064854	0.8694581280788177	0.9076923076923076	0.5	0.9482758620689656	0.5	0.73	0.015342437340402637	0.04903038541042737	0.016840604903258487	0.04903038541042737	1.0	1.0	17.050767421722412	1582988546.3545513
0	20	2	100			2.220446049250313e-16	2.220446049250313e-16	2.220446049250313e-16	1.89	0.25	2.93	pyclone	all		53.0			0.3333333333333333	0.8871988201165033	0.3186922858110193	0.8555555555555556	0.87	1.0	0.7111111111111111	1.0															688.0	1582988461.7489953
0	20	2	100			2.220446049250313e-16	2.220446049250313e-16	2.220446049250313e-16	1.89	0.25	2.93	sciclone	all		5.0			0.0	0.6816275331899859	0.09008381577428508	0.5333333333333333	0.58	1.0	0.06666666666666668	1.0															25.0	1582988464.611488
0	20	2	100			2.220446049250313e-16	2.220446049250313e-16	2.220446049250313e-16	1.89	0.25	2.93	ccube	all		3.0			0.6666666666666666	0.9594243459396246	0.7674300814011348	0.8888888888888888	0.9	1.0	0.7777777777777778	1.0															6.0	1582988467.3792515
0	20	2	100	47.0	47.0	2.220446049250313e-16	2.220446049250313e-16	2.220446049250313e-16	1.89	0.25	2.93	deconstructsigs	all	21.0												0.06528219315651139	0.07158961370415956	0.7857142857142857	0.9076923076923076	0.125	1.0	0.5	0.84	0.036396523447903666	0.036396523447903666	6.938893903907227e-18	0.036396523447903666	1.0	1.0	2.3694663047790496	1582988469.9586866
0	20	2	100	7.0	7.0	2.220446049250313e-16	2.220446049250313e-16	2.220446049250313e-16	1.89	0.25	2.93	deconstructsigs	cancertype	6.0												0.06096231502300785	0.056820702308011624	0.8571428571428572	0.9692307692307692	0.625	1.0	0.8333333333333334	0.83	0.022267573059372325	0.022267573059372325	3.4694469519536134e-18	0.022267573059372325	1.0	1.0	0.131021976470947	1582988469.9586866
0	20	2	100	47.0	47.0	2.220446049250313e-16	2.220446049250313e-16	2.220446049250313e-16	1.89	0.25	2.93	tracksig	all	21.0	1.0			0.6666666666666666	0.5967145455345146	0.028974520656642706	0.5	0.45	0.0	1.0	0.0	0.0633933307745676	0.05471885409048344	0.9113300492610836	0.9230769230769232	0.5	0.9655172413793104	0.5714285714285714	0.78	0.0197331614180678	0.0197331614180678	0.0	0.0197331614180678	1.0	1.0	0.0481078624725342	1585300325.7403812
0	20	2	100	7.0	7.0	2.220446049250313e-16	2.220446049250313e-16	2.220446049250313e-16	1.89	0.25	2.93	tracksig	cancertype	6.0	1.0			0.6666666666666666	0.5967145455345146	0.028974520656642706	0.5	0.45	0.0	1.0	0.0	0.06440500555293811	0.050845523115313526	1.0	0.9692307692307692	0.625	1.0	0.8333333333333334	0.8	0.01576484395791189	0.01576484395791189	0.0	0.01576484395791189	1.0	1.0	0.014183521270752	1585300325.7403812
0	20	2	100	65.0	4.0	2.220446049250313e-16	2.220446049250313e-16	2.220446049250313e-16	1.89	0.25	2.93	tracksig	prefit	4.0	1.0			0.6666666666666666	0.5967145455345146	0.028974520656642706	0.5	0.45	0.0	1.0	0.0	0.06726416565481884	0.06379958883158357	0.7857142857142857	0.953846153846154	0.5	1.0	0.8	0.84	0.02097184856264589	0.02097184856264589	3.4694469519536134e-18	0.02097184856264589	1.0	1.0	0.0713107585906982	1585300325.7403812
0	20	2	100	47.0	47.0	2.220446049250313e-16	2.220446049250313e-16	2.220446049250313e-16	1.89	0.25	2.93	palimpsest	all	21.0	2.0			1.0	0.9321278817338298	0.685849571169558	0.9282828282828284	0.93	0.9454545454545454	0.9111111111111112	0.9454545454545454	0.06243382044368712	0.08320144663023787	0.7770935960591132	0.9384615384615383	0.5	0.9827586206896552	0.6666666666666666	0.75	0.033915135696855	0.07859493338803081	0.0221784683166555	0.07859493338803081	0.44	1.0	0.757579803466797	1589839068.6845462
0	20	2	100	7.0	7.0	2.220446049250313e-16	2.220446049250313e-16	2.220446049250313e-16	1.89	0.25	2.93	palimpsest	cancertype	6.0	2.0			1.0	0.9321278817338298	0.685849571169558	0.9282828282828284	0.93	0.9454545454545454	0.9111111111111112	0.9454545454545454	0.060928602434695035	0.05787839486311081	0.8571428571428572	0.9692307692307692	0.625	1.0	0.8333333333333334	0.85	0.02463489742749969	0.03307496636448937	0.0041895400423082735	0.02463489742749969	1.0	1.0	0.296232461929321	1589839068.6845462
0	20	2	100	47.0	5.0	2.220446049250313e-16	2.220446049250313e-16	2.220446049250313e-16	1.89	0.25	2.93	palimpsest	prefit	4.0	2.0			1.0	0.9321278817338298	0.685849571169558	0.9282828282828284	0.93	0.9454545454545454	0.9111111111111112	0.9454545454545454	0.062144438197654875	0.0819328369284666	0.7770935960591132	0.9384615384615383	0.5	0.9827586206896552	0.6666666666666666	0.75	0.031808458024727086	0.07850901744645211	0.02318154806035244	0.07850901744645211	0.44	1.0	0.344887495040894	1589839068.6845462
0	20	2	100			2.220446049250313e-16	2.220446049250313e-16	2.220446049250313e-16	1.89	0.25	2.93	DPClust	all		5.0			0.0	0.8866747548592018	0.5129487889912482	0.5555555555555556	0.6	1.0	0.1111111111111111	1.0															57.0	1582988549.660698
0	20	2	100			2.220446049250313e-16	2.220446049250313e-16	2.220446049250313e-16	1.89	0.25	2.93	PhylogicNDT	all		4.0			0.3333333333333333	0.9519136066921541	0.6638397385600018	0.9444444444444444	0.95	1.0	0.8888888888888888	1.0															37.0	1590335612.625202
0	20	2	100	47.0	47.0	2.220446049250313e-16	2.220446049250313e-16	2.220446049250313e-16	1.89	0.25	2.93	tracksigfreq	all	21.0	1.0			0.6666666666666666	0.5944310844270737	0.028974520656642706	0.5	0.45	0.0	1.0	0.0	0.06303189033725352	0.055547323443699205	0.8990147783251232	0.9076923076923076	0.5	0.9482758620689656	0.5	0.78	0.02019878163681965	0.02019878163681965	0.0	0.02019878163681965	1.0	1.0	0.0252609252929688	1585300328.7985773
0	20	2	100	7.0	7.0	2.220446049250313e-16	2.220446049250313e-16	2.220446049250313e-16	1.89	0.25	2.93	tracksigfreq	cancertype	6.0	1.0			0.6666666666666666	0.5944310844270737	0.028974520656642706	0.5	0.45	0.0	1.0	0.0	0.06408073569965489	0.0520316059523953	1.0	0.9692307692307692	0.625	1.0	0.8333333333333334	0.8	0.01635740075094949	0.01635740075094949	0.0	0.01635740075094949	1.0	1.0	0.00853085517883301	1585300328.7985773
0	20	2	100	65.0	4.0	2.220446049250313e-16	2.220446049250313e-16	2.220446049250313e-16	1.89	0.25	2.93	tracksigfreq	prefit	4.0	1.0			0.6666666666666666	0.5944310844270737	0.028974520656642706	0.5	0.45	0.0	1.0	0.0	0.0673509286272541	0.062478949742646485	0.7857142857142857	0.953846153846154	0.5	1.0	0.8	0.84	0.01953392736699422	0.01953392736699422	3.4694469519536134e-18	0.01953392736699422	1.0	1.0	0.0273969173431396	1585300328.7985773
0	40	2	100	7.0	7.0				1.71	0.43	2.8	clonesig	cancer_type	6.0	1.0	2.5039433012352678e-05		0.6666666666666666	0.98257076506715	0.1293735815779298	0.5	0.14	0.0	1.0	0.0	0.09351449046808354	0.026117332184108076	1.0	0.953846153846154	0.5	1.0	0.8	0.78	0.016471172123526667	0.016471172123526667	0.0	0.016471172123526667	1.0	1.0	10.521240234375	1582988013.439529
0	40	2	100	47.0	14.0				1.71	0.43	2.8	clonesig	prefit	10.0	2.0	11.497738748142408	0.1930073004079013	1.0	0.9261098227133552	0.03923416024313285	0.7034883720930233	0.49	0.4069767441860465	1.0	0.4069767441860465	0.08302431545561859	0.0452771972260638	0.7044334975369457	0.8307692307692308	0.5	0.8620689655172413	0.3076923076923077	0.14	0.05504260279714801	0.14748366369032614	0.04409157590328682	0.05504260279714801	0.0	0.65	24.07792973518372	1582988013.439529
0	40	2	100	47.0	47.0				1.71	0.43	2.8	clonesig	all	21.0	1.0	0.0013273155011575	0.9999973120278768	0.6666666666666666	0.9825708444640364	0.1293735815779298	0.5	0.14	0.0	1.0	0.0	0.08307725502630682	0.041050213044549186	0.7783251231527093	0.8153846153846154	0.5	0.8448275862068966	0.2857142857142857	0.17	0.038932754455714765	0.038932754455714765	0.0	0.038932754455714765	1.0	1.0	9.09327745437622	1582988013.439529
0	40	2	100	47.0	47.0				1.71	0.43	2.8	clonesig	all_nuclonal	21.0	1.0	0.0013273155013848734	0.999997312027876	0.6666666666666666	0.9673900502821848	0.1293735815779298	0.5	0.14	0.0	1.0	0.0	0.08307725502630682	0.041050213044549186	0.7783251231527093	0.8153846153846154	0.5	0.8448275862068966	0.2857142857142857	0.17	0.038932754455714765	0.038932754455714765	0.0	0.038932754455714765	1.0	1.0	8.4221351146698	1582988013.439529
0	40	2	100						1.71	0.43	2.8	pyclone	all		3.0			1.0	0.9003838717104979	0.03888505487355148	0.7134551495016612	0.61	0.5697674418604651	0.8571428571428571	0.5697674418604651															169.0	1582987943.4711466
0	40	2	100						1.71	0.43	2.8	sciclone	all		1.0			0.6666666666666666	0.4093797738143188	0.03978814309547153	0.5290697674418605	0.55	0.5581395348837209	0.5	0.5581395348837209															24.0	1582987945.8808618
0	40	2	100						1.71	0.43	2.8	ccube	all		2.0			1.0	0.9257157931675776	0.008482430456434485	0.6121262458471761	0.59	0.5813953488372093	0.6428571428571429	0.5813953488372093															9.0	1582987948.5597718
0	40	2	100	47.0	47.0				1.71	0.43	2.8	deconstructsigs	all	21.0												0.09779885496193046	0.04946444339670898	0.6194581280788176	0.8769230769230769	0.25	0.9482758620689656	0.3333333333333333	0.4	0.06107062620501436	0.06107062620501436	1.3877787807814454e-17	0.06107062620501436	0.0	1.0	3.4141621589660605	1582987951.1779895
0	40	2	100	7.0	7.0				1.71	0.43	2.8	deconstructsigs	cancertype	6.0												0.0954529473746317	0.029141287382290475	0.7142857142857143	0.9384615384615383	0.375	1.0	0.75	0.78	0.020363270287457103	0.020363270287457103	3.4694469519536134e-18	0.020363270287457103	1.0	1.0	0.0501325130462646	1582987951.1779895
0	40	2	100	47.0	47.0				1.71	0.43	2.8	tracksig	all	21.0	1.0			0.6666666666666666	0.97243795450017	0.1293735815779298	0.5	0.14	0.0	1.0	0.0	0.0837397144515528	0.040257467765804834	0.7487684729064039	0.8	0.5	0.8275862068965517	0.26666666666666666	0.15	0.03787607784201963	0.03787607784201963	6.938893903907227e-18	0.03787607784201963	1.0	1.0	0.12056612968444802	1585300323.7226808
0	40	2	100	7.0	7.0				1.71	0.43	2.8	tracksig	cancertype	6.0	1.0			0.6666666666666666	0.97243795450017	0.1293735815779298	0.5	0.14	0.0	1.0	0.0	0.09341036471358707	0.02691108400429891	1.0	0.953846153846154	0.5	1.0	0.8	0.78	0.016990731068575626	0.016990731068575626	3.4694469519536134e-18	0.016990731068575626	1.0	1.0	0.0252444744110107	1585300323.7226808
0	40	2	100	65.0	7.0				1.71	0.43	2.8	tracksig	prefit	5.0	1.0			0.6666666666666666	0.97243795450017	0.1293735815779298	0.5	0.14	0.0	1.0	0.0	0.08866601214155481	0.049671966870444464	0.6847290640394088	0.8769230769230769	0.375	0.9310344827586208	0.375	0.06	0.054490141545026405	0.054490141545026405	1.3877787807814454e-17	0.054490141545026405	0.0	1.0	0.0639686584472656	1585300323.7226808
0	40	2	100	47.0	47.0				1.71	0.43	2.8	palimpsest	all	21.0	2.0			1.0	0.9118784119084437	0.01793786610447171	0.5930232558139534	0.3	0.18604651162790695	1.0	0.18604651162790695	0.1038133221581834	0.0673342134137371	0.5172413793103448	0.8307692307692308	0.125	0.913793103448276	0.14285714285714285	0.13	0.071166996657267	0.19051176475325549	0.04375251468774543	0.071166996657267	0.0	0.84	0.735688447952271	1589839070.509607
0	40	2	100	7.0	7.0				1.71	0.43	2.8	palimpsest	cancertype	6.0	2.0			1.0	0.9118784119084437	0.01793786610447171	0.5930232558139534	0.3	0.18604651162790695	1.0	0.18604651162790695	0.09493197845671268	0.025209941671595203	0.7857142857142857	0.953846153846154	0.5	1.0	0.8	0.68	0.019355635508158556	0.060160974725828265	0.014959484457865728	0.019355635508158556	0.84	1.0	0.29459476470947304	1589839070.509607
0	40	2	100	47.0	4.0				1.71	0.43	2.8	palimpsest	prefit	3.0	2.0			1.0	0.9118784119084437	0.01793786610447171	0.5930232558139534	0.3	0.18604651162790695	1.0	0.18604651162790695	0.1256891072186502	0.09877655155037424	0.5443349753694582	0.8615384615384616	0.125	0.9482758620689656	0.2	0.12	0.1681131549143171	0.22678059009123075	0.02150783700216973	0.1681131549143171	0.0	0.0	0.317827701568604	1589839070.509607
0	40	2	100						1.71	0.43	2.8	DPClust	all		3.0			0.6666666666666666	0.9659208066556086	0.017575004767505637	0.5664451827242525	0.82	0.9186046511627908	0.21428571428571427	0.9186046511627908															57.0	1582988017.8944957
0	40	2	100						1.71	0.43	2.8	PhylogicNDT	all		3.0			0.6666666666666666	0.9107	0.044883700121657454	0.75	0.57	0.5	1.0	0.5															32.0	1590335612.700954
0	40	2	100	47.0	47.0				1.71	0.43	2.8	tracksigfreq	all	21.0	1.0			0.6666666666666666	0.9408719280255324	0.1293735815779298	0.5	0.14	0.0	1.0	0.0	0.08300983628821516	0.041233351887290624	0.7684729064039408	0.8153846153846154	0.5	0.8448275862068966	0.2857142857142857	0.15	0.039300301661787884	0.039300301661787884	0.0	0.039300301661787884	1.0	1.0	0.0255241394042969	1585300326.7021644
0	40	2	100	7.0	7.0				1.71	0.43	2.8	tracksigfreq	cancertype	6.0	1.0			0.6666666666666666	0.9408719280255324	0.1293735815779298	0.5	0.14	0.0	1.0	0.0	0.09349883462433943	0.02586173268397382	1.0	0.953846153846154	0.5	1.0	0.8	0.78	0.016168098118497176	0.016168098118497176	3.4694469519536134e-18	0.016168098118497176	1.0	1.0	0.009740829467773441	1585300326.7021644
0	40	2	100	65.0	7.0				1.71	0.43	2.8	tracksigfreq	prefit	5.0	1.0			0.6666666666666666	0.9408719280255324	0.1293735815779298	0.5	0.14	0.0	1.0	0.0	0.08886633694830216	0.0468595656388797	0.6847290640394088	0.8769230769230769	0.375	0.9310344827586208	0.375	0.06	0.05055523627985503	0.05055523627985503	1.3877787807814454e-17	0.05055523627985503	0.0	1.0	0.0320103168487549	1585300326.7021644
0	60	2	100	7.0	7.0				1.52	0.63	2.58	clonesig	cancer_type	6.0	3.0	17.215024631065262	0.034191758535876575	0.6666666666666666	0.9504494476477742	0.5831966646699905	0.9333333333333336	0.96	0.9866666666666668	0.88	0.9866666666666668	0.07601877852200821	0.0350086615351751	1.0	0.9846153846153848	0.75	1.0	0.8571428571428571	0.58	0.045927818093281725	0.19578405134892207	0.06390563653482137	0.045927818093281725	0.62	0.62	29.083001613616943	1582988240.0106385
0	60	2	100	47.0	16.0				1.52	0.63	2.58	clonesig	prefit	11.0	3.0	27.51175724015275	0.020745431702492254	0.6666666666666666	0.935902172662109	0.5080448615511945	0.9133333333333332	0.95	0.9866666666666668	0.84	0.9866666666666668	0.07289902928735154	0.05023590964639008	0.955665024630542	0.8769230769230769	0.75	0.8793103448275862	0.42857142857142855	0.47	0.062249904541472174	0.2076750503161373	0.06496116881826584	0.062249904541472174	0.0	0.57	24.068606853485107	1582988240.0106385
0	60	2	100	47.0	47.0				1.52	0.63	2.58	clonesig	all	21.0	2.0	25.891496407847853	0.007542795892137227	1.0	0.9641776773260008	0.8451364036933847	0.94	0.97	1.0	0.88	1.0	0.07152473056557078	0.045747373832528346	0.913793103448276	0.8	0.625	0.8103448275862069	0.29411764705882354	0.44	0.056314971267138574	0.20506080752799194	0.061617412838643325	0.056314971267138574	0.0	0.78	15.944489240646362	1582988240.0106385
0	60	2	100	47.0	47.0				1.52	0.63	2.58	clonesig	all_nuclonal	21.0	2.0	23.27005756882545	0.01794522649877962	1.0	0.9347324691071248	0.6346917143052591	0.92	0.92	0.92	0.92	0.92	0.07170341537285035	0.04595845405089728	0.9088669950738916	0.8153846153846154	0.625	0.8275862068965517	0.3125	0.43	0.0801735612706409	0.17462975301893058	0.042860635408956696	0.0801735612706409	0.0	0.71	12.417541980743408	1582988240.0106385
0	60	2	100						1.52	0.63	2.58	pyclone	all		26.0			0.6666666666666666	0.8973846259912753	0.3967796589711537	0.88	0.94	1.0	0.76	1.0															320.0	1582988140.5505345
0	60	2	100						1.52	0.63	2.58	sciclone	all		2.0			1.0	0.7172345983623185	0.12298607798146595	0.8200000000000001	0.91	1.0	0.64	1.0															46.0	1582988142.8397722
0	60	2	100						1.52	0.63	2.58	ccube	all		4.0			0.3333333333333333	0.8908913973730359	0.3331942633810521	0.78	0.89	1.0	0.56	1.0															6.0	1582988145.638672
0	60	2	100	47.0	47.0				1.52	0.63	2.58	deconstructsigs	all	21.0												0.08786303257788118	0.04193704814664688	0.7044334975369458	0.9076923076923076	0.375	0.9655172413793104	0.5	0.42	0.008076206263644692	0.008076206263644692	0.0	0.008076206263644692	1.0	1.0	6.675452709198001	1582988148.4515522
0	60	2	100	7.0	7.0				1.52	0.63	2.58	deconstructsigs	cancertype	6.0												0.08462723629758186	0.03821470454228397	0.8571428571428572	0.9692307692307692	0.625	1.0	0.8333333333333334	0.43	0.013747471067811157	0.013747471067811157	0.0	0.013747471067811157	1.0	1.0	0.149001836776733	1582988148.4515522
0	60	2	100	47.0	47.0				1.52	0.63	2.58	tracksig	all	21.0	1.0			0.6666666666666666	0.7430306415401153	0.07126882958076287	0.5	0.25	0.0	1.0	0.0	0.07181753370098955	0.042848707781600985	0.9655172413793104	0.9076923076923076	0.75	0.913793103448276	0.5	0.51	0.014844342968401312	0.014844342968401312	0.0	0.014844342968401312	1.0	1.0	0.155813455581665	1585300338.0464842
0	60	2	100	7.0	7.0				1.52	0.63	2.58	tracksig	cancertype	6.0	1.0			0.6666666666666666	0.7430306415401153	0.07126882958076287	0.5	0.25	0.0	1.0	0.0	0.07532555089478271	0.032141271298760224	1.0	0.9846153846153848	0.75	1.0	0.8571428571428571	0.71	0.006761114647400812	0.006761114647400812	0.0	0.006761114647400812	1.0	1.0	0.0216383934020996	1585300338.0464842
0	60	2	100	65.0	7.0				1.52	0.63	2.58	tracksig	prefit	6.0	1.0			0.6666666666666666	0.7430306415401153	0.07126882958076287	0.5	0.25	0.0	1.0	0.0	0.07232742208819322	0.035517169185135665	0.852216748768473	0.953846153846154	0.625	0.9827586206896552	0.7142857142857143	0.47	0.01058813851151863	0.01058813851151863	5.204170427930421e-18	0.01058813851151863	1.0	1.0	0.0958144664764404	1585300338.0464842
0	60	2	100	47.0	47.0				1.52	0.63	2.58	palimpsest	all	21.0	2.0			1.0	0.9034705518393608	0.5120538695992737	0.8933333333333333	0.88	0.8666666666666667	0.92	0.8666666666666667	0.1052257547110594	0.06890783220689267	0.7684729064039408	0.9076923076923076	0.5	0.9482758620689656	0.5	0.45	0.08120612569241581	0.17927883234077313	0.04611503393712199	0.08120612569241581	0.0	0.67	0.8974673748016361	1589839069.2073658
0	60	2	100	7.0	7.0				1.52	0.63	2.58	palimpsest	cancertype	6.0	2.0			1.0	0.9034705518393608	0.5120538695992737	0.8933333333333333	0.88	0.8666666666666667	0.92	0.8666666666666667	0.07527846997792298	0.020651149415798847	0.9285714285714286	0.9846153846153848	0.75	1.0	0.8571428571428571	0.65	0.04950688916675672	0.17161093626378288	0.057414875842356675	0.04950688916675672	0.67	0.67	0.319021701812744	1589839069.2073658
0	60	2	100	47.0	6.0				1.52	0.63	2.58	palimpsest	prefit	5.0	2.0			1.0	0.9034705518393608	0.5120538695992737	0.8933333333333333	0.88	0.8666666666666667	0.92	0.8666666666666667	0.0959231423848478	0.06267314797384987	0.7733990147783252	0.9230769230769232	0.5	0.9655172413793104	0.5714285714285714	0.48	0.06463328853385708	0.2387677349326425	0.08188023130731494	0.06463328853385708	0.0	0.67	0.3932204246521	1589839069.2073658
0	60	2	100						1.52	0.63	2.58	DPClust	all		5.0			0.3333333333333333	0.8998988944560973	0.30995549855743026	0.86	0.89	0.92	0.8	0.92															68.0	1582988244.243596
0	60	2	100						1.52	0.63	2.58	PhylogicNDT	all		4.0			0.3333333333333333	0.9335293262969112	0.5418762442127186	0.96	0.98	1.0	0.92	1.0															43.0	1590335612.583007
0	60	2	100	47.0	47.0				1.52	0.63	2.58	tracksigfreq	all	21.0	1.0			0.6666666666666666	0.7386398454737211	0.07126882958076287	0.5	0.25	0.0	1.0	0.0	0.07130543315702692	0.04360938821025242	0.958128078817734	0.8615384615384616	0.75	0.8620689655172413	0.4	0.47	0.016347429661575208	0.016347429661575208	3.4694469519536134e-18	0.016347429661575208	1.0	1.0	0.0320813655853271	1585300340.7622197
0	60	2	100	7.0	7.0				1.52	0.63	2.58	tracksigfreq	cancertype	6.0	1.0			0.6666666666666666	0.7386398454737211	0.07126882958076287	0.5	0.25	0.0	1.0	0.0	0.07521204481702229	0.030804802602038214	1.0	0.9846153846153848	0.75	1.0	0.8571428571428571	0.66	0.006333403637423185	0.006333403637423185	0.0	0.006333403637423185	1.0	1.0	0.00680088996887207	1585300340.7622197
0	60	2	100	65.0	7.0				1.52	0.63	2.58	tracksigfreq	prefit	6.0	1.0			0.6666666666666666	0.7386398454737211	0.07126882958076287	0.5	0.25	0.0	1.0	0.0	0.07263665031599925	0.03447503030426805	0.852216748768473	0.953846153846154	0.625	0.9827586206896552	0.7142857142857143	0.47	0.009416800495696376	0.009416800495696376	0.0	0.009416800495696376	1.0	1.0	0.0397319793701172	1585300340.7622197
0	80	2	100	7.0	7.0	1.1102230246251563e-16	1.1102230246251563e-16	1.1102230246251563e-16	1.17	0.87	2.16	clonesig	cancer_type	6.0	2.0	2.056683235828132	0.6252912677776121	1.0	0.9691072824587584	0.7475034670493184	0.946843853820598	0.96	0.9285714285714286	0.9651162790697676	0.9285714285714286	0.08644536890876796	0.06110801676755535	1.0	0.9846153846153848	0.75	1.0	0.8571428571428571	0.69	0.04594236564403742	0.06878683916731643	0.008374922330547247	0.04594236564403742	0.84	1.0	9.38179349899292	1582988113.778448
0	80	2	100	47.0	14.0	1.1102230246251563e-16	1.1102230246251563e-16	1.1102230246251563e-16	1.17	0.87	2.16	clonesig	prefit	9.0	3.0	18.017997082868764	0.11855124262738352	0.6666666666666666	0.95524260866517	0.6467688536898364	0.9476744186046512	0.91	1.0	0.8953488372093024	1.0	0.07158800754543855	0.09619998702741914	0.8201970443349755	0.8769230769230769	0.625	0.8965517241379308	0.4166666666666667	0.52	0.11979081773226265	0.19826227630626791	0.02619981408986621	0.11979081773226265	0.0	0.0	18.21477508544922	1582988113.778448
0	80	2	100	47.0	47.0	1.1102230246251563e-16	1.1102230246251563e-16	1.1102230246251563e-16	1.17	0.87	2.16	clonesig	all	21.0	2.0	11.588831365620766	0.4135724128429162	1.0	0.962032451100118	0.6632709518202187	0.9352159468438538	0.94	0.9285714285714286	0.9418604651162792	0.9285714285714286	0.07200504506586422	0.10026443266416124	0.8645320197044335	0.7846153846153846	0.5	0.8103448275862069	0.25	0.51	0.11979172719536955	0.17628437575818046	0.021703766834958626	0.11979172719536955	0.0	0.0	10.104630947113037	1582988113.778448
0	80	2	100	47.0	47.0	1.1102230246251563e-16	1.1102230246251563e-16	1.1102230246251563e-16	1.17	0.87	2.16	clonesig	all_nuclonal	21.0	2.0	11.603240929200638	0.4124192370072515	1.0	0.9553429838914412	0.6264386400567747	0.9294019933554816	0.93	0.9285714285714286	0.9302325581395348	0.9285714285714286	0.07241044540384109	0.09993265186382752	0.8669950738916257	0.8	0.625	0.8103448275862069	0.29411764705882354	0.51	0.11964139109692627	0.15807786993414066	0.015078665429726138	0.11964139109692627	0.0	0.0	8.514388561248781	1582988113.778448
0	80	2	100			1.1102230246251563e-16	1.1102230246251563e-16	1.1102230246251563e-16	1.17	0.87	2.16	pyclone	all		19.0			0.6666666666666666	0.9560673530612841	0.659917328028995	0.9593023255813952	0.93	1.0	0.9186046511627908	1.0															261.0	1582988049.6072693
0	80	2	100			1.1102230246251563e-16	1.1102230246251563e-16	1.1102230246251563e-16	1.17	0.87	2.16	sciclone	all		1.0			0.6666666666666666	0.4272848827436695	0.021597699167941253	0.5066445182724252	0.82	0.07142857142857142	0.9418604651162792	0.07142857142857142															20.0	1582988052.7207325
0	80	2	100			1.1102230246251563e-16	1.1102230246251563e-16	1.1102230246251563e-16	1.17	0.87	2.16	ccube	all		3.0			0.6666666666666666	0.9530901894488908	0.6356335193384209	0.9476744186046512	0.91	1.0	0.8953488372093024	1.0															11.0	1582988055.5168977
0	80	2	100	47.0	47.0	1.1102230246251563e-16	1.1102230246251563e-16	1.1102230246251563e-16	1.17	0.87	2.16	deconstructsigs	all	21.0												0.07881414233924279	0.10657035695428857	0.7783251231527094	0.9230769230769232	0.5	0.9655172413793104	0.5714285714285714	0.58	0.12042122830743808	0.12042122830743808	0.0	0.12042122830743808	0.0	0.0	4.11905360221863	1582988058.3359857
0	80	2	100	7.0	7.0	1.1102230246251563e-16	1.1102230246251563e-16	1.1102230246251563e-16	1.17	0.87	2.16	deconstructsigs	cancertype	6.0												0.08190240934164429	0.09976469245375508	0.8571428571428572	0.9692307692307692	0.625	1.0	0.8333333333333334	0.64	0.10470226693398532	0.10470226693398532	1.3877787807814454e-17	0.10470226693398532	0.0	0.0	0.155874490737915	1582988058.3359857
0	80	2	100	47.0	47.0				1.17	0.87	2.16	tracksig	all	21.0	1.0			0.6666666666666666	0.8421699670742807	0.1293735815779298	0.5	0.86	0.0	1.0	0.0	0.07034278631242745	0.0880363821949446	0.8817733990147784	0.8461538461538461	0.625	0.8620689655172413	0.35714285714285715	0.52	0.0807133188112319	0.0807133188112319	0.0	0.0807133188112319	0.0	1.0	0.136016368865967	1585300362.4287794
0	80	2	100	7.0	7.0				1.17	0.87	2.16	tracksig	cancertype	6.0	1.0			0.6666666666666666	0.8421699670742807	0.1293735815779298	0.5	0.86	0.0	1.0	0.0	0.08663006762004027	0.061676443669378085	1.0	0.9846153846153848	0.75	1.0	0.8571428571428571	0.7	0.03873575836280618	0.03873575836280618	6.938893903907227e-18	0.03873575836280618	1.0	1.0	0.0201094150543213	1585300362.4287794
0	80	2	100	65.0	6.0				1.17	0.87	2.16	tracksig	prefit	5.0	1.0			0.6666666666666666	0.8421699670742807	0.1293735815779298	0.5	0.86	0.0	1.0	0.0	0.0974457099770146	0.13187497658215833	0.7783251231527094	0.9230769230769232	0.5	0.9655172413793104	0.5714285714285714	0.55	0.14636296298037346	0.14636296298037346	0.0	0.14636296298037346	0.0	0.0	0.0714609622955322	1585300362.4287794
0	80	2	100	47.0	47.0				1.17	0.87	2.16	palimpsest	all	21.0	2.0			1.0	0.9508923610497074	0.5923491891494438	0.9235880398671096	0.92	0.9285714285714286	0.9186046511627908	0.9285714285714286	0.0753093429707939	0.105094225625868	0.8349753694581281	0.8923076923076924	0.5	0.9310344827586208	0.4444444444444444	0.59	0.13402847912116922	0.14149906687140168	0.002988235100092984	0.13402847912116922	0.0	0.0	0.936931610107422	1589839069.7132745
0	80	2	100	7.0	7.0				1.17	0.87	2.16	palimpsest	cancertype	6.0	2.0			1.0	0.9508923610497074	0.5923491891494438	0.9235880398671096	0.92	0.9285714285714286	0.9186046511627908	0.9285714285714286	0.08053343989590653	0.0875595527466465	1.0	0.9846153846153848	0.75	1.0	0.8571428571428571	0.62	0.10010144626233652	0.11808396610078695	0.00719300793538018	0.11808396610078695	0.0	0.0	0.324042081832886	1589839069.7132745
0	80	2	100	47.0	6.0				1.17	0.87	2.16	palimpsest	prefit	5.0	2.0			1.0	0.9508923610497074	0.5923491891494438	0.9235880398671096	0.92	0.9285714285714286	0.9186046511627908	0.9285714285714286	0.13528522437192822	0.12257857772988197	0.7758620689655173	0.9230769230769232	0.5	0.9655172413793104	0.5714285714285714	0.58	0.19906842150463774	0.21460627084261108	0.006215139735189322	0.19906842150463774	0.0	0.0	0.40384387969970703	1589839069.7132745
0	80	2	100			1.1102230246251563e-16	1.1102230246251563e-16	1.1102230246251563e-16	1.17	0.87	2.16	DPClust	all		4.0			0.3333333333333333	0.9431846922290914	0.5303564693499765	0.5348837209302326	0.2	1.0	0.06976744186046513	1.0															67.0	1582988117.0975091
0	80	2	100			1.1102230246251563e-16	1.1102230246251563e-16	1.1102230246251563e-16	1.17	0.87	2.16	PhylogicNDT	all		4.0			0.6666666666666666	0.9608342252127948	0.6767959551411287	0.9534883720930232	0.92	1.0	0.9069767441860463	1.0															38.0	1590335615.5654855
0	80	2	100	47.0	47.0				1.17	0.87	2.16	tracksigfreq	all	21.0	1.0			0.6666666666666666	0.7386085130407862	0.1293735815779298	0.5	0.86	0.0	1.0	0.0	0.06995979323646838	0.09210240913498267	0.8669950738916257	0.8461538461538461	0.625	0.8620689655172413	0.35714285714285715	0.52	0.08845319653952366	0.08845319653952366	0.0	0.08845319653952366	0.0	1.0	0.0326085090637207	1585300365.459066
0	80	2	100	7.0	7.0				1.17	0.87	2.16	tracksigfreq	cancertype	6.0	1.0			0.6666666666666666	0.7386085130407862	0.1293735815779298	0.5	0.86	0.0	1.0	0.0	0.08742645895585728	0.0590840038912315	1.0	0.9846153846153848	0.75	1.0	0.8571428571428571	0.7	0.035549937258118725	0.035549937258118725	0.0	0.035549937258118725	1.0	1.0	0.00829672813415527	1585300365.459066
0	80	2	100	65.0	6.0				1.17	0.87	2.16	tracksigfreq	prefit	5.0	1.0			0.6666666666666666	0.7386085130407862	0.1293735815779298	0.5	0.86	0.0	1.0	0.0	0.09399856158148613	0.12848231962133475	0.7783251231527094	0.9230769230769232	0.5	0.9655172413793104	0.5714285714285714	0.54	0.1419842496297381	0.1419842496297381	0.0	0.1419842496297381	0.0	0.0	0.0433738231658936	1585300365.459066
0	100	2	100	7.0	7.0				1.0	1.0	2.0	clonesig	cancer_type	6.0	1.0	1.0091245712828822e-05		0.6666666666666666	0.9348565496348332	0.09786806833048176	0.5	0.19	0.0	1.0	0.0	0.0839871197561663	0.04578678442805277	0.9877049180327868	0.9692307692307692	0.6	0.9836065573770492	0.6	0.71	0.021452382817843674	0.021452382817843674	0.0	0.021452382817843674	1.0	1.0	8.310054540634155	1582988047.9913685
0	100	2	100	47.0	12.0				1.0	1.0	2.0	clonesig	prefit	9.0	2.0	5.099017902351079	0.6532063710225479	1.0	0.9915844116129006	0.1840361647698758	0.6751137102014295	0.8	0.8765432098765432	0.4736842105263158	0.8765432098765432	0.07763235414781386	0.057245961244137465	0.7090163934426229	0.8461538461538461	0.4	0.8688524590163934	0.18181818181818185	0.64	0.050974292876195586	0.05455482796734379	0.0014046471563504562	0.05455482796734379	0.0	1.0	16.09472393989563	1582988047.9913685
0	100	2	100	47.0	47.0				1.0	1.0	2.0	clonesig	all	21.0	1.0	0.0032400663544649433	0.9999878178569952	0.6666666666666666	0.9348565799694102	0.09786806833048176	0.5	0.19	0.0	1.0	0.0	0.0774844946947567	0.05622906638823603	0.7418032786885246	0.8307692307692308	0.4	0.8524590163934426	0.16666666666666666	0.7	0.033356784389004364	0.033356784389004364	0.0	0.033356784389004364	1.0	1.0	9.858257055282591	1582988047.9913685
0	100	2	100	47.0	47.0				1.0	1.0	2.0	clonesig	all_nuclonal	21.0	1.0	0.0032400663544649433	0.9999878178569952	0.6666666666666666	0.9348565799694102	0.09786806833048176	0.5	0.19	0.0	1.0	0.0	0.0774844946947567	0.05622906638823603	0.7418032786885246	0.8307692307692308	0.4	0.8524590163934426	0.16666666666666666	0.7	0.033356784389004364	0.033356784389004364	0.0	0.033356784389004364	1.0	1.0	9.896734237670898	1582988047.9913685
0	100	2	100						1.0	1.0	2.0	pyclone	all		3.0			1.0	0.9137801140267152	0.010200710880628462	0.6104613385315141	0.63	0.6419753086419753	0.5789473684210527	0.6419753086419753															213.0	1582987984.2874172
0	100	2	100						1.0	1.0	2.0	sciclone	all		1.0			0.6666666666666666	0.4166705027625445	0.09786806833048176	0.5	0.19	0.0	1.0	0.0															8.0	1582987987.2184095
0	100	2	100						1.0	1.0	2.0	ccube	all		2.0			1.0	0.9217647511790908	0.030822281965662033	0.6228070175438596	0.65	0.6666666666666666	0.5789473684210527	0.6666666666666666															7.0	1582987990.1509686
0	100	2	100	47.0	47.0				1.0	1.0	2.0	deconstructsigs	all	21.0												0.0813943442234174	0.05328505849272129	0.7418032786885246	0.9384615384615383	0.4	0.9672131147540984	0.4	0.75	0.030451731663326043	0.030451731663326043	3.4694469519536134e-18	0.030451731663326043	1.0	1.0	2.38402318954468	1582987993.0436866
0	100	2	100	7.0	7.0				1.0	1.0	2.0	deconstructsigs	cancertype	6.0												0.08475330939642273	0.043932526302584	0.875	0.9846153846153848	0.6	1.0	0.75	0.79	0.01836865858789638	0.01836865858789638	0.0	0.01836865858789638	1.0	1.0	0.0727550983428955	1582987993.0436866
0	100	2	100	47.0	47.0				1.0	1.0	2.0	tracksig	all	21.0	1.0			0.6666666666666666	0.9384593240335649	0.09786806833048176	0.5	0.19	0.0	1.0	0.0	0.07774664934113698	0.05826345828627717	0.7459016393442623	0.8461538461538461	0.4	0.8688524590163934	0.18181818181818185	0.7	0.03512199239477887	0.03512199239477887	6.938893903907227e-18	0.03512199239477887	1.0	1.0	0.151657342910767	1585300362.965923
0	100	2	100	7.0	7.0				1.0	1.0	2.0	tracksig	cancertype	6.0	1.0			0.6666666666666666	0.9384593240335649	0.09786806833048176	0.5	0.19	0.0	1.0	0.0	0.08406956419729147	0.049481242434668636	0.9836065573770492	0.9692307692307692	0.6	0.9836065573770492	0.6	0.73	0.024855975992960192	0.024855975992960192	3.4694469519536134e-18	0.024855975992960192	1.0	1.0	0.0177457332611084	1585300362.965923
0	100	2	100	65.0	3.0				1.0	1.0	2.0	tracksig	prefit	2.0	1.0			0.6666666666666666	0.9384593240335649	0.09786806833048176	0.5	0.19	0.0	1.0	0.0	0.09280936252687763	0.08752674970468248	0.7459016393442622	0.953846153846154	0.4	0.9836065573770492	0.5	0.76	0.04772915135686906	0.04772915135686906	1.3877787807814454e-17	0.04772915135686906	1.0	1.0	0.10096597671508803	1585300362.965923
0	100	2	100	47.0	47.0				1.0	1.0	2.0	palimpsest	all	21.0	2.0			1.0	0.881845605198833	0.013530656796739931	0.6094866796621183	0.4	0.2716049382716049	0.9473684210526316	0.2716049382716049	0.08547879577070969	0.06289662983026545	0.7418032786885246	0.953846153846154	0.4	0.9836065573770492	0.5	0.76	0.015394227815646809	0.15604834700230152	0.05919182577301665	0.015394227815646809	0.77	0.77	0.995260715484619	1589839070.590566
0	100	2	100	7.0	7.0				1.0	1.0	2.0	palimpsest	cancertype	6.0	2.0			1.0	0.881845605198833	0.013530656796739931	0.6094866796621183	0.4	0.2716049382716049	0.9473684210526316	0.2716049382716049	0.08371758081501493	0.041927189702769936	0.8668032786885245	0.9692307692307692	0.6	0.9836065573770492	0.6	0.72	0.006268501340417232	0.14635722852576385	0.05895389043896165	0.006268501340417232	0.77	0.77	0.33467698097229	1589839070.590566
0	100	2	100	47.0	4.0				1.0	1.0	2.0	palimpsest	prefit	3.0	2.0			1.0	0.881845605198833	0.013530656796739931	0.6094866796621183	0.4	0.2716049382716049	0.9473684210526316	0.2716049382716049	0.22391865334238376	0.18034420812547372	0.7418032786885246	0.9384615384615383	0.4	0.9672131147540984	0.4	0.76	0.40851521979446304	0.6575223492459339	0.10479029485919897	0.40851521979446304	0.0	0.0	0.376251459121704	1589839070.590566
0	100	2	100						1.0	1.0	2.0	DPClust	all		5.0			0.0	0.9441216019197459	0.17140558168354178	0.6254061078622482	0.85	0.9876543209876544	0.2631578947368421	0.9876543209876544															71.0	1582988051.4704561
0	100	2	100						1.0	1.0	2.0	PhylogicNDT	all		2.0			1.0	0.9292077413436368	0.08641560283902484	0.6598440545808967	0.71	0.7407407407407407	0.5789473684210527	0.7407407407407407															33.0	1590335617.052667
0	100	2	100	47.0	47.0				1.0	1.0	2.0	tracksigfreq	all	21.0	1.0			0.6666666666666666	0.6923305373200748	0.09786806833048176	0.5	0.19	0.0	1.0	0.0	0.07736595044161225	0.0560713936136101	0.7418032786885246	0.8307692307692308	0.4	0.8524590163934426	0.16666666666666666	0.7	0.0331808469309135	0.0331808469309135	6.938893903907227e-18	0.0331808469309135	1.0	1.0	0.0375769138336182	1585300366.2989857
0	100	2	100	7.0	7.0				1.0	1.0	2.0	tracksigfreq	cancertype	6.0	1.0			0.6666666666666666	0.6923305373200748	0.09786806833048176	0.5	0.19	0.0	1.0	0.0	0.08411660620591893	0.04578526824478668	0.9877049180327868	0.9692307692307692	0.6	0.9836065573770492	0.6	0.72	0.021414160472476133	0.021414160472476133	3.4694469519536134e-18	0.021414160472476133	1.0	1.0	0.00937604904174805	1585300366.2989857
0	100	2	100	65.0	3.0				1.0	1.0	2.0	tracksigfreq	prefit	2.0	1.0			0.6666666666666666	0.6923305373200748	0.09786806833048176	0.5	0.19	0.0	1.0	0.0	0.09144461614260804	0.08339523850397433	0.7459016393442622	0.953846153846154	0.4	0.9836065573770492	0.5	0.76	0.04237606292664031	0.04237606292664031	2.0816681711721685e-17	0.04237606292664031	1.0	1.0	0.0442807674407959	1585300366.2989857
0	0	2	300	7.0	7.0				2.22	0.0	3.3766666666666665	clonesig	cancer_type	6.0	1.0	5.324638823367422e-05		0.6666666666666666	0.955902055069884	0.06617595049175821	0.5	0.8366666666666667	0.0	1.0	0.0	0.04334539245058047	0.018066709735624558	1.0	0.9846153846153848	0.75	1.0	0.8571428571428571	0.78	0.0010609958425976671	0.0010609958425976671	0.0	0.0010609958425976671	1.0	1.0	33.72617530822754	1582988866.88078
0	0	2	300	47.0	11.0				2.22	0.0	3.3766666666666665	clonesig	prefit	8.0	1.0	0.00037632056410075165	0.9829560819043434	0.6666666666666666	0.9559027976703665	0.06617595049175821	0.5	0.8366666666666667	0.0	1.0	0.0	0.041698167239027785	0.02542509707178842	0.8300492610837439	0.8923076923076924	0.5	0.9310344827586208	0.4444444444444444	0.76	0.002076265121128573	0.002076265121128573	0.0	0.002076265121128573	1.0	1.0	37.94489860534668	1582988866.88078
0	0	2	300	47.0	47.0				2.22	0.0	3.3766666666666665	clonesig	all	21.0	1.0	0.016530665713617054	0.9999254897763632	0.6666666666666666	0.9559010358663916	0.06617595049175821	0.5	0.8366666666666667	0.0	1.0	0.0	0.04173020778941453	0.026067838949479543	0.9236453201970444	0.8769230769230769	0.5	0.913793103448276	0.4	0.7566666666666667	0.002209083260890754	0.002209083260890754	0.0	0.002209083260890754	1.0	1.0	38.030104160308845	1582988866.88078
0	0	2	300	47.0	47.0				2.22	0.0	3.3766666666666665	clonesig	all_nuclonal	21.0	1.0	0.01653066571270756	0.9999254897763707	0.6666666666666666	0.958931184957366	0.06617595049175821	0.5	0.8366666666666667	0.0	1.0	0.0	0.04173020778941453	0.026067838949479543	0.9236453201970444	0.8769230769230769	0.5	0.913793103448276	0.4	0.7566666666666667	0.002209083260890754	0.002209083260890754	0.0	0.002209083260890754	1.0	1.0	30.251953840255734	1582988866.88078
0	0	2	300						2.22	0.0	3.3766666666666665	pyclone	all		8.0			1.0	0.9746477085955711	0.19076036775083272	0.6294007642897796	0.8333333333333334	0.32653061224489793	0.9322709163346612	0.32653061224489793															685.0	1582988702.7469437
0	0	2	300						2.22	0.0	3.3766666666666665	ccube	all		2.0			1.0	0.9741955183826384	0.1763814586362367	0.7209529230018701	0.7666666666666667	0.6530612244897959	0.7888446215139442	0.6530612244897959															48.0	1582988708.4771786
0	0	2	300	47.0	47.0				2.22	0.0	3.3766666666666665	deconstructsigs	all	21.0												0.04586692887849906	0.029693204877945405	0.7142857142857143	0.9384615384615383	0.375	1.0	0.75	0.76	0.00331524459473076	0.00331524459473076	0.0	0.00331524459473076	1.0	1.0	3.92448210716248	1582988711.191556
0	0	2	300	7.0	7.0				2.22	0.0	3.3766666666666665	deconstructsigs	cancertype	6.0												0.04396474667003751	0.026484648507333567	0.7857142857142857	0.953846153846154	0.5	1.0	0.8	0.7666666666666667	0.0022078392801516693	0.0022078392801516693	0.0	0.0022078392801516693	1.0	1.0	0.22443461418151894	1582988711.191556
0	0	2	300	47.0	47.0				2.22	0.0	3.3766666666666665	tracksig	all	21.0	1.0			0.6666666666666666	0.9397084266845253	0.06617595049175821	0.5	0.8366666666666667	0.0	1.0	0.0	0.04300389656082637	0.026698097063423173	0.9014778325123152	0.8923076923076924	0.625	0.913793103448276	0.4545454545454545	0.76	0.002577674512646011	0.002577674512646011	0.0	0.002577674512646011	1.0	1.0	0.187134742736816	1585300377.7370446
0	0	2	300	7.0	7.0				2.22	0.0	3.3766666666666665	tracksig	cancertype	6.0	1.0			0.6666666666666666	0.9397084266845253	0.06617595049175821	0.5	0.8366666666666667	0.0	1.0	0.0	0.04451927775993121	0.01965227274514264	1.0	0.9846153846153848	0.75	1.0	0.8571428571428571	0.7833333333333333	0.0014141223574376527	0.0014141223574376527	0.0	0.0014141223574376527	1.0	1.0	0.0379221439361572	1585300377.7370446
0	0	2	300	65.0	3.0				2.22	0.0	3.3766666666666665	tracksig	prefit	3.0	1.0			0.6666666666666666	0.9397084266845253	0.06617595049175821	0.5	0.8366666666666667	0.0	1.0	0.0	0.06714400673510433	0.05955862815613815	0.7142857142857143	0.9384615384615383	0.375	1.0	0.75	0.77	0.009283120306372015	0.009283120306372015	0.0	0.009283120306372015	1.0	1.0	0.17871928215026894	1585300377.7370446
0	0	2	300	47.0	47.0				2.22	0.0	3.3766666666666665	palimpsest	all	21.0	2.0			1.0	0.9744387217546896	0.16635843816958118	0.6067566468818604	0.8366666666666667	0.2653061224489796	0.9482071713147412	0.2653061224489796	0.06922873706607675	0.07215987246773224	0.7093596059113301	0.9384615384615383	0.375	1.0	0.75	0.7666666666666667	0.003043635185129623	0.029637793167226256	0.0074821592078500015	0.003043635185129623	1.0	1.0	1.14629149436951	1589839071.767798
0	0	2	300	7.0	7.0				2.22	0.0	3.3766666666666665	palimpsest	cancertype	6.0	2.0			1.0	0.9744387217546896	0.16635843816958118	0.6067566468818604	0.8366666666666667	0.2653061224489796	0.9482071713147412	0.2653061224489796	0.07071633299702604	0.07373410203315031	0.7857142857142857	0.9384615384615383	0.375	1.0	0.75	0.7666666666666667	0.003052866919144193	0.027216489928730717	0.006798337985278838	0.003052866919144193	1.0	1.0	0.377620220184326	1589839071.767798
0	0	2	300	47.0	3.0				2.22	0.0	3.3766666666666665	palimpsest	prefit	3.0	2.0			1.0	0.9744387217546896	0.16635843816958118	0.6067566468818604	0.8366666666666667	0.2653061224489796	0.9482071713147412	0.2653061224489796	0.06900214666567593	0.07156503577776198	0.7142857142857143	0.9384615384615383	0.375	1.0	0.75	0.7666666666666667	0.0031504912779616308	0.028653469887048644	0.007175160287309775	0.0031504912779616308	1.0	1.0	0.417664527893066	1589839071.767798
0	0	2	300						2.22	0.0	3.3766666666666665	DPClust	all		3.0			0.6666666666666666	0.9466267570097628	0.013324934129191378	0.5354093828766566	0.36	0.7959183673469388	0.2749003984063745	0.7959183673469388															211.0	1582988873.1559627
0	0	2	300						2.22	0.0	3.3766666666666665	PhylogicNDT	all		4.0			0.6666666666666666	0.9713426932148644	0.28763692500038	0.7819334905276851	0.8	0.7551020408163265	0.8087649402390438	0.7551020408163265															96.0	1590335613.4968958
0	0	2	300	47.0	47.0				2.22	0.0	3.3766666666666665	tracksigfreq	all	21.0	1.0			0.6666666666666666	0.5502772997735451	0.06617595049175821	0.5	0.8366666666666667	0.0	1.0	0.0	0.0416260388916762	0.025323687978143012	0.9088669950738916	0.8615384615384616	0.5	0.8965517241379308	0.3636363636363637	0.76	0.002105480830304152	0.002105480830304152	0.0	0.002105480830304152	1.0	1.0	0.0868985652923584	1585300382.6746666
0	0	2	300	7.0	7.0				2.22	0.0	3.3766666666666665	tracksigfreq	cancertype	6.0	1.0			0.6666666666666666	0.5502772997735451	0.06617595049175821	0.5	0.8366666666666667	0.0	1.0	0.0	0.043316002480487496	0.017965680856819467	1.0	0.9846153846153848	0.75	1.0	0.8571428571428571	0.7933333333333333	0.0010497283497571397	0.0010497283497571397	0.0	0.0010497283497571397	1.0	1.0	0.0156455039978027	1585300382.6746666
0	0	2	300	65.0	3.0				2.22	0.0	3.3766666666666665	tracksigfreq	prefit	3.0	1.0			0.6666666666666666	0.5502772997735451	0.06617595049175821	0.5	0.8366666666666667	0.0	1.0	0.0	0.06558828495520473	0.0584513417900868	0.7142857142857143	0.9384615384615383	0.375	1.0	0.75	0.77	0.008577900744893395	0.008577900744893395	0.0	0.008577900744893395	1.0	1.0	0.121149778366089	1585300382.6746666
0	20	2	300	7.0	7.0				2.043333333333333	0.16666666666666666	3.1533333333333333	clonesig	cancer_type	6.0	2.0	7.766187685941986	0.07620394474577996	1.0	0.9652082315355459	0.3157983358902839	0.7463308110304201	0.8133333333333334	0.9359605911330048	0.5567010309278351	0.9359605911330048	0.05574671052755578	0.02383979536671843	1.0	0.9846153846153848	0.75	1.0	0.8571428571428571	0.7133333333333334	0.017072036952079594	0.07000922560073475	0.022047278113919388	0.017072036952079594	0.7766666666666666	1.0	194.57054233551025	1582989346.6526353
0	20	2	300	47.0	13.0				2.043333333333333	0.16666666666666666	3.1533333333333333	clonesig	prefit	8.0	2.0	11.358444973888256	0.0786053137016824	1.0	0.9674961103199651	0.28922294609245724	0.7389416484688437	0.8033333333333333	0.9211822660098522	0.5567010309278351	0.9211822660098522	0.051260792003974064	0.036014889454164235	0.9027093596059113	0.8923076923076924	0.625	0.913793103448276	0.4545454545454545	0.6233333333333333	0.031227056732133773	0.0812159197517891	0.021142918819460208	0.031227056732133773	0.7666666666666667	1.0	231.79177904129028	1582989346.6526353
0	20	2	300	47.0	47.0				2.043333333333333	0.16666666666666666	3.1533333333333333	clonesig	all	21.0	1.0	0.007771324460918549	0.9999816727287616	0.6666666666666666	0.8754995504130804	0.028501852202213462	0.5	0.3233333333333333	0.0	1.0	0.0	0.05087431018376624	0.03431377267009192	0.9655172413793104	0.8615384615384616	0.625	0.8793103448275862	0.38461538461538464	0.6233333333333333	0.014075874776934503	0.014075874776934503	0.0	0.014075874776934503	1.0	1.0	69.14371585845947	1582989346.6526353
0	20	2	300	47.0	47.0				2.043333333333333	0.16666666666666666	3.1533333333333333	clonesig	all_nuclonal	21.0	1.0	0.007771324460918549	0.9999816727287616	0.6666666666666666	0.8458581811262953	0.028501852202213462	0.5	0.3233333333333333	0.0	1.0	0.0	0.05087431018376624	0.03431377267009192	0.9655172413793104	0.8615384615384616	0.625	0.8793103448275862	0.38461538461538464	0.6233333333333333	0.014075874776934503	0.014075874776934503	0.0	0.014075874776934503	1.0	1.0	93.45524883270264	1582989346.6526353
0	20	2	300						2.043333333333333	0.16666666666666666	3.1533333333333333	pyclone	all		2.0			1.0	0.9537712030610422	0.14408564753621012	0.7150474836219591	0.72	0.7290640394088671	0.7010309278350515	0.7290640394088671															678.0	1582988730.9218798
0	20	2	300						2.043333333333333	0.16666666666666666	3.1533333333333333	sciclone	all		3.0			0.6666666666666666	0.5072428179745185	0.06048444005880641	0.5495403991671322	0.7	0.9753694581280788	0.12371134020618554	0.9753694581280788															32.0	1582988734.6745238
0	20	2	300						2.043333333333333	0.16666666666666666	3.1533333333333333	ccube	all		3.0			0.6666666666666666	0.9205208846726785	0.050803438305059484	0.7137270834391347	0.7	0.6748768472906403	0.7525773195876289	0.6748768472906403															44.0	1582988738.9735112
0	20	2	300	47.0	47.0				2.043333333333333	0.16666666666666666	3.1533333333333333	deconstructsigs	all	21.0												0.05911833336270383	0.037343143865457465	0.7746305418719212	0.9076923076923076	0.5	0.9482758620689656	0.5	0.5333333333333333	0.011541791460877415	0.011541791460877415	0.0	0.011541791460877415	1.0	1.0	5.15705156326294	1582988741.3309252
0	20	2	300	7.0	7.0				2.043333333333333	0.16666666666666666	3.1533333333333333	deconstructsigs	cancertype	6.0												0.055945311442669586	0.028270164893248743	0.9285714285714286	0.9846153846153848	0.75	1.0	0.8571428571428571	0.7033333333333334	0.008686616676845449	0.008686616676845449	0.0	0.008686616676845449	1.0	1.0	0.289855003356934	1582988741.3309252
0	20	2	300	47.0	47.0				2.043333333333333	0.16666666666666666	3.1533333333333333	tracksig	all	21.0	1.0			0.6666666666666666	0.8765553546908162	0.028501852202213462	0.5	0.3233333333333333	0.0	1.0	0.0	0.0515154929293941	0.035782090414396714	0.9211822660098522	0.8307692307692308	0.625	0.8448275862068966	0.3333333333333333	0.59	0.015525867833921847	0.015525867833921847	0.0	0.015525867833921847	1.0	1.0	0.306870937347412	1585300378.6538575
0	20	2	300	7.0	7.0				2.043333333333333	0.16666666666666666	3.1533333333333333	tracksig	cancertype	6.0	1.0			0.6666666666666666	0.8765553546908162	0.028501852202213462	0.5	0.3233333333333333	0.0	1.0	0.0	0.055985082537826296	0.023748529944160667	1.0	0.9846153846153848	0.75	1.0	0.8571428571428571	0.71	0.006296586697190243	0.006296586697190243	0.0	0.006296586697190243	1.0	1.0	0.0347442626953125	1585300378.6538575
0	20	2	300	65.0	7.0				2.043333333333333	0.16666666666666666	3.1533333333333333	tracksig	prefit	6.0	1.0			0.6666666666666666	0.8765553546908162	0.028501852202213462	0.5	0.3233333333333333	0.0	1.0	0.0	0.05248244732858282	0.03937553372425469	0.852216748768473	0.9384615384615383	0.625	0.9655172413793104	0.625	0.55	0.019584186444451257	0.019584186444451257	0.0	0.019584186444451257	1.0	1.0	0.292378902435303	1585300378.6538575
0	20	2	300	47.0	47.0				2.043333333333333	0.16666666666666666	3.1533333333333333	palimpsest	all	21.0	2.0			1.0	0.8463328171963436	0.045948512880661575	0.6645675689401248	0.5533333333333333	0.3497536945812808	0.9793814432989691	0.3497536945812808	0.05698186333110845	0.03741093773969468	0.7561576354679802	0.8615384615384616	0.5	0.8965517241379308	0.3636363636363637	0.5	0.02016789033398292	0.053376135088028735	0.01424948029774765	0.02016789033398292	0.7566666666666667	1.0	1.04256868362427	1589839085.6551964
0	20	2	300	7.0	7.0				2.043333333333333	0.16666666666666666	3.1533333333333333	palimpsest	cancertype	6.0	2.0			1.0	0.8463328171963436	0.045948512880661575	0.6645675689401248	0.5533333333333333	0.3497536945812808	0.9793814432989691	0.3497536945812808	0.05590786396142945	0.028735876393795125	0.9285714285714286	0.9846153846153848	0.75	1.0	0.8571428571428571	0.6866666666666666	0.009158449993756257	0.017365582220237985	0.003521636564305715	0.009158449993756257	1.0	1.0	0.368883848190308	1589839085.6551964
0	20	2	300	47.0	6.0				2.043333333333333	0.16666666666666666	3.1533333333333333	palimpsest	prefit	4.0	2.0			1.0	0.8463328171963436	0.045948512880661575	0.6645675689401248	0.5533333333333333	0.3497536945812808	0.9793814432989691	0.3497536945812808	0.09423528803241353	0.0741309667748637	0.7709359605911331	0.9230769230769232	0.5	0.9655172413793104	0.5714285714285714	0.52	0.07043810518748761	0.09053271877627844	0.008622491268209595	0.07043810518748761	0.0	1.0	0.425909519195557	1589839085.6551964
0	20	2	300						2.043333333333333	0.16666666666666666	3.1533333333333333	DPClust	all		6.0			0.0	0.859162137004394	0.026795361516866414	0.4442638768980752	0.5866666666666667	0.8472906403940886	0.041237113402061855	0.8472906403940886															216.0	1582989350.924886
0	20	2	300						2.043333333333333	0.16666666666666666	3.1533333333333333	PhylogicNDT	all		4.0			0.3333333333333333	0.9356928370284436	0.22708774934508666	0.7914021634249149	0.8233333333333334	0.8817733990147784	0.7010309278350515	0.8817733990147784															106.0	1590335613.5211234
0	20	2	300	47.0	47.0				2.043333333333333	0.16666666666666666	3.1533333333333333	tracksigfreq	all	21.0	1.0			0.6666666666666666	0.8179124542408566	0.02850185220221345	0.5	0.3233333333333333	0.0	1.0	0.0	0.05074852393893961	0.03371641744496552	0.955665024630542	0.8769230769230769	0.75	0.8793103448275862	0.42857142857142855	0.62	0.013487084814002516	0.013487084814002516	0.0	0.013487084814002516	1.0	1.0	0.133925676345825	1585300382.9521914
0	20	2	300	7.0	7.0				2.043333333333333	0.16666666666666666	3.1533333333333333	tracksigfreq	cancertype	6.0	1.0			0.6666666666666666	0.8179124542408566	0.02850185220221345	0.5	0.3233333333333333	0.0	1.0	0.0	0.05568592608510956	0.023275624556338026	1.0	0.9846153846153848	0.75	1.0	0.8571428571428571	0.71	0.005885394747455974	0.005885394747455974	0.0	0.005885394747455974	1.0	1.0	0.0139796733856201	1585300382.9521914
0	20	2	300	65.0	7.0				2.043333333333333	0.16666666666666666	3.1533333333333333	tracksigfreq	prefit	6.0	1.0			0.6666666666666666	0.8179124542408566	0.02850185220221345	0.5	0.3233333333333333	0.0	1.0	0.0	0.05229358637666833	0.03757706549713991	0.852216748768473	0.9384615384615383	0.625	0.9655172413793104	0.625	0.5466666666666666	0.017686322009003663	0.017686322009003663	0.0	0.017686322009003663	1.0	1.0	0.0865273475646973	1585300382.9521914
0	40	2	300	7.0	7.0	2.220446049250313e-16	2.220446049250313e-16	2.220446049250313e-16	1.653333333333333	0.44666666666666666	2.6966666666666668	clonesig	cancer_type	6.0	1.0	1.3127964848536067e-05		0.6666666666666666	0.8866175481160105	0.02218906434611406	0.5	0.37666666666666665	0.0	1.0	0.0	0.04219143110717859	0.028990831306743164	1.0	0.9846153846153848	0.75	1.0	0.8571428571428571	0.7	0.0014693191978486508	0.0014693191978486508	0.0	0.0014693191978486508	1.0	1.0	38.91000747680664	1582988710.7636702
0	40	2	300	47.0	14.0	2.220446049250313e-16	2.220446049250313e-16	2.220446049250313e-16	1.653333333333333	0.44666666666666666	2.6966666666666668	clonesig	prefit	10.0	3.0	20.18874798303113	0.1071933111204331	0.6666666666666666	0.9565910711509554	0.05218239030849811	0.6821257867587904	0.6866666666666666	0.7005347593582888	0.6637168141592921	0.7005347593582888	0.0411779596755876	0.030277604730702536	0.8226600985221676	0.8923076923076924	0.625	0.913793103448276	0.4545454545454545	0.5733333333333334	0.02110850958310106	0.14571228070890607	0.033507386331362674	0.05312825362587892	0.43666666666666665	0.9166666666666666	157.535973072052	1582988710.7636702
0	40	2	300	47.0	47.0	2.220446049250313e-16	2.220446049250313e-16	2.220446049250313e-16	1.653333333333333	0.44666666666666666	2.6966666666666668	clonesig	all	21.0	1.0	0.023517972411355004	0.9998566757814784	0.6666666666666666	0.8866175851985133	0.02218906434611406	0.5	0.37666666666666665	0.0	1.0	0.0	0.04246694755846081	0.0315884528553967	0.9039408866995072	0.8	0.625	0.8103448275862069	0.29411764705882354	0.6066666666666667	0.005931016779562648	0.005931016779562648	0.0	0.005931016779562648	1.0	1.0	38.7193169593811	1582988710.7636702
0	40	2	300	47.0	47.0	2.220446049250313e-16	2.220446049250313e-16	2.220446049250313e-16	1.653333333333333	0.44666666666666666	2.6966666666666668	clonesig	all_nuclonal	21.0	1.0	0.023517972413173997	0.999856675781458	0.6666666666666666	0.8784308300876976	0.02218906434611406	0.5	0.37666666666666665	0.0	1.0	0.0	0.04246694755846081	0.0315884528553967	0.9039408866995072	0.8	0.625	0.8103448275862069	0.29411764705882354	0.6066666666666667	0.005931016779562648	0.005931016779562648	0.0	0.005931016779562648	1.0	1.0	62.2544596195221	1582988710.7636702
0	40	2	300			2.220446049250313e-16	2.220446049250313e-16	2.220446049250313e-16	1.653333333333333	0.44666666666666666	2.6966666666666668	pyclone	all		8.0			1.0	0.8691475155006116	0.02928467079760862	0.5971794993138043	0.5	0.20320855614973266	0.991150442477876	0.20320855614973266															458.0	1582988392.148705
0	40	2	300			2.220446049250313e-16	2.220446049250313e-16	2.220446049250313e-16	1.653333333333333	0.44666666666666666	2.6966666666666668	sciclone	all		3.0			0.6666666666666666	0.4260124985520414	0.05720161668485015	0.5132743362831859	0.6333333333333333	1.0	0.02654867256637168	1.0															8.0	1582988395.1379569
0	40	2	300			2.220446049250313e-16	2.220446049250313e-16	2.220446049250313e-16	1.653333333333333	0.44666666666666666	2.6966666666666668	ccube	all		3.0			0.6666666666666666	0.9498155428068834	0.06355160810479844	0.7006530689508305	0.6966666666666667	0.6844919786096256	0.7168141592920354	0.6844919786096256															30.0	1582988398.0648582
0	40	2	300	47.0	47.0	2.220446049250313e-16	2.220446049250313e-16	2.220446049250313e-16	1.653333333333333	0.44666666666666666	2.6966666666666668	deconstructsigs	all	21.0												0.06546859991318345	0.05519516393161701	0.7142857142857143	0.9076923076923076	0.125	1.0	0.5	0.62	0.021001557382882785	0.021001557382882785	0.0	0.021001557382882785	1.0	1.0	5.74984169006348	1582988400.966515
0	40	2	300	7.0	7.0	2.220446049250313e-16	2.220446049250313e-16	2.220446049250313e-16	1.653333333333333	0.44666666666666666	2.6966666666666668	deconstructsigs	cancertype	6.0												0.04079920148918066	0.033014397910578086	0.8571428571428572	0.9692307692307692	0.625	1.0	0.8333333333333334	0.68	0.002504429469152969	0.002504429469152969	0.0	0.002504429469152969	1.0	1.0	0.127044200897217	1582988400.966515
0	40	2	300	47.0	47.0				1.653333333333333	0.44666666666666666	2.6966666666666668	tracksig	all	21.0	1.0			0.6666666666666666	0.8899292044315581	0.02218906434611406	0.5	0.37666666666666665	0.0	1.0	0.0	0.041010754373225995	0.02870500846845888	0.8891625615763546	0.8	0.5	0.8275862068965517	0.26666666666666666	0.61	0.004512373495820786	0.004512373495820786	0.0	0.004512373495820786	1.0	1.0	0.152310848236084	1585254214.6273313
0	40	2	300	7.0	7.0				1.653333333333333	0.44666666666666666	2.6966666666666668	tracksig	cancertype	6.0	1.0			0.6666666666666666	0.8899292044315581	0.02218906434611406	0.5	0.37666666666666665	0.0	1.0	0.0	0.04224460554223903	0.027290374985351168	1.0	0.9846153846153848	0.75	1.0	0.8571428571428571	0.6966666666666667	0.0014350211565408164	0.0014350211565408164	0.0	0.0014350211565408164	1.0	1.0	0.0213041305541992	1585254214.6273313
0	40	2	300	65.0	3.0				1.653333333333333	0.44666666666666666	2.6966666666666668	tracksig	prefit	3.0	1.0			0.6666666666666666	0.8899292044315581	0.02218906434611406	0.5	0.37666666666666665	0.0	1.0	0.0	0.11614784061583493	0.12765530720249815	0.7142857142857143	0.9384615384615383	0.375	1.0	0.75	0.61	0.02219485329227233	0.02219485329227233	0.0	0.02219485329227233	1.0	1.0	0.136835336685181	1585254214.6273313
0	40	2	300	47.0	47.0	2.220446049250313e-16	2.220446049250313e-16	2.220446049250313e-16	1.653333333333333	0.44666666666666666	2.6966666666666668	palimpsest	all	21.0	2.0			1.0	0.8744490574140145	0.023556342015468138	0.6062183521839951	0.52	0.25668449197860965	0.9557522123893806	0.25668449197860965	0.09275350526620617	0.1081406425721242	0.7857142857142857	0.9384615384615383	0.375	1.0	0.75	0.6233333333333333	0.019732870932809177	0.02132403883965417	0.0006068497360601308	0.019732870932809177	1.0	1.0	0.812233686447144	1589839085.7232041
0	40	2	300	7.0	7.0	2.220446049250313e-16	2.220446049250313e-16	2.220446049250313e-16	1.653333333333333	0.44666666666666666	2.6966666666666668	palimpsest	cancertype	6.0	2.0			1.0	0.8744490574140145	0.023556342015468138	0.6062183521839951	0.52	0.25668449197860965	0.9557522123893806	0.25668449197860965	0.04273584576516127	0.044423552793513975	0.8571428571428572	0.9692307692307692	0.625	1.0	0.8333333333333334	0.6633333333333333	0.002492017731247964	0.020800498282023683	0.0069826047534671904	0.002492017731247964	1.0	1.0	0.326891660690308	1589839085.7232041
0	40	2	300	47.0	3.0	2.220446049250313e-16	2.220446049250313e-16	2.220446049250313e-16	1.653333333333333	0.44666666666666666	2.6966666666666668	palimpsest	prefit	3.0	2.0			1.0	0.8744490574140145	0.023556342015468138	0.6062183521839951	0.52	0.25668449197860965	0.9557522123893806	0.25668449197860965	0.10528409580273904	0.12074068708312752	0.7142857142857143	0.9384615384615383	0.375	1.0	0.75	0.6	0.0194971485836708	0.036180573955504884	0.0063628308740535065	0.0194971485836708	1.0	1.0	0.331933259963989	1589839085.7232041
0	40	2	300			2.220446049250313e-16	2.220446049250313e-16	2.220446049250313e-16	1.653333333333333	0.44666666666666666	2.6966666666666668	DPClust	all		4.0			0.3333333333333333	0.9296761167729596	0.031440736650404616	0.4919786096256685	0.6133333333333333	0.9839572192513371	0.0	0.9839572192513371															172.0	1582988714.4279587
0	40	2	300						1.653333333333333	0.44666666666666666	2.6966666666666668	PhylogicNDT	all		3.0			0.6666666666666666	0.9591357815954218	0.08776784038991804	0.7107093843168804	0.7266666666666667	0.7754010695187166	0.6460176991150443	0.7754010695187166															71.0	1590335613.617913
0	40	2	300	47.0	47.0				1.653333333333333	0.44666666666666666	2.6966666666666668	tracksigfreq	all	21.0	1.0			0.6666666666666666	0.8796163247883984	0.02218906434611406	0.5	0.37666666666666665	0.0	1.0	0.0	0.04199356780210006	0.030757323722091636	0.9039408866995072	0.8	0.625	0.8103448275862069	0.29411764705882354	0.61	0.0054948780160405395	0.0054948780160405395	0.0	0.0054948780160405395	1.0	1.0	0.0914936065673828	1585254221.0212345
0	40	2	300	7.0	7.0				1.653333333333333	0.44666666666666666	2.6966666666666668	tracksigfreq	cancertype	6.0	1.0			0.6666666666666666	0.8796163247883984	0.02218906434611406	0.5	0.37666666666666665	0.0	1.0	0.0	0.042206206471372035	0.028775550925952544	1.0	0.9846153846153848	0.75	1.0	0.8571428571428571	0.6966666666666667	0.001461385305709162	0.001461385305709162	0.0	0.001461385305709162	1.0	1.0	0.0165719985961914	1585254221.0212345
0	40	2	300	65.0	3.0				1.653333333333333	0.44666666666666666	2.6966666666666668	tracksigfreq	prefit	3.0	1.0			0.6666666666666666	0.8796163247883984	0.02218906434611406	0.5	0.37666666666666665	0.0	1.0	0.0	0.11473420172972446	0.12632008330252775	0.7142857142857143	0.9384615384615383	0.375	1.0	0.75	0.61	0.022019972567960625	0.022019972567960625	0.0	0.022019972567960625	1.0	1.0	0.135859489440918	1585254221.0212345
0	60	2	300	7.0	7.0	1.1102230246251563e-16	1.1102230246251563e-16	1.1102230246251563e-16	1.5033333333333334	0.5766666666666667	2.543333333333333	clonesig	cancer_type	6.0	2.0	11.43267063832718	0.01564101957892182	1.0	0.9585683678040704	0.3730190943460212	0.7565922920892495	0.8566666666666667	0.5735294117647058	0.9396551724137931	0.5735294117647058	0.057234467655909185	0.014767940792465585	1.0	0.9846153846153848	0.75	1.0	0.8571428571428571	0.78	0.02506011368256777	0.16333780274467347	0.05273722449362998	0.02506011368256777	0.8233333333333334	0.8233333333333334	70.88498830795287	1582988880.2987187
0	60	2	300	47.0	17.0	1.1102230246251563e-16	1.1102230246251563e-16	1.1102230246251563e-16	1.5033333333333334	0.5766666666666667	2.543333333333333	clonesig	prefit	12.0	2.0	18.004107196446054	0.07961190936349523	1.0	0.965728981378886	0.39871627307947294	0.7764959432048681	0.8633333333333333	0.6176470588235294	0.9353448275862069	0.6176470588235294	0.05202798997197754	0.03636432942412758	0.8004926108374385	0.8153846153846154	0.625	0.8275862068965517	0.3125	0.3366666666666667	0.04940702897799243	0.18793031738443344	0.05434281139415541	0.04940702897799243	0.81	0.81	74.7082087993622	1582988880.2987187
0	60	2	300	47.0	47.0	1.1102230246251563e-16	1.1102230246251563e-16	1.1102230246251563e-16	1.5033333333333334	0.5766666666666667	2.543333333333333	clonesig	all	21.0	2.0	20.91334895081036	0.043261562490615316	1.0	0.961474516598754	0.3968347736317376	0.7712981744421907	0.8633333333333333	0.6029411764705882	0.9396551724137931	0.6029411764705882	0.051655888980699394	0.03704723400046151	0.8374384236453202	0.7076923076923077	0.5	0.7241379310344828	0.19047619047619047	0.2866666666666667	0.04954966433879693	0.22472383945931496	0.06778181804738963	0.04954966433879693	0.8166666666666667	0.8166666666666667	48.166746854782104	1582988880.2987187
0	60	2	300	47.0	47.0	1.1102230246251563e-16	1.1102230246251563e-16	1.1102230246251563e-16	1.5033333333333334	0.5766666666666667	2.543333333333333	clonesig	all_nuclonal	21.0	2.0	19.094103337318305	0.07345524605836405	1.0	0.9299928553439146	0.434666403192594	0.7361815415821501	0.8733333333333333	0.4852941176470588	0.9870689655172412	0.4852941176470588	0.05149731772856398	0.03676498409984283	0.8226600985221675	0.7384615384615385	0.625	0.7413793103448276	0.2380952380952381	0.2866666666666667	0.035393976061210315	0.22435011959689288	0.0614034786750316	0.035393976061210315	0.88	0.88	41.594031572341926	1582988880.2987187
0	60	2	300			1.1102230246251563e-16	1.1102230246251563e-16	1.1102230246251563e-16	1.5033333333333334	0.5766666666666667	2.543333333333333	pyclone	all		37.0			1.0	0.9391146703401564	0.4428848419356682	0.7863843813387424	0.8866666666666667	0.6029411764705882	0.9698275862068966	0.6029411764705882															595.0	1582988620.2236116
0	60	2	300			1.1102230246251563e-16	1.1102230246251563e-16	1.1102230246251563e-16	1.5033333333333334	0.5766666666666667	2.543333333333333	sciclone	all		4.0			0.3333333333333333	0.34905675998890706	0.06644358876477717	0.5150862068965517	0.25	1.0	0.03017241379310345	1.0															45.0	1582988623.7366729
0	60	2	300			1.1102230246251563e-16	1.1102230246251563e-16	1.1102230246251563e-16	1.5033333333333334	0.5766666666666667	2.543333333333333	ccube	all		4.0			0.3333333333333333	0.9373045617355392	0.3530353075507257	0.7948782961460445	0.8033333333333333	0.7794117647058824	0.8103448275862069	0.7794117647058824															60.0	1582988626.8962667
0	60	2	300	47.0	47.0	1.1102230246251563e-16	1.1102230246251563e-16	1.1102230246251563e-16	1.5033333333333334	0.5766666666666667	2.543333333333333	deconstructsigs	all	21.0												0.059203196220183614	0.04144993560160738	0.7820197044334974	0.9384615384615383	0.5	0.9827586206896552	0.6666666666666666	0.74	0.0347839493200548	0.0347839493200548	0.0	0.0347839493200548	1.0	1.0	4.7935087680816695	1582988629.8305466
0	60	2	300	7.0	7.0	1.1102230246251563e-16	1.1102230246251563e-16	1.1102230246251563e-16	1.5033333333333334	0.5766666666666667	2.543333333333333	deconstructsigs	cancertype	6.0												0.05854734143589276	0.03109467015060127	0.7857142857142857	0.953846153846154	0.5	1.0	0.8	0.7733333333333333	0.019937713043024385	0.019937713043024385	0.0	0.019937713043024385	1.0	1.0	0.119442462921143	1582988629.8305466
0	60	2	300	47.0	47.0	1.1102230246251563e-16	1.1102230246251563e-16	1.1102230246251563e-16	1.5033333333333334	0.5766666666666667	2.543333333333333	tracksig	all	21.0	1.0			0.6666666666666666	0.8116927112071073	0.04685037994003057	0.5	0.7733333333333333	0.0	1.0	0.0	0.053462373458871414	0.040291538458552975	0.8669950738916257	0.7692307692307693	0.625	0.7758620689655172	0.2631578947368421	0.2866666666666667	0.03270777588468565	0.03270777588468565	0.0	0.03270777588468565	1.0	1.0	0.278311252593994	1585299592.8449473
0	60	2	300	7.0	7.0	1.1102230246251563e-16	1.1102230246251563e-16	1.1102230246251563e-16	1.5033333333333334	0.5766666666666667	2.543333333333333	tracksig	cancertype	6.0	1.0			0.6666666666666666	0.8116927112071073	0.04685037994003057	0.5	0.7733333333333333	0.0	1.0	0.0	0.058081026677045185	0.01727954649063593	1.0	0.9846153846153848	0.75	1.0	0.8571428571428571	0.7966666666666666	0.006368709995906996	0.006368709995906996	0.0	0.006368709995906996	1.0	1.0	0.0466458797454834	1585299592.8449473
0	60	2	300	65.0	5.0	1.1102230246251563e-16	1.1102230246251563e-16	1.1102230246251563e-16	1.5033333333333334	0.5766666666666667	2.543333333333333	tracksig	prefit	4.0	1.0			0.6666666666666666	0.8116927112071073	0.04685037994003057	0.5	0.7733333333333333	0.0	1.0	0.0	0.08113542582380577	0.08092440218672052	0.6896551724137931	0.9076923076923076	0.375	0.9655172413793104	0.5	0.2766666666666667	0.1114642779877214	0.1114642779877214	1.3877787807814454e-17	0.1114642779877214	0.0	0.0	0.195762872695923	1585299592.8449473
0	60	2	300	47.0	47.0	1.1102230246251563e-16	1.1102230246251563e-16	1.1102230246251563e-16	1.5033333333333334	0.5766666666666667	2.543333333333333	palimpsest	all	21.0	2.0			1.0	0.9765723206269687	0.37924683422476896	0.7721855983772821	0.8566666666666667	0.6176470588235294	0.9267241379310344	0.6176470588235294	0.06655623627826891	0.059782422115840166	0.7598522167487685	0.9076923076923076	0.5	0.9482758620689656	0.5	0.43	0.07477099284874744	0.1681429117591109	0.03711329866650506	0.07477099284874744	0.0	0.8033333333333333	0.8703155517578121	1589838753.1166813
0	60	2	300	7.0	7.0	1.1102230246251563e-16	1.1102230246251563e-16	1.1102230246251563e-16	1.5033333333333334	0.5766666666666667	2.543333333333333	palimpsest	cancertype	6.0	2.0			1.0	0.9765723206269687	0.37924683422476896	0.7721855983772821	0.8566666666666667	0.6176470588235294	0.9267241379310344	0.6176470588235294	0.0559113646749122	0.0266226992912354	0.8571428571428572	0.9692307692307692	0.625	1.0	0.8333333333333334	0.7633333333333333	0.0253266135328174	0.10258757332452252	0.03070954425562452	0.0253266135328174	0.8033333333333333	0.8033333333333333	0.339457273483276	1589838753.1166813
0	60	2	300	47.0	6.0	1.1102230246251563e-16	1.1102230246251563e-16	1.1102230246251563e-16	1.5033333333333334	0.5766666666666667	2.543333333333333	palimpsest	prefit	4.0	2.0			1.0	0.9765723206269687	0.37924683422476896	0.7721855983772821	0.8566666666666667	0.6176470588235294	0.9267241379310344	0.6176470588235294	0.05804449895582192	0.03792877726876142	0.7820197044334974	0.9384615384615383	0.5	0.9827586206896552	0.6666666666666666	0.7566666666666667	0.03905143573874048	0.10633912190552797	0.026745385790811576	0.03905143573874048	0.8033333333333333	0.8033333333333333	0.378566265106201	1589838753.1166813
0	60	2	300			1.1102230246251563e-16	1.1102230246251563e-16	1.1102230246251563e-16	1.5033333333333334	0.5766666666666667	2.543333333333333	DPClust	all		6.0			0.0	0.8795079338898085	0.26257987112533426	0.7510141987829615	0.7033333333333334	0.8382352941176471	0.6637931034482759	0.8382352941176471															186.0	1582988884.4332807
0	60	2	300			1.1102230246251563e-16	1.1102230246251563e-16	1.1102230246251563e-16	1.5033333333333334	0.5766666666666667	2.543333333333333	PhylogicNDT	all		4.0			0.3333333333333333	0.947347378834124	0.6005789136184566	0.92368154158215	0.89	0.9852941176470588	0.8620689655172413	0.9852941176470588															80.0	1590335615.5262387
0	60	2	300	47.0	47.0	1.1102230246251563e-16	1.1102230246251563e-16	1.1102230246251563e-16	1.5033333333333334	0.5766666666666667	2.543333333333333	tracksigfreq	all	21.0	1.0			0.6666666666666666	0.6373827402792325	0.046850379940030565	0.5	0.7733333333333333	0.0	1.0	0.0	0.051067376977396335	0.03743203647989009	0.8793103448275862	0.7538461538461538	0.625	0.7586206896551724	0.25	0.2733333333333333	0.028935169479953667	0.028935169479953667	0.0	0.028935169479953667	1.0	1.0	0.11290645599365197	1585299598.391193
0	60	2	300	7.0	7.0	1.1102230246251563e-16	1.1102230246251563e-16	1.1102230246251563e-16	1.5033333333333334	0.5766666666666667	2.543333333333333	tracksigfreq	cancertype	6.0	1.0			0.6666666666666666	0.6373827402792325	0.046850379940030565	0.5	0.7733333333333333	0.0	1.0	0.0	0.057027101454011214	0.014956072609751788	1.0	0.9846153846153848	0.75	1.0	0.8571428571428571	0.7833333333333333	0.00476177716041004	0.00476177716041004	0.0	0.00476177716041004	1.0	1.0	0.0233809947967529	1585299598.391193
0	60	2	300	65.0	5.0	1.1102230246251563e-16	1.1102230246251563e-16	1.1102230246251563e-16	1.5033333333333334	0.5766666666666667	2.543333333333333	tracksigfreq	prefit	4.0	1.0			0.6666666666666666	0.6373827402792325	0.046850379940030565	0.5	0.7733333333333333	0.0	1.0	0.0	0.08086535413525557	0.08071515087732238	0.6896551724137931	0.9076923076923076	0.375	0.9655172413793104	0.5	0.27	0.11006159073693722	0.11006159073693722	1.3877787807814454e-17	0.11006159073693722	0.0	0.0	0.15338039398193398	1585299598.391193
0	80	2	300	7.0	7.0				1.1733333333333331	0.86	2.1566666666666667	clonesig	cancer_type	6.0	1.0	0.0020634654852074164		0.6666666666666666	0.9363220100245452	0.06372279215419775	0.5	0.83	0.0	1.0	0.0	0.027545800388278155	0.011839341398069744	0.9966666666666668	0.9846153846153848	0.6666666666666666	1.0	0.8	0.8533333333333334	0.0006501894475482438	0.0006501894475482438	0.0	0.0006501894475482438	1.0	1.0	102.06536531448364	1582990044.5537236
0	80	2	300	47.0	5.0				1.1733333333333331	0.86	2.1566666666666667	clonesig	prefit	5.0	2.0	3.7713357036773236	0.1930860393046236	1.0	0.9467676426055802	0.07604956082188137	0.5233876683203402	0.83	0.05882352941176471	0.9879518072289156	0.05882352941176471	0.02929414966991777	0.025431010320986432	0.7933333333333334	0.953846153846154	0.5	0.9833333333333332	0.6	0.8233333333333334	0.0010753696606189411	0.7361087811969652	0.10290467761508848	0.0010753696606189411	0.98	0.98	237.60591173172	1582990044.5537236
0	80	2	300	47.0	47.0				1.1733333333333331	0.86	2.1566666666666667	clonesig	all	21.0	1.0	0.03977284696293282	0.9996207633538696	0.6666666666666666	0.9363223843905952	0.06372279215419775	0.5	0.83	0.0	1.0	0.0	0.026855977334016238	0.015851251369006183	0.8533333333333334	0.9076923076923076	0.5	0.9333333333333332	0.375	0.82	0.0011946455169725698	0.0011946455169725698	0.0	0.0011946455169725698	1.0	1.0	106.60396122932434	1582990044.5537236
0	80	2	300	47.0	47.0				1.1733333333333331	0.86	2.1566666666666667	clonesig	all_nuclonal	21.0	1.0	0.03977284696293282	0.9996207633538696	0.6666666666666666	0.937573892897508	0.06372279215419775	0.5	0.83	0.0	1.0	0.0	0.026855977334016238	0.015851251369006183	0.8533333333333334	0.9076923076923076	0.5	0.9333333333333332	0.375	0.82	0.0011946455169725698	0.0011946455169725698	0.0	0.0011946455169725698	1.0	1.0	111.6321427822113	1582990044.5537236
0	80	2	300						1.1733333333333331	0.86	2.1566666666666667	pyclone	all		19.0			1.0	0.9677993516945008	0.19328825816222414	0.6227261989133003	0.8266666666666667	0.3137254901960784	0.931726907630522	0.3137254901960784															1107.0	1582989437.4377537
0	80	2	300						1.1733333333333331	0.86	2.1566666666666667	sciclone	all		2.0			1.0	0.3254208732011473	0.03846458325494436	0.6658398299078667	0.51	0.9019607843137256	0.4297188755020081	0.9019607843137256															83.0	1582989443.0998197
0	80	2	300						1.1733333333333331	0.86	2.1566666666666667	ccube	all		3.0			0.6666666666666666	0.9700961462240352	0.14801167656428812	0.6741081974958657	0.7566666666666667	0.5490196078431373	0.7991967871485943	0.5490196078431373															83.0	1582989448.6940603
0	80	2	300	47.0	47.0				1.1733333333333331	0.86	2.1566666666666667	deconstructsigs	all	21.0												0.029377652496535775	0.016744230216651328	0.8	0.9692307692307692	0.5	1.0	0.75	0.8366666666666667	0.0013511623963057273	0.0013511623963057273	0.0	0.0013511623963057273	1.0	1.0	5.32095313072205	1582989453.578058
0	80	2	300	7.0	7.0				1.1733333333333331	0.86	2.1566666666666667	deconstructsigs	cancertype	6.0												0.02938837356194248	0.017838289432180736	0.8	0.9384615384615383	0.16666666666666666	1.0	0.5	0.8366666666666667	0.0015351839742694384	0.0015351839742694384	0.0	0.0015351839742694384	1.0	1.0	0.41864418983459495	1582989453.578058
0	80	2	300	47.0	47.0				1.1733333333333331	0.86	2.1566666666666667	tracksig	all	21.0	1.0			0.6666666666666666	0.9374616627981264	0.06372279215419775	0.5	0.83	0.0	1.0	0.0	0.025867298780031658	0.014520631082957475	0.8300000000000001	0.9230769230769232	0.5	0.95	0.42857142857142855	0.82	0.0009988514179001262	0.0009988514179001262	0.0	0.0009988514179001262	1.0	1.0	0.464129686355591	1585300378.186105
0	80	2	300	7.0	7.0				1.1733333333333331	0.86	2.1566666666666667	tracksig	cancertype	6.0	1.0			0.6666666666666666	0.9374616627981264	0.06372279215419775	0.5	0.83	0.0	1.0	0.0	0.02728486094953808	0.013035808820310218	0.9966666666666668	0.9846153846153848	0.6666666666666666	1.0	0.8	0.8533333333333334	0.0008191178211393035	0.0008191178211393035	0.0	0.0008191178211393035	1.0	1.0	0.117415904998779	1585300378.186105
0	80	2	300	65.0	3.0				1.1733333333333331	0.86	2.1566666666666667	tracksig	prefit	3.0	1.0			0.6666666666666666	0.9374616627981264	0.06372279215419775	0.5	0.83	0.0	1.0	0.0	0.034460735903423245	0.029511174199264027	0.8	0.9692307692307692	0.5	1.0	0.75	0.84	0.0019919150659898355	0.0019919150659898355	0.0	0.0019919150659898355	1.0	1.0	0.352960348129272	1585300378.186105
0	80	2	300	47.0	47.0				1.1733333333333331	0.86	2.1566666666666667	palimpsest	all	21.0	2.0			1.0	0.9682414211529852	0.13535008753335778	0.6068981809591306	0.8133333333333334	0.29411764705882354	0.9196787148594378	0.29411764705882354	0.0341953941931928	0.0282322804487904	0.7933333333333334	0.9692307692307692	0.5	1.0	0.75	0.84	0.0011514599894354438	0.014579729544735518	0.004310778964979512	0.0011514599894354438	1.0	1.0	2.02769303321838	1589838762.4352777
0	80	2	300	7.0	7.0				1.1733333333333331	0.86	2.1566666666666667	palimpsest	cancertype	6.0	2.0			1.0	0.9682414211529852	0.13535008753335778	0.6068981809591306	0.8133333333333334	0.29411764705882354	0.9196787148594378	0.29411764705882354	0.026594537753294827	0.015604845617238438	0.8983333333333333	0.9846153846153848	0.6666666666666666	1.0	0.8	0.8466666666666667	0.0007628722360440987	0.017872972816759702	0.0054927301964176525	0.0007628722360440987	1.0	1.0	0.598168134689331	1589838762.4352777
0	80	2	300	47.0	3.0				1.1733333333333331	0.86	2.1566666666666667	palimpsest	prefit	3.0	2.0			1.0	0.9682414211529852	0.13535008753335778	0.6068981809591306	0.8133333333333334	0.29411764705882354	0.9196787148594378	0.29411764705882354	0.035896553367204966	0.03182011834587276	0.8	0.9692307692307692	0.5	1.0	0.75	0.8433333333333334	0.0013573447466902475	0.01204975431712596	0.003432505884050216	0.0013573447466902475	1.0	1.0	0.8281137943267819	1589838762.4352777
0	80	2	300						1.1733333333333331	0.86	2.1566666666666667	DPClust	all		4.0			0.3333333333333333	0.8819135397137676	0.022409677036888717	0.5082683675879991	0.19666666666666666	0.9803921568627452	0.03614457831325301	0.9803921568627452															366.0	1582990052.703202
0	80	2	300						1.1733333333333331	0.86	2.1566666666666667	PhylogicNDT	all		2.0			1.0	0.9762947107929816	0.10098243858962502	0.6369005433498701	0.7466666666666667	0.4705882352941176	0.8032128514056225	0.4705882352941176															120.0	1590335628.0878327
0	80	2	300	47.0	47.0				1.1733333333333331	0.86	2.1566666666666667	tracksigfreq	all	21.0	1.0			0.6666666666666666	0.654227973569433	0.06372279215419775	0.5	0.83	0.0	1.0	0.0	0.026640966355506092	0.01578780522343489	0.82	0.9076923076923076	0.5	0.9333333333333332	0.375	0.82	0.0011833923966086954	0.0011833923966086954	0.0	0.0011833923966086954	1.0	1.0	0.084907054901123	1585300383.1187677
0	80	2	300	7.0	7.0				1.1733333333333331	0.86	2.1566666666666667	tracksigfreq	cancertype	6.0	1.0			0.6666666666666666	0.654227973569433	0.06372279215419775	0.5	0.83	0.0	1.0	0.0	0.02759067206131073	0.011961212949180748	0.9966666666666668	0.9846153846153848	0.6666666666666666	1.0	0.8	0.8533333333333334	0.0006613186510875392	0.0006613186510875392	0.0	0.0006613186510875392	1.0	1.0	0.0177643299102783	1585300383.1187677
0	80	2	300	65.0	3.0				1.1733333333333331	0.86	2.1566666666666667	tracksigfreq	prefit	3.0	1.0			0.6666666666666666	0.654227973569433	0.06372279215419775	0.5	0.83	0.0	1.0	0.0	0.03450338245374532	0.029066466660495238	0.8	0.9692307692307692	0.5	1.0	0.75	0.84	0.001881222286833073	0.001881222286833073	0.0	0.001881222286833073	1.0	1.0	0.117741584777832	1585300383.1187677
0	100	2	300	7.0	7.0				1.0	1.0	2.0	clonesig	cancer_type	6.0	2.0	9.233935614748587	0.04082679239282674	1.0	0.9876919729807389	0.2902823012389811	0.6688432835820896	0.9	0.375	0.9626865671641792	0.375	0.04987201934537033	0.03176769743772704	1.0	0.9846153846153848	0.75	1.0	0.8571428571428571	0.74	0.007145955736112653	0.23439991564805784	0.059241213113118814	0.007145955736112653	0.9266666666666666	0.9266666666666666	25.276655673980713	1582988570.8200915
0	100	2	300	47.0	17.0				1.0	1.0	2.0	clonesig	prefit	11.0	2.0	12.120733389484483	0.25558224457956796	1.0	0.9891217760181388	0.3020544389065887	0.6826026119402986	0.9	0.40625	0.9589552238805972	0.40625	0.04290966453505396	0.035945886311888595	0.9051724137931034	0.8461538461538461	0.75	0.8448275862068966	0.375	0.5666666666666667	0.01557378321933145	0.21612509265461333	0.05440820636551783	0.01557378321933145	0.92	0.92	23.605875968933105	1582988570.8200915
0	100	2	300	47.0	47.0				1.0	1.0	2.0	clonesig	all	21.0	1.0	0.006468055001278117	0.9999869731102696	0.6666666666666666	0.9472313163209776	0.0939450302524162	0.5	0.8933333333333333	0.0	1.0	0.0	0.0421243804299869	0.03599881005146064	0.9261083743842364	0.8153846153846154	0.75	0.8103448275862069	0.3333333333333333	0.55	0.014488427708677087	0.014488427708677087	1.7347234759768067e-18	0.014488427708677087	1.0	1.0	4.7021684646606445	1582988570.8200915
0	100	2	300	47.0	47.0				1.0	1.0	2.0	clonesig	all_nuclonal	21.0	1.0	0.006468055001278117	0.9999869731102696	0.6666666666666666	0.9472313163209776	0.0939450302524162	0.5	0.8933333333333333	0.0	1.0	0.0	0.0421243804299869	0.03599881005146064	0.9261083743842364	0.8153846153846154	0.75	0.8103448275862069	0.3333333333333333	0.55	0.014488427708677087	0.014488427708677087	1.7347234759768067e-18	0.014488427708677087	1.0	1.0	4.676361322402954	1582988570.8200915
0	100	2	300						1.0	1.0	2.0	pyclone	all		30.0			0.6666666666666666	0.9854222439975288	0.4062384234618959	0.7432369402985075	0.91	0.53125	0.9552238805970148	0.53125															515.0	1582988489.5982325
0	100	2	300						1.0	1.0	2.0	sciclone	all		3.0			0.6666666666666666	0.35083241821950906	0.22552682481059985	0.5578358208955223	0.21	1.0	0.11567164179104478	1.0															12.0	1582988492.4285915
0	100	2	300						1.0	1.0	2.0	ccube	all		2.0			1.0	0.97282234565101	0.3554349294555302	0.8071361940298507	0.8766666666666667	0.71875	0.8955223880597015	0.71875															42.0	1582988494.837056
0	100	2	300	47.0	47.0				1.0	1.0	2.0	deconstructsigs	all	21.0												0.06199591824213774	0.068291765863004	0.768472906403941	0.9230769230769232	0.5	0.9655172413793104	0.5714285714285714	0.5	0.047780974955215834	0.047780974955215834	0.0	0.047780974955215834	1.0	1.0	8.249035835266112	1582988497.6163008
0	100	2	300	7.0	7.0				1.0	1.0	2.0	deconstructsigs	cancertype	6.0												0.06063440937616441	0.05624848407548664	0.7857142857142857	0.953846153846154	0.5	1.0	0.8	0.75	0.033711619188805164	0.033711619188805164	0.0	0.033711619188805164	1.0	1.0	0.14130306243896498	1582988497.6163008
0	100	2	300	47.0	47.0				1.0	1.0	2.0	tracksig	all	21.0	1.0			0.6666666666666666	0.9484706233713616	0.0939450302524162	0.5	0.8933333333333333	0.0	1.0	0.0	0.04320739979529997	0.03696427965830408	0.9039408866995072	0.8	0.75	0.7931034482758621	0.3157894736842105	0.5466666666666666	0.0154361171970393	0.0154361171970393	1.7347234759768067e-18	0.0154361171970393	1.0	1.0	0.27251935005188	1585300719.6718278
0	100	2	300	7.0	7.0				1.0	1.0	2.0	tracksig	cancertype	6.0	1.0			0.6666666666666666	0.9484706233713616	0.0939450302524162	0.5	0.8933333333333333	0.0	1.0	0.0	0.04933569410239263	0.0287469031001502	1.0	0.9846153846153848	0.75	1.0	0.8571428571428571	0.7666666666666667	0.009048684216011349	0.009048684216011349	0.0	0.009048684216011349	1.0	1.0	0.0520868301391602	1585300719.6718278
0	100	2	300	65.0	6.0				1.0	1.0	2.0	tracksig	prefit	5.0	1.0			0.6666666666666666	0.9484706233713616	0.0939450302524162	0.5	0.8933333333333333	0.0	1.0	0.0	0.07014753315112553	0.053332818114363335	0.8448275862068967	0.953846153846154	0.625	0.9827586206896552	0.7142857142857143	0.5533333333333333	0.03198061064437208	0.03198061064437208	0.0	0.03198061064437208	1.0	1.0	0.22451901435852106	1585300719.6718278
0	100	2	300	47.0	47.0	2.220446049250313e-16	2.220446049250313e-16	2.220446049250313e-16	1.0	1.0	2.0	palimpsest	all	21.0	2.0			1.0	0.9621929269736634	0.3419324064973584	0.7595615671641791	0.89	0.59375	0.9253731343283582	0.59375	0.08401572093970781	0.07557522630587822	0.7635467980295566	0.9076923076923076	0.5	0.9482758620689656	0.5	0.44666666666666666	0.052784485899981526	0.2893119276479933	0.07954499099348787	0.052784485899981526	0.0	0.87	0.842402458190918	1589825477.349814
0	100	2	300	7.0	7.0	2.220446049250313e-16	2.220446049250313e-16	2.220446049250313e-16	1.0	1.0	2.0	palimpsest	cancertype	6.0	2.0			1.0	0.9621929269736634	0.3419324064973584	0.7595615671641791	0.89	0.59375	0.9253731343283582	0.59375	0.05649578825801036	0.04645526274796288	0.9285714285714286	0.9692307692307692	0.625	1.0	0.8333333333333334	0.6833333333333333	0.030674894842932843	0.2235911316824435	0.06487839300373881	0.030674894842932843	0.87	0.87	0.334651231765747	1589825477.349814
[truncated: 48,893 more rows]
