# Supplementary material for: CloneSig can jointly infer intra-tumor heterogeneity and mutational signature activity in bulk tumor sequencing data
Source: Nat Commun. 2021 Sep 9;12:5352. doi: 10.1038/s41467-021-24992-y (PMC8429716; doi:10.1038/s41467-021-24992-y)
Supplement: Supplementary file 3 — Source Data [file 41467_2021_24992_MOESM3_ESM.zip › Source data/20201011_phylo500_results.csv]

sample	cancer_loc	nb_mut	true_nb_clones	true_purity	perc_dip	var_or_cst	median_depth	fitted_nb_clones	ll_ratio	pval	score1B	score1C	score2A	score2C_auc	score2C_accuracy	score2C_sensitivity	score2C_specificity	score2C_precision	score_sig_1A	score_sig_1B	score_sig_1C_auc	score_sig_1C_accuracy	score_sig_1C_sensitivity	score_sig_1C_specificity	score_sig_1C_precision	score_sig_1D	min_diff_distrib_mut	max_diff_distrib_mut	std_diff_distrib_mut	median_diff_distrib_mut	perc_dist_5	perc_dist_10	runtime	method
2	Liver-HCC	1942	5	0.67	1.0	var	37.0	2.0			0.5	0.9515591754968292	0.4117368663820334	0.8973187278541179	0.9011328527291452	0.925589836660617	0.8690476190476191	0.925589836660617															16572.0	pyclone
2	Liver-HCC	1942	5	0.67	1.0	var	37.0	4.0			0.8333333333333334	0.5656618544030348	0.0011849199487816119	0.5114002679111572	0.5638516992790937	0.9001814882032668	0.1226190476190476	0.9001814882032668															45.0	sciclone
2	Liver-HCC	1942	5	0.67	1.0	var	37.0	2.0			0.5	0.9517473626939724	0.4129434138924095	0.8993874773139746	0.9026776519052524	0.9237749546279492	0.875	0.9237749546279492															370.0	ccube
2	Liver-HCC	1942	5	0.67	1.0	var	37.0	2.0			0.5	0.9525635503979396	0.4178010407564143	0.9008026531846858	0.9026776519052524	0.9147005444646098	0.8869047619047619	0.9147005444646098															1095.0	dpclust
2	Liver-HCC	1942	5	0.67	1.0	var	37.0	2.0			0.5	0.9517919670442844	0.4065254786125173	0.8972895601071644	0.9006179196704428	0.9219600725952812	0.8726190476190476	0.9219600725952812															516.0	phylogicndt
2	Liver-HCC	1942	5	0.67	1.0	var	37.0	2.0	69.15622335231456	7.198748277135935e-11	0.5	0.956640250663295	0.4260370847607633	0.9042617319159968	0.9062821833161688	0.9192377495462796	0.8892857142857142	0.9192377495462796	0.017827596167459842	0.01228867051164575	1.0	0.9692307692307692	0.8571428571428571	0.9661016949152542	0.6666666666666666	0.7245108135942327	0.002993620323783919	0.26044094190669764	0.0753677428486501	0.02934335955682998	0.8089598352214212	0.8089598352214212	87.5378942489624	clonesig
2	Liver-HCC	1942	5	0.67	1.0	var	37.0												0.027408506947406503	0.025288595672501683	0.9166666666666669	0.9846153846153848	0.7142857142857143	1.0	0.8333333333333334	0.7322348094747683	0.00367435036639141	0.388094779655816	0.113794559191206	0.014850612560073584	0.8089598352214212	0.8089598352214212	1.3190507888793899	deconstructsigs
2	Liver-HCC	1942	5	0.67	1.0	var	37.0	2.0			0.5	0.8161205987883556	0.2944815127477947	0.7848532970356927	0.756951596292482	0.5780399274047187	0.9916666666666668	0.5780399274047187	0.02383785208926896	0.014783087430189088	1.0	0.9846153846153848	0.7142857142857143	1.0	0.8333333333333334	0.733264675592173	0.001941662054242954	0.4372015887028309	0.0800914443728802	0.01918135459821091	0.8089598352214212	0.8089598352214212	0.928986549377441	palimpsest
2	Liver-HCC	1942	5	0.67	1.0	var	37.0	1.0			0.3333333333333333	0.7091168797632299	0.0	0.5	0.42	0.0	1.0	0.0	0.01765902958515157	0.01060638964775314	1.0	0.9692307692307692	0.8571428571428571	0.9661016949152542	0.6666666666666666	0.7289473684210527	0.008503801957269186	0.3412335842521101	0.09873332413266599	0.01331009774062375	0.81	0.81	28.43223476409911	tracksig
2	Liver-HCC	1942	5	0.67	1.0	var	37.0	1.0			0.3333333333333333	0.7221319367368374	0.0	0.5	0.4421052631578947	0.0	1.0	0.0	0.017888761367681395	0.010963832661545304	1.0	0.9692307692307692	0.8571428571428571	0.9661016949152542	0.6666666666666666	0.7289473684210527	0.007885062439360935	0.34565049965584194	0.1009392626970598	0.01316268627344852	0.8089473684210526	0.8089473684210526	20.8205771446228	tracksigfreq
10	CNS-Oligo	6775	3	0.9399999999999996	0.9419496430027744	var	63.0																										172800.0	pyclone
10	CNS-Oligo	6775	3	0.9399999999999996	0.9419496430027744	var	63.0	3.0			1.0	0.5750924034675979	0.0069553465168767075	0.5084414004508353	0.5109963099630996	0.4782328281199613	0.5386499727817093	0.4782328281199613															436.0	sciclone
10	CNS-Oligo	6775	3	0.9399999999999996	0.9419496430027744	var	63.0	3.0			1.0	0.9914744740703242	0.6650209147717575	0.9159178198965442	0.9173431734317344	0.8990648178007095	0.9327708219923788	0.8990648178007095															750.0	ccube
10	CNS-Oligo	6775	3	0.9399999999999996	0.9419496430027744	var	63.0	3.0			1.0	0.9933617203804128	0.6644533450097239	0.9159222524140544	0.9170479704797048	0.9026120606256046	0.9292324442025041	0.9026120606256046															3698.0	dpclust
10	CNS-Oligo	6775	3	0.9399999999999996	0.9419496430027744	var	63.0	3.0			1.0	0.9898907749077492	0.6470056653131934	0.9132980265027684	0.912619926199262	0.9213157046114157	0.9052803483941207	0.9213157046114157															3934.0	phylogicndt
10	CNS-Oligo	6775	3	0.9399999999999996	0.9419496430027744	var	63.0	3.0	744.2254859578534	8.059192941973811e-148	1.0	0.993299410048864	0.6992146613715496	0.9284959002285073	0.9295940959409594	0.9155111254434054	0.9414806750136092	0.9155111254434054	0.010817048411585024	0.008258459644543999	1.0	1.0	0.8571428571428571	1.0	0.8571428571428571	0.7331365313653136	0.00045793056420084804	0.3524897401543107	0.09191820234763053	0.00045793056420084804	0.902878228782288	0.902878228782288	327.08363604545593	clonesig
10	CNS-Oligo	6775	3	0.9399999999999996	0.9419496430027744	var	63.0												0.010269149286193716	0.011765413934915044	1.0	1.0	0.8571428571428571	1.0	0.8571428571428571	0.6952029520295203	0.010268930266588929	0.15148243672091888	0.05276981081034079	0.0499139307765728	0.6814760147601476	0.6814760147601476	0.624104738235474	deconstructsigs
10	CNS-Oligo	6775	3	0.9399999999999996	0.9419496430027744	var	63.0	2.0			0.75	0.8802690381237378	0.4934590924698065	0.838946582809872	0.8518081180811808	0.6868752015478877	0.9910179640718564	0.6868752015478877	0.010810057302452452	0.011648145562968285	1.0	1.0	0.8571428571428571	1.0	0.8571428571428571	0.6999261992619926	0.015421728840088966	0.22819888519353584	0.07335917408812953	0.0172413457048608	0.7132103321033211	0.8521033210332103	1.95094919204712	palimpsest
10	CNS-Oligo	6775	3	0.9399999999999996	0.9419496430027744	var	63.0	4.0			0.75	0.9554894647796324	0.6252902047436321	0.9077326650000148	0.9049253731343284	0.945501451144792	0.8699638788552375	0.945501451144792	0.01055580023328696	0.009252560572987586	1.0	1.0	0.8571428571428571	1.0	0.8571428571428571	0.7250746268656716	0.0014891761730786435	0.3226977565498436	0.12765774736335386	0.08892179862886608	0.4570149253731343	0.5913432835820895	4.53970083793004	tracksig
10	CNS-Oligo	6775	3	0.9399999999999996	0.9419496430027744	var	63.0	3.0			1.0	0.8798817774890051	0.32068491932983184	0.8002017355663007	0.7865671641791044	0.9411764705882352	0.6592270005443658	0.9411764705882352	0.011182506860328328	0.007854333107234945	1.0	1.0	0.8571428571428571	1.0	0.8571428571428571	0.7250746268656716	0.001576533744625075	0.3207940528617652	0.10521818213013984	0.053784161071575236	0.4225373134328359	0.5937313432835821	4.68968129952749	tracksigfreq
11	Breast	2138	4	0.6599999999999999	0.7726198964463098	cst	33.0	2.0			0.6	0.9657858838135742	0.6665905688975364	0.9198158487608972	0.939195509822264	0.8835341365461847	0.9560975609756096	0.8835341365461847															28501.0	pyclone
11	Breast	2138	4	0.6599999999999999	0.7726198964463098	cst	33.0	3.0			0.8	0.44969322419478697	0.024764659765701125	0.5290711626995788	0.4115996258185221	0.748995983935743	0.30914634146341463	0.748995983935743															131.0	sciclone
11	Breast	2138	4	0.6599999999999999	0.7726198964463098	cst	33.0	2.0			0.6	0.9610193190121932	0.6666085904668314	0.9106376726417866	0.9401309635173059	0.8554216867469879	0.9658536585365852	0.8554216867469879															428.0	ccube
11	Breast	2138	4	0.6599999999999999	0.7726198964463098	cst	33.0	2.0			0.6	0.9293567245573984	0.683217850267214	0.9009758546380644	0.9424695977549112	0.8232931726907631	0.9786585365853658	0.8232931726907631															1361.0	dpclust
11	Breast	2138	4	0.6599999999999999	0.7726198964463098	cst	33.0	2.0			0.6	0.9604069223573434	0.6772477247949863	0.9031626506024096	0.941534144059869	0.8313253012048193	0.975	0.8313253012048193															692.0	phylogicndt
11	Breast	2138	4	0.6599999999999999	0.7726198964463098	cst	33.0	2.0	23.21383012560909	0.03563986000244323	0.6	0.968924174645418	0.6626285958038677	0.915226760701342	0.9396632366697848	0.8694779116465864	0.9609756097560976	0.8694779116465864	0.02165600480076257	0.009788239797686879	0.9866666666666666	0.9384615384615383	0.8333333333333334	0.9333333333333332	0.5	0.6384471468662302	0.003467930216486281	0.01631738869184074	0.005427622189030371	0.003467930216486281	1.0	1.0	7140.911681652069	clonesig
11	Breast	2138	4	0.6599999999999999	0.7726198964463098	cst	33.0												0.034310983710037546	0.02581489874540137	0.8	0.9692307692307692	0.5	1.0	0.75	0.6562207670720299	0.013978524191627371	0.013978524191627371	0.0	0.013978524191627371	1.0	1.0	0.5613510608673101	deconstructsigs
11	Breast	2138	4	0.6599999999999999	0.7726198964463098	cst	33.0	2.0			0.6	0.8946139407129043	0.6229050536334894	0.8367029091977667	0.9200187090739008	0.6807228915662651	0.9926829268292684	0.6807228915662651	0.03065358007150493	0.024061033468675358	0.79	0.953846153846154	0.5	0.9833333333333332	0.6	0.6379794200187091	0.01418958453641761	0.025844152753152	0.004317221406970555	0.01418958453641761	1.0	1.0	0.985730171203613	palimpsest
11	Breast	2138	4	0.6599999999999999	0.7726198964463098	cst	33.0	1.0			0.4	0.7534647991777029	0.014225093542831385	0.5	0.7628571428571429	0.0	1.0	0.0	0.02176678331893475	0.009668511976474852	0.98	0.9384615384615383	0.8333333333333334	0.9333333333333332	0.5	0.6542857142857142	0.002322204277036444	0.002322204277036444	0.0	0.002322204277036444	1.0	1.0	1.15247027476629	tracksig
11	Breast	2138	4	0.6599999999999999	0.7726198964463098	cst	33.0	1.0			0.4	0.6227415206736311	0.016128668118629858	0.5	0.7804761904761904	0.0	1.0	0.0	0.02148981391551101	0.009148800750789658	0.9866666666666666	0.953846153846154	0.8333333333333334	0.95	0.5555555555555556	0.6542857142857142	0.0020646775001550433	0.0020646775001550433	0.0	0.0020646775001550433	1.0	1.0	32.5503745079041	tracksigfreq
11	Breast	2138	4	0.6599999999999999	0.7726198964463098	var	33.0	2.0			0.6	0.9657858838135742	0.6665905688975364	0.9198158487608972	0.939195509822264	0.8835341365461847	0.9560975609756096	0.8835341365461847															28501.0	pyclone
11	Breast	2138	4	0.6599999999999999	0.7726198964463098	var	33.0	3.0			0.8	0.44969322419478697	0.024764659765701125	0.5290711626995788	0.4115996258185221	0.748995983935743	0.30914634146341463	0.748995983935743															131.0	sciclone
11	Breast	2138	4	0.6599999999999999	0.7726198964463098	var	33.0	2.0			0.6	0.9610193190121932	0.6666085904668314	0.9106376726417866	0.9401309635173059	0.8554216867469879	0.9658536585365852	0.8554216867469879															428.0	ccube
11	Breast	2138	4	0.6599999999999999	0.7726198964463098	var	33.0	2.0			0.6	0.9293567245573984	0.683217850267214	0.9009758546380644	0.9424695977549112	0.8232931726907631	0.9786585365853658	0.8232931726907631															1361.0	dpclust
11	Breast	2138	4	0.6599999999999999	0.7726198964463098	var	33.0	2.0			0.6	0.9604069223573434	0.6772477247949863	0.9031626506024096	0.941534144059869	0.8313253012048193	0.975	0.8313253012048193															692.0	phylogicndt
11	Breast	2138	4	0.6599999999999999	0.7726198964463098	var	33.0	2.0	73.75665220448354	1.2987473707645729e-10	0.6	0.9686970881228064	0.6870181226172372	0.9229907434616512	0.9462114125350796	0.8795180722891566	0.9664634146341464	0.8795180722891566	0.017507359553822318	0.010043317768721556	1.0	0.9384615384615383	0.8333333333333334	0.9333333333333332	0.5	0.6379794200187091	0.002438689705486108	0.2712685083715638	0.050946053555997364	0.002438689705486108	0.9448082319925164	0.9476145930776426	10979.340826034546	clonesig
11	Breast	2138	4	0.6599999999999999	0.7726198964463098	var	33.0												0.01886365182537561	0.01104557289963467	0.9	0.9846153846153848	0.6666666666666666	1.0	0.8	0.6548175865294668	0.01774342042627397	0.17022469760293926	0.05025961564368644	0.01774342042627397	0.872310570626754	0.872310570626754	1.00487804412842	deconstructsigs
11	Breast	2138	4	0.6599999999999999	0.7726198964463098	var	33.0	2.0			0.6	0.8946139407129043	0.6229050536334894	0.8367029091977667	0.9200187090739008	0.6807228915662651	0.9926829268292684	0.6807228915662651	0.0328974006357934	0.024259283865237687	1.0	0.9846153846153848	0.6666666666666666	1.0	0.8	0.6356407857811038	0.012963320442249793	0.3945700060093152	0.09134471413800624	0.012963320442249793	0.9195509822263798	0.9200187090739008	0.986413717269897	palimpsest
11	Breast	2138	4	0.6599999999999999	0.7726198964463098	var	33.0	2.0			0.6	0.9305855745629186	0.6632100344627397	0.87265165531038	0.9323809523809524	0.7590361445783133	0.9862671660424468	0.7590361445783133	0.017852540911169806	0.00973499569827965	1.0	0.9384615384615383	0.8333333333333334	0.9333333333333332	0.5	0.63	0.004215691776389807	0.2418219503343879	0.08340201298814294	0.004215691776389807	0.670952380952381	0.7571428571428571	1.09787563085556	tracksig
11	Breast	2138	4	0.6599999999999999	0.7726198964463098	var	33.0	1.0			0.4	0.6255595023245759	0.01616765770585725	0.5	0.7809523809523811	0.0	1.0	0.0	0.017393638991832855	0.010215704509346321	1.0	0.9384615384615383	0.8333333333333334	0.9333333333333332	0.5	0.63	0.01810342344278182	0.17191028884366033	0.05093447978435919	0.01810342344278182	0.8709523809523809	0.8709523809523809	31.9544584751129	tracksigfreq
12	Prost-AdenoCA	5973	5	0.6399999999999999	0.9959188212507596	cst	49.0																										172801.0	pyclone
12	Prost-AdenoCA	5973	5	0.6399999999999999	0.9959188212507596	cst	49.0	4.0			0.8333333333333334	0.5207719545612518	0.0002699683266225449	0.5089865358522075	0.5658797923991294	0.7522388059701492	0.2657342657342657	0.7522388059701492															505.0	sciclone
12	Prost-AdenoCA	5973	5	0.6399999999999999	0.9959188212507596	cst	49.0	3.0			0.6666666666666666	0.96298670253739	0.4047726899444841	0.7994057248721429	0.7967520508956973	0.7880597014925373	0.8107517482517482	0.7880597014925373															1188.0	ccube
12	Prost-AdenoCA	5973	5	0.6399999999999999	0.9959188212507596	cst	49.0	2.0			0.5	0.9135113095910858	0.1564444525968056	0.7702575409664962	0.7204085049388916	0.557123473541384	0.9833916083916084	0.557123473541384															3329.0	dpclust
12	Prost-AdenoCA	5973	5	0.6399999999999999	0.9959188212507596	cst	49.0	2.0			0.5	0.9152486187845305	0.4597708568821686	0.7773131719027241	0.7291143478988783	0.5712347354138398	0.9833916083916084	0.5712347354138398															2636.0	phylogicndt
12	Prost-AdenoCA	5973	5	0.6399999999999999	0.9959188212507596	cst	49.0	3.0	16.85698467308248	0.4422545809585934	0.6666666666666666	0.9371213848188258	0.4317916990046116	0.8034723671850538	0.7749874434957308	0.6816824966078697	0.9252622377622378	0.6816824966078697	0.01187337095708554	0.004492554485777253	1.0	0.9846153846153848	0.8333333333333334	0.9833333333333332	0.7142857142857143	0.7917294491880127	0.0004069366292892562	0.0035032578985713107	0.0009388169160212547	0.0018756405232932536	1.0	1.0	1673.8377919197085	clonesig
12	Prost-AdenoCA	5973	5	0.6399999999999999	0.9959188212507596	cst	49.0												0.012518232253821758	0.007159565072654479	0.9	0.9846153846153848	0.6666666666666666	1.0	0.8	0.7980914113510799	0.000352650582457148	0.000352650582457148	0.0	0.000352650582457148	1.0	1.0	0.891914129257202	deconstructsigs
12	Prost-AdenoCA	5973	5	0.6399999999999999	0.9959188212507596	cst	49.0	2.0			0.5	0.9210299191518933	0.4596247890571587	0.7588130153428662	0.7038339193035326	0.5237449118046132	0.9938811188811189	0.5237449118046132	0.02126944251482037	0.02250075059395598	0.9	0.9846153846153848	0.6666666666666666	1.0	0.8	0.7984262514649255	0.0007815774779998952	0.0009876206623753436	9.654115770027722e-05	0.0009876206623753436	1.0	1.0	1.6573591232299798	palimpsest
12	Prost-AdenoCA	5973	5	0.6399999999999999	0.9959188212507596	cst	49.0	1.0			0.3333333333333333	0.7252872472563141	0.0	0.5	0.3764406779661017	0.0	1.0	0.0	0.011788228611928254	0.004962084261571768	1.0	0.9846153846153848	0.8333333333333334	0.9833333333333332	0.7142857142857143	0.7955932203389829	0.0001732898283465234	0.0001732898283465234	0.0	0.0001732898283465234	1.0	1.0	17.6648261070251	tracksig
12	Prost-AdenoCA	5973	5	0.6399999999999999	0.9959188212507596	cst	49.0	2.0			0.5	0.7684293514850855	0.3156963008644509	0.7530596825654965	0.7155932203389831	0.5861018826135105	0.9200174825174824	0.5861018826135105	0.011854160723581048	0.004848544690146161	1.0	0.9846153846153848	0.8333333333333334	0.9833333333333332	0.7142857142857143	0.7955932203389829	0.0001530734277761514	0.00031712796276339716	7.933200507045415e-05	0.00031712796276339716	1.0	1.0	9.39034098784129	tracksigfreq
12	Prost-AdenoCA	5973	5	0.6399999999999999	0.9959188212507596	var	49.0																										172801.0	pyclone
12	Prost-AdenoCA	5973	5	0.6399999999999999	0.9959188212507596	var	49.0	4.0			0.8333333333333334	0.5207719545612518	0.0002699683266225449	0.5089865358522075	0.5658797923991294	0.7522388059701492	0.2657342657342657	0.7522388059701492															505.0	sciclone
12	Prost-AdenoCA	5973	5	0.6399999999999999	0.9959188212507596	var	49.0	3.0			0.6666666666666666	0.96298670253739	0.4047726899444841	0.7994057248721429	0.7967520508956973	0.7880597014925373	0.8107517482517482	0.7880597014925373															1188.0	ccube
12	Prost-AdenoCA	5973	5	0.6399999999999999	0.9959188212507596	var	49.0	2.0			0.5	0.9135113095910858	0.1564444525968056	0.7702575409664962	0.7204085049388916	0.557123473541384	0.9833916083916084	0.557123473541384															3329.0	dpclust
12	Prost-AdenoCA	5973	5	0.6399999999999999	0.9959188212507596	var	49.0	2.0			0.5	0.9152486187845305	0.4597708568821686	0.7773131719027241	0.7291143478988783	0.5712347354138398	0.9833916083916084	0.5712347354138398															2636.0	phylogicndt
12	Prost-AdenoCA	5973	5	0.6399999999999999	0.9959188212507596	var	49.0	3.0	221.9936663235857	6.860377791940862e-38	0.6666666666666666	0.9760072216280792	0.4304201716633067	0.8244657394843964	0.8325799430771806	0.8591587516960651	0.7897727272727273	0.8591587516960651	0.013616207107767984	0.005605168512640975	1.0	1.0	0.8333333333333334	1.0	0.8333333333333334	0.6912774150343212	0.0006388169218394246	0.6192901727541833	0.22337452693952384	0.015784254636710182	0.7125397622635191	0.7125397622635191	1447.8420469760895	clonesig
12	Prost-AdenoCA	5973	5	0.6399999999999999	0.9959188212507596	var	49.0												0.013909615091026522	0.0036382698586979374	1.0	1.0	0.8333333333333334	1.0	0.8333333333333334	0.7190691444835091	0.016451226066876434	0.3917406521170258	0.14404002441008212	0.04160775975619024	0.6279926335174953	0.6279926335174953	0.948413610458374	deconstructsigs
12	Prost-AdenoCA	5973	5	0.6399999999999999	0.9959188212507596	var	49.0	2.0			0.5	0.9210299191518933	0.4596247890571587	0.7588130153428662	0.7038339193035326	0.5237449118046132	0.9938811188811189	0.5237449118046132	0.01404056422222585	0.007011857533267509	1.0	1.0	0.8333333333333334	1.0	0.8333333333333334	0.7197388247112004	0.015947557917176614	0.4332912679989611	0.1278576085056775	0.048267663554868334	0.6279926335174953	0.6279926335174953	1.6351995468139602	palimpsest
12	Prost-AdenoCA	5973	5	0.6399999999999999	0.9959188212507596	var	49.0	3.0			0.6666666666666666	0.8879339428336793	0.3468463568581168	0.7945640216280411	0.7954237288135593	0.7980429464528405	0.7910850968032418	0.7980429464528405	0.013836695823121256	0.005398006074715812	1.0	0.9846153846153848	0.8333333333333334	0.9833333333333332	0.7142857142857143	0.7	0.008414408762731695	0.4566373068219723	0.14963881199632093	0.11924778645374713	0.4138983050847458	0.4966101694915254	19.16622007687889	tracksig
12	Prost-AdenoCA	5973	5	0.6399999999999999	0.9959188212507596	var	49.0	2.0			0.5	0.7708292518932349	0.33481869037607265	0.7457208489185234	0.7010169491525424	0.5465116279069767	0.9449300699300699	0.5465116279069767	0.013767879547986523	0.005633253412509954	1.0	0.9846153846153848	0.8333333333333334	0.9833333333333332	0.7142857142857143	0.7	0.022190870002486096	0.4402786334104465	0.1394609952403621	0.055888015370601285	0.4974576271186441	0.628135593220339	9.36682816346486	tracksigfreq
13	Lymph-CLL	5750	5	0.59	1.0	cst	43.0																										172800.0	pyclone
13	Lymph-CLL	5750	5	0.59	1.0	cst	43.0	2.0			0.5	0.4824877487931466	5.3372698113141856e-05	0.4942962643066681	0.4650434782608696	0.2619709607661415	0.7266215678471946	0.2619709607661415															755.0	sciclone
13	Lymph-CLL	5750	5	0.59	1.0	cst	43.0	3.0			0.6666666666666666	0.9113132682076824	0.3362041684121781	0.8113171409812011	0.8017391304347826	0.7352486870559158	0.8873855949064863	0.7352486870559158															930.0	ccube
13	Lymph-CLL	5750	5	0.59	1.0	cst	43.0	3.0			0.6666666666666666	0.8742450131881221	0.2339523516910848	0.6592503658147851	0.6975652173913044	0.9635464936669756	0.3549542379625945	0.9635464936669756															3642.0	dpclust
13	Lymph-CLL	5750	5	0.59	1.0	cst	43.0	3.0			0.6666666666666666	0.94384	0.34147855464816024	0.8018397013933478	0.7895652173913044	0.7043558850787767	0.8993235177079189	0.7043558850787767															4015.0	phylogicndt
13	Lymph-CLL	5750	5	0.59	1.0	cst	43.0	3.0	9.232139209401794	0.4240638182337356	0.6666666666666666	0.9115080971205736	0.3333320710812558	0.8076938443418291	0.7982608695652174	0.7327772628977448	0.8826104257859132	0.7327772628977448	0.015688282186281852	0.004520970571232992	1.0	1.0	0.8	1.0	0.8	0.6092173913043478	0.0004906491719016691	0.006801858247194814	0.001891952620950437	0.0004906491719016691	1.0	1.0	757.5748682022095	clonesig
13	Lymph-CLL	5750	5	0.59	1.0	cst	43.0												0.015543743351774972	0.004152919456259446	1.0	1.0	0.8	1.0	0.8	0.6102608695652174	0.0003040767717261693	0.0003040767717261693	0.0	0.0003040767717261693	1.0	1.0	0.13895773887634302	deconstructsigs
13	Lymph-CLL	5750	5	0.59	1.0	cst	43.0	2.0			0.5	0.8601680508240845	0.2687878861404929	0.6893415899356095	0.6514782608695652	0.3886314488724128	0.9900517309988062	0.3886314488724128	0.015537741156999732	0.003350440715369128	1.0	1.0	0.8	1.0	0.8	0.6121739130434782	0.00036954315072113	0.0010868872686891071	0.0002986627098756957	0.00036954315072113	1.0	1.0	1.03336906433105	palimpsest
13	Lymph-CLL	5750	5	0.59	1.0	cst	43.0	1.0			0.3333333333333333	0.7613681191248078	0.0	0.5	0.4324561403508772	0.0	1.0	0.0	0.015709959356292012	0.004316108287103813	1.0	1.0	0.8	1.0	0.8	0.616140350877193	0.00031908022350368714	0.00031908022350368714	0.0	0.00031908022350368714	1.0	1.0	6.184230534235637	tracksig
13	Lymph-CLL	5750	5	0.59	1.0	cst	43.0	2.0			0.5	0.7384284802179807	0.215073285174908	0.7514055746437219	0.7426315789473684	0.6776418940106617	0.8251692552767822	0.6776418940106617	0.015787316847511168	0.004888517716482229	1.0	1.0	0.8	1.0	0.8	0.616140350877193	0.00040711496757306337	0.0008994852324083481	0.0002443216513120324	0.0008994852324083481	1.0	1.0	1.64396434227626	tracksigfreq
14	Breast	5518	1	0.5399999999999999	0.7784033937848047	cst	34.0	82.0			0.0	0.9846441798535241	0.031837049205630005		0.9296846683581008	0.0	0.9296846683581008	0.0															130433.0	pyclone
14	Breast	5518	1	0.5399999999999999	0.7784033937848047	cst	34.0	2.0			0.5	0.2784447624613955	0.0		0.013591881116346502	0.0	0.013591881116346502	0.0															652.0	sciclone
14	Breast	5518	1	0.5399999999999999	0.7784033937848047	cst	34.0	1.0			1.0	1.0	1.0		1.0	0.0	1.0	0.0															188.0	ccube
14	Breast	5518	1	0.5399999999999999	0.7784033937848047	cst	34.0	1.0			1.0	0.9686888454011742	1.0		1.0	0.0	1.0	0.0															3544.0	dpclust
14	Breast	5518	1	0.5399999999999999	0.7784033937848047	cst	34.0	1.0			1.0	1.0	1.0		1.0	0.0	1.0	0.0															3449.0	phylogicndt
14	Breast	5518	1	0.5399999999999999	0.7784033937848047	cst	34.0	1.0	0.01484473810705822	0.9999999999999948	1.0	0.99999	1.0		1.0	0.0	1.0	0.0	0.012742574200986923	0.004250516982439872	1.0	0.7538461538461538	0.19047619047619047	1.0	0.8	0.8876404494382022	9.710717101263364e-05	9.710717101263364e-05	0.0	9.710717101263364e-05	1.0	1.0	232.2411093711853	clonesig
14	Breast	5518	1	0.5399999999999999	0.7784033937848047	cst	34.0												0.013146160549912779	0.004214661845676161	0.6	0.7538461538461538	0.19047619047619047	1.0	0.8	0.8874592243566509	0.0001319290770932513	0.0001319290770932513	0.0	0.0001319290770932513	1.0	1.0	3.73291516304016	deconstructsigs
14	Breast	5518	1	0.5399999999999999	0.7784033937848047	cst	34.0	2.0			0.5	0.9726581796263658	0.1303000467282025		0.9954693729612178	0.0	0.9954693729612178	0.0	0.016289037287956987	0.01248030145191104	0.625	0.7384615384615385	0.14285714285714285	1.0	0.75	0.8860094237042406	0.0003055529892358466	0.02738963119701554	0.0018188930641556194	0.0003055529892358466	1.0	1.0	2.58077192306519	palimpsest
14	Breast	5518	1	0.5399999999999999	0.7784033937848047	cst	34.0	1.0			1.0	0.958102814230934	1.0		1.0	0.0	1.0	0.0	0.012757568625958171	0.004085901388735132	1.0	0.7538461538461538	0.19047619047619047	1.0	0.8	0.888	9.487882595149433e-05	9.487882595149433e-05	0.0	9.487882595149433e-05	1.0	1.0	18.6779134909312	tracksig
14	Breast	5518	1	0.5399999999999999	0.7784033937848047	cst	34.0	1.0			1.0	0.5910332138558881	1.0		1.0	0.0	1.0	0.0	0.012738317454123156	0.003873598559395905	1.0	0.7538461538461538	0.19047619047619047	1.0	0.8	0.888	8.840485412009436e-05	8.840485412009436e-05	0.0	8.840485412009436e-05	1.0	1.0	10.358958387374901	tracksigfreq
14	Breast	5518	1	0.5399999999999999	0.7784033937848047	var	34.0	82.0			0.0	0.9846441798535241	0.031837049205630005		0.9296846683581008	0.0	0.9296846683581008	0.0															130433.0	pyclone
14	Breast	5518	1	0.5399999999999999	0.7784033937848047	var	34.0	2.0			0.5	0.2784447624613955	0.0		0.013591881116346502	0.0	0.013591881116346502	0.0															652.0	sciclone
14	Breast	5518	1	0.5399999999999999	0.7784033937848047	var	34.0	1.0			1.0	1.0	1.0		1.0	0.0	1.0	0.0															188.0	ccube
14	Breast	5518	1	0.5399999999999999	0.7784033937848047	var	34.0	1.0			1.0	0.9686888454011742	1.0		1.0	0.0	1.0	0.0															3544.0	dpclust
14	Breast	5518	1	0.5399999999999999	0.7784033937848047	var	34.0	1.0			1.0	1.0	1.0		1.0	0.0	1.0	0.0															3449.0	phylogicndt
14	Breast	5518	1	0.5399999999999999	0.7784033937848047	var	34.0	1.0	0.014880234448355624	0.9999999999999948	1.0	0.99999	1.0		1.0	0.0	1.0	0.0	0.011016707434910223	0.005347283043471159	1.0	0.7538461538461538	0.19047619047619047	1.0	0.8	0.8865530989488946	0.00023184474984272446	0.00023184474984272446	0.0	0.00023184474984272446	1.0	1.0	211.559095621109	clonesig
14	Breast	5518	1	0.5399999999999999	0.7784033937848047	var	34.0												0.012549358594500971	0.008059474946113004	0.575	0.7384615384615385	0.14285714285714285	1.0	0.75	0.8865530989488946	0.0004333375006304596	0.0004333375006304596	0.0	0.0004333375006304596	1.0	1.0	4.03335046768188	deconstructsigs
14	Breast	5518	1	0.5399999999999999	0.7784033937848047	var	34.0	2.0			0.5	0.9726581796263658	0.1303000467282025		0.9954693729612178	0.0	0.9954693729612178	0.0	0.012254037528413936	0.007253400883658112	0.625	0.7384615384615385	0.14285714285714285	1.0	0.75	0.8856469735411381	0.00036996622453666633	0.0583581961872679	0.0038943318828394244	0.00036996622453666633	0.9954693729612178	1.0	2.55310916900635	palimpsest
14	Breast	5518	1	0.5399999999999999	0.7784033937848047	var	34.0	1.0			1.0	0.958102814230934	1.0		1.0	0.0	1.0	0.0	0.01108770423056505	0.005584973417367835	1.0	0.7538461538461538	0.19047619047619047	1.0	0.8	0.8865454545454545	0.00025402328178358857	0.00025402328178358857	0.0	0.00025402328178358857	1.0	1.0	19.07048416535061	tracksig
14	Breast	5518	1	0.5399999999999999	0.7784033937848047	var	34.0	1.0			1.0	0.5896366649412255	1.0		1.0	0.0	1.0	0.0	0.011097394667337971	0.00563065297578789	1.0	0.7538461538461538	0.19047619047619047	1.0	0.8	0.8865454545454545	0.00025600377267887003	0.00025600377267887003	0.0	0.00025600377267887003	1.0	1.0	9.817485896746321	tracksigfreq
15	Panc-Endocrine	5000	3	0.61	0.912611029326188	cst	59.0																										19236.0	pyclone
15	Panc-Endocrine	5000	3	0.61	0.912611029326188	cst	59.0	2.0			0.75	0.5011919558408169	0.02203955429555897	0.5301203096229822	0.5556	0.4514792899408284	0.6087613293051359	0.4514792899408284															336.0	sciclone
15	Panc-Endocrine	5000	3	0.61	0.912611029326188	cst	59.0	2.0			0.75	0.9771390347396308	0.9156897151588042	0.9861581365415899	0.988	0.9804733727810652	0.9918429003021147	0.9804733727810652															917.0	ccube
15	Panc-Endocrine	5000	3	0.61	0.912611029326188	cst	59.0	2.0			0.75	0.9666726262230922	0.9139369637953976	0.98512576199074	0.9874	0.9781065088757396	0.9921450151057402	0.9781065088757396															3039.0	dpclust
15	Panc-Endocrine	5000	3	0.61	0.912611029326188	cst	59.0	2.0			0.75	0.976174	0.9172770013862964	0.9852830762080121	0.9878	0.9775147928994082	0.9930513595166164	0.9775147928994082															3201.0	phylogicndt
15	Panc-Endocrine	5000	3	0.61	0.912611029326188	cst	59.0	2.0	8.167987781722331	0.6719608874872555	0.75	0.972849005962622	0.9083665157631616	0.985245535315254	0.9866	0.9810650887573964	0.9894259818731118	0.9810650887573964	0.01146884294666317	0.0053119413259200285	1.0	0.9846153846153848	0.8333333333333334	0.9833333333333332	0.7142857142857143	0.7448	0.0002876594706797686	0.00045127788429810684	7.742973087368667e-05	0.0002876594706797686	1.0	1.0	453.67456316947937	clonesig
15	Panc-Endocrine	5000	3	0.61	0.912611029326188	cst	59.0												0.014808116114900372	0.011365413232164962	0.9	0.9384615384615383	0.16666666666666666	1.0	0.5	0.7414	0.0010003803681181145	0.0010003803681181145	0.0	0.0010003803681181145	1.0	1.0	1.21296000480652	deconstructsigs
15	Panc-Endocrine	5000	3	0.61	0.912611029326188	cst	59.0	2.0			0.75	0.9612339451557556	0.8969375779798804	0.981260837698207	0.9842	0.972189349112426	0.9903323262839879	0.972189349112426	0.03285801739441877	0.0350215801873664	1.0	0.9846153846153848	0.6666666666666666	1.0	0.8	0.737	0.0017441379019577095	0.003012240872054761	0.0005985325117989462	0.0017441379019577095	1.0	1.0	1.45673489570618	palimpsest
15	Panc-Endocrine	5000	3	0.61	0.912611029326188	cst	59.0	1.0			0.5	0.6416489921434849	0.0058730171689089965	0.5	0.662	0.0	1.0	0.0	0.011446246913760873	0.005578460729788818	1.0	0.9846153846153848	0.8333333333333334	0.9833333333333332	0.7142857142857143	0.7432	0.00023984092530449086	0.00023984092530449086	0.0	0.00023984092530449086	1.0	1.0	7.6061637957890795	tracksig
15	Panc-Endocrine	5000	3	0.61	0.912611029326188	cst	59.0	2.0			0.75	0.74345873142393	0.7352166174349538	0.9453958776524428	0.944	0.9497041420118344	0.9410876132930514	0.9497041420118344	0.011453794925882029	0.0056730085993695395	1.0	0.9846153846153848	0.8333333333333334	0.9833333333333332	0.7142857142857143	0.7432	0.00039976778158712367	0.0004347373856290471	1.6565408163305073e-05	0.00039976778158712367	1.0	1.0	3.34005864858627	tracksigfreq
16	Panc-AdenoCA	2053	2	0.33999999999999986	0.7233900485494872	cst	45.0	2.0			1.0	0.9768762316109576	0.5721024811175085	0.8417671420460238	0.9595713589868484	0.7025316455696202	0.9810026385224274	0.7025316455696202															50058.0	pyclone
16	Panc-AdenoCA	2053	2	0.33999999999999986	0.7233900485494872	cst	45.0	2.0			1.0	0.2288431772745237	0.013793009448823128	0.5334040279215789	0.6473453482708232	0.3987341772151899	0.6680738786279683	0.3987341772151899															122.0	sciclone
16	Panc-AdenoCA	2053	2	0.33999999999999986	0.7233900485494872	cst	45.0	1.0			0.6666666666666666	0.9070910948302894	0.0453585532080605	0.5	0.9230394544568924	0.0	1.0	0.0															25.0	ccube
16	Panc-AdenoCA	2053	2	0.33999999999999986	0.7233900485494872	cst	45.0	2.0			1.0	0.8772696345284402	0.2947821347711124	0.5759493670886076	0.9347296639064784	0.1518987341772152	1.0	0.1518987341772152															1486.0	dpclust
16	Panc-AdenoCA	2053	2	0.33999999999999986	0.7233900485494872	cst	45.0	2.0			1.0	0.9775986361422307	0.6105558946808299	0.8254183227013127	0.9615197272284458	0.6645569620253164	0.9862796833773088	0.6645569620253164															912.0	phylogicndt
16	Panc-AdenoCA	2053	2	0.33999999999999986	0.7233900485494872	cst	45.0	3.0	4.424487290150863	0.9997607397751094	0.6666666666666666	0.9609412455688994	0.3441425308126733	0.7344226979726797	0.9006332196785193	0.5379746835443038	0.9308707124010556	0.5379746835443038	0.026110530279964364	0.010475497264455598	1.0	0.9846153846153848	0.8571428571428571	0.9830508474576272	0.75	0.8061373599610326	0.0007193722919467407	0.3959893466627237	0.09369389420785018	0.0012211463919753474	0.9400876765708721	0.9400876765708721	491.0388991832733	clonesig
16	Panc-AdenoCA	2053	2	0.33999999999999986	0.7233900485494872	cst	45.0												0.038976348822159584	0.038958378060761766	0.6610169491525423	0.9230769230769232	0.2857142857142857	0.9830508474576272	0.5	0.6829030686799805	0.0034745097101505085	0.0034745097101505085	0.0	0.0034745097101505085	1.0	1.0	2.7255282402038596	deconstructsigs
16	Panc-AdenoCA	2053	2	0.33999999999999986	0.7233900485494872	cst	45.0	2.0			1.0	0.904089528599673	0.4954109024690488	0.6922464179553122	0.9512907939600584	0.3860759493670886	0.9984168865435356	0.3860759493670886	0.09153887770348093	0.10191282207043356	0.8333333333333333	0.953846153846154	0.42857142857142855	1.0	0.75	0.75840233804189	0.003051031904499513	0.008323366660328624	0.0009162656515035439	0.003051031904499513	1.0	1.0	1.13275599479675	palimpsest
16	Panc-AdenoCA	2053	2	0.33999999999999986	0.7233900485494872	cst	45.0	1.0			0.6666666666666666	0.907656194379074	0.04515660342053068	0.5	0.921	0.0	1.0	0.0	0.02713048416901429	0.010459459784302804	1.0	0.9846153846153848	0.8571428571428571	0.9830508474576272	0.75	0.8320000000000001	0.00016699154822841233	0.00016699154822841233	0.0	0.00016699154822841233	1.0	1.0	34.045481681823695	tracksig
16	Panc-AdenoCA	2053	2	0.33999999999999986	0.7233900485494872	cst	45.0	1.0			0.6666666666666666	0.4043464176541655	0.052069361533385435	0.5	0.9365	0.0	1.0	0.0	0.025693201965487963	0.010151533373915115	1.0	0.9846153846153848	0.8571428571428571	0.9830508474576272	0.75	0.8320000000000001	0.00020638589265187251	0.00020638589265187251	0.0	0.00020638589265187251	1.0	1.0	22.3902978897095	tracksigfreq
16	Panc-AdenoCA	2053	2	0.33999999999999986	0.7233900485494872	var	45.0	2.0			1.0	0.9768762316109576	0.5721024811175085	0.8417671420460238	0.9595713589868484	0.7025316455696202	0.9810026385224274	0.7025316455696202															50058.0	pyclone
16	Panc-AdenoCA	2053	2	0.33999999999999986	0.7233900485494872	var	45.0	2.0			1.0	0.2288431772745237	0.013793009448823128	0.5334040279215789	0.6473453482708232	0.3987341772151899	0.6680738786279683	0.3987341772151899															122.0	sciclone
16	Panc-AdenoCA	2053	2	0.33999999999999986	0.7233900485494872	var	45.0	1.0			0.6666666666666666	0.9070910948302894	0.0453585532080605	0.5	0.9230394544568924	0.0	1.0	0.0															25.0	ccube
16	Panc-AdenoCA	2053	2	0.33999999999999986	0.7233900485494872	var	45.0	2.0			1.0	0.8772696345284402	0.2947821347711124	0.5759493670886076	0.9347296639064784	0.1518987341772152	1.0	0.1518987341772152															1486.0	dpclust
16	Panc-AdenoCA	2053	2	0.33999999999999986	0.7233900485494872	var	45.0	2.0			1.0	0.9775986361422307	0.6105558946808299	0.8254183227013127	0.9615197272284458	0.6645569620253164	0.9862796833773088	0.6645569620253164															912.0	phylogicndt
16	Panc-AdenoCA	2053	2	0.33999999999999986	0.7233900485494872	var	45.0	2.0	69.37320632261253	2.3136606324365037e-09	1.0	0.9653950789965888	0.5787976111992571	0.7863899001369359	0.9590842669264492	0.5822784810126582	0.9905013192612138	0.5822784810126582	0.018800506114282863	0.017778708371170526	1.0	1.0	0.8571428571428571	1.0	0.8571428571428571	0.8007793472966391	0.00021233264278230912	0.5866860543630403	0.08429984152522005	0.00021233264278230912	0.9142717973697028	0.9590842669264492	355.05028867721563	clonesig
16	Panc-AdenoCA	2053	2	0.33999999999999986	0.7233900485494872	var	45.0												0.034802579549636184	0.039081002177653035	0.7429378531073446	0.9384615384615383	0.42857142857142855	0.9830508474576272	0.6	0.6902094495859717	0.0028653006702424877	0.3682187283812069	0.09737722351024893	0.0028653006702424877	0.9230394544568924	0.9230394544568924	2.30406379699707	deconstructsigs
16	Panc-AdenoCA	2053	2	0.33999999999999986	0.7233900485494872	var	45.0	2.0			1.0	0.904089528599673	0.4954109024690488	0.6922464179553122	0.9512907939600584	0.3860759493670886	0.9984168865435356	0.3860759493670886	0.051755133025255605	0.042413430299925364	0.9110169491525424	0.9692307692307692	0.5714285714285714	1.0	0.8	0.7613248904042864	0.0025476406847935174	0.3751326073044191	0.07973831749576986	0.0025476406847935174	0.9512907939600584	0.9512907939600584	1.14425086975098	palimpsest
16	Panc-AdenoCA	2053	2	0.33999999999999986	0.7233900485494872	var	45.0	1.0			0.6666666666666666	0.907656194379074	0.04515660342053068	0.5	0.921	0.0	1.0	0.0	0.018868541617978848	0.016160117289339356	1.0	1.0	0.8571428571428571	1.0	0.8571428571428571	0.7979999999999999	0.0008793850441755068	0.34091363531665697	0.09145451735403136	0.0008793850441755068	0.9215	0.9215	35.931182861328104	tracksig
16	Panc-AdenoCA	2053	2	0.33999999999999986	0.7233900485494872	var	45.0	1.0			0.6666666666666666	0.4058088467349152	0.0536781570937994	0.5	0.9395	0.0	1.0	0.0	0.019087131032038976	0.014556793443631009	1.0	1.0	0.8571428571428571	1.0	0.8571428571428571	0.7979999999999999	0.0007387561541893908	0.34386295337275385	0.09147397648590384	0.0007387561541893908	0.923	0.923	22.5707607269287	tracksigfreq
17	Prost-AdenoCA	6243	2	0.7699999999999998	0.90593925216284	cst	39.0																										172800.0	pyclone
17	Prost-AdenoCA	6243	2	0.7699999999999998	0.90593925216284	cst	39.0	1.0			0.6666666666666666	0.44832204564002587	0.0237919146266688	0.5003473423082999	0.7129585135351594	0.09775967413441956	0.9029350104821804	0.09775967413441956															650.0	sciclone
17	Prost-AdenoCA	6243	2	0.7699999999999998	0.90593925216284	cst	39.0	2.0			1.0	0.9877409819642464	0.4992790809751452	0.8304000307420359	0.8867531635431684	0.723693143245078	0.9371069182389936	0.723693143245078															581.0	ccube
17	Prost-AdenoCA	6243	2	0.7699999999999998	0.90593925216284	cst	39.0	2.0			1.0	0.9631874540973164	0.4930086035683932	0.7983866835747864	0.8865929841422393	0.6313645621181263	0.9654088050314464	0.6313645621181263															3376.0	dpclust
17	Prost-AdenoCA	6243	2	0.7699999999999998	0.90593925216284	cst	39.0	2.0			1.0	0.9819237546051578	0.4982860681046009	0.8602272775792354	0.8803459875060067	0.8221317040054311	0.8983228511530398	0.8221317040054311															2763.0	phylogicndt
17	Prost-AdenoCA	6243	2	0.7699999999999998	0.90593925216284	cst	39.0	2.0	14.121510404365836	0.2869596390564914	1.0	0.9896788666999032	0.5029134700291612	0.832671312129868	0.8877142399487425	0.7284453496266123	0.9368972746331236	0.7284453496266123	0.012097370472792971	0.008278718467596837	0.9926108374384236	0.9846153846153848	0.75	1.0	0.8571428571428571	0.7027070318757008	0.0006009467636511888	0.005687282551933626	0.002107293107237501	0.0006009467636511888	1.0	1.0	622.9060716629027	clonesig
17	Prost-AdenoCA	6243	2	0.7699999999999998	0.90593925216284	cst	39.0												0.025347000464596158	0.0270830679942664	0.8571428571428572	0.9076923076923076	0.125	1.0	0.5	0.6773986865289123	0.007933603284254631	0.007933603284254631	0.0	0.007933603284254631	1.0	1.0	1.48304915428162	deconstructsigs
17	Prost-AdenoCA	6243	2	0.7699999999999998	0.90593925216284	cst	39.0	2.0			1.0	0.8951562196922207	0.38287959012563705	0.694930552886976	0.8518340541406375	0.3978275627970129	0.9920335429769392	0.3978275627970129	0.02602369464222785	0.023850136661025104	0.8571428571428572	0.9692307692307692	0.625	1.0	0.8333333333333334	0.6790004805382028	0.0077732273312296485	0.010562479396437507	0.0008365968774472705	0.0077732273312296485	1.0	1.0	1.61521244049072	palimpsest
17	Prost-AdenoCA	6243	2	0.7699999999999998	0.90593925216284	cst	39.0	1.0			0.6666666666666666	0.8498717764544577	0.009587043234022343	0.5	0.7624193548387097	0.0	1.0	0.0	0.012075433938915844	0.009283960268939677	0.9876847290640394	0.9692307692307692	0.75	0.9827586206896552	0.75	0.7008064516129032	0.0008368670202278937	0.0008368670202278937	0.0	0.0008368670202278937	1.0	1.0	17.3324624617895	tracksig
17	Prost-AdenoCA	6243	2	0.7699999999999998	0.90593925216284	cst	39.0	1.0			0.6666666666666666	0.7520076055763536	0.009938470929247241	0.5	0.7691935483870967	0.0	1.0	0.0	0.012107183897997252	0.008619886938083625	0.9876847290640394	0.9846153846153848	0.75	1.0	0.8571428571428571	0.7008064516129032	0.0007230062776387712	0.0007230062776387712	0.0	0.0007230062776387712	1.0	1.0	9.60044964551926	tracksigfreq
17	Prost-AdenoCA	6243	2	0.7699999999999998	0.90593925216284	var	39.0																										172800.0	pyclone
17	Prost-AdenoCA	6243	2	0.7699999999999998	0.90593925216284	var	39.0	1.0			0.6666666666666666	0.44832204564002587	0.0237919146266688	0.5003473423082999	0.7129585135351594	0.09775967413441956	0.9029350104821804	0.09775967413441956															650.0	sciclone
17	Prost-AdenoCA	6243	2	0.7699999999999998	0.90593925216284	var	39.0	2.0			1.0	0.9877409819642464	0.4992790809751452	0.8304000307420359	0.8867531635431684	0.723693143245078	0.9371069182389936	0.723693143245078															581.0	ccube
17	Prost-AdenoCA	6243	2	0.7699999999999998	0.90593925216284	var	39.0	2.0			1.0	0.9631874540973164	0.4930086035683932	0.7983866835747864	0.8865929841422393	0.6313645621181263	0.9654088050314464	0.6313645621181263															3376.0	dpclust
17	Prost-AdenoCA	6243	2	0.7699999999999998	0.90593925216284	var	39.0	2.0			1.0	0.9819237546051578	0.4982860681046009	0.8602272775792354	0.8803459875060067	0.8221317040054311	0.8983228511530398	0.8221317040054311															2763.0	phylogicndt
17	Prost-AdenoCA	6243	2	0.7699999999999998	0.90593925216284	var	39.0	2.0	152.2815245778329	1.7400093116012032e-26	1.0	0.9906884527333	0.5209010259894077	0.8417863257716465	0.8926798013775429	0.745417515274949	0.9381551362683438	0.745417515274949	0.01092547627646175	0.004910685899369515	0.9950738916256155	0.9846153846153848	0.75	1.0	0.8571428571428571	0.7100752843184367	0.00028372616922345284	0.09970528929315103	0.029756651922100988	0.00028372616922345284	0.8926798013775429	1.0	571.144261598587	clonesig
17	Prost-AdenoCA	6243	2	0.7699999999999998	0.90593925216284	var	39.0												0.011483948622797986	0.0054151903642784644	0.9285714285714286	0.9846153846153848	0.75	1.0	0.8571428571428571	0.7019061348710556	0.0038388751544580213	0.05996194465425386	0.02382915507540324	0.0038388751544580213	0.7640557424315233	1.0	1.3173646926879898	deconstructsigs
17	Prost-AdenoCA	6243	2	0.7699999999999998	0.90593925216284	var	39.0	2.0			1.0	0.8951562196922207	0.38287959012563705	0.694930552886976	0.8518340541406375	0.3978275627970129	0.9920335429769392	0.3978275627970129	0.0110868581925858	0.004820387506974742	0.9285714285714286	0.9846153846153848	0.75	1.0	0.8571428571428571	0.7065513374979978	0.001944848979602453	0.08737757843439109	0.024064473390395958	0.001944848979602453	0.8518340541406375	1.0	1.6271736621856698	palimpsest
17	Prost-AdenoCA	6243	2	0.7699999999999998	0.90593925216284	var	39.0	2.0			1.0	0.9614817625608082	0.5043628746189012	0.8547818134215038	0.8840322580645161	0.7990495587236931	0.9105140681193146	0.7990495587236931	0.011034042787638127	0.004791998335112593	0.9950738916256155	0.9846153846153848	0.75	1.0	0.8571428571428571	0.7066129032258065	0.000618524465382464	0.08187903561787091	0.032408453234482916	0.000618524465382464	0.6356451612903226	1.0	15.4867244283358	tracksig
17	Prost-AdenoCA	6243	2	0.7699999999999998	0.90593925216284	var	39.0	2.0			1.0	0.8272031674693607	0.2918818162793398	0.7705277312904402	0.805	0.7064989517819706	0.8345565107989096	0.7064989517819706	0.011026280981715044	0.00514303385045886	0.9950738916256155	0.9846153846153848	0.75	1.0	0.8571428571428571	0.7066129032258065	0.0013480532580534275	0.07593990142045892	0.027593247320724577	0.0013480532580534275	0.8259677419354838	1.0	9.25248229106267	tracksigfreq
18	Kidney-ChRCC	5134	1	0.71	0.5681356037402493	cst	48.0	73.0			0.0	0.9867618813309134	0.04070980069502382		0.9520841449162446	0.0	0.9520841449162446	0.0															130228.0	pyclone
18	Kidney-ChRCC	5134	1	0.71	0.5681356037402493	cst	48.0	3.0			0.0	0.36053324963240985	0.0		0.0038955979742890533	0.0	0.0038955979742890533	0.0															525.0	sciclone
18	Kidney-ChRCC	5134	1	0.71	0.5681356037402493	cst	48.0	1.0			1.0	1.0	1.0		1.0	0.0	1.0	0.0															179.0	ccube
18	Kidney-ChRCC	5134	1	0.71	0.5681356037402493	cst	48.0	1.0			1.0	0.9996086105675099	1.0		1.0	0.0	1.0	0.0															2869.0	dpclust
18	Kidney-ChRCC	5134	1	0.71	0.5681356037402493	cst	48.0	1.0			1.0	1.0	1.0		1.0	0.0	1.0	0.0															1926.0	phylogicndt
18	Kidney-ChRCC	5134	1	0.71	0.5681356037402493	cst	48.0	1.0	0.007387624405964743	0.999999981786446	1.0	0.9995947334008436	1.0		1.0	0.0	1.0	0.0	0.010644217635963021	0.010259835723476277	1.0	0.9384615384615383	0.6153846153846154	1.0	0.8888888888888888	0.7524347487339307	0.001027352565689199	0.001027352565689199	0.0	0.001027352565689199	1.0	1.0	774.2091717720032	clonesig
18	Kidney-ChRCC	5134	1	0.71	0.5681356037402493	cst	48.0												0.03835992473901512	0.037071438309448486	0.75	0.9076923076923076	0.4615384615384616	1.0	0.8571428571428571	0.7125048694974678	0.012243058858047995	0.012243058858047995	0.0	0.012243058858047995	1.0	1.0	2.12097859382629	deconstructsigs
18	Kidney-ChRCC	5134	1	0.71	0.5681356037402493	cst	48.0	2.0			0.5	0.9950081309769536	0.09664433128703936		0.9910401246591352	0.0	0.9910401246591352	0.0	0.029157792168533737	0.030686264304599937	0.7916666666666667	0.9230769230769232	0.5384615384615384	1.0	0.875	0.7308141799766265	0.004747029298091676	0.05769674548420301	0.004989536907361186	0.004747029298091676	0.9910401246591352	1.0	1.26229190826416	palimpsest
18	Kidney-ChRCC	5134	1	0.71	0.5681356037402493	cst	48.0	1.0			1.0	0.9953980500010552	1.0		1.0	0.0	1.0	0.0	0.010580842809641451	0.009995488782194523	1.0	0.953846153846154	0.6923076923076923	1.0	0.9	0.7496078431372549	0.0009759312666812736	0.0009759312666812736	0.0	0.0009759312666812736	1.0	1.0	6.7179632862409004	tracksig
18	Kidney-ChRCC	5134	1	0.71	0.5681356037402493	cst	48.0	1.0			1.0	0.7293026576369953	1.0		1.0	0.0	1.0	0.0	0.010617069010928041	0.010268281901309354	1.0	0.953846153846154	0.6923076923076923	1.0	0.9	0.7496078431372549	0.001029941994471706	0.001029941994471706	0.0	0.001029941994471706	1.0	1.0	4.09046738147736	tracksigfreq
18	Kidney-ChRCC	5134	1	0.71	0.5681356037402493	var	48.0	73.0			0.0	0.9867618813309134	0.04070980069502382		0.9520841449162446	0.0	0.9520841449162446	0.0															130228.0	pyclone
18	Kidney-ChRCC	5134	1	0.71	0.5681356037402493	var	48.0	3.0			0.0	0.36053324963240985	0.0		0.0038955979742890533	0.0	0.0038955979742890533	0.0															525.0	sciclone
18	Kidney-ChRCC	5134	1	0.71	0.5681356037402493	var	48.0	1.0			1.0	1.0	1.0		1.0	0.0	1.0	0.0															179.0	ccube
18	Kidney-ChRCC	5134	1	0.71	0.5681356037402493	var	48.0	1.0			1.0	0.9996086105675099	1.0		1.0	0.0	1.0	0.0															2869.0	dpclust
18	Kidney-ChRCC	5134	1	0.71	0.5681356037402493	var	48.0	1.0			1.0	1.0	1.0		1.0	0.0	1.0	0.0															1926.0	phylogicndt
18	Kidney-ChRCC	5134	1	0.71	0.5681356037402493	var	48.0	1.0	0.005871808869414964	0.9999999906078786	1.0	0.9995947334008436	1.0		1.0	0.0	1.0	0.0	0.011522707871479135	0.0056295003300899284	1.0	0.953846153846154	0.6923076923076923	1.0	0.9	0.7485391507596416	0.000287713974462478	0.000287713974462478	0.0	0.000287713974462478	1.0	1.0	759.7885227203369	clonesig
18	Kidney-ChRCC	5134	1	0.71	0.5681356037402493	var	48.0												0.03822365780400689	0.03536373595237876	0.75	0.8307692307692308	0.07692307692307693	1.0	0.5	0.7132839890923257	0.010410768543148818	0.010410768543148818	0.0	0.010410768543148818	1.0	1.0	2.08725333213806	deconstructsigs
18	Kidney-ChRCC	5134	1	0.71	0.5681356037402493	var	48.0	2.0			0.5	0.9950081309769536	0.09664433128703936		0.9910401246591352	0.0	0.9910401246591352	0.0	0.045604553758109435	0.041547346938061946	0.8333333333333333	0.9076923076923076	0.4615384615384616	1.0	0.8571428571428571	0.7156213478768991	0.010267308886436788	0.07440515732027031	0.006043812601271142	0.010267308886436788	0.9910401246591352	1.0	1.26754140853882	palimpsest
18	Kidney-ChRCC	5134	1	0.71	0.5681356037402493	var	48.0	1.0			1.0	0.9953980500010552	1.0		1.0	0.0	1.0	0.0	0.011593718752439513	0.0056752009508425644	1.0	0.953846153846154	0.6923076923076923	1.0	0.9	0.7494117647058823	0.0002977892664629556	0.0002977892664629556	0.0	0.0002977892664629556	1.0	1.0	6.31254504919052	tracksig
18	Kidney-ChRCC	5134	1	0.71	0.5681356037402493	var	48.0	1.0			1.0	0.7324536629800984	1.0		1.0	0.0	1.0	0.0	0.011602895243599044	0.0054851688574066035	1.0	0.953846153846154	0.6923076923076923	1.0	0.9	0.7494117647058823	0.0002737167356220427	0.0002737167356220427	0.0	0.0002737167356220427	1.0	1.0	3.4764983256657898	tracksigfreq
19	Liver-HCC	2328	4	0.6200000000000001	0.5324378846249948	cst	56.0	2.0			0.6	0.9349822043631104	0.2847758709931278	0.7397011935799764	0.7487113402061856	0.6034958601655934	0.8759065269943593	0.6034958601655934															37690.0	pyclone
19	Liver-HCC	2328	4	0.6200000000000001	0.5324378846249948	cst	56.0	2.0			0.6	0.4133806177042525	0.05997821241324669	0.5001745780289659	0.4673539518900344	0.9963201471941122	0.0040290088638195	0.9963201471941122															169.0	sciclone
19	Liver-HCC	2328	4	0.6200000000000001	0.5324378846249948	cst	56.0	3.0			0.8	0.9529111415652384	0.22791894985479874	0.7661925755040709	0.7641752577319587	0.7966881324747009	0.7356970185334408	0.7966881324747009															619.0	ccube
19	Liver-HCC	2328	4	0.6200000000000001	0.5324378846249948	cst	56.0	3.0			0.8	0.9122903251877472	0.07242179241548945	0.6748904902788578	0.6941580756013745	0.3836246550137993	0.9661563255439162	0.3836246550137993															1484.0	dpclust
19	Liver-HCC	2328	4	0.6200000000000001	0.5324378846249948	cst	56.0	4.0			1.0	0.9699226804123712	0.2686444041770048	0.7768459124648712	0.7762027491408935	0.7865685372585096	0.7671232876712328	0.7865685372585096															745.0	phylogicndt
19	Liver-HCC	2328	4	0.6200000000000001	0.5324378846249948	cst	56.0	2.0	10.272600474789217	0.4606698564419218	0.6	0.90238238027243	0.22173731058358168	0.704467196009984	0.7173539518900344	0.5096596136154554	0.8992747784045125	0.5096596136154554	0.017929579810525096	0.008378622085477983	0.9966666666666666	0.9230769230769232	0.8333333333333334	0.9166666666666666	0.4545454545454545	0.6426116838487973	0.0012166937629827235	0.009552912306963424	0.003789058675873882	0.0012166937629827235	1.0	1.0	659.4783782958983	clonesig
19	Liver-HCC	2328	4	0.6200000000000001	0.5324378846249948	cst	56.0												0.024302706575365627	0.0187277168167717	0.9	0.9846153846153848	0.6666666666666666	1.0	0.8	0.6628006872852233	0.006260705496478503	0.006260705496478503	0.0	0.006260705496478503	1.0	1.0	1.46307587623596	deconstructsigs
19	Liver-HCC	2328	4	0.6200000000000001	0.5324378846249948	cst	56.0	2.0			0.6	0.8921764100969075	0.2575801476896644	0.6273544868036061	0.6516323024054983	0.2603495860165593	0.9943593875906528	0.2603495860165593	0.02469185412347325	0.01911706124431915	0.9966666666666666	0.9846153846153848	0.6666666666666666	1.0	0.8	0.6430412371134021	0.006072607772224403	0.009016773839564672	0.0009722555160717076	0.009016773839564672	1.0	1.0	1.1282844543457	palimpsest
19	Liver-HCC	2328	4	0.6200000000000001	0.5324378846249948	cst	56.0	1.0			0.4	0.8445585306633016	0.0	0.5	0.5273913043478261	0.0	1.0	0.0	0.017388465276845958	0.006298159792784618	0.9966666666666666	0.953846153846154	0.8333333333333334	0.95	0.5555555555555556	0.6591304347826087	0.0009596053861641307	0.0009596053861641307	0.0	0.0009596053861641307	1.0	1.0	1.5565931081771898	tracksig
19	Liver-HCC	2328	4	0.6200000000000001	0.5324378846249948	cst	56.0	1.0			0.4	0.7009160265749099	5.321877975879758e-06	0.5	0.5391304347826087	0.0	1.0	0.0	0.017555998947240862	0.0065417584222432395	0.9966666666666666	0.9384615384615383	0.8333333333333334	0.9333333333333332	0.5	0.6591304347826087	0.0010220642311155046	0.0010220642311155046	0.0	0.0010220642311155046	1.0	1.0	47.4243366718292	tracksigfreq
19	Liver-HCC	2328	4	0.6200000000000001	0.5324378846249948	var	56.0	2.0			0.6	0.9349822043631104	0.2847758709931278	0.7397011935799764	0.7487113402061856	0.6034958601655934	0.8759065269943593	0.6034958601655934															37690.0	pyclone
19	Liver-HCC	2328	4	0.6200000000000001	0.5324378846249948	var	56.0	2.0			0.6	0.4133806177042525	0.05997821241324669	0.5001745780289659	0.4673539518900344	0.9963201471941122	0.0040290088638195	0.9963201471941122															169.0	sciclone
19	Liver-HCC	2328	4	0.6200000000000001	0.5324378846249948	var	56.0	3.0			0.8	0.9529111415652384	0.22791894985479874	0.7661925755040709	0.7641752577319587	0.7966881324747009	0.7356970185334408	0.7966881324747009															619.0	ccube
19	Liver-HCC	2328	4	0.6200000000000001	0.5324378846249948	var	56.0	3.0			0.8	0.9122903251877472	0.07242179241548945	0.6748904902788578	0.6941580756013745	0.3836246550137993	0.9661563255439162	0.3836246550137993															1484.0	dpclust
19	Liver-HCC	2328	4	0.6200000000000001	0.5324378846249948	var	56.0	4.0			1.0	0.9699226804123712	0.2686444041770048	0.7768459124648712	0.7762027491408935	0.7865685372585096	0.7671232876712328	0.7865685372585096															745.0	phylogicndt
19	Liver-HCC	2328	4	0.6200000000000001	0.5324378846249948	var	56.0	3.0	92.33494093452464	5.989625035711077e-13	0.8	0.9421832400572122	0.2642740853872808	0.752171105742394	0.7594501718213058	0.6421343146274149	0.8622078968573731	0.6421343146274149	0.0166723725292386	0.007087126510058476	1.0	0.9692307692307692	0.8333333333333334	0.9666666666666668	0.625	0.679553264604811	0.003443824562293529	0.4464517432392199	0.09490401932186182	0.03443222758832265	0.6572164948453608	0.8758591065292096	1414.585693359375	clonesig
19	Liver-HCC	2328	4	0.6200000000000001	0.5324378846249948	var	56.0												0.0181699103285072	0.005992807022433806	1.0	1.0	0.8333333333333334	1.0	0.8333333333333334	0.6808419243986255	0.02250456739283879	0.2422242036244973	0.05076219795281228	0.02250456739283879	0.8715635738831615	0.8715635738831615	1.41566157341003	deconstructsigs
19	Liver-HCC	2328	4	0.6200000000000001	0.5324378846249948	var	56.0	2.0			0.6	0.8921764100969075	0.2575801476896644	0.6273544868036061	0.6516323024054983	0.2603495860165593	0.9943593875906528	0.2603495860165593	0.01825954348000734	0.005742066669061338	1.0	1.0	0.8333333333333334	1.0	0.8333333333333334	0.6825601374570447	0.014769963533705188	0.2665875688247136	0.03662289450418616	0.014769963533705188	0.8307560137457045	0.952319587628866	1.11785960197449	palimpsest
19	Liver-HCC	2328	4	0.6200000000000001	0.5324378846249948	var	56.0	1.0			0.4	0.8445585306633016	0.0	0.5	0.5273913043478261	0.0	1.0	0.0	0.016505437241825655	0.0064329641056669285	1.0	0.9692307692307692	0.8333333333333334	0.9666666666666668	0.625	0.6739130434782609	0.02140010499263445	0.255505976798184	0.05468770589441919	0.02140010499263445	0.8721739130434782	0.8721739130434782	1.61462418238322	tracksig
19	Liver-HCC	2328	4	0.6200000000000001	0.5324378846249948	var	56.0	1.0			0.4	0.6984401863904499	0.0	0.5	0.5395652173913044	0.0	1.0	0.0	0.016548209168649984	0.007140836147675569	1.0	0.9692307692307692	0.8333333333333334	0.9666666666666668	0.625	0.6739130434782609	0.020831830314428482	0.2624019741279442	0.057008590041394185	0.020831830314428482	0.8721739130434782	0.8721739130434782	47.353385925293	tracksigfreq
20	Prost-AdenoCA	5046	4	0.3900000000000001	0.9992129699379194	var	59.0																										172801.0	pyclone
20	Prost-AdenoCA	5046	4	0.3900000000000001	0.9992129699379194	var	59.0	2.0			0.6	0.3028693504792476	0.0003754270199579543	0.500514130941508	0.5814506539833532	0.1435161455663762	0.8575121163166397	0.1435161455663762															717.0	sciclone
20	Prost-AdenoCA	5046	4	0.3900000000000001	0.9992129699379194	var	59.0	2.0			0.6	0.9235278501718042	0.3506578810832608	0.671324261863143	0.7374157748711851	0.3798052280881599	0.962843295638126	0.3798052280881599															28.0	ccube
20	Prost-AdenoCA	5046	4	0.3900000000000001	0.9992129699379194	var	59.0	2.0			0.6	0.9117834746166966	0.3456410929849527	0.6340455869944497	0.7142290923503766	0.2803690415171707	0.9877221324717286	0.2803690415171707															3340.0	dpclust
20	Prost-AdenoCA	5046	4	0.3900000000000001	0.9992129699379194	var	59.0	2.0			0.6	0.9224772096710264	0.3342740690427162	0.6278280720959136	0.7092746730083235	0.2685802152742183	0.9870759289176092	0.2685802152742183															3311.0	phylogicndt
20	Prost-AdenoCA	5046	4	0.3900000000000001	0.9992129699379194	var	59.0	2.0	189.0553058559453	9.178314424994159e-35	0.6	0.9305130906518496	0.3575991151711401	0.6456398234946827	0.7213634562029331	0.31163505894413124	0.9796445880452342	0.31163505894413124	0.01284250593006472	0.008383196512857755	1.0	1.0	0.9090909090909092	1.0	0.9090909090909092	0.5424098295679747	0.016791538268230988	0.4276515697623178	0.06322911444992835	0.016791538268230988	0.6860879904875149	0.9217201743955608	886.5756883621216	clonesig
20	Prost-AdenoCA	5046	4	0.3900000000000001	0.9992129699379194	var	59.0												0.0229744165164207	0.02048292481808216	0.8436363636363635	0.9384615384615383	0.6363636363636364	0.9818181818181818	0.7777777777777778	0.5198176773682125	0.015775201008113027	0.2476062707807979	0.07223084121412414	0.015775201008113027	0.6133571145461751	0.6133571145461751	1.94907259941101	deconstructsigs
20	Prost-AdenoCA	5046	4	0.3900000000000001	0.9992129699379194	var	59.0	2.0			0.6	0.9091894714286859	0.31954618516509065	0.6178831285724814	0.7025366627031312	0.2444900051255766	0.991276252019386	0.2444900051255766	0.024065001637558384	0.02556408380315964	0.9	0.953846153846154	0.6363636363636364	1.0	0.875	0.5217994451050337	0.018599775824782668	0.472248392636656	0.06633850044760035	0.021954101508208423	0.6787554498612762	0.9197384066587396	1.7293207645416298	palimpsest
20	Prost-AdenoCA	5046	4	0.3900000000000001	0.9992129699379194	var	59.0	2.0			0.6	0.9247513152854012	0.3478308037656632	0.6369154465930483	0.7144	0.28725590955806785	0.9865749836280288	0.28725590955806785	0.012923312695145538	0.008336993964258532	0.9963636363636365	0.9846153846153848	0.9090909090909092	0.9818181818181818	0.8333333333333334	0.5428	0.01320936008174678	0.3758578039159649	0.10085721588481	0.01320936008174678	0.555	0.8124	12.0202164371808	tracksig
20	Prost-AdenoCA	5046	4	0.3900000000000001	0.9992129699379194	var	59.0	2.0			0.6	0.4996774606206185	0.17420689111151313	0.6555095653005392	0.6942	0.4923964341898269	0.8186226964112512	0.4923964341898269	0.012917993898127452	0.008814461832365726	0.9963636363636365	0.9846153846153848	0.9090909090909092	0.9818181818181818	0.8333333333333334	0.5428	0.01307982398068075	0.331320370394509	0.08416227793730531	0.054125120387638614	0.4424	0.8240000000000001	5.75373153289159	tracksigfreq
21	Cervix-SCC	4098	4	0.7400000000000001	0.8779273972734656	cst	51.0																										172801.0	pyclone
21	Cervix-SCC	4098	4	0.7400000000000001	0.8779273972734656	cst	51.0	2.0			0.6	0.4799671802499837	0.030719920980009512	0.4952533133503776	0.4428989751098097	0.1788107202680067	0.8116959064327486	0.1788107202680067															1362.0	sciclone
21	Cervix-SCC	4098	4	0.7400000000000001	0.8779273972734656	cst	51.0	3.0			0.8	0.9575326761323041	0.2614067500319608	0.7146793911075847	0.7201073694485115	0.7474874371859297	0.6818713450292397	0.7474874371859297															1722.0	ccube
21	Cervix-SCC	4098	4	0.7400000000000001	0.8779273972734656	cst	51.0	3.0			0.8	0.9473736890411916	0.2697087895208554	0.7082334185547622	0.6964372864812104	0.6369346733668342	0.7795321637426901	0.6369346733668342															5124.0	dpclust
21	Cervix-SCC	4098	4	0.7400000000000001	0.8779273972734656	cst	51.0	3.0			0.8	0.9324938994631528	0.2746945803518403	0.7045035117105998	0.6861883845778428	0.5938023450586265	0.8152046783625732	0.5938023450586265															2862.0	phylogicndt
21	Cervix-SCC	4098	4	0.7400000000000001	0.8779273972734656	cst	51.0	3.0	8.044572851838893	0.7198501781243811	0.8	0.9475207155315628	0.2711128654377086	0.7062476123306591	0.6918008784773061	0.61892797319933	0.7935672514619883	0.61892797319933	0.015837887186489864	0.004510103461109105	1.0	0.9846153846153848	0.6	1.0	0.75	0.9341142020497804	0.0004742814770772874	0.0017926671335497524	0.0005136385764658342	0.0017926671335497524	1.0	1.0	2437.5330262184148	clonesig
21	Cervix-SCC	4098	4	0.7400000000000001	0.8779273972734656	cst	51.0												0.01823142112731155	0.016181207005305353	0.875	0.9846153846153848	0.6	1.0	0.75	0.9241093216203026	0.0010433751501888187	0.0010433751501888187	0.0	0.0010433751501888187	1.0	1.0	0.685980796813965	deconstructsigs
21	Cervix-SCC	4098	4	0.7400000000000001	0.8779273972734656	cst	51.0	2.0			0.6	0.8953527847248848	0.3124217358728099	0.6201085838549473	0.5583211322596389	0.2466499162479062	0.9935672514619884	0.2466499162479062	0.01715606814578834	0.018650222619025176	1.0	0.9846153846153848	0.6	1.0	0.75	0.9267935578330894	0.00022570750622130653	0.0014882618557965355	0.00044633778730109963	0.0014882618557965355	1.0	1.0	1.6919116973877	palimpsest
21	Cervix-SCC	4098	4	0.7400000000000001	0.8779273972734656	cst	51.0	2.0			0.6	0.8064214847997992	0.025847161293415657	0.6312379560103661	0.684	0.9060402684563761	0.3564356435643564	0.9060402684563761	0.01571480643464644	0.00543551776308101	1.0	0.9846153846153848	0.6	1.0	0.75	0.93625	3.897566936650332e-05	0.005066096443884893	0.002010848309807356	3.897566936650332e-05	1.0	1.0	3.5439482291539504	tracksig
21	Cervix-SCC	4098	4	0.7400000000000001	0.8779273972734656	cst	51.0	2.0			0.6	0.7980931716260502	0.2199985830035656	0.6227048698894252	0.573	0.2799126637554585	0.9654970760233921	0.2799126637554585	0.01605395364506261	0.004974749388904785	1.0	0.9846153846153848	0.6	1.0	0.75	0.93625	1.4843086405202932e-05	0.00015255805539704514	4.917407972971196e-05	0.00015255805539704514	1.0	1.0	1.7195311705271399	tracksigfreq
21	Cervix-SCC	4098	4	0.7400000000000001	0.8779273972734656	var	51.0																										172801.0	pyclone
21	Cervix-SCC	4098	4	0.7400000000000001	0.8779273972734656	var	51.0	2.0			0.6	0.4799671802499837	0.030719920980009512	0.4952533133503776	0.4428989751098097	0.1788107202680067	0.8116959064327486	0.1788107202680067															1362.0	sciclone
21	Cervix-SCC	4098	4	0.7400000000000001	0.8779273972734656	var	51.0	3.0			0.8	0.9575326761323041	0.2614067500319608	0.7146793911075847	0.7201073694485115	0.7474874371859297	0.6818713450292397	0.7474874371859297															1722.0	ccube
21	Cervix-SCC	4098	4	0.7400000000000001	0.8779273972734656	var	51.0	3.0			0.8	0.9473736890411916	0.2697087895208554	0.7082334185547622	0.6964372864812104	0.6369346733668342	0.7795321637426901	0.6369346733668342															5124.0	dpclust
21	Cervix-SCC	4098	4	0.7400000000000001	0.8779273972734656	var	51.0	3.0			0.8	0.9324938994631528	0.2746945803518403	0.7045035117105998	0.6861883845778428	0.5938023450586265	0.8152046783625732	0.5938023450586265															2862.0	phylogicndt
21	Cervix-SCC	4098	4	0.7400000000000001	0.8779273972734656	var	51.0	3.0	431.9436884779934	1.2885818817199415e-85	0.8	0.9344801008364496	0.33511427056170523	0.7073136148579153	0.6734992679355783	0.5029313232830821	0.9116959064327486	0.5029313232830821	0.014938438993338353	0.0014098661702357438	1.0	1.0	0.8	1.0	0.8	0.8875061005368472	0.00832013007471899	0.6660728463024823	0.11684792367644847	0.033690797236888614	0.7508540751586139	0.7523182040019522	2877.621443748474	clonesig
21	Cervix-SCC	4098	4	0.7400000000000001	0.8779273972734656	var	51.0												0.014626403144635624	0.0036579768518598703	1.0	1.0	0.8	1.0	0.8	0.878721327476818	0.02902257106120953	0.493276944677765	0.14073733240940656	0.033711017165328094	0.7920937042459737	0.7920937042459737	0.9487450122833248	deconstructsigs
21	Cervix-SCC	4098	4	0.7400000000000001	0.8779273972734656	var	51.0	2.0			0.6	0.8953527847248848	0.3124217358728099	0.6201085838549473	0.5583211322596389	0.2466499162479062	0.9935672514619884	0.2466499162479062	0.014556392374310018	0.0038954270407409288	1.0	1.0	0.8	1.0	0.8	0.8799414348462665	0.0002847671438117594	0.5402918667831991	0.14803462948242752	0.020226915906320087	0.8728648121034651	0.8728648121034651	1.5474102497100801	palimpsest
21	Cervix-SCC	4098	4	0.7400000000000001	0.8779273972734656	var	51.0	4.0			1.0	0.9120637994354188	0.21918597867737674	0.7113927835736594	0.718	0.7458053691275168	0.676980198019802	0.7458053691275168	0.016644170822428098	0.005282444035385264	1.0	1.0	0.8	1.0	0.8	0.89025	0.010914685285404513	0.6063984060737275	0.15894386026347174	0.037598168890844434	0.603	0.6895	2.0899019400278704	tracksig
21	Cervix-SCC	4098	4	0.7400000000000001	0.8779273972734656	var	51.0	3.0			0.8	0.7978756359379077	0.13499388855946848	0.6414745013917619	0.6675	0.8209606986899564	0.4619883040935672	0.8209606986899564	0.01768303835962622	0.0064542427318815855	1.0	1.0	0.8	1.0	0.8	0.89025	0.004907607693380611	0.5983206761400608	0.15226873141010552	0.03818201775902397	0.69175	0.69175	2.03880610068639	tracksigfreq
22	Lung-AdenoCA	2255	2	0.56	0.8048066724968651	cst	76.0	2.0			1.0	0.9840456419320488	0.9516128033759969	0.9920247197771741	0.9902439024390244	0.9987966305655837	0.985252808988764	0.9987966305655837															18194.0	pyclone
22	Lung-AdenoCA	2255	2	0.56	0.8048066724968651	cst	76.0	2.0			1.0	0.5016913467792368	0.02918367889857555	0.518855886369475	0.517960088691796	0.5222623345367028	0.5154494382022472	0.5222623345367028															123.0	sciclone
22	Lung-AdenoCA	2255	2	0.56	0.8048066724968651	cst	76.0	3.0			0.6666666666666666	0.9748664726804874	0.8851312360942027	0.9663926973052638	0.9578713968957872	0.9987966305655837	0.9339887640449438	0.9987966305655837															375.0	ccube
22	Lung-AdenoCA	2255	2	0.56	0.8048066724968651	cst	76.0	2.0			1.0	0.9844657273898808	0.9767390815773376	0.9965893265187468	0.9960088691796009	0.9987966305655837	0.99438202247191	0.9987966305655837															1361.0	dpclust
22	Lung-AdenoCA	2255	2	0.56	0.8048066724968651	cst	76.0	2.0			1.0	0.9864922394678493	0.9767390815773376	0.9965893265187468	0.9960088691796009	0.9987966305655837	0.99438202247191	0.9987966305655837															626.0	phylogicndt
22	Lung-AdenoCA	2255	2	0.56	0.8048066724968651	cst	76.0	2.0	12.188442414510064	0.1406635020423401	1.0	0.9816530252840908	0.9527480737524726	0.9927269669681852	0.9911308203991128	0.9987966305655837	0.9866573033707864	0.9987966305655837	0.02194508401407692	0.010614432892208946	1.0	0.9846153846153848	0.75	1.0	0.8571428571428571	0.509090909090909	0.0009026268435780027	0.004301390611822664	0.0016467244702949395	0.004301390611822664	1.0	1.0	383.10628867149353	clonesig
22	Lung-AdenoCA	2255	2	0.56	0.8048066724968651	cst	76.0												0.033821116948562366	0.02674288151172218	0.8571428571428572	0.9692307692307692	0.625	1.0	0.8333333333333334	0.4878048780487805	0.014148762753358303	0.014148762753358303	0.0	0.014148762753358303	1.0	1.0	0.770524024963379	deconstructsigs
22	Lung-AdenoCA	2255	2	0.56	0.8048066724968651	cst	76.0	2.0			1.0	0.9767660939446952	0.9585431444934374	0.9935297766329994	0.992461197339246	0.9975932611311672	0.9894662921348316	0.9975932611311672	0.03459010312915788	0.026058204939783784	0.852216748768473	0.9384615384615383	0.5	0.9827586206896552	0.6666666666666666	0.4811529933481153	0.013838962405380184	0.014888647550173271	0.0005079807267395701	0.013838962405380184	1.0	1.0	0.7628078460693359	palimpsest
22	Lung-AdenoCA	2255	2	0.56	0.8048066724968651	cst	76.0	1.0			0.6666666666666666	0.6241111233798449	0.00808260608181126	0.5	0.6222727272727273	0.0	1.0	0.0	0.021710321381968888	0.009260087762913007	0.9975369458128078	0.9692307692307692	0.75	0.9827586206896552	0.75	0.5054545454545455	0.001473027625583434	0.001473027625583434	0.0	0.001473027625583434	1.0	1.0	38.0262289047241	tracksig
22	Lung-AdenoCA	2255	2	0.56	0.8048066724968651	cst	76.0	2.0			1.0	0.754161565070037	0.7420467886616292	0.9504879532028264	0.9381818181818182	0.9922680412371134	0.9087078651685392	0.9922680412371134	0.022129187435644824	0.010842540951020238	0.9975369458128078	0.9692307692307692	0.75	0.9827586206896552	0.75	0.5054545454545455	0.0007479397539478239	0.004757865065930122	0.0019289573002633188	0.004757865065930122	1.0	1.0	21.3230218887329	tracksigfreq
22	Lung-AdenoCA	2255	2	0.56	0.8048066724968651	var	76.0	2.0			1.0	0.9840456419320488	0.9516128033759969	0.9920247197771741	0.9902439024390244	0.9987966305655837	0.985252808988764	0.9987966305655837															18194.0	pyclone
22	Lung-AdenoCA	2255	2	0.56	0.8048066724968651	var	76.0	2.0			1.0	0.5016913467792368	0.02918367889857555	0.518855886369475	0.517960088691796	0.5222623345367028	0.5154494382022472	0.5222623345367028															123.0	sciclone
22	Lung-AdenoCA	2255	2	0.56	0.8048066724968651	var	76.0	3.0			0.6666666666666666	0.9748664726804874	0.8851312360942027	0.9663926973052638	0.9578713968957872	0.9987966305655837	0.9339887640449438	0.9987966305655837															375.0	ccube
22	Lung-AdenoCA	2255	2	0.56	0.8048066724968651	var	76.0	2.0			1.0	0.9844657273898808	0.9767390815773376	0.9965893265187468	0.9960088691796009	0.9987966305655837	0.99438202247191	0.9987966305655837															1361.0	dpclust
22	Lung-AdenoCA	2255	2	0.56	0.8048066724968651	var	76.0	2.0			1.0	0.9864922394678493	0.9767390815773376	0.9965893265187468	0.9960088691796009	0.9987966305655837	0.99438202247191	0.9987966305655837															626.0	phylogicndt
22	Lung-AdenoCA	2255	2	0.56	0.8048066724968651	var	76.0	2.0	499.4317810340799	8.496932140644934e-103	1.0	0.982755058425141	0.956954428930874	0.9934292141591964	0.9920177383592018	0.9987966305655837	0.9880617977528092	0.9987966305655837	0.016397878782514794	0.00760793989981797	1.0	1.0	0.875	1.0	0.875	0.6208425720620843	0.0011703163695124807	0.3945678139647312	0.03489388337497066	0.0011703163695124807	0.9920177383592018	0.9920177383592018	173.9501531124115	clonesig
22	Lung-AdenoCA	2255	2	0.56	0.8048066724968651	var	76.0												0.016377126595325253	0.005633424686764975	1.0	1.0	0.875	1.0	0.875	0.6088691796008869	0.0999257372083978	0.10265295823833033	0.0013156164571233705	0.10265295823833033	0.0	0.36851441241685146	0.9155418872833248	deconstructsigs
22	Lung-AdenoCA	2255	2	0.56	0.8048066724968651	var	76.0	2.0			1.0	0.9767660939446952	0.9585431444934374	0.9935297766329994	0.992461197339246	0.9975932611311672	0.9894662921348316	0.9975932611311672	0.02791404496454894	0.02190636672062261	0.9285714285714286	0.9846153846153848	0.75	1.0	0.8571428571428571	0.5942350332594235	0.0007921496085706581	0.4873567862195533	0.035234436672209664	0.01884843537030001	0.992461197339246	0.992461197339246	0.7735726833343509	palimpsest
22	Lung-AdenoCA	2255	2	0.56	0.8048066724968651	var	76.0	2.0			1.0	0.9332638086049388	0.7530340568365705	0.921179302045728	0.9404545454545454	0.8423586040914561	1.0	0.8423586040914561	0.016475626716476663	0.0067579714166470075	1.0	1.0	0.875	1.0	0.875	0.6268181818181818	0.0016572483492754975	0.3962369337392492	0.17323730879913085	0.005406667987956748	0.5568181818181818	0.5568181818181818	12.0861411094666	tracksig
22	Lung-AdenoCA	2255	2	0.56	0.8048066724968651	var	76.0	2.0			1.0	0.7590912188921902	0.7420467886616344	0.9504879532028264	0.9381818181818182	0.9922680412371134	0.9087078651685392	0.9922680412371134	0.0180812361141198	0.008649137621579508	1.0	1.0	0.875	1.0	0.875	0.6268181818181818	0.0015355136609408464	0.36591235457924143	0.18118787101000172	0.0016977764684343866	0.5418181818181819	0.5418181818181819	12.1284780502319	tracksigfreq
23	Kidney-RCC	6464	1	0.4900000000000002	0.9356481912400946	var	43.0																										172800.0	pyclone
23	Kidney-RCC	6464	1	0.4900000000000002	0.9356481912400946	var	43.0	2.0			0.5	0.2441867146315788	0.0		0.5558477722772277	0.0	0.5558477722772277	0.0															902.0	sciclone
23	Kidney-RCC	6464	1	0.4900000000000002	0.9356481912400946	var	43.0	1.0			1.0	0.9950309936649699	1.0		1.0	0.0	1.0	0.0															274.0	ccube
23	Kidney-RCC	6464	1	0.4900000000000002	0.9356481912400946	var	43.0	1.0			1.0	0.965166340508806	1.0		1.0	0.0	1.0	0.0															4095.0	dpclust
23	Kidney-RCC	6464	1	0.4900000000000002	0.9356481912400946	var	43.0	1.0			1.0	1.0	1.0		1.0	0.0	1.0	0.0															4259.0	phylogicndt
23	Kidney-RCC	6464	1	0.4900000000000002	0.9356481912400946	var	43.0	1.0	0.010622502741171049	0.999999999311618	1.0	0.993448296271942	1.0		1.0	0.0	1.0	0.0	0.008371641926505973	0.005321638643524767	1.0	0.9384615384615383	0.6428571428571429	1.0	0.9	0.5819925742574258	0.00042094648353196984	0.00042094648353196984	0.0	0.00042094648353196984	1.0	1.0	163.41465616226196	clonesig
23	Kidney-RCC	6464	1	0.4900000000000002	0.9356481912400946	var	43.0												0.031166232602122236	0.032548770232696145	0.7692307692307692	0.9076923076923076	0.5	1.0	0.875	0.5484220297029703	0.017161481197496053	0.017161481197496053	0.0	0.017161481197496053	1.0	1.0	1.62180685997009	deconstructsigs
23	Kidney-RCC	6464	1	0.4900000000000002	0.9356481912400946	var	43.0	2.0			0.5	0.969847726806726	0.08938706727098826		0.9916460396039604	0.0	0.9916460396039604	0.0	0.02899785905993765	0.03063049770282464	0.8076923076923077	0.9230769230769232	0.5714285714285714	1.0	0.8888888888888888	0.5590965346534653	0.014991675268286153	0.1026455862595852	0.007978033312034385	0.014991675268286153	0.9916460396039604	0.9916460396039604	1.92557716369629	palimpsest
23	Kidney-RCC	6464	1	0.4900000000000002	0.9356481912400946	var	43.0	1.0			1.0	0.9952129912149222	1.0		1.0	0.0	1.0	0.0	0.0086056636894914	0.005321396920693653	1.0	0.9384615384615383	0.6428571428571429	1.0	0.9	0.57796875	0.0004265192112998807	0.0004265192112998807	0.0	0.0004265192112998807	1.0	1.0	18.5908414840698	tracksig
23	Kidney-RCC	6464	1	0.4900000000000002	0.9356481912400946	var	43.0	1.0			1.0	0.5205553440820584	1.0		1.0	0.0	1.0	0.0	0.008555768915120403	0.005267625601665964	1.0	0.9384615384615383	0.6428571428571429	1.0	0.9	0.57796875	0.0004059179538009605	0.0004059179538009605	0.0	0.0004059179538009605	1.0	1.0	10.5967159549395	tracksigfreq
24	Lymph-CLL	3322	3	0.20000000000000004	0.9853936826037264	cst	44.0	49.0			0.0	0.8840336390282231	0.013419224532232982	0.5082154645663699	0.6318482841661651	0.07497893850042123	0.9414519906323184	0.07497893850042123															31699.0	pyclone
24	Lymph-CLL	3322	3	0.20000000000000004	0.9853936826037264	cst	44.0	2.0			0.75	0.2352156878111173	0.0007506753550436318	0.4990403453494038	0.4813365442504515	0.561078348778433	0.4370023419203747	0.561078348778433															285.0	sciclone
24	Lymph-CLL	3322	3	0.20000000000000004	0.9853936826037264	cst	44.0	1.0			0.5	0.8728747742323901	0.005633967319272668	0.5	0.6426851294400964	0.0	1.0	0.0															58.0	ccube
24	Lymph-CLL	3322	3	0.20000000000000004	0.9853936826037264	cst	44.0	1.0			0.5	0.8569029750073931	0.005633967319272668	0.5	0.6426851294400964	0.0	1.0	0.0															2181.0	dpclust
24	Lymph-CLL	3322	3	0.20000000000000004	0.9853936826037264	cst	44.0	1.0			0.5	0.8728747742323901	0.005633967319272668	0.5	0.6426851294400964	0.0	1.0	0.0															1478.0	phylogicndt
24	Lymph-CLL	3322	3	0.20000000000000004	0.9853936826037264	cst	44.0	1.0	6.239997310331091e-05		0.5	0.8728719205298013	0.005633967319272668	0.5	0.6426851294400964	0.0	1.0	0.0	0.01763894359580178	0.000597189478714855	1.0	1.0	0.8	1.0	0.8	0.6610475617098134	5.102836530213041e-06	5.102836530213041e-06	0.0	5.102836530213041e-06	1.0	1.0	23.969664812088013	clonesig
24	Lymph-CLL	3322	3	0.20000000000000004	0.9853936826037264	cst	44.0												0.017558574840773732	0.001980504435942192	1.0	1.0	0.8	1.0	0.8	0.6610475617098134	5.106591865366994e-05	5.106591865366994e-05	0.0	5.106591865366994e-05	1.0	1.0	0.1613609790802	deconstructsigs
24	Lymph-CLL	3322	3	0.20000000000000004	0.9853936826037264	cst	44.0																											palimpsest
24	Lymph-CLL	3322	3	0.20000000000000004	0.9853936826037264	cst	44.0	1.0			0.5	0.8008629808641661	0.005555318427587195	0.5	0.6403030303030303	0.0	1.0	0.0	0.017675462927945543	0.0004056899260064189	1.0	1.0	0.8	1.0	0.8	0.6627272727272727	3.556815515448619e-06	3.556815515448619e-06	0.0	3.556815515448619e-06	1.0	1.0	1.13949102958043	tracksig
24	Lymph-CLL	3322	3	0.20000000000000004	0.9853936826037264	cst	44.0	1.0			0.5	0.3804380051872585	0.005689197796172858	0.5	0.6436363636363637	0.0	1.0	0.0	0.01761929463745743	0.0008574552288229838	1.0	1.0	0.8	1.0	0.8	0.6627272727272727	1.461298736871175e-05	1.461298736871175e-05	0.0	1.461298736871175e-05	1.0	1.0	12.3235318660736	tracksigfreq
24	Lymph-CLL	3322	3	0.20000000000000004	0.9853936826037264	var	44.0	49.0			0.0	0.8840336390282231	0.013419224532232982	0.5082154645663699	0.6318482841661651	0.07497893850042123	0.9414519906323184	0.07497893850042123															31699.0	pyclone
24	Lymph-CLL	3322	3	0.20000000000000004	0.9853936826037264	var	44.0	2.0			0.75	0.2352156878111173	0.0007506753550436318	0.4990403453494038	0.4813365442504515	0.561078348778433	0.4370023419203747	0.561078348778433															285.0	sciclone
24	Lymph-CLL	3322	3	0.20000000000000004	0.9853936826037264	var	44.0	1.0			0.5	0.8728747742323901	0.005633967319272668	0.5	0.6426851294400964	0.0	1.0	0.0															58.0	ccube
24	Lymph-CLL	3322	3	0.20000000000000004	0.9853936826037264	var	44.0	1.0			0.5	0.8569029750073931	0.005633967319272668	0.5	0.6426851294400964	0.0	1.0	0.0															2181.0	dpclust
24	Lymph-CLL	3322	3	0.20000000000000004	0.9853936826037264	var	44.0	1.0			0.5	0.8728747742323901	0.005633967319272668	0.5	0.6426851294400964	0.0	1.0	0.0															1478.0	phylogicndt
24	Lymph-CLL	3322	3	0.20000000000000004	0.9853936826037264	var	44.0	1.0	6.859526183689013e-05		0.5	0.8728719205298013	0.005633967319272668	0.5	0.6426851294400964	0.0	1.0	0.0	0.017242730134604856	0.003935795168952823	1.0	1.0	0.8	1.0	0.8	0.6408789885611078	0.011607169713084842	0.0695567408512967	0.026662414966041773	0.011607169713084842	0.6857314870559904	1.0	28.311947345733643	clonesig
24	Lymph-CLL	3322	3	0.20000000000000004	0.9853936826037264	var	44.0												0.018254665448277904	0.008585121897004609	0.875	0.9846153846153848	0.6	1.0	0.75	0.6408789885611078	0.009821633969672727	0.07810038865688917	0.03144035482896648	0.009821633969672727	0.6857314870559904	1.0	0.10942101478576699	deconstructsigs
24	Lymph-CLL	3322	3	0.20000000000000004	0.9853936826037264	var	44.0																											palimpsest
24	Lymph-CLL	3322	3	0.20000000000000004	0.9853936826037264	var	44.0	1.0			0.5	0.8008629808641661	0.005555318427587195	0.5	0.6403030303030303	0.0	1.0	0.0	0.017354176047682673	0.002762439722875034	1.0	1.0	0.8	1.0	0.8	0.6406060606060606	0.01082223886388478	0.07111512765354122	0.027772990278159864	0.01082223886388478	0.6851515151515152	1.0	1.1954663276672401	tracksig
24	Lymph-CLL	3322	3	0.20000000000000004	0.9853936826037264	var	44.0	1.0			0.5	0.3785408850226191	0.005696550429480426	0.5	0.6433333333333333	0.0	1.0	0.0	0.017313470487860257	0.0038897364686743562	1.0	1.0	0.8	1.0	0.8	0.6406060606060606	0.011496012267473764	0.06976772474033721	0.026829559634703067	0.011496012267473764	0.6848484848484848	1.0	4.63132667541504	tracksigfreq
25	Lymph-CLL	2968	4	0.44	0.9997382924304294	cst	45.0	2.0			0.6	0.9501023113538548	0.28393050099865463	0.7482419953007249	0.7641509433962265	0.6598192276088742	0.8366647629925756	0.6598192276088742															84025.0	pyclone
25	Lymph-CLL	2968	4	0.44	0.9997382924304294	cst	45.0	4.0			1.0	0.3572467498097249	0.0	0.5004458069974804	0.4107142857142857	0.9991783073130648	0.0017133066818960589	0.9991783073130648															205.0	sciclone
25	Lymph-CLL	2968	4	0.44	0.9997382924304294	cst	45.0	2.0			0.6	0.9355404667189308	0.21568818909288204	0.7558880545780391	0.7557277628032345	0.7567789646672145	0.7549971444888635	0.7567789646672145															185.0	ccube
25	Lymph-CLL	2968	4	0.44	0.9997382924304294	cst	45.0	2.0			0.6	0.8712548066525656	0.2203231481347752	0.6529777326443817	0.7082210242587601	0.3459326211996713	0.960022844089092	0.3459326211996713															2078.0	dpclust
25	Lymph-CLL	2968	4	0.44	0.9997382924304294	cst	45.0	2.0			0.6	0.9466981132075472	0.2704514815771353	0.7329268824904376	0.7614555256064691	0.5743631881676253	0.8914905768132496	0.5743631881676253															1379.0	phylogicndt
25	Lymph-CLL	2968	4	0.44	0.9997382924304294	cst	45.0	3.0	3.0549222415720583	0.8305593811264381	0.8	0.9540959657690335	0.2563062526318592	0.7489733534118549	0.7651617250673854	0.6589975349219392	0.8389491719017704	0.6589975349219392	0.016247758203267914	0.0004968535220602775	1.0	0.9846153846153848	0.6	1.0	0.75	0.7328167115902965	0.002791511069558106	0.0040963993365950024	0.0006282963256081908	0.0040963993365950024	1.0	1.0	900.872669696808	clonesig
25	Lymph-CLL	2968	4	0.44	0.9997382924304294	cst	45.0												0.016182129589721088	0.0016490951365527042	0.875	0.9846153846153848	0.6	1.0	0.75	0.7452830188679245	9.328016734722056e-05	9.328016734722056e-05	0.0	9.328016734722056e-05	1.0	1.0	0.0600626468658447	deconstructsigs
25	Lymph-CLL	2968	4	0.44	0.9997382924304294	cst	45.0	2.0			0.6	0.8309289523011524	0.17342355809831625	0.5897655852953143	0.6617250673854448	0.18981101068200493	0.9897201599086236	0.18981101068200493	0.01618155145023617	0.0015296841373884074	0.875	0.9846153846153848	0.6	1.0	0.75	0.7462938005390836	4.280810969581328e-05	0.0014109301975523405	0.00037928462245650287	4.280810969581328e-05	1.0	1.0	0.665623664855957	palimpsest
25	Lymph-CLL	2968	4	0.44	0.9997382924304294	cst	45.0	1.0			0.4	0.7984631264992363	0.00048626091601829705	0.5	0.5810344827586207	0.0	1.0	0.0	0.016563687632566184	0.002471396535105911	1.0	0.9846153846153848	0.6	1.0	0.75	0.7496551724137931	0.00020734392159027504	0.00020734392159027504	0.0	0.00020734392159027504	1.0	1.0	1.13203183015188	tracksig
25	Lymph-CLL	2968	4	0.44	0.9997382924304294	cst	45.0	1.0			0.4	0.5629904705007064	0.0014376870423373153	0.5	0.6	0.0	1.0	0.0	0.016568175293026847	0.0022222314715440363	1.0	0.9846153846153848	0.6	1.0	0.75	0.7496551724137931	0.00016766563630021825	0.00016766563630021825	0.0	0.00016766563630021825	1.0	1.0	8.41729044914246	tracksigfreq
25	Lymph-CLL	2968	4	0.44	0.9997382924304294	var	45.0	2.0			0.6	0.9501023113538548	0.28393050099865463	0.7482419953007249	0.7641509433962265	0.6598192276088742	0.8366647629925756	0.6598192276088742															84025.0	pyclone
25	Lymph-CLL	2968	4	0.44	0.9997382924304294	var	45.0	4.0			1.0	0.3572467498097249	0.0	0.5004458069974804	0.4107142857142857	0.9991783073130648	0.0017133066818960589	0.9991783073130648															205.0	sciclone
25	Lymph-CLL	2968	4	0.44	0.9997382924304294	var	45.0	2.0			0.6	0.9355404667189308	0.21568818909288204	0.7558880545780391	0.7557277628032345	0.7567789646672145	0.7549971444888635	0.7567789646672145															185.0	ccube
25	Lymph-CLL	2968	4	0.44	0.9997382924304294	var	45.0	2.0			0.6	0.8712548066525656	0.2203231481347752	0.6529777326443817	0.7082210242587601	0.3459326211996713	0.960022844089092	0.3459326211996713															2078.0	dpclust
25	Lymph-CLL	2968	4	0.44	0.9997382924304294	var	45.0	2.0			0.6	0.9466981132075472	0.2704514815771353	0.7329268824904376	0.7614555256064691	0.5743631881676253	0.8914905768132496	0.5743631881676253															1379.0	phylogicndt
25	Lymph-CLL	2968	4	0.44	0.9997382924304294	var	45.0	3.0	20.030095512651318	0.003465210785450882	0.8	0.9462780856710789	0.2635750291733895	0.7455350082849711	0.7658355795148248	0.6327033689400164	0.8583666476299258	0.6327033689400164	0.01645666696267119	0.004654573595171258	1.0	1.0	0.8	1.0	0.8	0.6920485175202157	0.0017642138664933915	0.4754111350363723	0.07366058847049314	0.0017642138664933915	0.7142857142857143	0.8025606469002695	680.5382585525513	clonesig
25	Lymph-CLL	2968	4	0.44	0.9997382924304294	var	45.0												0.016424318753261117	0.0049727618910707675	1.0	1.0	0.8	1.0	0.8	0.6954177897574124	0.011337369114822304	0.11325221610550827	0.032280194476151415	0.011337369114822304	0.8480458221024259	0.8857816711590296	0.126545667648315	deconstructsigs
25	Lymph-CLL	2968	4	0.44	0.9997382924304294	var	45.0	2.0			0.6	0.8309289523011524	0.17342355809831625	0.5897655852953143	0.6617250673854448	0.18981101068200493	0.9897201599086236	0.18981101068200493	0.016426695436787094	0.004764472142828267	1.0	1.0	0.8	1.0	0.8	0.6930592991913747	0.012453429646595906	0.16813892322302926	0.03282512695778683	0.012453429646595906	0.8261455525606469	0.8857816711590296	0.6680777072906489	palimpsest
25	Lymph-CLL	2968	4	0.44	0.9997382924304294	var	45.0	2.0			0.6	0.8678893192715733	0.15918805384372786	0.738365632364973	0.7293103448275862	0.7942386831275721	0.6824925816023739	0.7942386831275721	0.016463446330283824	0.0046471365245261366	1.0	1.0	0.8	1.0	0.8	0.6917241379310345	0.003268193543887632	0.1550465123915391	0.03694870892330175	0.024410517558712264	0.8617241379310345	0.9462068965517242	1.0486606717109699	tracksig
25	Lymph-CLL	2968	4	0.44	0.9997382924304294	var	45.0	1.0			0.4	0.5619028759403857	0.0015686363028925186	0.5	0.6013793103448276	0.0	1.0	0.0	0.016540800418725438	0.0039366001290326285	1.0	1.0	0.8	1.0	0.8	0.6917241379310345	0.010662579056086694	0.1152876679422984	0.033210893066791106	0.010662579056086694	0.8472413793103448	0.8858620689655172	11.355000495910597	tracksigfreq
26	Prost-AdenoCA	2322	1	0.28	0.8561865510855998	cst	60.0	1.0			1.0	0.9862216313991998	0.08061413507029498		0.9724375538329026	0.0	0.9724375538329026	0.0															25003.0	pyclone
26	Prost-AdenoCA	2322	1	0.28	0.8561865510855998	cst	60.0	1.0			1.0	0.14106130108950088	0.0		0.9121447028423773	0.0	0.9121447028423773	0.0															282.0	sciclone
26	Prost-AdenoCA	2322	1	0.28	0.8561865510855998	cst	60.0	1.0			1.0	1.0	1.0		1.0	0.0	1.0	0.0															172.0	ccube
26	Prost-AdenoCA	2322	1	0.28	0.8561865510855998	cst	60.0	1.0			1.0	0.9440313111545992	1.0		1.0	0.0	1.0	0.0															1602.0	dpclust
26	Prost-AdenoCA	2322	1	0.28	0.8561865510855998	cst	60.0	1.0			1.0	1.0	1.0		1.0	0.0	1.0	0.0															633.0	phylogicndt
26	Prost-AdenoCA	2322	1	0.28	0.8561865510855998	cst	60.0	1.0	0.005260711874143453	0.9998929446548736	1.0	0.99999	1.0		1.0	0.0	1.0	0.0	0.01798254342598957	0.00786372638535513	1.0	0.9076923076923076	0.5625	1.0	0.9	0.6257536606373816	0.001069513906056141	0.001069513906056141	0.0	0.001069513906056141	1.0	1.0	73.79904031753541	clonesig
26	Prost-AdenoCA	2322	1	0.28	0.8561865510855998	cst	60.0												0.04873208874498933	0.05085590135138432	0.6333333333333333	0.8307692307692308	0.25	1.0	0.8	0.5637381567614126	0.046835899448898766	0.046835899448898766	0.0	0.046835899448898766	1.0	1.0	1.8152794837951696	deconstructsigs
26	Prost-AdenoCA	2322	1	0.28	0.8561865510855998	cst	60.0	2.0			0.5	0.9492654920675232	0.2350404428329333		0.9969853574504736	0.0	0.9969853574504736	0.0	0.05398728018471307	0.05415131765459077	0.6666666666666666	0.8307692307692308	0.25	1.0	0.8	0.5624461670973299	0.04608412067194301	0.2565190555877516	0.011536661291799295	0.04608412067194301	0.9969853574504736	0.9969853574504736	0.945244789123535	palimpsest
26	Prost-AdenoCA	2322	1	0.28	0.8561865510855998	cst	60.0	1.0			1.0	0.991662304778437	1.0		1.0	0.0	1.0	0.0	0.017930954450363402	0.007754006382239156	1.0	0.9076923076923076	0.5625	1.0	0.9	0.6295652173913043	0.0010373392456632935	0.0010373392456632935	0.0	0.0010373392456632935	1.0	1.0	57.1178631782532	tracksig
26	Prost-AdenoCA	2322	1	0.28	0.8561865510855998	cst	60.0	1.0			1.0	0.3092018271822373	1.0		1.0	0.0	1.0	0.0	0.018004943152811606	0.007721028455186855	1.0	0.9076923076923076	0.5625	1.0	0.9	0.6295652173913043	0.0010106360562139873	0.0010106360562139873	0.0	0.0010106360562139873	1.0	1.0	32.7284836769104	tracksigfreq
26	Prost-AdenoCA	2322	1	0.28	0.8561865510855998	var	60.0	1.0			1.0	0.9862216313991998	0.08061413507029498		0.9724375538329026	0.0	0.9724375538329026	0.0															25003.0	pyclone
26	Prost-AdenoCA	2322	1	0.28	0.8561865510855998	var	60.0	1.0			1.0	0.14106130108950088	0.0		0.9121447028423773	0.0	0.9121447028423773	0.0															282.0	sciclone
26	Prost-AdenoCA	2322	1	0.28	0.8561865510855998	var	60.0	1.0			1.0	1.0	1.0		1.0	0.0	1.0	0.0															172.0	ccube
26	Prost-AdenoCA	2322	1	0.28	0.8561865510855998	var	60.0	1.0			1.0	0.9440313111545992	1.0		1.0	0.0	1.0	0.0															1602.0	dpclust
26	Prost-AdenoCA	2322	1	0.28	0.8561865510855998	var	60.0	1.0			1.0	1.0	1.0		1.0	0.0	1.0	0.0															633.0	phylogicndt
26	Prost-AdenoCA	2322	1	0.28	0.8561865510855998	var	60.0	1.0	0.02054143607529113	0.9991869828525356	1.0	0.99999	1.0		1.0	0.0	1.0	0.0	0.014724368708775781	0.006836566240715332	1.0	0.8923076923076924	0.5	1.0	0.8888888888888888	0.6309216192937123	0.0008845233746013204	0.0008845233746013204	0.0	0.0008845233746013204	1.0	1.0	52.287752389907844	clonesig
26	Prost-AdenoCA	2322	1	0.28	0.8561865510855998	var	60.0												0.015789384522913667	0.010595198060686593	0.7333333333333334	0.8769230769230769	0.4375	1.0	0.875	0.6313522825150732	0.001991219909309727	0.001991219909309727	0.0	0.001991219909309727	1.0	1.0	1.3358895778656001	deconstructsigs
26	Prost-AdenoCA	2322	1	0.28	0.8561865510855998	var	60.0	2.0			0.5	0.9492654920675232	0.2350404428329333		0.9969853574504736	0.0	0.9969853574504736	0.0	0.02244650997149256	0.01626749241380766	0.7666666666666666	0.8615384615384616	0.375	1.0	0.8571428571428571	0.6141257536606374	0.003680163626390232	0.2191430553821692	0.011812308655559168	0.003680163626390232	0.9969853574504736	0.9969853574504736	0.945656538009644	palimpsest
26	Prost-AdenoCA	2322	1	0.28	0.8561865510855998	var	60.0	1.0			1.0	0.991662304778437	1.0		1.0	0.0	1.0	0.0	0.014642923017013225	0.0068543319868489255	1.0	0.9076923076923076	0.5625	1.0	0.9	0.6373913043478261	0.0008790838815442293	0.0008790838815442293	0.0	0.0008790838815442293	1.0	1.0	55.8999509811401	tracksig
26	Prost-AdenoCA	2322	1	0.28	0.8561865510855998	var	60.0	1.0			1.0	0.31293678929042223	1.0		1.0	0.0	1.0	0.0	0.01470137985857452	0.006319967804284803	1.0	0.9076923076923076	0.5625	1.0	0.9	0.6373913043478261	0.0007558772235268796	0.0007558772235268796	0.0	0.0007558772235268796	1.0	1.0	29.097287893295302	tracksigfreq
27	Prost-AdenoCA	4427	5	0.6100000000000001	0.8245294886363999	cst	64.0	6.0			0.8333333333333334	0.9275044963876062	0.3818499423300274	0.8056923343720932	0.789247797605602	0.7625899280575541	0.8487947406866326	0.7625899280575541															158684.0	pyclone
27	Prost-AdenoCA	4427	5	0.6100000000000001	0.8245294886363999	cst	64.0	3.0			0.6666666666666666	0.518270069309772	0.028774686842512474	0.5078468336294507	0.5728484300880958	0.6782210595160235	0.337472607742878	0.6782210595160235															378.0	sciclone
27	Prost-AdenoCA	4427	5	0.6100000000000001	0.8245294886363999	cst	64.0	3.0			0.6666666666666666	0.9144458186635888	0.38244581255797216	0.7912145083057003	0.7555906934718771	0.6978417266187049	0.8845872899926954	0.6978417266187049															1349.0	ccube
27	Prost-AdenoCA	4427	5	0.6100000000000001	0.8245294886363999	cst	64.0	3.0			0.6666666666666666	0.9230619349243236	0.3819143163335304	0.8016705036926697	0.7820194262480235	0.750163505559189	0.8531775018261505	0.750163505559189															3098.0	dpclust
27	Prost-AdenoCA	4427	5	0.6100000000000001	0.8245294886363999	cst	64.0	3.0			0.6666666666666666	0.9320262028461712	0.3463252807289656	0.785689955240801	0.8073187259995482	0.842380640941792	0.7289992695398101	0.842380640941792															3006.0	phylogicndt
27	Prost-AdenoCA	4427	5	0.6100000000000001	0.8245294886363999	cst	64.0	3.0	18.400021930065122	0.2507936067537906	0.6666666666666666	0.9224566893678708	0.3817253097183169	0.7982495469856934	0.7700474361870341	0.7243296272073251	0.8721694667640614	0.7243296272073251	0.013991469000563616	0.009330465363045336	1.0	0.9230769230769232	0.625	1.0	0.9090909090909092	0.5310594081770951	0.0016810241991056518	0.006950206837159301	0.002568333028907781	0.0067109516588785825	1.0	1.0	970.8720240592957	clonesig
27	Prost-AdenoCA	4427	5	0.6100000000000001	0.8245294886363999	cst	64.0												0.04973550025088797	0.04744351492239707	0.7	0.8615384615384616	0.375	1.0	0.8571428571428571	0.4752654167607861	0.03727075275282188	0.03727075275282188	0.0	0.03727075275282188	1.0	1.0	3.15381956100464	deconstructsigs
27	Prost-AdenoCA	4427	5	0.6100000000000001	0.8245294886363999	cst	64.0	2.0			0.5	0.8768020213561096	0.3737665471758152	0.7349129395600328	0.637677885701378	0.4800523217789405	0.9897735573411248	0.4800523217789405	0.06059825056604658	0.05604391512231248	0.7	0.8461538461538461	0.3125	1.0	0.8333333333333334	0.4608086740456291	0.03772099773808246	0.04943191844087802	0.0055264757626707715	0.04943191844087802	1.0	1.0	1.6418170928955098	palimpsest
27	Prost-AdenoCA	4427	5	0.6100000000000001	0.8245294886363999	cst	64.0	1.0			0.3333333333333333	0.7524616171963249	0.0	0.5	0.30522727272727274	0.0	1.0	0.0	0.014016387623400234	0.00949733493716154	1.0	0.9230769230769232	0.625	1.0	0.9090909090909092	0.5411363636363636	0.0015761689205138207	0.0015761689205138207	0.0	0.0015761689205138207	1.0	1.0	8.509667797883349	tracksig
27	Prost-AdenoCA	4427	5	0.6100000000000001	0.8245294886363999	cst	64.0	2.0			0.5	0.7484547459668393	0.2969253781649225	0.7161617510222467	0.6252272727272727	0.4754206532497526	0.9569028487947406	0.4754206532497526	0.014066480312745752	0.009302604484611992	1.0	0.9230769230769232	0.625	1.0	0.9090909090909092	0.5411363636363636	0.0009141264016300221	0.00535923658181725	0.002070401143892924	0.0009141264016300221	1.0	1.0	4.21334859927495	tracksigfreq
27	Prost-AdenoCA	4427	5	0.6100000000000001	0.8245294886363999	var	64.0	6.0			0.8333333333333334	0.9275044963876062	0.3818499423300274	0.8056923343720932	0.789247797605602	0.7625899280575541	0.8487947406866326	0.7625899280575541															158684.0	pyclone
27	Prost-AdenoCA	4427	5	0.6100000000000001	0.8245294886363999	var	64.0	3.0			0.6666666666666666	0.518270069309772	0.028774686842512474	0.5078468336294507	0.5728484300880958	0.6782210595160235	0.337472607742878	0.6782210595160235															378.0	sciclone
27	Prost-AdenoCA	4427	5	0.6100000000000001	0.8245294886363999	var	64.0	3.0			0.6666666666666666	0.9144458186635888	0.38244581255797216	0.7912145083057003	0.7555906934718771	0.6978417266187049	0.8845872899926954	0.6978417266187049															1349.0	ccube
27	Prost-AdenoCA	4427	5	0.6100000000000001	0.8245294886363999	var	64.0	3.0			0.6666666666666666	0.9230619349243236	0.3819143163335304	0.8016705036926697	0.7820194262480235	0.750163505559189	0.8531775018261505	0.750163505559189															3098.0	dpclust
27	Prost-AdenoCA	4427	5	0.6100000000000001	0.8245294886363999	var	64.0	3.0			0.6666666666666666	0.9320262028461712	0.3463252807289656	0.785689955240801	0.8073187259995482	0.842380640941792	0.7289992695398101	0.842380640941792															3006.0	phylogicndt
27	Prost-AdenoCA	4427	5	0.6100000000000001	0.8245294886363999	var	64.0	3.0	479.60145041543	1.5167148902490937e-92	0.6666666666666666	0.9220769769184984	0.3958394479900306	0.8122578768116392	0.7838265190874181	0.7377370830608241	0.8867786705624543	0.7377370830608241	0.012920895021930508	0.0037009366750538476	1.0	0.9846153846153848	0.875	1.0	0.9333333333333332	0.4960469844138243	0.008963915099524211	0.4711812246673846	0.07570561280005415	0.0232994670628891	0.5500338829907386	0.8378134176643325	1005.8269462585448	clonesig
27	Prost-AdenoCA	4427	5	0.6100000000000001	0.8245294886363999	var	64.0												0.05839761787867025	0.05749876212099723	0.7	0.7846153846153846	0.0625	1.0	0.5	0.4393494465778179	0.110762153411193	0.2402117232827695	0.04160176448091955	0.15196632890183626	0.0	0.0	2.8485088348388703	deconstructsigs
27	Prost-AdenoCA	4427	5	0.6100000000000001	0.8245294886363999	var	64.0	2.0			0.5	0.8768020213561096	0.3737665471758152	0.7349129395600328	0.637677885701378	0.4800523217789405	0.9897735573411248	0.4800523217789405	0.047627473659449436	0.046412364879600806	0.8	0.8923076923076924	0.5	1.0	0.8888888888888888	0.4334763948497854	0.02232026117383057	0.5363319387174666	0.12622277443168176	0.12936433198748298	0.4858820871922295	0.4858820871922295	1.65081977844238	palimpsest
27	Prost-AdenoCA	4427	5	0.6100000000000001	0.8245294886363999	var	64.0	3.0			0.6666666666666666	0.9219250669331092	0.35518007315456024	0.7795483480780045	0.8079545454545455	0.8524697415767092	0.7066269545793	0.8524697415767092	0.013592301930250052	0.005076999245979033	1.0	0.9846153846153848	0.875	1.0	0.9333333333333332	0.4952272727272728	0.015446077285317106	0.4434569609593517	0.13379040543052426	0.12928125608039576	0.24522727272727274	0.4347727272727273	4.96402298609416	tracksig
27	Prost-AdenoCA	4427	5	0.6100000000000001	0.8245294886363999	var	64.0	2.0			0.5	0.7441583171329722	0.2921397556718635	0.7284164196654054	0.6443181818181818	0.5057736720554272	0.9510591672753836	0.5057736720554272	0.012995951689372677	0.004026651385863803	1.0	0.9846153846153848	0.875	1.0	0.9333333333333332	0.4952272727272728	0.028490141637321886	0.3721058675838828	0.11567660120878855	0.10492227524202602	0.23113636363636364	0.485	3.2338045159975697	tracksigfreq
28	Prost-AdenoCA	2734	3	0.8499999999999998	0.9697512162311832	cst	59.0	3.0			1.0	0.9792430048244122	0.806249561131621	0.972120457308608	0.972201901975128	0.9730639730639732	0.9711769415532426	0.9730639730639732															35099.0	pyclone
28	Prost-AdenoCA	2734	3	0.8499999999999998	0.9697512162311832	cst	59.0	4.0			0.75	0.6433784589828959	0.005152370049316546	0.5089272765013357	0.5373079736649597	0.8377104377104377	0.1801441152922338	0.8377104377104377															136.0	sciclone
28	Prost-AdenoCA	2734	3	0.8499999999999998	0.9697512162311832	cst	59.0	3.0			1.0	0.9811742703066793	0.8219376713280343	0.9730483376600272	0.9729334308705194	0.9717171717171718	0.9743795036028824	0.9717171717171718															239.0	ccube
28	Prost-AdenoCA	2734	3	0.8499999999999998	0.9697512162311832	cst	59.0	3.0			1.0	0.9789663611233196	0.8200232322598325	0.972247697147617	0.972201901975128	0.9717171717171718	0.9727782225780623	0.9717171717171718															1557.0	dpclust
28	Prost-AdenoCA	2734	3	0.8499999999999998	0.9697512162311832	cst	59.0	4.0			0.75	0.9769056327724944	0.8074306252525257	0.9724199561669538	0.9718361375274324	0.9656565656565655	0.9791833466773421	0.9656565656565655															986.0	phylogicndt
28	Prost-AdenoCA	2734	3	0.8499999999999998	0.9697512162311832	cst	59.0	3.0	19.201782664036728	0.1351615068374938	1.0	0.981165310940949	0.8239832481787236	0.9729847177405224	0.9729334308705194	0.9723905723905724	0.9735788630904724	0.9723905723905724	0.01880885390155874	0.0077893366328188425	0.98989898989899	0.953846153846154	0.75	0.9814814814814816	0.8181818181818182	0.5270665691294806	0.005468643657792982	0.011907206026132044	0.0023121824057996143	0.005529282070118491	1.0	1.0	833.3348999023438	clonesig
28	Prost-AdenoCA	2734	3	0.8499999999999998	0.9697512162311832	cst	59.0												0.0282310358728216	0.02487619908579069	0.7272727272727273	0.9076923076923076	0.4166666666666667	1.0	0.8333333333333334	0.5120702267739575	0.011704643708616014	0.011704643708616014	0.0	0.011704643708616014	1.0	1.0	0.5817558765411379	deconstructsigs
28	Prost-AdenoCA	2734	3	0.8499999999999998	0.9697512162311832	cst	59.0	2.0			0.75	0.9064661557300148	0.6917194439588797	0.9605982429040876	0.958302852962692	0.934006734006734	0.9871897518014412	0.934006734006734	0.026041406327043205	0.020491336567674958	0.7727272727272727	0.9076923076923076	0.4166666666666667	1.0	0.8333333333333334	0.5098756400877835	0.009239425977823124	0.0377969076655158	0.014273788586474191	0.009239425977823124	1.0	1.0	0.8791992664337159	palimpsest
28	Prost-AdenoCA	2734	3	0.8499999999999998	0.9697512162311832	cst	59.0	1.0			0.5	0.6560421868278333	0.0	0.5	0.45	0.0	1.0	0.0	0.018871496520981725	0.007904130502522339	0.98989898989899	0.9384615384615383	0.6666666666666666	0.9814814814814816	0.8	0.5481481481481482	0.0017186571083611655	0.0017186571083611655	0.0	0.0017186571083611655	1.0	1.0	1.4816121260325101	tracksig
28	Prost-AdenoCA	2734	3	0.8499999999999998	0.9697512162311832	cst	59.0	2.0			0.75	0.850228674095591	0.6168394565152807	0.9174256014046248	0.9137037037037036	0.8676774638180565	0.9671737389911932	0.8676774638180565	0.01882542018327888	0.008012096656583772	0.9882154882154882	0.953846153846154	0.75	0.9814814814814816	0.8181818181818182	0.5481481481481482	0.003098112600480429	0.006065913624861974	0.0014747121853801429	0.006065913624861974	1.0	1.0	40.890504360198996	tracksigfreq
29	Liver-HCC	5850	2	0.9399999999999996	0.8851467046498629	cst	61.0																										172800.0	pyclone
29	Liver-HCC	5850	2	0.9399999999999996	0.8851467046498629	cst	61.0	3.0			0.6666666666666666	0.5757438013829561	0.014627357895742437	0.5029023175222006	0.4408547008547009	0.8695473251028807	0.13625730994152047	0.8695473251028807															440.0	sciclone
29	Liver-HCC	5850	2	0.9399999999999996	0.8851467046498629	cst	61.0	3.0			0.6666666666666666	0.9862055511990307	0.8021399389779615	0.957667316439246	0.9576068376068376	0.9580246913580248	0.957309941520468	0.9580246913580248															1352.0	ccube
29	Liver-HCC	5850	2	0.9399999999999996	0.8851467046498629	cst	61.0	2.0			1.0	0.9920185935934608	0.2486332423830473	0.960824128221789	0.9613675213675212	0.9576131687242798	0.9640350877192982	0.9576131687242798															3977.0	dpclust
29	Liver-HCC	5850	2	0.9399999999999996	0.8851467046498629	cst	61.0	3.0			0.6666666666666666	0.9917538461538462	0.8208013605506136	0.960899935022742	0.9603418803418804	0.9641975308641976	0.9576023391812866	0.9641975308641976															4569.0	phylogicndt
29	Liver-HCC	5850	2	0.9399999999999996	0.8851467046498629	cst	61.0	4.0	29.817984197841724	0.1932865634851129	0.3333333333333333	0.9844167950030788	0.7728852294561891	0.9574398960363874	0.9588034188034188	0.9493827160493828	0.9654970760233921	0.9493827160493828	0.011591536905479823	0.0060504464443795385	0.9983164983164984	0.9846153846153848	0.8333333333333334	1.0	0.9090909090909092	0.5863247863247864	0.000935518012907366	0.1203130134930136	0.01550399739212797	0.000935518012907366	0.9545299145299144	0.9907692307692308	1951.7295484542847	clonesig
29	Liver-HCC	5850	2	0.9399999999999996	0.8851467046498629	cst	61.0												0.02036857130190497	0.018029610935127626	0.8636363636363636	0.953846153846154	0.6666666666666666	1.0	0.8888888888888888	0.5839316239316239	0.004850429066594053	0.004850429066594053	0.0	0.004850429066594053	1.0	1.0	7.58116960525513	deconstructsigs
29	Liver-HCC	5850	2	0.9399999999999996	0.8851467046498629	cst	61.0	2.0			1.0	0.9582207523551358	0.7312180291307859	0.92877409573316	0.9372649572649572	0.8786008230452675	0.9789473684210528	0.8786008230452675	0.01791547735256245	0.0172919927536901	0.9545454545454546	0.9692307692307692	0.75	1.0	0.9	0.5704273504273504	0.0025251632511299467	0.02917715221898509	0.0129182745693702	0.0025251632511299467	1.0	1.0	3.14926147460938	palimpsest
29	Liver-HCC	5850	2	0.9399999999999996	0.8851467046498629	cst	61.0	1.0			0.6666666666666666	0.7607001113908421	0.004229061262854821	0.5	0.5810344827586207	0.0	1.0	0.0	0.011830038188814734	0.006413324654345839	0.9966329966329966	0.9692307692307692	0.8333333333333334	0.9814814814814816	0.8333333333333334	0.593103448275862	0.0008238089017883476	0.0008238089017883476	0.0	0.0008238089017883476	1.0	1.0	30.1700836221377	tracksig
29	Liver-HCC	5850	2	0.9399999999999996	0.8851467046498629	cst	61.0	2.0			1.0	0.9673585195449336	0.6138338098968451	0.9051427588579292	0.9044827586206896	0.9088235294117648	0.9014619883040936	0.9088235294117648	0.011952957039658495	0.005963923691164714	0.9966329966329966	0.953846153846154	0.8333333333333334	0.9629629629629628	0.7692307692307693	0.593103448275862	0.0010659732581624892	0.0011317175560328074	3.237987571211584e-05	0.0010659732581624892	1.0	1.0	14.7485061923663	tracksigfreq
29	Liver-HCC	5850	2	0.9399999999999996	0.8851467046498629	var	61.0																										172800.0	pyclone
29	Liver-HCC	5850	2	0.9399999999999996	0.8851467046498629	var	61.0	3.0			0.6666666666666666	0.5757438013829561	0.014627357895742437	0.5029023175222006	0.4408547008547009	0.8695473251028807	0.13625730994152047	0.8695473251028807															440.0	sciclone
29	Liver-HCC	5850	2	0.9399999999999996	0.8851467046498629	var	61.0	3.0			0.6666666666666666	0.9862055511990307	0.8021399389779615	0.957667316439246	0.9576068376068376	0.9580246913580248	0.957309941520468	0.9580246913580248															1352.0	ccube
29	Liver-HCC	5850	2	0.9399999999999996	0.8851467046498629	var	61.0	2.0			1.0	0.9920185935934608	0.2486332423830473	0.960824128221789	0.9613675213675212	0.9576131687242798	0.9640350877192982	0.9576131687242798															3977.0	dpclust
29	Liver-HCC	5850	2	0.9399999999999996	0.8851467046498629	var	61.0	3.0			0.6666666666666666	0.9917538461538462	0.8208013605506136	0.960899935022742	0.9603418803418804	0.9641975308641976	0.9576023391812866	0.9641975308641976															4569.0	phylogicndt
29	Liver-HCC	5850	2	0.9399999999999996	0.8851467046498629	var	61.0	3.0	492.3037660889095	2.388308866947129e-92	0.6666666666666666	0.9854877424809096	0.8047771294705427	0.9596978557504872	0.9591452991452992	0.9629629629629628	0.9564327485380116	0.9629629629629628	0.009193279810278357	0.007573557821594842	1.0	1.0	0.9166666666666666	1.0	0.9166666666666666	0.628034188034188	0.000978851270887926	0.18207870771297094	0.030931906640176494	0.000978851270887926	0.9591452991452992	0.9591452991452992	974.7576224803923	clonesig
29	Liver-HCC	5850	2	0.9399999999999996	0.8851467046498629	var	61.0												0.023270416922896185	0.02383890272972589	0.8636363636363636	0.953846153846154	0.6666666666666666	1.0	0.8888888888888888	0.5492307692307692	0.042396203906297836	0.05643782754943971	0.006919546819541483	0.05643782754943971	0.4153846153846154	1.0	8.25580215454102	deconstructsigs
29	Liver-HCC	5850	2	0.9399999999999996	0.8851467046498629	var	61.0	2.0			1.0	0.9582207523551358	0.7312180291307859	0.92877409573316	0.9372649572649572	0.8786008230452675	0.9789473684210528	0.8786008230452675	0.01927457216823497	0.021614198804110626	0.9090909090909092	0.9692307692307692	0.75	1.0	0.9	0.6160683760683761	0.005765734396095845	0.2010162831755852	0.03497116311282707	0.009344381276979896	0.9372649572649572	0.9372649572649572	3.1140604019165	palimpsest
29	Liver-HCC	5850	2	0.9399999999999996	0.8851467046498629	var	61.0	2.0			1.0	0.990677394017612	0.8170100671576531	0.9587683628237536	0.9606896551724138	0.9469135802469136	0.9706231454005936	0.9469135802469136	0.009162579587070405	0.007032360298535418	1.0	0.9846153846153848	0.9166666666666666	0.9814814814814816	0.8461538461538461	0.628448275862069	0.001276988100606391	0.16238437489426186	0.07627447522599584	0.0018065290152654567	0.5058620689655172	0.5058620689655172	15.2250188072522	tracksig
29	Liver-HCC	5850	2	0.9399999999999996	0.8851467046498629	var	61.0	2.0			1.0	0.9539615763547632	0.6041325906394761	0.8962602584893608	0.9020689655172414	0.8638655462184874	0.928654970760234	0.8638655462184874	0.009077133067620992	0.007220349434148773	1.0	0.9846153846153848	0.9166666666666666	0.9814814814814816	0.8461538461538461	0.628448275862069	0.0019188328528290108	0.15200055522821287	0.06729242338664887	0.004719569785563094	0.5382758620689655	0.5382758620689655	11.8034202416738	tracksigfreq
30	Bone-Osteosarc	2371	4	0.7599999999999999	1.0	cst	40.0	10.0			0.0	0.9204027006205228	0.3227379022075844	0.7983840930901749	0.781526781948545	0.7247769389155799	0.8719912472647703	0.7247769389155799															28696.0	pyclone
30	Bone-Osteosarc	2371	4	0.7599999999999999	1.0	cst	40.0	2.0			0.6	0.5417606465667302	0.00027951592381134826	0.5078655220628101	0.4765921552087727	0.3713109128345916	0.6444201312910285	0.3713109128345916															213.0	sciclone
30	Bone-Osteosarc	2371	4	0.7599999999999999	1.0	cst	40.0	3.0			0.8	0.9038558710291248	0.3382719446819861	0.7986424099157616	0.7798397300716997	0.7165408373369938	0.8807439824945296	0.7165408373369938															576.0	ccube
30	Bone-Osteosarc	2371	4	0.7599999999999999	1.0	cst	40.0	3.0			0.8	0.9017815069731202	0.3356672259335558	0.7906544877291999	0.7667650780261493	0.6863417982155113	0.8949671772428884	0.6863417982155113															1486.0	dpclust
30	Bone-Osteosarc	2371	4	0.7599999999999999	1.0	cst	40.0	3.0			0.8	0.8908603964571911	0.3263500104896749	0.7792145816844359	0.7469422184732181	0.6382978723404256	0.9201312910284464	0.6382978723404256															722.0	phylogicndt
30	Bone-Osteosarc	2371	4	0.7599999999999999	1.0	cst	40.0	3.0	9.401616036091582	0.6589223869468388	0.8	0.9054902031751948	0.33534607902896146	0.7989957182484317	0.781526781948545	0.7227179135209334	0.8752735229759301	0.7227179135209334	0.01735182025412548	0.0038189426640651406	1.0	0.953846153846154	0.6363636363636364	1.0	0.875	0.7494727962884858	0.0007409690113009403	0.002860014528700105	0.000939866027757652	0.0007409690113009403	1.0	1.0	378.06449699401855	clonesig
30	Bone-Osteosarc	2371	4	0.7599999999999999	1.0	cst	40.0												0.02328965460620112	0.016996040624609025	0.8	0.9384615384615383	0.5454545454545454	1.0	0.8571428571428571	0.66343315056938	0.0017459067822616081	0.0017459067822616081	0.0	0.0017459067822616081	1.0	1.0	1.28036451339722	deconstructsigs
30	Bone-Osteosarc	2371	4	0.7599999999999999	1.0	cst	40.0	2.0			0.6	0.8779961531490713	0.33004626454291824	0.7067383145427868	0.641079713201181	0.4200411805078929	0.9934354485776804	0.4200411805078929	0.03199027158378513	0.031540945047874615	0.75	0.9230769230769232	0.4545454545454545	1.0	0.8333333333333334	0.7288064107971322	0.002381791221447882	0.0030022209060057703	0.0002723618090529599	0.002381791221447882	1.0	1.0	0.745111465454102	palimpsest
30	Bone-Osteosarc	2371	4	0.7599999999999999	1.0	cst	40.0	1.0			0.4	0.7747381184448865	0.0	0.5	0.36826086956521736	0.0	1.0	0.0	0.017836218547439834	0.0035233423785097514	1.0	0.953846153846154	0.6363636363636364	1.0	0.875	0.7439130434782608	6.277409515276222e-05	6.277409515276222e-05	0.0	6.277409515276222e-05	1.0	1.0	41.4648773670197	tracksig
30	Bone-Osteosarc	2371	4	0.7599999999999999	1.0	cst	40.0	1.0			0.4	0.7235492650417159	0.0	0.5	0.3969565217391304	0.0	1.0	0.0	0.01740315726388702	0.005208479415182921	1.0	0.953846153846154	0.6363636363636364	1.0	0.875	0.7439130434782608	7.741491016355352e-05	7.741491016355352e-05	0.0	7.741491016355352e-05	1.0	1.0	19.013808965683	tracksigfreq
30	Bone-Osteosarc	2371	4	0.7599999999999999	1.0	var	40.0	10.0			0.0	0.9204027006205228	0.3227379022075844	0.7983840930901749	0.781526781948545	0.7247769389155799	0.8719912472647703	0.7247769389155799															28696.0	pyclone
30	Bone-Osteosarc	2371	4	0.7599999999999999	1.0	var	40.0	2.0			0.6	0.5417606465667302	0.00027951592381134826	0.5078655220628101	0.4765921552087727	0.3713109128345916	0.6444201312910285	0.3713109128345916															213.0	sciclone
30	Bone-Osteosarc	2371	4	0.7599999999999999	1.0	var	40.0	3.0			0.8	0.9038558710291248	0.3382719446819861	0.7986424099157616	0.7798397300716997	0.7165408373369938	0.8807439824945296	0.7165408373369938															576.0	ccube
30	Bone-Osteosarc	2371	4	0.7599999999999999	1.0	var	40.0	3.0			0.8	0.9017815069731202	0.3356672259335558	0.7906544877291999	0.7667650780261493	0.6863417982155113	0.8949671772428884	0.6863417982155113															1486.0	dpclust
30	Bone-Osteosarc	2371	4	0.7599999999999999	1.0	var	40.0	3.0			0.8	0.8908603964571911	0.3263500104896749	0.7792145816844359	0.7469422184732181	0.6382978723404256	0.9201312910284464	0.6382978723404256															722.0	phylogicndt
30	Bone-Osteosarc	2371	4	0.7599999999999999	1.0	var	40.0	4.0	163.56263221141853	4.809801956780142e-26	1.0	0.9404622041783952	0.3451522309347177	0.8142409164840678	0.8097849008857022	0.7947838023335622	0.8336980306345733	0.7947838023335622	0.018879622666831096	0.014103666332784091	1.0	0.9846153846153848	0.8181818181818182	1.0	0.9	0.6128215942640236	0.00513332202324257	0.6338024604154079	0.19930201828520847	0.03145145633122115	0.6613243357233235	0.6760860396457191	436.0081443786621	clonesig
30	Bone-Osteosarc	2371	4	0.7599999999999999	1.0	var	40.0												0.030170847206622626	0.03358337165962206	0.85	0.953846153846154	0.6363636363636364	1.0	0.875	0.5432307043441585	0.01603983037129142	0.18871855375699945	0.054121406188319315	0.18177971238225066	0.11387600168705188	0.11387600168705188	1.26961517333984	deconstructsigs
30	Bone-Osteosarc	2371	4	0.7599999999999999	1.0	var	40.0	2.0			0.6	0.8779961531490713	0.33004626454291824	0.7067383145427868	0.641079713201181	0.4200411805078929	0.9934354485776804	0.4200411805078929	0.046337059724295686	0.04080536856690578	0.85	0.953846153846154	0.6363636363636364	1.0	0.875	0.5267819485449178	0.05673073248128235	0.34940528029715656	0.09822887387050312	0.08760505955874652	0.0	0.6115563053563897	0.7382493019104001	palimpsest
30	Bone-Osteosarc	2371	4	0.7599999999999999	1.0	var	40.0	2.0			0.6	0.8728641113671075	0.26319089780197275	0.7906903520054994	0.7647826086956522	0.692360633172746	0.8890200708382526	0.692360633172746	0.018853990602163338	0.014451575346826813	1.0	0.9846153846153848	0.8181818181818182	1.0	0.9	0.6230434782608696	0.03047864341468009	0.2896699952822396	0.1052643983091342	0.1078190939483198	0.2404347826086957	0.3960869565217392	25.5489666461945	tracksig
30	Bone-Osteosarc	2371	4	0.7599999999999999	1.0	var	40.0	2.0			0.6	0.8088372023988479	0.1295429895809045	0.7352465508622943	0.7386956521739131	0.7519826964671954	0.7185104052573932	0.7519826964671954	0.02018624928730291	0.010766082532410126	1.0	0.9846153846153848	0.8181818181818182	1.0	0.9	0.6230434782608696	0.015908132074176295	0.2750286969847041	0.09835466661631788	0.11168706780579718	0.2591304347826087	0.30826086956521737	20.548186540603602	tracksigfreq
31	Bladder-TCC	3088	5	0.97	0.830438438180433	cst	68.0	8.0			0.5	0.9624470452180685	0.6173737021775864	0.8662697806078252	0.8484455958549223	0.8146364949446316	0.9179030662710188	0.8146364949446316															48837.0	pyclone
31	Bladder-TCC	3088	5	0.97	0.830438438180433	cst	68.0	3.0			0.6666666666666666	0.67143078128262	0.03976696981196657	0.519860732710526	0.5518134715025906	0.6124217621569571	0.4272997032640949	0.6124217621569571															230.0	sciclone
31	Bladder-TCC	3088	5	0.97	0.830438438180433	cst	68.0	4.0			0.8333333333333334	0.9683502069710936	0.5753912212201117	0.8206150257614008	0.8413212435233159	0.8805970149253731	0.7606330365974283	0.8805970149253731															532.0	ccube
31	Bladder-TCC	3088	5	0.97	0.830438438180433	cst	68.0	4.0			0.8333333333333334	0.9643074701134624	0.6724756372431919	0.8741808331749885	0.8348445595854922	0.7602311025517573	0.9881305637982196	0.7602311025517573															1839.0	dpclust
31	Bladder-TCC	3088	5	0.97	0.830438438180433	cst	68.0	4.0			0.8333333333333334	0.9686852331606216	0.6476992240029739	0.8650106412514817	0.8607512953367875	0.8526721232546943	0.8773491592482691	0.8526721232546943															1143.0	phylogicndt
31	Bladder-TCC	3088	5	0.97	0.830438438180433	cst	68.0	4.0	17.365453856276872	0.3084504896358832	0.8333333333333334	0.9644140892317822	0.6490258487292612	0.8712053782966092	0.8393782383419689	0.7790081848820414	0.9634025717111768	0.7790081848820414	0.019805088618175686	0.0021752836581114877	1.0	0.9692307692307692	0.6666666666666666	1.0	0.8571428571428571	0.6913860103626943	0.00166787189874118	0.021627570323813683	0.003337237576104469	0.0045282443521096356	1.0	1.0	39106.26083064079	clonesig
31	Bladder-TCC	3088	5	0.97	0.830438438180433	cst	68.0												0.03249687431538766	0.0236272885693792	0.75	0.9384615384615383	0.4444444444444444	1.0	0.8	0.6936528497409327	0.012210574979585664	0.012210574979585664	0.0	0.012210574979585664	1.0	1.0	0.45904803276061995	deconstructsigs
31	Bladder-TCC	3088	5	0.97	0.830438438180433	cst	68.0	2.0			0.5	0.8781222564364839	0.5166794197656505	0.8598416932281256	0.8128238341968912	0.7236398651901781	0.9960435212660732	0.7236398651901781	0.032751072068335184	0.023413216547758808	0.75	0.9384615384615383	0.4444444444444444	1.0	0.8	0.6930051813471503	0.01103933302438076	0.016980138920008603	0.002969549932966193	0.016980138920008603	1.0	1.0	0.7694926261901859	palimpsest
31	Bladder-TCC	3088	5	0.97	0.830438438180433	cst	68.0	1.0			0.3333333333333333	0.6846894139465388	0.0	0.5	0.3093333333333333	0.0	1.0	0.0	0.01995823438859689	0.0023499214207523397	1.0	0.9692307692307692	0.6666666666666666	1.0	0.8571428571428571	0.7	0.00013330795257149308	0.00013330795257149308	0.0	0.00013330795257149308	1.0	1.0	1.3338114500045801	tracksig
31	Bladder-TCC	3088	5	0.97	0.830438438180433	cst	68.0	2.0			0.5	0.8717313795283927	0.4303942548899225	0.8310492575634835	0.785	0.6897938662644545	0.9723046488625124	0.6897938662644545	0.01982904214257904	0.002631122998138633	1.0	0.9692307692307692	0.6666666666666666	1.0	0.8571428571428571	0.7	0.002109177740016288	0.0026741497503997014	0.00027996375822235224	0.0026741497503997014	1.0	1.0	27.0581078529358	tracksigfreq
31	Bladder-TCC	3088	5	0.97	0.830438438180433	var	68.0	8.0			0.5	0.9624470452180685	0.6173737021775864	0.8662697806078252	0.8484455958549223	0.8146364949446316	0.9179030662710188	0.8146364949446316															48837.0	pyclone
31	Bladder-TCC	3088	5	0.97	0.830438438180433	var	68.0	3.0			0.6666666666666666	0.67143078128262	0.03976696981196657	0.519860732710526	0.5518134715025906	0.6124217621569571	0.4272997032640949	0.6124217621569571															230.0	sciclone
31	Bladder-TCC	3088	5	0.97	0.830438438180433	var	68.0	4.0			0.8333333333333334	0.9683502069710936	0.5753912212201117	0.8206150257614008	0.8413212435233159	0.8805970149253731	0.7606330365974283	0.8805970149253731															532.0	ccube
31	Bladder-TCC	3088	5	0.97	0.830438438180433	var	68.0	4.0			0.8333333333333334	0.9643074701134624	0.6724756372431919	0.8741808331749885	0.8348445595854922	0.7602311025517573	0.9881305637982196	0.7602311025517573															1839.0	dpclust
31	Bladder-TCC	3088	5	0.97	0.830438438180433	var	68.0	4.0			0.8333333333333334	0.9686852331606216	0.6476992240029739	0.8650106412514817	0.8607512953367875	0.8526721232546943	0.8773491592482691	0.8526721232546943															1143.0	phylogicndt
31	Bladder-TCC	3088	5	0.97	0.830438438180433	var	68.0	4.0	465.639813896305	1.3967329541324766e-89	0.8333333333333334	0.9769778225234657	0.6287790248235705	0.8707096278919368	0.8704663212435233	0.8700048146364949	0.8714144411473789	0.8700048146364949	0.016148804065683024	0.004074403893771899	1.0	1.0	0.8888888888888888	1.0	0.8888888888888888	0.5958549222797928	0.0008166342700760554	0.400787121108492	0.1012026911421482	0.0032616022199957184	0.8073186528497409	0.8448834196891192	36788.58099365234	clonesig
31	Bladder-TCC	3088	5	0.97	0.830438438180433	var	68.0												0.016803903249566543	0.010377523117830151	0.9375	0.9846153846153848	0.7777777777777778	1.0	0.875	0.5556994818652851	0.02888275314121924	0.14766314116142532	0.04522048759290726	0.11203363942681356	0.2435233160621761	0.2623056994818653	0.8324923515319821	deconstructsigs
31	Bladder-TCC	3088	5	0.97	0.830438438180433	var	68.0	2.0			0.5	0.8781222564364839	0.5166794197656505	0.8598416932281256	0.8128238341968912	0.7236398651901781	0.9960435212660732	0.7236398651901781	0.020377524247542224	0.01585082474024159	0.9375	0.9846153846153848	0.7777777777777778	1.0	0.875	0.5550518134715026	0.01745913330940896	0.4020256743022028	0.05834032911246637	0.06106726415101915	0.4536917098445596	0.7985751295336787	0.7613215446472171	palimpsest
31	Bladder-TCC	3088	5	0.97	0.830438438180433	var	68.0	4.0			0.8333333333333334	0.9097055476539908	0.4583614299020893	0.8195313540141126	0.8493333333333334	0.8976833976833977	0.7413793103448276	0.8976833976833977	0.016257418125953958	0.004321256390344448	1.0	1.0	0.8888888888888888	1.0	0.8888888888888888	0.5933333333333334	0.002700494310212353	0.4136038500031981	0.12985904711328194	0.1258210256777148	0.20166666666666666	0.426	31.3284673690796	tracksig
31	Bladder-TCC	3088	5	0.97	0.830438438180433	var	68.0	3.0			0.6666666666666666	0.9402094633315417	0.5112830799078644	0.8417908287868141	0.8163333333333334	0.7637003519356459	0.9198813056379822	0.7637003519356459	0.017356909948986494	0.009116626319411056	1.0	1.0	0.8888888888888888	1.0	0.8888888888888888	0.5933333333333334	0.001288567486178782	0.3849635913773464	0.11938710124996385	0.1507971153150769	0.2856666666666667	0.4066666666666667	24.951351404190106	tracksigfreq
32	Stomach-AdenoCA	5519	5	0.7100000000000001	0.8990718549934978	cst	54.0																										172800.0	pyclone
32	Stomach-AdenoCA	5519	5	0.7100000000000001	0.8990718549934978	cst	54.0	4.0			0.8333333333333334	0.5817928389881529	0.023522507502693225	0.4958109728248458	0.5414024279760826	0.8620689655172413	0.12955298013245034	0.8620689655172413															252.0	sciclone
32	Stomach-AdenoCA	5519	5	0.7100000000000001	0.8990718549934978	cst	54.0	3.0			0.6666666666666666	0.9347731221414408	0.5051586183823974	0.9182195637419888	0.9204566044573292	0.9361907831131164	0.9002483443708609	0.9361907831131164															426.0	ccube
32	Stomach-AdenoCA	5519	5	0.7100000000000001	0.8990718549934978	cst	54.0	3.0			0.6666666666666666	0.9327121890611656	0.5561009704035289	0.9402849037355432	0.9374886754846892	0.9178214631002256	0.9627483443708608	0.9178214631002256															3141.0	dpclust
32	Stomach-AdenoCA	5519	5	0.7100000000000001	0.8990718549934978	cst	54.0	3.0			0.6666666666666666	0.9480751249710956	0.545838926908656	0.9344660113201076	0.9358463211308444	0.9455365775056396	0.9233954451345756	0.9455365775056396															2385.0	phylogicndt
32	Stomach-AdenoCA	5519	5	0.7100000000000001	0.8990718549934978	cst	54.0	1.0	0.026807267931872047	0.9999999997798644	0.3333333333333333	0.6967329856895492	0.0	0.5	0.4377604638521471	0.0	1.0	0.0	0.016430680931994804	0.006908090700994264	0.9915824915824916	0.9384615384615383	0.5833333333333334	1.0	0.875	0.5934046022830223	0.0006638971558105	0.0006638971558105	0.0	0.0006638971558105	1.0	1.0	2436.8337543010707	clonesig
32	Stomach-AdenoCA	5519	5	0.7100000000000001	0.8990718549934978	cst	54.0												0.04447667032303728	0.04066046490219975	0.6818181818181819	0.8461538461538461	0.08333333333333333	1.0	0.5	0.5428519659358579	0.0242114809672348	0.0242114809672348	3.469446951953613e-18	0.0242114809672348	1.0	1.0	1.16849756240845	deconstructsigs
32	Stomach-AdenoCA	5519	5	0.7100000000000001	0.8990718549934978	cst	54.0	2.0			0.5	0.9081980054870656	0.5419065512056829	0.9121642188823892	0.9025185722051096	0.8346761198839833	0.9896523178807948	0.8346761198839833	0.04626248778791138	0.04457722551216359	0.6818181818181819	0.8923076923076924	0.3333333333333333	1.0	0.8	0.5414024279760826	0.023217339222515232	0.02559061045762812	0.0011850075954337568	0.02559061045762812	1.0	1.0	1.5987756252288798	palimpsest
32	Stomach-AdenoCA	5519	5	0.7100000000000001	0.8990718549934978	cst	54.0	1.0			0.3333333333333333	0.6947034293951057	0.0	0.5	0.4358181818181818	0.0	1.0	0.0	0.016607238744092687	0.006678475618678185	0.9915824915824916	0.953846153846154	0.6666666666666666	1.0	0.8888888888888888	0.5932727272727273	0.0006310765825338073	0.0006310765825338073	0.0	0.0006310765825338073	1.0	1.0	12.585787554582	tracksig
32	Stomach-AdenoCA	5519	5	0.7100000000000001	0.8990718549934978	cst	54.0	2.0			0.5	0.8112220343685337	0.4493356127369261	0.887548208656514	0.8807272727272727	0.8313878080415046	0.9437086092715232	0.8313878080415046	0.016769919298892925	0.006769210937086922	0.9915824915824916	0.953846153846154	0.6666666666666666	1.0	0.8888888888888888	0.5932727272727273	0.0008437939941263737	0.0008714933240233648	1.38290467938927e-05	0.0008437939941263737	1.0	1.0	7.272505867481231	tracksigfreq
33	Uterus-AdenoCA	5770	5	0.5300000000000002	0.9555274924492512	cst	62.0																										172800.0	pyclone
33	Uterus-AdenoCA	5770	5	0.5300000000000002	0.9555274924492512	cst	62.0	1.0			0.3333333333333333	0.4221998577942947	0.011116728699013123	0.5026359874822102	0.4582322357019064	0.022842639593908632	0.9824293353705118	0.022842639593908632															597.0	sciclone
33	Uterus-AdenoCA	5770	5	0.5300000000000002	0.9555274924492512	cst	62.0	3.0			0.6666666666666666	0.9683134417988124	0.30438456682064635	0.7905766598286753	0.7908145580589255	0.7931472081218274	0.7880061115355232	0.7931472081218274															992.0	ccube
33	Uterus-AdenoCA	5770	5	0.5300000000000002	0.9555274924492512	cst	62.0	3.0			0.6666666666666666	0.9763906331080192	0.3072209652096169	0.7870221000259818	0.7870017331022531	0.7868020304568528	0.7872421695951107	0.7868020304568528															3883.0	dpclust
33	Uterus-AdenoCA	5770	5	0.5300000000000002	0.9555274924492512	cst	62.0	4.0			0.8333333333333334	0.9593916811091856	0.3079479509075652	0.7883850529136435	0.7885615251299827	0.7902918781725888	0.7864782276546982	0.7902918781725888															4510.0	phylogicndt
33	Uterus-AdenoCA	5770	5	0.5300000000000002	0.9555274924492512	cst	62.0	3.0	13.531462632672627	0.6665207934383729	0.6666666666666666	0.9604442156867974	0.31277708623602635	0.7914431231652791	0.7894280762564991	0.7696700507614214	0.8132161955691367	0.7696700507614214	0.011239513336361386	0.0064426859607324355	1.0	1.0	0.875	1.0	0.875	0.5474870017331023	0.0001340207268263338	0.002263547758488027	0.0008076722714493366	0.0014753518771125627	1.0	1.0	1705.2977669239044	clonesig
33	Uterus-AdenoCA	5770	5	0.5300000000000002	0.9555274924492512	cst	62.0												0.011687560401776188	0.006579387394980879	1.0	1.0	0.875	1.0	0.875	0.5535528596187175	0.00031912708033865483	0.00031912708033865483	0.0	0.00031912708033865483	1.0	1.0	2.14547348022461	deconstructsigs
33	Uterus-AdenoCA	5770	5	0.5300000000000002	0.9555274924492512	cst	62.0	2.0			0.5	0.8770691162574543	0.29907206727852337	0.6699995007232243	0.6405545927209705	0.3518401015228426	0.9881588999236058	0.3518401015228426	0.016872396885849853	0.010952451685485531	0.9285714285714286	0.9846153846153848	0.75	1.0	0.8571428571428571	0.5525129982668977	0.0007032383890941407	0.0010864505575329806	0.000152583087710516	0.0007032383890941407	1.0	1.0	1.8858921527862504	palimpsest
33	Uterus-AdenoCA	5770	5	0.5300000000000002	0.9555274924492512	cst	62.0	1.0			0.3333333333333333	0.8057127513803838	0.0	0.5	0.447719298245614	0.0	1.0	0.0	0.011200128095148369	0.005598256813484489	1.0	1.0	0.875	1.0	0.875	0.5645614035087719	0.00026031217913557997	0.00026031217913557997	0.0	0.00026031217913557997	1.0	1.0	14.499936739603699	tracksig
33	Uterus-AdenoCA	5770	5	0.5300000000000002	0.9555274924492512	cst	62.0	1.0			0.3333333333333333	0.6255408212827341	0.0	0.5	0.4592982456140351	0.0	1.0	0.0	0.01149882076387664	0.005638622164574322	1.0	1.0	0.875	1.0	0.875	0.5645614035087719	0.0002443241815488495	0.0002443241815488495	0.0	0.0002443241815488495	1.0	1.0	6.81697722673416	tracksigfreq
33	Uterus-AdenoCA	5770	5	0.5300000000000002	0.9555274924492512	var	62.0																										172800.0	pyclone
33	Uterus-AdenoCA	5770	5	0.5300000000000002	0.9555274924492512	var	62.0	1.0			0.3333333333333333	0.4221998577942947	0.011116728699013123	0.5026359874822102	0.4582322357019064	0.022842639593908632	0.9824293353705118	0.022842639593908632															597.0	sciclone
33	Uterus-AdenoCA	5770	5	0.5300000000000002	0.9555274924492512	var	62.0	3.0			0.6666666666666666	0.9683134417988124	0.30438456682064635	0.7905766598286753	0.7908145580589255	0.7931472081218274	0.7880061115355232	0.7931472081218274															992.0	ccube
33	Uterus-AdenoCA	5770	5	0.5300000000000002	0.9555274924492512	var	62.0	3.0			0.6666666666666666	0.9763906331080192	0.3072209652096169	0.7870221000259818	0.7870017331022531	0.7868020304568528	0.7872421695951107	0.7868020304568528															3883.0	dpclust
33	Uterus-AdenoCA	5770	5	0.5300000000000002	0.9555274924492512	var	62.0	4.0			0.8333333333333334	0.9593916811091856	0.3079479509075652	0.7883850529136435	0.7885615251299827	0.7902918781725888	0.7864782276546982	0.7902918781725888															4510.0	phylogicndt
33	Uterus-AdenoCA	5770	5	0.5300000000000002	0.9555274924492512	var	62.0	3.0	302.57043931524095	1.54473059133456e-54	0.6666666666666666	0.9779351223510592	0.3435230760901146	0.8064419064810971	0.8062391681109186	0.8042512690355329	0.8086325439266616	0.8042512690355329	0.009788468585838522	0.0063947943385964	1.0	1.0	0.875	1.0	0.875	0.5348353552859618	0.0009725021236330901	0.3578280594357176	0.12188946169480115	0.0048777513687613405	0.7119584055459273	0.7227036395147314	1275.0750851631165	clonesig
33	Uterus-AdenoCA	5770	5	0.5300000000000002	0.9555274924492512	var	62.0												0.010155392510604213	0.005919686146181674	1.0	1.0	0.875	1.0	0.875	0.5225303292894281	0.036167160138636745	0.16411402900119376	0.0604196026798884	0.051985003762799575	0.4537261698440208	0.5117850953206239	3.41536808013916	deconstructsigs
33	Uterus-AdenoCA	5770	5	0.5300000000000002	0.9555274924492512	var	62.0	2.0			0.5	0.8770691162574543	0.29907206727852337	0.6699995007232243	0.6405545927209705	0.3518401015228426	0.9881588999236058	0.3518401015228426	0.0204399712191532	0.021279574081960902	1.0	0.9846153846153848	0.75	1.0	0.8571428571428571	0.531369150779896	0.017309638630980898	0.22392074851466104	0.09081598226572266	0.017861629862100603	0.5636048526863084	0.6322357019064124	1.85837697982788	palimpsest
33	Uterus-AdenoCA	5770	5	0.5300000000000002	0.9555274924492512	var	62.0	3.0			0.6666666666666666	0.9414875325449062	0.31438399514439924	0.7892628747714626	0.7870175438596492	0.7677890724269377	0.8107366771159875	0.7677890724269377	0.009900287776113384	0.006654871383909474	1.0	1.0	0.875	1.0	0.875	0.5466666666666666	0.0070990187979173	0.26533602501223474	0.09063394828952977	0.09419097996302116	0.2507017543859649	0.5891228070175438	10.303702704111698	tracksig
33	Uterus-AdenoCA	5770	5	0.5300000000000002	0.9555274924492512	var	62.0	2.0			0.5	0.6560364559182413	0.2108531163356263	0.6993750535279755	0.6829824561403509	0.4988647421342848	0.8998853649216659	0.4988647421342848	0.009976451141115136	0.0065874122250680605	1.0	1.0	0.875	1.0	0.875	0.5466666666666666	0.019413307666105384	0.20081707734196907	0.07159147166482498	0.139217101136072	0.3133333333333333	0.4145614035087719	7.81799680789312	tracksigfreq
34	Myeloid-MDS/MPN	4378	5	0.5399999999999999	0.9977968783286836	cst	72.0																										172802.0	pyclone
34	Myeloid-MDS/MPN	4378	5	0.5399999999999999	0.9977968783286836	cst	72.0	2.0			0.5	0.37088865287979456	0.00035439550066635226	0.5070097369548913	0.4904065783462768	0.1909722222222222	0.8230472516875603	0.1909722222222222															793.0	sciclone
34	Myeloid-MDS/MPN	4378	5	0.5399999999999999	0.9977968783286836	cst	72.0	3.0			0.6666666666666666	0.9451264312085004	0.3407900629667397	0.6657774747535626	0.6498401096391047	0.3624131944444444	0.9691417550626809	0.3624131944444444															1826.0	ccube
34	Myeloid-MDS/MPN	4378	5	0.5399999999999999	0.9977968783286836	cst	72.0	4.0			0.8333333333333334	0.9709474476098694	0.2887067571864614	0.6960765479347477	0.6891274554591138	0.5638020833333334	0.8283510125361621	0.5638020833333334															5343.0	dpclust
34	Myeloid-MDS/MPN	4378	5	0.5399999999999999	0.9977968783286836	cst	72.0	3.0			0.6666666666666666	0.9269666514390132	0.31293340437934164	0.6691783356102002	0.6539515760621288	0.3793402777777778	0.9590163934426228	0.3793402777777778															3326.0	phylogicndt
34	Myeloid-MDS/MPN	4378	5	0.5399999999999999	0.9977968783286836	cst	72.0	2.0	5.327367359896017	0.39524546735191135	0.5	0.9348009910493156	0.33604090213537896	0.6264232511652201	0.6071265417999087	0.2591145833333333	0.993731918997107	0.2591145833333333	0.01024585175914375	0.009022202668536143	1.0	1.0	0.8333333333333334	1.0	0.8333333333333334	0.6624029237094564	0.0012215753346461744	0.001952155923489407	0.00025299546497550824	0.0012215753346461744	1.0	1.0	1462.7847402095795	clonesig
34	Myeloid-MDS/MPN	4378	5	0.5399999999999999	0.9977968783286836	cst	72.0												0.009840266232377055	0.00875896454626483	1.0	1.0	0.8333333333333334	1.0	0.8333333333333334	0.6653723161260849	0.0005887860978912585	0.0005887860978912585	0.0	0.0005887860978912585	1.0	1.0	0.678745269775391	deconstructsigs
34	Myeloid-MDS/MPN	4378	5	0.5399999999999999	0.9977968783286836	cst	72.0	2.0			0.5	0.9365160548794004	0.3512784821823935	0.6351519390201436	0.6162631338510736	0.2756076388888889	0.9946962391513984	0.2756076388888889	0.00985261294557316	0.008946890665106462	1.0	1.0	0.8333333333333334	1.0	0.8333333333333334	0.6662859753312015	0.0005082647432489429	0.0009412747233671359	0.00015357100468328712	0.0009412747233671359	1.0	1.0	1.6222944259643601	palimpsest
34	Myeloid-MDS/MPN	4378	5	0.5399999999999999	0.9977968783286836	cst	72.0	1.0			0.3333333333333333	0.8481921436952232	0.0	0.5	0.4676744186046512	0.0	1.0	0.0	0.010685053054284922	0.008294681066760843	1.0	1.0	0.8333333333333334	1.0	0.8333333333333334	0.6672093023255814	0.000533151203905291	0.000533151203905291	0.0	0.000533151203905291	1.0	1.0	5.77239205042521	tracksig
34	Myeloid-MDS/MPN	4378	5	0.5399999999999999	0.9977968783286836	cst	72.0	1.0			0.3333333333333333	0.6037711549019016	0.0	0.5	0.4820930232558139	0.0	1.0	0.0	0.010582749318099629	0.008764764619320416	1.0	1.0	0.8333333333333334	1.0	0.8333333333333334	0.6672093023255814	0.000595249347872695	0.000595249347872695	0.0	0.000595249347872695	1.0	1.0	1.4995781938235	tracksigfreq
34	Myeloid-MDS/MPN	4378	5	0.5399999999999999	0.9977968783286836	var	72.0																										172802.0	pyclone
34	Myeloid-MDS/MPN	4378	5	0.5399999999999999	0.9977968783286836	var	72.0	2.0			0.5	0.37088865287979456	0.00035439550066635226	0.5070097369548913	0.4904065783462768	0.1909722222222222	0.8230472516875603	0.1909722222222222															793.0	sciclone
34	Myeloid-MDS/MPN	4378	5	0.5399999999999999	0.9977968783286836	var	72.0	3.0			0.6666666666666666	0.9451264312085004	0.3407900629667397	0.6657774747535626	0.6498401096391047	0.3624131944444444	0.9691417550626809	0.3624131944444444															1826.0	ccube
34	Myeloid-MDS/MPN	4378	5	0.5399999999999999	0.9977968783286836	var	72.0	4.0			0.8333333333333334	0.9709474476098694	0.2887067571864614	0.6960765479347477	0.6891274554591138	0.5638020833333334	0.8283510125361621	0.5638020833333334															5343.0	dpclust
34	Myeloid-MDS/MPN	4378	5	0.5399999999999999	0.9977968783286836	var	72.0	3.0			0.6666666666666666	0.9269666514390132	0.31293340437934164	0.6691783356102002	0.6539515760621288	0.3793402777777778	0.9590163934426228	0.3793402777777778															3326.0	phylogicndt
34	Myeloid-MDS/MPN	4378	5	0.5399999999999999	0.9977968783286836	var	72.0	4.0	70.09199220105074	5.162076736617896e-09	0.8333333333333334	0.9476498875171026	0.3125154757692011	0.687915402670631	0.6745089081772498	0.4327256944444444	0.9431051108968176	0.4327256944444444	0.011994573299766768	0.008125305869512765	1.0	1.0	0.8333333333333334	1.0	0.8333333333333334	0.7085427135678392	0.004876635528104245	0.44343519864833225	0.057777305764494816	0.011229567073877568	0.6324805847418913	0.6475559616263133	7489.949078321458	clonesig
34	Myeloid-MDS/MPN	4378	5	0.5399999999999999	0.9977968783286836	var	72.0												0.011239006667658322	0.009421446951400349	1.0	1.0	0.8333333333333334	1.0	0.8333333333333334	0.7078574691640018	0.0233664273982418	0.1867044049431914	0.033379041390061766	0.02403428120017992	0.9472361809045228	0.9472361809045228	0.856115579605103	deconstructsigs
34	Myeloid-MDS/MPN	4378	5	0.5399999999999999	0.9977968783286836	var	72.0	2.0			0.5	0.9365160548794004	0.3512784821823935	0.6351519390201436	0.6162631338510736	0.2756076388888889	0.9946962391513984	0.2756076388888889	0.011681929808528495	0.007613076856277455	1.0	1.0	0.8333333333333334	1.0	0.8333333333333334	0.7103700319780721	0.0029158680113836604	0.1956012067431893	0.03635443912452936	0.025346123790476405	0.9369575148469621	0.9472361809045228	1.68541240692139	palimpsest
34	Myeloid-MDS/MPN	4378	5	0.5399999999999999	0.9977968783286836	var	72.0	2.0			0.5	0.9376842979421792	0.34580891603945096	0.6412284857921016	0.6188372093023256	0.2948885976408912	0.9875683739433118	0.2948885976408912	0.01205434506031134	0.0074183567526371706	1.0	1.0	0.8333333333333334	1.0	0.8333333333333334	0.71	0.004736503312443241	0.1939923273778893	0.033387018291242736	0.030115199359602718	0.8932558139534884	0.9469767441860464	5.5984179774920095	tracksig
34	Myeloid-MDS/MPN	4378	5	0.5399999999999999	0.9977968783286836	var	72.0	1.0			0.3333333333333333	0.6012435821541382	0.0	0.5	0.4820930232558139	0.0	1.0	0.0	0.012250612219924179	0.007232683820639295	1.0	1.0	0.8333333333333334	1.0	0.8333333333333334	0.71	0.023986426613704537	0.1839693572720764	0.03274037962103005	0.024718320077703804	0.9476744186046512	0.9476744186046512	1.68748679161072	tracksigfreq
35	Skin-Melanoma	4777	1	0.59	0.7621901396998131	cst	50.0	70.0			0.0	0.9751245704521592	0.03368283171009829		0.9277789407577978	0.0	0.9277789407577978	0.0															160108.0	pyclone
35	Skin-Melanoma	4777	1	0.59	0.7621901396998131	cst	50.0	1.0			1.0	0.29432637613554524	0.0		0.8055264810550554	0.0	0.8055264810550554	0.0															456.0	sciclone
35	Skin-Melanoma	4777	1	0.59	0.7621901396998131	cst	50.0	1.0			1.0	0.9976420232518961	1.0		1.0	0.0	1.0	0.0															166.0	ccube
35	Skin-Melanoma	4777	1	0.59	0.7621901396998131	cst	50.0	1.0			1.0	0.9863013698630141	1.0		1.0	0.0	1.0	0.0															2636.0	dpclust
35	Skin-Melanoma	4777	1	0.59	0.7621901396998131	cst	50.0	1.0			1.0	1.0	1.0		1.0	0.0	1.0	0.0															1706.0	phylogicndt
35	Skin-Melanoma	4777	1	0.59	0.7621901396998131	cst	50.0	1.0	0.013434080152364912	0.9999999998748788	1.0	0.9964151428598274	1.0		1.0	0.0	1.0	0.0	0.013243103408929282	0.004279417582676286	1.0	0.8769230769230769	0.3076923076923077	1.0	0.8	0.8319028679087294	6.82650100631843e-05	6.82650100631843e-05	0.0	6.82650100631843e-05	1.0	1.0	460.7027940750122	clonesig
35	Skin-Melanoma	4777	1	0.59	0.7621901396998131	cst	50.0												0.02041798015040201	0.015790109923977263	0.6666666666666666	0.8769230769230769	0.3076923076923077	1.0	0.8	0.8115972367594725	0.00151887810960305	0.00151887810960305	0.0	0.00151887810960305	1.0	1.0	0.32558584213256797	deconstructsigs
35	Skin-Melanoma	4777	1	0.59	0.7621901396998131	cst	50.0	2.0			0.5	0.9859027489099712	0.10480450566091068		0.9918358802595773	0.0	0.9918358802595773	0.0	0.021738190339493	0.014671965941485447	0.7083333333333334	0.8769230769230769	0.3076923076923077	1.0	0.8	0.8113879003558719	0.001509776078184033	0.02692292885869174	0.002286826087116301	0.001509776078184033	1.0	1.0	1.18529009819031	palimpsest
35	Skin-Melanoma	4777	1	0.59	0.7621901396998131	cst	50.0	1.0			1.0	0.9910459796510528	1.0		1.0	0.0	1.0	0.0	0.01353643640800418	0.0041775324125111575	1.0	0.8923076923076924	0.38461538461538464	1.0	0.8333333333333334	0.8329787234042553	6.473174944610083e-05	6.473174944610083e-05	0.0	6.473174944610083e-05	1.0	1.0	5.95015272696813	tracksig
35	Skin-Melanoma	4777	1	0.59	0.7621901396998131	cst	50.0	1.0			1.0	0.6335478515441273	1.0		1.0	0.0	1.0	0.0	0.013489518865919892	0.0040543895467753145	1.0	0.8923076923076924	0.38461538461538464	1.0	0.8333333333333334	0.8329787234042553	6.112193853036185e-05	6.112193853036185e-05	0.0	6.112193853036185e-05	1.0	1.0	2.76869169473648	tracksigfreq
35	Skin-Melanoma	4777	1	0.59	0.7621901396998131	var	50.0	70.0			0.0	0.9751245704521592	0.03368283171009829		0.9277789407577978	0.0	0.9277789407577978	0.0															160108.0	pyclone
35	Skin-Melanoma	4777	1	0.59	0.7621901396998131	var	50.0	1.0			1.0	0.29432637613554524	0.0		0.8055264810550554	0.0	0.8055264810550554	0.0															456.0	sciclone
35	Skin-Melanoma	4777	1	0.59	0.7621901396998131	var	50.0	1.0			1.0	0.9976420232518961	1.0		1.0	0.0	1.0	0.0															166.0	ccube
35	Skin-Melanoma	4777	1	0.59	0.7621901396998131	var	50.0	1.0			1.0	0.9863013698630141	1.0		1.0	0.0	1.0	0.0															2636.0	dpclust
35	Skin-Melanoma	4777	1	0.59	0.7621901396998131	var	50.0	1.0			1.0	1.0	1.0		1.0	0.0	1.0	0.0															1706.0	phylogicndt
35	Skin-Melanoma	4777	1	0.59	0.7621901396998131	var	50.0	1.0	0.006062280728656333	0.9999999999945391	1.0	0.9964151428611115	1.0		1.0	0.0	1.0	0.0	0.012078047091098209	0.006060863884141855	1.0	0.8923076923076924	0.38461538461538464	1.0	0.8333333333333334	0.8283441490475194	0.00011610860114774636	0.00011610860114774636	0.0	0.00011610860114774636	1.0	1.0	1259.1296441555025	clonesig
35	Skin-Melanoma	4777	1	0.59	0.7621901396998131	var	50.0												0.021106755865431686	0.014803686409658687	0.6666666666666666	0.8769230769230769	0.3076923076923077	1.0	0.8	0.8122252459702742	0.0015128773708833474	0.0015128773708833474	0.0	0.0015128773708833474	1.0	1.0	0.354456424713135	deconstructsigs
35	Skin-Melanoma	4777	1	0.59	0.7621901396998131	var	50.0	2.0			0.5	0.9859027489099712	0.10480450566091068		0.9918358802595773	0.0	0.9918358802595773	0.0	0.026408173533135636	0.019647403918221142	0.7916666666666667	0.8769230769230769	0.3076923076923077	1.0	0.8	0.8107598911450701	0.0016283618312086243	0.044996200789026435	0.003902495149939248	0.0016283618312086243	1.0	1.0	1.17436122894287	palimpsest
35	Skin-Melanoma	4777	1	0.59	0.7621901396998131	var	50.0	1.0			1.0	0.9910459796510528	1.0		1.0	0.0	1.0	0.0	0.012089209967225088	0.005875039528893142	1.0	0.8923076923076924	0.38461538461538464	1.0	0.8333333333333334	0.8285106382978723	9.436994695788405e-05	9.436994695788405e-05	0.0	9.436994695788405e-05	1.0	1.0	5.91120340824127	tracksig
35	Skin-Melanoma	4777	1	0.59	0.7621901396998131	var	50.0	1.0			1.0	0.6296364588041159	1.0		1.0	0.0	1.0	0.0	0.01201962655183286	0.005678162084634407	1.0	0.8923076923076924	0.38461538461538464	1.0	0.8333333333333334	0.8285106382978723	9.921754256059232e-05	9.921754256059232e-05	0.0	9.921754256059232e-05	1.0	1.0	2.816842091083529	tracksigfreq
36	Thy-AdenoCA	5895	3	0.5600000000000002	0.9131316144342336	cst	31.0																										172800.0	pyclone
36	Thy-AdenoCA	5895	3	0.5600000000000002	0.9131316144342336	cst	31.0	1.0			0.5	0.3600785847921173	0.018909291726803508	0.5033633714241889	0.7280746395250212	0.05355932203389832	0.9531674208144796	0.05355932203389832															437.0	sciclone
36	Thy-AdenoCA	5895	3	0.5600000000000002	0.9131316144342336	cst	31.0	1.0			0.5	0.8540008245142243	0.00870698691779912	0.5	0.7497879558948262	0.0	1.0	0.0															235.0	ccube
36	Thy-AdenoCA	5895	3	0.5600000000000002	0.9131316144342336	cst	31.0	1.0			0.5	0.8413370281292478	0.00870698691779912	0.5	0.7497879558948262	0.0	1.0	0.0															3259.0	dpclust
36	Thy-AdenoCA	5895	3	0.5600000000000002	0.9131316144342336	cst	31.0	2.0			0.75	0.9218456318914334	0.24988906179942835	0.6403217271263133	0.8047497879558948	0.3111864406779661	0.9694570135746606	0.3111864406779661															2590.0	phylogicndt
36	Thy-AdenoCA	5895	3	0.5600000000000002	0.9131316144342336	cst	31.0	2.0	13.598005204854415	0.21278201997908155	0.75	0.956829546790016	0.2769796916402109	0.7185884653731115	0.8100084817642069	0.5355932203389829	0.9015837104072398	0.5355932203389829	0.01220515493166797	0.008523288345980422	1.0	0.9846153846153848	0.7777777777777778	1.0	0.875	0.6807463952502121	0.002448203071181321	0.008755951490663327	0.0025592754968249572	0.002448203071181321	1.0	1.0	641.2601132392882	clonesig
36	Thy-AdenoCA	5895	3	0.5600000000000002	0.9131316144342336	cst	31.0												0.012580502343797631	0.010599971386510866	0.9375	0.9846153846153848	0.7777777777777778	1.0	0.875	0.6836301950805768	0.0007946077167987343	0.0007946077167987343	0.0	0.0007946077167987343	1.0	1.0	0.37629818916320795	deconstructsigs
36	Thy-AdenoCA	5895	3	0.5600000000000002	0.9131316144342336	cst	31.0	2.0			0.75	0.8607367681354057	0.14848297186857298	0.5492622133599202	0.7715012722646309	0.10440677966101697	0.9941176470588236	0.10440677966101697	0.014612881069430575	0.013165109250512874	0.9375	0.9846153846153848	0.7777777777777778	1.0	0.875	0.6814249363867685	0.0008498323530199414	0.04082079846640718	0.006877097885469257	0.0008498323530199414	1.0	1.0	1.34501576423645	palimpsest
36	Thy-AdenoCA	5895	3	0.5600000000000002	0.9131316144342336	cst	31.0	1.0			0.5	0.8538438499122074	0.008568615251575096	0.5	0.7456896551724138	0.0	1.0	0.0	0.012129550291345478	0.00880767834448707	1.0	0.9846153846153848	0.7777777777777778	1.0	0.875	0.6786206896551724	0.0005483600619035078	0.0005483600619035078	0.0	0.0005483600619035078	1.0	1.0	9.437461984157562	tracksig
36	Thy-AdenoCA	5895	3	0.5600000000000002	0.9131316144342336	cst	31.0	1.0			0.5	0.6538338731449895	0.009207112281099664	0.5	0.7570689655172413	0.0	1.0	0.0	0.012419376321505913	0.008208724996389537	1.0	0.9846153846153848	0.7777777777777778	1.0	0.875	0.6786206896551724	0.00047574949345807765	0.00047574949345807765	0.0	0.00047574949345807765	1.0	1.0	5.12230827013652	tracksigfreq
36	Thy-AdenoCA	5895	3	0.5600000000000002	0.9131316144342336	var	31.0																										172800.0	pyclone
36	Thy-AdenoCA	5895	3	0.5600000000000002	0.9131316144342336	var	31.0	1.0			0.5	0.3600785847921173	0.018909291726803508	0.5033633714241889	0.7280746395250212	0.05355932203389832	0.9531674208144796	0.05355932203389832															437.0	sciclone
36	Thy-AdenoCA	5895	3	0.5600000000000002	0.9131316144342336	var	31.0	1.0			0.5	0.8540008245142243	0.00870698691779912	0.5	0.7497879558948262	0.0	1.0	0.0															235.0	ccube
36	Thy-AdenoCA	5895	3	0.5600000000000002	0.9131316144342336	var	31.0	1.0			0.5	0.8413370281292478	0.00870698691779912	0.5	0.7497879558948262	0.0	1.0	0.0															3259.0	dpclust
36	Thy-AdenoCA	5895	3	0.5600000000000002	0.9131316144342336	var	31.0	2.0			0.75	0.9218456318914334	0.24988906179942835	0.6403217271263133	0.8047497879558948	0.3111864406779661	0.9694570135746606	0.3111864406779661															2590.0	phylogicndt
36	Thy-AdenoCA	5895	3	0.5600000000000002	0.9131316144342336	var	31.0	2.0	64.96252189102233	5.767052778725453e-10	0.75	0.9603399526867626	0.3018799450474527	0.7368935501188741	0.8191687871077185	0.5722033898305084	0.9015837104072398	0.5722033898305084	0.017504459289530514	0.008989620599810995	1.0	0.9846153846153848	0.7777777777777778	1.0	0.875	0.6697201017811705	0.0005025904213317167	0.16964023631920944	0.03840382647494458	0.0005025904213317167	0.8010178117048347	0.9818490245971162	473.92889857292175	clonesig
36	Thy-AdenoCA	5895	3	0.5600000000000002	0.9131316144342336	var	31.0												0.030155928599002124	0.026755645393609133	0.875	0.8923076923076924	0.1111111111111111	1.0	0.5	0.6519083969465649	0.010869510648463976	0.08773569603267439	0.019148438679493767	0.010869510648463976	0.9774385072094997	1.0	0.631936550140381	deconstructsigs
36	Thy-AdenoCA	5895	3	0.5600000000000002	0.9131316144342336	var	31.0	2.0			0.75	0.8607367681354057	0.14848297186857298	0.5492622133599202	0.7715012722646309	0.10440677966101697	0.9941176470588236	0.10440677966101697	0.04984635927609614	0.04819199948848639	0.875	0.953846153846154	0.5555555555555556	1.0	0.8333333333333334	0.6317217981340119	0.012279232241764748	0.20409591607492614	0.02557317375259184	0.012279232241764748	0.7638676844783715	0.9879558948261238	1.2857050895690902	palimpsest
36	Thy-AdenoCA	5895	3	0.5600000000000002	0.9131316144342336	var	31.0	2.0			0.75	0.9244530657787048	0.25869298909490945	0.7485118056235917	0.7901724137931034	0.663728813559322	0.8332947976878613	0.663728813559322	0.017700619115726048	0.009533160073690743	1.0	1.0	0.8888888888888888	1.0	0.8888888888888888	0.6775862068965517	0.001838682358549004	0.1117741606276319	0.024421194102266067	0.001838682358549004	0.8134482758620689	0.9936206896551724	9.38816939194997	tracksig
36	Thy-AdenoCA	5895	3	0.5600000000000002	0.9131316144342336	var	31.0	1.0			0.5	0.6568526785125549	0.009170036143308418	0.5	0.7565517241379309	0.0	1.0	0.0	0.01766388023992483	0.00806241637206229	1.0	1.0	0.8888888888888888	1.0	0.8888888888888888	0.6775862068965517	0.005078030191445482	0.08107477219819548	0.02131497073230481	0.005078030191445482	0.7487931034482759	1.0	5.5500081976254805	tracksigfreq
37	Liver-HCC	2055	4	0.4900000000000002	0.8900530126392645	cst	58.0	2.0			0.6	0.9283229792380971	0.4068084263783219	0.7751297901233625	0.762043795620438	0.6160071942446043	0.9342523860021208	0.6160071942446043															33652.0	pyclone
37	Liver-HCC	2055	4	0.4900000000000002	0.8900530126392645	cst	58.0	2.0			0.6	0.4265312806956233	0.027089832565325503	0.5049341226912426	0.4968369829683698	0.4064748201438849	0.6033934252386002	0.4064748201438849															174.0	sciclone
37	Liver-HCC	2055	4	0.4900000000000002	0.8900530126392645	cst	58.0	3.0			0.8	0.9264809573873392	0.38269573270170004	0.7594052541635832	0.7459854014598539	0.5962230215827338	0.9225874867444328	0.5962230215827338															456.0	ccube
37	Liver-HCC	2055	4	0.4900000000000002	0.8900530126392645	cst	58.0	2.0			0.6	0.9167675994305332	0.4073648143333473	0.7550523737955552	0.7367396593673966	0.5323741007194245	0.977730646871686	0.5323741007194245															1532.0	dpclust
37	Liver-HCC	2055	4	0.4900000000000002	0.8900530126392645	cst	58.0	3.0			0.8	0.9304136253041364	0.39864617644353895	0.7827445890583399	0.7742092457420925	0.6789568345323741	0.8865323435843054	0.6789568345323741															1030.0	phylogicndt
37	Liver-HCC	2055	4	0.4900000000000002	0.8900530126392645	cst	58.0	2.0	14.834591491300671	0.14879279474311785	0.6	0.9343645782804141	0.4044890190995691	0.7629976082760515	0.7464720194647202	0.5620503597122302	0.9639448568398729	0.5620503597122302	0.017695315431174332	0.014641095703487084	1.0	0.9846153846153848	0.8	1.0	0.8888888888888888	0.7742092457420925	0.005025239409053639	0.007776968214307621	0.0012843376687605868	0.005025239409053639	1.0	1.0	361.5645923614502	clonesig
37	Liver-HCC	2055	4	0.4900000000000002	0.8900530126392645	cst	58.0												0.029291668198779094	0.027094478603696542	0.7222222222222222	0.9230769230769232	0.4	1.0	0.8	0.7649635036496351	0.005329503879764719	0.005329503879764719	0.0	0.005329503879764719	1.0	1.0	2.93620872497559	deconstructsigs
37	Liver-HCC	2055	4	0.4900000000000002	0.8900530126392645	cst	58.0	2.0			0.6	0.8793790987072012	0.35294018712324604	0.7157129015769357	0.6929440389294403	0.4388489208633093	0.992576882290562	0.4388489208633093	0.03957603480628652	0.027758612723141025	0.7222222222222222	0.9230769230769232	0.4	1.0	0.8	0.7557177615571776	0.007465018038028016	0.017367626631124566	0.004234505351481877	0.007465018038028016	1.0	1.0	1.3490219116210902	palimpsest
37	Liver-HCC	2055	4	0.4900000000000002	0.8900530126392645	cst	58.0	1.0			0.4	0.7349473996590612	0.0	0.5	0.446	0.0	1.0	0.0	0.01774939335331064	0.014442813686705178	1.0	0.9846153846153848	0.8	1.0	0.8888888888888888	0.7785	0.002819837735016706	0.002819837735016706	0.0	0.002819837735016706	1.0	1.0	54.6169590950012	tracksig
37	Liver-HCC	2055	4	0.4900000000000002	0.8900530126392645	cst	58.0	1.0			0.4	0.6141486982167096	0.0	0.5	0.471	0.0	1.0	0.0	0.017593441142531745	0.01545144194840195	1.0	0.9846153846153848	0.8	1.0	0.8888888888888888	0.7785	0.003131449909083317	0.003131449909083317	0.0	0.003131449909083317	1.0	1.0	35.1130175590515	tracksigfreq
37	Liver-HCC	2055	4	0.4900000000000002	0.8900530126392645	var	58.0	2.0			0.6	0.9283229792380971	0.4068084263783219	0.7751297901233625	0.762043795620438	0.6160071942446043	0.9342523860021208	0.6160071942446043															33652.0	pyclone
37	Liver-HCC	2055	4	0.4900000000000002	0.8900530126392645	var	58.0	2.0			0.6	0.4265312806956233	0.027089832565325503	0.5049341226912426	0.4968369829683698	0.4064748201438849	0.6033934252386002	0.4064748201438849															174.0	sciclone
37	Liver-HCC	2055	4	0.4900000000000002	0.8900530126392645	var	58.0	3.0			0.8	0.9264809573873392	0.38269573270170004	0.7594052541635832	0.7459854014598539	0.5962230215827338	0.9225874867444328	0.5962230215827338															456.0	ccube
37	Liver-HCC	2055	4	0.4900000000000002	0.8900530126392645	var	58.0	2.0			0.6	0.9167675994305332	0.4073648143333473	0.7550523737955552	0.7367396593673966	0.5323741007194245	0.977730646871686	0.5323741007194245															1532.0	dpclust
37	Liver-HCC	2055	4	0.4900000000000002	0.8900530126392645	var	58.0	3.0			0.8	0.9304136253041364	0.39864617644353895	0.7827445890583399	0.7742092457420925	0.6789568345323741	0.8865323435843054	0.6789568345323741															1030.0	phylogicndt
37	Liver-HCC	2055	4	0.4900000000000002	0.8900530126392645	var	58.0	2.0	219.3206068555301	2.1010631031127534e-41	0.6	0.9397647588272744	0.42631567232144857	0.7723594719134556	0.7566909975669099	0.5818345323741008	0.9628844114528102	0.5818345323741008	0.021241985956721908	0.008496253700403765	1.0	1.0	0.9	1.0	0.9	0.6734793187347932	0.009825614124396642	0.3722667717284749	0.08260241705343871	0.015725547778210336	0.6705596107055961	0.8579075425790754	338.13913679122925	clonesig
37	Liver-HCC	2055	4	0.4900000000000002	0.8900530126392645	var	58.0												0.024225988719618227	0.014942864707127116	0.8888888888888888	0.9692307692307692	0.7	1.0	0.875	0.6871046228710462	0.038340689896702695	0.15990968845260145	0.04384892614570248	0.08710529094860797	0.2734793187347932	0.732360097323601	2.28105759620667	deconstructsigs
37	Liver-HCC	2055	4	0.4900000000000002	0.8900530126392645	var	58.0	2.0			0.6	0.8793790987072012	0.35294018712324604	0.7157129015769357	0.6929440389294403	0.4388489208633093	0.992576882290562	0.4388489208633093	0.023463513300582748	0.01304287344549377	0.9444444444444444	0.9692307692307692	0.7	1.0	0.875	0.662287104622871	0.026802211739228587	0.4741377057318189	0.082495538531194	0.029575686825482176	0.6267639902676398	0.8340632603406326	1.35359406471252	palimpsest
37	Liver-HCC	2055	4	0.4900000000000002	0.8900530126392645	var	58.0	2.0			0.6	0.9139346060131958	0.395222797964928	0.7515338913082191	0.727	0.5243682310469314	0.9786995515695068	0.5243682310469314	0.022024830117184542	0.009460422730728156	1.0	0.9846153846153848	0.9	0.9821428571428572	0.8181818181818182	0.66	0.018647748645961408	0.3175015978414424	0.12530174352025908	0.07798016833151256	0.393	0.6015	51.9030427932739	tracksig
37	Liver-HCC	2055	4	0.4900000000000002	0.8900530126392645	var	58.0	1.0			0.4	0.6168477312068092	0.0	0.5	0.4715	0.0	1.0	0.0	0.021094638513527268	0.007330292041119147	1.0	1.0	0.9	1.0	0.9	0.66	0.04139757669535582	0.17444705878010636	0.05014848070066682	0.07239698694747387	0.0625	0.7325	33.7624423503876	tracksigfreq
38	Prost-AdenoCA	3935	3	0.3700000000000001	0.9285068999245344	cst	73.0																										31430.0	pyclone
38	Prost-AdenoCA	3935	3	0.3700000000000001	0.9285068999245344	cst	73.0	2.0			0.75	0.32767618799304343	0.013882243508534241	0.5039319637512754	0.6088945362134689	0.2743445692883895	0.7335193582141611	0.2743445692883895															252.0	sciclone
38	Prost-AdenoCA	3935	3	0.3700000000000001	0.9285068999245344	cst	73.0	2.0			0.75	0.9447615173386192	0.6765182912902717	0.884732341026455	0.9189326556543838	0.8099250936329588	0.9595395884199512	0.8099250936329588															966.0	ccube
38	Prost-AdenoCA	3935	3	0.3700000000000001	0.9285068999245344	cst	73.0	2.0			0.75	0.9331529725952796	0.681724527701741	0.8693371165359659	0.9191867852604828	0.7602996254681648	0.978374607603767	0.7602996254681648															2637.0	dpclust
38	Prost-AdenoCA	3935	3	0.3700000000000001	0.9285068999245344	cst	73.0	2.0			0.75	0.95656416772554	0.6761781622279951	0.8816202780183647	0.9186785260482846	0.8005617977528091	0.9626787582839204	0.8005617977528091															2181.0	phylogicndt
38	Prost-AdenoCA	3935	3	0.3700000000000001	0.9285068999245344	cst	73.0	2.0	8.253664793439384	0.569046014328412	0.75	0.9504091210289328	0.6795476417958671	0.8759743771628331	0.919440914866582	0.7808988764044944	0.9710498779211719	0.7808988764044944	0.011360911511248885	0.014179685748379698	0.9981818181818182	0.9846153846153848	0.8181818181818182	1.0	0.9	0.7072426937738246	0.0013680891305215548	0.0018728770044604823	0.00021340690264045063	0.0013680891305215548	1.0	1.0	547.3293044567108	clonesig
38	Prost-AdenoCA	3935	3	0.3700000000000001	0.9285068999245344	cst	73.0												0.026967335108770942	0.02577169892199994	0.75	0.9230769230769232	0.4545454545454545	1.0	0.8333333333333334	0.6731893265565438	0.003966385645201132	0.003966385645201132	0.0	0.003966385645201132	1.0	1.0	2.17197179794312	deconstructsigs
38	Prost-AdenoCA	3935	3	0.3700000000000001	0.9285068999245344	cst	73.0	2.0			0.75	0.9325571967289306	0.6531137616015817	0.8405124044891567	0.908005082592122	0.6928838951310862	0.9881409138472272	0.6928838951310862	0.0385048475470289	0.030646536720700567	0.8	0.9230769230769232	0.4545454545454545	1.0	0.8333333333333334	0.7008894536213469	0.0019647180296582523	0.005957331680460642	0.0015870670637254947	0.0019647180296582523	1.0	1.0	1.4180607795715299	palimpsest
38	Prost-AdenoCA	3935	3	0.3700000000000001	0.9285068999245344	cst	73.0	1.0			0.5	0.7529523172992588	0.008464868146604862	0.5	0.7261538461538461	0.0	1.0	0.0	0.011203734377504895	0.013229079599425734	1.0	1.0	0.9090909090909092	1.0	0.9090909090909092	0.7135897435897436	0.0010826677127112603	0.0010826677127112603	2.168404344971009e-19	0.0010826677127112603	1.0	1.0	3.95307976404826	tracksig
38	Prost-AdenoCA	3935	3	0.3700000000000001	0.9285068999245344	cst	73.0	1.0			0.5	0.4678978372620115	0.008975271493602548	0.5	0.7348717948717949	0.0	1.0	0.0	0.01131835677596873	0.014100687780550184	1.0	1.0	0.9090909090909092	1.0	0.9090909090909092	0.7135897435897436	0.0012328622221635663	0.0012328622221635663	0.0	0.0012328622221635663	1.0	1.0	2.3461283842722596	tracksigfreq
39	Kidney-RCC	4702	4	0.22	0.9758985786632088	cst	76.0	27.0			0.0	0.8822492948268904	0.18905239891567652	0.7425942389318082	0.745427477669077	0.7672644028996566	0.7179240749639596	0.7672644028996566															172800.0	pyclone
39	Kidney-RCC	4702	4	0.22	0.9758985786632088	cst	76.0	2.0			0.6	0.34977032912590256	0.0027930506539657787	0.5143814945306465	0.4897915780518928	0.3002670736360168	0.7284959154252764	0.3002670736360168															642.0	sciclone
39	Kidney-RCC	4702	4	0.22	0.9758985786632088	cst	76.0	2.0			0.6	0.8671212915779344	0.1871973454009737	0.7391845444540006	0.7379838366652488	0.7287294925600916	0.7496395963479097	0.7287294925600916															270.0	ccube
39	Kidney-RCC	4702	4	0.22	0.9758985786632088	cst	76.0	2.0			0.6	0.8125068443207328	0.22271259277338665	0.6439420926714532	0.6056997022543599	0.3109500190766883	0.9769341662662182	0.3109500190766883															2618.0	dpclust
39	Kidney-RCC	4702	4	0.22	0.9758985786632088	cst	76.0	2.0			0.6	0.8693641003828159	0.1720632143780495	0.7397266854176181	0.7409612930667799	0.7504769172071728	0.7289764536280634	0.7504769172071728															1700.0	phylogicndt
39	Kidney-RCC	4702	4	0.22	0.9758985786632088	cst	76.0	3.0	20.80094844190171	0.16077253355300788	0.8	0.8716243811218422	0.2275408000514714	0.734690568048958	0.7245852828583581	0.6466997329263641	0.8226814031715521	0.6466997329263641	0.010751129972389282	0.005549305790511	1.0	0.953846153846154	0.7142857142857143	1.0	0.9090909090909092	0.5742237345810294	0.003750684738573651	0.2305287575018875	0.06713425961491333	0.003750684738573651	0.8968524032326669	0.8968524032326669	391.7515654563904	clonesig
39	Kidney-RCC	4702	4	0.22	0.9758985786632088	cst	76.0												0.03556170846710325	0.03751073802189736	0.7692307692307692	0.9076923076923076	0.5	1.0	0.875	0.5389196086771586	0.031257358356936105	0.031257358356936105	0.0	0.031257358356936105	1.0	1.0	1.69003868103027	deconstructsigs
39	Kidney-RCC	4702	4	0.22	0.9758985786632088	cst	76.0	2.0			0.6	0.7983236163255452	0.13545514362541405	0.5674324720986245	0.5178647384091876	0.13582602060282334	0.9990389235944258	0.13582602060282334	0.0199849574458122	0.016340368265013942	0.8076923076923077	0.9230769230769232	0.5714285714285714	1.0	0.8888888888888888	0.5663547426626967	0.00574609092274625	0.06431526342678763	0.015533627446134318	0.00574609092274625	0.9238621863037004	1.0	1.23745322227478	palimpsest
39	Kidney-RCC	4702	4	0.22	0.9758985786632088	cst	76.0	1.0			0.4	0.7611818194951567	0.0	0.5	0.4423404255319149	0.0	1.0	0.0	0.01077997514846385	0.005479990368792872	1.0	0.953846153846154	0.7142857142857143	1.0	0.9090909090909092	0.591063829787234	0.0006995128638371817	0.0006995128638371817	0.0	0.0006995128638371817	1.0	1.0	7.229824149608611	tracksig
39	Kidney-RCC	4702	4	0.22	0.9758985786632088	cst	76.0	1.0			0.4	0.4602180511575677	0.0	0.5	0.4427659574468085	0.0	1.0	0.0	0.010761689274952187	0.005537329141731837	1.0	0.953846153846154	0.7142857142857143	1.0	0.9090909090909092	0.591063829787234	0.0007189954073084648	0.0007189954073084648	0.0	0.0007189954073084648	1.0	1.0	3.82541530132294	tracksigfreq
39	Kidney-RCC	4702	4	0.22	0.9758985786632088	var	76.0	27.0			0.0	0.8822492948268904	0.18905239891567652	0.7425942389318082	0.745427477669077	0.7672644028996566	0.7179240749639596	0.7672644028996566															172800.0	pyclone
39	Kidney-RCC	4702	4	0.22	0.9758985786632088	var	76.0	2.0			0.6	0.34977032912590256	0.0027930506539657787	0.5143814945306465	0.4897915780518928	0.3002670736360168	0.7284959154252764	0.3002670736360168															642.0	sciclone
39	Kidney-RCC	4702	4	0.22	0.9758985786632088	var	76.0	2.0			0.6	0.8671212915779344	0.1871973454009737	0.7391845444540006	0.7379838366652488	0.7287294925600916	0.7496395963479097	0.7287294925600916															270.0	ccube
39	Kidney-RCC	4702	4	0.22	0.9758985786632088	var	76.0	2.0			0.6	0.8125068443207328	0.22271259277338665	0.6439420926714532	0.6056997022543599	0.3109500190766883	0.9769341662662182	0.3109500190766883															2618.0	dpclust
39	Kidney-RCC	4702	4	0.22	0.9758985786632088	var	76.0	2.0			0.6	0.8693641003828159	0.1720632143780495	0.7397266854176181	0.7409612930667799	0.7504769172071728	0.7289764536280634	0.7504769172071728															1700.0	phylogicndt
39	Kidney-RCC	4702	4	0.22	0.9758985786632088	var	76.0	2.0	106.21490328299843	4.9569863185107986e-18	0.6	0.8660478602102706	0.2077403352433167	0.742176403539152	0.7373458102934921	0.7001144601297214	0.7842383469485824	0.7001144601297214	0.013517166611681923	0.004702856903921793	1.0	0.9846153846153848	0.8571428571428571	1.0	0.9230769230769232	0.5959166312207571	0.022730100087979155	0.362310446774863	0.053994763618132526	0.10085680937462482	0.3470863462356444	0.3470863462356444	440.86402201652527	clonesig
39	Kidney-RCC	4702	4	0.22	0.9758985786632088	var	76.0												0.03817264632160446	0.034416452255244374	0.8461538461538461	0.9384615384615383	0.6428571428571429	1.0	0.9	0.5282858358145471	0.054385529558647394	0.32467402545407764	0.07456854232687653	0.12026667639352895	0.0	0.4425776265418971	2.4153594970703103	deconstructsigs
39	Kidney-RCC	4702	4	0.22	0.9758985786632088	var	76.0	2.0			0.6	0.7983236163255452	0.13545514362541405	0.5674324720986245	0.5178647384091876	0.13582602060282334	0.9990389235944258	0.13582602060282334	0.05106641205088951	0.04772833675463873	0.8846153846153846	0.9230769230769232	0.5714285714285714	1.0	0.8888888888888888	0.5114844746916206	0.049244905121898164	0.459247826902029	0.10329015391058324	0.1511896900656985	0.4421522756273926	0.4861760952786048	1.2534267902374299	palimpsest
39	Kidney-RCC	4702	4	0.22	0.9758985786632088	var	76.0	2.0			0.6	0.8963256617715782	0.261257266275683	0.6923634888152247	0.6640425531914894	0.4467760396795116	0.937950937950938	0.4467760396795116	0.013590234714514758	0.0043901839623111455	1.0	0.9846153846153848	0.8571428571428571	1.0	0.9230769230769232	0.5959574468085106	0.027683752604519832	0.27913159475484184	0.0677460037934927	0.09653492152694464	0.3197872340425532	0.5776595744680851	6.17410999933879	tracksig
39	Kidney-RCC	4702	4	0.22	0.9758985786632088	var	76.0	1.0			0.4	0.4593033269148426	0.0	0.5	0.4427659574468085	0.0	1.0	0.0	0.013570978113169156	0.004739488992852519	1.0	0.9846153846153848	0.8571428571428571	1.0	0.9230769230769232	0.5959574468085106	0.037224774943891765	0.23867199402441275	0.05836699001567105	0.10467703810951323	0.4427659574468085	0.4427659574468085	3.46752531131109	tracksigfreq
40	Liver-HCC	5176	3	0.3399999999999999	0.9728700546204532	var	75.0																										172800.0	pyclone
40	Liver-HCC	5176	3	0.3399999999999999	0.9728700546204532	var	75.0	2.0			0.75	0.25580029932600457	0.015457707520167029	0.5010641662603287	0.5853941267387944	0.2255011135857461	0.7766272189349113	0.2255011135857461															428.0	sciclone
40	Liver-HCC	5176	3	0.3399999999999999	0.9728700546204532	var	75.0	2.0			0.75	0.9290498130194472	0.2636009038818664	0.6718921732713063	0.7461360123647605	0.4292873051224944	0.9144970414201185	0.4292873051224944															249.0	ccube
40	Liver-HCC	5176	3	0.3399999999999999	0.9728700546204532	var	75.0	2.0			0.75	0.910181902322022	0.2283600976654309	0.5855191022785677	0.7100077279752705	0.1787305122494432	0.9923076923076924	0.1787305122494432															3276.0	dpclust
40	Liver-HCC	5176	3	0.3399999999999999	0.9728700546204532	var	75.0	3.0			1.0	0.9484717928902628	0.2733020258528809	0.6783117644733201	0.7478748068006182	0.4510022271714922	0.9056213017751479	0.4510022271714922															2551.0	phylogicndt
40	Liver-HCC	5176	3	0.3399999999999999	0.9728700546204532	var	75.0	2.0	107.13452421782131	9.589514421651491e-17	0.75	0.9431964116756892	0.2875808771021409	0.6456240692663513	0.7442040185471407	0.3234966592427617	0.9677514792899408	0.3234966592427617	0.014904656923967337	0.0060857029326519966	1.0	0.9692307692307692	0.8571428571428571	0.9661016949152542	0.6666666666666666	0.4969088098918084	0.0042783034651395786	0.1925311915108867	0.04942140563847772	0.0042783034651395786	0.7442040185471407	0.9391421947449768	931.5746068954468	clonesig
40	Liver-HCC	5176	3	0.3399999999999999	0.9728700546204532	var	75.0												0.013922776429030509	0.004220994252657984	1.0	1.0	0.8571428571428571	1.0	0.8571428571428571	0.5262751159196289	0.012107372240681036	0.1022262604141202	0.033021898903784645	0.012107372240681036	0.6530139103554868	0.8748068006182379	0.913892269134521	deconstructsigs
40	Liver-HCC	5176	3	0.3399999999999999	0.9728700546204532	var	75.0	2.0			0.75	0.8976382003012638	0.22886877638488765	0.5836052503261686	0.7090417310664606	0.17371937639198218	0.9934911242603548	0.17371937639198218	0.0187236814772332	0.015744793726477038	1.0	0.9846153846153848	0.7142857142857143	1.0	0.8333333333333334	0.5069551777434312	0.008084879613857066	0.1456357756627208	0.04319607602367196	0.008084879613857066	0.7090417310664606	0.9240726429675424	2.52786040306091	palimpsest
40	Liver-HCC	5176	3	0.3399999999999999	0.9728700546204532	var	75.0	2.0			0.75	0.9395599646973188	0.264119901653535	0.6757188336716186	0.7447058823529412	0.4436383928571429	0.9077992744860944	0.4436383928571429	0.014620502911095581	0.004682199714795943	1.0	0.9692307692307692	0.8571428571428571	0.9661016949152542	0.6666666666666666	0.5254901960784314	0.006912858209522144	0.1277500654089282	0.040947321191934435	0.006912858209522144	0.5811764705882353	0.902156862745098	15.9612101713816	tracksig
40	Liver-HCC	5176	3	0.3399999999999999	0.9728700546204532	var	75.0	1.0			0.5	0.4364548043706065	0.003890884587568879	0.5	0.6605882352941177	0.0	1.0	0.0	0.014034678174002968	0.004397266874269169	1.0	0.9846153846153848	0.8571428571428571	0.9830508474576272	0.75	0.5254901960784314	0.01146242691281707	0.10406175135289296	0.03401124391159858	0.01146242691281707	0.6539215686274511	0.8745098039215686	9.53885750373204	tracksigfreq
41	Stomach-AdenoCA	4598	2	0.52	0.7539933873846015	cst	37.0																										172800.0	pyclone
41	Stomach-AdenoCA	4598	2	0.52	0.7539933873846015	cst	37.0	1.0			0.6666666666666666	0.2809759922725492	0.016784840233614443	0.4986943102284727	0.75967812092214	0.1894150417827298	0.8079735786742156	0.1894150417827298															748.0	sciclone
41	Stomach-AdenoCA	4598	2	0.52	0.7539933873846015	cst	37.0	1.0			0.6666666666666666	0.9640701027432896	0.02999742155940303	0.5	0.9219225750326228	0.0	1.0	0.0															166.0	ccube
41	Stomach-AdenoCA	4598	2	0.52	0.7539933873846015	cst	37.0	1.0			0.6666666666666666	0.9368543117104436	0.02999742155940303	0.5	0.9219225750326228	0.0	1.0	0.0															2915.0	dpclust
41	Stomach-AdenoCA	4598	2	0.52	0.7539933873846015	cst	37.0	1.0			0.6666666666666666	0.9781383210091344	0.02999742155940303	0.5	0.9219225750326228	0.0	1.0	0.0															2741.0	phylogicndt
41	Stomach-AdenoCA	4598	2	0.52	0.7539933873846015	cst	37.0																											clonesig
41	Stomach-AdenoCA	4598	2	0.52	0.7539933873846015	cst	37.0												0.011611949313209706	0.008346496213806466	0.875	0.9846153846153848	0.6	1.0	0.75	0.7509786863853849	0.0007115662597055872	0.0007115662597055872	0.0	0.0007115662597055872	1.0	1.0	0.6530234813690191	deconstructsigs
41	Stomach-AdenoCA	4598	2	0.52	0.7539933873846015	cst	37.0	2.0			1.0	0.9431033550292498	0.12009333379208342	0.5333808428303043	0.9223575467594608	0.07242339832869081	0.994338287331918	0.07242339832869081	0.010935706999529258	0.00891415954034378	0.8688524590163934	0.9846153846153848	0.6	1.0	0.75	0.7485863418877773	0.0010325666303790948	0.191535703630632	0.01975733641555689	0.0010325666303790948	0.9891257068290559	0.9891257068290559	1.72070121765137	palimpsest
41	Stomach-AdenoCA	4598	2	0.52	0.7539933873846015	cst	37.0	1.0			0.6666666666666666	0.9713937164549123	0.02988420241259278	0.5	0.9202222222222224	0.0	1.0	0.0	0.010323140836136323	0.0054544786584221384	1.0	1.0	0.8	1.0	0.8	0.7506666666666667	0.00035225357140544755	0.00035225357140544755	0.0	0.00035225357140544755	1.0	1.0	8.34407343864441	tracksig
41	Stomach-AdenoCA	4598	2	0.52	0.7539933873846015	cst	37.0	1.0			0.6666666666666666	0.5990166500662044	0.03143058101782468	0.5	0.926	0.0	1.0	0.0	0.009897889794917014	0.005006181060819027	1.0	1.0	0.8	1.0	0.8	0.7506666666666667	0.00031822181871477007	0.00031822181871477007	0.0	0.00031822181871477007	1.0	1.0	4.441361343860629	tracksigfreq
41	Stomach-AdenoCA	4598	2	0.52	0.7539933873846015	var	37.0																										172800.0	pyclone
41	Stomach-AdenoCA	4598	2	0.52	0.7539933873846015	var	37.0	1.0			0.6666666666666666	0.2809759922725492	0.016784840233614443	0.4986943102284727	0.75967812092214	0.1894150417827298	0.8079735786742156	0.1894150417827298															748.0	sciclone
41	Stomach-AdenoCA	4598	2	0.52	0.7539933873846015	var	37.0	1.0			0.6666666666666666	0.9640701027432896	0.02999742155940303	0.5	0.9219225750326228	0.0	1.0	0.0															166.0	ccube
41	Stomach-AdenoCA	4598	2	0.52	0.7539933873846015	var	37.0	1.0			0.6666666666666666	0.9368543117104436	0.02999742155940303	0.5	0.9219225750326228	0.0	1.0	0.0															2915.0	dpclust
41	Stomach-AdenoCA	4598	2	0.52	0.7539933873846015	var	37.0	1.0			0.6666666666666666	0.9781383210091344	0.02999742155940303	0.5	0.9219225750326228	0.0	1.0	0.0															2741.0	phylogicndt
41	Stomach-AdenoCA	4598	2	0.52	0.7539933873846015	var	37.0	1.0	0.017664086422882974	0.9999999993625244	0.6666666666666666	0.9565824694108008	0.02999742155940303	0.5	0.9219225750326228	0.0	1.0	0.0	0.011628786643568208	0.005531353392697289	1.0	1.0	0.8	1.0	0.8	0.7294475859069159	0.0009424500663789416	0.1758618347151888	0.04692971388878755	0.0009424500663789416	0.9219225750326228	0.9219225750326228	41738.1065132618	clonesig
41	Stomach-AdenoCA	4598	2	0.52	0.7539933873846015	var	37.0												0.013871496124245113	0.008693112587751342	0.875	0.9846153846153848	0.6	1.0	0.75	0.7320574162679426	0.0005877215147639393	0.18383238169571248	0.0491633302461342	0.0005877215147639393	0.9219225750326228	0.9219225750326228	0.874922752380371	deconstructsigs
41	Stomach-AdenoCA	4598	2	0.52	0.7539933873846015	var	37.0	2.0			1.0	0.9431033550292498	0.12009333379208342	0.5333808428303043	0.9223575467594608	0.07242339832869081	0.994338287331918	0.07242339832869081	0.013399711796885694	0.006765705256738764	0.9959016393442622	0.9846153846153848	0.6	1.0	0.75	0.7307525010874293	0.0005238362552631992	0.1852699083657557	0.04911636452834797	0.0005238362552631992	0.9167029143105698	0.9167029143105698	1.73539400100708	palimpsest
41	Stomach-AdenoCA	4598	2	0.52	0.7539933873846015	var	37.0	1.0			0.6666666666666666	0.9713937164549123	0.02988420241259278	0.5	0.9202222222222224	0.0	1.0	0.0	0.012262256501741446	0.005171735753017004	1.0	1.0	0.8	1.0	0.8	0.7297777777777777	0.001100562469504518	0.17219052036336713	0.045881465504523364	0.001100562469504518	0.922	0.922	8.21550907293956	tracksig
41	Stomach-AdenoCA	4598	2	0.52	0.7539933873846015	var	37.0	1.0			0.6666666666666666	0.5969742646641123	0.03161960183592041	0.5	0.9266666666666666	0.0	1.0	0.0	0.012163174970352944	0.0049468220984602435	1.0	1.0	0.8	1.0	0.8	0.7297777777777777	0.0009007922232273646	0.17503048592209305	0.04651345679669043	0.0009007922232273646	0.9226666666666666	0.9226666666666666	4.40561444362005	tracksigfreq
42	Lymph-CLL	3192	4	0.78	0.9391174441747616	cst	74.0	3.0			0.8	0.96104329615251	0.6002570070729201	0.9391252680255237	0.9329573934837092	0.9183574879227052	0.9598930481283422	0.9183574879227052															130217.0	pyclone
42	Lymph-CLL	3192	4	0.78	0.9391174441747616	cst	74.0	2.0			0.6	0.6171513891206186	0.005383879533067176	0.5225787284610814	0.5488721804511278	0.6111111111111112	0.4340463458110517	0.6111111111111112															460.0	sciclone
42	Lymph-CLL	3192	4	0.78	0.9391174441747616	cst	74.0	3.0			0.8	0.9472056425375008	0.6383261805271173	0.9391252680255237	0.9329573934837092	0.9183574879227052	0.9598930481283422	0.9183574879227052															1090.0	ccube
42	Lymph-CLL	3192	4	0.78	0.9391174441747616	cst	74.0	3.0			0.8	0.9462099414387244	0.6361477191912814	0.9377134516520704	0.931390977443609	0.9164251207729468	0.9590017825311944	0.9164251207729468															3495.0	dpclust
42	Lymph-CLL	3192	4	0.78	0.9391174441747616	cst	74.0	3.0			0.8	0.9576754385964912	0.6384037022698649	0.9392001860032548	0.9335839598997494	0.9202898550724636	0.9581105169340464	0.9202898550724636															2053.0	phylogicndt
42	Lymph-CLL	3192	4	0.78	0.9391174441747616	cst	74.0	1.0	3.278334770584479e-05		0.4	0.7184686693896309	0.0	0.5	0.35150375939849626	0.0	1.0	0.0	0.01799149602634734	0.003972630895485518	1.0	0.9846153846153848	0.6	1.0	0.75	0.5839598997493735	0.0005518368841428423	0.0005518368841428423	0.0	0.0005518368841428423	1.0	1.0	741.9206137657166	clonesig
42	Lymph-CLL	3192	4	0.78	0.9391174441747616	cst	74.0												0.024639404881855384	0.01494445321945221	0.75	0.9692307692307692	0.4	1.0	0.6666666666666666	0.5792606516290727	0.0060285310839289785	0.0060285310839289785	0.0	0.0060285310839289785	1.0	1.0	0.13853049278259302	deconstructsigs
42	Lymph-CLL	3192	4	0.78	0.9391174441747616	cst	74.0	2.0			0.6	0.8940450425571179	0.5375167647786858	0.9181366090573252	0.8956766917293233	0.8425120772946858	0.9937611408199644	0.8425120772946858	0.022557199472006642	0.011159396124862216	0.875	0.9692307692307692	0.4	1.0	0.6666666666666666	0.5795739348370927	0.0040400596820552295	0.006075878179687133	0.0010130974841351822	0.0040400596820552295	1.0	1.0	0.964493036270142	palimpsest
42	Lymph-CLL	3192	4	0.78	0.9391174441747616	cst	74.0	1.0			0.4	0.7203351833980648	0.0	0.5	0.33225806451612905	0.0	1.0	0.0	0.01800143838962032	0.0041165513848153	1.0	0.9846153846153848	0.6	1.0	0.75	0.5838709677419355	0.0005950935898504373	0.0005950935898504373	0.0	0.0005950935898504373	1.0	1.0	1.1929393768310501	tracksig
42	Lymph-CLL	3192	4	0.78	0.9391174441747616	cst	74.0	2.0			0.6	0.8506628210821733	0.4338806880902855	0.885726953710062	0.8696774193548387	0.8276036400404448	0.9438502673796793	0.8276036400404448	0.017970928015012128	0.003355005361291204	1.0	0.9846153846153848	0.6	1.0	0.75	0.5838709677419355	0.00044339681778526885	0.0011234306968381787	0.00033983998560370974	0.0011234306968381787	1.0	1.0	32.2214636802673	tracksigfreq
42	Lymph-CLL	3192	4	0.78	0.9391174441747616	var	74.0	3.0			0.8	0.96104329615251	0.6002570070729201	0.9391252680255237	0.9329573934837092	0.9183574879227052	0.9598930481283422	0.9183574879227052															130217.0	pyclone
42	Lymph-CLL	3192	4	0.78	0.9391174441747616	var	74.0	2.0			0.6	0.6171513891206186	0.005383879533067176	0.5225787284610814	0.5488721804511278	0.6111111111111112	0.4340463458110517	0.6111111111111112															460.0	sciclone
42	Lymph-CLL	3192	4	0.78	0.9391174441747616	var	74.0	3.0			0.8	0.9472056425375008	0.6383261805271173	0.9391252680255237	0.9329573934837092	0.9183574879227052	0.9598930481283422	0.9183574879227052															1090.0	ccube
42	Lymph-CLL	3192	4	0.78	0.9391174441747616	var	74.0	3.0			0.8	0.9462099414387244	0.6361477191912814	0.9377134516520704	0.931390977443609	0.9164251207729468	0.9590017825311944	0.9164251207729468															3495.0	dpclust
42	Lymph-CLL	3192	4	0.78	0.9391174441747616	var	74.0	3.0			0.8	0.9576754385964912	0.6384037022698649	0.9392001860032548	0.9335839598997494	0.9202898550724636	0.9581105169340464	0.9202898550724636															2053.0	phylogicndt
42	Lymph-CLL	3192	4	0.78	0.9391174441747616	var	74.0	4.0	1204.783667577678	6.094526946583517e-251	1.0	0.986878935732786	0.739496294280123	0.9541760314138832	0.9530075187969924	0.9502415458937198	0.9581105169340464	0.9502415458937198	0.013676252459296365	0.0021871130223136744	1.0	1.0	0.8	1.0	0.8	0.7214912280701754	5.300985724887576e-05	0.8727987101747939	0.2177614900924744	0.00032264443741381044	0.8900375939849624	0.8900375939849624	718.5676250457764	clonesig
42	Lymph-CLL	3192	4	0.78	0.9391174441747616	var	74.0												0.013652909770091324	0.003458204529413962	1.0	1.0	0.8	1.0	0.8	0.6701127819548872	0.04011854943228532	0.451533887421052	0.16790173025470706	0.3864240257477932	0.0961779448621554	0.3944235588972431	0.633531332015991	deconstructsigs
42	Lymph-CLL	3192	4	0.78	0.9391174441747616	var	74.0	2.0			0.6	0.8940450425571179	0.5375167647786858	0.9181366090573252	0.8956766917293233	0.8425120772946858	0.9937611408199644	0.8425120772946858	0.013645118055815902	0.003880542152512023	1.0	1.0	0.8	1.0	0.8	0.7039473684210527	0.0018586284806675344	0.6197772282278551	0.2432867505063114	0.05508544713027386	0.3217418546365915	0.6710526315789473	1.0950984954834	palimpsest
42	Lymph-CLL	3192	4	0.78	0.9391174441747616	var	74.0	6.0			0.6	0.9334997744859138	0.5135904136821035	0.8209042727827025	0.8767741935483871	0.98743961352657	0.654368932038835	0.98743961352657	0.01408912449364509	0.0027763290531042013	1.0	1.0	0.8	1.0	0.8	0.7219354838709677	0.0002940077919211248	0.7992961647625746	0.2760667367438723	0.2971954138053038	0.21741935483870967	0.31870967741935485	12.090454578399699	tracksig
42	Lymph-CLL	3192	4	0.78	0.9391174441747616	var	74.0	4.0			1.0	0.8701584462251216	0.4140145180207264	0.8611247789859579	0.8825806451612903	0.9388270980788676	0.7834224598930482	0.9388270980788676	0.01855547982498166	0.009427752545989664	1.0	1.0	0.8	1.0	0.8	0.7219354838709677	0.0015344409613600176	0.7683781939950469	0.2420205420200581	0.2148841900321522	0.28	0.28	20.9228320121765	tracksigfreq
43	Breast	2035	5	0.51	0.9763140351221192	cst	47.0	2.0			0.5	0.954937191454678	0.4955603346602757	0.8902440574303385	0.8914004914004914	0.8796909492273731	0.9007971656333038	0.8796909492273731															28641.0	pyclone
43	Breast	2035	5	0.51	0.9763140351221192	cst	47.0	3.0			0.6666666666666666	0.4608986587869286	0.003408197177924956	0.5024074323914773	0.485012285012285	0.6611479028697572	0.3436669619131975	0.6611479028697572															136.0	sciclone
43	Breast	2035	5	0.51	0.9763140351221192	cst	47.0	2.0			0.5	0.9476759322735254	0.4901978839388312	0.8910207904394871	0.8923832923832924	0.8785871964679912	0.9034543844109832	0.8785871964679912															438.0	ccube
43	Breast	2035	5	0.51	0.9763140351221192	cst	47.0	2.0			0.5	0.9265169994759032	0.505206480938256	0.8878527560579309	0.8918918918918919	0.8509933774834437	0.924712134632418	0.8509933774834437															1521.0	dpclust
43	Breast	2035	5	0.51	0.9763140351221192	cst	47.0	2.0			0.5	0.9134987714987716	0.4182522288165155	0.8805483373318708	0.8761670761670761	0.9205298013245032	0.8405668733392383	0.9205298013245032															899.0	phylogicndt
43	Breast	2035	5	0.51	0.9763140351221192	cst	47.0	2.0	8.51921821754513	0.7874968433097436	0.5	0.9471291137113872	0.4975489898224186	0.8933441460042978	0.8948402948402948	0.8796909492273731	0.9069973427812223	0.8796909492273731	0.020228679718223917	0.010275716302358543	0.9933333333333334	0.9846153846153848	0.6666666666666666	1.0	0.8	0.682063882063882	0.0017886301208668296	0.0018886913157962761	4.970722231660977e-05	0.0018886913157962761	1.0	1.0	49.73570537567139	clonesig
43	Breast	2035	5	0.51	0.9763140351221192	cst	47.0												0.034844740367963235	0.030974677269044636	0.8	0.9692307692307692	0.5	1.0	0.75	0.6565110565110565	0.013440895268242659	0.013440895268242659	0.0	0.013440895268242659	1.0	1.0	0.713037014007568	deconstructsigs
43	Breast	2035	5	0.51	0.9763140351221192	cst	47.0	2.0			0.5	0.8660299297932929	0.4118332182510789	0.7837597788192876	0.8063882063882064	0.5772626931567328	0.9902568644818424	0.5772626931567328	0.035342109534562835	0.03652116677288614	0.8	0.9692307692307692	0.5	1.0	0.75	0.6520884520884521	0.01280750941487141	0.014033272429025969	0.0005392660428857455	0.014033272429025969	1.0	1.0	1.20008683204651	palimpsest
43	Breast	2035	5	0.51	0.9763140351221192	cst	47.0	1.0			0.3333333333333333	0.7037057602353057	0.0	0.5	0.5475	0.0	1.0	0.0	0.020077880038699883	0.009947357124221822	0.9966666666666668	0.9846153846153848	0.6666666666666666	1.0	0.8	0.6855	0.0011128565665000645	0.0011128565665000645	0.0	0.0011128565665000645	1.0	1.0	42.499583482742295	tracksig
43	Breast	2035	5	0.51	0.9763140351221192	cst	47.0	1.0			0.3333333333333333	0.6282614410835851	0.0	0.5	0.5645	0.0	1.0	0.0	0.02007370853940179	0.008999081283219747	0.9966666666666668	0.9846153846153848	0.6666666666666666	1.0	0.8	0.6855	0.0008827375126492233	0.0008827375126492233	0.0	0.0008827375126492233	1.0	1.0	25.838035583496104	tracksigfreq
43	Breast	2035	5	0.51	0.9763140351221192	var	47.0	2.0			0.5	0.954937191454678	0.4955603346602757	0.8902440574303385	0.8914004914004914	0.8796909492273731	0.9007971656333038	0.8796909492273731															28641.0	pyclone
43	Breast	2035	5	0.51	0.9763140351221192	var	47.0	3.0			0.6666666666666666	0.4608986587869286	0.003408197177924956	0.5024074323914773	0.485012285012285	0.6611479028697572	0.3436669619131975	0.6611479028697572															136.0	sciclone
43	Breast	2035	5	0.51	0.9763140351221192	var	47.0	2.0			0.5	0.9476759322735254	0.4901978839388312	0.8910207904394871	0.8923832923832924	0.8785871964679912	0.9034543844109832	0.8785871964679912															438.0	ccube
43	Breast	2035	5	0.51	0.9763140351221192	var	47.0	2.0			0.5	0.9265169994759032	0.505206480938256	0.8878527560579309	0.8918918918918919	0.8509933774834437	0.924712134632418	0.8509933774834437															1521.0	dpclust
43	Breast	2035	5	0.51	0.9763140351221192	var	47.0	2.0			0.5	0.9134987714987716	0.4182522288165155	0.8805483373318708	0.8761670761670761	0.9205298013245032	0.8405668733392383	0.9205298013245032															899.0	phylogicndt
43	Breast	2035	5	0.51	0.9763140351221192	var	47.0	2.0	74.82105181376393	7.466207904994623e-11	0.5	0.9450308187209676	0.4980278010235693	0.8967644108658546	0.8977886977886977	0.8874172185430463	0.9061116031886626	0.8874172185430463	0.021216412635838698	0.010617232163405174	1.0	1.0	0.8333333333333334	1.0	0.8333333333333334	0.6805896805896806	0.007688631298528149	0.5592962620655704	0.1415017658771066	0.007688631298528149	0.7714987714987716	0.7714987714987716	72.8671736717224	clonesig
43	Breast	2035	5	0.51	0.9763140351221192	var	47.0												0.02072602679992647	0.010667232778913984	1.0	1.0	0.8333333333333334	1.0	0.8333333333333334	0.6702702702702703	0.02489763533951983	0.44284887961635466	0.14477731606117786	0.03844009741922416	0.8235872235872236	0.8235872235872236	1.0323281288147	deconstructsigs
43	Breast	2035	5	0.51	0.9763140351221192	var	47.0	2.0			0.5	0.8660299297932929	0.4118332182510789	0.7837597788192876	0.8063882063882064	0.5772626931567328	0.9902568644818424	0.5772626931567328	0.036561083693859416	0.03933304798265358	1.0	0.9846153846153848	0.6666666666666666	1.0	0.8	0.6442260442260442	0.009516151033272746	0.6767819084597976	0.19470841201814787	0.009516151033272746	0.7346437346437347	0.8235872235872236	1.2121059894561799	palimpsest
43	Breast	2035	5	0.51	0.9763140351221192	var	47.0	2.0			0.5	0.850102823158603	0.32770314273343515	0.8544489013345443	0.8465	0.938121546961326	0.7707762557077625	0.938121546961326	0.021412422491581973	0.011064234594472613	1.0	1.0	0.8333333333333334	1.0	0.8333333333333334	0.6779999999999999	0.005885155138169895	0.5687327680619023	0.15535385764969828	0.045670027248724036	0.527	0.8245	43.13001012802121	tracksig
43	Breast	2035	5	0.51	0.9763140351221192	var	47.0	1.0			0.3333333333333333	0.6260565948936164	0.0	0.5	0.5645	0.0	1.0	0.0	0.021208541244547918	0.01044525879224089	1.0	1.0	0.8333333333333334	1.0	0.8333333333333334	0.6779999999999999	0.02367572781073568	0.44090675415690905	0.14628754260817053	0.037948315769748116	0.8215	0.8215	25.858513593673703	tracksigfreq
44	Ovary-AdenoCA	3456	5	0.9600000000000004	0.6441709654737005	cst	56.0	7.0			0.6666666666666666	0.9751343196023988	0.5925911795770212	0.8673595700544597	0.8605324074074074	0.8371873525247758	0.8975317875841436	0.8371873525247758															67528.0	pyclone
44	Ovary-AdenoCA	3456	5	0.9600000000000004	0.6441709654737005	cst	56.0	7.0			0.6666666666666666	0.6586747473724671	0.051901393323742016	0.4991941697848613	0.6119791666666666	0.9976403964134024	0.0007479431563201198	0.9976403964134024															123.0	sciclone
44	Ovary-AdenoCA	3456	5	0.9600000000000004	0.6441709654737005	cst	56.0	5.0			1.0	0.9855123788187252	0.5787623018971925	0.8534292611316991	0.8564814814814815	0.8669183577159038	0.8399401645474944	0.8669183577159038															290.0	ccube
44	Ovary-AdenoCA	3456	5	0.9600000000000004	0.6441709654737005	cst	56.0	5.0			1.0	0.9640937341451056	0.6152901538630977	0.8736233733824715	0.8541666666666666	0.7876356772062294	0.9596110695587136	0.7876356772062294															2020.0	dpclust
44	Ovary-AdenoCA	3456	5	0.9600000000000004	0.6441709654737005	cst	56.0	5.0			1.0	0.976857084472316	0.5308819453694688	0.8437200634125802	0.8483357452966714	0.8640868334119868	0.8233532934131736	0.8640868334119868															1371.0	phylogicndt
44	Ovary-AdenoCA	3456	5	0.9600000000000004	0.6441709654737005	cst	56.0	6.0	40.96918770243065	0.055150944831729935	0.8333333333333334	0.9777928722498612	0.5842191501588728	0.8624534653346525	0.8590856481481481	0.8475696083058046	0.8773373223635004	0.8475696083058046	0.013930380001152577	0.0042747910990525075	0.9846491228070176	0.9692307692307692	0.6666666666666666	1.0	0.8571428571428571	0.7858796296296297	0.0011174986097542974	0.5771406551598847	0.03408021150275885	0.0015264777959080875	0.9965277777777778	0.9965277777777778	66512.19664168358	clonesig
44	Ovary-AdenoCA	3456	5	0.9600000000000004	0.6441709654737005	cst	56.0												0.02362973322691812	0.020445430379913282	0.75	0.9384615384615383	0.4444444444444444	1.0	0.8	0.7754629629629629	0.0039243682351597356	0.0039243682351597356	0.0	0.0039243682351597356	1.0	1.0	1.19258117675781	deconstructsigs
44	Ovary-AdenoCA	3456	5	0.9600000000000004	0.6441709654737005	cst	56.0	2.0			0.5	0.9264422355153158	0.5595302615607579	0.8578495028242885	0.8275462962962963	0.7239263803680982	0.9917726252804788	0.7239263803680982	0.032233160487783435	0.030418809995375305	0.8125	0.9384615384615383	0.4444444444444444	1.0	0.8	0.7809606481481481	0.0012339588039856908	0.004899131455302852	0.001822280756097815	0.004899131455302852	1.0	1.0	0.9992282390594479	palimpsest
44	Ovary-AdenoCA	3456	5	0.9600000000000004	0.6441709654737005	cst	56.0	1.0			0.3333333333333333	0.6791086137607036	0.0	0.5	0.3773529411764706	0.0	1.0	0.0	0.014074069390262647	0.003541700666907275	0.9956140350877192	0.953846153846154	0.6666666666666666	0.9824561403508772	0.75	0.7952941176470588	0.00013191360020103904	0.00013191360020103904	0.0	0.00013191360020103904	1.0	1.0	2.5798072258631404	tracksig
44	Ovary-AdenoCA	3456	5	0.9600000000000004	0.6441709654737005	cst	56.0	2.0			0.5	0.9293778055355608	0.5209558081936773	0.8388947481193563	0.8108823529411765	0.7077072224915172	0.9700822737471952	0.7077072224915172	0.01388589331320539	0.0043670769680770926	0.9934210526315788	0.953846153846154	0.6666666666666666	0.9824561403508772	0.75	0.7952941176470588	0.0004300535929403493	0.0005022259364165782	3.5519832239910636e-05	0.0005022259364165782	1.0	1.0	53.7418005466461	tracksigfreq
44	Ovary-AdenoCA	3456	5	0.9600000000000004	0.6441709654737005	var	56.0	7.0			0.6666666666666666	0.9751343196023988	0.5925911795770212	0.8673595700544597	0.8605324074074074	0.8371873525247758	0.8975317875841436	0.8371873525247758															67528.0	pyclone
44	Ovary-AdenoCA	3456	5	0.9600000000000004	0.6441709654737005	var	56.0	7.0			0.6666666666666666	0.6586747473724671	0.051901393323742016	0.4991941697848613	0.6119791666666666	0.9976403964134024	0.0007479431563201198	0.9976403964134024															123.0	sciclone
44	Ovary-AdenoCA	3456	5	0.9600000000000004	0.6441709654737005	var	56.0	5.0			1.0	0.9855123788187252	0.5787623018971925	0.8534292611316991	0.8564814814814815	0.8669183577159038	0.8399401645474944	0.8669183577159038															290.0	ccube
44	Ovary-AdenoCA	3456	5	0.9600000000000004	0.6441709654737005	var	56.0	5.0			1.0	0.9640937341451056	0.6152901538630977	0.8736233733824715	0.8541666666666666	0.7876356772062294	0.9596110695587136	0.7876356772062294															2020.0	dpclust
44	Ovary-AdenoCA	3456	5	0.9600000000000004	0.6441709654737005	var	56.0	5.0			1.0	0.976857084472316	0.5308819453694688	0.8437200634125802	0.8483357452966714	0.8640868334119868	0.8233532934131736	0.8640868334119868															1371.0	phylogicndt
44	Ovary-AdenoCA	3456	5	0.9600000000000004	0.6441709654737005	var	56.0	5.0	656.6615540787387	6.249869831088274e-124	1.0	0.9883290414619952	0.6231143973624628	0.8687532715894903	0.8723958333333334	0.8848513449740444	0.8526551982049364	0.8848513449740444	0.012911612408136215	0.006788050142080229	0.9978070175438596	0.9846153846153848	0.8888888888888888	0.9824561403508772	0.8	0.7285879629629629	0.00032034272428982385	0.8409936215450805	0.15542849524510596	0.002276064194098648	0.8055555555555556	0.8055555555555556	38076.14586830138	clonesig
44	Ovary-AdenoCA	3456	5	0.9600000000000004	0.6441709654737005	var	56.0												0.019420108920502995	0.016676107143435474	0.875	0.9692307692307692	0.6666666666666666	1.0	0.8571428571428571	0.7158564814814815	0.07552130522167587	0.507937564474817	0.13232261634517278	0.083515556713319	0.0	0.5598958333333334	1.3448691368103	deconstructsigs
44	Ovary-AdenoCA	3456	5	0.9600000000000004	0.6441709654737005	var	56.0	2.0			0.5	0.9264422355153158	0.5595302615607579	0.8578495028242885	0.8275462962962963	0.7239263803680982	0.9917726252804788	0.7239263803680982	0.026098769835964118	0.0199343570000183	0.875	0.9692307692307692	0.6666666666666666	1.0	0.8571428571428571	0.6993634259259259	0.004574554490860638	0.7952198550211861	0.12574283927777544	0.11945156359019447	0.3836805555555556	0.3836805555555556	0.9956595897674559	palimpsest
44	Ovary-AdenoCA	3456	5	0.9600000000000004	0.6441709654737005	var	56.0	4.0			0.8333333333333334	0.9461033993664659	0.5602185347301033	0.8609940830842333	0.8320588235294117	0.7430325932923949	0.9789555728760716	0.7430325932923949	0.013585840714792036	0.008782285666353803	0.9956140350877192	0.9846153846153848	0.8888888888888888	0.9824561403508772	0.8	0.72	0.007572757041636291	0.7732912081612517	0.20857078445347585	0.19050387958812087	0.2864705882352941	0.38735294117647057	54.152799129486105	tracksig
44	Ovary-AdenoCA	3456	5	0.9600000000000004	0.6441709654737005	var	56.0	2.0			0.5	0.9159317052850752	0.4991055176286627	0.8464901960713226	0.8244117647058824	0.7430925836160931	0.949887808526552	0.7430925836160931	0.013459244617500966	0.0073289987631359145	0.9956140350877192	0.9846153846153848	0.8888888888888888	0.9824561403508772	0.8	0.72	0.009230526570505826	0.7510081151851009	0.18339209106807453	0.16874941662292064	0.22088235294117647	0.31441176470588234	49.542741537094095	tracksigfreq
45	Panc-AdenoCA	6038	4	0.9099999999999998	0.7295159691744147	cst	62.0	8.0			0.2	0.9785454637644332	0.531529086741345	0.8622451839341896	0.8805895992050348	0.9104871610271178	0.8140032068412614	0.9104871610271178															172801.0	pyclone
45	Panc-AdenoCA	6038	4	0.9099999999999998	0.7295159691744147	cst	62.0	5.0			0.8	0.6368712660115985	0.03586399399764331	0.5011873341955199	0.6685988737992713	0.941444684425246	0.0609299839657937	0.941444684425246															301.0	sciclone
45	Panc-AdenoCA	6038	4	0.9099999999999998	0.7295159691744147	cst	62.0	4.0			1.0	0.9844622774140545	0.5721969564884847	0.8646719272613188	0.8792646571712488	0.9030477561795056	0.8262960983431321	0.9030477561795056															718.0	ccube
45	Panc-AdenoCA	6038	4	0.9099999999999998	0.7295159691744147	cst	62.0	4.0			1.0	0.958737535724494	0.5588707443493779	0.8604400049920111	0.8799271281881418	0.9116870650347972	0.809192944949225	0.9116870650347972															3293.0	dpclust
45	Panc-AdenoCA	6038	4	0.9099999999999998	0.7295159691744147	cst	62.0	6.0			0.6	0.975768466379596	0.5582870267375385	0.8634657383475596	0.8660152368333885	0.8701703863690905	0.8567610903260289	0.8701703863690905															3021.0	phylogicndt
45	Panc-AdenoCA	6038	4	0.9099999999999998	0.7295159691744147	cst	62.0	4.0	52.43418914025825	0.0033429516912786127	1.0	0.9794743404704928	0.5662308161416628	0.866024079912196	0.8746273600529977	0.888648908087353	0.8433992517370391	0.888648908087353	0.008848702517493093	0.006268602251420627	0.9729064039408868	0.9230769230769232	0.625	0.9482758620689656	0.5555555555555556	0.7610135806558463	0.0003173484602183585	0.005693981738871701	0.0020273406593524397	0.0017297953445042367	1.0	1.0	1589.7018282413485	clonesig
45	Panc-AdenoCA	6038	4	0.9099999999999998	0.7295159691744147	cst	62.0												0.03736105599673978	0.03614371801523411	0.7142857142857143	0.9384615384615383	0.375	1.0	0.75	0.7638290824776416	0.005061624517032182	0.005061624517032182	0.0	0.005061624517032182	1.0	1.0	4.8328366279602095	deconstructsigs
45	Panc-AdenoCA	6038	4	0.9099999999999998	0.7295159691744147	cst	62.0	2.0			0.6	0.8538010451748724	0.4124165928981112	0.8222184127995575	0.7623385226896323	0.6647468202543797	0.9796900053447354	0.6647468202543797	0.056895516388053215	0.057288420530094586	0.7142857142857143	0.9384615384615383	0.375	1.0	0.75	0.7626697581980788	0.0014284814891778466	0.003464778655419387	0.0010156588592985095	0.003464778655419387	1.0	1.0	2.2685728073120095	palimpsest
45	Panc-AdenoCA	6038	4	0.9099999999999998	0.7295159691744147	cst	62.0	1.0			0.4	0.7325838481268089	0.0	0.5	0.3055	0.0	1.0	0.0	0.008720501120997858	0.0057483084812965215	0.9704433497536946	0.9230769230769232	0.625	0.9482758620689656	0.5555555555555556	0.7768333333333334	0.00013598643075241057	0.00013598643075241057	0.0	0.00013598643075241057	1.0	1.0	26.2994604786237	tracksig
45	Panc-AdenoCA	6038	4	0.9099999999999998	0.7295159691744147	cst	62.0	2.0			0.6	0.8827340337488044	0.4167717580015687	0.7277499336924019	0.6265	0.4587067086461613	0.9967931587386424	0.4587067086461613	0.00880799702619936	0.006406517724335311	0.9704433497536946	0.9076923076923076	0.625	0.9310344827586208	0.5	0.7768333333333334	0.00028263142924989104	0.0003882389896056049	4.839546392896762e-05	0.00028263142924989104	1.0	1.0	10.1843178749084	tracksigfreq
45	Panc-AdenoCA	6038	4	0.9099999999999998	0.7295159691744147	var	62.0	8.0			0.2	0.9785454637644332	0.531529086741345	0.8622451839341896	0.8805895992050348	0.9104871610271178	0.8140032068412614	0.9104871610271178															172801.0	pyclone
45	Panc-AdenoCA	6038	4	0.9099999999999998	0.7295159691744147	var	62.0	5.0			0.8	0.6368712660115985	0.03586399399764331	0.5011873341955199	0.6685988737992713	0.941444684425246	0.0609299839657937	0.941444684425246															301.0	sciclone
45	Panc-AdenoCA	6038	4	0.9099999999999998	0.7295159691744147	var	62.0	4.0			1.0	0.9844622774140545	0.5721969564884847	0.8646719272613188	0.8792646571712488	0.9030477561795056	0.8262960983431321	0.9030477561795056															718.0	ccube
45	Panc-AdenoCA	6038	4	0.9099999999999998	0.7295159691744147	var	62.0	4.0			1.0	0.958737535724494	0.5588707443493779	0.8604400049920111	0.8799271281881418	0.9116870650347972	0.809192944949225	0.9116870650347972															3293.0	dpclust
45	Panc-AdenoCA	6038	4	0.9099999999999998	0.7295159691744147	var	62.0	6.0			0.6	0.975768466379596	0.5582870267375385	0.8634657383475596	0.8660152368333885	0.8701703863690905	0.8567610903260289	0.8701703863690905															3021.0	phylogicndt
45	Panc-AdenoCA	6038	4	0.9099999999999998	0.7295159691744147	var	62.0	4.0	1151.1341717066825	1.2080532762229387e-224	1.0	0.9843110946188816	0.6197329840909958	0.8904203537581238	0.9089102351772108	0.9390448764098872	0.8417958311063602	0.9390448764098872	0.01044959659797744	0.010876823166987836	0.9975369458128079	0.9692307692307692	0.875	0.9655172413793104	0.7	0.7272275587943028	0.00015046980953359324	0.7473019039915691	0.1954289993666692	0.002606394703116189	0.8093739648890361	0.8746273600529977	1245.0176990032194	clonesig
45	Panc-AdenoCA	6038	4	0.9099999999999998	0.7295159691744147	var	62.0												0.016723269615993963	0.01602489199673571	0.9285714285714286	0.9846153846153848	0.75	1.0	0.8571428571428571	0.7090096058297449	0.03230615990769204	0.3703474371946763	0.1307301824093035	0.08315935963417087	0.27095064590924145	0.5808214640609474	1.2728080749511699	deconstructsigs
45	Panc-AdenoCA	6038	4	0.9099999999999998	0.7295159691744147	var	62.0	2.0			0.6	0.8538010451748724	0.4124165928981112	0.8222184127995575	0.7623385226896323	0.6647468202543797	0.9796900053447354	0.6647468202543797	0.023149422160968103	0.024250511806557042	0.9248768472906403	0.953846153846154	0.625	0.9827586206896552	0.7142857142857143	0.6911228883736337	0.03533772936930192	0.4037856897438662	0.14128530108106924	0.06913243554104531	0.27095064590924145	0.5808214640609474	2.27306222915649	palimpsest
45	Panc-AdenoCA	6038	4	0.9099999999999998	0.7295159691744147	var	62.0	4.0			1.0	0.9410592123426421	0.5358809680318594	0.7956948386845908	0.8611666666666666	0.9640028797696184	0.6273867975995635	0.9640028797696184	0.011519431546913416	0.012914072426160828	0.9975369458128079	0.9692307692307692	0.875	0.9655172413793104	0.7	0.7035	0.00034787507090772163	0.6598424080199095	0.2133888049184902	0.11233034974906198	0.4051666666666667	0.4051666666666667	7.13604494333267	tracksig
45	Panc-AdenoCA	6038	4	0.9099999999999998	0.7295159691744147	var	62.0	3.0			0.8	0.9336418616038024	0.4216520889997623	0.7981932619571466	0.8375	0.9026398643739404	0.6937466595403528	0.9026398643739404	0.010581674093006952	0.011079175108494758	0.9975369458128079	0.9692307692307692	0.875	0.9655172413793104	0.7	0.7035	0.0013374970607424874	0.5502450141582937	0.1824162781641448	0.1054356998211502	0.404	0.404	6.31965825160344	tracksigfreq
46	Liver-HCC	3355	5	0.33999999999999986	0.7288204614090145	cst	81.0	2.0			0.5	0.909200304668438	0.2974626763099499	0.8519938685686868	0.8467958271236959	0.8330995792426368	0.8708881578947368	0.8330995792426368															92142.0	pyclone
46	Liver-HCC	3355	5	0.33999999999999986	0.7288204614090145	cst	81.0	3.0			0.6666666666666666	0.4512531601785164	0.042065251611467895	0.5052337079550207	0.5469448584202683	0.65684899485741	0.3536184210526316	0.65684899485741															240.0	sciclone
46	Liver-HCC	3355	5	0.33999999999999986	0.7288204614090145	cst	81.0	3.0			0.6666666666666666	0.9238573317125224	0.30535705968575955	0.8425308647671071	0.8530551415797317	0.8807854137447405	0.8042763157894737	0.8807854137447405															964.0	ccube
46	Liver-HCC	3355	5	0.33999999999999986	0.7288204614090145	cst	81.0	3.0			0.6666666666666666	0.8905670947063267	0.3312350944745646	0.8527966293275264	0.8369597615499255	0.7952314165497896	0.9103618421052632	0.7952314165497896															1989.0	dpclust
46	Liver-HCC	3355	5	0.33999999999999986	0.7288204614090145	cst	81.0	3.0			0.6666666666666666	0.915150821094016	0.3312534047226705	0.8578965594860873	0.8548002385211687	0.8466573165030388	0.8691358024691358	0.8466573165030388															1266.0	phylogicndt
46	Liver-HCC	3355	5	0.33999999999999986	0.7288204614090145	cst	81.0	2.0	10.47378657736408	0.5326312685969551	0.5	0.8767256437729891	0.27491879898959903	0.8360338082232229	0.8271236959761551	0.8036465638148668	0.8684210526315791	0.8036465638148668	0.018304527092274345	0.009077386331871702	0.9736842105263156	0.9076923076923076	0.6666666666666666	0.9298245614035088	0.5454545454545454	0.7794336810730254	0.002038941809821116	0.002567451312045721	0.0002623414075245585	0.002038941809821116	1.0	1.0	15842.726444721224	clonesig
46	Liver-HCC	3355	5	0.33999999999999986	0.7288204614090145	cst	81.0												0.0464329461357671	0.042255713635110284	0.6184210526315789	0.8923076923076924	0.2222222222222222	0.9824561403508772	0.5	0.6754098360655738	0.02830700177359935	0.02830700177359935	3.469446951953613e-18	0.02830700177359935	1.0	1.0	2.02830743789673	deconstructsigs
46	Liver-HCC	3355	5	0.33999999999999986	0.7288204614090145	cst	81.0	2.0			0.5	0.8361893170207749	0.2369431798857785	0.723508318262346	0.6494783904619971	0.4544179523141655	0.9925986842105264	0.4544179523141655	0.07810430909813727	0.07640321337207606	0.625	0.8923076923076924	0.1111111111111111	1.0	0.5	0.6527570789865872	0.04108206570349249	0.05042160656231853	0.004248228448589471	0.05042160656231853	0.2923994038748137	1.0	1.37992644309998	palimpsest
46	Liver-HCC	3355	5	0.33999999999999986	0.7288204614090145	cst	81.0	1.0			0.3333333333333333	0.7528268450556709	0.0	0.5	0.3518181818181818	0.0	1.0	0.0	0.01789035920793103	0.00857079596791494	0.9802631578947372	0.953846153846154	0.7777777777777778	0.9649122807017544	0.7	0.7772727272727272	0.0012668942342152212	0.0012668942342152212	2.168404344971009e-19	0.0012668942342152212	1.0	1.0	4.902785821755732	tracksig
46	Liver-HCC	3355	5	0.33999999999999986	0.7288204614090145	cst	81.0	1.0			0.3333333333333333	0.581762525961928	0.0	0.5	0.3684848484848485	0.0	1.0	0.0	0.017815385838516988	0.00830900542944994	0.9758771929824562	0.9384615384615383	0.7777777777777778	0.9473684210526316	0.6363636363636364	0.7772727272727272	0.0011869145447431786	0.0011869145447431786	0.0	0.0011869145447431786	1.0	1.0	2.37686808109283	tracksigfreq
46	Liver-HCC	3355	5	0.33999999999999986	0.7288204614090145	var	81.0	2.0			0.5	0.909200304668438	0.2974626763099499	0.8519938685686868	0.8467958271236959	0.8330995792426368	0.8708881578947368	0.8330995792426368															92142.0	pyclone
46	Liver-HCC	3355	5	0.33999999999999986	0.7288204614090145	var	81.0	3.0			0.6666666666666666	0.4512531601785164	0.042065251611467895	0.5052337079550207	0.5469448584202683	0.65684899485741	0.3536184210526316	0.65684899485741															240.0	sciclone
46	Liver-HCC	3355	5	0.33999999999999986	0.7288204614090145	var	81.0	3.0			0.6666666666666666	0.9238573317125224	0.30535705968575955	0.8425308647671071	0.8530551415797317	0.8807854137447405	0.8042763157894737	0.8807854137447405															964.0	ccube
46	Liver-HCC	3355	5	0.33999999999999986	0.7288204614090145	var	81.0	3.0			0.6666666666666666	0.8905670947063267	0.3312350944745646	0.8527966293275264	0.8369597615499255	0.7952314165497896	0.9103618421052632	0.7952314165497896															1989.0	dpclust
46	Liver-HCC	3355	5	0.33999999999999986	0.7288204614090145	var	81.0	3.0			0.6666666666666666	0.915150821094016	0.3312534047226705	0.8578965594860873	0.8548002385211687	0.8466573165030388	0.8691358024691358	0.8466573165030388															1266.0	phylogicndt
46	Liver-HCC	3355	5	0.33999999999999986	0.7288204614090145	var	81.0	3.0	427.5829018168442	1.480976065397035e-80	0.6666666666666666	0.95637465767161	0.34806988274165124	0.8567956312590734	0.8581222056631893	0.8616175783076204	0.8519736842105263	0.8616175783076204	0.017862559245906368	0.009891740173785298	0.9846491228070176	0.9230769230769232	0.6666666666666666	0.9473684210526316	0.6	0.7883755588673621	0.0028673642890246764	0.544915840967887	0.11499038220405446	0.012924477511612407	0.6780923994038748	0.6780923994038748	12284.042684793472	clonesig
46	Liver-HCC	3355	5	0.33999999999999986	0.7288204614090145	var	81.0												0.03003082541380475	0.02781883536154405	0.75	0.9384615384615383	0.4444444444444444	1.0	0.8	0.7535022354694486	0.033500716923759666	0.2693449429215573	0.08621404884626598	0.15607290965668785	0.34545454545454546	0.34545454545454546	2.30804038047791	deconstructsigs
46	Liver-HCC	3355	5	0.33999999999999986	0.7288204614090145	var	81.0	2.0			0.5	0.8361893170207749	0.2369431798857785	0.723508318262346	0.6494783904619971	0.4544179523141655	0.9925986842105264	0.4544179523141655	0.03862470861095426	0.04609574331793132	0.8125	0.9384615384615383	0.4444444444444444	1.0	0.8	0.7690014903129657	0.038618934811384564	0.4792155227644126	0.07052620275551852	0.11390825113116199	0.2593144560357675	0.4101341281669151	1.3988192081451398	palimpsest
46	Liver-HCC	3355	5	0.33999999999999986	0.7288204614090145	var	81.0	3.0			0.6666666666666666	0.923411893327196	0.3107755571334096	0.8490002935516489	0.8318181818181818	0.791023842917251	0.9069767441860463	0.791023842917251	0.018780315710608158	0.010232978052373262	0.9780701754385964	0.9384615384615383	0.7777777777777778	0.9473684210526316	0.6363636363636364	0.7984848484848485	0.022351587755740417	0.4297269926113393	0.15098971746705656	0.13267357540588598	0.31666666666666665	0.31666666666666665	3.5544535279273997	tracksig
46	Liver-HCC	3355	5	0.33999999999999986	0.7288204614090145	var	81.0	2.0			0.5	0.5966273952855186	0.1928507766068065	0.7648231513284172	0.7345454545454545	0.6497120921305183	0.8799342105263158	0.6497120921305183	0.019218906636927453	0.008725784488989941	0.9824561403508772	0.9384615384615383	0.7777777777777778	0.9473684210526316	0.6363636363636364	0.7984848484848485	0.069195064465145	0.3560538058916701	0.11654973781796192	0.08089977541121496	0.0	0.6524242424242425	2.36296999454498	tracksigfreq
47	Kidney-ChRCC	2091	3	0.59	0.3803540243712729	cst	28.0	7.0			0.0	0.9397726905291496	0.1565951301228979	0.7297194907018498	0.7297943567670971	0.7344632768361582	0.7249757045675413	0.7344632768361582															24892.0	pyclone
47	Kidney-ChRCC	2091	3	0.59	0.3803540243712729	cst	28.0	1.0			0.5	0.4270014262639864	0.05363035411438343	0.4882956410974397	0.4863701578192253	0.3662900188323917	0.6103012633624878	0.3662900188323917															161.0	sciclone
47	Kidney-ChRCC	2091	3	0.59	0.3803540243712729	cst	28.0	1.0			0.5	0.8218342084649595	0.002834213879202085	0.5	0.4921090387374462	0.0	1.0	0.0															74.0	ccube
47	Kidney-ChRCC	2091	3	0.59	0.3803540243712729	cst	28.0	2.0			0.75	0.8253105986798328	0.06039188797503265	0.5193032015065914	0.5117168818747011	0.03860640301318268	1.0	0.03860640301318268															1558.0	dpclust
47	Kidney-ChRCC	2091	3	0.59	0.3803540243712729	cst	28.0	2.0			0.75	0.9016451458632232	0.15737948920901232	0.7104657036341574	0.7082735533237685	0.5715630885122409	0.8493683187560739	0.5715630885122409															935.0	phylogicndt
47	Kidney-ChRCC	2091	3	0.59	0.3803540243712729	cst	28.0	2.0	8.604319558875433	0.3568654334206051	0.75	0.9536834903106146	0.11650244292044475	0.7075241718963614	0.7087517934002869	0.7853107344632768	0.6297376093294461	0.7853107344632768	0.01882849986174448	0.00651466869783244	1.0	0.9692307692307692	0.7272727272727273	1.0	0.8888888888888888	0.6690578670492587	0.004317845860741354	0.011653093085685629	0.003619102763703871	0.004317845860741354	1.0	1.0	433.04533004760737	clonesig
47	Kidney-ChRCC	2091	3	0.59	0.3803540243712729	cst	28.0												0.027829952861008863	0.02271896199463247	0.85	0.953846153846154	0.6363636363636364	1.0	0.875	0.6489717838354854	0.012493572777202977	0.012493572777202977	0.0	0.012493572777202977	1.0	1.0	1.2611570358276398	deconstructsigs
47	Kidney-ChRCC	2091	3	0.59	0.3803540243712729	cst	28.0	2.0			0.75	0.8450287222497459	0.06806865202269079	0.5423275847869413	0.5351506456241033	0.08757062146892655	0.9970845481049564	0.08757062146892655	0.028310143993997457	0.0234357839079098	0.9	0.953846153846154	0.6363636363636364	1.0	0.875	0.6484935437589671	0.012145025458691228	0.07832782315701559	0.013851543031479634	0.012145025458691228	0.9540889526542324	1.0	0.923540115356445	palimpsest
47	Kidney-ChRCC	2091	3	0.59	0.3803540243712729	cst	28.0	1.0			0.5	0.8220973670501703	0.0027108231376530545	0.5	0.472	0.0	1.0	0.0	0.019038101316566428	0.007451286164749728	1.0	0.9692307692307692	0.7272727272727273	1.0	0.8888888888888888	0.6679999999999999	0.0013464167422592155	0.0013464167422592155	0.0	0.0013464167422592155	1.0	1.0	26.2590043544769	tracksig
47	Kidney-ChRCC	2091	3	0.59	0.3803540243712729	cst	28.0	1.0			0.5	0.7045803264680625	0.0034786769607885962	0.5	0.506	0.0	1.0	0.0	0.018924541460636143	0.007072611293506122	1.0	0.9692307692307692	0.7272727272727273	1.0	0.8888888888888888	0.6679999999999999	0.001195019516326834	0.001195019516326834	0.0	0.001195019516326834	1.0	1.0	15.4911766052246	tracksigfreq
47	Kidney-ChRCC	2091	3	0.59	0.3803540243712729	var	28.0	7.0			0.0	0.9397726905291496	0.1565951301228979	0.7297194907018498	0.7297943567670971	0.7344632768361582	0.7249757045675413	0.7344632768361582															24892.0	pyclone
47	Kidney-ChRCC	2091	3	0.59	0.3803540243712729	var	28.0	1.0			0.5	0.4270014262639864	0.05363035411438343	0.4882956410974397	0.4863701578192253	0.3662900188323917	0.6103012633624878	0.3662900188323917															161.0	sciclone
47	Kidney-ChRCC	2091	3	0.59	0.3803540243712729	var	28.0	1.0			0.5	0.8218342084649595	0.002834213879202085	0.5	0.4921090387374462	0.0	1.0	0.0															74.0	ccube
47	Kidney-ChRCC	2091	3	0.59	0.3803540243712729	var	28.0	2.0			0.75	0.8253105986798328	0.06039188797503265	0.5193032015065914	0.5117168818747011	0.03860640301318268	1.0	0.03860640301318268															1558.0	dpclust
47	Kidney-ChRCC	2091	3	0.59	0.3803540243712729	var	28.0	2.0			0.75	0.9016451458632232	0.15737948920901232	0.7104657036341574	0.7082735533237685	0.5715630885122409	0.8493683187560739	0.5715630885122409															935.0	phylogicndt
47	Kidney-ChRCC	2091	3	0.59	0.3803540243712729	var	28.0	2.0	88.00992118565773	9.047120660949834e-16	0.75	0.960330494141742	0.1903482898508925	0.7538090296651349	0.7546628407460545	0.807909604519774	0.6997084548104956	0.807909604519774	0.020912662451193036	0.009483212190503684	1.0	0.9846153846153848	0.8181818181818182	1.0	0.9	0.6523194643711143	0.008077933391762104	0.5682650770874845	0.11629291873039815	0.011212922608149987	0.7063605930176949	0.7063605930176949	485.6396048069	clonesig
47	Kidney-ChRCC	2091	3	0.59	0.3803540243712729	var	28.0												0.03414918875815463	0.03451398069537414	0.9	0.9692307692307692	0.7272727272727273	1.0	0.8888888888888888	0.6059301769488283	0.030257281774239364	0.2807984511747743	0.0715121615112962	0.15013434617039878	0.4571975131516021	0.4571975131516021	2.04287719726562	deconstructsigs
47	Kidney-ChRCC	2091	3	0.59	0.3803540243712729	var	28.0	2.0			0.75	0.8450287222497459	0.06806865202269079	0.5423275847869413	0.5351506456241033	0.08757062146892655	0.9970845481049564	0.08757062146892655	0.03365073850007864	0.033494815676974515	0.95	0.9846153846153848	0.8181818181818182	1.0	0.9	0.6174079387852702	0.02073453391759505	0.2876535309225602	0.0651667033237272	0.13804285326758736	0.4571975131516021	0.4571975131516021	0.930252552032471	palimpsest
47	Kidney-ChRCC	2091	3	0.59	0.3803540243712729	var	28.0	2.0			0.75	0.8395821263366803	0.10049686847481654	0.6049290575243965	0.585	0.2490530303030303	0.9608050847457628	0.2490530303030303	0.02126068189052093	0.011937617650718105	1.0	0.9846153846153848	0.8181818181818182	1.0	0.9	0.6475	0.02565488646354364	0.3210165338275106	0.07842487116124634	0.08087916728858102	0.4605	0.8795	29.9615619182587	tracksig
47	Kidney-ChRCC	2091	3	0.59	0.3803540243712729	var	28.0	1.0			0.5	0.7053115846596721	0.003572718582572	0.5	0.5065	0.0	1.0	0.0	0.02092101984270157	0.00880317412978031	1.0	0.9846153846153848	0.8181818181818182	1.0	0.9	0.6475	0.03437503516357143	0.2835434092452631	0.056768330479665535	0.09702529479003152	0.4565	0.9485	15.143318414688098	tracksigfreq
48	Kidney-RCC	5375	4	0.4400000000000001	0.8667777060267208	cst	52.0																										163503.0	pyclone
48	Kidney-RCC	5375	4	0.4400000000000001	0.8667777060267208	cst	52.0	3.0			0.8	0.42750969333880295	0.030235613028544963	0.499587679624859	0.5841860465116279	0.9987273305758828	0.0004480286738351255	0.9987273305758828															574.0	sciclone
48	Kidney-RCC	5375	4	0.4400000000000001	0.8667777060267208	cst	52.0	3.0			0.8	0.8878910853718438	0.27429746326177296	0.7650923512111457	0.7516279069767442	0.6856506522430799	0.8445340501792115	0.6856506522430799															1025.0	ccube
48	Kidney-RCC	5375	4	0.4400000000000001	0.8667777060267208	cst	52.0	2.0			0.6	0.9013475374323034	0.32173800283672405	0.7484142236773532	0.7157209302325581	0.5555202036271079	0.9413082437275986	0.5555202036271079															3700.0	dpclust
48	Kidney-RCC	5375	4	0.4400000000000001	0.8667777060267208	cst	52.0	3.0			0.8	0.923986976744186	0.30085497579961	0.7744782882140092	0.7626046511627907	0.7044225262488069	0.8445340501792115	0.7044225262488069															4089.0	phylogicndt
48	Kidney-RCC	5375	4	0.4400000000000001	0.8667777060267208	cst	52.0	2.0	6.741739161836449	0.8228060212754074	0.6	0.8908415147369624	0.2989185213017445	0.767566130913893	0.7475348837209302	0.649379573655743	0.885752688172043	0.649379573655743	0.01304384776447407	0.003114336556354495	1.0	1.0	0.8571428571428571	1.0	0.8571428571428571	0.7306046511627907	0.0018259189501822481	0.0020063447828964076	8.925057774091482e-05	0.0020063447828964076	1.0	1.0	1287.201334476471	clonesig
48	Kidney-RCC	5375	4	0.4400000000000001	0.8667777060267208	cst	52.0												0.014396929134890888	0.00791448651494613	1.0	0.9230769230769232	0.14285714285714285	1.0	0.5	0.7311627906976744	0.0010898212145886712	0.0010898212145886712	0.0	0.0010898212145886712	1.0	1.0	1.63632535934448	deconstructsigs
48	Kidney-RCC	5375	4	0.4400000000000001	0.8667777060267208	cst	52.0	2.0			0.6	0.854983908154938	0.2373955343890816	0.6572071748449362	0.6009302325581395	0.32516703786191536	0.989247311827957	0.32516703786191536	0.014589063408456003	0.009276059478520721	1.0	1.0	0.8571428571428571	1.0	0.8571428571428571	0.7315348837209302	0.0012022892511622807	0.0017525215773535052	0.0002178348034811196	0.0017525215773535052	1.0	1.0	1.75487661361694	palimpsest
48	Kidney-RCC	5375	4	0.4400000000000001	0.8667777060267208	cst	52.0	1.0			0.4	0.7659831946196385	0.0	0.5	0.4073584905660377	0.0	1.0	0.0	0.013343920587069905	0.003896529439966435	1.0	0.9846153846153848	0.8571428571428571	0.9830508474576272	0.75	0.7305660377358492	0.0003048580117921418	0.0003048580117921418	0.0	0.0003048580117921418	1.0	1.0	13.9416217287381	tracksig
48	Kidney-RCC	5375	4	0.4400000000000001	0.8667777060267208	cst	52.0	1.0			0.4	0.6148929713975007	0.0	0.5	0.4209433962264151	0.0	1.0	0.0	0.013170913218007663	0.0041864944800700426	1.0	0.9846153846153848	0.8571428571428571	0.9830508474576272	0.75	0.7305660377358492	0.0003558313911219413	0.0003558313911219413	0.0	0.0003558313911219413	1.0	1.0	6.419155053297678	tracksigfreq
48	Kidney-RCC	5375	4	0.4400000000000001	0.8667777060267208	var	52.0																										163503.0	pyclone
48	Kidney-RCC	5375	4	0.4400000000000001	0.8667777060267208	var	52.0	3.0			0.8	0.42750969333880295	0.030235613028544963	0.499587679624859	0.5841860465116279	0.9987273305758828	0.0004480286738351255	0.9987273305758828															574.0	sciclone
48	Kidney-RCC	5375	4	0.4400000000000001	0.8667777060267208	var	52.0	3.0			0.8	0.8878910853718438	0.27429746326177296	0.7650923512111457	0.7516279069767442	0.6856506522430799	0.8445340501792115	0.6856506522430799															1025.0	ccube
48	Kidney-RCC	5375	4	0.4400000000000001	0.8667777060267208	var	52.0	2.0			0.6	0.9013475374323034	0.32173800283672405	0.7484142236773532	0.7157209302325581	0.5555202036271079	0.9413082437275986	0.5555202036271079															3700.0	dpclust
48	Kidney-RCC	5375	4	0.4400000000000001	0.8667777060267208	var	52.0	3.0			0.8	0.923986976744186	0.30085497579961	0.7744782882140092	0.7626046511627907	0.7044225262488069	0.8445340501792115	0.7044225262488069															4089.0	phylogicndt
48	Kidney-RCC	5375	4	0.4400000000000001	0.8667777060267208	var	52.0	3.0	144.83244788178126	9.02487872043412e-23	0.8	0.9234799092037679	0.3201317214814059	0.8303037585942248	0.8323720930232558	0.8425071587655106	0.818100358422939	0.8425071587655106	0.009989183379258595	0.0042153644889253725	1.0	1.0	0.8571428571428571	1.0	0.8571428571428571	0.7389767441860465	0.0007021305988956782	0.6198555761799929	0.16410770103787994	0.0802552820440523	0.44372093023255815	0.6295813953488372	824.7137093544006	clonesig
48	Kidney-RCC	5375	4	0.4400000000000001	0.8667777060267208	var	52.0												0.0342179408126057	0.03286015833985665	0.8333333333333333	0.9692307692307692	0.5714285714285714	1.0	0.8	0.7006511627906977	0.04428314489754237	0.29221278169454723	0.10193598798497447	0.18263519553978744	0.10251162790697674	0.3648372093023256	2.2449729442596404	deconstructsigs
48	Kidney-RCC	5375	4	0.4400000000000001	0.8667777060267208	var	52.0	2.0			0.6	0.854983908154938	0.2373955343890816	0.6572071748449362	0.6009302325581395	0.32516703786191536	0.989247311827957	0.32516703786191536	0.038394517825921584	0.037836054905824285	0.9166666666666669	0.9692307692307692	0.5714285714285714	1.0	0.8	0.7015813953488372	0.03971604674755014	0.29295853149234263	0.09700785937475864	0.1902860823325333	0.03386046511627907	0.3648372093023256	1.7609186172485398	palimpsest
48	Kidney-RCC	5375	4	0.4400000000000001	0.8667777060267208	var	52.0	3.0			0.8	0.8640133966256013	0.2165070412979803	0.7030843397229989	0.739811320754717	0.901305316778096	0.5048633626679018	0.901305316778096	0.010217263027967438	0.005334590631896765	1.0	0.9846153846153848	0.8571428571428571	0.9830508474576272	0.75	0.7409433962264151	0.03953775097832368	0.2811310472448484	0.08431817627345291	0.15285303540779416	0.0339622641509434	0.37056603773584906	11.615880107879601	tracksig
48	Kidney-RCC	5375	4	0.4400000000000001	0.8667777060267208	var	52.0	1.0			0.4	0.6150083001823613	0.0	0.5	0.420377358490566	0.0	1.0	0.0	0.010232079530268234	0.0048499928775302716	1.0	0.9846153846153848	0.8571428571428571	0.9830508474576272	0.75	0.7409433962264151	0.06188502352033931	0.2117695549657221	0.05530768508689941	0.15997461423514325	0.0	0.36433962264150943	5.95617064634959	tracksigfreq
49	Kidney-RCC	1913	5	0.92	0.1725502272264818	var	65.0	2.0			0.5	0.9191491681098494	0.543172328411254	0.9268443173361868	0.9294302143230528	0.8961187214611872	0.9575699132111859	0.8961187214611872															24142.0	pyclone
49	Kidney-RCC	1913	5	0.92	0.1725502272264818	var	65.0	7.0			0.6666666666666666	0.6076875054250244	0.08683088992551095	0.5011806316957503	0.4594877156299007	0.9965753424657534	0.005785920925747349	0.9965753424657534															117.0	sciclone
49	Kidney-RCC	1913	5	0.92	0.1725502272264818	var	65.0	3.0			0.6666666666666666	0.9293644133040808	0.4618735270244607	0.8688992439553859	0.8619968635650809	0.9509132420091324	0.7868852459016393	0.9509132420091324															425.0	ccube
49	Kidney-RCC	1913	5	0.92	0.1725502272264818	var	65.0	3.0			0.6666666666666666	0.9226222785084646	0.5961967784236216	0.9033434168637141	0.9090433873497124	0.8356164383561644	0.9710703953712632	0.8356164383561644															1291.0	dpclust
49	Kidney-RCC	1913	5	0.92	0.1725502272264818	var	65.0	3.0			0.6666666666666666	0.9424046001045481	0.6062546544902286	0.9132733825620974	0.9174072138003136	0.8641552511415526	0.9623915139826422	0.8641552511415526															896.0	phylogicndt
49	Kidney-RCC	1913	5	0.92	0.1725502272264818	var	65.0	3.0	165.13063641659028	1.1435086790726132e-28	0.6666666666666666	0.933376660112444	0.5256849874926276	0.9154706234616012	0.9147935180345008	0.9235159817351598	0.9074252651880425	0.9235159817351598	0.01992592748710313	0.008708583770340452	1.0	0.9846153846153848	0.8461538461538461	1.0	0.9166666666666666	0.6330371144798745	0.0050990305127270865	0.5549225949833708	0.1379440777112864	0.01373489538005812	0.6497647673810768	0.7025614218504966	469.3843295574188	clonesig
49	Kidney-RCC	1913	5	0.92	0.1725502272264818	var	65.0												0.032821002188627844	0.02797916416496477	0.8333333333333333	0.8307692307692308	0.07692307692307693	1.0	0.5	0.5833768949294302	0.051457220777791024	0.29191274915024856	0.0765811146317635	0.051457220777791024	0.0	0.5420805018295871	1.8314590454101598	deconstructsigs
49	Kidney-RCC	1913	5	0.92	0.1725502272264818	var	65.0	2.0			0.5	0.8820007181472551	0.5314469307994927	0.8767227865770159	0.8860428646105594	0.7659817351598174	0.9874638379942141	0.7659817351598174	0.040770451022913885	0.03947412695915562	0.875	0.9384615384615383	0.6153846153846154	1.0	0.8888888888888888	0.5906952430737062	0.011843048426041336	0.32312743054577064	0.10177338287210944	0.011843048426041336	0.6142185049660219	0.6142185049660219	0.8452177047729491	palimpsest
49	Kidney-RCC	1913	5	0.92	0.1725502272264818	var	65.0	3.0			0.6666666666666666	0.7733928932415661	0.5269867481006629	0.9097995148401826	0.9052631578947368	0.9680365296803652	0.8515625	0.9680365296803652	0.021168176397308367	0.012558878406395198	1.0	0.9846153846153848	0.8461538461538461	1.0	0.9166666666666666	0.6421052631578947	0.0027751253791553627	0.4124733809042478	0.13077213896094125	0.1251177801793628	0.27	0.4168421052631579	16.0073623657227	tracksig
49	Kidney-RCC	1913	5	0.92	0.1725502272264818	var	65.0	2.0			0.5	0.7138350543967037	0.23112924826973216	0.8464512906581626	0.8363157894736842	0.9571263035921204	0.7357762777242044	0.9571263035921204	0.020438307834077688	0.009982557344682723	1.0	0.9846153846153848	0.8461538461538461	1.0	0.9166666666666666	0.6421052631578947	0.002707732264149665	0.4055627021232916	0.11529431560570275	0.15319483532149558	0.3447368421052632	0.3863157894736842	13.8159127235413	tracksigfreq
50	Skin-Melanoma	5993	4	0.8599999999999999	0.6774445470454924	var	66.0																										172801.0	pyclone
50	Skin-Melanoma	5993	4	0.8599999999999999	0.6774445470454924	var	66.0	5.0			0.8	0.6717130222242733	0.045868420831056286	0.5082421189554192	0.6889704655431337	0.9334894613583138	0.08299477655252467	0.9334894613583138															206.0	sciclone
50	Skin-Melanoma	5993	4	0.8599999999999999	0.6774445470454924	var	66.0	4.0			1.0	0.938113515645586	0.49322328267878895	0.8463917028330034	0.8908726847989321	0.9510538641686184	0.7417295414973882	0.9510538641686184															622.0	ccube
50	Skin-Melanoma	5993	4	0.8599999999999999	0.6774445470454924	var	66.0	4.0			1.0	0.9660604691122022	0.546530230776915	0.8814131987533318	0.9077256799599532	0.9433255269320844	0.8195008705745792	0.9433255269320844															3413.0	dpclust
50	Skin-Melanoma	5993	4	0.8599999999999999	0.6774445470454924	var	66.0	4.0			1.0	0.9544351743700984	0.5177220062128621	0.8894874551630305	0.8960453862839979	0.9049180327868852	0.8740568775391758	0.9049180327868852															2925.0	phylogicndt
50	Skin-Melanoma	5993	4	0.8599999999999999	0.6774445470454924	var	66.0	4.0	1168.2486861728105	2.144985942509644e-231	1.0	0.9735293061371556	0.5469008179303407	0.9082584974467224	0.9262472885032538	0.9505854800936768	0.8659315147997678	0.9505854800936768	0.009857090430652722	0.009123072979091587	1.0	1.0	0.9090909090909092	1.0	0.9090909090909092	0.6582679793091939	0.0004591516077656621	0.4933967885377458	0.15190122537309755	0.01795163357490026	0.7453695978641749	0.7453695978641749	3052.2633719444275	clonesig
50	Skin-Melanoma	5993	4	0.8599999999999999	0.6774445470454924	var	66.0												0.039830642908680026	0.037126609510722254	0.95	0.9846153846153848	0.8181818181818182	1.0	0.9	0.6370765893542466	0.06040383237401481	0.30964801232252537	0.10069647798285587	0.10008877174822728	0.0	0.24395127648923745	2.40173721313477	deconstructsigs
50	Skin-Melanoma	5993	4	0.8599999999999999	0.6774445470454924	var	66.0	2.0			0.6	0.8894595785383849	0.464557254971033	0.8799104551861371	0.8338061071249792	0.7714285714285715	0.9883923389437028	0.7714285714285715	0.03187239508133583	0.03030661127891225	0.9490909090909092	0.9846153846153848	0.8181818181818182	1.0	0.9	0.5823460704154847	0.05223684642277382	0.4111117383580578	0.10807216854263922	0.06777569591578038	0.0	0.5272818288002671	1.4377903938293501	palimpsest
50	Skin-Melanoma	5993	4	0.8599999999999999	0.6774445470454924	var	66.0	5.0			0.8	0.9467064600384212	0.4619278021783898	0.8180845102800247	0.8871186440677966	0.9723653395784544	0.6638036809815951	0.9723653395784544	0.01013423955000353	0.010524220499551977	0.9981818181818182	0.9692307692307692	0.8181818181818182	0.9818181818181818	0.8181818181818182	0.6562711864406781	0.003102467382374963	0.4651720461874253	0.14773051547728572	0.23063175266603275	0.2464406779661017	0.2464406779661017	2.8993266860644002	tracksig
50	Skin-Melanoma	5993	4	0.8599999999999999	0.6774445470454924	var	66.0	3.0			0.8	0.9167830768484838	0.42644179379954295	0.8302708875720077	0.8683050847457627	0.9217141489107016	0.7388276262333141	0.9217141489107016	0.010275022265155706	0.00975943337312205	0.9981818181818182	0.9692307692307692	0.8181818181818182	0.9818181818181818	0.8181818181818182	0.6562711864406781	0.010889588622858827	0.4161940186043481	0.13082431989168544	0.15739758992581632	0.08694915254237287	0.2598305084745763	3.1514571507771802	tracksigfreq
51	Kidney-RCC	4482	1	0.69	0.9380335925551552	cst	25.0	92.0			0.0	0.9830301414632522	0.034220439054009906		0.92570281124498	0.0	0.92570281124498	0.0															105563.0	pyclone
51	Kidney-RCC	4482	1	0.69	0.9380335925551552	cst	25.0	1.0			1.0	0.3532849440601439	0.0		0.9674252565818828	0.0	0.9674252565818828	0.0															729.0	sciclone
51	Kidney-RCC	4482	1	0.69	0.9380335925551552	cst	25.0	1.0			1.0	1.0	1.0		1.0	0.0	1.0	0.0															233.0	ccube
51	Kidney-RCC	4482	1	0.69	0.9380335925551552	cst	25.0	1.0			1.0	0.9686888454011742	1.0		1.0	0.0	1.0	0.0															3087.0	dpclust
51	Kidney-RCC	4482	1	0.69	0.9380335925551552	cst	25.0	1.0			1.0	1.0	1.0		1.0	0.0	1.0	0.0															2643.0	phylogicndt
51	Kidney-RCC	4482	1	0.69	0.9380335925551552	cst	25.0	1.0	0.009373686923936477	0.9999997002509629	1.0	0.99999	1.0		1.0	0.0	1.0	0.0	0.014068239753594636	0.005546074953935306	1.0	0.8769230769230769	0.35714285714285715	1.0	0.8333333333333334	0.7385095939312807	0.00025621505010819945	0.00025621505010819945	0.0	0.00025621505010819945	1.0	1.0	163.54172921180725	clonesig
51	Kidney-RCC	4482	1	0.69	0.9380335925551552	cst	25.0												0.017217490881197037	0.010793014473734392	0.6923076923076923	0.8769230769230769	0.35714285714285715	1.0	0.8333333333333334	0.7240071396697902	0.0014856150941672253	0.0014856150941672253	0.0	0.0014856150941672253	1.0	1.0	0.8422939777374271	deconstructsigs
51	Kidney-RCC	4482	1	0.69	0.9380335925551552	cst	25.0	2.0			0.5	0.9751143047178598	0.13555278923585287		0.9948683623382418	0.0	0.9948683623382418	0.0	0.01793847843218941	0.012557073929116723	0.8076923076923077	0.8769230769230769	0.35714285714285715	1.0	0.8333333333333334	0.7222222222222222	0.0014740582341241648	0.024324586510188758	0.0016327024590815833	0.0014740582341241648	1.0	1.0	1.56760764122009	palimpsest
51	Kidney-RCC	4482	1	0.69	0.9380335925551552	cst	25.0	1.0			1.0	0.9871796661235142	1.0		1.0	0.0	1.0	0.0	0.014220424331921716	0.0056511997112739035	1.0	0.8923076923076924	0.42857142857142855	1.0	0.8571428571428571	0.7365909090909091	0.00027017992459932305	0.00027017992459932305	0.0	0.00027017992459932305	1.0	1.0	7.875192801157629	tracksig
51	Kidney-RCC	4482	1	0.69	0.9380335925551552	cst	25.0	1.0			1.0	0.7423977510453424	1.0		1.0	0.0	1.0	0.0	0.014024101650593122	0.005288994029207263	1.0	0.8923076923076924	0.42857142857142855	1.0	0.8571428571428571	0.7365909090909091	0.0002642039757068116	0.0002642039757068116	0.0	0.0002642039757068116	1.0	1.0	3.71124815543493	tracksigfreq
51	Kidney-RCC	4482	1	0.69	0.9380335925551552	var	25.0	92.0			0.0	0.9830301414632522	0.034220439054009906		0.92570281124498	0.0	0.92570281124498	0.0															105563.0	pyclone
51	Kidney-RCC	4482	1	0.69	0.9380335925551552	var	25.0	1.0			1.0	0.3532849440601439	0.0		0.9674252565818828	0.0	0.9674252565818828	0.0															729.0	sciclone
51	Kidney-RCC	4482	1	0.69	0.9380335925551552	var	25.0	1.0			1.0	1.0	1.0		1.0	0.0	1.0	0.0															233.0	ccube
51	Kidney-RCC	4482	1	0.69	0.9380335925551552	var	25.0	1.0			1.0	0.9686888454011742	1.0		1.0	0.0	1.0	0.0															3087.0	dpclust
51	Kidney-RCC	4482	1	0.69	0.9380335925551552	var	25.0	1.0			1.0	1.0	1.0		1.0	0.0	1.0	0.0															2643.0	phylogicndt
51	Kidney-RCC	4482	1	0.69	0.9380335925551552	var	25.0	1.0	0.007173997400968801	0.999999848851977	1.0	0.99999	1.0		1.0	0.0	1.0	0.0	0.011452983936084665	0.009049035050043829	1.0	0.8923076923076924	0.42857142857142855	1.0	0.8571428571428571	0.7338241856314145	0.000903156482186862	0.000903156482186862	0.0	0.000903156482186862	1.0	1.0	149.89532399177548	clonesig
51	Kidney-RCC	4482	1	0.69	0.9380335925551552	var	25.0												0.017040174538216386	0.015717328525777327	0.6923076923076923	0.8769230769230769	0.35714285714285715	1.0	0.8333333333333334	0.7188755020080321	0.0023670805894748788	0.0023670805894748788	0.0	0.0023670805894748788	1.0	1.0	1.0878727436065698	deconstructsigs
51	Kidney-RCC	4482	1	0.69	0.9380335925551552	var	25.0	2.0			0.5	0.9751143047178598	0.13555278923585287		0.9948683623382418	0.0	0.9948683623382418	0.0	0.019498224602635655	0.014371933587526912	0.7307692307692308	0.8769230769230769	0.35714285714285715	1.0	0.8333333333333334	0.7179830432842481	0.002418115011022737	0.02632144825370131	0.0017079268581482985	0.002418115011022737	1.0	1.0	1.55950856208801	palimpsest
51	Kidney-RCC	4482	1	0.69	0.9380335925551552	var	25.0	1.0			1.0	0.9871796661235142	1.0		1.0	0.0	1.0	0.0	0.011254016146307349	0.010363342617099515	1.0	0.8923076923076924	0.42857142857142855	1.0	0.8571428571428571	0.7340909090909091	0.0011259618124058735	0.0011259618124058735	0.0	0.0011259618124058735	1.0	1.0	7.594028325875598	tracksig
51	Kidney-RCC	4482	1	0.69	0.9380335925551552	var	25.0	1.0			1.0	0.7424683826302102	1.0		1.0	0.0	1.0	0.0	0.011416023804582742	0.009489416168217805	1.0	0.8923076923076924	0.42857142857142855	1.0	0.8571428571428571	0.7340909090909091	0.0009877338582595652	0.0009877338582595652	0.0	0.0009877338582595652	1.0	1.0	3.63229116996129	tracksigfreq
52	Liver-HCC	3083	5	0.6899999999999998	0.8934760364969089	cst	71.0	3.0			0.6666666666666666	0.9377434930515944	0.5826409705065106	0.8382159024926202	0.8102497567304573	0.6811674008810573	0.9952644041041832	0.6811674008810573															64742.0	pyclone
52	Liver-HCC	3083	5	0.6899999999999998	0.8934760364969089	cst	71.0	4.0			0.8333333333333334	0.5728055638845401	0.014646589765764384	0.5102854482996012	0.5481673694453455	0.7230176211453745	0.2975532754538279	0.7230176211453745															196.0	sciclone
52	Liver-HCC	3083	5	0.6899999999999998	0.8934760364969089	cst	71.0	3.0			0.6666666666666666	0.9371727396346712	0.5817278075519952	0.8360867097343964	0.8083036003892312	0.6800660792951542	0.9921073401736386	0.6800660792951542															380.0	ccube
52	Liver-HCC	3083	5	0.6899999999999998	0.8934760364969089	cst	71.0	3.0			0.6666666666666666	0.9424707272632532	0.20025425952825532	0.8385279580958871	0.8108984755108659	0.6833700440528634	0.9936858721389108	0.6833700440528634															1779.0	dpclust
52	Liver-HCC	3083	5	0.6899999999999998	0.8934760364969089	cst	71.0	4.0			0.8333333333333334	0.9426240674667532	0.5667949035920145	0.8449800771185881	0.8225754135582225	0.7191629955947136	0.9707971586424624	0.7191629955947136															1131.0	phylogicndt
52	Liver-HCC	3083	5	0.6899999999999998	0.8934760364969089	cst	71.0	3.0	20.172008357956656	0.22676776893683115	0.6666666666666666	0.9368814054903394	0.5796108404223785	0.8385279580958871	0.8108984755108659	0.6833700440528634	0.9936858721389108	0.6833700440528634	0.01936398681797528	0.006792743373160728	1.0	1.0	0.8333333333333334	1.0	0.8333333333333334	0.7735971456373663	0.0006557434386854633	0.031563616589974634	0.005060217261242408	0.0006557434386854633	1.0	1.0	1651.6695356369019	clonesig
52	Liver-HCC	3083	5	0.6899999999999998	0.8934760364969089	cst	71.0												0.01992283214888741	0.006885588055204706	1.0	1.0	0.8333333333333334	1.0	0.8333333333333334	0.7739215050275705	0.0006478473371548388	0.0006478473371548388	0.0	0.0006478473371548388	1.0	1.0	1.47127342224121	deconstructsigs
52	Liver-HCC	3083	5	0.6899999999999998	0.8934760364969089	cst	71.0	2.0			0.5	0.9309070845560198	0.5618977335773839	0.8380507477165179	0.8108984755108659	0.6855726872246696	0.9905288082083662	0.6855726872246696	0.02008677642988003	0.010720018051985816	1.0	0.9846153846153848	0.6666666666666666	1.0	0.8	0.7755433019785922	0.0006379715172166732	0.0032372575224791644	0.0012773166380566333	0.0006379715172166732	1.0	1.0	1.28635025024414	palimpsest
52	Liver-HCC	3083	5	0.6899999999999998	0.8934760364969089	cst	71.0	1.0			0.3333333333333333	0.6443984221924148	0.0	0.5	0.396	0.0	1.0	0.0	0.019693050564800262	0.006663313686692627	1.0	0.9846153846153848	0.8333333333333334	0.9833333333333332	0.7142857142857143	0.7743333333333333	0.0006066362740295705	0.0006066362740295705	0.0	0.0006066362740295705	1.0	1.0	2.9663038492202802	tracksig
52	Liver-HCC	3083	5	0.6899999999999998	0.8934760364969089	cst	71.0	2.0			0.5	0.8088803457809708	0.5009069260557101	0.8209438764937644	0.7976666666666666	0.6710905943450663	0.9707971586424624	0.6710905943450663	0.019757059205463508	0.007838395591062076	1.0	0.9692307692307692	0.8333333333333334	0.9666666666666668	0.625	0.7743333333333333	0.0006529636557190965	0.0026502778790278288	0.0009624945588798329	0.0006529636557190965	1.0	1.0	1.64165854454041	tracksigfreq
52	Liver-HCC	3083	5	0.6899999999999998	0.8934760364969089	var	71.0	3.0			0.6666666666666666	0.9377434930515944	0.5826409705065106	0.8382159024926202	0.8102497567304573	0.6811674008810573	0.9952644041041832	0.6811674008810573															64742.0	pyclone
52	Liver-HCC	3083	5	0.6899999999999998	0.8934760364969089	var	71.0	4.0			0.8333333333333334	0.5728055638845401	0.014646589765764384	0.5102854482996012	0.5481673694453455	0.7230176211453745	0.2975532754538279	0.7230176211453745															196.0	sciclone
52	Liver-HCC	3083	5	0.6899999999999998	0.8934760364969089	var	71.0	3.0			0.6666666666666666	0.9371727396346712	0.5817278075519952	0.8360867097343964	0.8083036003892312	0.6800660792951542	0.9921073401736386	0.6800660792951542															380.0	ccube
52	Liver-HCC	3083	5	0.6899999999999998	0.8934760364969089	var	71.0	3.0			0.6666666666666666	0.9424707272632532	0.20025425952825532	0.8385279580958871	0.8108984755108659	0.6833700440528634	0.9936858721389108	0.6833700440528634															1779.0	dpclust
52	Liver-HCC	3083	5	0.6899999999999998	0.8934760364969089	var	71.0	4.0			0.8333333333333334	0.9426240674667532	0.5667949035920145	0.8449800771185881	0.8225754135582225	0.7191629955947136	0.9707971586424624	0.7191629955947136															1131.0	phylogicndt
52	Liver-HCC	3083	5	0.6899999999999998	0.8934760364969089	var	71.0	3.0	277.93732755431853	1.3907091040514423e-49	0.6666666666666666	0.9380994102059256	0.5804958250517082	0.8380965998977778	0.8102497567304573	0.6817180616740088	0.994475138121547	0.6817180616740088	0.015426318541169732	0.010998301127005032	1.0	1.0	0.8333333333333334	1.0	0.8333333333333334	0.7320791436912099	0.005009412835485172	0.3646493627207245	0.05242140362510818	0.02220586516144429	0.7953292247810574	0.9558871229322088	1212.4625017642975	clonesig
52	Liver-HCC	3083	5	0.6899999999999998	0.8934760364969089	var	71.0												0.015193242030080663	0.01083184867219009	1.0	1.0	0.8333333333333334	1.0	0.8333333333333334	0.7330522218618231	0.02804151028869151	0.22228927644838306	0.06477146941914942	0.05733558276799899	0.1949399935128122	0.7722997080765488	1.2585334777832	deconstructsigs
52	Liver-HCC	3083	5	0.6899999999999998	0.8934760364969089	var	71.0	2.0			0.5	0.9309070845560198	0.5618977335773839	0.8380507477165179	0.8108984755108659	0.6855726872246696	0.9905288082083662	0.6855726872246696	0.014962018276375888	0.010073416569212587	1.0	1.0	0.8333333333333334	1.0	0.8333333333333334	0.7362958157638664	0.004838934259683292	0.3038659074535127	0.05225648384733456	0.03935669003551567	0.792085630879014	0.9571845604930262	1.25638031959534	palimpsest
52	Liver-HCC	3083	5	0.6899999999999998	0.8934760364969089	var	71.0	2.0			0.5	0.9165576967978571	0.5290452909839681	0.8028351952193011	0.762	0.6065121412803532	0.9991582491582492	0.6065121412803532	0.015978776787837806	0.0113352596880852	1.0	0.9846153846153848	0.8333333333333334	0.9833333333333332	0.7142857142857143	0.7346666666666667	0.0071081133220558534	0.37783482214134745	0.1363926866886432	0.06445789931901512	0.4603333333333333	0.5216666666666666	2.4417813539504998	tracksig
52	Liver-HCC	3083	5	0.6899999999999998	0.8934760364969089	var	71.0	2.0			0.5	0.808257863535486	0.4957637275871181	0.8195775764661197	0.7963333333333333	0.6699365262550491	0.9692186266771902	0.6699365262550491	0.01569888398428135	0.013243845460411414	1.0	0.9846153846153848	0.8333333333333334	0.9833333333333332	0.7142857142857143	0.7346666666666667	0.006009566082062601	0.3877409962774865	0.1361648943864778	0.05882068265496821	0.4633333333333333	0.5263333333333333	1.4175943096478798	tracksigfreq
53	Bone-Other	4287	3	0.89	0.9913856171583526	cst	51.0	4.0			0.75	0.9773207892089592	0.5674535841194851	0.8757259988386817	0.8766036855609983	0.8791249536522061	0.8723270440251573	0.8791249536522061															147113.0	pyclone
53	Bone-Other	4287	3	0.89	0.9913856171583526	cst	51.0	4.0			0.75	0.6138697297466085	0.002835225135915601	0.5116128332668723	0.5980872404945183	0.8464961067853171	0.17672955974842766	0.8464961067853171															391.0	sciclone
53	Bone-Other	4287	3	0.89	0.9913856171583526	cst	51.0	3.0			1.0	0.9849193236139804	0.568808161813124	0.8730647609853017	0.8752041054350361	0.8813496477567668	0.8647798742138365	0.8813496477567668															987.0	ccube
53	Bone-Other	4287	3	0.89	0.9913856171583526	cst	51.0	3.0			1.0	0.98197458570648	0.5765973153425484	0.8765966377736271	0.8775367389783065	0.8802373007044865	0.8729559748427673	0.8802373007044865															2761.0	dpclust
53	Bone-Other	4287	3	0.89	0.9913856171583526	cst	51.0	3.0			1.0	0.9877034422726534	0.5727015450199457	0.8748981748594633	0.8786747550163323	0.8895068594734891	0.8602894902454373	0.8895068594734891															2641.0	phylogicndt
53	Bone-Other	4287	3	0.89	0.9913856171583526	cst	51.0	3.0	17.016372019948903	0.17543376833026486	1.0	0.9840217026738272	0.5689635159426153	0.8731210779272567	0.8754373687893632	0.882091212458287	0.8641509433962264	0.882091212458287	0.010498210516391195	0.005318111399259013	1.0	0.9846153846153848	0.7777777777777778	1.0	0.875	0.7399113599253557	0.0012702873268003454	0.0027507458399230744	0.0006322685697279407	0.0015051305484747868	1.0	1.0	82010.04255867004	clonesig
53	Bone-Other	4287	3	0.89	0.9913856171583526	cst	51.0												0.01905940307066579	0.016308409347174355	0.875	0.9692307692307692	0.6666666666666666	1.0	0.8571428571428571	0.7378119897364124	0.0019996862201137056	0.0019996862201137056	0.0	0.0019996862201137056	1.0	1.0	1.9816825389862096	deconstructsigs
53	Bone-Other	4287	3	0.89	0.9913856171583526	cst	51.0	2.0			0.75	0.8608075171031693	0.4524018167039573	0.8034923499905555	0.7543736878936319	0.6132740081572117	0.9937106918238994	0.6132740081572117	0.023622925056756453	0.01941550749803089	0.9375	0.9692307692307692	0.6666666666666666	1.0	0.8571428571428571	0.7401446232796828	0.002001399254838221	0.003020670456148733	0.0004967204914280603	0.002001399254838221	1.0	1.0	1.14810395240784	palimpsest
53	Bone-Other	4287	3	0.89	0.9913856171583526	cst	51.0	1.0			0.5	0.773427268266021	0.0	0.5	0.3580952380952381	0.0	1.0	0.0	0.01055335450700856	0.005457871116315572	1.0	0.9846153846153848	0.7777777777777778	1.0	0.875	0.7602380952380953	0.0002518394594873685	0.0002518394594873685	0.0	0.0002518394594873685	1.0	1.0	4.06980067094167	tracksig
53	Bone-Other	4287	3	0.89	0.9913856171583526	cst	51.0	2.0			0.75	0.8567710617072294	0.3717920262043177	0.7786814140099761	0.7333333333333333	0.5919540229885057	0.9654088050314464	0.5919540229885057	0.010410122676243505	0.005296140532983975	1.0	0.9846153846153848	0.7777777777777778	1.0	0.875	0.7602380952380953	0.00024947126549801357	0.000723869589338566	0.00022731147868273593	0.00024947126549801357	1.0	1.0	1.77594973643621	tracksigfreq
54	Breast	3427	5	0.33	0.15724838260416124	cst	68.0	6.0			0.8333333333333334	0.7885041416022375	0.05910177682981128	0.6805820210280695	0.6507149110008754	0.9825129533678756	0.3786510886882634	0.9825129533678756															134864.0	pyclone
54	Breast	3427	5	0.33	0.15724838260416124	cst	68.0	4.0			0.8333333333333334	0.4014149470841201	0.08008768111688498	0.4987369950387845	0.44966442953020136	0.9948186528497408	0.0026553372278279343	0.9948186528497408															144.0	sciclone
54	Breast	3427	5	0.33	0.15724838260416124	cst	68.0	3.0			0.6666666666666666	0.8622438281406869	0.20726743827820004	0.7518802332844456	0.7332944266121972	0.9397668393782384	0.5639936271906533	0.9397668393782384															698.0	ccube
54	Breast	3427	5	0.33	0.15724838260416124	cst	68.0	2.0			0.5	0.8781923792697222	0.3830238414407664	0.7911926385246781	0.8071199299679019	0.6301813471502591	0.9522039298990972	0.6301813471502591															2469.0	dpclust
54	Breast	3427	5	0.33	0.15724838260416124	cst	68.0	3.0			0.6666666666666666	0.9206127552613659	0.3340133552600765	0.8304600240838738	0.8236842105263158	0.9002590673575129	0.7606609808102346	0.9002590673575129															1918.0	phylogicndt
54	Breast	3427	5	0.33	0.15724838260416124	cst	68.0	2.0	2.3985273206126294	0.999758829790282	0.5	0.8006220173806542	0.05607129594928263	0.7258324757373721	0.7023635833090166	0.963082901554404	0.4885820499203399	0.963082901554404	0.014735719568459153	0.007078985835417361	0.9866666666666668	0.9846153846153848	0.6666666666666666	1.0	0.8	0.8237525532535745	0.00015175195323235965	0.00037256864915380383	9.968920368066004e-05	0.00037256864915380383	1.0	1.0	6702.915595531464	clonesig
54	Breast	3427	5	0.33	0.15724838260416124	cst	68.0												0.03629528544619017	0.034578577349941506	0.8	0.9692307692307692	0.5	1.0	0.75	0.7922381091333528	0.007774940611939062	0.007774940611939062	0.0	0.007774940611939062	1.0	1.0	1.56894421577454	deconstructsigs
54	Breast	3427	5	0.33	0.15724838260416124	cst	68.0	2.0			0.5	0.8039303318523309	0.2543245546323483	0.6429534504249915	0.6778523489932886	0.2901554404145077	0.9957514604354754	0.2901554404145077	0.03925094870212521	0.03280264858461367	0.8	0.9692307692307692	0.5	1.0	0.75	0.7928217099503939	0.007759619748491709	0.012246897432060757	0.0015240618370526036	0.007759619748491709	1.0	1.0	1.6245875358581499	palimpsest
54	Breast	3427	5	0.33	0.15724838260416124	cst	68.0	1.0			0.3333333333333333	0.7410766732991603	0.0	0.5	0.5458823529411765	0.0	1.0	0.0	0.014578100953266834	0.007249368981510088	0.97	0.9846153846153848	0.6666666666666666	1.0	0.8	0.8235294117647058	0.00012301563159744508	0.00012301563159744508	0.0	0.00012301563159744508	1.0	1.0	4.1453853964805605	tracksig
54	Breast	3427	5	0.33	0.15724838260416124	cst	68.0	1.0			0.3333333333333333	0.5667424138908516	0.0	0.5	0.5535294117647059	0.0	1.0	0.0	0.01462554039634852	0.007055366417784155	0.97	0.9846153846153848	0.6666666666666666	1.0	0.8	0.8235294117647058	0.00011906529601168891	0.00011906529601168891	0.0	0.00011906529601168891	1.0	1.0	2.28309560219447	tracksigfreq
54	Breast	3427	5	0.33	0.15724838260416124	var	68.0	6.0			0.8333333333333334	0.7885041416022375	0.05910177682981128	0.6805820210280695	0.6507149110008754	0.9825129533678756	0.3786510886882634	0.9825129533678756															134864.0	pyclone
54	Breast	3427	5	0.33	0.15724838260416124	var	68.0	4.0			0.8333333333333334	0.4014149470841201	0.08008768111688498	0.4987369950387845	0.44966442953020136	0.9948186528497408	0.0026553372278279343	0.9948186528497408															144.0	sciclone
54	Breast	3427	5	0.33	0.15724838260416124	var	68.0	3.0			0.6666666666666666	0.8622438281406869	0.20726743827820004	0.7518802332844456	0.7332944266121972	0.9397668393782384	0.5639936271906533	0.9397668393782384															698.0	ccube
54	Breast	3427	5	0.33	0.15724838260416124	var	68.0	2.0			0.5	0.8781923792697222	0.3830238414407664	0.7911926385246781	0.8071199299679019	0.6301813471502591	0.9522039298990972	0.6301813471502591															2469.0	dpclust
54	Breast	3427	5	0.33	0.15724838260416124	var	68.0	3.0			0.6666666666666666	0.9206127552613659	0.3340133552600765	0.8304600240838738	0.8236842105263158	0.9002590673575129	0.7606609808102346	0.9002590673575129															1918.0	phylogicndt
54	Breast	3427	5	0.33	0.15724838260416124	var	68.0	2.0	138.61306480788335	1.402879828778007e-22	0.5	0.8311778327131045	0.09998111916444784	0.7750272412834772	0.7575138605194047	0.9520725388601036	0.5979819437068508	0.9520725388601036	0.014535784193492997	0.010521158090034123	1.0	1.0	0.8333333333333334	1.0	0.8333333333333334	0.7904873066822293	0.0005404551798386947	0.5808845671940797	0.09170237485047657	0.05760865156767547	0.4458710242194339	0.5932302305223227	26491.19837617874	clonesig
54	Breast	3427	5	0.33	0.15724838260416124	var	68.0												0.014344211672805718	0.009328905236165431	1.0	1.0	0.8333333333333334	1.0	0.8333333333333334	0.787277502188503	0.04434247067119002	0.3368319058669563	0.10548710486272514	0.04434247067119002	0.5494601692442369	0.6982783775897287	1.99707341194153	deconstructsigs
54	Breast	3427	5	0.33	0.15724838260416124	var	68.0	2.0			0.5	0.8039303318523309	0.2543245546323483	0.6429534504249915	0.6778523489932886	0.2901554404145077	0.9957514604354754	0.2901554404145077	0.014397247603409468	0.0075602514550234656	1.0	1.0	0.8333333333333334	1.0	0.8333333333333334	0.7869857017799825	0.032864271628091024	0.3691308926327605	0.1072420557685499	0.032864271628091024	0.5471257659760723	0.7064487890283047	1.6105811595916701	palimpsest
54	Breast	3427	5	0.33	0.15724838260416124	var	68.0	2.0			0.5	0.7757882261361221	0.3268838442704353	0.8419451826871538	0.8417647058823531	0.8439119170984456	0.8399784482758621	0.8439119170984456	0.014193097638402924	0.009335294079526834	1.0	1.0	0.8333333333333334	1.0	0.8333333333333334	0.7908823529411765	0.0067755940226642535	0.4940306648793562	0.13265539656786166	0.090304327872325	0.35411764705882354	0.5032352941176471	3.6022511363029506	tracksig
54	Breast	3427	5	0.33	0.15724838260416124	var	68.0	1.0			0.3333333333333333	0.5656935450120911	0.0	0.5	0.5535294117647059	0.0	1.0	0.0	0.01419070073229294	0.009576268020323813	1.0	1.0	0.8333333333333334	1.0	0.8333333333333334	0.7908823529411765	0.04586491613261301	0.3334286574309168	0.1038550458240676	0.04586491613261301	0.6988235294117647	0.8317647058823531	2.2684285124143	tracksigfreq
55	Breast	2860	5	0.6100000000000001	0.09529202921676808	cst	90.0	2.0			0.5	0.8893048418145538	0.3385805709132529	0.8921811019540765	0.9038461538461541	0.9412429378531072	0.8431192660550458	0.9412429378531072															79742.0	pyclone
55	Breast	2860	5	0.6100000000000001	0.09529202921676808	cst	90.0	6.0			0.8333333333333334	0.5964253053026791	0.09186449619256933	0.504232104908516	0.6206293706293706	0.9937853107344632	0.01467889908256881	0.9937853107344632															60.0	sciclone
55	Breast	2860	5	0.6100000000000001	0.09529202921676808	cst	90.0	3.0			0.6666666666666666	0.8711116264076794	0.31610643585520204	0.7516171668480797	0.8066433566433566	0.9830508474576272	0.5201834862385321	0.9830508474576272															1093.0	ccube
55	Breast	2860	5	0.6100000000000001	0.09529202921676808	cst	90.0	3.0			0.6666666666666666	0.9283361364662732	0.521577243099149	0.912696314725548	0.9052447552447552	0.8813559322033898	0.9440366972477064	0.8813559322033898															2025.0	dpclust
55	Breast	2860	5	0.6100000000000001	0.09529202921676808	cst	90.0	3.0			0.6666666666666666	0.9505991373090008	0.5242937754317082	0.9183180028326406	0.9174536551241692	0.9146892655367233	0.9219467401285584	0.9146892655367233															1527.0	phylogicndt
55	Breast	2860	5	0.6100000000000001	0.09529202921676808	cst	90.0	2.0	10.321717526836435	0.7024563171294824	0.5	0.8556378036097482	0.323616504529546	0.8990281449230291	0.9101398601398599	0.9457627118644067	0.8522935779816514	0.9457627118644067	0.01669721147407568	0.010200505330231242	0.9758771929824559	0.9846153846153848	0.7777777777777778	1.0	0.875	0.5702797202797203	0.0026526736689629358	0.0030585288027169533	0.00019461888392323896	0.0026526736689629358	1.0	1.0	4957.16813158989	clonesig
55	Breast	2860	5	0.6100000000000001	0.09529202921676808	cst	90.0												0.03216892898194911	0.03288777009953932	0.875	0.8923076923076924	0.1111111111111111	1.0	0.5	0.5454545454545454	0.015341154885432529	0.015341154885432529	1.7347234759768067e-18	0.015341154885432529	1.0	1.0	1.69340324401855	deconstructsigs
55	Breast	2860	5	0.6100000000000001	0.09529202921676808	cst	90.0	2.0			0.5	0.8503322716765827	0.4151035079916657	0.8483439589488415	0.8146853146853147	0.7067796610169491	0.9899082568807339	0.7067796610169491	0.022318782974635264	0.025064718364808537	0.9375	0.9692307692307692	0.6666666666666666	1.0	0.8571428571428571	0.5618881118881119	0.005723338008434832	0.01825498146769033	0.006222430606438081	0.005723338008434832	1.0	1.0	1.50756192207336	palimpsest
55	Breast	2860	5	0.6100000000000001	0.09529202921676808	cst	90.0	1.0			0.3333333333333333	0.6875288840567202	0.0	0.5	0.3678571428571429	0.0	1.0	0.0	0.016568551311274198	0.01066931528215552	0.9802631578947368	0.9846153846153848	0.7777777777777778	1.0	0.875	0.5775	0.0012178271667120375	0.0012178271667120375	0.0	0.0012178271667120375	1.0	1.0	2.37494282722473	tracksig
55	Breast	2860	5	0.6100000000000001	0.09529202921676808	cst	90.0	2.0			0.5	0.8543573608946954	0.2416984493546125	0.8513064005579699	0.8657142857142858	0.916374269005848	0.7862385321100918	0.916374269005848	0.016781313973644626	0.010411280857657107	0.9736842105263158	0.9692307692307692	0.7777777777777778	0.9824561403508772	0.7777777777777778	0.5775	0.0017221406961224206	0.0019204122031640798	9.683293144740216e-05	0.0017221406961224206	1.0	1.0	1.33430195252101	tracksigfreq
55	Breast	2860	5	0.6100000000000001	0.09529202921676808	var	90.0	2.0			0.5	0.8893048418145538	0.3385805709132529	0.8921811019540765	0.9038461538461541	0.9412429378531072	0.8431192660550458	0.9412429378531072															79742.0	pyclone
55	Breast	2860	5	0.6100000000000001	0.09529202921676808	var	90.0	6.0			0.8333333333333334	0.5964253053026791	0.09186449619256933	0.504232104908516	0.6206293706293706	0.9937853107344632	0.01467889908256881	0.9937853107344632															60.0	sciclone
55	Breast	2860	5	0.6100000000000001	0.09529202921676808	var	90.0	3.0			0.6666666666666666	0.8711116264076794	0.31610643585520204	0.7516171668480797	0.8066433566433566	0.9830508474576272	0.5201834862385321	0.9830508474576272															1093.0	ccube
55	Breast	2860	5	0.6100000000000001	0.09529202921676808	var	90.0	3.0			0.6666666666666666	0.9283361364662732	0.521577243099149	0.912696314725548	0.9052447552447552	0.8813559322033898	0.9440366972477064	0.8813559322033898															2025.0	dpclust
55	Breast	2860	5	0.6100000000000001	0.09529202921676808	var	90.0	3.0			0.6666666666666666	0.9505991373090008	0.5242937754317082	0.9183180028326406	0.9174536551241692	0.9146892655367233	0.9219467401285584	0.9146892655367233															1527.0	phylogicndt
55	Breast	2860	5	0.6100000000000001	0.09529202921676808	var	90.0	3.0	196.54901969992352	9.219768173297648e-32	0.6666666666666666	0.8804891039087347	0.3825993368798551	0.9057689317368992	0.9160839160839158	0.9491525423728814	0.8623853211009175	0.9491525423728814	0.01848560878711772	0.007225343095313347	1.0	1.0	0.8888888888888888	1.0	0.8888888888888888	0.6020979020979021	0.004238689630683745	0.4887155828439114	0.12298910325490955	0.0068579967800206365	0.5174825174825175	0.7947552447552447	6739.639638423921	clonesig
55	Breast	2860	5	0.6100000000000001	0.09529202921676808	var	90.0												0.017815629909360833	0.0031797713062570853	1.0	1.0	0.8888888888888888	1.0	0.8888888888888888	0.5965034965034965	0.022827734895086826	0.1983196031607125	0.05159384413721973	0.027838819694632533	0.7115384615384616	0.9038461538461541	1.71793413162231	deconstructsigs
55	Breast	2860	5	0.6100000000000001	0.09529202921676808	var	90.0	2.0			0.5	0.8503322716765827	0.4151035079916657	0.8483439589488415	0.8146853146853147	0.7067796610169491	0.9899082568807339	0.7067796610169491	0.03129859782742176	0.02471163950625874	1.0	1.0	0.8888888888888888	1.0	0.8888888888888888	0.5863636363636363	0.01549521489740413	0.188573932513886	0.04149551782224237	0.033957833525981584	0.6695804195804196	0.8996503496503496	1.47916984558105	palimpsest
55	Breast	2860	5	0.6100000000000001	0.09529202921676808	var	90.0	3.0			0.6666666666666666	0.8028705007208945	0.4770173362697954	0.9164883988810268	0.9157142857142856	0.9135593220338984	0.9194174757281554	0.9135593220338984	0.01902748153593066	0.007622857429236395	1.0	0.9692307692307692	0.8888888888888888	0.9649122807017544	0.7272727272727273	0.5978571428571429	0.0058935714567642785	0.2706715593195053	0.07121878900957711	0.05235600953686603	0.3232142857142857	0.7071428571428572	2.29038514296214	tracksig
55	Breast	2860	5	0.6100000000000001	0.09529202921676808	var	90.0	2.0			0.5	0.8548529792358632	0.2795967900670633	0.8641289768764419	0.87	0.8906432748538011	0.8376146788990826	0.8906432748538011	0.019615429661953544	0.009404727280849724	1.0	0.9692307692307692	0.8888888888888888	0.9649122807017544	0.7272727272727273	0.5978571428571429	0.006823134374415396	0.2449961594238016	0.059785288317045486	0.04741476196733408	0.5910714285714286	0.8196428571428571	1.3104466676711999	tracksigfreq
56	Kidney-RCC	3042	4	0.3599999999999999	0.8596864329613882	cst	58.0	2.0			0.6	0.9397859960776452	0.20529154174461706	0.7677404893044704	0.7840236686390533	0.8648648648648649	0.6706161137440758	0.8648648648648649															83291.0	pyclone
56	Kidney-RCC	3042	4	0.3599999999999999	0.8596864329613882	cst	58.0	2.0			0.6	0.3982388616247821	0.02660834429290977	0.5192188634131762	0.5473372781065089	0.6869369369369369	0.3515007898894155	0.6869369369369369															303.0	sciclone
56	Kidney-RCC	3042	4	0.3599999999999999	0.8596864329613882	cst	58.0	2.0			0.6	0.9251930526911888	0.1919717052206984	0.7703463238119636	0.7751479289940828	0.7989864864864865	0.7417061611374408	0.7989864864864865															818.0	ccube
56	Kidney-RCC	3042	4	0.3599999999999999	0.8596864329613882	cst	58.0	2.0			0.6	0.8852201404730383	0.22908382766059546	0.7658765103966526	0.7455621301775148	0.6447072072072072	0.8870458135860979	0.6447072072072072															2117.0	dpclust
56	Kidney-RCC	3042	4	0.3599999999999999	0.8596864329613882	cst	58.0	2.0			0.6	0.9377613412228796	0.22043673819455825	0.7822306904060459	0.7790927021696252	0.7635135135135135	0.8009478672985783	0.7635135135135135															1481.0	phylogicndt
56	Kidney-RCC	3042	4	0.3599999999999999	0.8596864329613882	cst	58.0	2.0	4.242509796880768	0.8809979172969459	0.6	0.9166950066616386	0.1648396793113783	0.7575626574441741	0.7698882314266929	0.8310810810810809	0.6840442338072671	0.8310810810810809	0.014387559536693044	0.006022450927084163	0.9909090909090909	0.9692307692307692	0.7272727272727273	1.0	0.8888888888888888	0.7340565417488495	0.0011521062411870007	0.0028149886551740444	0.0008084776581642598	0.0028149886551740444	1.0	1.0	1254.7131676673891	clonesig
56	Kidney-RCC	3042	4	0.3599999999999999	0.8596864329613882	cst	58.0												0.0356195396824681	0.031438858393106416	0.8	0.8615384615384616	0.09090909090909093	1.0	0.5	0.6725838264299803	0.01845550255918437	0.01845550255918437	0.0	0.01845550255918437	1.0	1.0	1.74269890785217	deconstructsigs
56	Kidney-RCC	3042	4	0.3599999999999999	0.8596864329613882	cst	58.0	2.0			0.6	0.7990938267974896	0.10444258928485024	0.5990323854660348	0.5335305719921104	0.2083333333333333	0.9897314375987362	0.2083333333333333	0.03561673950515537	0.034534087086855236	0.85	0.9384615384615383	0.5454545454545454	1.0	0.8571428571428571	0.6775147928994083	0.009937440481244786	0.01648392010065891	0.0021717366779012326	0.01648392010065891	1.0	1.0	1.11497330665588	palimpsest
56	Kidney-RCC	3042	4	0.3599999999999999	0.8596864329613882	cst	58.0	1.0			0.4	0.7808425094773028	0.0	0.5	0.4083333333333333	0.0	1.0	0.0	0.014402220423372143	0.006162363299387789	0.989090909090909	0.953846153846154	0.7272727272727273	0.9818181818181818	0.8	0.7343333333333333	0.0006474188515545043	0.0006474188515545043	0.0	0.0006474188515545043	1.0	1.0	1.9430369575818405	tracksig
56	Kidney-RCC	3042	4	0.3599999999999999	0.8596864329613882	cst	58.0	1.0			0.4	0.5628805717763172	0.0	0.5	0.4216666666666667	0.0	1.0	0.0	0.014505755950283744	0.006800562017412529	0.989090909090909	0.953846153846154	0.7272727272727273	0.9818181818181818	0.8	0.7343333333333333	0.0008137230512602622	0.0008137230512602622	0.0	0.0008137230512602622	1.0	1.0	58.7846863269806	tracksigfreq
56	Kidney-RCC	3042	4	0.3599999999999999	0.8596864329613882	var	58.0	2.0			0.6	0.9397859960776452	0.20529154174461706	0.7677404893044704	0.7840236686390533	0.8648648648648649	0.6706161137440758	0.8648648648648649															83291.0	pyclone
56	Kidney-RCC	3042	4	0.3599999999999999	0.8596864329613882	var	58.0	2.0			0.6	0.3982388616247821	0.02660834429290977	0.5192188634131762	0.5473372781065089	0.6869369369369369	0.3515007898894155	0.6869369369369369															303.0	sciclone
56	Kidney-RCC	3042	4	0.3599999999999999	0.8596864329613882	var	58.0	2.0			0.6	0.9251930526911888	0.1919717052206984	0.7703463238119636	0.7751479289940828	0.7989864864864865	0.7417061611374408	0.7989864864864865															818.0	ccube
56	Kidney-RCC	3042	4	0.3599999999999999	0.8596864329613882	var	58.0	2.0			0.6	0.8852201404730383	0.22908382766059546	0.7658765103966526	0.7455621301775148	0.6447072072072072	0.8870458135860979	0.6447072072072072															2117.0	dpclust
56	Kidney-RCC	3042	4	0.3599999999999999	0.8596864329613882	var	58.0	2.0			0.6	0.9377613412228796	0.22043673819455825	0.7822306904060459	0.7790927021696252	0.7635135135135135	0.8009478672985783	0.7635135135135135															1481.0	phylogicndt
56	Kidney-RCC	3042	4	0.3599999999999999	0.8596864329613882	var	58.0	3.0	159.6496067993794	6.3008138898533675e-27	0.8	0.9497358547906616	0.2206518070798069	0.7936507301140002	0.8034188034188035	0.8519144144144144	0.7353870458135859	0.8519144144144144	0.014733386819294418	0.004980077790329905	1.0	0.9846153846153848	0.8181818181818182	1.0	0.9	0.6867192636423406	0.003926119372926529	0.4568751011554006	0.12052604498344607	0.05554062709092278	0.4737015121630506	0.6051939513477975	2468.8095309734344	clonesig
56	Kidney-RCC	3042	4	0.3599999999999999	0.8596864329613882	var	58.0												0.04037097683224046	0.03460723488144584	0.9	0.9692307692307692	0.7272727272727273	1.0	0.8888888888888888	0.6449704142011834	0.10960926846514474	0.1910406067639336	0.013276695570551538	0.11972581408667048	0.0	0.0	2.1328289508819602	deconstructsigs
56	Kidney-RCC	3042	4	0.3599999999999999	0.8596864329613882	var	58.0	2.0			0.6	0.7990938267974896	0.10444258928485024	0.5990323854660348	0.5335305719921104	0.2083333333333333	0.9897314375987362	0.2083333333333333	0.015177185336109856	0.006559621060922952	0.95	0.9846153846153848	0.8181818181818182	1.0	0.9	0.6824457593688363	0.04137836098206515	0.2694422352389945	0.048261758116244086	0.12861010836371345	0.08185404339250492	0.4937541091387245	1.1282427310943601	palimpsest
56	Kidney-RCC	3042	4	0.3599999999999999	0.8596864329613882	var	58.0	2.0			0.6	0.9265938551504574	0.22795031947938105	0.7750215579189423	0.7596666666666667	0.6912676056338029	0.8587755102040816	0.6912676056338029	0.015016340045591822	0.005941332548813629	0.9981818181818182	0.9846153846153848	0.8181818181818182	1.0	0.9	0.6856666666666666	0.017628845348690247	0.2276448773467932	0.06615344052483442	0.15035312722817895	0.21966666666666668	0.36833333333333335	1.70541786750158	tracksig
56	Kidney-RCC	3042	4	0.3599999999999999	0.8596864329613882	var	58.0	1.0			0.4	0.5606619278324072	0.0	0.5	0.4216666666666667	0.0	1.0	0.0	0.014964150559911854	0.005815198399032977	0.9981818181818182	0.9846153846153848	0.8181818181818182	1.0	0.9	0.6856666666666666	0.057696702617261675	0.15849068318679194	0.03491573469716195	0.11253721084454804	0.0	0.4176666666666667	1.00693420966466	tracksigfreq
57	Kidney-RCC	3868	2	0.29999999999999993	0.6203286604413434	cst	49.0	56.0			0.0	0.9836598491580648	0.12747301906992156	0.7969217715134229	0.9565667011375388	0.6363636363636364	0.9574799066632096	0.6363636363636364															56445.0	pyclone
57	Kidney-RCC	3868	2	0.29999999999999993	0.6203286604413434	cst	49.0	2.0			1.0	0.15925346578539346	0.0009531859351658506	0.44470502274495016	0.2541365046535677	0.6363636363636364	0.2530464091262639	0.6363636363636364															87.0	sciclone
57	Kidney-RCC	3868	2	0.29999999999999993	0.6203286604413434	cst	49.0	1.0			0.6666666666666666	0.9964056941493264	0.1915515152638344	0.5	0.9971561530506722	0.0	1.0	0.0															228.0	ccube
57	Kidney-RCC	3868	2	0.29999999999999993	0.6203286604413434	cst	49.0	1.0			0.6666666666666666	0.9559138153993724	0.1915515152638344	0.5	0.9971561530506722	0.0	1.0	0.0															2257.0	dpclust
57	Kidney-RCC	3868	2	0.29999999999999993	0.6203286604413434	cst	49.0	1.0			0.6666666666666666	0.9975542916235781	0.1915515152638344	0.5	0.9971561530506722	0.0	1.0	0.0															1266.0	phylogicndt
57	Kidney-RCC	3868	2	0.29999999999999993	0.6203286604413434	cst	49.0	1.0	0.003401363457669504	0.9999997839338052	0.6666666666666666	0.9837336059380616	0.1915515152638344	0.5	0.9971561530506722	0.0	1.0	0.0	0.015206591819897732	0.00738215958301062	0.9971751412429378	0.9846153846153848	0.8571428571428571	0.9830508474576272	0.75	0.6783867631851086	0.0013855273981302485	0.0013855273981302485	0.0	0.0013855273981302485	1.0	1.0	453.6085162162781	clonesig
57	Kidney-RCC	3868	2	0.29999999999999993	0.6203286604413434	cst	49.0												0.03606015335392936	0.03193986225417365	0.7457627118644068	0.9384615384615383	0.42857142857142855	0.9830508474576272	0.6	0.6758014477766288	0.01734013298766346	0.01734013298766346	0.0	0.01734013298766346	1.0	1.0	0.880278587341309	deconstructsigs
57	Kidney-RCC	3868	2	0.29999999999999993	0.6203286604413434	cst	49.0	2.0			1.0	0.9610812292554236	0.4805606183724584	0.7267541895491079	0.9974146845915202	0.4545454545454545	0.9989629245527611	0.4545454545454545	0.021417189078977508	0.01490598910906893	0.9110169491525424	0.9692307692307692	0.5714285714285714	1.0	0.8	0.6763185108583247	0.004554991678734077	0.35027840339018546	0.016657160434804162	0.004554991678734077	0.9976732161323678	0.9976732161323678	1.08073377609253	palimpsest
57	Kidney-RCC	3868	2	0.29999999999999993	0.6203286604413434	cst	49.0	1.0			0.6666666666666666	0.885022817159313	0.19153540806130012	0.5	0.9971052631578948	0.0	1.0	0.0	0.015083573640192034	0.008453311531407864	0.9971751412429378	0.9846153846153848	0.8571428571428571	0.9830508474576272	0.75	0.6771052631578948	0.001826957016074049	0.001826957016074049	0.0	0.001826957016074049	1.0	1.0	3.66224061250687	tracksig
57	Kidney-RCC	3868	2	0.29999999999999993	0.6203286604413434	cst	49.0	1.0			0.6666666666666666	0.3749138669458322	0.2350034569555449	0.5	0.998157894736842	0.0	1.0	0.0	0.01511530457107831	0.0076664772262086565	0.9971751412429378	0.9846153846153848	0.8571428571428571	0.9830508474576272	0.75	0.6771052631578948	0.001496201749752957	0.001496201749752957	0.0	0.001496201749752957	1.0	1.0	1.76482594410578	tracksigfreq
57	Kidney-RCC	3868	2	0.29999999999999993	0.6203286604413434	var	49.0	56.0			0.0	0.9836598491580648	0.12747301906992156	0.7969217715134229	0.9565667011375388	0.6363636363636364	0.9574799066632096	0.6363636363636364															56445.0	pyclone
57	Kidney-RCC	3868	2	0.29999999999999993	0.6203286604413434	var	49.0	2.0			1.0	0.15925346578539346	0.0009531859351658506	0.44470502274495016	0.2541365046535677	0.6363636363636364	0.2530464091262639	0.6363636363636364															87.0	sciclone
57	Kidney-RCC	3868	2	0.29999999999999993	0.6203286604413434	var	49.0	1.0			0.6666666666666666	0.9964056941493264	0.1915515152638344	0.5	0.9971561530506722	0.0	1.0	0.0															228.0	ccube
57	Kidney-RCC	3868	2	0.29999999999999993	0.6203286604413434	var	49.0	1.0			0.6666666666666666	0.9559138153993724	0.1915515152638344	0.5	0.9971561530506722	0.0	1.0	0.0															2257.0	dpclust
57	Kidney-RCC	3868	2	0.29999999999999993	0.6203286604413434	var	49.0	1.0			0.6666666666666666	0.9975542916235781	0.1915515152638344	0.5	0.9971561530506722	0.0	1.0	0.0															1266.0	phylogicndt
57	Kidney-RCC	3868	2	0.29999999999999993	0.6203286604413434	var	49.0	1.0	0.008573051891289651	0.99999825992535	0.6666666666666666	0.9837336059399916	0.1915515152638344	0.5	0.9971561530506722	0.0	1.0	0.0	0.0180349226517558	0.005331388507216566	1.0	1.0	0.8571428571428571	1.0	0.8571428571428571	0.6781282316442606	0.00073223317688087	0.26568980467767456	0.01410948074305451	0.00073223317688087	0.9971561530506722	0.9971561530506722	377.5576283931732	clonesig
57	Kidney-RCC	3868	2	0.29999999999999993	0.6203286604413434	var	49.0												0.0339908913865799	0.03134022239180877	0.75	0.953846153846154	0.42857142857142855	1.0	0.75	0.6659772492244054	0.01785110335609941	0.3998493534315009	0.02034211335343271	0.01785110335609941	0.9971561530506722	0.9971561530506722	0.6678626537323	deconstructsigs
57	Kidney-RCC	3868	2	0.29999999999999993	0.6203286604413434	var	49.0	2.0			1.0	0.9610812292554236	0.4805606183724584	0.7267541895491079	0.9974146845915202	0.4545454545454545	0.9989629245527611	0.4545454545454545	0.03114735987077685	0.026634620517892973	0.827683615819209	0.953846153846154	0.42857142857142855	1.0	0.75	0.6670113753877973	0.017571921176955385	0.39568077440440097	0.01793951194964146	0.017571921176955385	0.9961220268872802	0.9961220268872802	1.07441282272339	palimpsest
57	Kidney-RCC	3868	2	0.29999999999999993	0.6203286604413434	var	49.0	1.0			0.6666666666666666	0.885022817159313	0.19153540806130012	0.5	0.9971052631578948	0.0	1.0	0.0	0.018161482281995253	0.0059610932778553045	1.0	1.0	0.8571428571428571	1.0	0.8571428571428571	0.6781578947368421	0.0009128569668507279	0.26765524158059184	0.01433068922295804	0.0009128569668507279	0.9971052631578948	0.9971052631578948	3.85536137024562	tracksig
57	Kidney-RCC	3868	2	0.29999999999999993	0.6203286604413434	var	49.0	1.0			0.6666666666666666	0.3730213483518102	0.21000617849426714	0.5	0.9976315789473684	0.0	1.0	0.0	0.018095872929331853	0.005790920081550107	0.9971751412429378	0.9692307692307692	0.7142857142857143	0.9830508474576272	0.7142857142857143	0.6781578947368421	0.0008552687204965714	0.26826303344237523	0.013699667355515359	0.0008552687204965714	0.9973684210526316	0.9973684210526316	1.99348394076029	tracksigfreq
58	Bone-Other	2300	5	0.19	0.8338865534595141	cst	35.0	31.0			0.0	0.8985164926376387	0.010314486621579685	0.5032962931356247	0.6604347826086957	0.05488621151271754	0.951706374758532	0.05488621151271754															17066.0	pyclone
58	Bone-Other	2300	5	0.19	0.8338865534595141	cst	35.0	2.0			0.5	0.2354735587654085	0.03703770780975312	0.5221448145016211	0.4569565217391304	0.7081659973226239	0.3361236316806181	0.7081659973226239															96.0	sciclone
58	Bone-Other	2300	5	0.19	0.8338865534595141	cst	35.0	1.0			0.3333333333333333	0.8904913043478261	0.005892818970721067	0.5	0.6752173913043479	0.0	1.0	0.0															156.0	ccube
58	Bone-Other	2300	5	0.19	0.8338865534595141	cst	35.0	1.0			0.3333333333333333	0.8782843784565642	0.005892818970721067	0.5	0.6752173913043479	0.0	1.0	0.0															1690.0	dpclust
58	Bone-Other	2300	5	0.19	0.8338865534595141	cst	35.0	1.0			0.3333333333333333	0.8904913043478261	0.005892818970721067	0.5	0.6752173913043479	0.0	1.0	0.0															959.0	phylogicndt
58	Bone-Other	2300	5	0.19	0.8338865534595141	cst	35.0	1.0	0.0008600182118243537	0.8420947651969916	0.3333333333333333	0.8904878	0.005892818970721067	0.5	0.6752173913043479	0.0	1.0	0.0	0.019538865441691863	0.0060415384069003744	1.0	0.9846153846153848	0.75	1.0	0.8571428571428571	0.7373913043478261	0.00043327045432450806	0.00043327045432450806	0.0	0.00043327045432450806	1.0	1.0	129.65125274658206	clonesig
58	Bone-Other	2300	5	0.19	0.8338865534595141	cst	35.0												0.0293443567437703	0.027532711724151424	0.8571428571428572	0.9692307692307692	0.625	1.0	0.8333333333333334	0.7126086956521739	0.009223803106960249	0.009223803106960249	1.7347234759768067e-18	0.009223803106960249	1.0	1.0	0.577742338180542	deconstructsigs
58	Bone-Other	2300	5	0.19	0.8338865534595141	cst	35.0																											palimpsest
58	Bone-Other	2300	5	0.19	0.8338865534595141	cst	35.0	1.0			0.3333333333333333	0.561985922498126	0.005892818970721238	0.5	0.6752173913043479	0.0	1.0	0.0	0.01911796377694636	0.0058819830266570285	1.0	0.9846153846153848	0.75	1.0	0.8571428571428571	0.7395652173913043	0.0003767917177359692	0.0003767917177359692	0.0	0.0003767917177359692	1.0	1.0	37.08150434494021	tracksig
58	Bone-Other	2300	5	0.19	0.8338865534595141	cst	35.0	1.0			0.3333333333333333	0.4049922149681131	0.005892818970719845	0.5	0.6752173913043479	0.0	1.0	0.0	0.01945245516564849	0.005569837917690543	1.0	0.9846153846153848	0.75	1.0	0.8571428571428571	0.7395652173913043	0.0003641582236552088	0.0003641582236552088	0.0	0.0003641582236552088	1.0	1.0	14.301867961883499	tracksigfreq
58	Bone-Other	2300	5	0.19	0.8338865534595141	var	35.0	31.0			0.0	0.8985164926376387	0.010314486621579685	0.5032962931356247	0.6604347826086957	0.05488621151271754	0.951706374758532	0.05488621151271754															17066.0	pyclone
58	Bone-Other	2300	5	0.19	0.8338865534595141	var	35.0	2.0			0.5	0.2354735587654085	0.03703770780975312	0.5221448145016211	0.4569565217391304	0.7081659973226239	0.3361236316806181	0.7081659973226239															96.0	sciclone
58	Bone-Other	2300	5	0.19	0.8338865534595141	var	35.0	1.0			0.3333333333333333	0.8904913043478261	0.005892818970721067	0.5	0.6752173913043479	0.0	1.0	0.0															156.0	ccube
58	Bone-Other	2300	5	0.19	0.8338865534595141	var	35.0	1.0			0.3333333333333333	0.8782843784565642	0.005892818970721067	0.5	0.6752173913043479	0.0	1.0	0.0															1690.0	dpclust
58	Bone-Other	2300	5	0.19	0.8338865534595141	var	35.0	1.0			0.3333333333333333	0.8904913043478261	0.005892818970721067	0.5	0.6752173913043479	0.0	1.0	0.0															959.0	phylogicndt
58	Bone-Other	2300	5	0.19	0.8338865534595141	var	35.0	1.0	0.000202006587642245	0.8901914055284665	0.3333333333333333	0.8904878	0.005892818970721067	0.5	0.6752173913043479	0.0	1.0	0.0	0.01892639486574604	0.007307645806709253	1.0	1.0	0.875	1.0	0.875	0.7091304347826087	0.03328769780906904	0.4417220147819805	0.0980353554746236	0.03328769780906904	0.6752173913043479	0.9330434782608696	44.32336664199829	clonesig
58	Bone-Other	2300	5	0.19	0.8338865534595141	var	35.0												0.018210636076890226	0.01088480466113848	1.0	1.0	0.875	1.0	0.875	0.6882608695652174	0.03340196319741662	0.4471709711085408	0.09921705146434674	0.03340196319741662	0.6752173913043479	0.9330434782608696	0.9958243370056148	deconstructsigs
58	Bone-Other	2300	5	0.19	0.8338865534595141	var	35.0																											palimpsest
58	Bone-Other	2300	5	0.19	0.8338865534595141	var	35.0	1.0			0.3333333333333333	0.561985922498126	0.005892818970721238	0.5	0.6752173913043479	0.0	1.0	0.0	0.018988006522301617	0.006622212605740434	1.0	1.0	0.875	1.0	0.875	0.7043478260869566	0.03204337912628796	0.4440971730619068	0.0990400191693218	0.03204337912628796	0.6752173913043479	0.9330434782608696	29.181655645370498	tracksig
58	Bone-Other	2300	5	0.19	0.8338865534595141	var	35.0	1.0			0.3333333333333333	0.4053075064101954	0.005892818970720104	0.5	0.6752173913043479	0.0	1.0	0.0	0.01894220848446569	0.0071305382779284715	1.0	1.0	0.875	1.0	0.875	0.7043478260869566	0.03306178145993266	0.4420682329556159	0.09819614596960753	0.03306178145993266	0.6752173913043479	0.9330434782608696	16.4415011405945	tracksigfreq
59	Kidney-RCC	2221	3	0.88	0.9766527552397464	cst	68.0	3.0			1.0	0.9752842495702684	0.6960965981495715	0.9380803374530532	0.9536244934714092	0.8998482549317147	0.9763124199743918	0.8998482549317147															34776.0	pyclone
59	Kidney-RCC	2221	3	0.88	0.9766527552397464	cst	68.0	2.0			0.75	0.5190648278755517	0.004382992223350116	0.5088720348022748	0.5812696983340837	0.330804248861912	0.6869398207426376	0.330804248861912															242.0	sciclone
59	Kidney-RCC	2221	3	0.88	0.9766527552397464	cst	68.0	3.0			1.0	0.9781503964308426	0.7551254516607164	0.9368475302081491	0.954975236380009	0.8922610015174507	0.9814340588988476	0.8922610015174507															420.0	ccube
59	Kidney-RCC	2221	3	0.88	0.9766527552397464	cst	68.0	3.0			1.0	0.976262653852966	0.7518333620472274	0.9360888048667227	0.9545249887438092	0.8907435508345979	0.9814340588988476	0.8907435508345979															1541.0	dpclust
59	Kidney-RCC	2221	3	0.88	0.9766527552397464	cst	68.0	3.0			1.0	0.9727825303917156	0.7150597835086258	0.9385777348599806	0.945069788383611	0.9226100151745068	0.9545454545454546	0.9226100151745068															735.0	phylogicndt
59	Kidney-RCC	2221	3	0.88	0.9766527552397464	cst	68.0	3.0	12.886180494719154	0.4537151494995432	1.0	0.9772445916748199	0.7441256741399029	0.9353655385201262	0.9522737505628096	0.8937784522003035	0.9769526248399488	0.8937784522003035	0.014790987782969247	0.012270987447333513	1.0	0.9846153846153848	0.75	1.0	0.8571428571428571	0.8230526789734354	0.0002656734402273209	0.019846562724324057	0.007193468994925816	0.0002656734402273209	1.0	1.0	200.71509838104248	clonesig
59	Kidney-RCC	2221	3	0.88	0.9766527552397464	cst	68.0												0.018283176643294853	0.01837008225812385	0.7857142857142857	0.953846153846154	0.5	1.0	0.8	0.8180999549752364	0.0032537561404035733	0.0032537561404035733	0.0	0.0032537561404035733	1.0	1.0	0.7159981727600101	deconstructsigs
59	Kidney-RCC	2221	3	0.88	0.9766527552397464	cst	68.0	2.0			0.75	0.9365295939801276	0.7050508267494427	0.9006424392679708	0.9392165691130122	0.8057663125948407	0.9955185659411012	0.8057663125948407	0.02028162067157809	0.02418266446609597	0.7820197044334974	0.953846153846154	0.5	1.0	0.8	0.8126969833408375	0.002781583806150789	0.0100483633967422	0.003113340527336729	0.002781583806150789	1.0	1.0	0.8694150447845459	palimpsest
59	Kidney-RCC	2221	3	0.88	0.9766527552397464	cst	68.0	1.0			0.5	0.7939771587418435	0.008534773128571479	0.5	0.7004545454545454	0.0	1.0	0.0	0.015021968260216494	0.01188392714900947	1.0	0.9846153846153848	0.75	1.0	0.8571428571428571	0.8259090909090909	0.0013581484570920346	0.0013581484570920346	0.0	0.0013581484570920346	1.0	1.0	34.5122835636139	tracksig
59	Kidney-RCC	2221	3	0.88	0.9766527552397464	cst	68.0	1.0			0.5	0.7590482087952677	0.009315030375847478	0.5	0.71	0.0	1.0	0.0	0.014741272309793925	0.012467804304871485	1.0	0.9846153846153848	0.75	1.0	0.8571428571428571	0.8259090909090909	0.0014829032348420144	0.0014829032348420144	0.0	0.0014829032348420144	1.0	1.0	23.2873940467834	tracksigfreq
59	Kidney-RCC	2221	3	0.88	0.9766527552397464	var	68.0	3.0			1.0	0.9752842495702684	0.6960965981495715	0.9380803374530532	0.9536244934714092	0.8998482549317147	0.9763124199743918	0.8998482549317147															34776.0	pyclone
59	Kidney-RCC	2221	3	0.88	0.9766527552397464	var	68.0	2.0			0.75	0.5190648278755517	0.004382992223350116	0.5088720348022748	0.5812696983340837	0.330804248861912	0.6869398207426376	0.330804248861912															242.0	sciclone
59	Kidney-RCC	2221	3	0.88	0.9766527552397464	var	68.0	3.0			1.0	0.9781503964308426	0.7551254516607164	0.9368475302081491	0.954975236380009	0.8922610015174507	0.9814340588988476	0.8922610015174507															420.0	ccube
59	Kidney-RCC	2221	3	0.88	0.9766527552397464	var	68.0	3.0			1.0	0.976262653852966	0.7518333620472274	0.9360888048667227	0.9545249887438092	0.8907435508345979	0.9814340588988476	0.8907435508345979															1541.0	dpclust
59	Kidney-RCC	2221	3	0.88	0.9766527552397464	var	68.0	3.0			1.0	0.9727825303917156	0.7150597835086258	0.9385777348599806	0.945069788383611	0.9226100151745068	0.9545454545454546	0.9226100151745068															735.0	phylogicndt
59	Kidney-RCC	2221	3	0.88	0.9766527552397464	var	68.0	3.0	361.7993328435041	2.3935921434383156e-69	1.0	0.9844659264900304	0.7602303690878589	0.93880360379965	0.9558757316524088	0.8968133535660091	0.9807938540332908	0.8968133535660091	0.01626029849484275	0.008842219839211825	1.0	1.0	0.875	1.0	0.875	0.7816298964430437	0.0015384097123649634	0.445176662325638	0.0966218707714112	0.0015384097123649634	0.9153534443944168	0.9153534443944168	456.78010869026184	clonesig
59	Kidney-RCC	2221	3	0.88	0.9766527552397464	var	68.0												0.02169793740184556	0.019743429556144342	0.8571428571428572	0.9692307692307692	0.625	1.0	0.8333333333333334	0.7438090950022512	0.01825918066717169	0.26893179077793705	0.09504294945284562	0.01825918066717169	0.7032868077442593	0.7032868077442593	0.654767990112305	deconstructsigs
59	Kidney-RCC	2221	3	0.88	0.9766527552397464	var	68.0	2.0			0.75	0.9365295939801276	0.7050508267494427	0.9006424392679708	0.9392165691130122	0.8057663125948407	0.9955185659411012	0.8057663125948407	0.02144609292391092	0.017992458317490582	0.9285714285714286	0.9692307692307692	0.625	1.0	0.8333333333333334	0.7744259342638451	0.003888222334615498	0.3524023700291956	0.08117689056063163	0.003888222334615498	0.70013507429086	0.9392165691130122	1.0510029792785602	palimpsest
59	Kidney-RCC	2221	3	0.88	0.9766527552397464	var	68.0	2.0			0.75	0.9263376713274156	0.6698759255326158	0.8728635308645136	0.9222727272727272	0.7496206373292867	0.9961064243997404	0.7496206373292867	0.01692829422985609	0.009814008232953465	1.0	1.0	0.875	1.0	0.875	0.7727272727272727	0.002339662846294166	0.3433520697016456	0.13674578766702078	0.002339662846294166	0.5713636363636364	0.6022727272727273	19.4839675426483	tracksig
59	Kidney-RCC	2221	3	0.88	0.9766527552397464	var	68.0	2.0			0.75	0.8798980561930985	0.5349009351544575	0.8642544924720738	0.8954545454545455	0.7899686520376176	0.93854033290653	0.7899686520376176	0.017111187575797212	0.009120554458161385	1.0	1.0	0.875	1.0	0.875	0.7727272727272727	0.0031483800366532977	0.3345279381929344	0.12540223229418962	0.0031483800366532977	0.5681818181818182	0.6045454545454545	25.4379992485046	tracksigfreq
60	Liver-HCC	3109	3	0.8800000000000001	0.8069292393335639	cst	43.0	19.0			0.0	0.9748475380732196	0.5468437633616928	0.9206580919220176	0.9234480540366676	0.9355362946912242	0.9057798891528108	0.9355362946912242															67134.0	pyclone
60	Liver-HCC	3109	3	0.8800000000000001	0.8069292393335639	cst	43.0	5.0			0.5	0.6279465289689535	0.03347117079164045	0.5024177588829156	0.5886137021550337	0.9620801733477792	0.04275534441805225	0.9620801733477792															225.0	sciclone
60	Liver-HCC	3109	3	0.8800000000000001	0.8069292393335639	cst	43.0	3.0			1.0	0.9620736271336132	0.5563126832345998	0.8927168284081737	0.9031843036346092	0.9485373781148432	0.8368962787015044	0.9485373781148432															595.0	ccube
60	Liver-HCC	3109	3	0.8800000000000001	0.8069292393335639	cst	43.0	3.0			1.0	0.9665021442073041	0.5989182695400362	0.9208871292190688	0.9250562881955612	0.9431202600216684	0.8986539984164688	0.9431202600216684															2155.0	dpclust
60	Liver-HCC	3109	3	0.8800000000000001	0.8069292393335639	cst	43.0	3.0			1.0	0.9508105500160824	0.57504926840411	0.9021759829946242	0.9141202959150851	0.9658721560130012	0.838479809976247	0.9658721560130012															1612.0	phylogicndt
60	Liver-HCC	3109	3	0.8800000000000001	0.8069292393335639	cst	43.0	3.0	27.02013449635706	0.04585213781763186	1.0	0.9544745737840304	0.5334038647914238	0.9028223485501596	0.9105821807655194	0.9442036836403034	0.8614410134600158	0.9442036836403034	0.016052308072430015	0.011457390911107366	0.9539473684210528	0.8769230769230769	0.6666666666666666	0.8947368421052632	0.4615384615384616	0.5979414602766163	0.0031447686212298107	0.006515766239815425	0.0013226534489330338	0.005303863734098524	1.0	1.0	1428.2920434474945	clonesig
60	Liver-HCC	3109	3	0.8800000000000001	0.8069292393335639	cst	43.0												0.044547263369508684	0.04258197119477826	0.6096491228070176	0.8769230769230769	0.2222222222222222	0.9649122807017544	0.4	0.4496622708266324	0.015903831985722202	0.015903831985722202	0.0	0.015903831985722202	1.0	1.0	3.38140439987183	deconstructsigs
60	Liver-HCC	3109	3	0.8800000000000001	0.8069292393335639	cst	43.0	2.0			0.75	0.832976848655251	0.4010454086294997	0.8494247046319576	0.8234158893534899	0.7107258938244854	0.98812351543943	0.7107258938244854	0.053478091658202005	0.04332488346599498	0.7302631578947368	0.8769230769230769	0.3333333333333333	0.9473684210526316	0.42857142857142855	0.5683499517529752	0.014416173890563487	0.017698175878121725	0.001623332295954944	0.014416173890563487	1.0	1.0	1.60367250442505	palimpsest
60	Liver-HCC	3109	3	0.8800000000000001	0.8069292393335639	cst	43.0	1.0			0.5	0.7289133452188412	0.0	0.5	0.4045161290322581	0.0	1.0	0.0	0.015648115590133342	0.01103328339180217	0.9671052631578948	0.9230769230769232	0.7777777777777778	0.9298245614035088	0.5833333333333334	0.6164516129032258	0.0013769137778196776	0.0013769137778196776	0.0	0.0013769137778196776	1.0	1.0	4.66997561852137	tracksig
60	Liver-HCC	3109	3	0.8800000000000001	0.8069292393335639	cst	43.0	1.0			0.5	0.7397523411985543	0.0	0.5	0.4074193548387097	0.0	1.0	0.0	0.01576407448074811	0.010766790603321159	0.9649122807017544	0.9230769230769232	0.7777777777777778	0.9298245614035088	0.5833333333333334	0.6164516129032258	0.001346003860907552	0.001346003860907552	2.168404344971009e-19	0.001346003860907552	1.0	1.0	2.21643040974935	tracksigfreq
60	Liver-HCC	3109	3	0.8800000000000001	0.8069292393335639	var	43.0	19.0			0.0	0.9748475380732196	0.5468437633616928	0.9206580919220176	0.9234480540366676	0.9355362946912242	0.9057798891528108	0.9355362946912242															67134.0	pyclone
60	Liver-HCC	3109	3	0.8800000000000001	0.8069292393335639	var	43.0	5.0			0.5	0.6279465289689535	0.03347117079164045	0.5024177588829156	0.5886137021550337	0.9620801733477792	0.04275534441805225	0.9620801733477792															225.0	sciclone
60	Liver-HCC	3109	3	0.8800000000000001	0.8069292393335639	var	43.0	3.0			1.0	0.9620736271336132	0.5563126832345998	0.8927168284081737	0.9031843036346092	0.9485373781148432	0.8368962787015044	0.9485373781148432															595.0	ccube
60	Liver-HCC	3109	3	0.8800000000000001	0.8069292393335639	var	43.0	3.0			1.0	0.9665021442073041	0.5989182695400362	0.9208871292190688	0.9250562881955612	0.9431202600216684	0.8986539984164688	0.9431202600216684															2155.0	dpclust
60	Liver-HCC	3109	3	0.8800000000000001	0.8069292393335639	var	43.0	3.0			1.0	0.9508105500160824	0.57504926840411	0.9021759829946242	0.9141202959150851	0.9658721560130012	0.838479809976247	0.9658721560130012															1612.0	phylogicndt
60	Liver-HCC	3109	3	0.8800000000000001	0.8069292393335639	var	43.0	3.0	289.67907299096265	5.4627864997300325e-52	1.0	0.9591866502430136	0.5668157762371044	0.9148862662545711	0.9211965262142168	0.9485373781148432	0.8812351543942993	0.9485373781148432	0.01396813030523702	0.008073834865253222	0.9956140350877194	0.9230769230769232	0.8888888888888888	0.912280701754386	0.5714285714285714	0.5699581859118688	0.0016482704911924273	0.476733311114839	0.12323950380053784	0.003699326552022874	0.835316822129302	0.835316822129302	1804.1779825687408	clonesig
60	Liver-HCC	3109	3	0.8800000000000001	0.8069292393335639	var	43.0												0.024148365807473933	0.019020718570125487	0.9375	0.9846153846153848	0.7777777777777778	1.0	0.875	0.5815374718559022	0.012488920808271131	0.13180886775049572	0.04496880456412612	0.10885790018187193	0.2068189128337086	0.2068189128337086	2.83277082443237	deconstructsigs
60	Liver-HCC	3109	3	0.8800000000000001	0.8069292393335639	var	43.0	2.0			0.75	0.832976848655251	0.4010454086294997	0.8494247046319576	0.8234158893534899	0.7107258938244854	0.98812351543943	0.7107258938244854	0.023853837749306824	0.018691512366454468	1.0	0.9846153846153848	0.7777777777777778	1.0	0.875	0.5715664200707623	0.024012028894809027	0.3254251147810865	0.06466524943576821	0.05173575934008533	0.22354454808620136	0.8275972981666131	1.62971472740173	palimpsest
60	Liver-HCC	3109	3	0.8800000000000001	0.8069292393335639	var	43.0	2.0			0.75	0.8914116750091273	0.4852029136654541	0.921252209613959	0.9212903225806452	0.9214517876489708	0.9210526315789472	0.9214517876489708	0.014559765336849754	0.008441037149207175	1.0	0.9384615384615383	0.8888888888888888	0.9298245614035088	0.6153846153846154	0.5654838709677419	0.005733963749126825	0.3670041291361336	0.13716970276694224	0.04326878214026941	0.5296774193548387	0.6158064516129033	2.6480722347895296	tracksig
60	Liver-HCC	3109	3	0.8800000000000001	0.8069292393335639	var	43.0	2.0			0.75	0.8806075182593498	0.3226811581293256	0.8489673643427893	0.8519354838709677	0.8649972781709309	0.8329374505146476	0.8649972781709309	0.0142841052243021	0.00828224184173832	1.0	0.9384615384615383	0.8888888888888888	0.9298245614035088	0.6153846153846154	0.5654838709677419	0.02069229658663385	0.2910622833900596	0.10885115042488933	0.046899555512013184	0.5019354838709678	0.5948387096774194	2.25520826975505	tracksigfreq
61	Lung-AdenoCA	6174	2	0.74	0.8755862273291084	cst	72.0																										172800.0	pyclone
61	Lung-AdenoCA	6174	2	0.74	0.8755862273291084	cst	72.0	2.0			1.0	0.5231645538969325	0.017625440949568142	0.5121965285563809	0.5090702947845805	0.5432276657060519	0.4811653914067098	0.5432276657060519															467.0	sciclone
61	Lung-AdenoCA	6174	2	0.74	0.8755862273291084	cst	72.0	3.0			0.6666666666666666	0.9810684828742758	0.821314966021902	0.9639347522614592	0.9622610949141559	0.9805475504322768	0.9473219540906416	0.9805475504322768															1030.0	ccube
61	Lung-AdenoCA	6174	2	0.74	0.8755862273291084	cst	72.0	2.0			1.0	0.9883718398163788	0.2686961313051632	0.9704018341014292	0.9703595724003888	0.9708213256484152	0.9699823425544438	0.9708213256484152															3293.0	dpclust
61	Lung-AdenoCA	6174	2	0.74	0.8755862273291084	cst	72.0	3.0			0.6666666666666666	0.9863783608681568	0.8370620210601979	0.9669307721273576	0.9650145772594751	0.9859510086455332	0.9479105356091819	0.9859510086455332															2968.0	phylogicndt
61	Lung-AdenoCA	6174	2	0.74	0.8755862273291084	cst	72.0	2.0	5.235495556946262	0.9456893229543466	1.0	0.9935732082527626	0.8437336463831494	0.9675602744791392	0.9667962423064465	0.9751440922190202	0.9599764567392584	0.9751440922190202	0.011343153063799807	0.0034301993816435693	0.997175141242938	0.9692307692307692	0.7142857142857143	0.9830508474576272	0.7142857142857143	0.7785876255264008	0.00024748188074097405	0.0008986741925952614	0.0003245774810971319	0.00024748188074097405	1.0	1.0	25781.733860969547	clonesig
61	Lung-AdenoCA	6174	2	0.74	0.8755862273291084	cst	72.0												0.037958981626186654	0.037136337256829216	0.8333333333333333	0.9692307692307692	0.5714285714285714	1.0	0.8	0.7465176546809201	0.027892381335072658	0.027892381335072658	3.469446951953613e-18	0.027892381335072658	1.0	1.0	1.6426289081573502	deconstructsigs
61	Lung-AdenoCA	6174	2	0.74	0.8755862273291084	cst	72.0	2.0			1.0	0.9647718783769642	0.793197625063763	0.9494633010094088	0.9531908001295756	0.912463976945245	0.9864626250735729	0.912463976945245	0.03757383091716512	0.03774185930731607	0.8333333333333333	0.9692307692307692	0.5714285714285714	1.0	0.8	0.7465176546809201	0.026565139656147485	0.026591312268797632	1.2907899371044793e-05	0.026565139656147485	1.0	1.0	1.4625186920166	palimpsest
61	Lung-AdenoCA	6174	2	0.74	0.8755862273291084	cst	72.0	1.0			0.6666666666666666	0.7321324176604336	0.00374280634692736	0.5	0.5449180327868852	0.0	1.0	0.0	0.01139757600256967	0.00401333716812146	0.997175141242938	0.9692307692307692	0.7142857142857143	0.9830508474576272	0.7142857142857143	0.7790163934426229	0.0003186673228010584	0.0003186673228010584	0.0	0.0003186673228010584	1.0	1.0	21.8986782948176	tracksig
61	Lung-AdenoCA	6174	2	0.74	0.8755862273291084	cst	72.0	2.0			1.0	0.8221978049136685	0.6349662622971731	0.9096054674038676	0.9108196721311476	0.8989637305699482	0.9202472042377868	0.8989637305699482	0.01139137107767446	0.0037971759703538045	0.997175141242938	0.9692307692307692	0.7142857142857143	0.9830508474576272	0.7142857142857143	0.7790163934426229	0.00024341735765687206	0.0005852111456603468	0.00016902658863302995	0.00024341735765687206	1.0	1.0	5.75458090305328	tracksigfreq
62	Lung-SCC	4199	4	0.6699999999999999	0.6935430250904516	var	30.0	2.0			0.6	0.9096051867351792	0.3786109770474146	0.7423228117274017	0.7563705644201	0.5641158221302999	0.9205298013245032	0.5641158221302999															172800.0	pyclone
62	Lung-SCC	4199	4	0.6699999999999999	0.6935430250904516	var	30.0	2.0			0.6	0.4813391677103276	0.04186827244884962	0.50390479647347	0.5191712312455347	0.31023784901758017	0.6975717439293598	0.31023784901758017															1335.0	sciclone
62	Lung-SCC	4199	4	0.6699999999999999	0.6935430250904516	var	30.0	3.0			0.8	0.9283970360738156	0.34745640564608776	0.7457587130265654	0.7549416527744701	0.6292657704239917	0.8622516556291391	0.6292657704239917															1002.0	ccube
62	Lung-SCC	4199	4	0.6699999999999999	0.6935430250904516	var	30.0	2.0			0.6	0.8761189529330672	0.3893830112033849	0.7162613485644365	0.7363658013812813	0.4612202688728025	0.9713024282560706	0.4612202688728025															2430.0	dpclust
62	Lung-SCC	4199	4	0.6699999999999999	0.6935430250904516	var	30.0	3.0			0.8	0.9141533698499644	0.38606112935232295	0.7348097595942026	0.7516075256013337	0.5217166494312306	0.9479028697571744	0.5217166494312306															1675.0	phylogicndt
62	Lung-SCC	4199	4	0.6699999999999999	0.6935430250904516	var	30.0	3.0	519.8447708983658	2.979353059418732e-104	0.8	0.9225544824738818	0.3742215161656621	0.7879252644098518	0.7942367230292927	0.7078593588417788	0.8679911699779249	0.7078593588417788	0.01117746239081134	0.0037054676601823147	1.0	0.9846153846153848	0.75	1.0	0.8571428571428571	0.7018337699452251	0.0020689871753518663	0.6293014069876197	0.1894706197500299	0.010466902031824654	0.7220766849249821	0.7220766849249821	74439.93589830399	clonesig
62	Lung-SCC	4199	4	0.6699999999999999	0.6935430250904516	var	30.0												0.022016205798109697	0.01924764484470029	0.8571428571428572	0.9692307692307692	0.625	1.0	0.8333333333333334	0.6634913074541557	0.054185903041619736	0.730398472897317	0.1130449745181584	0.054185903041619736	0.0	0.5394141462252917	0.319646120071411	deconstructsigs
62	Lung-SCC	4199	4	0.6699999999999999	0.6935430250904516	var	30.0	2.0			0.6	0.8657824818238262	0.3290725869746122	0.6594184238821508	0.6856394379614194	0.3267838676318511	0.9920529801324504	0.3267838676318511	0.023087293618919112	0.019780910072990515	0.8571428571428572	0.9692307692307692	0.625	1.0	0.8333333333333334	0.6753989045010717	0.0342478371370224	0.7541119389251815	0.11876869435189008	0.03638636335303036	0.6611097880447726	0.6611097880447726	0.8764584064483639	palimpsest
62	Lung-SCC	4199	4	0.6699999999999999	0.6935430250904516	var	30.0	4.0			1.0	0.899174949452322	0.3155417489489323	0.7554304789593038	0.7539024390243902	0.7822038282462493	0.7286571296723581	0.7822038282462493	0.011793101648717712	0.00342088578719398	1.0	0.9846153846153848	0.75	1.0	0.8571428571428571	0.7085365853658536	0.011345984020590949	0.7169308032579191	0.14966646857507415	0.11751285899325414	0.2770731707317073	0.3078048780487805	1.17016654014587	tracksig
62	Lung-SCC	4199	4	0.6699999999999999	0.6935430250904516	var	30.0	3.0			0.8	0.7971080496504028	0.1776909567591128	0.6991602000046191	0.6931707317073171	0.7565359477124183	0.6417844522968198	0.7565359477124183	0.012387602843731013	0.004411851568569601	1.0	0.9846153846153848	0.75	1.0	0.8571428571428571	0.7085365853658536	0.0128521342008594	0.7015026793252364	0.13596926241182847	0.12054870504902605	0.2702439024390244	0.2992682926829268	1.1433944384257	tracksigfreq
63	Thy-AdenoCA	2214	4	0.64	1.0	cst	46.0	2.0			0.6	0.9398599640146812	0.4870840794613958	0.8539532304914429	0.8504968383017163	0.7789291882556131	0.9289772727272728	0.7789291882556131															38104.0	pyclone
63	Thy-AdenoCA	2214	4	0.64	1.0	cst	46.0	3.0			0.8	0.5107295128068698	0.001152384710626197	0.5082307858376511	0.5158084914182475	0.6727115716753023	0.34375	0.6727115716753023															137.0	sciclone
63	Thy-AdenoCA	2214	4	0.64	1.0	cst	46.0	3.0			0.8	0.9464172069012806	0.4753277256174486	0.8519341733396137	0.8486901535682023	0.7815198618307426	0.9223484848484848	0.7815198618307426															446.0	ccube
63	Thy-AdenoCA	2214	4	0.64	1.0	cst	46.0	3.0			0.8	0.9220652245009064	0.3710923655866672	0.7918408502119643	0.7976513098464318	0.9179620034542314	0.665719696969697	0.9179620034542314															1514.0	dpclust
63	Thy-AdenoCA	2214	4	0.64	1.0	cst	46.0	3.0			0.8	0.9491734417344172	0.469184538133423	0.8509921102213849	0.8504968383017163	0.8402417962003454	0.8617424242424242	0.8402417962003454															978.0	phylogicndt
63	Thy-AdenoCA	2214	4	0.64	1.0	cst	46.0	4.0	19.34591426667248	0.2951060684999186	1.0	0.9558807643448978	0.4592565362650519	0.8488013228136285	0.8459801264679313	0.7875647668393783	0.9100378787878788	0.7875647668393783	0.015893458822135567	0.012648106740054205	1.0	0.9846153846153848	0.8333333333333334	0.9833333333333332	0.7142857142857143	0.8387533875338753	0.005843836860173757	0.4271769576239921	0.09961596099514304	0.005843836860173757	0.9394760614272808	0.9394760614272808	395.6287775039673	clonesig
63	Thy-AdenoCA	2214	4	0.64	1.0	cst	46.0												0.026904161650168124	0.025846303162876432	0.8983333333333333	0.9692307692307692	0.6666666666666666	0.9833333333333332	0.6666666666666666	0.8116531165311653	0.003491690024263305	0.003491690024263305	0.0	0.003491690024263305	1.0	1.0	0.6016812324523929	deconstructsigs
63	Thy-AdenoCA	2214	4	0.64	1.0	cst	46.0	2.0			0.6	0.8880495098655463	0.4581765157437913	0.7839020058093892	0.7741644083107497	0.5725388601036271	0.9952651515151516	0.5725388601036271	0.027439581252140244	0.02542019508334543	0.8983333333333333	0.9846153846153848	0.6666666666666666	1.0	0.8	0.8116531165311653	0.004222397220957408	0.0069830584498091755	0.0012671513058632186	0.004222397220957408	1.0	1.0	0.856964111328125	palimpsest
63	Thy-AdenoCA	2214	4	0.64	1.0	cst	46.0	1.0			0.4	0.7393205482392999	0.0	0.5	0.4736363636363636	0.0	1.0	0.0	0.016211273716884418	0.013940996459723305	1.0	0.9846153846153848	0.8333333333333334	0.9833333333333332	0.7142857142857143	0.8431818181818181	0.0009244891931992072	0.0009244891931992072	0.0	0.0009244891931992072	1.0	1.0	32.6015222072601	tracksig
63	Thy-AdenoCA	2214	4	0.64	1.0	cst	46.0	1.0			0.4	0.6607377700836439	0.0	0.5	0.48	0.0	1.0	0.0	0.015947237493926018	0.013097774702978713	1.0	0.9846153846153848	0.8333333333333334	0.9833333333333332	0.7142857142857143	0.8431818181818181	0.0008166386929614465	0.0008166386929614465	0.0	0.0008166386929614465	1.0	1.0	17.65052318573	tracksigfreq
63	Thy-AdenoCA	2214	4	0.64	1.0	var	46.0	2.0			0.6	0.9398599640146812	0.4870840794613958	0.8539532304914429	0.8504968383017163	0.7789291882556131	0.9289772727272728	0.7789291882556131															38104.0	pyclone
63	Thy-AdenoCA	2214	4	0.64	1.0	var	46.0	3.0			0.8	0.5107295128068698	0.001152384710626197	0.5082307858376511	0.5158084914182475	0.6727115716753023	0.34375	0.6727115716753023															137.0	sciclone
63	Thy-AdenoCA	2214	4	0.64	1.0	var	46.0	3.0			0.8	0.9464172069012806	0.4753277256174486	0.8519341733396137	0.8486901535682023	0.7815198618307426	0.9223484848484848	0.7815198618307426															446.0	ccube
63	Thy-AdenoCA	2214	4	0.64	1.0	var	46.0	3.0			0.8	0.9220652245009064	0.3710923655866672	0.7918408502119643	0.7976513098464318	0.9179620034542314	0.665719696969697	0.9179620034542314															1514.0	dpclust
63	Thy-AdenoCA	2214	4	0.64	1.0	var	46.0	3.0			0.8	0.9491734417344172	0.469184538133423	0.8509921102213849	0.8504968383017163	0.8402417962003454	0.8617424242424242	0.8402417962003454															978.0	phylogicndt
63	Thy-AdenoCA	2214	4	0.64	1.0	var	46.0	3.0	543.5761810516342	6.780107337706738e-109	0.8	0.9426887516162792	0.5097927766553331	0.8674634950541686	0.8644986449864499	0.8031088082901554	0.9318181818181818	0.8031088082901554	0.014110817131352128	0.01628440971547039	1.0	1.0	0.8333333333333334	1.0	0.8333333333333334	0.8211382113821138	0.011646353994043679	0.6833119094790931	0.1205627624790038	0.018719249702595087	0.6341463414634146	0.6684733514001807	137.28808546066284	clonesig
63	Thy-AdenoCA	2214	4	0.64	1.0	var	46.0												0.014761338288923169	0.01674433140328746	1.0	1.0	0.8333333333333334	1.0	0.8333333333333334	0.8188798554652214	0.08873198971766316	0.26901987795364857	0.058627052883463225	0.1322933022545265	0.0	0.13459801264679316	0.926881551742554	deconstructsigs
63	Thy-AdenoCA	2214	4	0.64	1.0	var	46.0	2.0			0.6	0.8880495098655463	0.4581765157437913	0.7839020058093892	0.7741644083107497	0.5725388601036271	0.9952651515151516	0.5725388601036271	0.01458073646911039	0.017339279727020446	1.0	1.0	0.8333333333333334	1.0	0.8333333333333334	0.8170731707317073	0.029204373712366283	0.5159146888198713	0.10476199503768424	0.034902038322987106	0.6585365853658537	0.6585365853658537	0.846319675445557	palimpsest
63	Thy-AdenoCA	2214	4	0.64	1.0	var	46.0	3.0			0.8	0.9363673069256864	0.4654845869778004	0.8561140227873194	0.8527272727272728	0.7918825561312608	0.920345489443378	0.7918825561312608	0.015815537872935045	0.01777084745938072	1.0	0.9846153846153848	0.8333333333333334	0.9833333333333332	0.7142857142857143	0.8368181818181818	0.011827662891502607	0.6084417137817881	0.20108289316638528	0.1978334534590148	0.3054545454545455	0.3431818181818182	12.676362991333	tracksig
63	Thy-AdenoCA	2214	4	0.64	1.0	var	46.0	2.0			0.6	0.7698720129043795	0.3188632064824257	0.7904647435897436	0.7863636363636364	0.6879370629370629	0.8929924242424242	0.6879370629370629	0.015068160903124494	0.014418719913915337	1.0	1.0	0.8333333333333334	1.0	0.8333333333333334	0.8368181818181818	0.02600040597387809	0.5139817540219325	0.1759771859991322	0.20758317117702496	0.29818181818181816	0.3604545454545455	16.3290572166443	tracksigfreq
64	Lymph-CLL	5454	4	0.7199999999999999	0.9998784240426482	var	38.0																										172801.0	pyclone
64	Lymph-CLL	5454	4	0.7199999999999999	0.9998784240426482	var	38.0	2.0			0.6	0.5476224899095345	2.8461226486734522e-05	0.5015276933590196	0.4396773010634397	0.2494110718492344	0.7536443148688047	0.2494110718492344															560.0	sciclone
64	Lymph-CLL	5454	4	0.7199999999999999	0.9998784240426482	var	38.0	3.0			0.8	0.9361703226696032	0.3573229120237453	0.8162900445387646	0.8186651998533186	0.8259717314487632	0.8066083576287658	0.8259717314487632															389.0	ccube
64	Lymph-CLL	5454	4	0.7199999999999999	0.9998784240426482	var	38.0	3.0			0.8	0.8952011845020125	0.3073155946874295	0.7492960334057903	0.7951961862852952	0.9363957597173144	0.5621963070942663	0.9363957597173144															3341.0	dpclust
64	Lymph-CLL	5454	4	0.7199999999999999	0.9998784240426482	var	38.0	3.0			0.8	0.9507994132746608	0.35374273350142743	0.8126633288348151	0.7999633296663001	0.7608951707891637	0.8644314868804664	0.7608951707891637															4002.0	phylogicndt
64	Lymph-CLL	5454	4	0.7199999999999999	0.9998784240426482	var	38.0	3.0	206.97730517422318	8.085438548184012e-40	0.8	0.9373149203699866	0.37003808750011297	0.8228425140879169	0.8232489915658232	0.8244994110718492	0.8211856171039844	0.8244994110718492	0.015937322883096232	0.0011123403436700476	1.0	1.0	0.8	1.0	0.8	0.5995599559955995	0.0017789516910710066	0.313035761428875	0.09873091251451473	0.0037352856816396094	0.733956729006234	0.8162816281628162	572.7814483642577	clonesig
64	Lymph-CLL	5454	4	0.7199999999999999	0.9998784240426482	var	38.0												0.015893468932757955	0.0021533289386523	1.0	1.0	0.8	1.0	0.8	0.5443711037770443	0.03734025783207828	0.09628937548717896	0.020675311650632272	0.04426962945342838	0.6092775944261093	1.0	0.178406476974487	deconstructsigs
64	Lymph-CLL	5454	4	0.7199999999999999	0.9998784240426482	var	38.0	2.0			0.6	0.8654615227224822	0.30646275016504515	0.7108800612622637	0.6420975430876421	0.4305064782096584	0.9912536443148688	0.4305064782096584	0.015891973677550422	0.0024434034651273787	1.0	1.0	0.8	1.0	0.8	0.566006600660066	0.0064528969913574255	0.19009061897686208	0.03337650104887779	0.03326461834578398	0.5718738540520719	0.9924825815914924	0.988807916641235	palimpsest
64	Lymph-CLL	5454	4	0.7199999999999999	0.9998784240426482	var	38.0	5.0			0.8	0.9193109358499748	0.275729477706456	0.6488630512825937	0.7344444444444445	0.9808598351001178	0.31686626746506985	0.9808598351001178	0.01596175256252473	0.0018812667036800406	1.0	1.0	0.8	1.0	0.8	0.5927777777777777	0.001111326322217776	0.2386725928922909	0.059602070048374985	0.06467861881285486	0.3390740740740741	0.7464814814814815	1.42955345710119	tracksig
64	Lymph-CLL	5454	4	0.7199999999999999	0.9998784240426482	var	38.0	3.0			0.8	0.8428212278233032	0.1647050281279289	0.6789996176862501	0.735	0.9141489679928207	0.4438502673796792	0.9141489679928207	0.015960010176098004	0.0012554701696281699	1.0	1.0	0.8	1.0	0.8	0.5927777777777777	0.004186089127620529	0.18589502353211385	0.042391058689531205	0.06495745173012357	0.2822222222222222	0.905	1.42769842147827	tracksigfreq
65	CNS-GBM	2538	5	0.8400000000000001	0.8417550132815864	cst	34.0	2.0			0.5	0.988948015308695	0.7556668666711323	0.9532321819095614	0.9582348305752562	0.9394313967861556	0.967032967032967	0.9394313967861556															40603.0	pyclone
65	CNS-GBM	2538	5	0.8400000000000001	0.8417550132815864	cst	34.0	5.0			1.0	0.54463451350107	0.018417734285264026	0.4999603220278518	0.3191489361702128	0.9987639060568604	0.001156737998843262	0.9987639060568604															210.0	sciclone
65	CNS-GBM	2538	5	0.8400000000000001	0.8417550132815864	cst	34.0	2.0			0.5	0.9810863429595532	0.7482304249057427	0.9471310681381596	0.9535066981875492	0.9295426452410384	0.9647194910352804	0.9295426452410384															547.0	ccube
65	CNS-GBM	2538	5	0.8400000000000001	0.8417550132815864	cst	34.0	2.0			0.5	0.978191959707552	0.7532163327202097	0.9443811344468424	0.954688731284476	0.9159456118665018	0.9728166570271832	0.9159456118665018															1558.0	dpclust
65	CNS-GBM	2538	5	0.8400000000000001	0.8417550132815864	cst	34.0	2.0			0.5	0.9900440230063928	0.7573971214640575	0.9485282756489491	0.9558533701221916	0.9283065512978986	0.96875	0.9283065512978986															749.0	phylogicndt
65	CNS-GBM	2538	5	0.8400000000000001	0.8417550132815864	cst	34.0	2.0	7.279109816419804	0.02874424820866311	0.5	0.9812226696034032	0.7634040084890166	0.9526141349379916	0.9578408195429472	0.9381953028430159	0.967032967032967	0.9381953028430159	0.02546135923357733	0.004721715187218471	1.0	1.0	0.8	1.0	0.8	0.669424743892829	0.000698652617701967	0.002076030103774995	0.0006433140183200268	0.000698652617701967	1.0	1.0	16084.573266983032	clonesig
65	CNS-GBM	2538	5	0.8400000000000001	0.8417550132815864	cst	34.0												0.025008062268764945	0.007893119897158298	1.0	1.0	0.8	1.0	0.8	0.6658786446020488	0.0004704407641612507	0.0004704407641612507	0.0	0.0004704407641612507	1.0	1.0	0.08234810829162599	deconstructsigs
65	CNS-GBM	2538	5	0.8400000000000001	0.8417550132815864	cst	34.0	2.0			0.5	0.9375137441489856	0.6747835359131158	0.8943025291668842	0.929472025216706	0.7972805933250927	0.9913244650086755	0.7972805933250927	0.025012571153971246	0.00803303806314767	1.0	1.0	0.8	1.0	0.8	0.6631205673758865	0.0010257134828521863	0.0015928054626547226	0.00024876063068936266	0.0010257134828521863	1.0	1.0	0.577166557312012	palimpsest
65	CNS-GBM	2538	5	0.8400000000000001	0.8417550132815864	cst	34.0	2.0			0.5	0.7620942707332933	0.20026983272741475	0.7947692977948405	0.7228	0.9987639060568604	0.5907746895328209	0.9987639060568604	0.02549051637699751	0.004617883912078337	1.0	1.0	0.8	1.0	0.8	0.6736	0.0006206133830695126	0.003323066144578779	0.0013239260639346046	0.0006206133830695126	1.0	1.0	23.8503658771515	tracksig
65	CNS-GBM	2538	5	0.8400000000000001	0.8417550132815864	cst	34.0	2.0			0.5	0.8771005103451537	0.3835079159452049	0.8573045600652466	0.828	0.9339378238341968	0.7806712962962963	0.9339378238341968	0.02543849917139501	0.004577313754385936	1.0	1.0	0.8	1.0	0.8	0.6736	0.000953279886165892	0.0012039744133414132	0.0001228147345776636	0.0012039744133414132	1.0	1.0	13.6881353855133	tracksigfreq
65	CNS-GBM	2538	5	0.8400000000000001	0.8417550132815864	var	34.0	2.0			0.5	0.988948015308695	0.7556668666711323	0.9532321819095614	0.9582348305752562	0.9394313967861556	0.967032967032967	0.9394313967861556															40603.0	pyclone
65	CNS-GBM	2538	5	0.8400000000000001	0.8417550132815864	var	34.0	5.0			1.0	0.54463451350107	0.018417734285264026	0.4999603220278518	0.3191489361702128	0.9987639060568604	0.001156737998843262	0.9987639060568604															210.0	sciclone
65	CNS-GBM	2538	5	0.8400000000000001	0.8417550132815864	var	34.0	2.0			0.5	0.9810863429595532	0.7482304249057427	0.9471310681381596	0.9535066981875492	0.9295426452410384	0.9647194910352804	0.9295426452410384															547.0	ccube
65	CNS-GBM	2538	5	0.8400000000000001	0.8417550132815864	var	34.0	2.0			0.5	0.978191959707552	0.7532163327202097	0.9443811344468424	0.954688731284476	0.9159456118665018	0.9728166570271832	0.9159456118665018															1558.0	dpclust
65	CNS-GBM	2538	5	0.8400000000000001	0.8417550132815864	var	34.0	2.0			0.5	0.9900440230063928	0.7573971214640575	0.9485282756489491	0.9558533701221916	0.9283065512978986	0.96875	0.9283065512978986															749.0	phylogicndt
65	CNS-GBM	2538	5	0.8400000000000001	0.8417550132815864	var	34.0	2.0	170.16954051675202	1.3909598734019624e-37	0.5	0.9805283475891808	0.7590826067832389	0.9511285344672894	0.9562647754137116	0.9369592088998764	0.9652978600347022	0.9369592088998764	0.015285839863021178	0.002959435862106843	1.0	1.0	0.8	1.0	0.8	0.7293144208037825	3.075196661161961e-05	0.243768864462292	0.03298676099820486	0.00023941198111643305	0.9365642237982664	0.9554767533490938	5703.355175018311	clonesig
65	CNS-GBM	2538	5	0.8400000000000001	0.8417550132815864	var	34.0												0.015057774459795491	0.0015990433535899072	1.0	1.0	0.8	1.0	0.8	0.7234042553191491	0.015368665012617466	0.1911247921242296	0.03234695048658446	0.015368665012617466	0.6812450748620962	0.9810874704491724	0.0726790428161621	deconstructsigs
65	CNS-GBM	2538	5	0.8400000000000001	0.8417550132815864	var	34.0	2.0			0.5	0.9375137441489856	0.6747835359131158	0.8943025291668842	0.929472025216706	0.7972805933250927	0.9913244650086755	0.7972805933250927	0.016658903789801643	0.00642180943320955	1.0	0.9846153846153848	0.6	1.0	0.75	0.7281323877068558	0.0005243546154783951	0.2724210127474124	0.03680195699934197	0.0005243546154783951	0.9105594956658788	0.9286840031520882	0.5804219245910639	palimpsest
65	CNS-GBM	2538	5	0.8400000000000001	0.8417550132815864	var	34.0	3.0			0.6666666666666666	0.9098351639140048	0.6259958628232799	0.9307323217002104	0.9124	0.9826946847960444	0.8787699586043761	0.9826946847960444	0.0158953241475911	0.00582118069947108	1.0	1.0	0.8	1.0	0.8	0.7348	3.343668549815604e-06	0.3002774765873455	0.07004033216806692	0.0342307045092114	0.6708	0.6772	13.7404658794403	tracksig
65	CNS-GBM	2538	5	0.8400000000000001	0.8417550132815864	var	34.0	2.0			0.5	0.9055109528131722	0.4878255783923759	0.8754897570175063	0.8740000000000001	0.8793774319066148	0.871602082128398	0.8793774319066148	0.01644926466611929	0.007155948895077298	1.0	1.0	0.8	1.0	0.8	0.7348	0.00036340274867596717	0.27611481775738955	0.060904261776217584	0.009489543012030088	0.5608	0.784	11.0772778987885	tracksigfreq
66	CNS-Oligo	4717	3	0.46	0.874327602990733	cst	81.0	2.0			0.75	0.9000023622325865	0.4617745687174805	0.8418601743043724	0.8210727157091372	0.7238644556596971	0.9598558929490478	0.7238644556596971															172800.0	pyclone
66	CNS-Oligo	4717	3	0.46	0.874327602990733	cst	81.0	2.0			0.75	0.458628365973849	0.02632481311082888	0.5096382443994135	0.4865380538477846	0.3785147801009373	0.6407617086978898	0.3785147801009373															471.0	sciclone
66	CNS-Oligo	4717	3	0.46	0.874327602990733	cst	81.0	3.0			1.0	0.975722798723251	0.4806429059245825	0.8564446308843126	0.858808564765741	0.8698630136986302	0.8430262480699948	0.8698630136986302															1079.0	ccube
66	CNS-Oligo	4717	3	0.46	0.874327602990733	cst	81.0	3.0			1.0	0.950717108912386	0.4951549367645486	0.8650852653174967	0.862624549501802	0.8511175198269647	0.8790530108080288	0.8511175198269647															2596.0	dpclust
66	CNS-Oligo	4717	3	0.46	0.874327602990733	cst	81.0	3.0			1.0	0.9696032765222068	0.4883571019875129	0.8647668402443087	0.8610816542948038	0.8439077144917088	0.8856259659969088	0.8439077144917088															1930.0	phylogicndt
66	CNS-Oligo	4717	3	0.46	0.874327602990733	cst	81.0	3.0	8.581605653293082	0.8664856056043924	1.0	0.8719859001856827	0.3930994458831335	0.8010659602566438	0.7689209243163028	0.6186012977649603	0.9835306227483274	0.6186012977649603	0.010460080186358349	0.01267514867176796	1.0	0.9846153846153848	0.7142857142857143	1.0	0.8333333333333334	0.7392410430358278	0.0005106930546645573	0.0723378440687289	0.0288169396621029	0.0005106930546645573	0.7841848632605469	1.0	33842.638884067535	clonesig
66	CNS-Oligo	4717	3	0.46	0.874327602990733	cst	81.0												0.014419886178087971	0.019958309219609758	0.9166666666666669	0.9846153846153848	0.7142857142857143	1.0	0.8333333333333334	0.7394530421878313	0.0010244984308077634	0.0010244984308077634	2.168404344971009e-19	0.0010244984308077634	1.0	1.0	0.8468458652496341	deconstructsigs
66	CNS-Oligo	4717	3	0.46	0.874327602990733	cst	81.0	2.0			0.75	0.880258379265386	0.4614835968420778	0.7911763188878719	0.7562009751960992	0.5926459985580389	0.9897066392177046	0.5926459985580389	0.019976039840249062	0.01423245111310078	0.9166666666666669	0.9846153846153848	0.7142857142857143	1.0	0.8333333333333334	0.7383930464278143	0.0009065498257021519	0.0012876470792864134	0.00018210002519267424	0.0012876470792864134	1.0	1.0	1.1062016487121598	palimpsest
66	CNS-Oligo	4717	3	0.46	0.874327602990733	cst	81.0	1.0			0.5	0.7538439033192739	0.0	0.5	0.4097872340425532	0.0	1.0	0.0	0.010276502539584679	0.013669008664728671	1.0	0.9846153846153848	0.7142857142857143	1.0	0.8333333333333334	0.7425531914893617	0.0004921773482170488	0.0004921773482170488	0.0	0.0004921773482170488	1.0	1.0	5.46285069783529	tracksig
66	CNS-Oligo	4717	3	0.46	0.874327602990733	cst	81.0	2.0			0.75	0.6510802338451384	0.3516279595305483	0.8036392089307691	0.7853191489361702	0.6978599927457381	0.9094184251158004	0.6978599927457381	0.01036685886051841	0.012873676479492802	1.0	0.9846153846153848	0.7142857142857143	1.0	0.8333333333333334	0.7425531914893617	0.000309180814778931	0.0008239285672712037	0.00025450333696599195	0.0008239285672712037	1.0	1.0	2.95661318699519	tracksigfreq
66	CNS-Oligo	4717	3	0.46	0.874327602990733	var	81.0	2.0			0.75	0.9000023622325865	0.4617745687174805	0.8418601743043724	0.8210727157091372	0.7238644556596971	0.9598558929490478	0.7238644556596971															172800.0	pyclone
66	CNS-Oligo	4717	3	0.46	0.874327602990733	var	81.0	2.0			0.75	0.458628365973849	0.02632481311082888	0.5096382443994135	0.4865380538477846	0.3785147801009373	0.6407617086978898	0.3785147801009373															471.0	sciclone
66	CNS-Oligo	4717	3	0.46	0.874327602990733	var	81.0	3.0			1.0	0.975722798723251	0.4806429059245825	0.8564446308843126	0.858808564765741	0.8698630136986302	0.8430262480699948	0.8698630136986302															1079.0	ccube
66	CNS-Oligo	4717	3	0.46	0.874327602990733	var	81.0	3.0			1.0	0.950717108912386	0.4951549367645486	0.8650852653174967	0.862624549501802	0.8511175198269647	0.8790530108080288	0.8511175198269647															2596.0	dpclust
66	CNS-Oligo	4717	3	0.46	0.874327602990733	var	81.0	3.0			1.0	0.9696032765222068	0.4883571019875129	0.8647668402443087	0.8610816542948038	0.8439077144917088	0.8856259659969088	0.8439077144917088															1930.0	phylogicndt
66	CNS-Oligo	4717	3	0.46	0.874327602990733	var	81.0	3.0	480.8555785206263	1.537792071552502e-93	1.0	0.9425181638345586	0.4902766153788578	0.8653786854702942	0.8687725249099003	0.8846431146359048	0.8461142563046835	0.8846431146359048	0.013027890172083374	0.006889380209713583	1.0	1.0	0.8571428571428571	1.0	0.8571428571428571	0.7129531481874073	0.0012306087493831885	0.5444295444982981	0.14973134423003667	0.0036757058671860188	0.7829128683485266	0.7829128683485266	19741.16986608505	clonesig
66	CNS-Oligo	4717	3	0.46	0.874327602990733	var	81.0												0.013154757612957507	0.009161579820438692	1.0	1.0	0.8571428571428571	1.0	0.8571428571428571	0.6796692813228747	0.07813321986863507	0.12523882073172188	0.02272736921532338	0.12336092692578647	0.0	0.4119143523425906	0.6826181411743161	deconstructsigs
66	CNS-Oligo	4717	3	0.46	0.874327602990733	var	81.0	2.0			0.75	0.880258379265386	0.4614835968420778	0.7911763188878719	0.7562009751960992	0.5926459985580389	0.9897066392177046	0.5926459985580389	0.016166326599575828	0.017620325571881524	1.0	1.0	0.8571428571428571	1.0	0.8571428571428571	0.6889972440110239	0.014924260073362115	0.4237174971714581	0.07328662676624169	0.030044242789838194	0.6866652533389866	0.6866652533389866	1.1109223365783705	palimpsest
66	CNS-Oligo	4717	3	0.46	0.874327602990733	var	81.0	4.0			0.75	0.8914093942788452	0.4412914796683836	0.8216711175797216	0.8438297872340426	0.9444844989185291	0.6988577362409139	0.9444844989185291	0.01343544861503696	0.005841962002136396	1.0	1.0	0.8571428571428571	1.0	0.8571428571428571	0.7119148936170213	0.001080059402799205	0.33576112003458203	0.12409464347733	0.14403739877895005	0.2782978723404255	0.4276595744680851	1.9697710673014297	tracksig
66	CNS-Oligo	4717	3	0.46	0.874327602990733	var	81.0	2.0			0.75	0.6536017180127771	0.2849580229181395	0.8080447822797385	0.8117021276595745	0.8291621327529923	0.7869274318064848	0.8291621327529923	0.01297667182719385	0.00764123930478188	1.0	1.0	0.8571428571428571	1.0	0.8571428571428571	0.7119148936170213	0.010411727734389477	0.2629161715685264	0.09981338496505827	0.07622719285750346	0.3440425531914893	0.5095744680851064	2.2050476710001603	tracksigfreq
68	Panc-Endocrine	1893	4	0.5300000000000001	0.9519375106344048	cst	73.0	2.0			0.6	0.96099232983422	0.7034402401793391	0.9444605717399168	0.9440042260961437	0.9146722164412072	0.9742489270386266	0.9146722164412072															16857.0	pyclone
68	Panc-Endocrine	1893	4	0.5300000000000001	0.9519375106344048	cst	73.0	2.0			0.6	0.5117492272828614	0.007637451904084914	0.5204035719230237	0.5203380876914949	0.5161290322580645	0.5246781115879828	0.5161290322580645															124.0	sciclone
68	Panc-Endocrine	1893	4	0.5300000000000001	0.9519375106344048	cst	73.0	3.0			0.8	0.9627973312204312	0.7220075172738943	0.9475175626247696	0.9471737982039092	0.9250780437044746	0.9699570815450644	0.9250780437044746															325.0	ccube
68	Panc-Endocrine	1893	4	0.5300000000000001	0.9519375106344048	cst	73.0	3.0			0.8	0.9498803915548376	0.7193528916744506	0.9459243098882156	0.9455890121500264	0.9240374609781478	0.9678111587982832	0.9240374609781478															1160.0	dpclust
68	Panc-Endocrine	1893	4	0.5300000000000001	0.9519375106344048	cst	73.0	5.0			0.8	0.9707606973058636	0.7128950440020635	0.9452259359662012	0.9450607501320656	0.9344432882414152	0.9560085836909872	0.9344432882414152															612.0	phylogicndt
68	Panc-Endocrine	1893	4	0.5300000000000001	0.9519375106344048	cst	73.0	3.0	6.750145063499076	0.9012183846721792	0.8	0.962192223905072	0.7223175642830458	0.9459404992117472	0.9455890121500264	0.922996878251821	0.9688841201716738	0.922996878251821	0.022757636132099492	0.007839130814166458	1.0	1.0	0.8	1.0	0.8	0.7934495509772848	0.002356166636247603	0.022868177367470155	0.0054951036001940345	0.002356166636247603	1.0	1.0	184.92007446289062	clonesig
68	Panc-Endocrine	1893	4	0.5300000000000001	0.9519375106344048	cst	73.0												0.02227860337180677	0.011170825721102484	1.0	1.0	0.8	1.0	0.8	0.7945060750132066	0.0015298568380869293	0.0015298568380869293	0.0	0.0015298568380869293	1.0	1.0	0.38428378105163596	deconstructsigs
68	Panc-Endocrine	1893	4	0.5300000000000001	0.9519375106344048	cst	73.0	2.0			0.6	0.9107929736732464	0.6709786962683298	0.9145588911764836	0.9133650290544107	0.8366285119667014	0.992489270386266	0.8366285119667014	0.02226596957947404	0.010509627938136364	1.0	1.0	0.8	1.0	0.8	0.7960908610670893	0.0014480445234149595	0.0015288742653004614	3.999858570010703e-05	0.0014480445234149595	1.0	1.0	0.71839714050293	palimpsest
68	Panc-Endocrine	1893	4	0.5300000000000001	0.9519375106344048	cst	73.0	1.0			0.4	0.6716103575476062	0.0	0.5	0.4661111111111111	0.0	1.0	0.0	0.02274230120545471	0.0086170095020336	1.0	1.0	0.8	1.0	0.8	0.7894444444444444	0.0010146859212145642	0.0010146859212145642	0.0	0.0010146859212145642	1.0	1.0	16.420553445816	tracksig
68	Panc-Endocrine	1893	4	0.5300000000000001	0.9519375106344048	cst	73.0	1.0			0.4	0.6218360941271044	0.0	0.5	0.5177777777777778	0.0	1.0	0.0	0.02292928919488243	0.007274886963369235	1.0	1.0	0.8	1.0	0.8	0.7894444444444444	0.0006541778839516121	0.0006541778839516121	0.0	0.0006541778839516121	1.0	1.0	9.529835462570189	tracksigfreq
68	Panc-Endocrine	1893	4	0.5300000000000001	0.9519375106344048	var	73.0	2.0			0.6	0.96099232983422	0.7034402401793391	0.9444605717399168	0.9440042260961437	0.9146722164412072	0.9742489270386266	0.9146722164412072															16857.0	pyclone
68	Panc-Endocrine	1893	4	0.5300000000000001	0.9519375106344048	var	73.0	2.0			0.6	0.5117492272828614	0.007637451904084914	0.5204035719230237	0.5203380876914949	0.5161290322580645	0.5246781115879828	0.5161290322580645															124.0	sciclone
68	Panc-Endocrine	1893	4	0.5300000000000001	0.9519375106344048	var	73.0	3.0			0.8	0.9627973312204312	0.7220075172738943	0.9475175626247696	0.9471737982039092	0.9250780437044746	0.9699570815450644	0.9250780437044746															325.0	ccube
68	Panc-Endocrine	1893	4	0.5300000000000001	0.9519375106344048	var	73.0	3.0			0.8	0.9498803915548376	0.7193528916744506	0.9459243098882156	0.9455890121500264	0.9240374609781478	0.9678111587982832	0.9240374609781478															1160.0	dpclust
68	Panc-Endocrine	1893	4	0.5300000000000001	0.9519375106344048	var	73.0	5.0			0.8	0.9707606973058636	0.7128950440020635	0.9452259359662012	0.9450607501320656	0.9344432882414152	0.9560085836909872	0.9344432882414152															612.0	phylogicndt
68	Panc-Endocrine	1893	4	0.5300000000000001	0.9519375106344048	var	73.0	3.0	120.79464349842236	9.178294521093287e-20	0.8	0.9633086235814258	0.7169862384404003	0.945436397172116	0.9450607501320656	0.9209157127991676	0.9699570815450644	0.9209157127991676	0.022017373758904918	0.004271755218728719	1.0	1.0	0.8	1.0	0.8	0.7533016376122557	0.0018134660795473547	0.3467075311217697	0.05163766298731347	0.0067070504057729075	0.8890649762282092	0.9181193872160592	193.3023624420166	clonesig
68	Panc-Endocrine	1893	4	0.5300000000000001	0.9519375106344048	var	73.0												0.022662109926835268	0.004938224484731523	1.0	1.0	0.8	1.0	0.8	0.7691494981510829	0.012141423957911734	0.20288153232829	0.043657472407292085	0.05490906726881206	0.4923402007395668	0.9852086634970946	0.297623157501221	deconstructsigs
68	Panc-Endocrine	1893	4	0.5300000000000001	0.9519375106344048	var	73.0	2.0			0.6	0.9107929736732464	0.6709786962683298	0.9145588911764836	0.9133650290544107	0.8366285119667014	0.992489270386266	0.8366285119667014	0.0244505583223681	0.01017062062847524	1.0	1.0	0.8	1.0	0.8	0.751716851558373	0.0013180410506447027	0.3922203880105776	0.04986863448006227	0.04569980210918345	0.8383518225039621	0.9038563127311148	0.712608098983765	palimpsest
68	Panc-Endocrine	1893	4	0.5300000000000001	0.9519375106344048	var	73.0	2.0			0.6	0.8895257663448272	0.6061944930791016	0.8619714763748033	0.8527777777777777	0.7263267429760666	0.99761620977354	0.7263267429760666	0.022296782060769783	0.0048562412380690105	1.0	0.9846153846153848	0.8	0.9836065573770492	0.6666666666666666	0.7583333333333333	0.0010790022041947678	0.26975017382723354	0.07047013101352448	0.05091749916222299	0.4133333333333333	0.5005555555555555	14.7020320892334	tracksig
68	Panc-Endocrine	1893	4	0.5300000000000001	0.9519375106344048	var	73.0	2.0			0.6	0.7284341626298805	0.5296377576454264	0.886290817032891	0.8877777777777778	0.8444700460829493	0.9281115879828328	0.8444700460829493	0.022285539663682914	0.006460109611153632	1.0	1.0	0.8	1.0	0.8	0.7583333333333333	0.0015288213049929884	0.27680070142976193	0.06303007676269318	0.05579470840875311	0.4511111111111111	0.7227777777777777	12.140315055847195	tracksigfreq
69	Bone-Osteosarc	1795	4	0.29999999999999993	0.9991075440382168	cst	54.0	2.0			0.6	0.9571864466641166	0.3381381739280417	0.8027296751047158	0.8050139275766016	0.7901907356948229	0.8152686145146089	0.7901907356948229															15512.0	pyclone
69	Bone-Osteosarc	1795	4	0.29999999999999993	0.9991075440382168	cst	54.0	2.0			0.6	0.36358384891289103	0.00020780117752219543	0.5295560714661762	0.5359331476323119	0.494550408719346	0.5645617342130066	0.494550408719346															62.0	sciclone
69	Bone-Osteosarc	1795	4	0.29999999999999993	0.9991075440382168	cst	54.0	2.0			0.6	0.9050802191464832	0.2724524642322064	0.8113843040471305	0.807799442896936	0.8310626702997275	0.7917059377945335	0.8310626702997275															17.0	ccube
69	Bone-Osteosarc	1795	4	0.29999999999999993	0.9991075440382168	cst	54.0	2.0			0.6	0.7994357559866774	0.2771094635991944	0.673817436123959	0.7298050139275766	0.36648501362397823	0.9811498586239396	0.36648501362397823															1162.0	dpclust
69	Bone-Osteosarc	1795	4	0.29999999999999993	0.9991075440382168	cst	54.0	2.0			0.6	0.9324623955431754	0.30546586433470896	0.7809088387645197	0.7983286908077994	0.6852861035422343	0.8765315739868049	0.6852861035422343															521.0	phylogicndt
69	Bone-Osteosarc	1795	4	0.29999999999999993	0.9991075440382168	cst	54.0	2.0	6.606915141986972	0.3889782421036285	0.6	0.9274703701250804	0.302134869470623	0.8040317216548062	0.8100278551532033	0.771117166212534	0.8369462770970783	0.771117166212534	0.02010367093187864	0.006737404156414683	1.0	0.9846153846153848	0.7777777777777778	1.0	0.875	0.5454038997214484	0.0016353927485796005	0.010350985109237154	0.004289302098007428	0.0016353927485796005	1.0	1.0	131.0697960853577	clonesig
69	Bone-Osteosarc	1795	4	0.29999999999999993	0.9991075440382168	cst	54.0												0.02676345312524129	0.022286747006566326	0.9375	0.9846153846153848	0.7777777777777778	1.0	0.875	0.4651810584958218	0.011193179447285595	0.011193179447285595	1.7347234759768067e-18	0.011193179447285595	1.0	1.0	0.7499623298645021	deconstructsigs
69	Bone-Osteosarc	1795	4	0.29999999999999993	0.9991075440382168	cst	54.0	2.0			0.6	0.769159731950871	0.1859681907126508	0.5889757490619872	0.6635097493036212	0.17983651226158034	0.998114985862394	0.17983651226158034	0.02670247787458182	0.022004521707586558	0.9375	0.9846153846153848	0.7777777777777778	1.0	0.875	0.5025069637883008	0.010309703666684822	0.036141706567529464	0.006789391358383078	0.010309703666684822	1.0	1.0	0.660391330718994	palimpsest
69	Bone-Osteosarc	1795	4	0.29999999999999993	0.9991075440382168	cst	54.0	1.0			0.4	0.7223076791463559	0.0	0.5	0.57	0.0	1.0	0.0	0.0208804449965191	0.008678294459537893	1.0	0.9846153846153848	0.7777777777777778	1.0	0.875	0.5717647058823531	0.0014988992067498375	0.0014988992067498375	0.0	0.0014988992067498375	1.0	1.0	15.994170665741	tracksig
69	Bone-Osteosarc	1795	4	0.29999999999999993	0.9991075440382168	cst	54.0	1.0			0.4	0.5075656994549822	0.001740307589255281	0.5	0.6170588235294118	0.0	1.0	0.0	0.020270070204477915	0.006534690234207814	1.0	1.0	0.8888888888888888	1.0	0.8888888888888888	0.5717647058823531	0.0008175811003242608	0.0008175811003242608	0.0	0.0008175811003242608	1.0	1.0	7.02382564544678	tracksigfreq
69	Bone-Osteosarc	1795	4	0.29999999999999993	0.9991075440382168	var	54.0	2.0			0.6	0.9571864466641166	0.3381381739280417	0.8027296751047158	0.8050139275766016	0.7901907356948229	0.8152686145146089	0.7901907356948229															15512.0	pyclone
69	Bone-Osteosarc	1795	4	0.29999999999999993	0.9991075440382168	var	54.0	2.0			0.6	0.36358384891289103	0.00020780117752219543	0.5295560714661762	0.5359331476323119	0.494550408719346	0.5645617342130066	0.494550408719346															62.0	sciclone
69	Bone-Osteosarc	1795	4	0.29999999999999993	0.9991075440382168	var	54.0	2.0			0.6	0.9050802191464832	0.2724524642322064	0.8113843040471305	0.807799442896936	0.8310626702997275	0.7917059377945335	0.8310626702997275															17.0	ccube
69	Bone-Osteosarc	1795	4	0.29999999999999993	0.9991075440382168	var	54.0	2.0			0.6	0.7994357559866774	0.2771094635991944	0.673817436123959	0.7298050139275766	0.36648501362397823	0.9811498586239396	0.36648501362397823															1162.0	dpclust
69	Bone-Osteosarc	1795	4	0.29999999999999993	0.9991075440382168	var	54.0	2.0			0.6	0.9324623955431754	0.30546586433470896	0.7809088387645197	0.7983286908077994	0.6852861035422343	0.8765315739868049	0.6852861035422343															521.0	phylogicndt
69	Bone-Osteosarc	1795	4	0.29999999999999993	0.9991075440382168	var	54.0	2.0	39.135599915953215	8.919330327449531e-07	0.6	0.9285171082550854	0.3010396155197848	0.8011483434218398	0.8083565459610028	0.7615803814713896	0.8407163053722903	0.7615803814713896	0.02170897327525333	0.006885062636477961	1.0	1.0	0.8888888888888888	1.0	0.8888888888888888	0.5604456824512535	0.0063661808759861716	0.32385733137816386	0.05269519014667507	0.06621603262777752	0.4969359331476323	0.8456824512534818	173.2032778263092	clonesig
69	Bone-Osteosarc	1795	4	0.29999999999999993	0.9991075440382168	var	54.0												0.02149296091794026	0.008567042207758009	1.0	1.0	0.8888888888888888	1.0	0.8888888888888888	0.5615598885793872	0.02149079791956909	0.18325690571128012	0.04878565562097887	0.02149079791956909	0.7894150417827298	0.7894150417827298	0.7121398448944091	deconstructsigs
69	Bone-Osteosarc	1795	4	0.29999999999999993	0.9991075440382168	var	54.0	2.0			0.6	0.769159731950871	0.1859681907126508	0.5889757490619872	0.6635097493036212	0.17983651226158034	0.998114985862394	0.17983651226158034	0.021568805959358717	0.009021146986704491	1.0	1.0	0.8888888888888888	1.0	0.8888888888888888	0.5604456824512535	0.016208664628437286	0.222409115636416	0.054488573987216515	0.016208664628437286	0.7910863509749304	0.7910863509749304	0.648139715194702	palimpsest
69	Bone-Osteosarc	1795	4	0.29999999999999993	0.9991075440382168	var	54.0	2.0			0.6	0.9368110040932228	0.2891167664162601	0.7939976480188159	0.8005882352941176	0.7469220246238031	0.8410732714138287	0.7469220246238031	0.021709234002913844	0.006913211773635367	1.0	1.0	0.8888888888888888	1.0	0.8888888888888888	0.5682352941176471	0.004436066922254178	0.27121344403473235	0.06442746050008208	0.060624437950782324	0.4658823529411765	0.8458823529411764	14.521178722381599	tracksig
69	Bone-Osteosarc	1795	4	0.29999999999999993	0.9991075440382168	var	54.0	1.0			0.4	0.5071822284486346	0.0016265521989488824	0.5	0.6158823529411764	0.0	1.0	0.0	0.0216588366927598	0.008012709249368425	1.0	1.0	0.8888888888888888	1.0	0.8888888888888888	0.5682352941176471	0.01741493682192774	0.19436232184377372	0.05361780261225721	0.01741493682192774	0.7894117647058824	0.7894117647058824	6.71650624275208	tracksigfreq
70	Liver-HCC	1996	5	0.7400000000000002	0.908073121558307	cst	63.0	6.0			0.8333333333333334	0.9343818123520128	0.4591528909596872	0.9261410037492108	0.9228456913827656	0.9171554252199412	0.935126582278481	0.9171554252199412															22592.0	pyclone
70	Liver-HCC	1996	5	0.7400000000000002	0.908073121558307	cst	63.0	4.0			0.8333333333333334	0.6454741727834076	0.017297282768239292	0.4965825568877835	0.5991983967935872	0.7763929618768328	0.2167721518987341	0.7763929618768328															91.0	sciclone
70	Liver-HCC	1996	5	0.7400000000000002	0.908073121558307	cst	63.0	4.0			0.8333333333333334	0.9486393694003172	0.4663284323309058	0.9175335944170162	0.9238476953907816	0.9347507331378299	0.9003164556962026	0.9347507331378299															305.0	ccube
70	Liver-HCC	1996	5	0.7400000000000002	0.908073121558307	cst	63.0	4.0			0.8333333333333334	0.9570617359964532	0.5028585887115137	0.9263706893351646	0.93186372745491	0.9413489736070382	0.9113924050632912	0.9413489736070382															1358.0	dpclust
70	Liver-HCC	1996	5	0.7400000000000002	0.908073121558307	cst	63.0	4.0			0.8333333333333334	0.9425901803607214	0.4593270125941935	0.9235541408367052	0.9268537074148296	0.9325513196480938	0.9145569620253164	0.9325513196480938															906.0	phylogicndt
70	Liver-HCC	1996	5	0.7400000000000002	0.908073121558307	cst	63.0	2.0	24.03278903549653	0.008189381700100069	0.5	0.9068773671028868	0.4600672167023636	0.914143991981885	0.8907815631262525	0.8504398826979472	0.9778481012658228	0.8504398826979472	0.018907534728740304	0.011609900206050742	0.962962962962963	0.9076923076923076	0.75	0.9259259259259259	0.6428571428571429	0.4719438877755511	0.003636611922442578	0.010335306958679236	0.003296853331195437	0.003636611922442578	1.0	1.0	302.42246174812317	clonesig
70	Liver-HCC	1996	5	0.7400000000000002	0.908073121558307	cst	63.0												0.03855911407438739	0.03475799604804896	0.6708754208754211	0.8769230769230769	0.3333333333333333	0.9814814814814816	0.6666666666666666	0.33917835671342683	0.016857912693272636	0.016857912693272636	0.0	0.016857912693272636	1.0	1.0	3.49371075630188	deconstructsigs
70	Liver-HCC	1996	5	0.7400000000000002	0.908073121558307	cst	63.0	2.0			0.5	0.9080058829284848	0.4680348660651747	0.9175405545862876	0.8907815631262525	0.8445747800586508	0.990506329113924	0.8445747800586508	0.051064355659135724	0.05037256079737567	0.7634680134680135	0.8923076923076924	0.4166666666666667	0.9814814814814816	0.7142857142857143	0.4524048096192385	0.00790887835922649	0.03094979921407048	0.011371443141970495	0.03094979921407048	1.0	1.0	1.20817899703979	palimpsest
70	Liver-HCC	1996	5	0.7400000000000002	0.908073121558307	cst	63.0	1.0			0.3333333333333333	0.6963928408100144	0.0	0.5	0.2826315789473684	0.0	1.0	0.0	0.0194339683350106	0.011371616408653848	0.962962962962963	0.9076923076923076	0.75	0.9259259259259259	0.6428571428571429	0.4673684210526316	0.001987177601808998	0.001987177601808998	0.0	0.001987177601808998	1.0	1.0	43.031790494918795	tracksig
70	Liver-HCC	1996	5	0.7400000000000002	0.908073121558307	cst	63.0	1.0			0.3333333333333333	0.7055187480190215	0.0	0.5	0.33263157894736844	0.0	1.0	0.0	0.01902553694328153	0.01012880898176608	0.9612794612794612	0.9230769230769232	0.75	0.9444444444444444	0.6923076923076923	0.4673684210526316	0.001541759766536588	0.001541759766536588	0.0	0.001541759766536588	1.0	1.0	22.5576610565186	tracksigfreq
70	Liver-HCC	1996	5	0.7400000000000002	0.908073121558307	var	63.0	6.0			0.8333333333333334	0.9343818123520128	0.4591528909596872	0.9261410037492108	0.9228456913827656	0.9171554252199412	0.935126582278481	0.9171554252199412															22592.0	pyclone
70	Liver-HCC	1996	5	0.7400000000000002	0.908073121558307	var	63.0	4.0			0.8333333333333334	0.6454741727834076	0.017297282768239292	0.4965825568877835	0.5991983967935872	0.7763929618768328	0.2167721518987341	0.7763929618768328															91.0	sciclone
70	Liver-HCC	1996	5	0.7400000000000002	0.908073121558307	var	63.0	4.0			0.8333333333333334	0.9486393694003172	0.4663284323309058	0.9175335944170162	0.9238476953907816	0.9347507331378299	0.9003164556962026	0.9347507331378299															305.0	ccube
70	Liver-HCC	1996	5	0.7400000000000002	0.908073121558307	var	63.0	4.0			0.8333333333333334	0.9570617359964532	0.5028585887115137	0.9263706893351646	0.93186372745491	0.9413489736070382	0.9113924050632912	0.9413489736070382															1358.0	dpclust
70	Liver-HCC	1996	5	0.7400000000000002	0.908073121558307	var	63.0	4.0			0.8333333333333334	0.9425901803607214	0.4593270125941935	0.9235541408367052	0.9268537074148296	0.9325513196480938	0.9145569620253164	0.9325513196480938															906.0	phylogicndt
70	Liver-HCC	1996	5	0.7400000000000002	0.908073121558307	var	63.0	4.0	225.76309964362736	1.13472155391804e-36	0.8333333333333334	0.9552784534208622	0.4896772967081149	0.9301523813059134	0.935871743486974	0.9457478005865104	0.9145569620253164	0.9457478005865104	0.0227580721528578	0.016127767084726463	0.9932659932659932	0.953846153846154	0.9166666666666666	0.9444444444444444	0.7333333333333333	0.4273547094188377	0.01863470974386383	0.4542040155431881	0.09391917562869093	0.0604838932094619	0.3637274549098196	0.8607214428857716	703.6047151088715	clonesig
70	Liver-HCC	1996	5	0.7400000000000002	0.908073121558307	var	63.0												0.04297829317928077	0.04642065429687376	0.7070707070707071	0.8769230769230769	0.4166666666666667	0.9629629629629628	0.625	0.2590180360721443	0.038297127234514505	0.28204484396386864	0.1127083326668646	0.04612357614072338	0.594689378757515	0.594689378757515	3.3112134933471697	deconstructsigs
70	Liver-HCC	1996	5	0.7400000000000002	0.908073121558307	var	63.0	2.0			0.5	0.9080058829284848	0.4680348660651747	0.9175405545862876	0.8907815631262525	0.8445747800586508	0.990506329113924	0.8445747800586508	0.04144699808070997	0.04592492253192948	0.8442760942760943	0.8923076923076924	0.5833333333333334	0.9444444444444444	0.6363636363636364	0.3637274549098196	0.04504830650507041	0.5969153422042537	0.14464715275624082	0.06815567583563986	0.2750501002004008	0.7419839679358717	1.2025361061096205	palimpsest
70	Liver-HCC	1996	5	0.7400000000000002	0.908073121558307	var	63.0	2.0			0.5	0.8957288784111797	0.465409057435603	0.9009257703253448	0.8594736842105263	0.8055759354365369	0.9962756052141528	0.8055759354365369	0.02316517461633062	0.01582607512774897	0.9898989898989898	0.9384615384615383	0.9166666666666666	0.9259259259259259	0.6875	0.42	0.02357461743664657	0.3661992049141394	0.10505815340155863	0.08819667351305938	0.2942105263157895	0.5710526315789474	40.8370583057404	tracksig
70	Liver-HCC	1996	5	0.7400000000000002	0.908073121558307	var	63.0	2.0			0.5	0.8518965471676445	0.3473908976408442	0.8854620053507967	0.8863157894736842	0.8880126182965301	0.8829113924050633	0.8880126182965301	0.02327774451789812	0.019356872517801355	0.9983164983164984	0.9384615384615383	0.9166666666666666	0.9259259259259259	0.6875	0.42	0.01734656134512258	0.3718912715011749	0.10850138633867536	0.097298007256444	0.3073684210526316	0.5110526315789473	26.966011524200397	tracksigfreq
71	Kidney-RCC	5904	4	0.7199999999999999	0.9027720290290708	cst	36.0																										172800.0	pyclone
71	Kidney-RCC	5904	4	0.7199999999999999	0.9027720290290708	cst	36.0	2.0			0.6	0.5036195493059545	0.01193383897644454	0.5148553933269734	0.5050813008130082	0.6107129385137684	0.4189978481401783	0.6107129385137684															502.0	sciclone
71	Kidney-RCC	5904	4	0.7199999999999999	0.9027720290290708	cst	36.0	2.0			0.6	0.9769517115982508	0.5086968097152831	0.8708105439159953	0.8748306233062331	0.8313843832516031	0.9102367045803872	0.8313843832516031															1208.0	ccube
71	Kidney-RCC	5904	4	0.7199999999999999	0.9027720290290708	cst	36.0	2.0			0.6	0.9716918110501468	0.14305987571924075	0.8666967078991472	0.8719512195121951	0.8151640890230102	0.9182293267752843	0.8151640890230102															3829.0	dpclust
71	Kidney-RCC	5904	4	0.7199999999999999	0.9027720290290708	cst	36.0	2.0			0.6	0.926383807588076	0.4743713292168456	0.8473075313470327	0.8578929539295393	0.7434930215013202	0.9511220411927452	0.7434930215013202															4011.0	phylogicndt
71	Kidney-RCC	5904	4	0.7199999999999999	0.9027720290290708	cst	36.0	2.0	5.289139394939411	0.9358785195546871	0.6	0.9770611871808356	0.5028819990065047	0.8687217660441228	0.8727981029810298	0.8287438702376462	0.9086996618505996	0.8287438702376462	0.01349374885925677	0.004665188178801196	1.0	0.9692307692307692	0.75	1.0	0.9	0.6515921409214093	0.0004972897290250744	0.0013019671109550936	0.00039746680106747946	0.0013019671109550936	1.0	1.0	391.5308909416199	clonesig
71	Kidney-RCC	5904	4	0.7199999999999999	0.9027720290290708	cst	36.0												0.03736492072875405	0.03523900532130937	0.7272727272727273	0.8461538461538461	0.08333333333333333	1.0	0.5	0.6224593495934959	0.02579234656852525	0.02579234656852525	3.469446951953613e-18	0.02579234656852525	1.0	1.0	1.04580688476562	deconstructsigs
71	Kidney-RCC	5904	4	0.7199999999999999	0.9027720290290708	cst	36.0	2.0			0.6	0.8253414890429711	0.2899785803748664	0.729276970693448	0.7560975609756098	0.4662391550358355	0.9923147863510604	0.4662391550358355	0.0463351172752669	0.04497432359463941	0.7727272727272727	0.8923076923076924	0.3333333333333333	1.0	0.8	0.5984078590785907	0.021258060799304042	0.04583835084092569	0.01007389777319498	0.04583835084092569	1.0	1.0	1.7885758876800502	palimpsest
71	Kidney-RCC	5904	4	0.7199999999999999	0.9027720290290708	cst	36.0	1.0			0.4	0.7541171706802677	0.002604370260401487	0.5	0.550677966101695	0.0	1.0	0.0	0.013629378726961565	0.0046870702048983645	0.9966329966329966	0.9692307692307692	0.75	1.0	0.9	0.65	0.0004515534271365418	0.0004515534271365418	0.0	0.0004515534271365418	1.0	1.0	12.3251227378845	tracksig
71	Kidney-RCC	5904	4	0.7199999999999999	0.9027720290290708	cst	36.0	2.0			0.6	0.7995527054233431	0.2428447209850761	0.7749256708898276	0.7659322033898305	0.8624858330185116	0.6873655087611436	0.8624858330185116	0.013749313077778928	0.004812584302199889	0.9966329966329966	0.9692307692307692	0.75	1.0	0.9	0.65	0.0008590217320382233	0.0009875908953869141	6.405332478525414e-05	0.0009875908953869141	1.0	1.0	7.27442847887675	tracksigfreq
71	Kidney-RCC	5904	4	0.7199999999999999	0.9027720290290708	var	36.0																										172800.0	pyclone
71	Kidney-RCC	5904	4	0.7199999999999999	0.9027720290290708	var	36.0	2.0			0.6	0.5036195493059545	0.01193383897644454	0.5148553933269734	0.5050813008130082	0.6107129385137684	0.4189978481401783	0.6107129385137684															502.0	sciclone
71	Kidney-RCC	5904	4	0.7199999999999999	0.9027720290290708	var	36.0	2.0			0.6	0.9769517115982508	0.5086968097152831	0.8708105439159953	0.8748306233062331	0.8313843832516031	0.9102367045803872	0.8313843832516031															1208.0	ccube
71	Kidney-RCC	5904	4	0.7199999999999999	0.9027720290290708	var	36.0	2.0			0.6	0.9716918110501468	0.14305987571924075	0.8666967078991472	0.8719512195121951	0.8151640890230102	0.9182293267752843	0.8151640890230102															3829.0	dpclust
71	Kidney-RCC	5904	4	0.7199999999999999	0.9027720290290708	var	36.0	2.0			0.6	0.926383807588076	0.4743713292168456	0.8473075313470327	0.8578929539295393	0.7434930215013202	0.9511220411927452	0.7434930215013202															4011.0	phylogicndt
71	Kidney-RCC	5904	4	0.7199999999999999	0.9027720290290708	var	36.0	2.0	523.1327625929554	1.1569070134502004e-104	0.6	0.97730169400136	0.5330593925465424	0.8796408572976133	0.8836382113821138	0.8404375707280272	0.9188441438671996	0.8404375707280272	0.012315182904364471	0.006324593961084971	1.0	0.9846153846153848	0.8333333333333334	1.0	0.9090909090909092	0.627879403794038	0.0014795544123036295	0.2986120032444575	0.0897567214695787	0.0014795544123036295	0.8602642276422764	0.8602642276422764	784.5197596549988	clonesig
71	Kidney-RCC	5904	4	0.7199999999999999	0.9027720290290708	var	36.0												0.03885625890419867	0.03580868241686168	0.8181818181818181	0.8461538461538461	0.08333333333333333	1.0	0.5	0.5669037940379403	0.03850832676674976	0.5566037906264805	0.0888204586862101	0.03850832676674976	0.5509823848238482	0.5509823848238482	1.3396995067596398	deconstructsigs
71	Kidney-RCC	5904	4	0.7199999999999999	0.9027720290290708	var	36.0	2.0			0.6	0.8253414890429711	0.2899785803748664	0.729276970693448	0.7560975609756098	0.4662391550358355	0.9923147863510604	0.4662391550358355	0.01945032586544703	0.015270963673984781	0.9545454545454546	0.9692307692307692	0.75	1.0	0.9	0.6039972899728997	0.013750453033427146	0.5624028018446885	0.08338069271030156	0.013750453033427146	0.7369579945799458	0.7369579945799458	1.84551954269409	palimpsest
71	Kidney-RCC	5904	4	0.7199999999999999	0.9027720290290708	var	36.0	3.0			0.8	0.8580668770950245	0.39538767338354297	0.8043155547149755	0.7883050847457627	0.9622783855149001	0.6463527239150508	0.9622783855149001	0.012385479125720172	0.006516256914007967	1.0	0.9846153846153848	0.8333333333333334	1.0	0.9090909090909092	0.632542372881356	0.002151296733914898	0.5692937598698075	0.11982995669237405	0.0393324857299352	0.5011864406779661	0.5011864406779661	6.596635746955871	tracksig
71	Kidney-RCC	5904	4	0.7199999999999999	0.9027720290290708	var	36.0	2.0			0.6	0.7999628919063684	0.31311427012597	0.7947672840658202	0.7994915254237288	0.7487721949376653	0.8407623731939748	0.7487721949376653	0.012358832833095345	0.0065267884615671954	1.0	0.9846153846153848	0.8333333333333334	1.0	0.9090909090909092	0.632542372881356	0.008674857759765064	0.506251875527867	0.10168191433085973	0.18842743243478832	0.4883050847457627	0.4883050847457627	5.9296687920888305	tracksigfreq
72	Thy-AdenoCA	4821	3	0.5	1.0	cst	41.0	2.0			0.75	0.9307394486242984	0.2061542044834661	0.676485949995587	0.6641775565235428	0.5111969111969112	0.8417749887942627	0.5111969111969112															172800.0	pyclone
72	Thy-AdenoCA	4821	3	0.5	1.0	cst	41.0	2.0			0.75	0.36461171377929	0.0	0.5071329061019783	0.5088155984235636	0.5297297297297298	0.4845360824742268	0.5297297297297298															297.0	sciclone
72	Thy-AdenoCA	4821	3	0.5	1.0	cst	41.0	2.0			0.75	0.9091716649530788	0.14233298886961065	0.6924916367991222	0.6905206388716034	0.666023166023166	0.7189601075750784	0.666023166023166															266.0	ccube
72	Thy-AdenoCA	4821	3	0.5	1.0	cst	41.0	2.0			0.75	0.8843579723575632	0.10280004006492237	0.5568899276429532	0.5249948143538685	0.12857142857142856	0.9852084267144778	0.12857142857142856															2661.0	dpclust
72	Thy-AdenoCA	4821	3	0.5	1.0	cst	41.0	2.0			0.75	0.9334930512341838	0.1715426326356491	0.6352462406698175	0.6133582244347646	0.3413127413127413	0.9291797400268936	0.3413127413127413															2007.0	phylogicndt
72	Thy-AdenoCA	4821	3	0.5	1.0	cst	41.0	3.0	14.942741901519186	0.4049031015298557	1.0	0.9125336837277208	0.15978504900206028	0.5120799579114236	0.5467745281062021	0.9779922779922778	0.04616763783056925	0.9779922779922778	0.009670887878954062	0.00922059592128629	0.9978070175438596	0.953846153846154	0.5555555555555556	1.0	0.8333333333333334	0.6376270483302221	0.0012095609828297607	0.06495170774687964	0.011098606738221209	0.008308469985429112	0.9668118647583488	1.0	759.0727233886719	clonesig
72	Thy-AdenoCA	4821	3	0.5	1.0	cst	41.0												0.013721962987424846	0.015231248975750771	0.75	0.9384615384615383	0.4444444444444444	1.0	0.8	0.6488280439742792	0.0010297665346361562	0.0010297665346361562	0.0	0.0010297665346361562	1.0	1.0	0.49076914787292497	deconstructsigs
72	Thy-AdenoCA	4821	3	0.5	1.0	cst	41.0	2.0			0.75	0.8727818753171505	0.09479292423856904	0.5501886371227475	0.517527483924497	0.11158301158301158	0.9887942626624832	0.11158301158301158	0.02157709831031716	0.02575600564827869	0.7456140350877193	0.9384615384615383	0.4444444444444444	1.0	0.8	0.6455092304501141	0.0009713475615162892	0.0034982166688135585	0.0006235254974029063	0.0009713475615162892	1.0	1.0	1.14201331138611	palimpsest
72	Thy-AdenoCA	4821	3	0.5	1.0	cst	41.0	1.0			0.5	0.8618272298018061	0.0	0.5	0.460625	0.0	1.0	0.0	0.00946297854062042	0.008746192495928774	0.9978070175438596	0.953846153846154	0.5555555555555556	1.0	0.8333333333333334	0.6489583333333333	0.00031955927957683084	0.00031955927957683084	0.0	0.00031955927957683084	1.0	1.0	5.14849199056625	tracksig
72	Thy-AdenoCA	4821	3	0.5	1.0	cst	41.0	1.0			0.5	0.6092408775634851	0.0	0.5	0.4641666666666666	0.0	1.0	0.0	0.009709590158776513	0.009342761474444274	0.9978070175438596	0.953846153846154	0.5555555555555556	1.0	0.8333333333333334	0.6489583333333333	0.00037326524439840186	0.00037326524439840186	0.0	0.00037326524439840186	1.0	1.0	2.62236875295639	tracksigfreq
72	Thy-AdenoCA	4821	3	0.5	1.0	var	41.0	2.0			0.75	0.9307394486242984	0.2061542044834661	0.676485949995587	0.6641775565235428	0.5111969111969112	0.8417749887942627	0.5111969111969112															172800.0	pyclone
72	Thy-AdenoCA	4821	3	0.5	1.0	var	41.0	2.0			0.75	0.36461171377929	0.0	0.5071329061019783	0.5088155984235636	0.5297297297297298	0.4845360824742268	0.5297297297297298															297.0	sciclone
72	Thy-AdenoCA	4821	3	0.5	1.0	var	41.0	2.0			0.75	0.9091716649530788	0.14233298886961065	0.6924916367991222	0.6905206388716034	0.666023166023166	0.7189601075750784	0.666023166023166															266.0	ccube
72	Thy-AdenoCA	4821	3	0.5	1.0	var	41.0	2.0			0.75	0.8843579723575632	0.10280004006492237	0.5568899276429532	0.5249948143538685	0.12857142857142856	0.9852084267144778	0.12857142857142856															2661.0	dpclust
72	Thy-AdenoCA	4821	3	0.5	1.0	var	41.0	2.0			0.75	0.9334930512341838	0.1715426326356491	0.6352462406698175	0.6133582244347646	0.3413127413127413	0.9291797400268936	0.3413127413127413															2007.0	phylogicndt
72	Thy-AdenoCA	4821	3	0.5	1.0	var	41.0	3.0	93.52057900872023	1.1142062717650122e-13	1.0	0.94751927737489	0.1979816938438456	0.7230909144400852	0.7137523335407592	0.5976833976833977	0.8484984311967727	0.5976833976833977	0.014898287206340068	0.008579825491010657	1.0	1.0	0.8888888888888888	1.0	0.8888888888888888	0.5849408836341008	0.003901240702087971	0.6768359535358011	0.14449628614914267	0.01360572382742442	0.518772038996059	0.6073428749222153	531.3183073997499	clonesig
72	Thy-AdenoCA	4821	3	0.5	1.0	var	41.0												0.02063207228541939	0.016842401755676476	0.9375	0.9846153846153848	0.7777777777777778	1.0	0.875	0.5762289981331674	0.027580850636131804	0.13621938728691166	0.05037680235084757	0.029900634718678317	0.6689483509645302	0.6689483509645302	1.0384943485259999	deconstructsigs
72	Thy-AdenoCA	4821	3	0.5	1.0	var	41.0	2.0			0.75	0.8727818753171505	0.09479292423856904	0.5501886371227475	0.517527483924497	0.11158301158301158	0.9887942626624832	0.11158301158301158	0.02458359701297417	0.01916011773880228	0.9375	0.9846153846153848	0.7777777777777778	1.0	0.875	0.5841111802530595	0.01957707445166301	0.1393769716104336	0.05211185144664378	0.028474506051269888	0.6637627048330222	0.6689483509645302	1.11712145805359	palimpsest
72	Thy-AdenoCA	4821	3	0.5	1.0	var	41.0	2.0			0.75	0.9112284352445752	0.17878692654318706	0.6752535122763933	0.6610416666666666	0.4947856315179606	0.8557213930348259	0.4947856315179606	0.014863928403202662	0.009090427195717236	1.0	1.0	0.8888888888888888	1.0	0.8888888888888888	0.5877083333333334	0.010145942493859585	0.1426776848873499	0.04706983902604616	0.04006744178910882	0.516875	0.7791666666666667	4.47428277730942	tracksig
72	Thy-AdenoCA	4821	3	0.5	1.0	var	41.0	1.0			0.5	0.6124022336362005	0.0	0.5	0.4645833333333334	0.0	1.0	0.0	0.015003180443343252	0.009088032090489643	1.0	1.0	0.8888888888888888	1.0	0.8888888888888888	0.5877083333333334	0.026813450191346615	0.12044146593199576	0.04164837365430482	0.03456864460337161	0.66875	0.66875	2.4671783447265603	tracksigfreq
73	Panc-Endocrine	4670	1	0.32	0.2347899460108601	cst	59.0	74.0			0.0	0.9768098941117924	0.0392526164808343		0.9441113490364026	0.0	0.9441113490364026	0.0															150178.0	pyclone
73	Panc-Endocrine	4670	1	0.32	0.2347899460108601	cst	59.0	3.0			0.0	0.1864329326653857	0.0		0.03297644539614561	0.0	0.03297644539614561	0.0															87.0	sciclone
73	Panc-Endocrine	4670	1	0.32	0.2347899460108601	cst	59.0	1.0			1.0	0.989330208168077	1.0		1.0	0.0	1.0	0.0															2825.0	ccube
73	Panc-Endocrine	4670	1	0.32	0.2347899460108601	cst	59.0	1.0			1.0	0.9686888454011742	1.0		1.0	0.0	1.0	0.0															3063.0	dpclust
73	Panc-Endocrine	4670	1	0.32	0.2347899460108601	cst	59.0	1.0			1.0	1.0	1.0		1.0	0.0	1.0	0.0															2578.0	phylogicndt
73	Panc-Endocrine	4670	1	0.32	0.2347899460108601	cst	59.0	2.0	19.836847170045072	0.03614695190195453	0.5	0.9666447312547224	0.0182737638292263		0.7665952890792291	0.0	0.7665952890792291	0.0	0.012731066569379293	0.007000341355690439	1.0	0.9230769230769232	0.5714285714285714	1.0	0.8888888888888888	0.6961456102783726	0.029143996854592014	0.20394165637222805	0.07393898679101253	0.029143996854592014	0.7665952890792291	0.7665952890792291	708.0283713340759	clonesig
73	Panc-Endocrine	4670	1	0.32	0.2347899460108601	cst	59.0												0.03938380476030733	0.04133144750416549	0.7307692307692308	0.8923076923076924	0.42857142857142855	1.0	0.8571428571428571	0.6775160599571735	0.03507480748916414	0.03507480748916414	0.0	0.03507480748916414	1.0	1.0	2.40872097015381	deconstructsigs
73	Panc-Endocrine	4670	1	0.32	0.2347899460108601	cst	59.0	2.0			0.5	0.9734322872230212	0.20063198666578666		0.9978586723768736	0.0	0.9978586723768736	0.0	0.04008622058105523	0.04205997111317618	0.7692307692307692	0.8923076923076924	0.42857142857142855	1.0	0.8571428571428571	0.6805139186295504	0.03563023411852273	0.3501380711400035	0.014538096578416954	0.03563023411852273	0.9978586723768736	0.9978586723768736	1.48230075836182	palimpsest
73	Panc-Endocrine	4670	1	0.32	0.2347899460108601	cst	59.0	1.0			1.0	0.7466030884474437	1.0		1.0	0.0	1.0	0.0	0.012720206048033065	0.007014739279881953	1.0	0.9384615384615383	0.6428571428571429	1.0	0.9	0.706304347826087	0.001048148263462223	0.001048148263462223	0.0	0.001048148263462223	1.0	1.0	7.2093348701794895	tracksig
73	Panc-Endocrine	4670	1	0.32	0.2347899460108601	cst	59.0	1.0			1.0	0.44170676001170905	1.0		1.0	0.0	1.0	0.0	0.012768339626875395	0.006778598443757747	1.0	0.9384615384615383	0.6428571428571429	1.0	0.9	0.706304347826087	0.0009826742200508276	0.0009826742200508276	0.0	0.0009826742200508276	1.0	1.0	3.6795944054921503	tracksigfreq
73	Panc-Endocrine	4670	1	0.32	0.2347899460108601	var	59.0	74.0			0.0	0.9768098941117924	0.0392526164808343		0.9441113490364026	0.0	0.9441113490364026	0.0															150178.0	pyclone
73	Panc-Endocrine	4670	1	0.32	0.2347899460108601	var	59.0	3.0			0.0	0.1864329326653857	0.0		0.03297644539614561	0.0	0.03297644539614561	0.0															87.0	sciclone
73	Panc-Endocrine	4670	1	0.32	0.2347899460108601	var	59.0	1.0			1.0	0.989330208168077	1.0		1.0	0.0	1.0	0.0															2825.0	ccube
73	Panc-Endocrine	4670	1	0.32	0.2347899460108601	var	59.0	1.0			1.0	0.9686888454011742	1.0		1.0	0.0	1.0	0.0															3063.0	dpclust
73	Panc-Endocrine	4670	1	0.32	0.2347899460108601	var	59.0	1.0			1.0	1.0	1.0		1.0	0.0	1.0	0.0															2578.0	phylogicndt
73	Panc-Endocrine	4670	1	0.32	0.2347899460108601	var	59.0	1.0	0.007312150693906005	0.9999999154248322	1.0	0.957167990577523	1.0		1.0	0.0	1.0	0.0	0.01422867412545187	0.005504608590183721	1.0	0.9384615384615383	0.6428571428571429	1.0	0.9	0.7100642398286938	0.000625574433306797	0.000625574433306797	0.0	0.000625574433306797	1.0	1.0	595.1218166351317	clonesig
73	Panc-Endocrine	4670	1	0.32	0.2347899460108601	var	59.0												0.02487411468463718	0.01965165179834984	0.7307692307692308	0.8153846153846154	0.07142857142857142	1.0	0.5	0.7085653104925054	0.006411718873953309	0.006411718873953309	0.0	0.006411718873953309	1.0	1.0	1.58032751083374	deconstructsigs
73	Panc-Endocrine	4670	1	0.32	0.2347899460108601	var	59.0	2.0			0.5	0.9734322872230212	0.20063198666578666		0.9978586723768736	0.0	0.9978586723768736	0.0	0.02376435942390097	0.0191973094146295	0.8461538461538461	0.8923076923076924	0.42857142857142855	1.0	0.8571428571428571	0.7081370449678801	0.007339943089724077	0.3260638912965256	0.014732985940087609	0.007339943089724077	0.9978586723768736	0.9978586723768736	1.49130845069885	palimpsest
73	Panc-Endocrine	4670	1	0.32	0.2347899460108601	var	59.0	1.0			1.0	0.7466030884474437	1.0		1.0	0.0	1.0	0.0	0.014387885827962606	0.0061549104366314215	1.0	0.9384615384615383	0.6428571428571429	1.0	0.9	0.7104347826086956	0.0007892475415517407	0.0007892475415517407	0.0	0.0007892475415517407	1.0	1.0	7.407899260520941	tracksig
73	Panc-Endocrine	4670	1	0.32	0.2347899460108601	var	59.0	1.0			1.0	0.4388253300604161	1.0		1.0	0.0	1.0	0.0	0.01439738870438905	0.005687964980285817	1.0	0.9384615384615383	0.6428571428571429	1.0	0.9	0.7104347826086956	0.0006750885985468138	0.0006750885985468138	0.0	0.0006750885985468138	1.0	1.0	3.70205672184626	tracksigfreq
74	Prost-AdenoCA	2355	5	0.7099999999999999	0.981159473250664	cst	63.0	7.0			0.6666666666666666	0.9291638896959906	0.4848745219270345	0.9522674255621634	0.9490445859872612	0.9435133457479826	0.9610215053763441	0.9435133457479826															29839.0	pyclone
74	Prost-AdenoCA	2355	5	0.7099999999999999	0.981159473250664	cst	63.0	2.0			0.5	0.6331164643817555	0.004029768230963687	0.5198046194509521	0.5800424628450106	0.6834264432029795	0.35618279569892475	0.6834264432029795															175.0	sciclone
74	Prost-AdenoCA	2355	5	0.7099999999999999	0.981159473250664	cst	63.0	3.0			0.6666666666666666	0.9245626877791986	0.4780810352802874	0.9521134939228292	0.9503184713375796	0.9472377405338299	0.956989247311828	0.9472377405338299															353.0	ccube
74	Prost-AdenoCA	2355	5	0.7099999999999999	0.981159473250664	cst	63.0	3.0			0.6666666666666666	0.9271709274932378	0.4867525847002629	0.952372549608538	0.9511677282377919	0.9490999379267536	0.9556451612903226	0.9490999379267536															1597.0	dpclust
74	Prost-AdenoCA	2355	5	0.7099999999999999	0.981159473250664	cst	63.0	4.0			0.8333333333333334	0.932	0.4726473599957581	0.9513388298191868	0.9507430997876858	0.9497206703910616	0.952956989247312	0.9497206703910616															1096.0	phylogicndt
74	Prost-AdenoCA	2355	5	0.7099999999999999	0.981159473250664	cst	63.0	1.0	0.015115426205738913	0.9995297165859236	0.3333333333333333	0.7111735307565936	0.0	0.5	0.3159235668789809	0.0	1.0	0.0	0.016567038653250474	0.006140417890485369	0.9909090909090909	0.953846153846154	0.6363636363636364	1.0	0.875	0.6921443736730359	0.0004467399699836783	0.0004467399699836783	0.0	0.0004467399699836783	1.0	1.0	117.16645002365112	clonesig
74	Prost-AdenoCA	2355	5	0.7099999999999999	0.981159473250664	cst	63.0												0.04432105071190584	0.041188250508332455	0.75	0.9230769230769232	0.4545454545454545	1.0	0.8333333333333334	0.6420382165605095	0.018919892213867584	0.018919892213867584	0.0	0.018919892213867584	1.0	1.0	1.4606161117553702	deconstructsigs
74	Prost-AdenoCA	2355	5	0.7099999999999999	0.981159473250664	cst	63.0	2.0			0.5	0.9003677875880685	0.4501941427610356	0.9330660179011232	0.9104033970276008	0.8715083798882681	0.9946236559139784	0.8715083798882681	0.029526558248592683	0.024346890602026543	0.85	0.9384615384615383	0.5454545454545454	1.0	0.8571428571428571	0.6577494692144373	0.003225902363917621	0.017360949379193302	0.006930788766203011	0.017360949379193302	1.0	1.0	1.00812935829163	palimpsest
74	Prost-AdenoCA	2355	5	0.7099999999999999	0.981159473250664	cst	63.0	1.0			0.3333333333333333	0.7150152299132809	0.0	0.5	0.2995652173913044	0.0	1.0	0.0	0.016508036827497796	0.006203189631227918	0.9927272727272728	0.953846153846154	0.6363636363636364	1.0	0.875	0.6943478260869566	0.0004492414225018005	0.0004492414225018005	0.0	0.0004492414225018005	1.0	1.0	43.401121139526396	tracksig
74	Prost-AdenoCA	2355	5	0.7099999999999999	0.981159473250664	cst	63.0	1.0			0.3333333333333333	0.7279146844945501	0.0	0.5	0.3234782608695652	0.0	1.0	0.0	0.01698462337516344	0.006781400355284526	0.9927272727272728	0.9692307692307692	0.7272727272727273	1.0	0.8888888888888888	0.6943478260869566	0.0005461696561581687	0.0005461696561581687	0.0	0.0005461696561581687	1.0	1.0	25.546431303024306	tracksigfreq
74	Prost-AdenoCA	2355	5	0.7099999999999999	0.981159473250664	var	63.0	7.0			0.6666666666666666	0.9291638896959906	0.4848745219270345	0.9522674255621634	0.9490445859872612	0.9435133457479826	0.9610215053763441	0.9435133457479826															29839.0	pyclone
74	Prost-AdenoCA	2355	5	0.7099999999999999	0.981159473250664	var	63.0	2.0			0.5	0.6331164643817555	0.004029768230963687	0.5198046194509521	0.5800424628450106	0.6834264432029795	0.35618279569892475	0.6834264432029795															175.0	sciclone
74	Prost-AdenoCA	2355	5	0.7099999999999999	0.981159473250664	var	63.0	3.0			0.6666666666666666	0.9245626877791986	0.4780810352802874	0.9521134939228292	0.9503184713375796	0.9472377405338299	0.956989247311828	0.9472377405338299															353.0	ccube
74	Prost-AdenoCA	2355	5	0.7099999999999999	0.981159473250664	var	63.0	3.0			0.6666666666666666	0.9271709274932378	0.4867525847002629	0.952372549608538	0.9511677282377919	0.9490999379267536	0.9556451612903226	0.9490999379267536															1597.0	dpclust
74	Prost-AdenoCA	2355	5	0.7099999999999999	0.981159473250664	var	63.0	4.0			0.8333333333333334	0.932	0.4726473599957581	0.9513388298191868	0.9507430997876858	0.9497206703910616	0.952956989247312	0.9497206703910616															1096.0	phylogicndt
74	Prost-AdenoCA	2355	5	0.7099999999999999	0.981159473250664	var	63.0	4.0	262.60731248754746	2.656789196098837e-45	0.8333333333333334	0.944817894767328	0.5320772876406223	0.9519595622834948	0.9515923566878979	0.9509621353196772	0.952956989247312	0.9509621353196772	0.019526911044744088	0.01262790632045302	1.0	0.9846153846153848	0.9090909090909092	0.9818181818181818	0.8333333333333334	0.5872611464968153	0.005292371200250836	0.3990567544977115	0.11486680584085145	0.013383553559156436	0.6530785562632696	0.7600849256900213	268.1564531326294	clonesig
74	Prost-AdenoCA	2355	5	0.7099999999999999	0.981159473250664	var	63.0												0.019363271725925942	0.012157814982056595	0.9454545454545452	0.9692307692307692	0.8181818181818182	0.9818181818181818	0.8181818181818182	0.5783439490445861	0.04441328102831643	0.2118489076356728	0.05755104909677655	0.09803085342430473	0.18131634819532907	0.8021231422505308	1.2798359394073502	deconstructsigs
74	Prost-AdenoCA	2355	5	0.7099999999999999	0.981159473250664	var	63.0	2.0			0.5	0.9003677875880685	0.4501941427610356	0.9330660179011232	0.9104033970276008	0.8715083798882681	0.9946236559139784	0.8715083798882681	0.02634539479088133	0.013715408503948723	0.9981818181818182	0.9692307692307692	0.8181818181818182	0.9818181818181818	0.8181818181818182	0.5639065817409766	0.011570149251713513	0.3565607923201918	0.09821147173686916	0.04743828971958497	0.6080679405520171	0.6666666666666666	1.02129244804382	palimpsest
74	Prost-AdenoCA	2355	5	0.7099999999999999	0.981159473250664	var	63.0	3.0			0.6666666666666666	0.9173270034087286	0.4802876726273514	0.9303685024671638	0.9047826086956522	0.8665425201738051	0.9941944847605224	0.8665425201738051	0.01985793963475271	0.014507494364957027	1.0	0.9846153846153848	0.9090909090909092	0.9818181818181818	0.8333333333333334	0.5882608695652174	0.008180871369434795	0.3587719296279118	0.09442783700612366	0.13841189645837315	0.271304347826087	0.4556521739130434	38.4089524745941	tracksig
74	Prost-AdenoCA	2355	5	0.7099999999999999	0.981159473250664	var	63.0	2.0			0.5	0.8221869057501962	0.3677596575509856	0.9011958564834012	0.8895652173913043	0.8682519280205655	0.9341397849462364	0.8682519280205655	0.01962583912961864	0.011729359754297931	0.9981818181818182	0.9846153846153848	0.9090909090909092	0.9818181818181818	0.8333333333333334	0.5882608695652174	0.008271608553207965	0.3205258747738265	0.08036714844599346	0.12499445265231125	0.13608695652173913	0.4917391304347826	28.8380966186523	tracksigfreq
75	ColoRect-AdenoCA	5377	5	0.4300000000000001	0.9383717740466933	cst	74.0																										172801.0	pyclone
75	ColoRect-AdenoCA	5377	5	0.4300000000000001	0.9383717740466933	cst	74.0	3.0			0.6666666666666666	0.4551241870625822	0.019807793400891727	0.5188012158290203	0.5186907197321927	0.5645041014168531	0.4730983302411874	0.5645041014168531															519.0	sciclone
75	ColoRect-AdenoCA	5377	5	0.4300000000000001	0.9383717740466933	cst	74.0	3.0			0.6666666666666666	0.9328151648331108	0.4707400478674392	0.902683111072373	0.9025478891575228	0.9586129753914988	0.8467532467532467	0.9586129753914988															842.0	ccube
75	ColoRect-AdenoCA	5377	5	0.4300000000000001	0.9383717740466933	cst	74.0	3.0			0.6666666666666666	0.9085951397686812	0.3364928152496809	0.7957229464899648	0.7952389808443371	0.9958985831469052	0.5955473098330241	0.9958985831469052															3402.0	dpclust
75	ColoRect-AdenoCA	5377	5	0.4300000000000001	0.9383717740466933	cst	74.0	3.0			0.6666666666666666	0.9334889343500092	0.4722640479237554	0.9032280066795888	0.9031058210898272	0.953765846383296	0.8526901669758813	0.953765846383296															3639.0	phylogicndt
75	ColoRect-AdenoCA	5377	5	0.4300000000000001	0.9383717740466933	cst	74.0	3.0	40.65273454671842	0.003768842541314239	0.6666666666666666	0.9468584067803888	0.4937150813491784	0.9166681885282078	0.9166821647758974	0.9108873974645788	0.9224489795918368	0.9108873974645788	0.011182481117582063	0.006545816677717282	1.0	1.0	0.9	1.0	0.9	0.5893620978240655	0.002885735348449936	0.11146164950061932	0.02507833539492741	0.002885735348449936	0.9421610563511252	0.9421610563511252	1049.2963292598724	clonesig
75	ColoRect-AdenoCA	5377	5	0.4300000000000001	0.9383717740466933	cst	74.0												0.032900747276539015	0.0315704641635479	0.8333333333333333	0.953846153846154	0.6	1.0	0.8571428571428571	0.5640691835596058	0.01696297824979609	0.01696297824979609	0.0	0.01696297824979609	1.0	1.0	1.07040882110596	deconstructsigs
75	ColoRect-AdenoCA	5377	5	0.4300000000000001	0.9383717740466933	cst	74.0	2.0			0.5	0.8713770669997327	0.4759148655058782	0.8553534246726959	0.8556816068439649	0.7196122296793438	0.9910946196660484	0.7196122296793438	0.03347317385702227	0.033174177494585955	0.8333333333333333	0.953846153846154	0.6	1.0	0.8571428571428571	0.5610935465873164	0.018054676892290792	0.02052622495119172	0.0011887615579053502	0.018054676892290792	1.0	1.0	1.97393202781677	palimpsest
75	ColoRect-AdenoCA	5377	5	0.4300000000000001	0.9383717740466933	cst	74.0	1.0			0.3333333333333333	0.6952088835301036	0.0	0.5	0.4939622641509434	0.0	1.0	0.0	0.011610615730133536	0.006983464786296864	0.998015873015873	0.9692307692307692	0.8	0.9821428571428572	0.8	0.6024528301886792	0.0008196053922802092	0.0008196053922802092	0.0	0.0008196053922802092	1.0	1.0	15.263812677065498	tracksig
75	ColoRect-AdenoCA	5377	5	0.4300000000000001	0.9383717740466933	cst	74.0	1.0			0.3333333333333333	0.6020028549669618	0.0	0.5	0.5081132075471698	0.0	1.0	0.0	0.011475606415083474	0.006747490232589591	0.998015873015873	0.9692307692307692	0.8	0.9821428571428572	0.8	0.6024528301886792	0.0007764901109528211	0.0007764901109528211	0.0	0.0007764901109528211	1.0	1.0	8.133579111099241	tracksigfreq
75	ColoRect-AdenoCA	5377	5	0.4300000000000001	0.9383717740466933	var	74.0																										172801.0	pyclone
75	ColoRect-AdenoCA	5377	5	0.4300000000000001	0.9383717740466933	var	74.0	3.0			0.6666666666666666	0.4551241870625822	0.019807793400891727	0.5188012158290203	0.5186907197321927	0.5645041014168531	0.4730983302411874	0.5645041014168531															519.0	sciclone
75	ColoRect-AdenoCA	5377	5	0.4300000000000001	0.9383717740466933	var	74.0	3.0			0.6666666666666666	0.9328151648331108	0.4707400478674392	0.902683111072373	0.9025478891575228	0.9586129753914988	0.8467532467532467	0.9586129753914988															842.0	ccube
75	ColoRect-AdenoCA	5377	5	0.4300000000000001	0.9383717740466933	var	74.0	3.0			0.6666666666666666	0.9085951397686812	0.3364928152496809	0.7957229464899648	0.7952389808443371	0.9958985831469052	0.5955473098330241	0.9958985831469052															3402.0	dpclust
75	ColoRect-AdenoCA	5377	5	0.4300000000000001	0.9383717740466933	var	74.0	3.0			0.6666666666666666	0.9334889343500092	0.4722640479237554	0.9032280066795888	0.9031058210898272	0.953765846383296	0.8526901669758813	0.953765846383296															3639.0	phylogicndt
75	ColoRect-AdenoCA	5377	5	0.4300000000000001	0.9383717740466933	var	74.0	3.0	358.84470078576123	4.862417823428626e-64	0.6666666666666666	0.9557366561458341	0.5277819630750383	0.9205355154060813	0.9205876883020272	0.8989560029828486	0.9421150278293136	0.8989560029828486	0.010310752442406585	0.007577587252767149	1.0	1.0	0.9	1.0	0.9	0.5958713037009484	0.0016105790608611505	0.605053343079636	0.08220990917724602	0.061157704376613276	0.4721963920401711	0.7889157522782221	820.6561617851257	clonesig
75	ColoRect-AdenoCA	5377	5	0.4300000000000001	0.9383717740466933	var	74.0												0.02587670671273769	0.022881507557608958	0.9444444444444444	0.9846153846153848	0.8	1.0	0.8888888888888888	0.5707643667472568	0.03743562289396851	0.4913723339541147	0.06497496817138602	0.03743562289396851	0.5012088525199926	0.8759531337176865	2.19751238822937	deconstructsigs
75	ColoRect-AdenoCA	5377	5	0.4300000000000001	0.9383717740466933	var	74.0	2.0			0.5	0.8713770669997327	0.4759148655058782	0.8553534246726959	0.8556816068439649	0.7196122296793438	0.9910946196660484	0.7196122296793438	0.023981584262075167	0.02254928916915849	1.0	0.9846153846153848	0.8	1.0	0.8888888888888888	0.5659289566672866	0.018189601224968932	0.43775653211310017	0.07129345554428207	0.01922852543870268	0.5949414171471079	0.7347963548447091	1.95458459854126	palimpsest
75	ColoRect-AdenoCA	5377	5	0.4300000000000001	0.9383717740466933	var	74.0	3.0			0.6666666666666666	0.9603602057397888	0.5291860807121929	0.9199473159204702	0.92	0.9243102162565252	0.9155844155844156	0.9243102162565252	0.0104034219422483	0.007936969561937221	1.0	0.9846153846153848	0.9	0.9821428571428572	0.8181818181818182	0.5881132075471698	0.001772035331764954	0.5896298732447831	0.07865580338861107	0.12122343264359906	0.3620754716981132	0.4249056603773585	8.15569475094477	tracksig
75	ColoRect-AdenoCA	5377	5	0.4300000000000001	0.9383717740466933	var	74.0	2.0			0.5	0.6323902466879239	0.26580022244675194	0.8361809564167666	0.8352830188679246	0.8890595009596929	0.7833024118738404	0.8890595009596929	0.010325787863509992	0.007749369601504687	1.0	0.9846153846153848	0.9	0.9821428571428572	0.8181818181818182	0.5881132075471698	0.002674633539942461	0.5716587946636575	0.0701439470732826	0.0936198963914574	0.34547169811320755	0.7016981132075472	7.3737610578537	tracksigfreq
76	Liver-HCC	1980	5	0.4900000000000002	0.9071053111527468	cst	42.0	2.0			0.5	0.9253142336838878	0.1988711910054186	0.6770926458477379	0.6297979797979798	0.5023847376788553	0.8518005540166205	0.5023847376788553															22775.0	pyclone
76	Liver-HCC	1980	5	0.4900000000000002	0.9071053111527468	cst	42.0	3.0			0.6666666666666666	0.3786382099547447	0.02113109150934624	0.4948484821794256	0.5691919191919191	0.7694753577106518	0.22022160664819945	0.7694753577106518															85.0	sciclone
76	Liver-HCC	1980	5	0.4900000000000002	0.9071053111527468	cst	42.0	1.0			0.3333333333333333	0.8590259754771411	0.0	0.5	0.3646464646464647	0.0	1.0	0.0															30.0	ccube
76	Liver-HCC	1980	5	0.4900000000000002	0.9071053111527468	cst	42.0	2.0			0.5	0.8776556761351282	0.09099145421799988	0.5378607383658711	0.4131313131313131	0.07710651828298888	0.9986149584487536	0.07710651828298888															1139.0	dpclust
76	Liver-HCC	1980	5	0.4900000000000002	0.9071053111527468	cst	42.0	2.0			0.5	0.909818181818182	0.1423344012977739	0.6540214648410836	0.5858585858585859	0.4022257551669317	0.9058171745152356	0.4022257551669317															478.0	phylogicndt
76	Liver-HCC	1980	5	0.4900000000000002	0.9071053111527468	cst	42.0	1.0	0.014443348947679626	0.9999990315018028	0.3333333333333333	0.8587731875663553	0.0	0.5	0.3646464646464647	0.0	1.0	0.0	0.02085617356326953	0.007659061137251549	0.9861111111111112	0.9692307692307692	0.7	1.0	0.875	0.7570707070707071	0.0008487379996658937	0.0008487379996658937	0.0	0.0008487379996658937	1.0	1.0	148.53045725822452	clonesig
76	Liver-HCC	1980	5	0.4900000000000002	0.9071053111527468	cst	42.0												0.0326663380923971	0.02549603442191234	0.7777777777777778	0.9384615384615383	0.5	1.0	0.8333333333333334	0.7565656565656566	0.004253875962145992	0.004253875962145992	8.673617379884034e-19	0.004253875962145992	1.0	1.0	2.62402987480164	deconstructsigs
76	Liver-HCC	1980	5	0.4900000000000002	0.9071053111527468	cst	42.0	2.0			0.5	0.880289458628679	0.10123718286200234	0.5511815791675659	0.4308080808080808	0.10651828298887124	0.9958448753462604	0.10651828298887124	0.0272272458229206	0.01871840120945721	0.8303571428571427	0.953846153846154	0.6	1.0	0.8571428571428571	0.7474747474747475	0.006143568468637396	0.03107170694791161	0.006326268342083865	0.006143568468637396	1.0	1.0	0.94459342956543	palimpsest
76	Liver-HCC	1980	5	0.4900000000000002	0.9071053111527468	cst	42.0	1.0			0.3333333333333333	0.851175753142236	0.0	0.5	0.3452631578947368	0.0	1.0	0.0	0.021171065601876874	0.008397809745795844	0.9761904761904762	0.9692307692307692	0.7	1.0	0.875	0.7542105263157894	0.0010140994552670923	0.0010140994552670923	0.0	0.0010140994552670923	1.0	1.0	29.581093788147	tracksig
76	Liver-HCC	1980	5	0.4900000000000002	0.9071053111527468	cst	42.0	1.0			0.3333333333333333	0.6056584567326083	0.0	0.5	0.3763157894736842	0.0	1.0	0.0	0.02117870578787434	0.007769375683888927	0.9761904761904762	0.9692307692307692	0.7	1.0	0.875	0.7542105263157894	0.0008585644490504143	0.0008585644490504143	0.0	0.0008585644490504143	1.0	1.0	17.3541579246521	tracksigfreq
76	Liver-HCC	1980	5	0.4900000000000002	0.9071053111527468	var	42.0	2.0			0.5	0.9253142336838878	0.1988711910054186	0.6770926458477379	0.6297979797979798	0.5023847376788553	0.8518005540166205	0.5023847376788553															22775.0	pyclone
76	Liver-HCC	1980	5	0.4900000000000002	0.9071053111527468	var	42.0	3.0			0.6666666666666666	0.3786382099547447	0.02113109150934624	0.4948484821794256	0.5691919191919191	0.7694753577106518	0.22022160664819945	0.7694753577106518															85.0	sciclone
76	Liver-HCC	1980	5	0.4900000000000002	0.9071053111527468	var	42.0	1.0			0.3333333333333333	0.8590259754771411	0.0	0.5	0.3646464646464647	0.0	1.0	0.0															30.0	ccube
76	Liver-HCC	1980	5	0.4900000000000002	0.9071053111527468	var	42.0	2.0			0.5	0.8776556761351282	0.09099145421799988	0.5378607383658711	0.4131313131313131	0.07710651828298888	0.9986149584487536	0.07710651828298888															1139.0	dpclust
76	Liver-HCC	1980	5	0.4900000000000002	0.9071053111527468	var	42.0	2.0			0.5	0.909818181818182	0.1423344012977739	0.6540214648410836	0.5858585858585859	0.4022257551669317	0.9058171745152356	0.4022257551669317															478.0	phylogicndt
76	Liver-HCC	1980	5	0.4900000000000002	0.9071053111527468	var	42.0	2.0	39.68562416164059	2.1493407338628545e-05	0.5	0.9023929597920974	0.1445246107114482	0.6072052988298711	0.5121212121212121	0.2559618441971383	0.9584487534626038	0.2559618441971383	0.019886086351016626	0.00963479225471538	0.998015873015873	0.9846153846153848	0.9	0.9821428571428572	0.8181818181818182	0.6691919191919192	0.03093993215733858	0.31911418461639585	0.06018915068081904	0.059965777517250185	0.3646464646464647	0.7737373737373737	389.3784503936768	clonesig
76	Liver-HCC	1980	5	0.4900000000000002	0.9071053111527468	var	42.0												0.033571830302611	0.026410499944495163	0.8888888888888888	0.9692307692307692	0.7	1.0	0.875	0.647979797979798	0.019148079996080813	0.2876439434594176	0.06992069254718923	0.07891621655625293	0.3646464646464647	0.7065656565656566	3.2398855686187704	deconstructsigs
76	Liver-HCC	1980	5	0.4900000000000002	0.9071053111527468	var	42.0	2.0			0.5	0.880289458628679	0.10123718286200234	0.5511815791675659	0.4308080808080808	0.10651828298887124	0.9958448753462604	0.10651828298887124	0.03391950072748241	0.03264254107221422	0.8244047619047618	0.953846153846154	0.6	1.0	0.8571428571428571	0.6338383838383839	0.034230901550569626	0.3545927520538348	0.0706379239061054	0.06449754374315853	0.3631313131313131	0.7328282828282828	0.9376273155212399	palimpsest
76	Liver-HCC	1980	5	0.4900000000000002	0.9071053111527468	var	42.0	1.0			0.3333333333333333	0.851175753142236	0.0	0.5	0.3452631578947368	0.0	1.0	0.0	0.02012775818754712	0.00906365982014536	0.996031746031746	0.9846153846153848	0.9	0.9821428571428572	0.8181818181818182	0.6763157894736842	0.020261665394116786	0.27645701010121393	0.06315090686562433	0.07841775842075005	0.36578947368421055	0.7063157894736842	32.3265025615692	tracksig
76	Liver-HCC	1980	5	0.4900000000000002	0.9071053111527468	var	42.0	1.0			0.3333333333333333	0.611922576124489	0.0	0.5	0.3763157894736842	0.0	1.0	0.0	0.0206685998228394	0.010188252400666816	0.996031746031746	0.9846153846153848	0.9	0.9821428571428572	0.8181818181818182	0.6763157894736842	0.02137978791171702	0.28038009974441114	0.06376200578060738	0.07653504677494716	0.3668421052631579	0.7068421052631579	17.4573020935059	tracksigfreq
77	Head-SCC	2128	3	0.6899999999999998	0.5064759526925052	cst	39.5	10.0			0.0	0.9624373755596096	0.3974698417905093	0.8541169703429258	0.8562030075187971	0.8307533539731682	0.8774805867126834	0.8307533539731682															30913.0	pyclone
77	Head-SCC	2128	3	0.6899999999999998	0.5064759526925052	cst	39.5	6.0			0.25	0.5100267206025682	0.05326646681304641	0.4997462315383444	0.4553571428571429	0.9969040247678018	0.0025884383088869713	0.9969040247678018															139.0	sciclone
77	Head-SCC	2128	3	0.6899999999999998	0.5064759526925052	cst	39.5	3.0			1.0	0.9020310366877368	0.2830569679523177	0.7764976568712041	0.7640977443609023	0.9153766769865841	0.637618636755824	0.9153766769865841															707.0	ccube
77	Head-SCC	2128	3	0.6899999999999998	0.5064759526925052	cst	39.5	2.0			0.75	0.8580643061272105	0.12303260516221548	0.7752457324603699	0.7932330827067671	0.5737874097007224	0.9767040552200172	0.5737874097007224															1509.0	dpclust
77	Head-SCC	2128	3	0.6899999999999998	0.5064759526925052	cst	39.5	2.0			0.75	0.9055592105263158	0.41223468361558185	0.8430949601583515	0.8500939849624061	0.7647058823529411	0.9214840379637621	0.7647058823529411															882.0	phylogicndt
77	Head-SCC	2128	3	0.6899999999999998	0.5064759526925052	cst	39.5	3.0	14.740493619050536	0.4947752317559516	1.0	0.9248617119152428	0.29501213450021324	0.7802111353600975	0.7730263157894737	0.8606811145510835	0.6997411561691113	0.8606811145510835	0.015358589676102562	0.015243529942652434	1.0	1.0	0.8888888888888888	1.0	0.8888888888888888	0.7194548872180451	0.007632165592646013	0.025891923145704654	0.006284808153831374	0.009725406152309879	1.0	1.0	519.9281947612761	clonesig
77	Head-SCC	2128	3	0.6899999999999998	0.5064759526925052	cst	39.5												0.034323348695529415	0.032828915888645005	0.8706140350877193	0.953846153846154	0.6666666666666666	0.9824561403508772	0.75	0.6682330827067671	0.014766031530785262	0.014766031530785262	0.0	0.014766031530785262	1.0	1.0	1.7985348701477095	deconstructsigs
77	Head-SCC	2128	3	0.6899999999999998	0.5064759526925052	cst	39.5	2.0			0.75	0.825263472344251	0.3292032271415277	0.7027779187602563	0.7288533834586466	0.4107327141382869	0.994823123382226	0.4107327141382869	0.038101918269749055	0.035364959274151966	0.875	0.9692307692307692	0.6666666666666666	1.0	0.8571428571428571	0.6785714285714286	0.01671496103174308	0.021245902557017526	0.001776953843168443	0.01671496103174308	1.0	1.0	0.974615335464478	palimpsest
77	Head-SCC	2128	3	0.6899999999999998	0.5064759526925052	cst	39.5	1.0			0.5	0.7538549135120858	0.000838395735053349	0.5	0.5385714285714286	0.0	1.0	0.0	0.015419937179073463	0.014631565829512128	1.0	0.9846153846153848	0.8888888888888888	0.9824561403508772	0.8	0.7261904761904762	0.002549849216532785	0.002549849216532785	0.0	0.002549849216532785	1.0	1.0	47.244854927062995	tracksig
77	Head-SCC	2128	3	0.6899999999999998	0.5064759526925052	cst	39.5	1.0			0.5	0.7353843450989432	0.0016390941544915097	0.5	0.5519047619047619	0.0	1.0	0.0	0.015427023270275148	0.015747568102098826	1.0	0.9846153846153848	0.8888888888888888	0.9824561403508772	0.8	0.7261904761904762	0.0029956477207855325	0.0029956477207855325	0.0	0.0029956477207855325	1.0	1.0	21.858851432800304	tracksigfreq
77	Head-SCC	2128	3	0.6899999999999998	0.5064759526925052	var	39.5	10.0			0.0	0.9624373755596096	0.3974698417905093	0.8541169703429258	0.8562030075187971	0.8307533539731682	0.8774805867126834	0.8307533539731682															30913.0	pyclone
77	Head-SCC	2128	3	0.6899999999999998	0.5064759526925052	var	39.5	6.0			0.25	0.5100267206025682	0.05326646681304641	0.4997462315383444	0.4553571428571429	0.9969040247678018	0.0025884383088869713	0.9969040247678018															139.0	sciclone
77	Head-SCC	2128	3	0.6899999999999998	0.5064759526925052	var	39.5	3.0			1.0	0.9020310366877368	0.2830569679523177	0.7764976568712041	0.7640977443609023	0.9153766769865841	0.637618636755824	0.9153766769865841															707.0	ccube
77	Head-SCC	2128	3	0.6899999999999998	0.5064759526925052	var	39.5	2.0			0.75	0.8580643061272105	0.12303260516221548	0.7752457324603699	0.7932330827067671	0.5737874097007224	0.9767040552200172	0.5737874097007224															1509.0	dpclust
77	Head-SCC	2128	3	0.6899999999999998	0.5064759526925052	var	39.5	2.0			0.75	0.9055592105263158	0.41223468361558185	0.8430949601583515	0.8500939849624061	0.7647058823529411	0.9214840379637621	0.7647058823529411															882.0	phylogicndt
77	Head-SCC	2128	3	0.6899999999999998	0.5064759526925052	var	39.5	3.0	140.74883551822495	2.4006920590143853e-22	1.0	0.9258436391935472	0.3076843997573613	0.7988631172917829	0.7894736842105263	0.9040247678018576	0.6937014667817084	0.9040247678018576	0.020647271565951114	0.006677439885147143	1.0	0.9846153846153848	0.7777777777777778	1.0	0.875	0.775375939849624	0.006155066321592351	0.5823854822057175	0.133363009247271	0.008154577494605908	0.7316729323308271	0.8914473684210527	844.6971297264099	clonesig
77	Head-SCC	2128	3	0.6899999999999998	0.5064759526925052	var	39.5												0.02304171964965944	0.012813736179643407	0.9375	0.9846153846153848	0.7777777777777778	1.0	0.875	0.7622180451127819	0.013573455534952485	0.3518351354155257	0.10189392650633848	0.013573455534952485	0.8923872180451128	0.8923872180451128	1.31270432472229	deconstructsigs
77	Head-SCC	2128	3	0.6899999999999998	0.5064759526925052	var	39.5	2.0			0.75	0.825263472344251	0.3292032271415277	0.7027779187602563	0.7288533834586466	0.4107327141382869	0.994823123382226	0.4107327141382869	0.03603268360892233	0.02824791817545777	0.9375	0.9692307692307692	0.6666666666666666	1.0	0.8571428571428571	0.737312030075188	0.023376396082044115	0.4687185185111091	0.06641274240809646	0.023376396082044115	0.7979323308270677	0.8007518796992481	0.977252721786499	palimpsest
77	Head-SCC	2128	3	0.6899999999999998	0.5064759526925052	var	39.5	2.0			0.75	0.8323133893203122	0.3198479101289296	0.6538406790888909	0.6804761904761905	0.30856553147574817	0.9991158267020336	0.30856553147574817	0.020830095820846425	0.005544742512215289	0.9978070175438596	0.9692307692307692	0.7777777777777778	0.9824561403508772	0.7777777777777778	0.7766666666666666	0.008040026330876526	0.4078386873645369	0.1214145454661074	0.03702602458195592	0.7604761904761905	0.7723809523809524	39.8278205394745	tracksig
77	Head-SCC	2128	3	0.6899999999999998	0.5064759526925052	var	39.5	1.0			0.5	0.7354543204927211	0.0015528195192245444	0.5	0.5519047619047619	0.0	1.0	0.0	0.020985022175100454	0.00589718717098828	0.9978070175438596	0.9692307692307692	0.7777777777777778	0.9824561403508772	0.7777777777777778	0.7766666666666666	0.011354332098325036	0.3468993401026007	0.10095613385386844	0.011354332098325036	0.8923809523809524	0.8923809523809524	22.341648817062396	tracksigfreq
78	Thy-AdenoCA	3907	4	0.6799999999999998	1.0	cst	37.0	2.0			0.6	0.9618931889835656	0.69086572217109	0.9069268315162022	0.9301254159201432	0.8486394557823129	0.9652142072500915	0.8486394557823129															172800.0	pyclone
78	Thy-AdenoCA	3907	4	0.6799999999999998	1.0	cst	37.0	4.0			1.0	0.4833598222496861	0.00033351702376325224	0.512741868992196	0.4084975684668544	0.7746598639455783	0.2508238740388136	0.7746598639455783															333.0	sciclone
78	Thy-AdenoCA	3907	4	0.6799999999999998	1.0	cst	37.0	2.0			0.6	0.9574034237880052	0.6954680782672855	0.9065138047163208	0.931917071922191	0.842687074829932	0.9703405346027096	0.842687074829932															589.0	ccube
78	Thy-AdenoCA	3907	4	0.6799999999999998	1.0	cst	37.0	2.0			0.6	0.9387224295596692	0.6992732450974217	0.9042760183531486	0.9321730227796264	0.8341836734693877	0.9743683632369096	0.8341836734693877															2524.0	dpclust
78	Thy-AdenoCA	3907	4	0.6799999999999998	1.0	cst	37.0	2.0			0.6	0.9567596621448682	0.6849788123744557	0.9094717802902929	0.930637317635014	0.8562925170068028	0.9626510435737824	0.8562925170068028															2063.0	phylogicndt
78	Thy-AdenoCA	3907	4	0.6799999999999998	1.0	cst	37.0	2.0	19.04065581846953	0.0178999994826148	0.6	0.9571581342903526	0.6948228566539244	0.9065138047163208	0.931917071922191	0.842687074829932	0.9703405346027096	0.842687074829932	0.015803764476504133	0.005990145610644564	1.0	0.9846153846153848	0.8	1.0	0.8888888888888888	0.6526746864601997	0.0012895373814396653	0.006801676739284114	0.0024595219452511283	0.0012895373814396653	1.0	1.0	495.5752594470978	clonesig
78	Thy-AdenoCA	3907	4	0.6799999999999998	1.0	cst	37.0												0.02636224220825811	0.022612149668929483	0.8333333333333333	0.8769230769230769	0.1	1.0	0.5	0.641924750447914	0.005367653897670799	0.005367653897670799	0.0	0.005367653897670799	1.0	1.0	1.14716696739197	deconstructsigs
78	Thy-AdenoCA	3907	4	0.6799999999999998	1.0	cst	37.0	2.0			0.6	0.9221945466965	0.6510339916983089	0.8581580654964293	0.9116969541847966	0.7236394557823129	0.9926766752105456	0.7236394557823129	0.019480197812522883	0.01471501848913542	0.8888888888888888	0.953846153846154	0.6	1.0	0.8571428571428571	0.6501151778858459	0.0021042769582662046	0.009610953477255602	0.0031243828938126053	0.0021042769582662046	1.0	1.0	1.1734447479248	palimpsest
78	Thy-AdenoCA	3907	4	0.6799999999999998	1.0	cst	37.0	1.0			0.4	0.7260142411963298	0.0065000180468686285	0.5	0.6984615384615385	0.0	1.0	0.0	0.016123920031398085	0.0056564199466675215	1.0	0.9846153846153848	0.8	1.0	0.8888888888888888	0.6587179487179488	0.0003589716446419366	0.0003589716446419366	0.0	0.0003589716446419366	1.0	1.0	2.90691707928975	tracksig
78	Thy-AdenoCA	3907	4	0.6799999999999998	1.0	cst	37.0	2.0			0.6	0.7722309920286053	0.4955319108990378	0.8434413800426557	0.8756410256410256	0.7630453378956373	0.9238374221896741	0.7630453378956373	0.016357796844106424	0.006361995035717735	1.0	0.9846153846153848	0.8	1.0	0.8888888888888888	0.6587179487179488	0.001371560833379748	0.0053828321699309605	0.0017515253694537596	0.001371560833379748	1.0	1.0	1.39205875396729	tracksigfreq
78	Thy-AdenoCA	3907	4	0.6799999999999998	1.0	var	37.0	2.0			0.6	0.9618931889835656	0.69086572217109	0.9069268315162022	0.9301254159201432	0.8486394557823129	0.9652142072500915	0.8486394557823129															172800.0	pyclone
78	Thy-AdenoCA	3907	4	0.6799999999999998	1.0	var	37.0	4.0			1.0	0.4833598222496861	0.00033351702376325224	0.512741868992196	0.4084975684668544	0.7746598639455783	0.2508238740388136	0.7746598639455783															333.0	sciclone
78	Thy-AdenoCA	3907	4	0.6799999999999998	1.0	var	37.0	2.0			0.6	0.9574034237880052	0.6954680782672855	0.9065138047163208	0.931917071922191	0.842687074829932	0.9703405346027096	0.842687074829932															589.0	ccube
78	Thy-AdenoCA	3907	4	0.6799999999999998	1.0	var	37.0	2.0			0.6	0.9387224295596692	0.6992732450974217	0.9042760183531486	0.9321730227796264	0.8341836734693877	0.9743683632369096	0.8341836734693877															2524.0	dpclust
78	Thy-AdenoCA	3907	4	0.6799999999999998	1.0	var	37.0	2.0			0.6	0.9567596621448682	0.6849788123744557	0.9094717802902929	0.930637317635014	0.8562925170068028	0.9626510435737824	0.8562925170068028															2063.0	phylogicndt
78	Thy-AdenoCA	3907	4	0.6799999999999998	1.0	var	37.0	2.0	152.65682100306734	9.586274923073211e-29	0.6	0.957644400105362	0.6952171847746058	0.9055454569231576	0.931917071922191	0.8392857142857143	0.9718051995606004	0.8392857142857143	0.01254731466410672	0.010249450848964248	1.0	0.9846153846153848	0.8	1.0	0.8888888888888888	0.6362938315843358	0.0021494022945454105	0.21629594690951406	0.0392676317552198	0.0021494022945454105	0.8891732787304838	0.9329408753519324	172.08164596557617	clonesig
78	Thy-AdenoCA	3907	4	0.6799999999999998	1.0	var	37.0												0.022122511449994886	0.01848864470583508	0.9444444444444444	0.9846153846153848	0.8	1.0	0.8888888888888888	0.6214486818530842	0.0098168913755301	0.16818896556621754	0.04320267760834412	0.0098168913755301	0.9140005119017148	0.9140005119017148	1.1858274936676	deconstructsigs
78	Thy-AdenoCA	3907	4	0.6799999999999998	1.0	var	37.0	2.0			0.6	0.9221945466965	0.6510339916983089	0.8581580654964293	0.9116969541847966	0.7236394557823129	0.9926766752105456	0.7236394557823129	0.03072045906621788	0.03116535897698865	0.9444444444444444	0.9692307692307692	0.7	1.0	0.875	0.6035321218326082	0.007151618652250558	0.29826917155411403	0.053262126900089184	0.007151618652250558	0.8827745072945994	0.9088814947530074	1.1618242263793899	palimpsest
78	Thy-AdenoCA	3907	4	0.6799999999999998	1.0	var	37.0	2.0			0.6	0.9354452895862736	0.6704417149382004	0.8686524169139022	0.9174358974358976	0.7457482993197279	0.9915565345080763	0.7457482993197279	0.012842564598779324	0.010301714234347623	1.0	1.0	0.9	1.0	0.9	0.6356410256410256	0.0022040514458355753	0.21001144059738208	0.05181578898735178	0.0022040514458355753	0.5853846153846154	0.9282051282051282	2.2522039930025697	tracksig
78	Thy-AdenoCA	3907	4	0.6799999999999998	1.0	var	37.0	2.0			0.6	0.7538859833301339	0.3824447316472727	0.8416716287569236	0.833076923076923	0.863130881094953	0.8202123764188942	0.863130881094953	0.012784320491642746	0.010443461494041946	1.0	1.0	0.9	1.0	0.9	0.6356410256410256	0.0031614335809486693	0.1822182687773961	0.04422112362195451	0.009714767550996872	0.7802564102564102	0.9364102564102564	1.5586968938509598	tracksigfreq
80	Stomach-AdenoCA	5632	5	0.5300000000000001	0.6996516311055883	cst	33.0																										172800.0	pyclone
80	Stomach-AdenoCA	5632	5	0.5300000000000001	0.6996516311055883	cst	33.0	2.0			0.5	0.4198426767343335	0.03794085723857212	0.5010875787993628	0.5561079545454546	0.7110298255486776	0.2911453320500481	0.7110298255486776															463.0	sciclone
80	Stomach-AdenoCA	5632	5	0.5300000000000001	0.6996516311055883	cst	33.0	3.0			0.6666666666666666	0.8918981302385162	0.16134302682189586	0.6673754253770915	0.6205610795454546	0.4887450759707372	0.8460057747834456	0.4887450759707372															608.0	ccube
80	Stomach-AdenoCA	5632	5	0.5300000000000001	0.6996516311055883	cst	33.0	2.0			0.5	0.8593084665762319	0.0923259108634752	0.5472561925101134	0.4298650568181818	0.09932470455824424	0.9951876804619828	0.09932470455824424															3562.0	dpclust
80	Stomach-AdenoCA	5632	5	0.5300000000000001	0.6996516311055883	cst	33.0	2.0			0.5	0.8840305397727273	0.07639415413069177	0.6834295345888514	0.703125	0.7585818795723129	0.6082771896053898	0.7585818795723129															3659.0	phylogicndt
80	Stomach-AdenoCA	5632	5	0.5300000000000001	0.6996516311055883	cst	33.0	2.0	7.2941495904233316	0.9152869287592698	0.5	0.8875703670147547	0.11221053656584597	0.6770282288443445	0.6656605113636364	0.6336522228474958	0.7204042348411934	0.6336522228474958	0.013058970594885592	0.0068063549193426295	1.0	0.9846153846153848	0.8	1.0	0.8888888888888888	0.7107599431818182	0.0013440659006265232	0.0020880581726959732	0.00037198935735785824	0.0013440659006265232	1.0	1.0	813.6172223091125	clonesig
80	Stomach-AdenoCA	5632	5	0.5300000000000001	0.6996516311055883	cst	33.0												0.038132442612282505	0.03589997566050045	0.7222222222222222	0.9230769230769232	0.4	1.0	0.8	0.6544744318181818	0.013235326560227412	0.013235326560227412	0.0	0.013235326560227412	1.0	1.0	2.05040240287781	deconstructsigs
80	Stomach-AdenoCA	5632	5	0.5300000000000001	0.6996516311055883	cst	33.0	2.0			0.5	0.8643036047873791	0.09241869440422357	0.5479188681381117	0.4305752840909091	0.10016882386043896	0.9956689124157844	0.10016882386043896	0.040465685583599656	0.0407611094270814	0.8283730158730157	0.9384615384615383	0.5	1.0	0.8333333333333334	0.6642400568181818	0.009439400210545346	0.0323476830358711	0.005639725698380375	0.009439400210545346	1.0	1.0	1.9089896678924598	palimpsest
80	Stomach-AdenoCA	5632	5	0.5300000000000001	0.6996516311055883	cst	33.0	1.0			0.3333333333333333	0.8380713373291063	0.0	0.5	0.3653571428571429	0.0	1.0	0.0	0.013240204638207052	0.007739708794695237	1.0	1.0	0.9	1.0	0.9	0.7080357142857143	0.0005561684140557022	0.0005561684140557022	0.0	0.0005561684140557022	1.0	1.0	13.216962901751199	tracksig
80	Stomach-AdenoCA	5632	5	0.5300000000000001	0.6996516311055883	cst	33.0	1.0			0.3333333333333333	0.6555793765489911	0.0	0.5	0.3705357142857143	0.0	1.0	0.0	0.01329292029590489	0.00735620677811282	1.0	1.0	0.9	1.0	0.9	0.7080357142857143	0.000488662307288612	0.000488662307288612	0.0	0.000488662307288612	1.0	1.0	8.18807984193166	tracksigfreq
80	Stomach-AdenoCA	5632	5	0.5300000000000001	0.6996516311055883	var	33.0																										172800.0	pyclone
80	Stomach-AdenoCA	5632	5	0.5300000000000001	0.6996516311055883	var	33.0	2.0			0.5	0.4198426767343335	0.03794085723857212	0.5010875787993628	0.5561079545454546	0.7110298255486776	0.2911453320500481	0.7110298255486776															463.0	sciclone
80	Stomach-AdenoCA	5632	5	0.5300000000000001	0.6996516311055883	var	33.0	3.0			0.6666666666666666	0.8918981302385162	0.16134302682189586	0.6673754253770915	0.6205610795454546	0.4887450759707372	0.8460057747834456	0.4887450759707372															608.0	ccube
80	Stomach-AdenoCA	5632	5	0.5300000000000001	0.6996516311055883	var	33.0	2.0			0.5	0.8593084665762319	0.0923259108634752	0.5472561925101134	0.4298650568181818	0.09932470455824424	0.9951876804619828	0.09932470455824424															3562.0	dpclust
80	Stomach-AdenoCA	5632	5	0.5300000000000001	0.6996516311055883	var	33.0	2.0			0.5	0.8840305397727273	0.07639415413069177	0.6834295345888514	0.703125	0.7585818795723129	0.6082771896053898	0.7585818795723129															3659.0	phylogicndt
80	Stomach-AdenoCA	5632	5	0.5300000000000001	0.6996516311055883	var	33.0	3.0	154.1883929439064	2.758156056548876e-23	0.6666666666666666	0.9136181519825302	0.17828304606968282	0.7354725903603038	0.7256747159090909	0.6980866629150253	0.7728585178055823	0.6980866629150253	0.011927406408070476	0.006903875792839663	1.0	1.0	0.9	1.0	0.9	0.6516335227272727	0.019696865229028027	0.6243809295731282	0.20129928827671456	0.026640890018564626	0.5552201704545454	0.6463068181818182	1268.8458886146545	clonesig
80	Stomach-AdenoCA	5632	5	0.5300000000000001	0.6996516311055883	var	33.0												0.023620527666858824	0.022153099225177098	0.8888888888888888	0.9692307692307692	0.7	1.0	0.875	0.6340553977272727	0.036701641871116575	0.20499010660431127	0.0412288889683771	0.1693649379796438	0.003373579545454545	0.11363636363636365	1.91947317123413	deconstructsigs
80	Stomach-AdenoCA	5632	5	0.5300000000000001	0.6996516311055883	var	33.0	2.0			0.5	0.8643036047873791	0.09241869440422357	0.5479188681381117	0.4305752840909091	0.10016882386043896	0.9956689124157844	0.10016882386043896	0.011935618300866108	0.00789388557523284	1.0	1.0	0.9	1.0	0.9	0.6622869318181818	0.0392648579869872	0.2569289045040373	0.038768775778358834	0.1618029254629192	0.001065340909090909	0.14790482954545456	1.8957290649414096	palimpsest
80	Stomach-AdenoCA	5632	5	0.5300000000000001	0.6996516311055883	var	33.0	3.0			0.6666666666666666	0.8210243860497588	0.07551233090408441	0.6342229454125183	0.7014285714285714	0.8837929093978616	0.38465298142717497	0.8837929093978616	0.01198701063490737	0.006338856639101616	1.0	0.9846153846153848	0.9	0.9821428571428572	0.8181818181818182	0.6510714285714285	0.03547100195062458	0.23717483611371426	0.06551534261026279	0.1915960925075829	0.002678571428571429	0.4105357142857143	18.315828013420106	tracksig
80	Stomach-AdenoCA	5632	5	0.5300000000000001	0.6996516311055883	var	33.0	1.0			0.3333333333333333	0.6564079490947636	0.0	0.5	0.3701785714285714	0.0	1.0	0.0	0.011891281535540116	0.006914779739682765	1.0	1.0	0.9	1.0	0.9	0.6510714285714285	0.03897040439993693	0.1818531180051267	0.0310905447423051	0.1584736691522186	0.0033928571428571428	0.11392857142857145	9.09598859945933	tracksigfreq
81	Breast	3413	3	0.4800000000000002	0.906289359074092	cst	47.0	1.0			0.5	0.9351042660223299	0.08557101137716272	0.5217142492117417	0.5985936126574861	0.05399719495091164	0.9894313034725716	0.05399719495091164															152724.0	pyclone
81	Breast	3413	3	0.4800000000000002	0.906289359074092	cst	47.0	3.0			1.0	0.2828640296106658	0.011586455046333448	0.4964126923177371	0.4895985936126575	0.5378681626928471	0.4549572219426271	0.5378681626928471															302.0	sciclone
81	Breast	3413	3	0.4800000000000002	0.906289359074092	cst	47.0	1.0			0.5	0.9339568589196128	0.005172267678546377	0.5	0.5821857603281569	0.0	1.0	0.0															102.0	ccube
81	Breast	3413	3	0.4800000000000002	0.906289359074092	cst	47.0	1.0			0.5	0.931532651431186	0.017417671622931615	0.5056100981767181	0.5868737181365368	0.011220196353436185	1.0	0.011220196353436185															2229.0	dpclust
81	Breast	3413	3	0.4800000000000002	0.906289359074092	cst	47.0	2.0			0.75	0.9399736302373278	0.0776801656825561	0.510114658322575	0.5903896864928215	0.021739130434782608	0.9984901862103672	0.021739130434782608															1663.0	phylogicndt
81	Breast	3413	3	0.4800000000000002	0.906289359074092	cst	47.0	1.0	0.009394612519827206	0.9999999999993324	0.5	0.9340042088103568	0.005172267678546377	0.5	0.5821857603281569	0.0	1.0	0.0	0.013159280051018504	0.0075025711315507984	0.9671052631578948	0.953846153846154	0.6666666666666666	0.9824561403508772	0.75	0.6662760035159684	0.0008405943559846031	0.0008405943559846031	0.0	0.0008405943559846031	1.0	1.0	705.6028022766112	clonesig
81	Breast	3413	3	0.4800000000000002	0.906289359074092	cst	47.0												0.020109635366892302	0.014160431286200462	0.8125	0.953846153846154	0.5555555555555556	1.0	0.8333333333333334	0.6601230588924699	0.002180353419193426	0.002180353419193426	0.0	0.002180353419193426	1.0	1.0	1.9986677169799798	deconstructsigs
81	Breast	3413	3	0.4800000000000002	0.906289359074092	cst	47.0	2.0			0.75	0.9312715264197252	0.07222207555891802	0.5181172360878671	0.5962496337532962	0.042776998597475455	0.9934574735782586	0.042776998597475455	0.018433952297836925	0.01511102500762512	0.8092105263157894	0.953846153846154	0.5555555555555556	1.0	0.8333333333333334	0.6589510694403751	0.002450630875317605	0.04095758488929102	0.0056082446075509385	0.002450630875317605	1.0	1.0	1.50792956352234	palimpsest
81	Breast	3413	3	0.4800000000000002	0.906289359074092	cst	47.0	1.0			0.5	0.9340021488563688	0.005150201144350895	0.5	0.5805882352941176	0.0	1.0	0.0	0.013306751853159332	0.008255830783135281	0.9692982456140352	0.953846153846154	0.6666666666666666	0.9824561403508772	0.75	0.6667647058823529	0.0010178436364101096	0.0010178436364101096	0.0	0.0010178436364101096	1.0	1.0	5.03636902570724	tracksig
81	Breast	3413	3	0.4800000000000002	0.906289359074092	cst	47.0	1.0			0.5	0.5291237929212276	0.005284821649778	0.5	0.5841176470588235	0.0	1.0	0.0	0.013237499922573087	0.0075173663679199395	0.9692982456140352	0.953846153846154	0.6666666666666666	0.9824561403508772	0.75	0.6667647058823529	0.0008365379475296919	0.0008365379475296919	0.0	0.0008365379475296919	1.0	1.0	2.14836377302806	tracksigfreq
82	Liver-HCC	2586	4	0.7699999999999999	0.787190780044071	cst	54.0	14.0			0.0	0.958112462275108	0.5610048756534995	0.8707106640301443	0.868522815158546	0.7794561933534743	0.9619651347068146	0.7794561933534743															94341.0	pyclone
82	Liver-HCC	2586	4	0.7699999999999999	0.787190780044071	cst	54.0	2.0			0.6	0.5509633125126037	0.0403821177746519	0.5313934865771972	0.5317092034029389	0.5445619335347432	0.5182250396196514	0.5445619335347432															454.0	sciclone
82	Liver-HCC	2586	4	0.7699999999999999	0.787190780044071	cst	54.0	3.0			0.8	0.9228589817215086	0.5209770250709235	0.8574877550141004	0.8557617942768755	0.7854984894259819	0.9294770206022188	0.7854984894259819															836.0	ccube
82	Liver-HCC	2586	4	0.7699999999999999	0.787190780044071	cst	54.0	4.0			1.0	0.9468056961843327	0.5478834406570917	0.8650484053988059	0.8650425367362722	0.8648036253776435	0.8652931854199684	0.8648036253776435															3329.0	dpclust
82	Liver-HCC	2586	4	0.7699999999999999	0.787190780044071	cst	54.0	4.0			1.0	0.9499922660479504	0.568344500580332	0.8625204083098328	0.8604021655065739	0.7741691842900302	0.9508716323296356	0.7741691842900302															1551.0	phylogicndt
82	Liver-HCC	2586	4	0.7699999999999999	0.787190780044071	cst	54.0	2.0	9.775063527406019	0.5280887434984625	0.6	0.9343275131121044	0.5537426936648545	0.8526765408573167	0.8499613302397525	0.7394259818731118	0.9659270998415214	0.7394259818731118	0.020043533250607905	0.008843655329493676	0.990909090909091	0.953846153846154	0.8181818181818182	0.9636363636363636	0.75	0.5908739365815932	0.002365272442782285	0.004112067565622546	0.000853998823502823	0.002365272442782285	1.0	1.0	1346.4021470546722	clonesig
82	Liver-HCC	2586	4	0.7699999999999999	0.787190780044071	cst	54.0												0.029964718972637423	0.025985392567170185	0.8	0.9384615384615383	0.5454545454545454	1.0	0.8571428571428571	0.5738592420726991	0.011566405610452413	0.011566405610452413	0.0	0.011566405610452413	1.0	1.0	5.44326257705688	deconstructsigs
82	Liver-HCC	2586	4	0.7699999999999999	0.787190780044071	cst	54.0	2.0			0.6	0.9247237478729342	0.5649197131093684	0.8431109685388848	0.8395204949729311	0.6933534743202417	0.9928684627575276	0.6933534743202417	0.026762880304395543	0.021256184452692874	0.8	0.9230769230769232	0.4545454545454545	1.0	0.8333333333333334	0.5808197989172467	0.014052537119440434	0.0315748250767065	0.008402825654267147	0.014052537119440434	1.0	1.0	2.36650657653809	palimpsest
82	Liver-HCC	2586	4	0.7699999999999999	0.787190780044071	cst	54.0	1.0			0.4	0.7177705751303555	0.0	0.5	0.4712	0.0	1.0	0.0	0.020306473267038258	0.007218879023290428	0.9963636363636365	0.9692307692307692	0.8181818181818182	0.9818181818181818	0.8181818181818182	0.6032	0.0012646028101552798	0.0012646028101552798	0.0	0.0012646028101552798	1.0	1.0	4.23204250335693	tracksig
[truncated: 7,601 more rows]
