# Supplementary material for: CloneSig can jointly infer intra-tumor heterogeneity and mutational signature activity in bulk tumor sequencing data
Source: Nat Commun. 2021 Sep 9;12:5352. doi: 10.1038/s41467-021-24992-y (PMC8429716; doi:10.1038/s41467-021-24992-y)
Supplement: Supplementary file 3 — Source Data [file 41467_2021_24992_MOESM3_ESM.zip › Source data/20200512_eval_clonesig_power_statistical_test_sensitivity.csv]

nb_pi	nb_phi	depth	perc_diploid	nb_clones	nb_mut	nb_sig	nb_sig_fit	min_dist	max_dist	avg_dist	avg_major_cn	actual_perc_diploid	avg_tot_cn	method	setting	dof	phi_dist	fitted_nb_clones	ll_ratio	pval	score2C_auc	score2C_accuracy	score2C_sensitivity	score2C_specificity	score2C_precision	timestamp
0	2	100	0.1	2	100	47	7.0	0.14837017083400605	0.14837017083400605	0.14837017083400605	2.32	0.1	3.49	clonesig	prefit	5	-0.9	3.0	24.64426419222741	0.00099459310756801	0.8174603174603174	0.77	1.0	0.6349206349206349	1.0	1588611798.630776
0	2	100	0.1	2	100	47	47.0	0.14837017083400605	0.14837017083400605	0.14837017083400605	2.32	0.1	3.49	clonesig	all	21	-0.9	2.0	19.21937648664425	0.062387094533627126	0.9864864864864864	0.99	0.972972972972973	1.0	0.972972972972973	1588611798.630776
0	2	100	0.1	2	100	47	47.0	0.14837017083400605	0.14837017083400605	0.14837017083400605	2.32	0.1	3.49	tracksig	all	21	-0.9	1.0			0.5	0.63	0.0	1.0	0.0	1588611798.630776
0	2	100	0.1	2	100	47	5.0	0.14837017083400605	0.14837017083400605	0.14837017083400605	2.32	0.1	3.49	tracksig	prefit	4	-0.9	1.0			0.5	0.63	0.0	1.0	0.0	1588611798.630776
0	2	100	0.1	2	100	47	47.0	0.14837017083400605	0.14837017083400605	0.14837017083400605	2.32	0.1	3.49	tracksigfreq	all	21	-0.9	1.0			0.5	0.63	0.0	1.0	0.0	1588611798.630776
0	2	100	0.1	2	100	47	5.0	0.14837017083400605	0.14837017083400605	0.14837017083400605	2.32	0.1	3.49	tracksigfreq	prefit	4	-0.9	1.0			0.5	0.63	0.0	1.0	0.0	1588611798.630776
0	2	100	0.1	2	100	47	47.0	0.14837017083400605	0.14837017083400605	0.14837017083400605	2.32	0.1	3.49	palimpsest	all	21	-0.9	2.0			0.9570999570999572	0.96	0.945945945945946	0.9682539682539684	0.945945945945946	1588611798.630776
0	2	100	0.1	2	100	47	5.0	0.14837017083400605	0.14837017083400605	0.14837017083400605	2.32	0.1	3.49	palimpsest	prefit	4	-0.9	2.0			0.9570999570999572	0.96	0.945945945945946	0.9682539682539684	0.945945945945946	1588611798.630776
0	2	500	0.1	2	100	47	5.0	0.14837017083400586	0.14837017083400586	0.14837017083400586	2.19	0.08	3.32	clonesig	prefit	3	-0.9	2.0	10.471387379768883		0.9796001631986944	0.98	0.9824561403508772	0.9767441860465116	0.9824561403508772	1588611758.3711154
0	2	500	0.1	2	100	47	47.0	0.14837017083400586	0.14837017083400586	0.14837017083400586	2.19	0.08	3.32	clonesig	all	21	-0.9	2.0	11.480644057514384	0.422284406060897	0.9796001631986944	0.98	0.9824561403508772	0.9767441860465116	0.9824561403508772	1588611758.3711154
0	2	500	0.1	2	100	47	47.0	0.14837017083400586	0.14837017083400586	0.14837017083400586	2.19	0.08	3.32	tracksig	all	21	-0.9	1.0			0.5	0.43	0.0	1.0	0.0	1588611758.3711154
0	2	500	0.1	2	100	47	5.0	0.14837017083400586	0.14837017083400586	0.14837017083400586	2.19	0.08	3.32	tracksig	prefit	3	-0.9	1.0			0.5	0.43	0.0	1.0	0.0	1588611758.3711154
0	2	500	0.1	2	100	47	47.0	0.14837017083400586	0.14837017083400586	0.14837017083400586	2.19	0.08	3.32	tracksigfreq	all	21	-0.9	1.0			0.5	0.43	0.0	1.0	0.0	1588611758.3711154
0	2	500	0.1	2	100	47	5.0	0.14837017083400586	0.14837017083400586	0.14837017083400586	2.19	0.08	3.32	tracksigfreq	prefit	3	-0.9	1.0			0.5	0.43	0.0	1.0	0.0	1588611758.3711154
0	2	500	0.1	2	100	47	47.0	0.14837017083400586	0.14837017083400586	0.14837017083400586	2.19	0.08	3.32	palimpsest	all	21	-0.9	2.0			0.9302325581395348	0.94	1.0	0.8604651162790697	1.0	1588611758.3711154
0	2	500	0.1	2	100	47	4.0	0.14837017083400586	0.14837017083400586	0.14837017083400586	2.19	0.08	3.32	palimpsest	prefit	3	-0.9	2.0			0.9302325581395348	0.94	1.0	0.8604651162790697	1.0	1588611758.3711154
0	2	100	0.5	2	100	47	6.0	0.14837017083400605	0.14837017083400605	0.14837017083400605	1.47	0.61	2.48	clonesig	prefit	4	-0.9	2.0	3.69938629428043	0.046673995684974365	1.0	1.0	1.0	1.0	1.0	1588611724.799173
0	2	100	0.5	2	100	47	47.0	0.14837017083400605	0.14837017083400605	0.14837017083400605	1.47	0.61	2.48	clonesig	all	21	-0.9	2.0	6.835088440425353	0.8257681846066237	1.0	1.0	1.0	1.0	1.0	1588611724.799173
0	2	100	0.5	2	100	47	47.0	0.14837017083400605	0.14837017083400605	0.14837017083400605	1.47	0.61	2.48	tracksig	all	21	-0.9	1.0			0.5	0.49	0.0	1.0	0.0	1588611724.799173
0	2	100	0.5	2	100	47	4.0	0.14837017083400605	0.14837017083400605	0.14837017083400605	1.47	0.61	2.48	tracksig	prefit	3	-0.9	1.0			0.5	0.49	0.0	1.0	0.0	1588611724.799173
0	2	100	0.5	2	100	47	47.0	0.14837017083400605	0.14837017083400605	0.14837017083400605	1.47	0.61	2.48	tracksigfreq	all	21	-0.9	1.0			0.5	0.49	0.0	1.0	0.0	1588611724.799173
0	2	100	0.5	2	100	47	4.0	0.14837017083400605	0.14837017083400605	0.14837017083400605	1.47	0.61	2.48	tracksigfreq	prefit	3	-0.9	1.0			0.5	0.49	0.0	1.0	0.0	1588611724.799173
0	2	100	0.5	2	100	47	47.0	0.14837017083400605	0.14837017083400605	0.14837017083400605	1.47	0.61	2.48	palimpsest	all	21	-0.9	2.0			0.9897959183673468	0.99	1.0	0.979591836734694	1.0	1588611724.799173
0	2	100	0.5	2	100	47	3.0	0.14837017083400605	0.14837017083400605	0.14837017083400605	1.47	0.61	2.48	palimpsest	prefit	3	-0.9	2.0			0.9897959183673468	0.99	1.0	0.979591836734694	1.0	1588611724.799173
0	2	500	0.5	2	100	47	9.0	0.14837017083400605	0.14837017083400605	0.14837017083400605	1.63	0.53	2.81	clonesig	prefit	7	-0.9	2.0	15.273210001560301	0.006778810343785996	1.0	1.0	1.0	1.0	1.0	1588611746.0678916
0	2	500	0.5	2	100	47	47.0	0.14837017083400605	0.14837017083400605	0.14837017083400605	1.63	0.53	2.81	clonesig	all	21	-0.9	2.0	17.882298869026503	0.0913124921970779	1.0	1.0	1.0	1.0	1.0	1588611746.0678916
0	2	500	0.5	2	100	47	47.0	0.14837017083400605	0.14837017083400605	0.14837017083400605	1.63	0.53	2.81	tracksig	all	21	-0.9	1.0			0.5	0.47	0.0	1.0	0.0	1588611746.0678916
0	2	500	0.5	2	100	47	4.0	0.14837017083400605	0.14837017083400605	0.14837017083400605	1.63	0.53	2.81	tracksig	prefit	3	-0.9	1.0			0.5	0.47	0.0	1.0	0.0	1588611746.0678916
0	2	500	0.5	2	100	47	47.0	0.14837017083400605	0.14837017083400605	0.14837017083400605	1.63	0.53	2.81	tracksigfreq	all	21	-0.9	1.0			0.5	0.47	0.0	1.0	0.0	1588611746.0678916
0	2	500	0.5	2	100	47	4.0	0.14837017083400605	0.14837017083400605	0.14837017083400605	1.63	0.53	2.81	tracksigfreq	prefit	3	-0.9	1.0			0.5	0.47	0.0	1.0	0.0	1588611746.0678916
0	2	500	0.5	2	100	47	47.0	0.14837017083400605	0.14837017083400605	0.14837017083400605	1.63	0.53	2.81	palimpsest	all	21	-0.9	2.0			0.9787234042553192	0.98	1.0	0.9574468085106383	1.0	1588611746.0678916
0	2	500	0.5	2	100	47	3.0	0.14837017083400605	0.14837017083400605	0.14837017083400605	1.63	0.53	2.81	palimpsest	prefit	3	-0.9	2.0			0.9787234042553192	0.98	1.0	0.9574468085106383	1.0	1588611746.0678916
0	2	100	0.9	2	100	47	8.0	0.14837017083400605	0.14837017083400605	0.14837017083400605	1.04	0.95	2.01	clonesig	prefit	5	-0.9	2.0	18.006523444232467	0.00014762920556219618	1.0	1.0	1.0	1.0	1.0	1588611739.0670643
0	2	100	0.9	2	100	47	47.0	0.14837017083400605	0.14837017083400605	0.14837017083400605	1.04	0.95	2.01	clonesig	all	21	-0.9	2.0	19.61384498228199	0.055579569903738094	1.0	1.0	1.0	1.0	1.0	1588611739.0670643
0	2	100	0.9	2	100	47	47.0	0.14837017083400605	0.14837017083400605	0.14837017083400605	1.04	0.95	2.01	tracksig	all	21	-0.9	1.0			0.5	0.48	0.0	1.0	0.0	1588611739.0670643
0	2	100	0.9	2	100	47	4.0	0.14837017083400605	0.14837017083400605	0.14837017083400605	1.04	0.95	2.01	tracksig	prefit	3	-0.9	1.0			0.5	0.48	0.0	1.0	0.0	1588611739.0670643
0	2	100	0.9	2	100	47	47.0	0.14837017083400605	0.14837017083400605	0.14837017083400605	1.04	0.95	2.01	tracksigfreq	all	21	-0.9	1.0			0.5	0.48	0.0	1.0	0.0	1588611739.0670643
0	2	100	0.9	2	100	47	4.0	0.14837017083400605	0.14837017083400605	0.14837017083400605	1.04	0.95	2.01	tracksigfreq	prefit	3	-0.9	1.0			0.5	0.48	0.0	1.0	0.0	1588611739.0670643
0	2	100	0.9	2	100	47	47.0	0.14837017083400605	0.14837017083400605	0.14837017083400605	1.04	0.95	2.01	palimpsest	all	21	-0.9	2.0			0.9583333333333331	0.96	1.0	0.9166666666666666	1.0	1588611739.0670643
0	2	100	0.9	2	100	47	4.0	0.14837017083400605	0.14837017083400605	0.14837017083400605	1.04	0.95	2.01	palimpsest	prefit	3	-0.9	2.0			0.9583333333333331	0.96	1.0	0.9166666666666666	1.0	1588611739.0670643
0	2	500	0.9	2	100	47	7.0	0.14837017083400586	0.14837017083400586	0.14837017083400586	1.07	0.93	2.01	clonesig	prefit	4	-0.9	2.0	5.921857719641366	0.012584917097621296	1.0	1.0	1.0	1.0	1.0	1588611717.5726721
0	2	500	0.9	2	100	47	47.0	0.14837017083400586	0.14837017083400586	0.14837017083400586	1.07	0.93	2.01	clonesig	all	21	-0.9	2.0	6.405084513989094	0.8570265206780058	1.0	1.0	1.0	1.0	1.0	1588611717.5726721
0	2	500	0.9	2	100	47	47.0	0.14837017083400586	0.14837017083400586	0.14837017083400586	1.07	0.93	2.01	tracksig	all	21	-0.9	1.0			0.5	0.65	0.0	1.0	0.0	1588611717.5726721
0	2	500	0.9	2	100	47	6.0	0.14837017083400586	0.14837017083400586	0.14837017083400586	1.07	0.93	2.01	tracksig	prefit	4	-0.9	1.0			0.5	0.65	0.0	1.0	0.0	1588611717.5726721
0	2	500	0.9	2	100	47	47.0	0.14837017083400586	0.14837017083400586	0.14837017083400586	1.07	0.93	2.01	tracksigfreq	all	21	-0.9	1.0			0.5	0.65	0.0	1.0	0.0	1588611717.5726721
0	2	500	0.9	2	100	47	6.0	0.14837017083400586	0.14837017083400586	0.14837017083400586	1.07	0.93	2.01	tracksigfreq	prefit	4	-0.9	1.0			0.5	0.65	0.0	1.0	0.0	1588611717.5726721
0	2	500	0.9	2	100	47	47.0	0.14837017083400586	0.14837017083400586	0.14837017083400586	1.07	0.93	2.01	palimpsest	all	21	-0.9	2.0			0.9538461538461538	0.94	1.0	0.9076923076923076	1.0	1588611717.5726721
0	2	500	0.9	2	100	47	5.0	0.14837017083400586	0.14837017083400586	0.14837017083400586	1.07	0.93	2.01	palimpsest	prefit	3	-0.9	2.0			0.9538461538461538	0.94	1.0	0.9076923076923076	1.0	1588611717.5726721
0	2	100	0.1	2	300	47	7.0	0.14837017083400586	0.14837017083400586	0.14837017083400586	2.0766666666666667	0.10666666666666667	3.1333333333333333	clonesig	prefit	5	-0.9	2.0	25.85989467667241	4.017902524727152e-06	0.9967741935483871	0.9966666666666668	1.0	0.9935483870967742	1.0	1588611816.1575499
0	2	100	0.1	2	300	47	47.0	0.14837017083400586	0.14837017083400586	0.14837017083400586	2.0766666666666667	0.10666666666666667	3.1333333333333333	clonesig	all	21	-0.9	2.0	26.760183030041844	0.006683605716571372	0.9967741935483871	0.9966666666666668	1.0	0.9935483870967742	1.0	1588611816.1575499
0	2	100	0.1	2	300	47	47.0	0.14837017083400586	0.14837017083400586	0.14837017083400586	2.0766666666666667	0.10666666666666667	3.1333333333333333	tracksig	all	21	-0.9	1.0			0.5	0.5166666666666667	0.0	1.0	0.0	1588611816.1575499
0	2	100	0.1	2	300	47	5.0	0.14837017083400586	0.14837017083400586	0.14837017083400586	2.0766666666666667	0.10666666666666667	3.1333333333333333	tracksig	prefit	3	-0.9	1.0			0.5	0.5166666666666667	0.0	1.0	0.0	1588611816.1575499
0	2	100	0.1	2	300	47	47.0	0.14837017083400586	0.14837017083400586	0.14837017083400586	2.0766666666666667	0.10666666666666667	3.1333333333333333	tracksigfreq	all	21	-0.9	1.0			0.5	0.5166666666666667	0.0	1.0	0.0	1588611816.1575499
0	2	100	0.1	2	300	47	5.0	0.14837017083400586	0.14837017083400586	0.14837017083400586	2.0766666666666667	0.10666666666666667	3.1333333333333333	tracksigfreq	prefit	3	-0.9	1.0			0.5	0.5166666666666667	0.0	1.0	0.0	1588611816.1575499
0	2	100	0.1	2	300	47	47.0	0.14837017083400586	0.14837017083400586	0.14837017083400586	2.0766666666666667	0.10666666666666667	3.1333333333333333	palimpsest	all	21	-0.9	2.0			0.9903225806451612	0.99	1.0	0.9806451612903224	1.0	1588611816.1575499
0	2	100	0.1	2	300	47	4.0	0.14837017083400586	0.14837017083400586	0.14837017083400586	2.0766666666666667	0.10666666666666667	3.1333333333333333	palimpsest	prefit	3	-0.9	2.0			0.9903225806451612	0.99	1.0	0.9806451612903224	1.0	1588611816.1575499
0	2	500	0.1	2	300	47	6.0	0.14837017083400586	0.14837017083400586	0.14837017083400586	2.16	0.08333333333333333	3.306666666666666	clonesig	prefit	4	-0.9	4.0	56.010846378066155	5.9100524942047486e-08	0.990066225165563	0.99	1.0	0.9801324503311258	1.0	1588611903.9902112
0	2	500	0.1	2	300	47	47.0	0.14837017083400586	0.14837017083400586	0.14837017083400586	2.16	0.08333333333333333	3.306666666666666	clonesig	all	21	-0.9	2.0	53.41870237620697	2.4054949735066327e-07	1.0	1.0	1.0	1.0	1.0	1588611903.9902112
0	2	500	0.1	2	300	47	47.0	0.14837017083400586	0.14837017083400586	0.14837017083400586	2.16	0.08333333333333333	3.306666666666666	tracksig	all	21	-0.9	1.0			0.5	0.5033333333333333	0.0	1.0	0.0	1588611903.9902112
0	2	500	0.1	2	300	47	5.0	0.14837017083400586	0.14837017083400586	0.14837017083400586	2.16	0.08333333333333333	3.306666666666666	tracksig	prefit	3	-0.9	1.0			0.5	0.5033333333333333	0.0	1.0	0.0	1588611903.9902112
0	2	500	0.1	2	300	47	47.0	0.14837017083400586	0.14837017083400586	0.14837017083400586	2.16	0.08333333333333333	3.306666666666666	tracksigfreq	all	21	-0.9	1.0			0.5	0.5033333333333333	0.0	1.0	0.0	1588611903.9902112
0	2	500	0.1	2	300	47	5.0	0.14837017083400586	0.14837017083400586	0.14837017083400586	2.16	0.08333333333333333	3.306666666666666	tracksigfreq	prefit	3	-0.9	1.0			0.5	0.5033333333333333	0.0	1.0	0.0	1588611903.9902112
0	2	500	0.1	2	300	47	47.0	0.14837017083400586	0.14837017083400586	0.14837017083400586	2.16	0.08333333333333333	3.306666666666666	palimpsest	all	21	-0.9	2.0			0.9503311258278146	0.95	1.0	0.9006622516556292	1.0	1588611903.9902112
0	2	500	0.1	2	300	47	4.0	0.14837017083400586	0.14837017083400586	0.14837017083400586	2.16	0.08333333333333333	3.306666666666666	palimpsest	prefit	3	-0.9	2.0			0.9503311258278146	0.95	1.0	0.9006622516556292	1.0	1588611903.9902112
0	2	100	0.5	2	300	47	6.0	0.14837017083400586	0.14837017083400586	0.14837017083400586	1.6	0.5266666666666666	2.62	clonesig	prefit	4	-0.9	2.0	31.116865129784856	3.0488291586831664e-08	0.9901175213675214	0.99	0.9871794871794872	0.9930555555555556	0.9871794871794872	1588611842.4950562
0	2	100	0.5	2	300	47	47.0	0.14837017083400586	0.14837017083400586	0.14837017083400586	1.6	0.5266666666666666	2.62	clonesig	all	21	-0.9	2.0	32.48783901268689	0.0008940243051222791	0.9901175213675214	0.99	0.9871794871794872	0.9930555555555556	0.9871794871794872	1588611842.4950562
0	2	100	0.5	2	300	47	47.0	0.14837017083400586	0.14837017083400586	0.14837017083400586	1.6	0.5266666666666666	2.62	tracksig	all	21	-0.9	1.0			0.5	0.48	0.0	1.0	0.0	1588611842.4950562
0	2	100	0.5	2	300	47	4.0	0.14837017083400586	0.14837017083400586	0.14837017083400586	1.6	0.5266666666666666	2.62	tracksig	prefit	3	-0.9	1.0			0.5	0.48	0.0	1.0	0.0	1588611842.4950562
0	2	100	0.5	2	300	47	47.0	0.14837017083400586	0.14837017083400586	0.14837017083400586	1.6	0.5266666666666666	2.62	tracksigfreq	all	21	-0.9	1.0			0.5	0.48	0.0	1.0	0.0	1588611842.4950562
0	2	100	0.5	2	300	47	4.0	0.14837017083400586	0.14837017083400586	0.14837017083400586	1.6	0.5266666666666666	2.62	tracksigfreq	prefit	3	-0.9	1.0			0.5	0.48	0.0	1.0	0.0	1588611842.4950562
0	2	100	0.5	2	300	47	47.0	0.14837017083400586	0.14837017083400586	0.14837017083400586	1.6	0.5266666666666666	2.62	palimpsest	all	21	-0.9	2.0			0.9863782051282052	0.9866666666666668	0.9935897435897436	0.9791666666666666	0.9935897435897436	1588611842.4950562
0	2	100	0.5	2	300	47	4.0	0.14837017083400586	0.14837017083400586	0.14837017083400586	1.6	0.5266666666666666	2.62	palimpsest	prefit	3	-0.9	2.0			0.9863782051282052	0.9866666666666668	0.9935897435897436	0.9791666666666666	0.9935897435897436	1588611842.4950562
0	2	500	0.5	2	300	47	7.0	0.14837017083400586	0.14837017083400586	0.14837017083400586	1.5	0.56	2.536666666666666	clonesig	prefit	5	-0.9	3.0	27.75364838349833	0.00032560236238648484	0.9645390070921986	0.9666666666666668	1.0	0.9290780141843972	1.0	1588611761.1946478
0	2	500	0.5	2	300	47	47.0	0.14837017083400586	0.14837017083400586	0.14837017083400586	1.5	0.56	2.536666666666666	clonesig	all	21	-0.9	2.0	25.956629379466907	0.008750002018614918	1.0	1.0	1.0	1.0	1.0	1588611761.1946478
0	2	500	0.5	2	300	47	47.0	0.14837017083400586	0.14837017083400586	0.14837017083400586	1.5	0.56	2.536666666666666	tracksig	all	21	-0.9	1.0			0.5	0.47	0.0	1.0	0.0	1588611761.1946478
0	2	500	0.5	2	300	47	4.0	0.14837017083400586	0.14837017083400586	0.14837017083400586	1.5	0.56	2.536666666666666	tracksig	prefit	3	-0.9	1.0			0.5	0.47	0.0	1.0	0.0	1588611761.1946478
0	2	500	0.5	2	300	47	47.0	0.14837017083400586	0.14837017083400586	0.14837017083400586	1.5	0.56	2.536666666666666	tracksigfreq	all	21	-0.9	1.0			0.5	0.47	0.0	1.0	0.0	1588611761.1946478
0	2	500	0.5	2	300	47	4.0	0.14837017083400586	0.14837017083400586	0.14837017083400586	1.5	0.56	2.536666666666666	tracksigfreq	prefit	3	-0.9	1.0			0.5	0.47	0.0	1.0	0.0	1588611761.1946478
0	2	500	0.5	2	300	47	47.0	0.14837017083400586	0.14837017083400586	0.14837017083400586	1.5	0.56	2.536666666666666	palimpsest	all	21	-0.9	2.0			0.9432624113475178	0.9466666666666668	1.0	0.8865248226950354	1.0	1588611761.1946478
0	2	500	0.5	2	300	47	4.0	0.14837017083400586	0.14837017083400586	0.14837017083400586	1.5	0.56	2.536666666666666	palimpsest	prefit	3	-0.9	2.0			0.9432624113475178	0.9466666666666668	1.0	0.8865248226950354	1.0	1588611761.1946478
0	2	100	0.9	2	300	47	5.0	0.14837017083400605	0.14837017083400605	0.14837017083400605	1.06	0.94	2.01	clonesig	prefit	4	-0.9	2.0	30.282605641423288	4.6807327985137466e-08	1.0	1.0	1.0	1.0	1.0	1588611792.128038
0	2	100	0.9	2	300	47	47.0	0.14837017083400605	0.14837017083400605	0.14837017083400605	1.06	0.94	2.01	clonesig	all	21	-0.9	2.0	31.714834020346647	0.001182710595300678	1.0	1.0	1.0	1.0	1.0	1588611792.128038
0	2	100	0.9	2	300	47	47.0	0.14837017083400605	0.14837017083400605	0.14837017083400605	1.06	0.94	2.01	tracksig	all	21	-0.9	1.0			0.5	0.4966666666666666	0.0	1.0	0.0	1588611792.128038
0	2	100	0.9	2	300	47	4.0	0.14837017083400605	0.14837017083400605	0.14837017083400605	1.06	0.94	2.01	tracksig	prefit	3	-0.9	1.0			0.5	0.4966666666666666	0.0	1.0	0.0	1588611792.128038
0	2	100	0.9	2	300	47	47.0	0.14837017083400605	0.14837017083400605	0.14837017083400605	1.06	0.94	2.01	tracksigfreq	all	21	-0.9	1.0			0.5	0.4966666666666666	0.0	1.0	0.0	1588611792.128038
0	2	100	0.9	2	300	47	4.0	0.14837017083400605	0.14837017083400605	0.14837017083400605	1.06	0.94	2.01	tracksigfreq	prefit	3	-0.9	1.0			0.5	0.4966666666666666	0.0	1.0	0.0	1588611792.128038
0	2	100	0.9	2	300	47	47.0	0.14837017083400605	0.14837017083400605	0.14837017083400605	1.06	0.94	2.01	palimpsest	all	21	-0.9	2.0			0.976510067114094	0.9766666666666668	1.0	0.953020134228188	1.0	1588611792.128038
0	2	100	0.9	2	300	47	3.0	0.14837017083400605	0.14837017083400605	0.14837017083400605	1.06	0.94	2.01	palimpsest	prefit	2	-0.9	2.0			0.976510067114094	0.9766666666666668	1.0	0.953020134228188	1.0	1588611792.128038
0	2	500	0.9	2	300	47	6.0	0.14837017083400605	0.14837017083400605	0.14837017083400605	1.0233333333333334	0.9766666666666668	2.006666666666667	clonesig	prefit	4	-0.9	2.0	32.525275103298554	1.4794581003836513e-08	1.0	1.0	1.0	1.0	1.0	1588611758.9815955
0	2	500	0.9	2	300	47	47.0	0.14837017083400605	0.14837017083400605	0.14837017083400605	1.0233333333333334	0.9766666666666668	2.006666666666667	clonesig	all	21	-0.9	2.0	35.48211704666119	0.00029618774807038304	1.0	1.0	1.0	1.0	1.0	1588611758.9815955
0	2	500	0.9	2	300	47	47.0	0.14837017083400605	0.14837017083400605	0.14837017083400605	1.0233333333333334	0.9766666666666668	2.006666666666667	tracksig	all	21	-0.9	1.0			0.5	0.5066666666666667	0.0	1.0	0.0	1588611758.9815955
0	2	500	0.9	2	300	47	5.0	0.14837017083400605	0.14837017083400605	0.14837017083400605	1.0233333333333334	0.9766666666666668	2.006666666666667	tracksig	prefit	3	-0.9	1.0			0.5	0.5066666666666667	0.0	1.0	0.0	1588611758.9815955
0	2	500	0.9	2	300	47	47.0	0.14837017083400605	0.14837017083400605	0.14837017083400605	1.0233333333333334	0.9766666666666668	2.006666666666667	tracksigfreq	all	21	-0.9	1.0			0.5	0.5066666666666667	0.0	1.0	0.0	1588611758.9815955
0	2	500	0.9	2	300	47	5.0	0.14837017083400605	0.14837017083400605	0.14837017083400605	1.0233333333333334	0.9766666666666668	2.006666666666667	tracksigfreq	prefit	3	-0.9	1.0			0.5	0.5066666666666667	0.0	1.0	0.0	1588611758.9815955
0	2	500	0.9	2	300	47	47.0	0.14837017083400605	0.14837017083400605	0.14837017083400605	1.0233333333333334	0.9766666666666668	2.006666666666667	palimpsest	all	21	-0.9	2.0			0.9473684210526316	0.9466666666666668	1.0	0.8947368421052632	1.0	1588611758.9815955
0	2	500	0.9	2	300	47	5.0	0.14837017083400605	0.14837017083400605	0.14837017083400605	1.0233333333333334	0.9766666666666668	2.006666666666667	palimpsest	prefit	3	-0.9	2.0			0.9473684210526316	0.9466666666666668	1.0	0.8947368421052632	1.0	1588611758.9815955
0	2	100	0.1	2	1000	47	6.0	0.14837017083400605	0.14837017083400605	0.14837017083400605	2.1	0.105	3.252	clonesig	prefit	4	-0.9	2.0	72.85077957506473	9.703248036594256e-17	0.9899071150436812	0.99	0.985685071574642	0.99412915851272	0.985685071574642	1588612461.060487
0	2	100	0.1	2	1000	47	47.0	0.14837017083400605	0.14837017083400605	0.14837017083400605	2.1	0.105	3.252	clonesig	all	21	-0.9	2.0	73.7236154773891	1.2798601863999722e-10	0.9899071150436812	0.99	0.985685071574642	0.99412915851272	0.985685071574642	1588612461.060487
0	2	100	0.1	2	1000	47	47.0	0.14837017083400605	0.14837017083400605	0.14837017083400605	2.1	0.105	3.252	tracksig	all	21	-0.9	1.0			0.5	0.511	0.0	1.0	0.0	1588612461.060487
0	2	100	0.1	2	1000	47	5.0	0.14837017083400605	0.14837017083400605	0.14837017083400605	2.1	0.105	3.252	tracksig	prefit	3	-0.9	2.0			0.9089979550102251	0.9109999999999999	0.8179959100204499	1.0	0.8179959100204499	1588612461.060487
0	2	100	0.1	2	1000	47	47.0	0.14837017083400605	0.14837017083400605	0.14837017083400605	2.1	0.105	3.252	tracksigfreq	all	21	-0.9	1.0			0.5	0.511	0.0	1.0	0.0	1588612461.060487
0	2	100	0.1	2	1000	47	47.0	0.14837017083400605	0.14837017083400605	0.14837017083400605	2.1	0.105	3.252	palimpsest	all	21	-0.9	2.0			0.9750979474065448	0.975	0.9795501022494888	0.9706457925636008	0.9795501022494888	1588612461.060487
0	2	100	0.1	2	1000	47	4.0	0.14837017083400605	0.14837017083400605	0.14837017083400605	2.1	0.105	3.252	palimpsest	prefit	3	-0.9	2.0			0.9750979474065448	0.975	0.9795501022494888	0.9706457925636008	0.9795501022494888	1588612461.060487
0	2	500	0.1	2	1000	47	5.0	0.14837017083400586	0.14837017083400586	0.14837017083400586	2.186	0.09300000000000001	3.333	clonesig	prefit	3	-0.9	2.0	88.2656332816041	1.3743853750677905e-21	0.9950147237692848	0.995	0.9940944881889764	0.9959349593495936	0.9940944881889764	1588611969.155088
0	2	500	0.1	2	1000	47	47.0	0.14837017083400586	0.14837017083400586	0.14837017083400586	2.186	0.09300000000000001	3.333	clonesig	all	21	-0.9	2.0	88.8599074415106	1.7529855263784966e-13	0.9950147237692848	0.995	0.9940944881889764	0.9959349593495936	0.9940944881889764	1588611969.155088
0	2	500	0.1	2	1000	47	47.0	0.14837017083400586	0.14837017083400586	0.14837017083400586	2.186	0.09300000000000001	3.333	tracksig	all	21	-0.9	1.0			0.5	0.49200000000000005	0.0	1.0	0.0	1588611969.155088
0	2	500	0.1	2	1000	47	5.0	0.14837017083400586	0.14837017083400586	0.14837017083400586	2.186	0.09300000000000001	3.333	tracksig	prefit	3	-0.9	2.0			0.8937007874015748	0.892	0.7874015748031497	1.0	0.7874015748031497	1588611969.155088
0	2	500	0.1	2	1000	47	47.0	0.14837017083400586	0.14837017083400586	0.14837017083400586	2.186	0.09300000000000001	3.333	tracksigfreq	all	21	-0.9	1.0			0.5	0.49200000000000005	0.0	1.0	0.0	1588611969.155088
0	2	500	0.1	2	1000	47	47.0	0.14837017083400586	0.14837017083400586	0.14837017083400586	2.186	0.09300000000000001	3.333	palimpsest	all	21	-0.9	2.0			0.953284040714423	0.9540000000000001	0.998031496062992	0.9085365853658536	0.998031496062992	1588611969.155088
0	2	500	0.1	2	1000	47	4.0	0.14837017083400586	0.14837017083400586	0.14837017083400586	2.186	0.09300000000000001	3.333	palimpsest	prefit	3	-0.9	2.0			0.953284040714423	0.9540000000000001	0.998031496062992	0.9085365853658536	0.998031496062992	1588611969.155088
0	2	100	0.5	2	1000	47	5.0	0.14837017083400605	0.14837017083400605	0.14837017083400605	1.601	0.499	2.625	clonesig	prefit	3	-0.9	2.0	84.04713132555116	1.1724713871205525e-20	0.995807811726046	0.996	0.99815157116451	0.9934640522875816	0.99815157116451	1588612227.4251523
0	2	100	0.5	2	1000	47	47.0	0.14837017083400605	0.14837017083400605	0.14837017083400605	1.601	0.499	2.625	clonesig	all	21	-0.9	2.0	85.04459793435308	9.387439488098597e-13	0.995807811726046	0.996	0.99815157116451	0.9934640522875816	0.99815157116451	1588612227.4251523
0	2	100	0.5	2	1000	47	47.0	0.14837017083400605	0.14837017083400605	0.14837017083400605	1.601	0.499	2.625	tracksig	all	21	-0.9	1.0			0.5	0.45899999999999996	0.0	1.0	0.0	1588612227.4251523
0	2	100	0.5	2	1000	47	5.0	0.14837017083400605	0.14837017083400605	0.14837017083400605	1.601	0.499	2.625	tracksig	prefit	3	-0.9	2.0			0.8696857670979667	0.8590000000000001	0.7393715341959335	1.0	0.7393715341959335	1588612227.4251523
0	2	100	0.5	2	1000	47	47.0	0.14837017083400605	0.14837017083400605	0.14837017083400605	1.601	0.499	2.625	tracksigfreq	all	21	-0.9	1.0			0.5	0.45899999999999996	0.0	1.0	0.0	1588612227.4251523
0	2	100	0.5	2	1000	47	5.0	0.14837017083400605	0.14837017083400605	0.14837017083400605	1.601	0.499	2.625	tracksigfreq	prefit	3	-0.9	2.0			0.8247838465844337	0.8390000000000001	0.99815157116451	0.6514161220043573	0.99815157116451	1588612227.4251523
0	2	100	0.5	2	1000	47	47.0	0.14837017083400605	0.14837017083400605	0.14837017083400605	1.601	0.499	2.625	palimpsest	all	21	-0.9	2.0			0.9701593514793472	0.972	0.9926062846580408	0.9477124183006536	0.9926062846580408	1588612227.4251523
0	2	100	0.5	2	1000	47	4.0	0.14837017083400605	0.14837017083400605	0.14837017083400605	1.601	0.499	2.625	palimpsest	prefit	3	-0.9	2.0			0.9701593514793472	0.972	0.9926062846580408	0.9477124183006536	0.9926062846580408	1588612227.4251523
0	2	500	0.5	2	1000	47	5.0	0.14837017083400605	0.14837017083400605	0.14837017083400605	1.541	0.545	2.592	clonesig	prefit	3	-0.9	2.0	50.80211877851252	2.7597948416329907e-13	0.998993963782696	0.9990000000000001	0.9979879275653925	1.0	0.9979879275653925	1588612006.6545491
0	2	500	0.5	2	1000	47	47.0	0.14837017083400605	0.14837017083400605	0.14837017083400605	1.541	0.545	2.592	clonesig	all	21	-0.9	2.0	52.86924721702962	7.737518701330509e-07	0.998993963782696	0.9990000000000001	0.9979879275653925	1.0	0.9979879275653925	1588612006.6545491
0	2	500	0.5	2	1000	47	47.0	0.14837017083400605	0.14837017083400605	0.14837017083400605	1.541	0.545	2.592	tracksig	all	21	-0.9	1.0			0.5	0.503	0.0	1.0	0.0	1588612006.6545491
0	2	500	0.5	2	1000	47	4.0	0.14837017083400605	0.14837017083400605	0.14837017083400605	1.541	0.545	2.592	tracksig	prefit	3	-0.9	2.0			0.9024144869215291	0.903	0.8048289738430584	1.0	0.8048289738430584	1588612006.6545491
0	2	500	0.5	2	1000	47	47.0	0.14837017083400605	0.14837017083400605	0.14837017083400605	1.541	0.545	2.592	tracksigfreq	all	21	-0.9	1.0			0.5	0.503	0.0	1.0	0.0	1588612006.6545491
0	2	500	0.5	2	1000	47	47.0	0.14837017083400605	0.14837017083400605	0.14837017083400605	1.541	0.545	2.592	palimpsest	all	21	-0.9	2.0			0.947304102947706	0.9470000000000001	0.9979879275653925	0.8966202783300199	0.9979879275653925	1588612006.6545491
0	2	500	0.5	2	1000	47	4.0	0.14837017083400605	0.14837017083400605	0.14837017083400605	1.541	0.545	2.592	palimpsest	prefit	3	-0.9	2.0			0.947304102947706	0.9470000000000001	0.9979879275653925	0.8966202783300199	0.9979879275653925	1588612006.6545491
0	2	100	0.9	2	1000	47	5.0	0.14837017083400605	0.14837017083400605	0.14837017083400605	1.053	0.9490000000000001	2.0069999999999997	clonesig	prefit	3	-0.9	4.0	99.54104222879324	1.4491522303516123e-16	0.993217054263566	0.993	1.0	0.9864341085271318	1.0	1588612077.1362803
0	2	100	0.9	2	1000	47	47.0	0.14837017083400605	0.14837017083400605	0.14837017083400605	1.053	0.9490000000000001	2.0069999999999997	clonesig	all	21	-0.9	2.0	89.93664261639607	1.0898228216964253e-13	0.999031007751938	0.9990000000000001	1.0	0.998062015503876	1.0	1588612077.1362803
0	2	100	0.9	2	1000	47	47.0	0.14837017083400605	0.14837017083400605	0.14837017083400605	1.053	0.9490000000000001	2.0069999999999997	tracksig	all	21	-0.9	1.0			0.5	0.516	0.0	1.0	0.0	1588612077.1362803
0	2	100	0.9	2	1000	47	5.0	0.14837017083400605	0.14837017083400605	0.14837017083400605	1.053	0.9490000000000001	2.0069999999999997	tracksig	prefit	3	-0.9	2.0			0.9132231404958676	0.9159999999999999	0.8264462809917356	1.0	0.8264462809917356	1588612077.1362803
0	2	100	0.9	2	1000	47	47.0	0.14837017083400605	0.14837017083400605	0.14837017083400605	1.053	0.9490000000000001	2.0069999999999997	tracksigfreq	all	21	-0.9	1.0			0.5	0.516	0.0	1.0	0.0	1588612077.1362803
0	2	100	0.9	2	1000	47	47.0	0.14837017083400605	0.14837017083400605	0.14837017083400605	1.053	0.9490000000000001	2.0069999999999997	palimpsest	all	21	-0.9	2.0			0.9757751937984496	0.975	1.0	0.9515503875968992	1.0	1588612077.1362803
0	2	100	0.9	2	1000	47	4.0	0.14837017083400605	0.14837017083400605	0.14837017083400605	1.053	0.9490000000000001	2.0069999999999997	palimpsest	prefit	3	-0.9	2.0			0.9757751937984496	0.975	1.0	0.9515503875968992	1.0	1588612077.1362803
0	2	500	0.9	2	1000	47	6.0	0.14837017083400605	0.14837017083400605	0.14837017083400605	1.047	0.955	2.013	clonesig	prefit	4	-0.9	2.0	82.8724086011862	6.383648589998387e-19	1.0	1.0	1.0	1.0	1.0	1588612050.201665
0	2	500	0.9	2	1000	47	47.0	0.14837017083400605	0.14837017083400605	0.14837017083400605	1.047	0.955	2.013	clonesig	all	21	-0.9	2.0	85.30877626006259	8.360357434955679e-13	1.0	1.0	1.0	1.0	1.0	1588612050.201665
0	2	500	0.9	2	1000	47	47.0	0.14837017083400605	0.14837017083400605	0.14837017083400605	1.047	0.955	2.013	tracksig	all	21	-0.9	1.0			0.5	0.526	0.0	1.0	0.0	1588612050.201665
0	2	500	0.9	2	1000	47	5.0	0.14837017083400605	0.14837017083400605	0.14837017083400605	1.047	0.955	2.013	tracksig	prefit	3	-0.9	2.0			0.921940928270042	0.9259999999999999	0.8438818565400844	1.0	0.8438818565400844	1588612050.201665
0	2	500	0.9	2	1000	47	47.0	0.14837017083400605	0.14837017083400605	0.14837017083400605	1.047	0.955	2.013	tracksigfreq	all	21	-0.9	1.0			0.5	0.526	0.0	1.0	0.0	1588612050.201665
0	2	500	0.9	2	1000	47	47.0	0.14837017083400605	0.14837017083400605	0.14837017083400605	1.047	0.955	2.013	palimpsest	all	21	-0.9	2.0			0.94106463878327	0.938	1.0	0.8821292775665399	1.0	1588612050.201665
0	2	500	0.9	2	1000	47	4.0	0.14837017083400605	0.14837017083400605	0.14837017083400605	1.047	0.955	2.013	palimpsest	prefit	3	-0.9	2.0			0.94106463878327	0.938	1.0	0.8821292775665399	1.0	1588612050.201665
0	3	100	0.1	2	100	47	10.0	0.05482450143304873	0.1537773624860801	0.08935783966202711	2.14	0.09	3.16	clonesig	prefit	6	-0.4500000000000001	4.0	23.865400785079146	0.03852159247227525	0.7770071458596048	0.79	0.8360655737704918	0.7179487179487181	0.8360655737704918	1588611826.7624228
0	3	100	0.1	2	100	47	47.0	0.05482450143304873	0.1537773624860801	0.08935783966202711	2.14	0.09	3.16	clonesig	all	21	-0.4500000000000001	3.0	23.16741163181609	0.2323743275255883	0.8385876418663305	0.82	0.7540983606557377	0.9230769230769232	0.7540983606557377	1588611826.7624228
0	3	100	0.1	2	100	47	47.0	0.05482450143304873	0.1537773624860801	0.08935783966202711	2.14	0.09	3.16	tracksig	all	21	-0.4500000000000001	1.0			0.5	0.39	0.0	1.0	0.0	1588611826.7624228
0	3	100	0.1	2	100	47	5.0	0.05482450143304873	0.1537773624860801	0.08935783966202711	2.14	0.09	3.16	tracksig	prefit	3	-0.4500000000000001	1.0			0.5	0.39	0.0	1.0	0.0	1588611826.7624228
0	3	100	0.1	2	100	47	47.0	0.05482450143304873	0.1537773624860801	0.08935783966202711	2.14	0.09	3.16	tracksigfreq	all	21	-0.4500000000000001	1.0			0.5	0.39	0.0	1.0	0.0	1588611826.7624228
0	3	100	0.1	2	100	47	5.0	0.05482450143304873	0.1537773624860801	0.08935783966202711	2.14	0.09	3.16	tracksigfreq	prefit	3	-0.4500000000000001	1.0			0.5	0.39	0.0	1.0	0.0	1588611826.7624228
0	3	100	0.1	2	100	47	47.0	0.05482450143304873	0.1537773624860801	0.08935783966202711	2.14	0.09	3.16	palimpsest	all	21	-0.4500000000000001	2.0			0.8186212694409414	0.79	0.6885245901639344	0.9487179487179488	0.6885245901639344	1588611826.7624228
0	3	100	0.1	2	100	47	6.0	0.05482450143304873	0.1537773624860801	0.08935783966202711	2.14	0.09	3.16	palimpsest	prefit	3	-0.4500000000000001	2.0			0.8186212694409414	0.79	0.6885245901639344	0.9487179487179488	0.6885245901639344	1588611826.7624228
0	3	500	0.1	2	100	47	10.0	0.054824501433048616	0.15377736248607976	0.08935783966202686	2.22	0.09	3.39	clonesig	prefit	7	-0.4500000000000001	4.0	26.49564315686189	0.029203047588118737	0.7358661239258254	0.78	0.8656716417910447	0.6060606060606061	0.8656716417910447	1588611786.4173577
0	3	500	0.1	2	100	47	47.0	0.054824501433048616	0.15377736248607976	0.08935783966202686	2.22	0.09	3.39	clonesig	all	21	-0.4500000000000001	3.0	22.7020255473999	0.2531667794502969	0.758254183627318	0.81	0.9104477611940298	0.6060606060606061	0.9104477611940298	1588611786.4173577
0	3	500	0.1	2	100	47	47.0	0.054824501433048616	0.15377736248607976	0.08935783966202686	2.22	0.09	3.39	tracksig	all	21	-0.4500000000000001	1.0			0.5	0.33	0.0	1.0	0.0	1588611786.4173577
0	3	500	0.1	2	100	47	4.0	0.054824501433048616	0.15377736248607976	0.08935783966202686	2.22	0.09	3.39	tracksig	prefit	3	-0.4500000000000001	1.0			0.5	0.33	0.0	1.0	0.0	1588611786.4173577
0	3	500	0.1	2	100	47	47.0	0.054824501433048616	0.15377736248607976	0.08935783966202686	2.22	0.09	3.39	tracksigfreq	all	21	-0.4500000000000001	1.0			0.5	0.33	0.0	1.0	0.0	1588611786.4173577
0	3	500	0.1	2	100	47	4.0	0.054824501433048616	0.15377736248607976	0.08935783966202686	2.22	0.09	3.39	tracksigfreq	prefit	3	-0.4500000000000001	1.0			0.5	0.33	0.0	1.0	0.0	1588611786.4173577
0	3	500	0.1	2	100	47	47.0	0.054824501433048616	0.15377736248607976	0.08935783966202686	2.22	0.09	3.39	palimpsest	all	21	-0.4500000000000001	2.0			0.8428312980551786	0.81	0.746268656716418	0.9393939393939394	0.746268656716418	1588611786.4173577
0	3	500	0.1	2	100	47	4.0	0.054824501433048616	0.15377736248607976	0.08935783966202686	2.22	0.09	3.39	palimpsest	prefit	3	-0.4500000000000001	2.0			0.8428312980551786	0.81	0.746268656716418	0.9393939393939394	0.746268656716418	1588611786.4173577
0	3	100	0.5	2	100	47	9.0	0.05482450143304873	0.1537773624860801	0.08935783966202711	1.75	0.47	2.88	clonesig	prefit	5	-0.4500000000000001	3.0	13.801161199811075	0.05960098329767977	0.8146167557932265	0.84	0.8939393939393939	0.7352941176470589	0.8939393939393939	1588611802.2657812
0	3	100	0.5	2	100	47	47.0	0.05482450143304873	0.1537773624860801	0.08935783966202711	1.75	0.47	2.88	clonesig	all	21	-0.4500000000000001	3.0	15.769296207610976	0.6755453605650501	0.8146167557932265	0.84	0.8939393939393939	0.7352941176470589	0.8939393939393939	1588611802.2657812
0	3	100	0.5	2	100	47	47.0	0.05482450143304873	0.1537773624860801	0.08935783966202711	1.75	0.47	2.88	tracksig	all	21	-0.4500000000000001	1.0			0.5	0.34	0.0	1.0	0.0	1588611802.2657812
0	3	100	0.5	2	100	47	5.0	0.05482450143304873	0.1537773624860801	0.08935783966202711	1.75	0.47	2.88	tracksig	prefit	3	-0.4500000000000001	1.0			0.5	0.34	0.0	1.0	0.0	1588611802.2657812
0	3	100	0.5	2	100	47	47.0	0.05482450143304873	0.1537773624860801	0.08935783966202711	1.75	0.47	2.88	tracksigfreq	all	21	-0.4500000000000001	1.0			0.5	0.34	0.0	1.0	0.0	1588611802.2657812
0	3	100	0.5	2	100	47	5.0	0.05482450143304873	0.1537773624860801	0.08935783966202711	1.75	0.47	2.88	tracksigfreq	prefit	3	-0.4500000000000001	1.0			0.5	0.34	0.0	1.0	0.0	1588611802.2657812
0	3	100	0.5	2	100	47	47.0	0.05482450143304873	0.1537773624860801	0.08935783966202711	1.75	0.47	2.88	palimpsest	all	21	-0.4500000000000001	2.0			0.856951871657754	0.83	0.7727272727272727	0.9411764705882352	0.7727272727272727	1588611802.2657812
0	3	100	0.5	2	100	47	5.0	0.05482450143304873	0.1537773624860801	0.08935783966202711	1.75	0.47	2.88	palimpsest	prefit	3	-0.4500000000000001	2.0			0.856951871657754	0.83	0.7727272727272727	0.9411764705882352	0.7727272727272727	1588611802.2657812
0	3	500	0.5	2	100	47	8.0	0.054824501433048616	0.15377736248607976	0.08935783966202686	1.68	0.42	2.76	clonesig	prefit	6	-0.4500000000000001	3.0	16.40772982827184	0.04479089581677667	0.7661691542288558	0.8	0.8656716417910447	0.6666666666666666	0.8656716417910447	1588324088.621158
0	3	500	0.5	2	100	47	47.0	0.054824501433048616	0.15377736248607976	0.08935783966202686	1.68	0.42	2.76	clonesig	all	21	-0.4500000000000001	3.0	20.21701477851002	0.3846107789263647	0.7284034373586612	0.77	0.8507462686567164	0.6060606060606061	0.8507462686567164	1588324088.621158
0	3	500	0.5	2	100	47	47.0	0.054824501433048616	0.15377736248607976	0.08935783966202686	1.68	0.42	2.76	tracksig	all	21	-0.4500000000000001	1.0			0.5	0.33	0.0	1.0	0.0	1588324088.621158
0	3	500	0.5	2	100	47	4.0	0.054824501433048616	0.15377736248607976	0.08935783966202686	1.68	0.42	2.76	tracksig	prefit	2	-0.4500000000000001	1.0			0.5	0.33	0.0	1.0	0.0	1588324088.621158
0	3	500	0.5	2	100	47	47.0	0.054824501433048616	0.15377736248607976	0.08935783966202686	1.68	0.42	2.76	tracksigfreq	all	21	-0.4500000000000001	1.0			0.5	0.33	0.0	1.0	0.0	1588324088.621158
0	3	500	0.5	2	100	47	4.0	0.054824501433048616	0.15377736248607976	0.08935783966202686	1.68	0.42	2.76	tracksigfreq	prefit	2	-0.4500000000000001	1.0			0.5	0.33	0.0	1.0	0.0	1588324088.621158
0	3	500	0.5	2	100	47	47.0	0.054824501433048616	0.15377736248607976	0.08935783966202686	1.68	0.42	2.76	palimpsest	all	21	-0.4500000000000001	2.0			0.902532790592492	0.89	0.8656716417910447	0.9393939393939394	0.8656716417910447	1588324088.621158
0	3	500	0.5	2	100	47	4.0	0.054824501433048616	0.15377736248607976	0.08935783966202686	1.68	0.42	2.76	palimpsest	prefit	3	-0.4500000000000001	2.0			0.902532790592492	0.89	0.8656716417910447	0.9393939393939394	0.8656716417910447	1588324088.621158
0	3	100	0.9	2	100	47	9.0	0.05482450143304873	0.1537773624860801	0.08935783966202711	1.12	0.89	2.04	clonesig	prefit	7	-0.4500000000000001	3.0	16.33342177364443	0.07829690482997903	0.9027777777777778	0.93	1.0	0.8055555555555556	1.0	1588611773.8886244
0	3	100	0.9	2	100	47	47.0	0.05482450143304873	0.1537773624860801	0.08935783966202711	1.12	0.89	2.04	clonesig	all	21	-0.4500000000000001	3.0	18.414830857681178	0.4980748125957555	0.9027777777777778	0.93	1.0	0.8055555555555556	1.0	1588611773.8886244
0	3	100	0.9	2	100	47	47.0	0.05482450143304873	0.1537773624860801	0.08935783966202711	1.12	0.89	2.04	tracksig	all	21	-0.4500000000000001	1.0			0.5	0.36	0.0	1.0	0.0	1588611773.8886244
0	3	100	0.9	2	100	47	3.0	0.05482450143304873	0.1537773624860801	0.08935783966202711	1.12	0.89	2.04	tracksig	prefit	2	-0.4500000000000001	1.0			0.5	0.36	0.0	1.0	0.0	1588611773.8886244
0	3	100	0.9	2	100	47	47.0	0.05482450143304873	0.1537773624860801	0.08935783966202711	1.12	0.89	2.04	tracksigfreq	all	21	-0.4500000000000001	1.0			0.5	0.36	0.0	1.0	0.0	1588611773.8886244
0	3	100	0.9	2	100	47	3.0	0.05482450143304873	0.1537773624860801	0.08935783966202711	1.12	0.89	2.04	tracksigfreq	prefit	2	-0.4500000000000001	1.0			0.5	0.36	0.0	1.0	0.0	1588611773.8886244
0	3	100	0.9	2	100	47	47.0	0.05482450143304873	0.1537773624860801	0.08935783966202711	1.12	0.89	2.04	palimpsest	all	21	-0.4500000000000001	2.0			0.9253472222222222	0.92	0.90625	0.9444444444444444	0.90625	1588611773.8886244
0	3	100	0.9	2	100	47	4.0	0.05482450143304873	0.1537773624860801	0.08935783966202711	1.12	0.89	2.04	palimpsest	prefit	3	-0.4500000000000001	2.0			0.9253472222222222	0.92	0.90625	0.9444444444444444	0.90625	1588611773.8886244
0	3	500	0.9	2	100	47	8.0	0.05482450143304873	0.1537773624860801	0.08935783966202711	1.02	0.98	2.0	clonesig	prefit	5	-0.4500000000000001	4.0	20.72248355499255	0.05911649058150562	0.8653846153846154	0.93	1.0	0.7307692307692307	1.0	1588611749.6463125
0	3	500	0.9	2	100	47	47.0	0.05482450143304873	0.1537773624860801	0.08935783966202711	1.02	0.98	2.0	clonesig	all	21	-0.4500000000000001	3.0	22.594135028375373	0.25816434790247544	0.8778586278586277	0.93	0.9864864864864864	0.7692307692307693	0.9864864864864864	1588611749.6463125
0	3	500	0.9	2	100	47	47.0	0.05482450143304873	0.1537773624860801	0.08935783966202711	1.02	0.98	2.0	tracksig	all	21	-0.4500000000000001	1.0			0.5	0.26	0.0	1.0	0.0	1588611749.6463125
0	3	500	0.9	2	100	47	5.0	0.05482450143304873	0.1537773624860801	0.08935783966202711	1.02	0.98	2.0	tracksig	prefit	3	-0.4500000000000001	1.0			0.5	0.26	0.0	1.0	0.0	1588611749.6463125
0	3	500	0.9	2	100	47	47.0	0.05482450143304873	0.1537773624860801	0.08935783966202711	1.02	0.98	2.0	tracksigfreq	all	21	-0.4500000000000001	1.0			0.5	0.26	0.0	1.0	0.0	1588611749.6463125
0	3	500	0.9	2	100	47	5.0	0.05482450143304873	0.1537773624860801	0.08935783966202711	1.02	0.98	2.0	tracksigfreq	prefit	3	-0.4500000000000001	1.0			0.5	0.26	0.0	1.0	0.0	1588611749.6463125
0	3	500	0.9	2	100	47	47.0	0.05482450143304873	0.1537773624860801	0.08935783966202711	1.02	0.98	2.0	palimpsest	all	21	-0.4500000000000001	2.0			0.903846153846154	0.95	1.0	0.8076923076923077	1.0	1588611749.6463125
0	3	500	0.9	2	100	47	6.0	0.05482450143304873	0.1537773624860801	0.08935783966202711	1.02	0.98	2.0	palimpsest	prefit	3	-0.4500000000000001	2.0			0.903846153846154	0.95	1.0	0.8076923076923077	1.0	1588611749.6463125
0	3	100	0.1	2	300	47	12.0	0.054824501433048616	0.15377736248607976	0.08935783966202686	2.12	0.09333333333333334	3.2133333333333334	clonesig	prefit	7	-0.4500000000000001	3.0	29.670927995364767	0.0008680798241602529	0.7707250341997264	0.86	0.9767441860465116	0.5647058823529412	0.9767441860465116	1588611970.3643315
0	3	100	0.1	2	300	47	47.0	0.054824501433048616	0.15377736248607976	0.08935783966202686	2.12	0.09333333333333334	3.2133333333333334	clonesig	all	21	-0.4500000000000001	3.0	39.89678943523359	0.0039817798339587505	0.7673050615595075	0.85	0.9581395348837208	0.5764705882352941	0.9581395348837208	1588611970.3643315
0	3	100	0.1	2	300	47	47.0	0.054824501433048616	0.15377736248607976	0.08935783966202686	2.12	0.09333333333333334	3.2133333333333334	tracksig	all	21	-0.4500000000000001	1.0			0.5	0.2833333333333333	0.0	1.0	0.0	1588611970.3643315
0	3	100	0.1	2	300	47	4.0	0.054824501433048616	0.15377736248607976	0.08935783966202686	2.12	0.09333333333333334	3.2133333333333334	tracksig	prefit	3	-0.4500000000000001	1.0			0.5	0.2833333333333333	0.0	1.0	0.0	1588611970.3643315
0	3	100	0.1	2	300	47	47.0	0.054824501433048616	0.15377736248607976	0.08935783966202686	2.12	0.09333333333333334	3.2133333333333334	tracksigfreq	all	21	-0.4500000000000001	1.0			0.5	0.2833333333333333	0.0	1.0	0.0	1588611970.3643315
0	3	100	0.1	2	300	47	4.0	0.054824501433048616	0.15377736248607976	0.08935783966202686	2.12	0.09333333333333334	3.2133333333333334	tracksigfreq	prefit	3	-0.4500000000000001	1.0			0.5	0.2833333333333333	0.0	1.0	0.0	1588611970.3643315
0	3	100	0.1	2	300	47	47.0	0.054824501433048616	0.15377736248607976	0.08935783966202686	2.12	0.09333333333333334	3.2133333333333334	palimpsest	all	21	-0.4500000000000001	2.0			0.8288645690834473	0.77	0.6930232558139535	0.9647058823529412	0.6930232558139535	1588611970.3643315
0	3	100	0.1	2	300	47	5.0	0.054824501433048616	0.15377736248607976	0.08935783966202686	2.12	0.09333333333333334	3.2133333333333334	palimpsest	prefit	4	-0.4500000000000001	2.0			0.8288645690834473	0.77	0.6930232558139535	0.9647058823529412	0.6930232558139535	1588611970.3643315
0	3	500	0.1	2	300	47	11.0	0.05482450143304873	0.1537773624860801	0.08935783966202711	2.1533333333333333	0.09	3.3266666666666667	clonesig	prefit	6	-0.4500000000000001	3.0	30.738049985031466	0.00024550296722630706	0.8253325621746673	0.8733333333333333	0.9473684210526316	0.7032967032967034	0.9473684210526316	1588612043.8778605
0	3	500	0.1	2	300	47	47.0	0.05482450143304873	0.1537773624860801	0.08935783966202711	2.1533333333333333	0.09	3.3266666666666667	clonesig	all	21	-0.4500000000000001	3.0	33.67034245385002	0.023029856293574364	0.8174457121825542	0.8666666666666667	0.9425837320574164	0.6923076923076923	0.9425837320574164	1588612043.8778605
0	3	500	0.1	2	300	47	47.0	0.05482450143304873	0.1537773624860801	0.08935783966202711	2.1533333333333333	0.09	3.3266666666666667	tracksig	all	21	-0.4500000000000001	1.0			0.5	0.3033333333333333	0.0	1.0	0.0	1588612043.8778605
0	3	500	0.1	2	300	47	5.0	0.05482450143304873	0.1537773624860801	0.08935783966202711	2.1533333333333333	0.09	3.3266666666666667	tracksig	prefit	3	-0.4500000000000001	1.0			0.5	0.3033333333333333	0.0	1.0	0.0	1588612043.8778605
0	3	500	0.1	2	300	47	47.0	0.05482450143304873	0.1537773624860801	0.08935783966202711	2.1533333333333333	0.09	3.3266666666666667	tracksigfreq	all	21	-0.4500000000000001	1.0			0.5	0.3033333333333333	0.0	1.0	0.0	1588612043.8778605
0	3	500	0.1	2	300	47	5.0	0.05482450143304873	0.1537773624860801	0.08935783966202711	2.1533333333333333	0.09	3.3266666666666667	tracksigfreq	prefit	3	-0.4500000000000001	1.0			0.5	0.3033333333333333	0.0	1.0	0.0	1588612043.8778605
0	3	500	0.1	2	300	47	47.0	0.05482450143304873	0.1537773624860801	0.08935783966202711	2.1533333333333333	0.09	3.3266666666666667	palimpsest	all	21	-0.4500000000000001	2.0			0.8476786371523213	0.8266666666666667	0.7942583732057417	0.9010989010989012	0.7942583732057417	1588612043.8778605
0	3	500	0.1	2	300	47	5.0	0.05482450143304873	0.1537773624860801	0.08935783966202711	2.1533333333333333	0.09	3.3266666666666667	palimpsest	prefit	4	-0.4500000000000001	2.0			0.8476786371523213	0.8266666666666667	0.7942583732057417	0.9010989010989012	0.7942583732057417	1588612043.8778605
0	3	100	0.5	2	300	47	12.0	0.054824501433048616	0.15377736248607976	0.08935783966202686	1.6833333333333331	0.4833333333333333	2.6933333333333334	clonesig	prefit	7	-0.4500000000000001	3.0	34.474270816439464	0.0001357922287965738	0.8855060687623788	0.9033333333333332	0.9359605911330048	0.8350515463917526	0.9359605911330048	1588612009.656863
0	3	100	0.5	2	300	47	47.0	0.054824501433048616	0.15377736248607976	0.08935783966202686	1.6833333333333331	0.4833333333333333	2.6933333333333334	clonesig	all	21	-0.4500000000000001	3.0	38.63172659695192	0.0057796511727845525	0.8778883753999287	0.8966666666666666	0.9310344827586208	0.8247422680412371	0.9310344827586208	1588612009.656863
0	3	100	0.5	2	300	47	47.0	0.054824501433048616	0.15377736248607976	0.08935783966202686	1.6833333333333331	0.4833333333333333	2.6933333333333334	tracksig	all	21	-0.4500000000000001	1.0			0.5	0.3233333333333333	0.0	1.0	0.0	1588612009.656863
0	3	100	0.5	2	300	47	5.0	0.054824501433048616	0.15377736248607976	0.08935783966202686	1.6833333333333331	0.4833333333333333	2.6933333333333334	tracksig	prefit	3	-0.4500000000000001	1.0			0.5	0.3233333333333333	0.0	1.0	0.0	1588612009.656863
0	3	100	0.5	2	300	47	47.0	0.054824501433048616	0.15377736248607976	0.08935783966202686	1.6833333333333331	0.4833333333333333	2.6933333333333334	tracksigfreq	all	21	-0.4500000000000001	1.0			0.5	0.3233333333333333	0.0	1.0	0.0	1588612009.656863
0	3	100	0.5	2	300	47	5.0	0.054824501433048616	0.15377736248607976	0.08935783966202686	1.6833333333333331	0.4833333333333333	2.6933333333333334	tracksigfreq	prefit	3	-0.4500000000000001	1.0			0.5	0.3233333333333333	0.0	1.0	0.0	1588612009.656863
0	3	100	0.5	2	300	47	47.0	0.054824501433048616	0.15377736248607976	0.08935783966202686	1.6833333333333331	0.4833333333333333	2.6933333333333334	palimpsest	all	21	-0.4500000000000001	2.0			0.8958661317353105	0.87	0.8226600985221675	0.9690721649484536	0.8226600985221675	1588612009.656863
0	3	100	0.5	2	300	47	5.0	0.054824501433048616	0.15377736248607976	0.08935783966202686	1.6833333333333331	0.4833333333333333	2.6933333333333334	palimpsest	prefit	3	-0.4500000000000001	2.0			0.8958661317353105	0.87	0.8226600985221675	0.9690721649484536	0.8226600985221675	1588612009.656863
0	3	500	0.5	2	300	47	11.0	0.054824501433048616	0.15377736248607976	0.08935783966202686	1.5333333333333334	0.5533333333333333	2.536666666666666	clonesig	prefit	7	-0.4500000000000001	3.0	22.790586056394204	0.010549744677836221	0.9032045096744704	0.92	0.9507389162561576	0.8556701030927835	0.9507389162561576	1588612038.8712773
0	3	500	0.5	2	300	47	47.0	0.054824501433048616	0.15377736248607976	0.08935783966202686	1.5333333333333334	0.5533333333333333	2.536666666666666	clonesig	all	21	-0.4500000000000001	3.0	29.28465662031249	0.06907533706095878	0.9056675638616628	0.9233333333333332	0.955665024630542	0.8556701030927835	0.955665024630542	1588612038.8712773
0	3	500	0.5	2	300	47	47.0	0.054824501433048616	0.15377736248607976	0.08935783966202686	1.5333333333333334	0.5533333333333333	2.536666666666666	tracksig	all	21	-0.4500000000000001	1.0			0.5	0.3233333333333333	0.0	1.0	0.0	1588612038.8712773
0	3	500	0.5	2	300	47	7.0	0.054824501433048616	0.15377736248607976	0.08935783966202686	1.5333333333333334	0.5533333333333333	2.536666666666666	tracksig	prefit	5	-0.4500000000000001	1.0			0.5	0.3233333333333333	0.0	1.0	0.0	1588612038.8712773
0	3	500	0.5	2	300	47	47.0	0.054824501433048616	0.15377736248607976	0.08935783966202686	1.5333333333333334	0.5533333333333333	2.536666666666666	tracksigfreq	all	21	-0.4500000000000001	1.0			0.5	0.3233333333333333	0.0	1.0	0.0	1588612038.8712773
0	3	500	0.5	2	300	47	7.0	0.054824501433048616	0.15377736248607976	0.08935783966202686	1.5333333333333334	0.5533333333333333	2.536666666666666	tracksigfreq	prefit	5	-0.4500000000000001	1.0			0.5	0.3233333333333333	0.0	1.0	0.0	1588612038.8712773
0	3	500	0.5	2	300	47	47.0	0.054824501433048616	0.15377736248607976	0.08935783966202686	1.5333333333333334	0.5533333333333333	2.536666666666666	palimpsest	all	21	-0.4500000000000001	2.0			0.8886547153521913	0.8966666666666666	0.9113300492610836	0.865979381443299	0.9113300492610836	1588612038.8712773
0	3	500	0.5	2	300	47	5.0	0.054824501433048616	0.15377736248607976	0.08935783966202686	1.5333333333333334	0.5533333333333333	2.536666666666666	palimpsest	prefit	4	-0.4500000000000001	2.0			0.8886547153521913	0.8966666666666666	0.9113300492610836	0.865979381443299	0.9113300492610836	1588612038.8712773
0	3	100	0.9	2	300	47	12.0	0.05482450143304873	0.1537773624860801	0.08935783966202711	1.0666666666666669	0.9333333333333332	2.01	clonesig	prefit	7	-0.4500000000000001	3.0	23.858899182302594	0.007269580940676207	0.9457720588235294	0.96	0.9852941176470588	0.90625	0.9852941176470588	1589291511.919656
0	3	100	0.9	2	300	47	47.0	0.05482450143304873	0.1537773624860801	0.08935783966202711	1.0666666666666669	0.9333333333333332	2.01	clonesig	all	21	-0.4500000000000001	3.0	31.23741405084365	0.043042985100806334	0.9509803921568628	0.9633333333333334	0.9852941176470588	0.9166666666666666	0.9852941176470588	1589291511.919656
0	3	100	0.9	2	300	47	47.0	0.05482450143304873	0.1537773624860801	0.08935783966202711	1.0666666666666669	0.9333333333333332	2.01	tracksig	all	21	-0.4500000000000001	1.0			0.5	0.32	0.0	1.0	0.0	1589291511.919656
0	3	100	0.9	2	300	47	4.0	0.05482450143304873	0.1537773624860801	0.08935783966202711	1.0666666666666669	0.9333333333333332	2.01	tracksig	prefit	3	-0.4500000000000001	1.0			0.5	0.32	0.0	1.0	0.0	1589291511.919656
0	3	100	0.9	2	300	47	47.0	0.05482450143304873	0.1537773624860801	0.08935783966202711	1.0666666666666669	0.9333333333333332	2.01	tracksigfreq	all	21	-0.4500000000000001	1.0			0.5	0.32	0.0	1.0	0.0	1589291511.919656
0	3	100	0.9	2	300	47	4.0	0.05482450143304873	0.1537773624860801	0.08935783966202711	1.0666666666666669	0.9333333333333332	2.01	tracksigfreq	prefit	3	-0.4500000000000001	1.0			0.5	0.32	0.0	1.0	0.0	1589291511.919656
0	3	100	0.9	2	300	47	47.0	0.05482450143304873	0.1537773624860801	0.08935783966202711	1.0666666666666669	0.9333333333333332	2.01	palimpsest	all	21	-0.4500000000000001	2.0			0.9473039215686276	0.9433333333333334	0.9362745098039216	0.9583333333333334	0.9362745098039216	1589291511.919656
0	3	100	0.9	2	300	47	5.0	0.05482450143304873	0.1537773624860801	0.08935783966202711	1.0666666666666669	0.9333333333333332	2.01	palimpsest	prefit	3	-0.4500000000000001	2.0			0.9473039215686276	0.9433333333333334	0.9362745098039216	0.9583333333333334	0.9362745098039216	1589291511.919656
0	3	500	0.9	2	300	47	10.0	0.054824501433048616	0.15377736248607976	0.08935783966202686	1.0666666666666669	0.94	2.0166666666666666	clonesig	prefit	6	-0.4500000000000001	3.0	29.093200496035024	0.0004721628450159289	0.9611039794608472	0.97	0.9853658536585366	0.936842105263158	0.9853658536585366	1588611852.801019
0	3	500	0.9	2	300	47	47.0	0.054824501433048616	0.15377736248607976	0.08935783966202686	1.0666666666666669	0.94	2.0166666666666666	clonesig	all	21	-0.4500000000000001	3.0	36.99584825259717	0.00925039570049978	0.9558408215661104	0.9666666666666668	0.9853658536585366	0.9263157894736842	0.9853658536585366	1588611852.801019
0	3	500	0.9	2	300	47	47.0	0.054824501433048616	0.15377736248607976	0.08935783966202686	1.0666666666666669	0.94	2.0166666666666666	tracksig	all	21	-0.4500000000000001	1.0			0.5	0.31666666666666665	0.0	1.0	0.0	1588611852.801019
0	3	500	0.9	2	300	47	5.0	0.054824501433048616	0.15377736248607976	0.08935783966202686	1.0666666666666669	0.94	2.0166666666666666	tracksig	prefit	3	-0.4500000000000001	1.0			0.5	0.31666666666666665	0.0	1.0	0.0	1588611852.801019
0	3	500	0.9	2	300	47	47.0	0.054824501433048616	0.15377736248607976	0.08935783966202686	1.0666666666666669	0.94	2.0166666666666666	tracksigfreq	all	21	-0.4500000000000001	1.0			0.5	0.31666666666666665	0.0	1.0	0.0	1588611852.801019
0	3	500	0.9	2	300	47	5.0	0.054824501433048616	0.15377736248607976	0.08935783966202686	1.0666666666666669	0.94	2.0166666666666666	tracksigfreq	prefit	3	-0.4500000000000001	1.0			0.5	0.31666666666666665	0.0	1.0	0.0	1588611852.801019
0	3	500	0.9	2	300	47	47.0	0.054824501433048616	0.15377736248607976	0.08935783966202686	1.0666666666666669	0.94	2.0166666666666666	palimpsest	all	21	-0.4500000000000001	2.0			0.9424903722721438	0.96	0.9902439024390244	0.8947368421052632	0.9902439024390244	1588611852.801019
0	3	500	0.9	2	300	47	5.0	0.054824501433048616	0.15377736248607976	0.08935783966202686	1.0666666666666669	0.94	2.0166666666666666	palimpsest	prefit	3	-0.4500000000000001	2.0			0.9424903722721438	0.96	0.9902439024390244	0.8947368421052632	0.9902439024390244	1588611852.801019
0	3	100	0.1	2	1000	47	12.0	0.05482450143304873	0.1537773624860801	0.08935783966202711	2.0709999999999997	0.11699999999999999	3.2039999999999997	clonesig	prefit	7	-0.4500000000000001	3.0	55.85294494357913	3.531099646175771e-08	0.7835408396894856	0.8370000000000001	0.9417040358744396	0.6253776435045317	0.9417040358744396	1588613094.8405473
0	3	100	0.1	2	1000	47	47.0	0.05482450143304873	0.1537773624860801	0.08935783966202711	2.0709999999999997	0.11699999999999999	3.2039999999999997	clonesig	all	21	-0.4500000000000001	3.0	60.08131040494118	9.628335105833504e-06	0.7895515243475629	0.843	0.9476831091180868	0.6314199395770392	0.9476831091180868	1588613094.8405473
0	3	100	0.1	2	1000	47	47.0	0.05482450143304873	0.1537773624860801	0.08935783966202711	2.0709999999999997	0.11699999999999999	3.2039999999999997	tracksig	all	21	-0.4500000000000001	1.0			0.5	0.331	0.0	1.0	0.0	1588613094.8405473
0	3	100	0.1	2	1000	47	5.0	0.05482450143304873	0.1537773624860801	0.08935783966202711	2.0709999999999997	0.11699999999999999	3.2039999999999997	tracksig	prefit	3	-0.4500000000000001	2.0			0.7242152466367713	0.631	0.4484304932735426	1.0	0.4484304932735426	1588613094.8405473
0	3	100	0.1	2	1000	47	47.0	0.05482450143304873	0.1537773624860801	0.08935783966202711	2.0709999999999997	0.11699999999999999	3.2039999999999997	tracksigfreq	all	21	-0.4500000000000001	1.0			0.5	0.331	0.0	1.0	0.0	1588613094.8405473
0	3	100	0.1	2	1000	47	5.0	0.05482450143304873	0.1537773624860801	0.08935783966202711	2.0709999999999997	0.11699999999999999	3.2039999999999997	tracksigfreq	prefit	3	-0.4500000000000001	2.0			0.810469248867634	0.775	0.7055306427503737	0.9154078549848944	0.7055306427503737	1588613094.8405473
0	3	100	0.1	2	1000	47	47.0	0.05482450143304873	0.1537773624860801	0.08935783966202711	2.0709999999999997	0.11699999999999999	3.2039999999999997	palimpsest	all	21	-0.4500000000000001	2.0			0.8316647022430557	0.7859999999999999	0.6965620328849028	0.9667673716012084	0.6965620328849028	1588613094.8405473
0	3	100	0.1	2	1000	47	4.0	0.05482450143304873	0.1537773624860801	0.08935783966202711	2.0709999999999997	0.11699999999999999	3.2039999999999997	palimpsest	prefit	3	-0.4500000000000001	2.0			0.8316647022430557	0.7859999999999999	0.6965620328849028	0.9667673716012084	0.6965620328849028	1588613094.8405473
0	3	500	0.1	2	1000	47	11.0	0.05482450143304873	0.1537773624860801	0.08935783966202711	2.114	0.114	3.2510000000000003	clonesig	prefit	6	-0.4500000000000001	3.0	49.02437369314429	2.1478132801765084e-07	0.8147193729392558	0.8390000000000001	0.8833087149187593	0.7461300309597523	0.8833087149187593	1588612785.1116452
0	3	500	0.1	2	1000	47	47.0	0.05482450143304873	0.1537773624860801	0.08935783966202711	2.114	0.114	3.2510000000000003	clonesig	all	21	-0.4500000000000001	3.0	55.43926664555693	4.8089652410748404e-05	0.8139099377603797	0.8390000000000001	0.8847858197932054	0.7430340557275542	0.8847858197932054	1588612785.1116452
0	3	500	0.1	2	1000	47	47.0	0.05482450143304873	0.1537773624860801	0.08935783966202711	2.114	0.114	3.2510000000000003	tracksig	all	21	-0.4500000000000001	1.0			0.5	0.32299999999999995	0.0	1.0	0.0	1588612785.1116452
0	3	500	0.1	2	1000	47	6.0	0.05482450143304873	0.1537773624860801	0.08935783966202711	2.114	0.114	3.2510000000000003	tracksig	prefit	3	-0.4500000000000001	2.0			0.7215657311669128	0.623	0.4431314623338257	1.0	0.4431314623338257	1588612785.1116452
0	3	500	0.1	2	1000	47	47.0	0.05482450143304873	0.1537773624860801	0.08935783966202711	2.114	0.114	3.2510000000000003	tracksigfreq	all	21	-0.4500000000000001	1.0			0.5	0.32299999999999995	0.0	1.0	0.0	1588612785.1116452
0	3	500	0.1	2	1000	47	6.0	0.05482450143304873	0.1537773624860801	0.08935783966202711	2.114	0.114	3.2510000000000003	tracksigfreq	prefit	3	-0.4500000000000001	2.0			0.8395511979183339	0.797	0.7193500738552437	0.959752321981424	0.7193500738552437	1588612785.1116452
0	3	500	0.1	2	1000	47	47.0	0.05482450143304873	0.1537773624860801	0.08935783966202711	2.114	0.114	3.2510000000000003	palimpsest	all	21	-0.4500000000000001	2.0			0.8205797750959204	0.802	0.7680945347119645	0.8730650154798761	0.7680945347119645	1588612785.1116452
0	3	500	0.1	2	1000	47	4.0	0.05482450143304873	0.1537773624860801	0.08935783966202711	2.114	0.114	3.2510000000000003	palimpsest	prefit	3	-0.4500000000000001	2.0			0.8205797750959204	0.802	0.7680945347119645	0.8730650154798761	0.7680945347119645	1588612785.1116452
0	3	100	0.5	2	1000	47	11.0	0.054824501433048616	0.15377736248607976	0.08935783966202686	1.598	0.535	2.65	clonesig	prefit	7	-0.4500000000000001	3.0	45.96609325860845	2.2375756860338585e-06	0.8765178132566311	0.904	0.9554896142433236	0.7975460122699386	0.9554896142433236	1588612846.2344873
0	3	100	0.5	2	1000	47	47.0	0.054824501433048616	0.15377736248607976	0.08935783966202686	1.598	0.535	2.65	clonesig	all	21	-0.4500000000000001	3.0	51.84978792701622	0.0001603390633039061	0.8780515555879195	0.905	0.9554896142433236	0.8006134969325154	0.9554896142433236	1588612846.2344873
0	3	100	0.5	2	1000	47	47.0	0.054824501433048616	0.15377736248607976	0.08935783966202686	1.598	0.535	2.65	tracksig	all	21	-0.4500000000000001	1.0			0.5	0.326	0.0	1.0	0.0	1588612846.2344873
0	3	100	0.5	2	1000	47	6.0	0.054824501433048616	0.15377736248607976	0.08935783966202686	1.598	0.535	2.65	tracksig	prefit	3	-0.4500000000000001	2.0			0.7225519287833828	0.626	0.4451038575667656	1.0	0.4451038575667656	1588612846.2344873
0	3	100	0.5	2	1000	47	47.0	0.054824501433048616	0.15377736248607976	0.08935783966202686	1.598	0.535	2.65	tracksigfreq	all	21	-0.4500000000000001	1.0			0.5	0.326	0.0	1.0	0.0	1588612846.2344873
0	3	100	0.5	2	1000	47	6.0	0.054824501433048616	0.15377736248607976	0.08935783966202686	1.598	0.535	2.65	tracksigfreq	prefit	3	-0.4500000000000001	2.0			0.8572663887422403	0.8140000000000001	0.7329376854599406	0.98159509202454	0.7329376854599406	1588612846.2344873
0	3	100	0.5	2	1000	47	47.0	0.054824501433048616	0.15377736248607976	0.08935783966202686	1.598	0.535	2.65	palimpsest	all	21	-0.4500000000000001	2.0			0.8818381241921683	0.861	0.8219584569732937	0.941717791411043	0.8219584569732937	1588612846.2344873
0	3	100	0.5	2	1000	47	5.0	0.054824501433048616	0.15377736248607976	0.08935783966202686	1.598	0.535	2.65	palimpsest	prefit	3	-0.4500000000000001	2.0			0.8818381241921683	0.861	0.8219584569732937	0.941717791411043	0.8219584569732937	1588612846.2344873
0	3	500	0.5	2	1000	47	10.0	0.05482450143304873	0.1537773624860801	0.08935783966202711	1.577	0.523	2.647	clonesig	prefit	5	-0.4500000000000001	3.0	45.560248746329314	3.0572193958813723e-07	0.9004730291587716	0.92	0.9569093610698366	0.8440366972477065	0.9569093610698366	1588612442.6801548
0	3	500	0.5	2	1000	47	47.0	0.05482450143304873	0.1537773624860801	0.08935783966202711	1.577	0.523	2.647	clonesig	all	21	-0.4500000000000001	3.0	59.65657420561911	1.1179333142856198e-05	0.9058031271725944	0.924	0.9583952451708768	0.8532110091743119	0.9583952451708768	1588612442.6801548
0	3	500	0.5	2	1000	47	47.0	0.05482450143304873	0.1537773624860801	0.08935783966202711	1.577	0.523	2.647	tracksig	all	21	-0.4500000000000001	1.0			0.5	0.327	0.0	1.0	0.0	1588612442.6801548
0	3	500	0.5	2	1000	47	5.0	0.05482450143304873	0.1537773624860801	0.08935783966202711	1.577	0.523	2.647	tracksig	prefit	3	-0.4500000000000001	2.0			0.7228826151560178	0.627	0.4457652303120357	1.0	0.4457652303120357	1588612442.6801548
0	3	500	0.5	2	1000	47	47.0	0.05482450143304873	0.1537773624860801	0.08935783966202711	1.577	0.523	2.647	tracksigfreq	all	21	-0.4500000000000001	1.0			0.5	0.327	0.0	1.0	0.0	1588612442.6801548
0	3	500	0.5	2	1000	47	5.0	0.05482450143304873	0.1537773624860801	0.08935783966202711	1.577	0.523	2.647	tracksigfreq	prefit	3	-0.4500000000000001	2.0			0.8669270371834544	0.823	0.7399702823179792	0.9938837920489296	0.7399702823179792	1588612442.6801548
0	3	500	0.5	2	1000	47	47.0	0.05482450143304873	0.1537773624860801	0.08935783966202711	1.577	0.523	2.647	palimpsest	all	21	-0.4500000000000001	2.0			0.8984941223514229	0.893	0.8826151560178306	0.9143730886850152	0.8826151560178306	1588612442.6801548
0	3	500	0.5	2	1000	47	5.0	0.05482450143304873	0.1537773624860801	0.08935783966202711	1.577	0.523	2.647	palimpsest	prefit	3	-0.4500000000000001	2.0			0.8984941223514229	0.893	0.8826151560178306	0.9143730886850152	0.8826151560178306	1588612442.6801548
0	3	100	0.9	2	1000	47	11.0	0.05482450143304873	0.1537773624860801	0.08935783966202711	1.055	0.9470000000000001	2.017	clonesig	prefit	7	-0.4500000000000001	3.0	24.5761535845686	0.00822446501316074	0.9318120515725306	0.938	0.9504504504504504	0.9131736526946108	0.9504504504504504	1588613154.1379054
0	3	100	0.9	2	1000	47	47.0	0.05482450143304873	0.1537773624860801	0.08935783966202711	1.055	0.9470000000000001	2.017	clonesig	all	21	-0.4500000000000001	3.0	39.55729506673561	0.007099264504609495	0.9318120515725306	0.938	0.9504504504504504	0.9131736526946108	0.9504504504504504	1588613154.1379054
0	3	100	0.9	2	1000	47	47.0	0.05482450143304873	0.1537773624860801	0.08935783966202711	1.055	0.9470000000000001	2.017	tracksig	all	21	-0.4500000000000001	1.0			0.5	0.33399999999999996	0.0	1.0	0.0	1588613154.1379054
0	3	100	0.9	2	1000	47	5.0	0.05482450143304873	0.1537773624860801	0.08935783966202711	1.055	0.9470000000000001	2.017	tracksig	prefit	3	-0.4500000000000001	2.0			0.7252252252252253	0.634	0.4504504504504505	1.0	0.4504504504504505	1588613154.1379054
0	3	100	0.9	2	1000	47	47.0	0.05482450143304873	0.1537773624860801	0.08935783966202711	1.055	0.9470000000000001	2.017	tracksigfreq	all	21	-0.4500000000000001	1.0			0.5	0.33399999999999996	0.0	1.0	0.0	1588613154.1379054
0	3	100	0.9	2	1000	47	5.0	0.05482450143304873	0.1537773624860801	0.08935783966202711	1.055	0.9470000000000001	2.017	tracksigfreq	prefit	3	-0.4500000000000001	2.0			0.8641365916815019	0.8240000000000001	0.7432432432432432	0.9850299401197604	0.7432432432432432	1588613154.1379054
0	3	100	0.9	2	1000	47	47.0	0.05482450143304873	0.1537773624860801	0.08935783966202711	1.055	0.9470000000000001	2.017	palimpsest	all	21	-0.4500000000000001	2.0			0.9332641024257791	0.929	0.9204204204204204	0.9461077844311376	0.9204204204204204	1588613154.1379054
0	3	100	0.9	2	1000	47	6.0	0.05482450143304873	0.1537773624860801	0.08935783966202711	1.055	0.9470000000000001	2.017	palimpsest	prefit	3	-0.4500000000000001	2.0			0.9332641024257791	0.929	0.9204204204204204	0.9461077844311376	0.9204204204204204	1588613154.1379054
0	3	500	0.9	2	1000	47	11.0	0.054824501433048616	0.15377736248607976	0.08935783966202686	1.062	0.94	2.016	clonesig	prefit	7	-0.4500000000000001	3.0	49.38392298688632	5.423092795444539e-07	0.972811892977112	0.973	0.9734789391575664	0.9721448467966574	0.9734789391575664	1588612176.15565
0	3	500	0.9	2	1000	47	47.0	0.054824501433048616	0.15377736248607976	0.08935783966202686	1.062	0.94	2.016	clonesig	all	21	-0.4500000000000001	3.0	59.75173289211307	1.0811835703367948e-05	0.9706391041156966	0.971	0.9719188767550702	0.9693593314763232	0.9719188767550702	1588612176.15565
0	3	500	0.9	2	1000	47	47.0	0.054824501433048616	0.15377736248607976	0.08935783966202686	1.062	0.94	2.016	tracksig	all	21	-0.4500000000000001	1.0			0.5	0.359	0.0	1.0	0.0	1588612176.15565
0	3	500	0.9	2	1000	47	6.0	0.054824501433048616	0.15377736248607976	0.08935783966202686	1.062	0.94	2.016	tracksig	prefit	3	-0.4500000000000001	2.0			0.7340093603744151	0.659	0.4680187207488299	1.0	0.4680187207488299	1588612176.15565
0	3	500	0.9	2	1000	47	47.0	0.054824501433048616	0.15377736248607976	0.08935783966202686	1.062	0.94	2.016	tracksigfreq	all	21	-0.4500000000000001	1.0			0.5	0.359	0.0	1.0	0.0	1588612176.15565
0	3	500	0.9	2	1000	47	6.0	0.054824501433048616	0.15377736248607976	0.08935783966202686	1.062	0.94	2.016	tracksigfreq	prefit	3	-0.4500000000000001	2.0			0.8900156006240251	0.8590000000000001	0.7800312012480499	1.0	0.7800312012480499	1588612176.15565
0	3	500	0.9	2	1000	47	47.0	0.054824501433048616	0.15377736248607976	0.08935783966202686	1.062	0.94	2.016	palimpsest	all	21	-0.4500000000000001	2.0			0.9355420456372572	0.948	0.9797191887675508	0.8913649025069638	0.9797191887675508	1588612176.15565
0	3	500	0.9	2	1000	47	4.0	0.054824501433048616	0.15377736248607976	0.08935783966202686	1.062	0.94	2.016	palimpsest	prefit	3	-0.4500000000000001	2.0			0.9355420456372572	0.948	0.9797191887675508	0.8913649025069638	0.9797191887675508	1588612176.15565
0	4	100	0.1	2	100	47	10.0	0.03215278466082372	0.0960064696444316	0.06969692587763328	2.11	0.1	3.28	clonesig	prefit	8	-0.30000000000000004	4.0	14.551009437394669	0.5504469055073806	0.7546583850931676	0.81	0.8571428571428571	0.6521739130434783	0.8571428571428571	1588611831.285309
0	4	100	0.1	2	100	47	47.0	0.03215278466082372	0.0960064696444316	0.06969692587763328	2.11	0.1	3.28	clonesig	all	21	-0.30000000000000004	2.0	10.06003704489035	0.5441539552615879	0.6428571428571428	0.45	0.2857142857142857	1.0	0.2857142857142857	1588611831.285309
0	4	100	0.1	2	100	47	47.0	0.03215278466082372	0.0960064696444316	0.06969692587763328	2.11	0.1	3.28	tracksig	all	21	-0.30000000000000004	1.0			0.5	0.23	0.0	1.0	0.0	1588611831.285309
0	4	100	0.1	2	100	47	6.0	0.03215278466082372	0.0960064696444316	0.06969692587763328	2.11	0.1	3.28	tracksig	prefit	5	-0.30000000000000004	1.0			0.5	0.23	0.0	1.0	0.0	1588611831.285309
0	4	100	0.1	2	100	47	47.0	0.03215278466082372	0.0960064696444316	0.06969692587763328	2.11	0.1	3.28	tracksigfreq	all	21	-0.30000000000000004	1.0			0.5	0.23	0.0	1.0	0.0	1588611831.285309
0	4	100	0.1	2	100	47	6.0	0.03215278466082372	0.0960064696444316	0.06969692587763328	2.11	0.1	3.28	tracksigfreq	prefit	5	-0.30000000000000004	1.0			0.5	0.23	0.0	1.0	0.0	1588611831.285309
0	4	100	0.1	2	100	47	47.0	0.03215278466082372	0.0960064696444316	0.06969692587763328	2.11	0.1	3.28	palimpsest	all	21	-0.30000000000000004	2.0			0.7574816487859967	0.65	0.5584415584415584	0.9565217391304348	0.5584415584415584	1588611831.285309
0	4	100	0.1	2	100	47	5.0	0.03215278466082372	0.0960064696444316	0.06969692587763328	2.11	0.1	3.28	palimpsest	prefit	5	-0.30000000000000004	2.0			0.7574816487859967	0.65	0.5584415584415584	0.9565217391304348	0.5584415584415584	1588611831.285309
0	4	500	0.1	2	100	47	9.0	0.03215278466082372	0.0960064696444316	0.06969692587763318	2.05	0.1	3.2	clonesig	prefit	7	-0.30000000000000004	5.0	14.90770477949718	0.7669354697941201	0.7866666666666666	0.88	0.9733333333333334	0.6	0.9733333333333334	1588611848.3349245
0	4	500	0.1	2	100	47	47.0	0.03215278466082372	0.0960064696444316	0.06969692587763318	2.05	0.1	3.2	clonesig	all	21	-0.30000000000000004	3.0	13.102615102670825	0.8353641299454037	0.8400000000000001	0.88	0.92	0.76	0.92	1588611848.3349245
0	4	500	0.1	2	100	47	47.0	0.03215278466082372	0.0960064696444316	0.06969692587763318	2.05	0.1	3.2	tracksig	all	21	-0.30000000000000004	1.0			0.5	0.25	0.0	1.0	0.0	1588611848.3349245
0	4	500	0.1	2	100	47	6.0	0.03215278466082372	0.0960064696444316	0.06969692587763318	2.05	0.1	3.2	tracksig	prefit	4	-0.30000000000000004	1.0			0.5	0.25	0.0	1.0	0.0	1588611848.3349245
0	4	500	0.1	2	100	47	47.0	0.03215278466082372	0.0960064696444316	0.06969692587763318	2.05	0.1	3.2	tracksigfreq	all	21	-0.30000000000000004	1.0			0.5	0.25	0.0	1.0	0.0	1588611848.3349245
0	4	500	0.1	2	100	47	6.0	0.03215278466082372	0.0960064696444316	0.06969692587763318	2.05	0.1	3.2	tracksigfreq	prefit	4	-0.30000000000000004	1.0			0.5	0.25	0.0	1.0	0.0	1588611848.3349245
0	4	500	0.1	2	100	47	47.0	0.03215278466082372	0.0960064696444316	0.06969692587763318	2.05	0.1	3.2	palimpsest	all	21	-0.30000000000000004	2.0			0.7933333333333332	0.77	0.7466666666666667	0.84	0.7466666666666667	1588611848.3349245
0	4	500	0.1	2	100	47	6.0	0.03215278466082372	0.0960064696444316	0.06969692587763318	2.05	0.1	3.2	palimpsest	prefit	4	-0.30000000000000004	2.0			0.7933333333333332	0.77	0.7466666666666667	0.84	0.7466666666666667	1588611848.3349245
0	4	100	0.5	2	100	47	10.0	0.03215278466082372	0.0960064696444316	0.06969692587763318	1.65	0.49	2.67	clonesig	prefit	7	-0.30000000000000004	4.0	26.054037575282788	0.033101272959808074	0.7953586497890296	0.87	0.9240506329113924	0.6666666666666666	0.9240506329113924	1588611800.1844752
0	4	100	0.5	2	100	47	47.0	0.03215278466082372	0.0960064696444316	0.06969692587763318	1.65	0.49	2.67	clonesig	all	21	-0.30000000000000004	3.0	23.7572940210498	0.2077987446661229	0.8685955394816153	0.82	0.7848101265822784	0.9523809523809524	0.7848101265822784	1588611800.1844752
0	4	100	0.5	2	100	47	47.0	0.03215278466082372	0.0960064696444316	0.06969692587763318	1.65	0.49	2.67	tracksig	all	21	-0.30000000000000004	1.0			0.5	0.21	0.0	1.0	0.0	1588611800.1844752
0	4	100	0.5	2	100	47	5.0	0.03215278466082372	0.0960064696444316	0.06969692587763318	1.65	0.49	2.67	tracksig	prefit	4	-0.30000000000000004	1.0			0.5	0.21	0.0	1.0	0.0	1588611800.1844752
0	4	100	0.5	2	100	47	47.0	0.03215278466082372	0.0960064696444316	0.06969692587763318	1.65	0.49	2.67	tracksigfreq	all	21	-0.30000000000000004	1.0			0.5	0.21	0.0	1.0	0.0	1588611800.1844752
0	4	100	0.5	2	100	47	5.0	0.03215278466082372	0.0960064696444316	0.06969692587763318	1.65	0.49	2.67	tracksigfreq	prefit	4	-0.30000000000000004	1.0			0.5	0.21	0.0	1.0	0.0	1588611800.1844752
0	4	100	0.5	2	100	47	47.0	0.03215278466082372	0.0960064696444316	0.06969692587763318	1.65	0.49	2.67	palimpsest	all	21	-0.30000000000000004	2.0			0.8306208559373116	0.76	0.7088607594936709	0.9523809523809524	0.7088607594936709	1588611800.1844752
0	4	100	0.5	2	100	47	5.0	0.03215278466082372	0.0960064696444316	0.06969692587763318	1.65	0.49	2.67	palimpsest	prefit	4	-0.30000000000000004	2.0			0.8306208559373116	0.76	0.7088607594936709	0.9523809523809524	0.7088607594936709	1588611800.1844752
0	4	500	0.5	2	100	47	6.0	0.03215278466082372	0.0960064696444316	0.06969692587763318	1.62	0.52	2.61	clonesig	prefit	5	-0.30000000000000004	4.0	15.525188301968	0.22631419720194496	0.8791208791208791	0.86	0.8153846153846154	0.9428571428571428	0.8153846153846154	1588611755.8928137
0	4	500	0.5	2	100	47	47.0	0.03215278466082372	0.0960064696444316	0.06969692587763318	1.62	0.52	2.61	clonesig	all	21	-0.30000000000000004	2.0	11.243438071090848	0.4417089178126389	0.823076923076923	0.77	0.6461538461538462	1.0	0.6461538461538462	1588611755.8928137
0	4	500	0.5	2	100	47	47.0	0.03215278466082372	0.0960064696444316	0.06969692587763318	1.62	0.52	2.61	tracksig	all	21	-0.30000000000000004	1.0			0.5	0.35	0.0	1.0	0.0	1588611755.8928137
0	4	500	0.5	2	100	47	3.0	0.03215278466082372	0.0960064696444316	0.06969692587763318	1.62	0.52	2.61	tracksig	prefit	3	-0.30000000000000004	1.0			0.5	0.35	0.0	1.0	0.0	1588611755.8928137
0	4	500	0.5	2	100	47	47.0	0.03215278466082372	0.0960064696444316	0.06969692587763318	1.62	0.52	2.61	tracksigfreq	all	21	-0.30000000000000004	1.0			0.5	0.35	0.0	1.0	0.0	1588611755.8928137
0	4	500	0.5	2	100	47	3.0	0.03215278466082372	0.0960064696444316	0.06969692587763318	1.62	0.52	2.61	tracksigfreq	prefit	3	-0.30000000000000004	1.0			0.5	0.35	0.0	1.0	0.0	1588611755.8928137
0	4	500	0.5	2	100	47	47.0	0.03215278466082372	0.0960064696444316	0.06969692587763318	1.62	0.52	2.61	palimpsest	all	21	-0.30000000000000004	2.0			0.9241758241758242	0.91	0.8769230769230769	0.9714285714285714	0.8769230769230769	1588611755.8928137
0	4	500	0.5	2	100	47	2.0	0.03215278466082372	0.0960064696444316	0.06969692587763318	1.62	0.52	2.61	palimpsest	prefit	2	-0.30000000000000004	2.0			0.9241758241758242	0.91	0.8769230769230769	0.9714285714285714	0.8769230769230769	1588611755.8928137
0	4	100	0.9	2	100	47	7.0	0.03215278466082372	0.0960064696444316	0.06969692587763318	1.07	0.92	2.0	clonesig	prefit	4	-0.30000000000000004	3.0	14.689911386468113	0.021975483211343745	0.9318866787221216	0.92	0.9113924050632912	0.9523809523809524	0.9113924050632912	1588611749.0654018
0	4	100	0.9	2	100	47	47.0	0.03215278466082372	0.0960064696444316	0.06969692587763318	1.07	0.92	2.0	clonesig	all	21	-0.30000000000000004	3.0	18.726022641409827	0.4776872720760458	0.9318866787221216	0.92	0.9113924050632912	0.9523809523809524	0.9113924050632912	1588611749.0654018
0	4	100	0.9	2	100	47	47.0	0.03215278466082372	0.0960064696444316	0.06969692587763318	1.07	0.92	2.0	tracksig	all	21	-0.30000000000000004	1.0			0.5	0.21	0.0	1.0	0.0	1588611749.0654018
0	4	100	0.9	2	100	47	5.0	0.03215278466082372	0.0960064696444316	0.06969692587763318	1.07	0.92	2.0	tracksig	prefit	3	-0.30000000000000004	1.0			0.5	0.21	0.0	1.0	0.0	1588611749.0654018
0	4	100	0.9	2	100	47	47.0	0.03215278466082372	0.0960064696444316	0.06969692587763318	1.07	0.92	2.0	tracksigfreq	all	21	-0.30000000000000004	1.0			0.5	0.21	0.0	1.0	0.0	1588611749.0654018
0	4	100	0.9	2	100	47	5.0	0.03215278466082372	0.0960064696444316	0.06969692587763318	1.07	0.92	2.0	tracksigfreq	prefit	3	-0.30000000000000004	1.0			0.5	0.21	0.0	1.0	0.0	1588611749.0654018
0	4	100	0.9	2	100	47	47.0	0.03215278466082372	0.0960064696444316	0.06969692587763318	1.07	0.92	2.0	palimpsest	all	21	-0.30000000000000004	2.0			0.9050632911392404	0.85	0.810126582278481	1.0	0.810126582278481	1588611749.0654018
0	4	100	0.9	2	100	47	4.0	0.03215278466082372	0.0960064696444316	0.06969692587763318	1.07	0.92	2.0	palimpsest	prefit	3	-0.30000000000000004	2.0			0.9050632911392404	0.85	0.810126582278481	1.0	0.810126582278481	1588611749.0654018
0	4	500	0.9	2	100	47	14.0	0.03215278466082372	0.0960064696444316	0.06969692587763318	1.08	0.93	2.02	clonesig	prefit	8	-0.30000000000000004	6.0	56.30043931583873	0.0005114918942622575	0.7666666666666666	0.86	1.0	0.5333333333333333	1.0	1588611828.4382205
0	4	500	0.9	2	100	47	47.0	0.03215278466082372	0.0960064696444316	0.06969692587763318	1.08	0.93	2.02	clonesig	all	21	-0.30000000000000004	4.0	42.17955797716854	0.03051001771047255	0.9642857142857144	0.95	0.9285714285714286	1.0	0.9285714285714286	1588611828.4382205
0	4	500	0.9	2	100	47	47.0	0.03215278466082372	0.0960064696444316	0.06969692587763318	1.08	0.93	2.02	tracksig	all	21	-0.30000000000000004	1.0			0.5	0.3	0.0	1.0	0.0	1588611828.4382205
0	4	500	0.9	2	100	47	4.0	0.03215278466082372	0.0960064696444316	0.06969692587763318	1.08	0.93	2.02	tracksig	prefit	2	-0.30000000000000004	1.0			0.5	0.3	0.0	1.0	0.0	1588611828.4382205
0	4	500	0.9	2	100	47	47.0	0.03215278466082372	0.0960064696444316	0.06969692587763318	1.08	0.93	2.02	tracksigfreq	all	21	-0.30000000000000004	1.0			0.5	0.3	0.0	1.0	0.0	1588611828.4382205
0	4	500	0.9	2	100	47	4.0	0.03215278466082372	0.0960064696444316	0.06969692587763318	1.08	0.93	2.02	tracksigfreq	prefit	2	-0.30000000000000004	1.0			0.5	0.3	0.0	1.0	0.0	1588611828.4382205
0	4	500	0.9	2	100	47	47.0	0.03215278466082372	0.0960064696444316	0.06969692587763318	1.08	0.93	2.02	palimpsest	all	21	-0.30000000000000004	2.0			0.9190476190476192	0.94	0.9714285714285714	0.8666666666666667	0.9714285714285714	1588611828.4382205
0	4	500	0.9	2	100	47	4.0	0.03215278466082372	0.0960064696444316	0.06969692587763318	1.08	0.93	2.02	palimpsest	prefit	3	-0.30000000000000004	2.0			0.9190476190476192	0.94	0.9714285714285714	0.8666666666666667	0.9714285714285714	1588611828.4382205
0	4	100	0.1	2	300	47	9.0	0.03215278466082372	0.0960064696444316	0.06969692587763328	2.0766666666666667	0.09333333333333334	3.216666666666667	clonesig	prefit	7	-0.30000000000000004	6.0	47.42930362960942	0.004277134046585853	0.8328485119713583	0.84	0.8486238532110092	0.8170731707317073	0.8486238532110092	1588612136.4266372
0	4	100	0.1	2	300	47	47.0	0.03215278466082372	0.0960064696444316	0.06969692587763328	2.0766666666666667	0.09333333333333334	3.216666666666667	clonesig	all	21	-0.30000000000000004	3.0	33.91786911505187	0.021565211478693357	0.7948086820317745	0.84	0.8944954128440367	0.6951219512195121	0.8944954128440367	1588612136.4266372
0	4	100	0.1	2	300	47	47.0	0.03215278466082372	0.0960064696444316	0.06969692587763328	2.0766666666666667	0.09333333333333334	3.216666666666667	tracksig	all	21	-0.30000000000000004	1.0			0.5	0.2733333333333333	0.0	1.0	0.0	1588612136.4266372
0	4	100	0.1	2	300	47	4.0	0.03215278466082372	0.0960064696444316	0.06969692587763328	2.0766666666666667	0.09333333333333334	3.216666666666667	tracksig	prefit	3	-0.30000000000000004	1.0			0.5	0.2733333333333333	0.0	1.0	0.0	1588612136.4266372
0	4	100	0.1	2	300	47	47.0	0.03215278466082372	0.0960064696444316	0.06969692587763328	2.0766666666666667	0.09333333333333334	3.216666666666667	tracksigfreq	all	21	-0.30000000000000004	1.0			0.5	0.2733333333333333	0.0	1.0	0.0	1588612136.4266372
0	4	100	0.1	2	300	47	4.0	0.03215278466082372	0.0960064696444316	0.06969692587763328	2.0766666666666667	0.09333333333333334	3.216666666666667	tracksigfreq	prefit	3	-0.30000000000000004	1.0			0.5	0.2733333333333333	0.0	1.0	0.0	1588612136.4266372
0	4	100	0.1	2	300	47	47.0	0.03215278466082372	0.0960064696444316	0.06969692587763328	2.0766666666666667	0.09333333333333334	3.216666666666667	palimpsest	all	21	-0.30000000000000004	2.0			0.7851868426941151	0.6933333333333334	0.5825688073394495	0.9878048780487804	0.5825688073394495	1588612136.4266372
0	4	100	0.1	2	300	47	4.0	0.03215278466082372	0.0960064696444316	0.06969692587763328	2.0766666666666667	0.09333333333333334	3.216666666666667	palimpsest	prefit	4	-0.30000000000000004	2.0			0.7851868426941151	0.6933333333333334	0.5825688073394495	0.9878048780487804	0.5825688073394495	1588612136.4266372
0	4	500	0.1	2	300	47	12.0	0.03215278466082372	0.0960064696444316	0.06969692587763318	2.0733333333333333	0.12333333333333335	3.18	clonesig	prefit	8	-0.30000000000000004	4.0	39.690330943964	0.0009087244916469117	0.8393684434740933	0.87	0.914691943127962	0.7640449438202247	0.914691943127962	1588612132.3448594
0	4	500	0.1	2	300	47	47.0	0.03215278466082372	0.0960064696444316	0.06969692587763318	2.0733333333333333	0.12333333333333335	3.18	clonesig	all	21	-0.30000000000000004	4.0	48.02763629969922	0.008200307401786804	0.8426167527557378	0.87	0.9099526066350709	0.7752808988764045	0.9099526066350709	1588612132.3448594
0	4	500	0.1	2	300	47	47.0	0.03215278466082372	0.0960064696444316	0.06969692587763318	2.0733333333333333	0.12333333333333335	3.18	tracksig	all	21	-0.30000000000000004	1.0			0.5	0.2966666666666667	0.0	1.0	0.0	1588612132.3448594
0	4	500	0.1	2	300	47	5.0	0.03215278466082372	0.0960064696444316	0.06969692587763318	2.0733333333333333	0.12333333333333335	3.18	tracksig	prefit	4	-0.30000000000000004	1.0			0.5	0.2966666666666667	0.0	1.0	0.0	1588612132.3448594
0	4	500	0.1	2	300	47	47.0	0.03215278466082372	0.0960064696444316	0.06969692587763318	2.0733333333333333	0.12333333333333335	3.18	tracksigfreq	all	21	-0.30000000000000004	1.0			0.5	0.2966666666666667	0.0	1.0	0.0	1588612132.3448594
0	4	500	0.1	2	300	47	5.0	0.03215278466082372	0.0960064696444316	0.06969692587763318	2.0733333333333333	0.12333333333333335	3.18	tracksigfreq	prefit	4	-0.30000000000000004	1.0			0.5	0.2966666666666667	0.0	1.0	0.0	1588612132.3448594
0	4	500	0.1	2	300	47	47.0	0.03215278466082372	0.0960064696444316	0.06969692587763318	2.0733333333333333	0.12333333333333335	3.18	palimpsest	all	21	-0.30000000000000004	2.0			0.8600031950583098	0.8533333333333334	0.8436018957345972	0.8764044943820225	0.8436018957345972	1588612132.3448594
0	4	500	0.1	2	300	47	4.0	0.03215278466082372	0.0960064696444316	0.06969692587763318	2.0733333333333333	0.12333333333333335	3.18	palimpsest	prefit	4	-0.30000000000000004	2.0			0.8600031950583098	0.8533333333333334	0.8436018957345972	0.8764044943820225	0.8436018957345972	1588612132.3448594
0	4	100	0.5	2	300	47	9.0	0.03215278466082372	0.0960064696444316	0.06969692587763318	1.5666666666666669	0.54	2.63	clonesig	prefit	6	-0.30000000000000004	4.0	14.533251710216064	0.3838914798439605	0.7567992545571021	0.8533333333333334	0.9551569506726456	0.5584415584415584	0.9551569506726456	1588612200.2278812
0	4	100	0.5	2	300	47	47.0	0.03215278466082372	0.0960064696444316	0.06969692587763318	1.5666666666666669	0.54	2.63	clonesig	all	21	-0.30000000000000004	4.0	25.687796285386874	0.5477290602056757	0.7655349135169763	0.86	0.9596412556053812	0.5714285714285714	0.9596412556053812	1588612200.2278812
0	4	100	0.5	2	300	47	47.0	0.03215278466082372	0.0960064696444316	0.06969692587763318	1.5666666666666669	0.54	2.63	tracksig	all	21	-0.30000000000000004	1.0			0.5	0.25666666666666665	0.0	1.0	0.0	1588612200.2278812
0	4	100	0.5	2	300	47	6.0	0.03215278466082372	0.0960064696444316	0.06969692587763318	1.5666666666666669	0.54	2.63	tracksig	prefit	4	-0.30000000000000004	1.0			0.5	0.25666666666666665	0.0	1.0	0.0	1588612200.2278812
0	4	100	0.5	2	300	47	47.0	0.03215278466082372	0.0960064696444316	0.06969692587763318	1.5666666666666669	0.54	2.63	tracksigfreq	all	21	-0.30000000000000004	1.0			0.5	0.25666666666666665	0.0	1.0	0.0	1588612200.2278812
0	4	100	0.5	2	300	47	6.0	0.03215278466082372	0.0960064696444316	0.06969692587763318	1.5666666666666669	0.54	2.63	tracksigfreq	prefit	4	-0.30000000000000004	1.0			0.5	0.25666666666666665	0.0	1.0	0.0	1588612200.2278812
0	4	100	0.5	2	300	47	47.0	0.03215278466082372	0.0960064696444316	0.06969692587763318	1.5666666666666669	0.54	2.63	palimpsest	all	21	-0.30000000000000004	2.0			0.8514064410925396	0.8233333333333334	0.7937219730941704	0.9090909090909092	0.7937219730941704	1588612200.2278812
0	4	100	0.5	2	300	47	5.0	0.03215278466082372	0.0960064696444316	0.06969692587763318	1.5666666666666669	0.54	2.63	palimpsest	prefit	3	-0.30000000000000004	2.0			0.8514064410925396	0.8233333333333334	0.7937219730941704	0.9090909090909092	0.7937219730941704	1588612200.2278812
0	4	500	0.5	2	300	47	11.0	0.03215278466082372	0.0960064696444316	0.06969692587763318	1.6233333333333333	0.4766666666666667	2.6566666666666667	clonesig	prefit	7	-0.30000000000000004	4.0	27.00976550860832	0.027230172017966098	0.8702968227424749	0.9	0.9471153846153846	0.7934782608695652	0.9471153846153846	1588611961.7898185
0	4	500	0.5	2	300	47	47.0	0.03215278466082372	0.0960064696444316	0.06969692587763318	1.6233333333333333	0.4766666666666667	2.6566666666666667	clonesig	all	21	-0.30000000000000004	3.0	31.58938340164423	0.03941344511151106	0.8597408026755853	0.8433333333333334	0.8173076923076923	0.9021739130434784	0.8173076923076923	1588611961.7898185
0	4	500	0.5	2	300	47	47.0	0.03215278466082372	0.0960064696444316	0.06969692587763318	1.6233333333333333	0.4766666666666667	2.6566666666666667	tracksig	all	21	-0.30000000000000004	1.0			0.5	0.30666666666666664	0.0	1.0	0.0	1588611961.7898185
0	4	500	0.5	2	300	47	3.0	0.03215278466082372	0.0960064696444316	0.06969692587763318	1.6233333333333333	0.4766666666666667	2.6566666666666667	tracksig	prefit	3	-0.30000000000000004	1.0			0.5	0.30666666666666664	0.0	1.0	0.0	1588611961.7898185
0	4	500	0.5	2	300	47	47.0	0.03215278466082372	0.0960064696444316	0.06969692587763318	1.6233333333333333	0.4766666666666667	2.6566666666666667	tracksigfreq	all	21	-0.30000000000000004	1.0			0.5	0.30666666666666664	0.0	1.0	0.0	1588611961.7898185
0	4	500	0.5	2	300	47	3.0	0.03215278466082372	0.0960064696444316	0.06969692587763318	1.6233333333333333	0.4766666666666667	2.6566666666666667	tracksigfreq	prefit	3	-0.30000000000000004	1.0			0.5	0.30666666666666664	0.0	1.0	0.0	1588611961.7898185
0	4	500	0.5	2	300	47	47.0	0.03215278466082372	0.0960064696444316	0.06969692587763318	1.6233333333333333	0.4766666666666667	2.6566666666666667	palimpsest	all	21	-0.30000000000000004	2.0			0.8892140468227425	0.88	0.8653846153846154	0.9130434782608696	0.8653846153846154	1588611961.7898185
0	4	500	0.5	2	300	47	5.0	0.03215278466082372	0.0960064696444316	0.06969692587763318	1.6233333333333333	0.4766666666666667	2.6566666666666667	palimpsest	prefit	4	-0.30000000000000004	2.0			0.8892140468227425	0.88	0.8653846153846154	0.9130434782608696	0.8653846153846154	1588611961.7898185
0	4	100	0.9	2	300	47	7.0	0.03215278466082372	0.0960064696444316	0.06969692587763318	1.0633333333333332	0.9433333333333334	2.023333333333333	clonesig	prefit	5	-0.30000000000000004	5.0	29.33047846250884	0.0369541576413531	0.91875	0.91	0.9	0.9375	0.9	1588612049.2243633
0	4	100	0.9	2	300	47	47.0	0.03215278466082372	0.0960064696444316	0.06969692587763318	1.0633333333333332	0.9433333333333334	2.023333333333333	clonesig	all	21	-0.30000000000000004	3.0	20.624779157258672	0.3813460350453876	0.9125	0.8833333333333333	0.85	0.975	0.85	1588612049.2243633
0	4	100	0.9	2	300	47	47.0	0.03215278466082372	0.0960064696444316	0.06969692587763318	1.0633333333333332	0.9433333333333334	2.023333333333333	tracksig	all	21	-0.30000000000000004	1.0			0.5	0.26666666666666666	0.0	1.0	0.0	1588612049.2243633
0	4	100	0.9	2	300	47	5.0	0.03215278466082372	0.0960064696444316	0.06969692587763318	1.0633333333333332	0.9433333333333334	2.023333333333333	tracksig	prefit	4	-0.30000000000000004	1.0			0.5	0.26666666666666666	0.0	1.0	0.0	1588612049.2243633
0	4	100	0.9	2	300	47	47.0	0.03215278466082372	0.0960064696444316	0.06969692587763318	1.0633333333333332	0.9433333333333334	2.023333333333333	tracksigfreq	all	21	-0.30000000000000004	1.0			0.5	0.26666666666666666	0.0	1.0	0.0	1588612049.2243633
0	4	100	0.9	2	300	47	5.0	0.03215278466082372	0.0960064696444316	0.06969692587763318	1.0633333333333332	0.9433333333333334	2.023333333333333	tracksigfreq	prefit	4	-0.30000000000000004	1.0			0.5	0.26666666666666666	0.0	1.0	0.0	1588612049.2243633
0	4	100	0.9	2	300	47	47.0	0.03215278466082372	0.0960064696444316	0.06969692587763318	1.0633333333333332	0.9433333333333334	2.023333333333333	palimpsest	all	21	-0.30000000000000004	2.0			0.9034090909090908	0.87	0.8318181818181818	0.975	0.8318181818181818	1588612049.2243633
0	4	100	0.9	2	300	47	4.0	0.03215278466082372	0.0960064696444316	0.06969692587763318	1.0633333333333332	0.9433333333333334	2.023333333333333	palimpsest	prefit	3	-0.30000000000000004	2.0			0.9034090909090908	0.87	0.8318181818181818	0.975	0.8318181818181818	1588612049.2243633
0	4	500	0.9	2	300	47	9.0	0.03215278466082372	0.0960064696444316	0.06969692587763328	1.04	0.96	2.006666666666667	clonesig	prefit	5	-0.30000000000000004	4.0	47.252596296309086	5.708053233122486e-06	0.9444444444444444	0.9566666666666668	0.9722222222222222	0.9166666666666666	0.9722222222222222	1588611895.6548066
0	4	500	0.9	2	300	47	47.0	0.03215278466082372	0.0960064696444316	0.06969692587763328	1.04	0.96	2.006666666666667	clonesig	all	21	-0.30000000000000004	4.0	55.847522711057536	0.0009807757157465013	0.9444444444444444	0.9566666666666668	0.9722222222222222	0.9166666666666666	0.9722222222222222	1588611895.6548066
0	4	500	0.9	2	300	47	47.0	0.03215278466082372	0.0960064696444316	0.06969692587763328	1.04	0.96	2.006666666666667	tracksig	all	21	-0.30000000000000004	1.0			0.5	0.28	0.0	1.0	0.0	1588611895.6548066
0	4	500	0.9	2	300	47	7.0	0.03215278466082372	0.0960064696444316	0.06969692587763328	1.04	0.96	2.006666666666667	tracksig	prefit	4	-0.30000000000000004	1.0			0.5	0.28	0.0	1.0	0.0	1588611895.6548066
0	4	500	0.9	2	300	47	47.0	0.03215278466082372	0.0960064696444316	0.06969692587763328	1.04	0.96	2.006666666666667	tracksigfreq	all	21	-0.30000000000000004	1.0			0.5	0.28	0.0	1.0	0.0	1588611895.6548066
0	4	500	0.9	2	300	47	7.0	0.03215278466082372	0.0960064696444316	0.06969692587763328	1.04	0.96	2.006666666666667	tracksigfreq	prefit	4	-0.30000000000000004	1.0			0.5	0.28	0.0	1.0	0.0	1588611895.6548066
0	4	500	0.9	2	300	47	47.0	0.03215278466082372	0.0960064696444316	0.06969692587763328	1.04	0.96	2.006666666666667	palimpsest	all	21	-0.30000000000000004	2.0			0.9361772486772488	0.95	0.9675925925925926	0.9047619047619048	0.9675925925925926	1588611895.6548066
0	4	500	0.9	2	300	47	5.0	0.03215278466082372	0.0960064696444316	0.06969692587763328	1.04	0.96	2.006666666666667	palimpsest	prefit	4	-0.30000000000000004	2.0			0.9361772486772488	0.95	0.9675925925925926	0.9047619047619048	0.9675925925925926	1588611895.6548066
0	4	100	0.1	2	1000	47	9.0	0.03215278466082372	0.0960064696444316	0.06969692587763318	2.105	0.105	3.2230000000000003	clonesig	prefit	6	-0.30000000000000004	4.0	46.80588510519738	2.575694626984189e-05	0.7489538097118041	0.845	0.94496644295302	0.5529411764705883	0.94496644295302	1588614880.5490243
0	4	100	0.1	2	1000	47	47.0	0.03215278466082372	0.0960064696444316	0.06969692587763318	2.105	0.105	3.2230000000000003	clonesig	all	21	-0.30000000000000004	4.0	68.95474753143935	3.145116860916513e-05	0.7606132385840242	0.847	0.9369127516778524	0.5843137254901961	0.9369127516778524	1588614880.5490243
0	4	100	0.1	2	1000	47	47.0	0.03215278466082372	0.0960064696444316	0.06969692587763318	2.105	0.105	3.2230000000000003	tracksig	all	21	-0.30000000000000004	1.0			0.5	0.255	0.0	1.0	0.0	1588614880.5490243
0	4	100	0.1	2	1000	47	6.0	0.03215278466082372	0.0960064696444316	0.06969692587763318	2.105	0.105	3.2230000000000003	tracksig	prefit	4	-0.30000000000000004	2.0			0.7684563758389262	0.655	0.5369127516778524	1.0	0.5369127516778524	1588614880.5490243
0	4	100	0.1	2	1000	47	47.0	0.03215278466082372	0.0960064696444316	0.06969692587763318	2.105	0.105	3.2230000000000003	tracksigfreq	all	21	-0.30000000000000004	1.0			0.5	0.255	0.0	1.0	0.0	1588614880.5490243
0	4	100	0.1	2	1000	47	6.0	0.03215278466082372	0.0960064696444316	0.06969692587763318	2.105	0.105	3.2230000000000003	tracksigfreq	prefit	4	-0.30000000000000004	2.0			0.8118831425187525	0.737	0.6590604026845638	0.9647058823529412	0.6590604026845638	1588614880.5490243
0	4	100	0.1	2	1000	47	47.0	0.03215278466082372	0.0960064696444316	0.06969692587763318	2.105	0.105	3.2230000000000003	palimpsest	all	21	-0.30000000000000004	2.0			0.7998026056060007	0.7190000000000001	0.6348993288590604	0.9647058823529412	0.6348993288590604	1588614880.5490243
0	4	100	0.1	2	1000	47	4.0	0.03215278466082372	0.0960064696444316	0.06969692587763318	2.105	0.105	3.2230000000000003	palimpsest	prefit	4	-0.30000000000000004	2.0			0.7998026056060007	0.7190000000000001	0.6348993288590604	0.9647058823529412	0.6348993288590604	1588614880.5490243
0	4	500	0.1	2	1000	47	10.0	0.03215278466082372	0.0960064696444316	0.06969692587763328	2.125	0.096	3.253	clonesig	prefit	5	-0.30000000000000004	4.0	57.175431696708976	1.8129835209107803e-07	0.8017444042750745	0.856	0.926183844011142	0.6773049645390071	0.926183844011142	1588613165.774444
0	4	500	0.1	2	1000	47	47.0	0.03215278466082372	0.0960064696444316	0.06969692587763328	2.125	0.096	3.253	clonesig	all	21	-0.30000000000000004	4.0	61.55904458528676	0.0003037696861654602	0.7999713546296845	0.855	0.926183844011142	0.6737588652482269	0.926183844011142	1588613165.774444
0	4	500	0.1	2	1000	47	47.0	0.03215278466082372	0.0960064696444316	0.06969692587763328	2.125	0.096	3.253	tracksig	all	21	-0.30000000000000004	1.0			0.5	0.282	0.0	1.0	0.0	1588613165.774444
0	4	500	0.1	2	1000	47	5.0	0.03215278466082372	0.0960064696444316	0.06969692587763328	2.125	0.096	3.253	tracksig	prefit	4	-0.30000000000000004	2.0			0.7089136490250696	0.5820000000000001	0.4178272980501393	1.0	0.4178272980501393	1588613165.774444
0	4	500	0.1	2	1000	47	47.0	0.03215278466082372	0.0960064696444316	0.06969692587763328	2.125	0.096	3.253	tracksigfreq	all	21	-0.30000000000000004	1.0			0.5	0.282	0.0	1.0	0.0	1588613165.774444
0	4	500	0.1	2	1000	47	5.0	0.03215278466082372	0.0960064696444316	0.06969692587763328	2.125	0.096	3.253	tracksigfreq	prefit	4	-0.30000000000000004	2.0			0.7864537031549419	0.732	0.6615598885793872	0.9113475177304964	0.6615598885793872	1588613165.774444
0	4	500	0.1	2	1000	47	47.0	0.03215278466082372	0.0960064696444316	0.06969692587763328	2.125	0.096	3.253	palimpsest	all	21	-0.30000000000000004	2.0			0.788029198522294	0.759	0.7214484679665738	0.8546099290780141	0.7214484679665738	1588613165.774444
0	4	500	0.1	2	1000	47	5.0	0.03215278466082372	0.0960064696444316	0.06969692587763328	2.125	0.096	3.253	palimpsest	prefit	4	-0.30000000000000004	2.0			0.788029198522294	0.759	0.7214484679665738	0.8546099290780141	0.7214484679665738	1588613165.774444
0	4	100	0.5	2	1000	47	7.0	0.03215278466082372	0.0960064696444316	0.06969692587763328	1.636	0.512	2.676	clonesig	prefit	4	-0.30000000000000004	4.0	31.03300837045026	0.0018121624555705066	0.8570072181235004	0.885	0.9132176234979972	0.8007968127490039	0.9132176234979972	1588613796.5937893
0	4	100	0.5	2	1000	47	47.0	0.03215278466082372	0.0960064696444316	0.06969692587763328	1.636	0.512	2.676	clonesig	all	21	-0.30000000000000004	4.0	44.21154270706211	0.029591417210828194	0.8556827429933137	0.885	0.9145527369826436	0.796812749003984	0.9145527369826436	1588613796.5937893
0	4	100	0.5	2	1000	47	47.0	0.03215278466082372	0.0960064696444316	0.06969692587763328	1.636	0.512	2.676	tracksig	all	21	-0.30000000000000004	1.0			0.5	0.251	0.0	1.0	0.0	1588613796.5937893
0	4	100	0.5	2	1000	47	4.0	0.03215278466082372	0.0960064696444316	0.06969692587763328	1.636	0.512	2.676	tracksig	prefit	3	-0.30000000000000004	2.0			0.7670226969292391	0.6509999999999999	0.5340453938584779	1.0	0.5340453938584779	1588613796.5937893
0	4	100	0.5	2	1000	47	47.0	0.03215278466082372	0.0960064696444316	0.06969692587763328	1.636	0.512	2.676	tracksigfreq	all	21	-0.30000000000000004	1.0			0.5	0.251	0.0	1.0	0.0	1588613796.5937893
0	4	100	0.5	2	1000	47	47.0	0.03215278466082372	0.0960064696444316	0.06969692587763328	1.636	0.512	2.676	palimpsest	all	21	-0.30000000000000004	2.0			0.8431879956808281	0.777	0.7102803738317757	0.9760956175298804	0.7102803738317757	1588613796.5937893
0	4	100	0.5	2	1000	47	4.0	0.03215278466082372	0.0960064696444316	0.06969692587763328	1.636	0.512	2.676	palimpsest	prefit	4	-0.30000000000000004	2.0			0.8431879956808281	0.777	0.7102803738317757	0.9760956175298804	0.7102803738317757	1588613796.5937893
0	4	500	0.5	2	1000	47	8.0	0.03215278466082372	0.0960064696444316	0.06969692587763328	1.569	0.5529999999999999	2.603	clonesig	prefit	5	-0.30000000000000004	4.0	42.88394092210729	5.018982963872696e-05	0.8944365986869744	0.912	0.9327846364883402	0.8560885608856088	0.9327846364883402	1588613735.5696251
0	4	500	0.5	2	1000	47	47.0	0.03215278466082372	0.0960064696444316	0.06969692587763328	1.569	0.5529999999999999	2.603	clonesig	all	21	-0.30000000000000004	4.0	50.139820917236655	0.007124861259419933	0.8964942118556988	0.915	0.9368998628257889	0.8560885608856088	0.9368998628257889	1588613735.5696251
0	4	500	0.5	2	1000	47	47.0	0.03215278466082372	0.0960064696444316	0.06969692587763328	1.569	0.5529999999999999	2.603	tracksig	all	21	-0.30000000000000004	1.0			0.5	0.271	0.0	1.0	0.0	1588613735.5696251
0	4	500	0.5	2	1000	47	6.0	0.03215278466082372	0.0960064696444316	0.06969692587763328	1.569	0.5529999999999999	2.603	tracksig	prefit	4	-0.30000000000000004	2.0			0.8429355281207134	0.7709999999999999	0.6858710562414266	1.0	0.6858710562414266	1588613735.5696251
0	4	500	0.5	2	1000	47	47.0	0.03215278466082372	0.0960064696444316	0.06969692587763328	1.569	0.5529999999999999	2.603	tracksigfreq	all	21	-0.30000000000000004	1.0			0.5	0.271	0.0	1.0	0.0	1588613735.5696251
0	4	500	0.5	2	1000	47	47.0	0.03215278466082372	0.0960064696444316	0.06969692587763328	1.569	0.5529999999999999	2.603	palimpsest	all	21	-0.30000000000000004	2.0			0.8806989304460946	0.87	0.8573388203017832	0.904059040590406	0.8573388203017832	1588613735.5696251
0	4	500	0.5	2	1000	47	6.0	0.03215278466082372	0.0960064696444316	0.06969692587763328	1.569	0.5529999999999999	2.603	palimpsest	prefit	4	-0.30000000000000004	2.0			0.8806989304460946	0.87	0.8573388203017832	0.904059040590406	0.8573388203017832	1588613735.5696251
0	4	100	0.9	2	1000	47	10.0	0.03215278466082372	0.0960064696444316	0.06969692587763328	1.07	0.945	2.0340000000000003	clonesig	prefit	6	-0.30000000000000004	5.0	47.10414852525537	0.0004165057698684108	0.8914725621792342	0.919	0.9476510067114094	0.8352941176470589	0.9476510067114094	1588612921.1143012
0	4	100	0.9	2	1000	47	47.0	0.03215278466082372	0.0960064696444316	0.06969692587763328	1.07	0.945	2.0340000000000003	clonesig	all	21	-0.30000000000000004	2.0	27.988849245699388	0.00798487463683895	0.7476510067114094	0.624	0.4953020134228188	1.0	0.4953020134228188	1588612921.1143012
0	4	100	0.9	2	1000	47	47.0	0.03215278466082372	0.0960064696444316	0.06969692587763328	1.07	0.945	2.0340000000000003	tracksig	all	21	-0.30000000000000004	1.0			0.5	0.255	0.0	1.0	0.0	1588612921.1143012
0	4	100	0.9	2	1000	47	4.0	0.03215278466082372	0.0960064696444316	0.06969692587763328	1.07	0.945	2.0340000000000003	tracksig	prefit	3	-0.30000000000000004	2.0			0.7013422818791946	0.555	0.4026845637583893	1.0	0.4026845637583893	1588612921.1143012
0	4	100	0.9	2	1000	47	47.0	0.03215278466082372	0.0960064696444316	0.06969692587763328	1.07	0.945	2.0340000000000003	tracksigfreq	all	21	-0.30000000000000004	1.0			0.5	0.255	0.0	1.0	0.0	1588612921.1143012
0	4	100	0.9	2	1000	47	47.0	0.03215278466082372	0.0960064696444316	0.06969692587763328	1.07	0.945	2.0340000000000003	palimpsest	all	21	-0.30000000000000004	2.0			0.9025924463745228	0.8759999999999999	0.8483221476510067	0.9568627450980391	0.8483221476510067	1588612921.1143012
0	4	100	0.9	2	1000	47	4.0	0.03215278466082372	0.0960064696444316	0.06969692587763328	1.07	0.945	2.0340000000000003	palimpsest	prefit	4	-0.30000000000000004	2.0			0.9025924463745228	0.8759999999999999	0.8483221476510067	0.9568627450980391	0.8483221476510067	1588612921.1143012
0	4	500	0.9	2	1000	47	7.0	0.03215278466082372	0.0960064696444316	0.06969692587763318	1.055	0.945	2.012	clonesig	prefit	5	-0.30000000000000004	4.0	57.945058535977296	1.325087912884099e-07	0.915715054097106	0.941	0.9688346883468836	0.8625954198473282	0.9688346883468836	1588612221.9756675
0	4	500	0.9	2	1000	47	47.0	0.03215278466082372	0.0960064696444316	0.06969692587763318	1.055	0.945	2.012	clonesig	all	21	-0.30000000000000004	4.0	74.47842660648894	5.277847314066479e-06	0.915715054097106	0.941	0.9688346883468836	0.8625954198473282	0.9688346883468836	1588612221.9756675
0	4	500	0.9	2	1000	47	47.0	0.03215278466082372	0.0960064696444316	0.06969692587763318	1.055	0.945	2.012	tracksig	all	21	-0.30000000000000004	1.0			0.5	0.262	0.0	1.0	0.0	1588612221.9756675
0	4	500	0.9	2	1000	47	6.0	0.03215278466082372	0.0960064696444316	0.06969692587763318	1.055	0.945	2.012	tracksig	prefit	4	-0.30000000000000004	2.0			0.7032520325203252	0.562	0.4065040650406504	1.0	0.4065040650406504	1588612221.9756675
0	4	500	0.9	2	1000	47	47.0	0.03215278466082372	0.0960064696444316	0.06969692587763318	1.055	0.945	2.012	tracksigfreq	all	21	-0.30000000000000004	1.0			0.5	0.262	0.0	1.0	0.0	1588612221.9756675
0	4	500	0.9	2	1000	47	6.0	0.03215278466082372	0.0960064696444316	0.06969692587763318	1.055	0.945	2.012	tracksigfreq	prefit	4	-0.30000000000000004	2.0			0.8387533875338753	0.762	0.6775067750677507	1.0	0.6775067750677507	1588612221.9756675
0	4	500	0.9	2	1000	47	47.0	0.03215278466082372	0.0960064696444316	0.06969692587763318	1.055	0.945	2.012	palimpsest	all	21	-0.30000000000000004	2.0			0.9280239558120772	0.941	0.9552845528455284	0.900763358778626	0.9552845528455284	1588612221.9756675
0	4	500	0.9	2	1000	47	5.0	0.03215278466082372	0.0960064696444316	0.06969692587763318	1.055	0.945	2.012	palimpsest	prefit	3	-0.30000000000000004	2.0			0.9280239558120772	0.941	0.9552845528455284	0.900763358778626	0.9552845528455284	1588612221.9756675
0	5	100	0.1	2	100	47	14.0	0.011432041871497822	0.0955241353575429	0.05531200221065676	2.08	0.08	3.26	clonesig	prefit	8	-0.225	3.0	21.654599853182845	0.025518070130945737	0.7294117647058824	0.68	0.6588235294117647	0.8	0.6588235294117647	1588611800.3746166
0	5	100	0.1	2	100	47	47.0	0.011432041871497822	0.0955241353575429	0.05531200221065676	2.08	0.08	3.26	clonesig	all	21	-0.225	3.0	24.226298970209196	0.189661942132346	0.7372549019607845	0.74	0.7411764705882353	0.7333333333333333	0.7411764705882353	1588611800.3746166
0	5	100	0.1	2	100	47	47.0	0.011432041871497822	0.0955241353575429	0.05531200221065676	2.08	0.08	3.26	tracksig	all	21	-0.225	1.0			0.5	0.15	0.0	1.0	0.0	1588611800.3746166
0	5	100	0.1	2	100	47	7.0	0.011432041871497822	0.0955241353575429	0.05531200221065676	2.08	0.08	3.26	tracksig	prefit	5	-0.225	1.0			0.5	0.15	0.0	1.0	0.0	1588611800.3746166
0	5	100	0.1	2	100	47	47.0	0.011432041871497822	0.0955241353575429	0.05531200221065676	2.08	0.08	3.26	tracksigfreq	all	21	-0.225	1.0			0.5	0.15	0.0	1.0	0.0	1588611800.3746166
0	5	100	0.1	2	100	47	7.0	0.011432041871497822	0.0955241353575429	0.05531200221065676	2.08	0.08	3.26	tracksigfreq	prefit	5	-0.225	1.0			0.5	0.15	0.0	1.0	0.0	1588611800.3746166
0	5	100	0.1	2	100	47	47.0	0.011432041871497822	0.0955241353575429	0.05531200221065676	2.08	0.08	3.26	palimpsest	all	21	-0.225	2.0			0.7882352941176469	0.64	0.5764705882352941	1.0	0.5764705882352941	1588611800.3746166
0	5	100	0.1	2	100	47	7.0	0.011432041871497822	0.0955241353575429	0.05531200221065676	2.08	0.08	3.26	palimpsest	prefit	4	-0.225	2.0			0.7882352941176469	0.64	0.5764705882352941	1.0	0.5764705882352941	1588611800.3746166
0	5	500	0.1	2	100	47	8.0	0.011432041871497822	0.0955241353575429	0.05531200221065684	2.15	0.13	3.23	clonesig	prefit	6	-0.225	4.0	25.415794689787614	0.024478480847291508	0.7008928571428572	0.88	0.9642857142857144	0.4375	0.9642857142857144	1588611799.9095938
0	5	500	0.1	2	100	47	47.0	0.011432041871497822	0.0955241353575429	0.05531200221065684	2.15	0.13	3.23	clonesig	all	21	-0.225	3.0	25.856476760909572	0.13586527954390348	0.6994047619047619	0.75	0.7738095238095238	0.625	0.7738095238095238	1588611799.9095938
0	5	500	0.1	2	100	47	47.0	0.011432041871497822	0.0955241353575429	0.05531200221065684	2.15	0.13	3.23	tracksig	all	21	-0.225	1.0			0.5	0.16	0.0	1.0	0.0	1588611799.9095938
0	5	500	0.1	2	100	47	7.0	0.011432041871497822	0.0955241353575429	0.05531200221065684	2.15	0.13	3.23	tracksig	prefit	5	-0.225	1.0			0.5	0.16	0.0	1.0	0.0	1588611799.9095938
0	5	500	0.1	2	100	47	47.0	0.011432041871497822	0.0955241353575429	0.05531200221065684	2.15	0.13	3.23	tracksigfreq	all	21	-0.225	1.0			0.5	0.16	0.0	1.0	0.0	1588611799.9095938
0	5	500	0.1	2	100	47	7.0	0.011432041871497822	0.0955241353575429	0.05531200221065684	2.15	0.13	3.23	tracksigfreq	prefit	5	-0.225	1.0			0.5	0.16	0.0	1.0	0.0	1588611799.9095938
0	5	500	0.1	2	100	47	47.0	0.011432041871497822	0.0955241353575429	0.05531200221065684	2.15	0.13	3.23	palimpsest	all	21	-0.225	2.0			0.8377976190476191	0.77	0.7380952380952381	0.9375	0.7380952380952381	1588611799.9095938
0	5	500	0.1	2	100	47	6.0	0.011432041871497822	0.0955241353575429	0.05531200221065684	2.15	0.13	3.23	palimpsest	prefit	3	-0.225	2.0			0.8377976190476191	0.77	0.7380952380952381	0.9375	0.7380952380952381	1588611799.9095938
0	5	100	0.5	2	100	47	12.0	0.011432041871497822	0.0955241353575429	0.05531200221065676	1.75	0.49	2.84	clonesig	prefit	8	-0.225	4.0	32.740919933533405	0.007652955089568814	0.776470588235294	0.9	0.9529411764705882	0.6	0.9529411764705882	1588611817.641772
0	5	100	0.5	2	100	47	47.0	0.011432041871497822	0.0955241353575429	0.05531200221065676	1.75	0.49	2.84	clonesig	all	21	-0.225	4.0	43.75769893644178	0.02110613290360952	0.776470588235294	0.9	0.9529411764705882	0.6	0.9529411764705882	1588611817.641772
0	5	100	0.5	2	100	47	47.0	0.011432041871497822	0.0955241353575429	0.05531200221065676	1.75	0.49	2.84	tracksig	all	21	-0.225	1.0			0.5	0.15	0.0	1.0	0.0	1588611817.641772
0	5	100	0.5	2	100	47	5.0	0.011432041871497822	0.0955241353575429	0.05531200221065676	1.75	0.49	2.84	tracksig	prefit	3	-0.225	1.0			0.5	0.15	0.0	1.0	0.0	1588611817.641772
0	5	100	0.5	2	100	47	47.0	0.011432041871497822	0.0955241353575429	0.05531200221065676	1.75	0.49	2.84	tracksigfreq	all	21	-0.225	1.0			0.5	0.15	0.0	1.0	0.0	1588611817.641772
0	5	100	0.5	2	100	47	5.0	0.011432041871497822	0.0955241353575429	0.05531200221065676	1.75	0.49	2.84	tracksigfreq	prefit	3	-0.225	1.0			0.5	0.15	0.0	1.0	0.0	1588611817.641772
0	5	100	0.5	2	100	47	47.0	0.011432041871497822	0.0955241353575429	0.05531200221065676	1.75	0.49	2.84	palimpsest	all	21	-0.225	2.0			0.8117647058823529	0.68	0.6235294117647059	1.0	0.6235294117647059	1588611817.641772
0	5	100	0.5	2	100	47	5.0	0.011432041871497822	0.0955241353575429	0.05531200221065676	1.75	0.49	2.84	palimpsest	prefit	3	-0.225	2.0			0.8117647058823529	0.68	0.6235294117647059	1.0	0.6235294117647059	1588611817.641772
0	5	500	0.5	2	100	47	14.0	0.011432041871497822	0.0955241353575429	0.05531200221065676	1.48	0.59	2.63	clonesig	prefit	9	-0.225	5.0	37.41370727794856	0.022527457975427125	0.875	0.89	0.9	0.85	0.9	1588611854.062792
0	5	500	0.5	2	100	47	47.0	0.011432041871497822	0.0955241353575429	0.05531200221065676	1.48	0.59	2.63	clonesig	all	21	-0.225	3.0	27.066349088200926	0.10445723020264468	0.79375	0.7	0.6375	0.95	0.6375	1588611854.062792
0	5	500	0.5	2	100	47	47.0	0.011432041871497822	0.0955241353575429	0.05531200221065676	1.48	0.59	2.63	tracksig	all	21	-0.225	1.0			0.5	0.2	0.0	1.0	0.0	1588611854.062792
0	5	500	0.5	2	100	47	6.0	0.011432041871497822	0.0955241353575429	0.05531200221065676	1.48	0.59	2.63	tracksig	prefit	4	-0.225	1.0			0.5	0.2	0.0	1.0	0.0	1588611854.062792
0	5	500	0.5	2	100	47	47.0	0.011432041871497822	0.0955241353575429	0.05531200221065676	1.48	0.59	2.63	tracksigfreq	all	21	-0.225	1.0			0.5	0.2	0.0	1.0	0.0	1588611854.062792
0	5	500	0.5	2	100	47	6.0	0.011432041871497822	0.0955241353575429	0.05531200221065676	1.48	0.59	2.63	tracksigfreq	prefit	4	-0.225	1.0			0.5	0.2	0.0	1.0	0.0	1588611854.062792
0	5	500	0.5	2	100	47	47.0	0.011432041871497822	0.0955241353575429	0.05531200221065676	1.48	0.59	2.63	palimpsest	all	21	-0.225	2.0			0.8187500000000001	0.8	0.7875	0.85	0.7875	1588611854.062792
0	5	500	0.5	2	100	47	4.0	0.011432041871497822	0.0955241353575429	0.05531200221065676	1.48	0.59	2.63	palimpsest	prefit	2	-0.225	2.0			0.8187500000000001	0.8	0.7875	0.85	0.7875	1588611854.062792
0	5	100	0.9	2	100	47	15.0	0.011432041871497822	0.0955241353575429	0.05531200221065684	1.04	0.96	2.01	clonesig	prefit	9	-0.225	2.0	14.177587300074492	0.049329851825574256	0.80625	0.69	0.6125	1.0	0.6125	1588611730.5517437
0	5	100	0.9	2	100	47	47.0	0.011432041871497822	0.0955241353575429	0.05531200221065684	1.04	0.96	2.01	clonesig	all	21	-0.225	2.0	16.898853349256342	0.11947227947152833	0.8	0.68	0.6	1.0	0.6	1588611730.5517437
0	5	100	0.9	2	100	47	47.0	0.011432041871497822	0.0955241353575429	0.05531200221065684	1.04	0.96	2.01	tracksig	all	21	-0.225	1.0			0.5	0.2	0.0	1.0	0.0	1588611730.5517437
0	5	100	0.9	2	100	47	4.0	0.011432041871497822	0.0955241353575429	0.05531200221065684	1.04	0.96	2.01	tracksig	prefit	3	-0.225	1.0			0.5	0.2	0.0	1.0	0.0	1588611730.5517437
0	5	100	0.9	2	100	47	47.0	0.011432041871497822	0.0955241353575429	0.05531200221065684	1.04	0.96	2.01	tracksigfreq	all	21	-0.225	1.0			0.5	0.2	0.0	1.0	0.0	1588611730.5517437
0	5	100	0.9	2	100	47	4.0	0.011432041871497822	0.0955241353575429	0.05531200221065684	1.04	0.96	2.01	tracksigfreq	prefit	3	-0.225	1.0			0.5	0.2	0.0	1.0	0.0	1588611730.5517437
0	5	100	0.9	2	100	47	47.0	0.011432041871497822	0.0955241353575429	0.05531200221065684	1.04	0.96	2.01	palimpsest	all	21	-0.225	2.0			0.8062499999999999	0.78	0.7625	0.85	0.7625	1588611730.5517437
0	5	100	0.9	2	100	47	4.0	0.011432041871497822	0.0955241353575429	0.05531200221065684	1.04	0.96	2.01	palimpsest	prefit	2	-0.225	2.0			0.8062499999999999	0.78	0.7625	0.85	0.7625	1588611730.5517437
0	5	500	0.9	2	100	47	13.0	0.011432041871497822	0.0955241353575429	0.05531200221065684	1.01	0.99	2.0	clonesig	prefit	8	-0.225	4.0	30.642181429298034	0.014343049340611109	0.8941176470588237	0.96	0.9882352941176472	0.8	0.9882352941176472	1588611764.382584
0	5	500	0.9	2	100	47	47.0	0.011432041871497822	0.0955241353575429	0.05531200221065684	1.01	0.99	2.0	clonesig	all	21	-0.225	4.0	38.15668781598606	0.07319567528242686	0.8941176470588237	0.96	0.9882352941176472	0.8	0.9882352941176472	1588611764.382584
0	5	500	0.9	2	100	47	47.0	0.011432041871497822	0.0955241353575429	0.05531200221065684	1.01	0.99	2.0	tracksig	all	21	-0.225	1.0			0.5	0.15	0.0	1.0	0.0	1588611764.382584
0	5	500	0.9	2	100	47	5.0	0.011432041871497822	0.0955241353575429	0.05531200221065684	1.01	0.99	2.0	tracksig	prefit	3	-0.225	1.0			0.5	0.15	0.0	1.0	0.0	1588611764.382584
0	5	500	0.9	2	100	47	47.0	0.011432041871497822	0.0955241353575429	0.05531200221065684	1.01	0.99	2.0	tracksigfreq	all	21	-0.225	1.0			0.5	0.15	0.0	1.0	0.0	1588611764.382584
0	5	500	0.9	2	100	47	5.0	0.011432041871497822	0.0955241353575429	0.05531200221065684	1.01	0.99	2.0	tracksigfreq	prefit	3	-0.225	1.0			0.5	0.15	0.0	1.0	0.0	1588611764.382584
0	5	500	0.9	2	100	47	47.0	0.011432041871497822	0.0955241353575429	0.05531200221065684	1.01	0.99	2.0	palimpsest	all	21	-0.225	2.0			0.9156862745098041	0.95	0.9647058823529412	0.8666666666666667	0.9647058823529412	1588611764.382584
0	5	500	0.9	2	100	47	5.0	0.011432041871497822	0.0955241353575429	0.05531200221065684	1.01	0.99	2.0	palimpsest	prefit	2	-0.225	2.0			0.9156862745098041	0.95	0.9647058823529412	0.8666666666666667	0.9647058823529412	1588611764.382584
0	5	100	0.1	2	300	47	14.0	0.011432041871497822	0.0955241353575429	0.05531200221065676	2.14	0.11666666666666667	3.25	clonesig	prefit	7	-0.225	4.0	26.9548398480074	0.02766052637400525	0.7650953389830508	0.8633333333333333	0.9364406779661016	0.59375	0.9364406779661016	1588612015.6099622
0	5	100	0.1	2	300	47	47.0	0.011432041871497822	0.0955241353575429	0.05531200221065676	2.14	0.11666666666666667	3.25	clonesig	all	21	-0.225	2.0	16.832952132211176	0.13575854674501847	0.7138506355932204	0.5766666666666667	0.4745762711864407	0.953125	0.4745762711864407	1588612015.6099622
0	5	100	0.1	2	300	47	47.0	0.011432041871497822	0.0955241353575429	0.05531200221065676	2.14	0.11666666666666667	3.25	tracksig	all	21	-0.225	1.0			0.5	0.21333333333333332	0.0	1.0	0.0	1588612015.6099622
0	5	100	0.1	2	300	47	4.0	0.011432041871497822	0.0955241353575429	0.05531200221065676	2.14	0.11666666666666667	3.25	tracksig	prefit	3	-0.225	1.0			0.5	0.21333333333333332	0.0	1.0	0.0	1588612015.6099622
0	5	100	0.1	2	300	47	47.0	0.011432041871497822	0.0955241353575429	0.05531200221065676	2.14	0.11666666666666667	3.25	tracksigfreq	all	21	-0.225	1.0			0.5	0.21333333333333332	0.0	1.0	0.0	1588612015.6099622
0	5	100	0.1	2	300	47	4.0	0.011432041871497822	0.0955241353575429	0.05531200221065676	2.14	0.11666666666666667	3.25	tracksigfreq	prefit	3	-0.225	1.0			0.5	0.21333333333333332	0.0	1.0	0.0	1588612015.6099622
0	5	100	0.1	2	300	47	47.0	0.011432041871497822	0.0955241353575429	0.05531200221065676	2.14	0.11666666666666667	3.25	palimpsest	all	21	-0.225	2.0			0.7746292372881356	0.6633333333333333	0.5805084745762712	0.96875	0.5805084745762712	1588612015.6099622
0	5	100	0.1	2	300	47	5.0	0.011432041871497822	0.0955241353575429	0.05531200221065676	2.14	0.11666666666666667	3.25	palimpsest	prefit	2	-0.225	2.0			0.7746292372881356	0.6633333333333333	0.5805084745762712	0.96875	0.5805084745762712	1588612015.6099622
0	5	500	0.1	2	300	47	19.0	0.011432041871497822	0.0955241353575429	0.05531200221065676	2.1	0.12333333333333335	3.2333333333333334	clonesig	prefit	11	-0.225	3.0	39.911236572414055	0.00040596904065552506	0.7093485169491525	0.7666666666666667	0.809322033898305	0.609375	0.809322033898305	1588611983.0063238
0	5	500	0.1	2	300	47	47.0	0.011432041871497822	0.0955241353575429	0.05531200221065676	2.1	0.12333333333333335	3.2333333333333334	clonesig	all	21	-0.225	3.0	45.49902467195898	0.0007038640518237441	0.700873940677966	0.7533333333333333	0.7923728813559322	0.609375	0.7923728813559322	1588611983.0063238
0	5	500	0.1	2	300	47	47.0	0.011432041871497822	0.0955241353575429	0.05531200221065676	2.1	0.12333333333333335	3.2333333333333334	tracksig	all	21	-0.225	1.0			0.5	0.21333333333333332	0.0	1.0	0.0	1588611983.0063238
0	5	500	0.1	2	300	47	7.0	0.011432041871497822	0.0955241353575429	0.05531200221065676	2.1	0.12333333333333335	3.2333333333333334	tracksig	prefit	4	-0.225	1.0			0.5	0.21333333333333332	0.0	1.0	0.0	1588611983.0063238
0	5	500	0.1	2	300	47	47.0	0.011432041871497822	0.0955241353575429	0.05531200221065676	2.1	0.12333333333333335	3.2333333333333334	tracksigfreq	all	21	-0.225	1.0			0.5	0.21333333333333332	0.0	1.0	0.0	1588611983.0063238
0	5	500	0.1	2	300	47	7.0	0.011432041871497822	0.0955241353575429	0.05531200221065676	2.1	0.12333333333333335	3.2333333333333334	tracksigfreq	prefit	4	-0.225	1.0			0.5	0.21333333333333332	0.0	1.0	0.0	1588611983.0063238
0	5	500	0.1	2	300	47	47.0	0.011432041871497822	0.0955241353575429	0.05531200221065676	2.1	0.12333333333333335	3.2333333333333334	palimpsest	all	21	-0.225	2.0			0.8025688559322033	0.77	0.7457627118644068	0.859375	0.7457627118644068	1588611983.0063238
0	5	500	0.1	2	300	47	5.0	0.011432041871497822	0.0955241353575429	0.05531200221065676	2.1	0.12333333333333335	3.2333333333333334	palimpsest	prefit	3	-0.225	2.0			0.8025688559322033	0.77	0.7457627118644068	0.859375	0.7457627118644068	1588611983.0063238
0	5	100	0.5	2	300	47	16.0	0.011432041871497822	0.0955241353575429	0.05531200221065676	1.56	0.53	2.603333333333333	clonesig	prefit	8	-0.225	3.0	25.91074474607558	0.006896094474006589	0.8291666666666666	0.7766666666666666	0.7416666666666667	0.9166666666666666	0.7416666666666667	1588611927.0985935
0	5	100	0.5	2	300	47	47.0	0.011432041871497822	0.0955241353575429	0.05531200221065676	1.56	0.53	2.603333333333333	clonesig	all	21	-0.225	3.0	35.7911424804679	0.012964326945477441	0.8083333333333333	0.7733333333333333	0.75	0.8666666666666667	0.75	1588611927.0985935
0	5	100	0.5	2	300	47	47.0	0.011432041871497822	0.0955241353575429	0.05531200221065676	1.56	0.53	2.603333333333333	tracksig	all	21	-0.225	1.0			0.5	0.2	0.0	1.0	0.0	1588611927.0985935
0	5	100	0.5	2	300	47	8.0	0.011432041871497822	0.0955241353575429	0.05531200221065676	1.56	0.53	2.603333333333333	tracksig	prefit	3	-0.225	1.0			0.5	0.2	0.0	1.0	0.0	1588611927.0985935
0	5	100	0.5	2	300	47	47.0	0.011432041871497822	0.0955241353575429	0.05531200221065676	1.56	0.53	2.603333333333333	tracksigfreq	all	21	-0.225	1.0			0.5	0.2	0.0	1.0	0.0	1588611927.0985935
0	5	100	0.5	2	300	47	8.0	0.011432041871497822	0.0955241353575429	0.05531200221065676	1.56	0.53	2.603333333333333	tracksigfreq	prefit	3	-0.225	1.0			0.5	0.2	0.0	1.0	0.0	1588611927.0985935
0	5	100	0.5	2	300	47	47.0	0.011432041871497822	0.0955241353575429	0.05531200221065676	1.56	0.53	2.603333333333333	palimpsest	all	21	-0.225	2.0			0.8500000000000001	0.77	0.7166666666666667	0.9833333333333332	0.7166666666666667	1588611927.0985935
0	5	100	0.5	2	300	47	6.0	0.011432041871497822	0.0955241353575429	0.05531200221065676	1.56	0.53	2.603333333333333	palimpsest	prefit	2	-0.225	2.0			0.8500000000000001	0.77	0.7166666666666667	0.9833333333333332	0.7166666666666667	1588611927.0985935
0	5	500	0.5	2	300	47	14.0	0.011432041871497822	0.0955241353575429	0.05531200221065676	1.6133333333333333	0.5133333333333333	2.6666666666666665	clonesig	prefit	8	-0.225	4.0	28.89382964289325	0.02558988880294339	0.8990355635925257	0.9233333333333332	0.940928270042194	0.8571428571428571	0.940928270042194	1588612054.0475056
0	5	500	0.5	2	300	47	47.0	0.011432041871497822	0.0955241353575429	0.05531200221065676	1.6133333333333333	0.5133333333333333	2.6666666666666665	clonesig	all	21	-0.225	4.0	45.195840949439116	0.016581204270379908	0.8889893510146676	0.9166666666666666	0.9367088607594936	0.8412698412698413	0.9367088607594936	1588612054.0475056
0	5	500	0.5	2	300	47	47.0	0.011432041871497822	0.0955241353575429	0.05531200221065676	1.6133333333333333	0.5133333333333333	2.6666666666666665	tracksig	all	21	-0.225	1.0			0.5	0.21	0.0	1.0	0.0	1588612054.0475056
0	5	500	0.5	2	300	47	3.0	0.011432041871497822	0.0955241353575429	0.05531200221065676	1.6133333333333333	0.5133333333333333	2.6666666666666665	tracksig	prefit	2	-0.225	1.0			0.5	0.21	0.0	1.0	0.0	1588612054.0475056
0	5	500	0.5	2	300	47	47.0	0.011432041871497822	0.0955241353575429	0.05531200221065676	1.6133333333333333	0.5133333333333333	2.6666666666666665	tracksigfreq	all	21	-0.225	1.0			0.5	0.21	0.0	1.0	0.0	1588612054.0475056
0	5	500	0.5	2	300	47	3.0	0.011432041871497822	0.0955241353575429	0.05531200221065676	1.6133333333333333	0.5133333333333333	2.6666666666666665	tracksigfreq	prefit	2	-0.225	1.0			0.5	0.21	0.0	1.0	0.0	1588612054.0475056
0	5	500	0.5	2	300	47	47.0	0.011432041871497822	0.0955241353575429	0.05531200221065676	1.6133333333333333	0.5133333333333333	2.6666666666666665	palimpsest	all	21	-0.225	2.0			0.8526220614828209	0.85	0.8481012658227848	0.8571428571428571	0.8481012658227848	1588612054.0475056
0	5	500	0.5	2	300	47	4.0	0.011432041871497822	0.0955241353575429	0.05531200221065676	1.6133333333333333	0.5133333333333333	2.6666666666666665	palimpsest	prefit	3	-0.225	2.0			0.8526220614828209	0.85	0.8481012658227848	0.8571428571428571	0.8481012658227848	1588612054.0475056
0	5	100	0.9	2	300	47	13.0	0.011432041871497822	0.0955241353575429	0.05531200221065676	1.0633333333333332	0.93	2.013333333333333	clonesig	prefit	8	-0.225	3.0	26.50584649832217	0.005623696545168882	0.8778229448961157	0.8233333333333334	0.7926829268292683	0.9629629629629628	0.7926829268292683	1588611812.0323396
0	5	100	0.9	2	300	47	47.0	0.011432041871497822	0.0955241353575429	0.05531200221065676	1.0633333333333332	0.93	2.013333333333333	clonesig	all	21	-0.225	3.0	32.32316185013224	0.03271400854157848	0.8778229448961157	0.8233333333333334	0.7926829268292683	0.9629629629629628	0.7926829268292683	1588611812.0323396
0	5	100	0.9	2	300	47	47.0	0.011432041871497822	0.0955241353575429	0.05531200221065676	1.0633333333333332	0.93	2.013333333333333	tracksig	all	21	-0.225	1.0			0.5	0.18	0.0	1.0	0.0	1588611812.0323396
0	5	100	0.9	2	300	47	6.0	0.011432041871497822	0.0955241353575429	0.05531200221065676	1.0633333333333332	0.93	2.013333333333333	tracksig	prefit	4	-0.225	1.0			0.5	0.18	0.0	1.0	0.0	1588611812.0323396
0	5	100	0.9	2	300	47	47.0	0.011432041871497822	0.0955241353575429	0.05531200221065676	1.0633333333333332	0.93	2.013333333333333	tracksigfreq	all	21	-0.225	1.0			0.5	0.18	0.0	1.0	0.0	1588611812.0323396
0	5	100	0.9	2	300	47	6.0	0.011432041871497822	0.0955241353575429	0.05531200221065676	1.0633333333333332	0.93	2.013333333333333	tracksigfreq	prefit	4	-0.225	1.0			0.5	0.18	0.0	1.0	0.0	1588611812.0323396
0	5	100	0.9	2	300	47	47.0	0.011432041871497822	0.0955241353575429	0.05531200221065676	1.0633333333333332	0.93	2.013333333333333	palimpsest	all	21	-0.225	2.0			0.8839205058717254	0.8333333333333334	0.8048780487804879	0.9629629629629628	0.8048780487804879	1588611812.0323396
0	5	100	0.9	2	300	47	6.0	0.011432041871497822	0.0955241353575429	0.05531200221065676	1.0633333333333332	0.93	2.013333333333333	palimpsest	prefit	4	-0.225	2.0			0.8839205058717254	0.8333333333333334	0.8048780487804879	0.9629629629629628	0.8048780487804879	1588611812.0323396
0	5	500	0.9	2	300	47	13.0	0.011432041871497822	0.0955241353575429	0.05531200221065676	1.0666666666666669	0.9333333333333332	2.02	clonesig	prefit	7	-0.225	6.0	62.445761315047996	4.6483679534049936e-05	0.8958333333333333	0.9233333333333332	0.9416666666666668	0.85	0.9416666666666668	1588611898.7232552
0	5	500	0.9	2	300	47	47.0	0.011432041871497822	0.0955241353575429	0.05531200221065676	1.0666666666666669	0.9333333333333332	2.02	clonesig	all	21	-0.225	4.0	56.45884202083744	0.0008226635250689714	0.9104166666666668	0.9366666666666666	0.9541666666666668	0.8666666666666667	0.9541666666666668	1588611898.7232552
0	5	500	0.9	2	300	47	47.0	0.011432041871497822	0.0955241353575429	0.05531200221065676	1.0666666666666669	0.9333333333333332	2.02	tracksig	all	21	-0.225	1.0			0.5	0.2	0.0	1.0	0.0	1588611898.7232552
0	5	500	0.9	2	300	47	7.0	0.011432041871497822	0.0955241353575429	0.05531200221065676	1.0666666666666669	0.9333333333333332	2.02	tracksig	prefit	4	-0.225	1.0			0.5	0.2	0.0	1.0	0.0	1588611898.7232552
0	5	500	0.9	2	300	47	47.0	0.011432041871497822	0.0955241353575429	0.05531200221065676	1.0666666666666669	0.9333333333333332	2.02	tracksigfreq	all	21	-0.225	1.0			0.5	0.2	0.0	1.0	0.0	1588611898.7232552
0	5	500	0.9	2	300	47	7.0	0.011432041871497822	0.0955241353575429	0.05531200221065676	1.0666666666666669	0.9333333333333332	2.02	tracksigfreq	prefit	4	-0.225	1.0			0.5	0.2	0.0	1.0	0.0	1588611898.7232552
0	5	500	0.9	2	300	47	47.0	0.011432041871497822	0.0955241353575429	0.05531200221065676	1.0666666666666669	0.9333333333333332	2.02	palimpsest	all	21	-0.225	2.0			0.8916666666666666	0.8966666666666666	0.9	0.8833333333333333	0.9	1588611898.7232552
0	5	500	0.9	2	300	47	6.0	0.011432041871497822	0.0955241353575429	0.05531200221065676	1.0666666666666669	0.9333333333333332	2.02	palimpsest	prefit	4	-0.225	2.0			0.8916666666666666	0.8966666666666666	0.9	0.8833333333333333	0.9	1588611898.7232552
0	5	100	0.1	2	1000	47	16.0	0.011432041871497822	0.0955241353575429	0.05531200221065684	2.135	0.102	3.304	clonesig	prefit	7	-0.225	4.0	46.441775585459254	6.395080694637429e-05	0.7640116065479859	0.8490000000000001	0.9061326658322904	0.6218905472636815	0.9061326658322904	1588613009.732392
0	5	100	0.1	2	1000	47	47.0	0.011432041871497822	0.0955241353575429	0.05531200221065684	2.135	0.102	3.304	clonesig	all	21	-0.225	4.0	59.59036931999435	0.0005407695540825862	0.7565333532587376	0.843	0.9011264080100124	0.6119402985074627	0.9011264080100124	1588613009.732392
0	5	100	0.1	2	1000	47	47.0	0.011432041871497822	0.0955241353575429	0.05531200221065684	2.135	0.102	3.304	tracksig	all	21	-0.225	1.0			0.5	0.201	0.0	1.0	0.0	1588613009.732392
0	5	100	0.1	2	1000	47	5.0	0.011432041871497822	0.0955241353575429	0.05531200221065684	2.135	0.102	3.304	tracksig	prefit	2	-0.225	2.0			0.8097777694755259	0.6990000000000001	0.6245306633291614	0.9950248756218906	0.6245306633291614	1588613009.732392
0	5	100	0.1	2	1000	47	47.0	0.011432041871497822	0.0955241353575429	0.05531200221065684	2.135	0.102	3.304	tracksigfreq	all	21	-0.225	1.0			0.5	0.201	0.0	1.0	0.0	1588613009.732392
0	5	100	0.1	2	1000	47	5.0	0.011432041871497822	0.0955241353575429	0.05531200221065684	2.135	0.102	3.304	tracksigfreq	prefit	2	-0.225	2.0			0.763077603222934	0.669	0.6057571964956195	0.9203980099502488	0.6057571964956195	1588613009.732392
0	5	100	0.1	2	1000	47	47.0	0.011432041871497822	0.0955241353575429	0.05531200221065684	2.135	0.102	3.304	palimpsest	all	21	-0.225	2.0			0.7741237492138805	0.645	0.55819774718398	0.9900497512437813	0.55819774718398	1588613009.732392
0	5	100	0.1	2	1000	47	6.0	0.011432041871497822	0.0955241353575429	0.05531200221065684	2.135	0.102	3.304	palimpsest	prefit	2	-0.225	2.0			0.7741237492138805	0.645	0.55819774718398	0.9900497512437813	0.55819774718398	1588613009.732392
0	5	500	0.1	2	1000	47	20.0	0.011432041871497822	0.0955241353575429	0.05531200221065676	2.106	0.11599999999999999	3.2230000000000003	clonesig	prefit	9	-0.225	5.0	59.49943232464647	4.659663822255488e-05	0.7528596229108572	0.868	0.9506953223767384	0.5550239234449761	0.9506953223767384	1588613490.206794
0	5	500	0.1	2	1000	47	47.0	0.011432041871497822	0.0955241353575429	0.05531200221065676	2.106	0.11599999999999999	3.2230000000000003	clonesig	all	21	-0.225	5.0	74.06372370027385	0.00020945104494463648	0.7734864111203188	0.87	0.9393173198482933	0.6076555023923444	0.9393173198482933	1588613490.206794
0	5	500	0.1	2	1000	47	47.0	0.011432041871497822	0.0955241353575429	0.05531200221065676	2.106	0.11599999999999999	3.2230000000000003	tracksig	all	21	-0.225	1.0			0.5	0.209	0.0	1.0	0.0	1588613490.206794
0	5	500	0.1	2	1000	47	4.0	0.011432041871497822	0.0955241353575429	0.05531200221065676	2.106	0.11599999999999999	3.2230000000000003	tracksig	prefit	2	-0.225	1.0			0.5	0.209	0.0	1.0	0.0	1588613490.206794
0	5	500	0.1	2	1000	47	47.0	0.011432041871497822	0.0955241353575429	0.05531200221065676	2.106	0.11599999999999999	3.2230000000000003	tracksigfreq	all	21	-0.225	1.0			0.5	0.209	0.0	1.0	0.0	1588613490.206794
0	5	500	0.1	2	1000	47	4.0	0.011432041871497822	0.0955241353575429	0.05531200221065676	2.106	0.11599999999999999	3.2230000000000003	tracksigfreq	prefit	2	-0.225	2.0			0.8009333470441994	0.6990000000000001	0.6257901390644753	0.9760765550239234	0.6257901390644753	1588613490.206794
0	5	500	0.1	2	1000	47	47.0	0.011432041871497822	0.0955241353575429	0.05531200221065676	2.106	0.11599999999999999	3.2230000000000003	palimpsest	all	21	-0.225	2.0			0.8271311827436653	0.785	0.7547408343868521	0.8995215311004785	0.7547408343868521	1588613490.206794
0	5	500	0.1	2	1000	47	4.0	0.011432041871497822	0.0955241353575429	0.05531200221065676	2.106	0.11599999999999999	3.2230000000000003	palimpsest	prefit	2	-0.225	2.0			0.8271311827436653	0.785	0.7547408343868521	0.8995215311004785	0.7547408343868521	1588613490.206794
0	5	100	0.5	2	1000	47	15.0	0.011432041871497822	0.0955241353575429	0.05531200221065676	1.59	0.524	2.6310000000000002	clonesig	prefit	7	-0.225	4.0	54.99292798136594	2.64814672170572e-06	0.7876189724464091	0.889	0.9495694956949571	0.6256684491978609	0.9495694956949571	1588613559.9341588
0	5	100	0.5	2	1000	47	47.0	0.011432041871497822	0.0955241353575429	0.05531200221065676	1.59	0.524	2.6310000000000002	clonesig	all	21	-0.225	4.0	66.93842978651264	5.923536588416333e-05	0.7917365537291736	0.889	0.947109471094711	0.6363636363636364	0.947109471094711	1588613559.9341588
0	5	100	0.5	2	1000	47	47.0	0.011432041871497822	0.0955241353575429	0.05531200221065676	1.59	0.524	2.6310000000000002	tracksig	all	21	-0.225	1.0			0.5	0.187	0.0	1.0	0.0	1588613559.9341588
0	5	100	0.5	2	1000	47	5.0	0.011432041871497822	0.0955241353575429	0.05531200221065676	1.59	0.524	2.6310000000000002	tracksig	prefit	2	-0.225	2.0			0.8042142720892449	0.685	0.6137761377613776	0.9946524064171124	0.6137761377613776	1588613559.9341588
0	5	100	0.5	2	1000	47	47.0	0.011432041871497822	0.0955241353575429	0.05531200221065676	1.59	0.524	2.6310000000000002	tracksigfreq	all	21	-0.225	1.0			0.5	0.187	0.0	1.0	0.0	1588613559.9341588
0	5	100	0.5	2	1000	47	5.0	0.011432041871497822	0.0955241353575429	0.05531200221065676	1.59	0.524	2.6310000000000002	tracksigfreq	prefit	2	-0.225	2.0			0.8009254691477397	0.6829999999999999	0.6125461254612546	0.9893048128342246	0.6125461254612546	1588613559.9341588
0	5	100	0.5	2	1000	47	47.0	0.011432041871497822	0.0955241353575429	0.05531200221065676	1.59	0.524	2.6310000000000002	palimpsest	all	21	-0.225	2.0			0.8254994047266675	0.733	0.6777367773677737	0.9732620320855616	0.6777367773677737	1588613559.9341588
0	5	100	0.5	2	1000	47	5.0	0.011432041871497822	0.0955241353575429	0.05531200221065676	1.59	0.524	2.6310000000000002	palimpsest	prefit	2	-0.225	2.0			0.8254994047266675	0.733	0.6777367773677737	0.9732620320855616	0.6777367773677737	1588613559.9341588
0	5	500	0.5	2	1000	47	11.0	0.011432041871497822	0.0955241353575429	0.05531200221065676	1.5630000000000002	0.551	2.591	clonesig	prefit	6	-0.225	5.0	74.09983160756383	2.4698390791970802e-08	0.8433095672359475	0.8740000000000001	0.8920245398773006	0.7945945945945946	0.8920245398773006	1588613546.925484
0	5	500	0.5	2	1000	47	47.0	0.011432041871497822	0.0955241353575429	0.05531200221065676	1.5630000000000002	0.551	2.591	clonesig	all	21	-0.225	4.0	79.91921173147784	8.52515922561437e-07	0.8543690930193999	0.875	0.8871165644171779	0.8216216216216217	0.8871165644171779	1588613546.925484
0	5	500	0.5	2	1000	47	47.0	0.011432041871497822	0.0955241353575429	0.05531200221065676	1.5630000000000002	0.551	2.591	tracksig	all	21	-0.225	1.0			0.5	0.185	0.0	1.0	0.0	1588613546.925484
0	5	500	0.5	2	1000	47	6.0	0.011432041871497822	0.0955241353575429	0.05531200221065676	1.5630000000000002	0.551	2.591	tracksig	prefit	3	-0.225	2.0			0.8067484662576687	0.685	0.6134969325153374	1.0	0.6134969325153374	1588613546.925484
0	5	500	0.5	2	1000	47	47.0	0.011432041871497822	0.0955241353575429	0.05531200221065676	1.5630000000000002	0.551	2.591	tracksigfreq	all	21	-0.225	1.0			0.5	0.185	0.0	1.0	0.0	1588613546.925484
0	5	500	0.5	2	1000	47	47.0	0.011432041871497822	0.0955241353575429	0.05531200221065676	1.5630000000000002	0.551	2.591	palimpsest	all	21	-0.225	2.0			0.852943127176256	0.825	0.8085889570552147	0.8972972972972973	0.8085889570552147	1588613546.925484
0	5	500	0.5	2	1000	47	5.0	0.011432041871497822	0.0955241353575429	0.05531200221065676	1.5630000000000002	0.551	2.591	palimpsest	prefit	2	-0.225	2.0			0.852943127176256	0.825	0.8085889570552147	0.8972972972972973	0.8085889570552147	1588613546.925484
0	5	100	0.9	2	1000	47	13.0	0.011432041871497822	0.0955241353575429	0.05531200221065676	1.057	0.943	2.01	clonesig	prefit	6	-0.225	4.0	54.664743527713654	1.2609336110465065e-06	0.8784015953367081	0.893	0.9031446540880504	0.8536585365853658	0.9031446540880504	1588612506.6625562
0	5	100	0.9	2	1000	47	47.0	0.011432041871497822	0.0955241353575429	0.05531200221065676	1.057	0.943	2.01	clonesig	all	21	-0.225	4.0	78.05297079786759	1.6040026454482354e-06	0.8770670348212917	0.888	0.8955974842767296	0.8585365853658536	0.8955974842767296	1588612506.6625562
0	5	100	0.9	2	1000	47	47.0	0.011432041871497822	0.0955241353575429	0.05531200221065676	1.057	0.943	2.01	tracksig	all	21	-0.225	1.0			0.5	0.205	0.0	1.0	0.0	1588612506.6625562
0	5	100	0.9	2	1000	47	7.0	0.011432041871497822	0.0955241353575429	0.05531200221065676	1.057	0.943	2.01	tracksig	prefit	3	-0.225	2.0			0.8083294983893234	0.701	0.6264150943396226	0.9902439024390244	0.6264150943396226	1588612506.6625562
0	5	100	0.9	2	1000	47	47.0	0.011432041871497822	0.0955241353575429	0.05531200221065676	1.057	0.943	2.01	tracksigfreq	all	21	-0.225	1.0			0.5	0.205	0.0	1.0	0.0	1588612506.6625562
0	5	100	0.9	2	1000	47	47.0	0.011432041871497822	0.0955241353575429	0.05531200221065676	1.057	0.943	2.01	palimpsest	all	21	-0.225	2.0			0.8584598864856574	0.821	0.7949685534591195	0.9219512195121952	0.7949685534591195	1588612506.6625562
0	5	100	0.9	2	1000	47	7.0	0.011432041871497822	0.0955241353575429	0.05531200221065676	1.057	0.943	2.01	palimpsest	prefit	3	-0.225	2.0			0.8584598864856574	0.821	0.7949685534591195	0.9219512195121952	0.7949685534591195	1588612506.6625562
0	5	500	0.9	2	1000	47	14.0	0.011432041871497822	0.0955241353575429	0.05531200221065684	1.061	0.945	2.019	clonesig	prefit	7	-0.225	4.0	68.07419387838307	1.5373788874034466e-08	0.8906275484573882	0.895	0.8976572133168927	0.8835978835978836	0.8976572133168927	1588612719.8684027
0	5	500	0.9	2	1000	47	47.0	0.011432041871497822	0.0955241353575429	0.05531200221065684	1.061	0.945	2.019	clonesig	all	21	-0.225	4.0	87.24040886031071	6.716537551004112e-08	0.8937101625141084	0.9	0.903822441430333	0.8835978835978836	0.903822441430333	1588612719.8684027
0	5	500	0.9	2	1000	47	47.0	0.011432041871497822	0.0955241353575429	0.05531200221065684	1.061	0.945	2.019	tracksig	all	21	-0.225	1.0			0.5	0.18899999999999997	0.0	1.0	0.0	1588612719.8684027
0	5	500	0.9	2	1000	47	6.0	0.011432041871497822	0.0955241353575429	0.05531200221065684	1.061	0.945	2.019	tracksig	prefit	4	-0.225	2.0			0.8082614056720099	0.6890000000000001	0.6165228113440198	1.0	0.6165228113440198	1588612719.8684027
0	5	500	0.9	2	1000	47	47.0	0.011432041871497822	0.0955241353575429	0.05531200221065684	1.061	0.945	2.019	tracksigfreq	all	21	-0.225	1.0			0.5	0.18899999999999997	0.0	1.0	0.0	1588612719.8684027
0	5	500	0.9	2	1000	47	6.0	0.011432041871497822	0.0955241353575429	0.05531200221065684	1.061	0.945	2.019	tracksigfreq	prefit	4	-0.225	2.0			0.8858976115449606	0.861	0.8458692971639951	0.925925925925926	0.8458692971639951	1588612719.8684027
0	5	500	0.9	2	1000	47	47.0	0.011432041871497822	0.0955241353575429	0.05531200221065684	1.061	0.945	2.019	palimpsest	all	21	-0.225	2.0			0.9000548020276751	0.907	0.9112207151664612	0.8888888888888888	0.9112207151664612	1588612719.8684027
0	5	500	0.9	2	1000	47	6.0	0.011432041871497822	0.0955241353575429	0.05531200221065684	1.061	0.945	2.019	palimpsest	prefit	3	-0.225	2.0			0.9000548020276751	0.907	0.9112207151664612	0.8888888888888888	0.9112207151664612	1588612719.8684027
0	6	100	0.1	2	100	47	8.0	0.01990609252691755	0.13525840296894676	0.08008266413165648	2.2	0.07	3.34	clonesig	prefit	6	-0.18000000000000002	4.0	17.696853796387128	0.19115407944614587	0.6577380952380952	0.85	0.9404761904761904	0.375	0.9404761904761904	1588611865.2991455
0	6	100	0.1	2	100	47	47.0	0.01990609252691755	0.13525840296894676	0.08008266413165648	2.2	0.07	3.34	clonesig	all	21	-0.18000000000000002	1.0	0.0037498294007036743	0.9999843990413932	0.5	0.16	0.0	1.0	0.0	1588611865.2991455
0	6	100	0.1	2	100	47	47.0	0.01990609252691755	0.13525840296894676	0.08008266413165648	2.2	0.07	3.34	tracksig	all	21	-0.18000000000000002	1.0			0.5	0.16	0.0	1.0	0.0	1588611865.2991455
0	6	100	0.1	2	100	47	6.0	0.01990609252691755	0.13525840296894676	0.08008266413165648	2.2	0.07	3.34	tracksig	prefit	5	-0.18000000000000002	1.0			0.5	0.16	0.0	1.0	0.0	1588611865.2991455
0	6	100	0.1	2	100	47	47.0	0.01990609252691755	0.13525840296894676	0.08008266413165648	2.2	0.07	3.34	tracksigfreq	all	21	-0.18000000000000002	1.0			0.5	0.16	0.0	1.0	0.0	1588611865.2991455
0	6	100	0.1	2	100	47	6.0	0.01990609252691755	0.13525840296894676	0.08008266413165648	2.2	0.07	3.34	tracksigfreq	prefit	5	-0.18000000000000002	1.0			0.5	0.16	0.0	1.0	0.0	1588611865.2991455
0	6	100	0.1	2	100	47	47.0	0.01990609252691755	0.13525840296894676	0.08008266413165648	2.2	0.07	3.34	palimpsest	all	21	-0.18000000000000002	2.0			0.71875	0.57	0.5	0.9375	0.5	1588611865.2991455
0	6	100	0.1	2	100	47	5.0	0.01990609252691755	0.13525840296894676	0.08008266413165648	2.2	0.07	3.34	palimpsest	prefit	4	-0.18000000000000002	2.0			0.71875	0.57	0.5	0.9375	0.5	1588611865.2991455
0	6	500	0.1	2	100	47	13.0	0.019906092526917663	0.13525840296894698	0.08008266413165653	2.11	0.09	3.23	clonesig	prefit	10	-0.18000000000000002	6.0	34.9448725315624	0.1863562080700661	0.7960784313725491	0.84	0.8588235294117647	0.7333333333333333	0.8588235294117647	1588611774.821229
0	6	500	0.1	2	100	47	47.0	0.019906092526917663	0.13525840296894698	0.08008266413165653	2.11	0.09	3.23	clonesig	all	21	-0.18000000000000002	2.0	11.13252648502521	0.45093712112492895	0.7960784313725491	0.7	0.6588235294117647	0.9333333333333332	0.6588235294117647	1588611774.821229
0	6	500	0.1	2	100	47	47.0	0.019906092526917663	0.13525840296894698	0.08008266413165653	2.11	0.09	3.23	tracksig	all	21	-0.18000000000000002	1.0			0.5	0.15	0.0	1.0	0.0	1588611774.821229
0	6	500	0.1	2	100	47	5.0	0.019906092526917663	0.13525840296894698	0.08008266413165653	2.11	0.09	3.23	tracksig	prefit	4	-0.18000000000000002	1.0			0.5	0.15	0.0	1.0	0.0	1588611774.821229
0	6	500	0.1	2	100	47	47.0	0.019906092526917663	0.13525840296894698	0.08008266413165653	2.11	0.09	3.23	tracksigfreq	all	21	-0.18000000000000002	1.0			0.5	0.15	0.0	1.0	0.0	1588611774.821229
0	6	500	0.1	2	100	47	5.0	0.019906092526917663	0.13525840296894698	0.08008266413165653	2.11	0.09	3.23	tracksigfreq	prefit	4	-0.18000000000000002	1.0			0.5	0.15	0.0	1.0	0.0	1588611774.821229
0	6	500	0.1	2	100	47	47.0	0.019906092526917663	0.13525840296894698	0.08008266413165653	2.11	0.09	3.23	palimpsest	all	21	-0.18000000000000002	2.0			0.8019607843137254	0.71	0.6705882352941176	0.9333333333333332	0.6705882352941176	1588611774.821229
0	6	500	0.1	2	100	47	6.0	0.019906092526917663	0.13525840296894698	0.08008266413165653	2.11	0.09	3.23	palimpsest	prefit	4	-0.18000000000000002	2.0			0.8019607843137254	0.71	0.6705882352941176	0.9333333333333332	0.6705882352941176	1588611774.821229
0	6	100	0.5	2	100	47	12.0	0.019906092526917663	0.13525840296894698	0.08008266413165653	1.61	0.55	2.75	clonesig	prefit	10	-0.18000000000000002	3.0	20.213485651314162	0.0999798601266595	0.8	0.74	0.7	0.9	0.7	1588611776.6090658
0	6	100	0.5	2	100	47	47.0	0.019906092526917663	0.13525840296894698	0.08008266413165653	1.61	0.55	2.75	clonesig	all	21	-0.18000000000000002	2.0	12.647896408708675	0.3336647249574973	0.875	0.8	0.75	1.0	0.75	1588611776.6090658
0	6	100	0.5	2	100	47	47.0	0.019906092526917663	0.13525840296894698	0.08008266413165653	1.61	0.55	2.75	tracksig	all	21	-0.18000000000000002	1.0			0.5	0.2	0.0	1.0	0.0	1588611776.6090658
0	6	100	0.5	2	100	47	6.0	0.019906092526917663	0.13525840296894698	0.08008266413165653	1.61	0.55	2.75	tracksig	prefit	5	-0.18000000000000002	1.0			0.5	0.2	0.0	1.0	0.0	1588611776.6090658
0	6	100	0.5	2	100	47	47.0	0.019906092526917663	0.13525840296894698	0.08008266413165653	1.61	0.55	2.75	tracksigfreq	all	21	-0.18000000000000002	1.0			0.5	0.2	0.0	1.0	0.0	1588611776.6090658
0	6	100	0.5	2	100	47	6.0	0.019906092526917663	0.13525840296894698	0.08008266413165653	1.61	0.55	2.75	tracksigfreq	prefit	5	-0.18000000000000002	1.0			0.5	0.2	0.0	1.0	0.0	1588611776.6090658
0	6	100	0.5	2	100	47	47.0	0.019906092526917663	0.13525840296894698	0.08008266413165653	1.61	0.55	2.75	palimpsest	all	21	-0.18000000000000002	2.0			0.8125	0.73	0.675	0.95	0.675	1588611776.6090658
0	6	100	0.5	2	100	47	4.0	0.019906092526917663	0.13525840296894698	0.08008266413165653	1.61	0.55	2.75	palimpsest	prefit	4	-0.18000000000000002	2.0			0.8125	0.73	0.675	0.95	0.675	1588611776.6090658
0	6	500	0.5	2	100	47	11.0	0.019906092526917663	0.13525840296894698	0.08008266413165653	1.51	0.55	2.56	clonesig	prefit	8	-0.18000000000000002	4.0	28.15230948510316	0.02920872052930744	0.8515237420269309	0.87	0.8795180722891566	0.8235294117647058	0.8795180722891566	1588611783.7621467
0	6	500	0.5	2	100	47	47.0	0.019906092526917663	0.13525840296894698	0.08008266413165653	1.51	0.55	2.56	clonesig	all	21	-0.18000000000000002	3.0	20.74662537865129	0.35385829225147675	0.8093550673281361	0.8	0.7951807228915663	0.8235294117647058	0.7951807228915663	1588611783.7621467
0	6	500	0.5	2	100	47	47.0	0.019906092526917663	0.13525840296894698	0.08008266413165653	1.51	0.55	2.56	tracksig	all	21	-0.18000000000000002	1.0			0.5	0.17	0.0	1.0	0.0	1588611783.7621467
0	6	500	0.5	2	100	47	4.0	0.019906092526917663	0.13525840296894698	0.08008266413165653	1.51	0.55	2.56	tracksig	prefit	3	-0.18000000000000002	1.0			0.5	0.17	0.0	1.0	0.0	1588611783.7621467
0	6	500	0.5	2	100	47	47.0	0.019906092526917663	0.13525840296894698	0.08008266413165653	1.51	0.55	2.56	tracksigfreq	all	21	-0.18000000000000002	1.0			0.5	0.17	0.0	1.0	0.0	1588611783.7621467
0	6	500	0.5	2	100	47	4.0	0.019906092526917663	0.13525840296894698	0.08008266413165653	1.51	0.55	2.56	tracksigfreq	prefit	3	-0.18000000000000002	1.0			0.5	0.17	0.0	1.0	0.0	1588611783.7621467
0	6	500	0.5	2	100	47	47.0	0.019906092526917663	0.13525840296894698	0.08008266413165653	1.51	0.55	2.56	palimpsest	all	21	-0.18000000000000002	2.0			0.9216867469879518	0.87	0.8433734939759037	1.0	0.8433734939759037	1588611783.7621467
0	6	500	0.5	2	100	47	5.0	0.019906092526917663	0.13525840296894698	0.08008266413165653	1.51	0.55	2.56	palimpsest	prefit	4	-0.18000000000000002	2.0			0.9216867469879518	0.87	0.8433734939759037	1.0	0.8433734939759037	1588611783.7621467
0	6	100	0.9	2	100	47	10.0	0.019906092526917663	0.13525840296894698	0.08008266413165653	1.06	0.95	2.05	clonesig	prefit	8	-0.18000000000000002	4.0	30.640376250091773	0.014350646243392247	0.841164453524004	0.93	0.9550561797752808	0.7272727272727273	0.9550561797752808	1588611762.4703152
0	6	100	0.9	2	100	47	47.0	0.019906092526917663	0.13525840296894698	0.08008266413165653	1.06	0.95	2.05	clonesig	all	21	-0.18000000000000002	3.0	27.255876795681843	0.1001305750480456	0.8927477017364658	0.88	0.8764044943820225	0.9090909090909092	0.8764044943820225	1588611762.4703152
0	6	100	0.9	2	100	47	47.0	0.019906092526917663	0.13525840296894698	0.08008266413165653	1.06	0.95	2.05	tracksig	all	21	-0.18000000000000002	1.0			0.5	0.11	0.0	1.0	0.0	1588611762.4703152
0	6	100	0.9	2	100	47	6.0	0.019906092526917663	0.13525840296894698	0.08008266413165653	1.06	0.95	2.05	tracksig	prefit	5	-0.18000000000000002	1.0			0.5	0.11	0.0	1.0	0.0	1588611762.4703152
0	6	100	0.9	2	100	47	47.0	0.019906092526917663	0.13525840296894698	0.08008266413165653	1.06	0.95	2.05	tracksigfreq	all	21	-0.18000000000000002	1.0			0.5	0.11	0.0	1.0	0.0	1588611762.4703152
0	6	100	0.9	2	100	47	6.0	0.019906092526917663	0.13525840296894698	0.08008266413165653	1.06	0.95	2.05	tracksigfreq	prefit	5	-0.18000000000000002	1.0			0.5	0.11	0.0	1.0	0.0	1588611762.4703152
0	6	100	0.9	2	100	47	47.0	0.019906092526917663	0.13525840296894698	0.08008266413165653	1.06	0.95	2.05	palimpsest	all	21	-0.18000000000000002	2.0			0.8707865168539326	0.77	0.7415730337078652	1.0	0.7415730337078652	1588611762.4703152
0	6	100	0.9	2	100	47	6.0	0.019906092526917663	0.13525840296894698	0.08008266413165653	1.06	0.95	2.05	palimpsest	prefit	4	-0.18000000000000002	2.0			0.8707865168539326	0.77	0.7415730337078652	1.0	0.7415730337078652	1588611762.4703152
0	6	500	0.9	2	100	47	12.0	0.01990609252691755	0.13525840296894676	0.08008266413165648	1.07	0.94	2.03	clonesig	prefit	8	-0.18000000000000002	4.0	20.710734666718512	0.18522314739498733	0.9085365853658536	0.85	0.8170731707317073	1.0	0.8170731707317073	1588611776.3097613
0	6	500	0.9	2	100	47	47.0	0.01990609252691755	0.13525840296894676	0.08008266413165648	1.07	0.94	2.03	clonesig	all	21	-0.18000000000000002	4.0	29.21636617417016	0.3443668123596744	0.8963414634146342	0.83	0.7926829268292683	1.0	0.7926829268292683	1588611776.3097613
0	6	500	0.9	2	100	47	47.0	0.01990609252691755	0.13525840296894676	0.08008266413165648	1.07	0.94	2.03	tracksig	all	21	-0.18000000000000002	1.0			0.5	0.18	0.0	1.0	0.0	1588611776.3097613
0	6	500	0.9	2	100	47	3.0	0.01990609252691755	0.13525840296894676	0.08008266413165648	1.07	0.94	2.03	tracksig	prefit	2	-0.18000000000000002	1.0			0.5	0.18	0.0	1.0	0.0	1588611776.3097613
0	6	500	0.9	2	100	47	47.0	0.01990609252691755	0.13525840296894676	0.08008266413165648	1.07	0.94	2.03	tracksigfreq	all	21	-0.18000000000000002	1.0			0.5	0.18	0.0	1.0	0.0	1588611776.3097613
0	6	500	0.9	2	100	47	3.0	0.01990609252691755	0.13525840296894676	0.08008266413165648	1.07	0.94	2.03	tracksigfreq	prefit	2	-0.18000000000000002	1.0			0.5	0.18	0.0	1.0	0.0	1588611776.3097613
0	6	500	0.9	2	100	47	47.0	0.01990609252691755	0.13525840296894676	0.08008266413165648	1.07	0.94	2.03	palimpsest	all	21	-0.18000000000000002	2.0			0.532520325203252	0.66	0.7317073170731707	0.3333333333333333	0.7317073170731707	1588611776.3097613
0	6	500	0.9	2	100	47	5.0	0.01990609252691755	0.13525840296894676	0.08008266413165648	1.07	0.94	2.03	palimpsest	prefit	3	-0.18000000000000002	2.0			0.532520325203252	0.66	0.7317073170731707	0.3333333333333333	0.7317073170731707	1588611776.3097613
0	6	100	0.1	2	300	47	9.0	0.01990609252691755	0.13525840296894676	0.08008266413165648	2.1366666666666667	0.11333333333333333	3.273333333333333	clonesig	prefit	7	-0.18000000000000002	5.0	33.25209371293022	0.03069902271461512	0.6479999999999999	0.8666666666666667	0.976	0.32	0.976	1588612240.8766754
0	6	100	0.1	2	300	47	47.0	0.01990609252691755	0.13525840296894676	0.08008266413165648	2.1366666666666667	0.11333333333333333	3.273333333333333	clonesig	all	21	-0.18000000000000002	3.0	26.133225582778326	0.13932687455755088	0.684	0.7666666666666667	0.8079999999999999	0.56	0.8079999999999999	1588612240.8766754
0	6	100	0.1	2	300	47	47.0	0.01990609252691755	0.13525840296894676	0.08008266413165648	2.1366666666666667	0.11333333333333333	3.273333333333333	tracksig	all	21	-0.18000000000000002	1.0			0.5	0.16666666666666666	0.0	1.0	0.0	1588612240.8766754
0	6	100	0.1	2	300	47	7.0	0.01990609252691755	0.13525840296894676	0.08008266413165648	2.1366666666666667	0.11333333333333333	3.273333333333333	tracksig	prefit	5	-0.18000000000000002	1.0			0.5	0.16666666666666666	0.0	1.0	0.0	1588612240.8766754
0	6	100	0.1	2	300	47	47.0	0.01990609252691755	0.13525840296894676	0.08008266413165648	2.1366666666666667	0.11333333333333333	3.273333333333333	tracksigfreq	all	21	-0.18000000000000002	1.0			0.5	0.16666666666666666	0.0	1.0	0.0	1588612240.8766754
0	6	100	0.1	2	300	47	7.0	0.01990609252691755	0.13525840296894676	0.08008266413165648	2.1366666666666667	0.11333333333333333	3.273333333333333	tracksigfreq	prefit	5	-0.18000000000000002	1.0			0.5	0.16666666666666666	0.0	1.0	0.0	1588612240.8766754
0	6	100	0.1	2	300	47	47.0	0.01990609252691755	0.13525840296894676	0.08008266413165648	2.1366666666666667	0.11333333333333333	3.273333333333333	palimpsest	all	21	-0.18000000000000002	2.0			0.7320000000000001	0.6066666666666667	0.544	0.92	0.544	1588612240.8766754
0	6	100	0.1	2	300	47	5.0	0.01990609252691755	0.13525840296894676	0.08008266413165648	2.1366666666666667	0.11333333333333333	3.273333333333333	palimpsest	prefit	4	-0.18000000000000002	2.0			0.7320000000000001	0.6066666666666667	0.544	0.92	0.544	1588612240.8766754
0	6	500	0.1	2	300	47	10.0	0.019906092526917663	0.13525840296894698	0.08008266413165653	2.143333333333333	0.10333333333333332	3.283333333333333	clonesig	prefit	9	-0.18000000000000002	6.0	59.235522307782965	0.0003961666634911932	0.6821012454801125	0.8966666666666666	0.9694656488549618	0.3947368421052632	0.9694656488549618	1588612146.8234074
0	6	500	0.1	2	300	47	47.0	0.019906092526917663	0.13525840296894698	0.08008266413165653	2.143333333333333	0.10333333333333332	3.283333333333333	clonesig	all	21	-0.18000000000000002	5.0	61.985969176861545	0.003333418643209675	0.7076134993973483	0.8233333333333334	0.8625954198473282	0.5526315789473685	0.8625954198473282	1588612146.8234074
0	6	500	0.1	2	300	47	47.0	0.019906092526917663	0.13525840296894698	0.08008266413165653	2.143333333333333	0.10333333333333332	3.283333333333333	tracksig	all	21	-0.18000000000000002	1.0			0.5	0.12666666666666668	0.0	1.0	0.0	1588612146.8234074
0	6	500	0.1	2	300	47	6.0	0.019906092526917663	0.13525840296894698	0.08008266413165653	2.143333333333333	0.10333333333333332	3.283333333333333	tracksig	prefit	5	-0.18000000000000002	1.0			0.5	0.12666666666666668	0.0	1.0	0.0	1588612146.8234074
0	6	500	0.1	2	300	47	47.0	0.019906092526917663	0.13525840296894698	0.08008266413165653	2.143333333333333	0.10333333333333332	3.283333333333333	tracksigfreq	all	21	-0.18000000000000002	1.0			0.5	0.12666666666666668	0.0	1.0	0.0	1588612146.8234074
0	6	500	0.1	2	300	47	6.0	0.019906092526917663	0.13525840296894698	0.08008266413165653	2.143333333333333	0.10333333333333332	3.283333333333333	tracksigfreq	prefit	5	-0.18000000000000002	1.0			0.5	0.12666666666666668	0.0	1.0	0.0	1588612146.8234074
0	6	500	0.1	2	300	47	47.0	0.019906092526917663	0.13525840296894698	0.08008266413165653	2.143333333333333	0.10333333333333332	3.283333333333333	palimpsest	all	21	-0.18000000000000002	2.0			0.775813579750904	0.7066666666666667	0.683206106870229	0.8684210526315791	0.683206106870229	1588612146.8234074
0	6	500	0.1	2	300	47	5.0	0.019906092526917663	0.13525840296894698	0.08008266413165653	2.143333333333333	0.10333333333333332	3.283333333333333	palimpsest	prefit	4	-0.18000000000000002	2.0			0.775813579750904	0.7066666666666667	0.683206106870229	0.8684210526315791	0.683206106870229	1588612146.8234074
0	6	100	0.5	2	300	47	8.0	0.01990609252691755	0.13525840296894676	0.08008266413165648	1.606666666666667	0.5	2.643333333333333	clonesig	prefit	7	-0.18000000000000002	3.0	20.7917678358599	0.020783678371193017	0.7693835459475976	0.7666666666666667	0.7651821862348178	0.7735849056603774	0.7651821862348178	1588611997.6656249
0	6	100	0.5	2	300	47	47.0	0.01990609252691755	0.13525840296894676	0.08008266413165648	1.606666666666667	0.5	2.643333333333333	clonesig	all	21	-0.18000000000000002	2.0	15.365558573833368	0.1962164094717171	0.7550607287449393	0.5966666666666667	0.5101214574898786	1.0	0.5101214574898786	1588611997.6656249
0	6	100	0.5	2	300	47	47.0	0.01990609252691755	0.13525840296894676	0.08008266413165648	1.606666666666667	0.5	2.643333333333333	tracksig	all	21	-0.18000000000000002	1.0			0.5	0.17666666666666667	0.0	1.0	0.0	1588611997.6656249
0	6	100	0.5	2	300	47	6.0	0.01990609252691755	0.13525840296894676	0.08008266413165648	1.606666666666667	0.5	2.643333333333333	tracksig	prefit	5	-0.18000000000000002	1.0			0.5	0.17666666666666667	0.0	1.0	0.0	1588611997.6656249
0	6	100	0.5	2	300	47	47.0	0.01990609252691755	0.13525840296894676	0.08008266413165648	1.606666666666667	0.5	2.643333333333333	tracksigfreq	all	21	-0.18000000000000002	1.0			0.5	0.17666666666666667	0.0	1.0	0.0	1588611997.6656249
0	6	100	0.5	2	300	47	6.0	0.01990609252691755	0.13525840296894676	0.08008266413165648	1.606666666666667	0.5	2.643333333333333	tracksigfreq	prefit	5	-0.18000000000000002	1.0			0.5	0.17666666666666667	0.0	1.0	0.0	1588611997.6656249
0	6	100	0.5	2	300	47	47.0	0.01990609252691755	0.13525840296894676	0.08008266413165648	1.606666666666667	0.5	2.643333333333333	palimpsest	all	21	-0.18000000000000002	2.0			0.8003208311053396	0.72	0.6761133603238867	0.9245283018867924	0.6761133603238867	1588611997.6656249
0	6	100	0.5	2	300	47	7.0	0.01990609252691755	0.13525840296894676	0.08008266413165648	1.606666666666667	0.5	2.643333333333333	palimpsest	prefit	4	-0.18000000000000002	2.0			0.8003208311053396	0.72	0.6761133603238867	0.9245283018867924	0.6761133603238867	1588611997.6656249
0	6	500	0.5	2	300	47	10.0	0.01990609252691755	0.13525840296894676	0.08008266413165648	1.57	0.5266666666666666	2.59	clonesig	prefit	7	-0.18000000000000002	6.0	37.423003648701524	0.051864505146502884	0.7493698674688998	0.8966666666666666	0.9681274900398408	0.5306122448979592	0.9681274900398408	1588612402.355268
0	6	500	0.5	2	300	47	47.0	0.01990609252691755	0.13525840296894676	0.08008266413165648	1.57	0.5266666666666666	2.59	clonesig	all	21	-0.18000000000000002	2.0	12.942571122652225	0.338728065634833	0.7091633466135459	0.5133333333333333	0.4183266932270917	1.0	0.4183266932270917	1588612402.355268
0	6	500	0.5	2	300	47	47.0	0.01990609252691755	0.13525840296894676	0.08008266413165648	1.57	0.5266666666666666	2.59	tracksig	all	21	-0.18000000000000002	1.0			0.5	0.16333333333333333	0.0	1.0	0.0	1588612402.355268
0	6	500	0.5	2	300	47	5.0	0.01990609252691755	0.13525840296894676	0.08008266413165648	1.57	0.5266666666666666	2.59	tracksig	prefit	4	-0.18000000000000002	1.0			0.5	0.16333333333333333	0.0	1.0	0.0	1588612402.355268
0	6	500	0.5	2	300	47	47.0	0.01990609252691755	0.13525840296894676	0.08008266413165648	1.57	0.5266666666666666	2.59	tracksigfreq	all	21	-0.18000000000000002	1.0			0.5	0.16333333333333333	0.0	1.0	0.0	1588612402.355268
0	6	500	0.5	2	300	47	5.0	0.01990609252691755	0.13525840296894676	0.08008266413165648	1.57	0.5266666666666666	2.59	tracksigfreq	prefit	4	-0.18000000000000002	1.0			0.5	0.16333333333333333	0.0	1.0	0.0	1588612402.355268
0	6	500	0.5	2	300	47	47.0	0.01990609252691755	0.13525840296894676	0.08008266413165648	1.57	0.5266666666666666	2.59	palimpsest	all	21	-0.18000000000000002	2.0			0.8750304902837629	0.8733333333333333	0.8725099601593626	0.8775510204081632	0.8725099601593626	1588612402.355268
0	6	500	0.5	2	300	47	4.0	0.01990609252691755	0.13525840296894676	0.08008266413165648	1.57	0.5266666666666666	2.59	palimpsest	prefit	3	-0.18000000000000002	2.0			0.8750304902837629	0.8733333333333333	0.8725099601593626	0.8775510204081632	0.8725099601593626	1588612402.355268
0	6	100	0.9	2	300	47	12.0	0.019906092526917663	0.13525840296894698	0.08008266413165653	1.04	0.96	2.0033333333333334	clonesig	prefit	8	-0.18000000000000002	4.0	36.07018622112264	0.002963664958156641	0.8603545003658835	0.89	0.904382470119522	0.8163265306122449	0.904382470119522	1588611855.2778018
0	6	100	0.9	2	300	47	47.0	0.019906092526917663	0.13525840296894698	0.08008266413165653	1.04	0.96	2.0033333333333334	clonesig	all	21	-0.18000000000000002	4.0	40.09218960558428	0.05313415837165979	0.8790145540287829	0.88	0.8804780876494024	0.8775510204081632	0.8804780876494024	1588611855.2778018
0	6	100	0.9	2	300	47	47.0	0.019906092526917663	0.13525840296894698	0.08008266413165653	1.04	0.96	2.0033333333333334	tracksig	all	21	-0.18000000000000002	1.0			0.5	0.16333333333333333	0.0	1.0	0.0	1588611855.2778018
0	6	100	0.9	2	300	47	7.0	0.019906092526917663	0.13525840296894698	0.08008266413165653	1.04	0.96	2.0033333333333334	tracksig	prefit	5	-0.18000000000000002	1.0			0.5	0.16333333333333333	0.0	1.0	0.0	1588611855.2778018
0	6	100	0.9	2	300	47	47.0	0.019906092526917663	0.13525840296894698	0.08008266413165653	1.04	0.96	2.0033333333333334	tracksigfreq	all	21	-0.18000000000000002	1.0			0.5	0.16333333333333333	0.0	1.0	0.0	1588611855.2778018
0	6	100	0.9	2	300	47	7.0	0.019906092526917663	0.13525840296894698	0.08008266413165653	1.04	0.96	2.0033333333333334	tracksigfreq	prefit	5	-0.18000000000000002	1.0			0.5	0.16333333333333333	0.0	1.0	0.0	1588611855.2778018
0	6	100	0.9	2	300	47	47.0	0.019906092526917663	0.13525840296894698	0.08008266413165653	1.04	0.96	2.0033333333333334	palimpsest	all	21	-0.18000000000000002	2.0			0.8904382470119522	0.8166666666666667	0.7808764940239044	1.0	0.7808764940239044	1588611855.2778018
0	6	100	0.9	2	300	47	6.0	0.019906092526917663	0.13525840296894698	0.08008266413165653	1.04	0.96	2.0033333333333334	palimpsest	prefit	3	-0.18000000000000002	2.0			0.8904382470119522	0.8166666666666667	0.7808764940239044	1.0	0.7808764940239044	1588611855.2778018
0	6	500	0.9	2	300	47	10.0	0.019906092526917663	0.13525840296894698	0.08008266413165653	1.0333333333333334	0.9666666666666668	2.01	clonesig	prefit	9	-0.18000000000000002	5.0	32.6907986995966	0.07336133995775515	0.8632158775544531	0.93	0.9604743083003952	0.7659574468085106	0.9604743083003952	1588611944.3957152
0	6	500	0.9	2	300	47	47.0	0.019906092526917663	0.13525840296894698	0.08008266413165653	1.0333333333333334	0.9666666666666668	2.01	clonesig	all	21	-0.18000000000000002	2.0	14.348016418374755	0.249296852301724	0.6936758893280632	0.4833333333333333	0.3873517786561265	1.0	0.3873517786561265	1588611944.3957152
0	6	500	0.9	2	300	47	47.0	0.019906092526917663	0.13525840296894698	0.08008266413165653	1.0333333333333334	0.9666666666666668	2.01	tracksig	all	21	-0.18000000000000002	1.0			0.5	0.15666666666666668	0.0	1.0	0.0	1588611944.3957152
0	6	500	0.9	2	300	47	4.0	0.019906092526917663	0.13525840296894698	0.08008266413165653	1.0333333333333334	0.9666666666666668	2.01	tracksig	prefit	3	-0.18000000000000002	1.0			0.5	0.15666666666666668	0.0	1.0	0.0	1588611944.3957152
0	6	500	0.9	2	300	47	47.0	0.019906092526917663	0.13525840296894698	0.08008266413165653	1.0333333333333334	0.9666666666666668	2.01	tracksigfreq	all	21	-0.18000000000000002	1.0			0.5	0.15666666666666668	0.0	1.0	0.0	1588611944.3957152
0	6	500	0.9	2	300	47	4.0	0.019906092526917663	0.13525840296894698	0.08008266413165653	1.0333333333333334	0.9666666666666668	2.01	tracksigfreq	prefit	3	-0.18000000000000002	1.0			0.5	0.15666666666666668	0.0	1.0	0.0	1588611944.3957152
0	6	500	0.9	2	300	47	47.0	0.019906092526917663	0.13525840296894698	0.08008266413165653	1.0333333333333334	0.9666666666666668	2.01	palimpsest	all	21	-0.18000000000000002	2.0			0.8627533428643512	0.9	0.91699604743083	0.8085106382978723	0.91699604743083	1588611944.3957152
0	6	500	0.9	2	300	47	4.0	0.019906092526917663	0.13525840296894698	0.08008266413165653	1.0333333333333334	0.9666666666666668	2.01	palimpsest	prefit	3	-0.18000000000000002	2.0			0.8627533428643512	0.9	0.91699604743083	0.8085106382978723	0.91699604743083	1588611944.3957152
0	6	100	0.1	2	1000	47	12.0	0.01990609252691755	0.13525840296894676	0.08008266413165648	2.103	0.114	3.253	clonesig	prefit	9	-0.18000000000000002	5.0	58.35884174302555	6.785464410362564e-05	0.6539535924562663	0.8809999999999999	0.9811097992916176	0.32679738562091504	0.9811097992916176	1588613791.4585347
0	6	100	0.1	2	1000	47	47.0	0.01990609252691755	0.13525840296894676	0.08008266413165648	2.103	0.114	3.253	clonesig	all	21	-0.18000000000000002	3.0	35.71913353984928	0.02022601018884162	0.7470850599192845	0.753	0.7556080283353008	0.7385620915032679	0.7556080283353008	1588613791.4585347
0	6	100	0.1	2	1000	47	47.0	0.01990609252691755	0.13525840296894676	0.08008266413165648	2.103	0.114	3.253	tracksig	all	21	-0.18000000000000002	1.0			0.5	0.153	0.0	1.0	0.0	1588613791.4585347
0	6	100	0.1	2	1000	47	6.0	0.01990609252691755	0.13525840296894676	0.08008266413165648	2.103	0.114	3.253	tracksig	prefit	5	-0.18000000000000002	2.0			0.7913010934401309	0.6509999999999999	0.58913813459268	0.9934640522875816	0.58913813459268	1588613791.4585347
0	6	100	0.1	2	1000	47	47.0	0.01990609252691755	0.13525840296894676	0.08008266413165648	2.103	0.114	3.253	tracksigfreq	all	21	-0.18000000000000002	1.0			0.5	0.153	0.0	1.0	0.0	1588613791.4585347
0	6	100	0.1	2	1000	47	6.0	0.01990609252691755	0.13525840296894676	0.08008266413165648	2.103	0.114	3.253	tracksigfreq	prefit	5	-0.18000000000000002	2.0			0.7527181671566698	0.631	0.5773317591499411	0.9281045751633988	0.5773317591499411	1588613791.4585347
0	6	100	0.1	2	1000	47	47.0	0.01990609252691755	0.13525840296894676	0.08008266413165648	2.103	0.114	3.253	palimpsest	all	21	-0.18000000000000002	2.0			0.7569777222183639	0.611	0.5466351829988194	0.9673202614379084	0.5466351829988194	1588613791.4585347
0	6	100	0.1	2	1000	47	5.0	0.01990609252691755	0.13525840296894676	0.08008266413165648	2.103	0.114	3.253	palimpsest	prefit	4	-0.18000000000000002	2.0			0.7569777222183639	0.611	0.5466351829988194	0.9673202614379084	0.5466351829988194	1588613791.4585347
0	6	500	0.1	2	1000	47	10.0	0.01990609252691755	0.13525840296894676	0.08008266413165648	2.09	0.11	3.252	clonesig	prefit	9	-0.18000000000000002	6.0	67.95869507054158	3.750951837200019e-05	0.7270005443658137	0.873	0.9449101796407186	0.509090909090909	0.9449101796407186	1588613225.0177534
0	6	500	0.1	2	1000	47	47.0	0.01990609252691755	0.13525840296894676	0.08008266413165648	2.09	0.11	3.252	clonesig	all	21	-0.18000000000000002	4.0	62.297537222260864	0.00024391481815372662	0.7197060424605335	0.873	0.948502994011976	0.4909090909090909	0.948502994011976	1588613225.0177534
0	6	500	0.1	2	1000	47	47.0	0.01990609252691755	0.13525840296894676	0.08008266413165648	2.09	0.11	3.252	tracksig	all	21	-0.18000000000000002	1.0			0.5	0.165	0.0	1.0	0.0	1588613225.0177534
0	6	500	0.1	2	1000	47	5.0	0.01990609252691755	0.13525840296894676	0.08008266413165648	2.09	0.11	3.252	tracksig	prefit	4	-0.18000000000000002	2.0			0.6796407185628742	0.465	0.3592814371257485	1.0	0.3592814371257485	1588613225.0177534
0	6	500	0.1	2	1000	47	47.0	0.01990609252691755	0.13525840296894676	0.08008266413165648	2.09	0.11	3.252	tracksigfreq	all	21	-0.18000000000000002	1.0			0.5	0.165	0.0	1.0	0.0	1588613225.0177534
0	6	500	0.1	2	1000	47	47.0	0.01990609252691755	0.13525840296894676	0.08008266413165648	2.09	0.11	3.252	palimpsest	all	21	-0.18000000000000002	2.0			0.7980402830702232	0.748	0.7233532934131737	0.8727272727272727	0.7233532934131737	1588613225.0177534
0	6	500	0.1	2	1000	47	5.0	0.01990609252691755	0.13525840296894676	0.08008266413165648	2.09	0.11	3.252	palimpsest	prefit	4	-0.18000000000000002	2.0			0.7980402830702232	0.748	0.7233532934131737	0.8727272727272727	0.7233532934131737	1588613225.0177534
0	6	100	0.5	2	1000	47	11.0	0.01990609252691755	0.13525840296894676	0.08008266413165648	1.5490000000000002	0.547	2.571	clonesig	prefit	9	-0.18000000000000002	4.0	67.50184391661969	1.208980192452402e-07	0.7935971266328232	0.8809999999999999	0.9314565483476132	0.6557377049180327	0.9314565483476132	1588613319.802273
0	6	100	0.5	2	1000	47	47.0	0.01990609252691755	0.13525840296894676	0.08008266413165648	1.5490000000000002	0.547	2.571	clonesig	all	21	-0.18000000000000002	4.0	73.10740460136729	8.27387851018089e-06	0.7942091217368623	0.882	0.9326805385556916	0.6557377049180327	0.9326805385556916	1588613319.802273
0	6	100	0.5	2	1000	47	47.0	0.01990609252691755	0.13525840296894676	0.08008266413165648	1.5490000000000002	0.547	2.571	tracksig	all	21	-0.18000000000000002	1.0			0.5	0.183	0.0	1.0	0.0	1588613319.802273
0	6	100	0.5	2	1000	47	4.0	0.01990609252691755	0.13525840296894676	0.08008266413165648	1.5490000000000002	0.547	2.571	tracksig	prefit	3	-0.18000000000000002	2.0			0.6835985312117503	0.483	0.3671970624235006	1.0	0.3671970624235006	1588613319.802273
0	6	100	0.5	2	1000	47	47.0	0.01990609252691755	0.13525840296894676	0.08008266413165648	1.5490000000000002	0.547	2.571	tracksigfreq	all	21	-0.18000000000000002	1.0			0.5	0.183	0.0	1.0	0.0	1588613319.802273
0	6	100	0.5	2	1000	47	4.0	0.01990609252691755	0.13525840296894676	0.08008266413165648	1.5490000000000002	0.547	2.571	tracksigfreq	prefit	3	-0.18000000000000002	2.0			0.7692109610664101	0.6609999999999999	0.598531211750306	0.9398907103825136	0.598531211750306	1588613319.802273
0	6	100	0.5	2	1000	47	47.0	0.01990609252691755	0.13525840296894676	0.08008266413165648	1.5490000000000002	0.547	2.571	palimpsest	all	21	-0.18000000000000002	2.0			0.8013624415594839	0.7170000000000001	0.6682986536107711	0.9344262295081968	0.6682986536107711	1588613319.802273
0	6	100	0.5	2	1000	47	3.0	0.01990609252691755	0.13525840296894676	0.08008266413165648	1.5490000000000002	0.547	2.571	palimpsest	prefit	3	-0.18000000000000002	2.0			0.8013624415594839	0.7170000000000001	0.6682986536107711	0.9344262295081968	0.6682986536107711	1588613319.802273
0	6	500	0.5	2	1000	47	9.0	0.019906092526917663	0.13525840296894698	0.08008266413165653	1.588	0.5329999999999999	2.6210000000000004	clonesig	prefit	8	-0.18000000000000002	4.0	38.49372315531218	0.0019021005688655	0.8235500058349867	0.8320000000000001	0.8361244019138756	0.8109756097560976	0.8361244019138756	1588612599.1717649
0	6	500	0.5	2	1000	47	47.0	0.019906092526917663	0.13525840296894698	0.08008266413165653	1.588	0.5329999999999999	2.6210000000000004	clonesig	all	21	-0.18000000000000002	3.0	32.45486549941779	0.04609307420152755	0.7999037227214377	0.731	0.6973684210526315	0.902439024390244	0.6973684210526315	1588612599.1717649
0	6	500	0.5	2	1000	47	47.0	0.019906092526917663	0.13525840296894698	0.08008266413165653	1.588	0.5329999999999999	2.6210000000000004	tracksig	all	21	-0.18000000000000002	1.0			0.5	0.16399999999999998	0.0	1.0	0.0	1588612599.1717649
0	6	500	0.5	2	1000	47	6.0	0.019906092526917663	0.13525840296894698	0.08008266413165653	1.588	0.5329999999999999	2.6210000000000004	tracksig	prefit	5	-0.18000000000000002	2.0			0.6794258373205742	0.46399999999999997	0.3588516746411483	1.0	0.3588516746411483	1588612599.1717649
0	6	500	0.5	2	1000	47	47.0	0.019906092526917663	0.13525840296894698	0.08008266413165653	1.588	0.5329999999999999	2.6210000000000004	tracksigfreq	all	21	-0.18000000000000002	1.0			0.5	0.16399999999999998	0.0	1.0	0.0	1588612599.1717649
0	6	500	0.5	2	1000	47	6.0	0.019906092526917663	0.13525840296894698	0.08008266413165653	1.588	0.5329999999999999	2.6210000000000004	tracksigfreq	prefit	5	-0.18000000000000002	2.0			0.7953961955887502	0.662	0.59688995215311	0.9939024390243902	0.59688995215311	1588612599.1717649
0	6	500	0.5	2	1000	47	47.0	0.019906092526917663	0.13525840296894698	0.08008266413165653	1.588	0.5329999999999999	2.6210000000000004	palimpsest	all	21	-0.18000000000000002	2.0			0.8378894853541837	0.815	0.8038277511961722	0.8719512195121951	0.8038277511961722	1588612599.1717649
0	6	500	0.5	2	1000	47	6.0	0.019906092526917663	0.13525840296894698	0.08008266413165653	1.588	0.5329999999999999	2.6210000000000004	palimpsest	prefit	4	-0.18000000000000002	2.0			0.8378894853541837	0.815	0.8038277511961722	0.8719512195121951	0.8038277511961722	1588612599.1717649
0	6	100	0.9	2	1000	47	10.0	0.01990609252691755	0.13525840296894676	0.08008266413165648	1.054	0.948	2.011	clonesig	prefit	9	-0.18000000000000002	5.0	72.48590245225931	5.189113156804022e-07	0.6073352232459248	0.8490000000000001	0.9734939759036144	0.2411764705882353	0.9734939759036144	1588612563.5075202
0	6	100	0.9	2	1000	47	47.0	0.01990609252691755	0.13525840296894676	0.08008266413165648	1.054	0.948	2.011	clonesig	all	21	-0.18000000000000002	3.0	60.27371959890297	8.997189480111752e-06	0.8255846917080085	0.726	0.6746987951807228	0.976470588235294	0.6746987951807228	1588612563.5075202
0	6	100	0.9	2	1000	47	47.0	0.01990609252691755	0.13525840296894676	0.08008266413165648	1.054	0.948	2.011	tracksig	all	21	-0.18000000000000002	1.0			0.5	0.17	0.0	1.0	0.0	1588612563.5075202
0	6	100	0.9	2	1000	47	5.0	0.01990609252691755	0.13525840296894676	0.08008266413165648	1.054	0.948	2.011	tracksig	prefit	4	-0.18000000000000002	2.0			0.7409638554216867	0.57	0.4819277108433735	1.0	0.4819277108433735	1588612563.5075202
0	6	100	0.9	2	1000	47	47.0	0.01990609252691755	0.13525840296894676	0.08008266413165648	1.054	0.948	2.011	tracksigfreq	all	21	-0.18000000000000002	1.0			0.5	0.17	0.0	1.0	0.0	1588612563.5075202
0	6	100	0.9	2	1000	47	5.0	0.01990609252691755	0.13525840296894676	0.08008266413165648	1.054	0.948	2.011	tracksigfreq	prefit	4	-0.18000000000000002	2.0			0.797661233167966	0.6679999999999999	0.6012048192771084	0.9941176470588236	0.6012048192771084	1588612563.5075202
0	6	100	0.9	2	1000	47	47.0	0.01990609252691755	0.13525840296894676	0.08008266413165648	1.054	0.948	2.011	palimpsest	all	21	-0.18000000000000002	2.0			0.8515591778880226	0.773	0.7325301204819277	0.9705882352941176	0.7325301204819277	1588612563.5075202
0	6	100	0.9	2	1000	47	6.0	0.01990609252691755	0.13525840296894676	0.08008266413165648	1.054	0.948	2.011	palimpsest	prefit	4	-0.18000000000000002	2.0			0.8515591778880226	0.773	0.7325301204819277	0.9705882352941176	0.7325301204819277	1588612563.5075202
0	6	500	0.9	2	1000	47	9.0	0.01990609252691755	0.13525840296894676	0.08008266413165648	1.064	0.9390000000000001	2.02	clonesig	prefit	8	-0.18000000000000002	6.0	73.38584826883744	3.3985787778230907e-06	0.8664004027272929	0.919	0.9439809296781884	0.7888198757763976	0.9439809296781884	1588613502.85858
0	6	500	0.9	2	1000	47	47.0	0.01990609252691755	0.13525840296894676	0.08008266413165648	1.064	0.9390000000000001	2.02	clonesig	all	21	-0.18000000000000002	4.0	66.69199433996255	6.395434258749134e-05	0.8967419065879967	0.852	0.8307508939213349	0.9627329192546584	0.8307508939213349	1588613502.85858
0	6	500	0.9	2	1000	47	47.0	0.01990609252691755	0.13525840296894676	0.08008266413165648	1.064	0.9390000000000001	2.02	tracksig	all	21	-0.18000000000000002	1.0			0.5	0.161	0.0	1.0	0.0	1588613502.85858
0	6	500	0.9	2	1000	47	5.0	0.01990609252691755	0.13525840296894676	0.08008266413165648	1.064	0.9390000000000001	2.02	tracksig	prefit	4	-0.18000000000000002	2.0			0.6787842669845053	0.461	0.3575685339690107	1.0	0.3575685339690107	1588613502.85858
0	6	500	0.9	2	1000	47	47.0	0.01990609252691755	0.13525840296894676	0.08008266413165648	1.064	0.9390000000000001	2.02	tracksigfreq	all	21	-0.18000000000000002	1.0			0.5	0.161	0.0	1.0	0.0	1588613502.85858
0	6	500	0.9	2	1000	47	6.0	0.01990609252691755	0.13525840296894676	0.08008266413165648	1.064	0.9390000000000001	2.02	tracksigfreq	prefit	4	-0.18000000000000002	2.0			0.7979737783075089	0.6609999999999999	0.5959475566150179	1.0	0.5959475566150179	1588613502.85858
0	6	500	0.9	2	1000	47	47.0	0.01990609252691755	0.13525840296894676	0.08008266413165648	1.064	0.9390000000000001	2.02	palimpsest	all	21	-0.18000000000000002	2.0			0.8845046232204858	0.882	0.8808104886769964	0.8881987577639752	0.8808104886769964	1588613502.85858
0	6	500	0.9	2	1000	47	5.0	0.01990609252691755	0.13525840296894676	0.08008266413165648	1.064	0.9390000000000001	2.02	palimpsest	prefit	4	-0.18000000000000002	2.0			0.8845046232204858	0.882	0.8808104886769964	0.8881987577639752	0.8808104886769964	1588613502.85858
1	2	100	0.1	2	100	47	12.0	0.05954468273751268	0.05954468273751268	0.05954468273751268	1.99	0.13	2.99	clonesig	prefit	8	-0.9	3.0	19.491011452678553	0.04988861661429572	0.9387755102040816	0.94	1.0	0.8775510204081632	1.0	1588611794.3022966
1	2	100	0.1	2	100	47	47.0	0.05954468273751268	0.05954468273751268	0.05954468273751268	1.99	0.13	2.99	clonesig	all	21	-0.9	3.0	22.117017358885725	0.2810615807382422	0.9183673469387756	0.92	1.0	0.8367346938775511	1.0	1588611794.3022966
1	2	100	0.1	2	100	47	47.0	0.05954468273751268	0.05954468273751268	0.05954468273751268	1.99	0.13	2.99	tracksig	all	21	-0.9	1.0			0.5	0.49	0.0	1.0	0.0	1588611794.3022966
1	2	100	0.1	2	100	47	5.0	0.05954468273751268	0.05954468273751268	0.05954468273751268	1.99	0.13	2.99	tracksig	prefit	4	-0.9	1.0			0.5	0.49	0.0	1.0	0.0	1588611794.3022966
1	2	100	0.1	2	100	47	47.0	0.05954468273751268	0.05954468273751268	0.05954468273751268	1.99	0.13	2.99	tracksigfreq	all	21	-0.9	1.0			0.5	0.49	0.0	1.0	0.0	1588611794.3022966
1	2	100	0.1	2	100	47	5.0	0.05954468273751268	0.05954468273751268	0.05954468273751268	1.99	0.13	2.99	tracksigfreq	prefit	4	-0.9	1.0			0.5	0.49	0.0	1.0	0.0	1588611794.3022966
1	2	100	0.1	2	100	47	47.0	0.05954468273751268	0.05954468273751268	0.05954468273751268	1.99	0.13	2.99	palimpsest	all	21	-0.9	2.0			0.9693877551020408	0.97	1.0	0.9387755102040816	1.0	1588611794.3022966
1	2	100	0.1	2	100	47	5.0	0.05954468273751268	0.05954468273751268	0.05954468273751268	1.99	0.13	2.99	palimpsest	prefit	3	-0.9	2.0			0.9693877551020408	0.97	1.0	0.9387755102040816	1.0	1588611794.3022966
1	2	500	0.1	2	100	47	10.0	0.05954468273751279	0.05954468273751279	0.05954468273751279	2.14	0.1	3.28	clonesig	prefit	8	-0.9	2.0	4.7581689036198895	0.5526908237363773	1.0	1.0	1.0	1.0	1.0	1588611749.1875
1	2	500	0.1	2	100	47	47.0	0.05954468273751279	0.05954468273751279	0.05954468273751279	2.14	0.1	3.28	clonesig	all	21	-0.9	2.0	6.935001189012383	0.8181413972353498	1.0	1.0	1.0	1.0	1.0	1588611749.1875
1	2	500	0.1	2	100	47	47.0	0.05954468273751279	0.05954468273751279	0.05954468273751279	2.14	0.1	3.28	tracksig	all	21	-0.9	1.0			0.5	0.46	0.0	1.0	0.0	1588611749.1875
1	2	500	0.1	2	100	47	6.0	0.05954468273751279	0.05954468273751279	0.05954468273751279	2.14	0.1	3.28	tracksig	prefit	5	-0.9	1.0			0.5	0.46	0.0	1.0	0.0	1588611749.1875
1	2	500	0.1	2	100	47	47.0	0.05954468273751279	0.05954468273751279	0.05954468273751279	2.14	0.1	3.28	tracksigfreq	all	21	-0.9	1.0			0.5	0.46	0.0	1.0	0.0	1588611749.1875
1	2	500	0.1	2	100	47	6.0	0.05954468273751279	0.05954468273751279	0.05954468273751279	2.14	0.1	3.28	tracksigfreq	prefit	5	-0.9	1.0			0.5	0.46	0.0	1.0	0.0	1588611749.1875
1	2	500	0.1	2	100	47	47.0	0.05954468273751279	0.05954468273751279	0.05954468273751279	2.14	0.1	3.28	palimpsest	all	21	-0.9	2.0			0.9239130434782608	0.93	1.0	0.8478260869565217	1.0	1588611749.1875
1	2	500	0.1	2	100	47	6.0	0.05954468273751279	0.05954468273751279	0.05954468273751279	2.14	0.1	3.28	palimpsest	prefit	4	-0.9	2.0			0.9239130434782608	0.93	1.0	0.8478260869565217	1.0	1588611749.1875
1	2	100	0.5	2	100	47	15.0	0.05954468273751268	0.05954468273751268	0.05954468273751268	1.56	0.57	2.6	clonesig	prefit	9	-0.9	2.0	22.145557092380386	0.002481606684011144	0.990909090909091	0.99	0.9818181818181818	1.0	0.9818181818181818	1588611746.9942403
1	2	100	0.5	2	100	47	47.0	0.05954468273751268	0.05954468273751268	0.05954468273751268	1.56	0.57	2.6	clonesig	all	21	-0.9	2.0	23.537244315148648	0.01645996847533124	0.990909090909091	0.99	0.9818181818181818	1.0	0.9818181818181818	1588611746.9942403
1	2	100	0.5	2	100	47	47.0	0.05954468273751268	0.05954468273751268	0.05954468273751268	1.56	0.57	2.6	tracksig	all	21	-0.9	1.0			0.5	0.45	0.0	1.0	0.0	1588611746.9942403
1	2	100	0.5	2	100	47	7.0	0.05954468273751268	0.05954468273751268	0.05954468273751268	1.56	0.57	2.6	tracksig	prefit	5	-0.9	1.0			0.5	0.45	0.0	1.0	0.0	1588611746.9942403
1	2	100	0.5	2	100	47	47.0	0.05954468273751268	0.05954468273751268	0.05954468273751268	1.56	0.57	2.6	tracksigfreq	all	21	-0.9	1.0			0.5	0.45	0.0	1.0	0.0	1588611746.9942403
1	2	100	0.5	2	100	47	7.0	0.05954468273751268	0.05954468273751268	0.05954468273751268	1.56	0.57	2.6	tracksigfreq	prefit	5	-0.9	1.0			0.5	0.45	0.0	1.0	0.0	1588611746.9942403
1	2	100	0.5	2	100	47	47.0	0.05954468273751268	0.05954468273751268	0.05954468273751268	1.56	0.57	2.6	palimpsest	all	21	-0.9	2.0			0.9888888888888888	0.99	1.0	0.9777777777777776	1.0	1588611746.9942403
1	2	100	0.5	2	100	47	4.0	0.05954468273751268	0.05954468273751268	0.05954468273751268	1.56	0.57	2.6	palimpsest	prefit	3	-0.9	2.0			0.9888888888888888	0.99	1.0	0.9777777777777776	1.0	1588611746.9942403
1	2	500	0.5	2	100	47	9.0	0.05954468273751268	0.05954468273751268	0.05954468273751268	1.54	0.54	2.58	clonesig	prefit	6	-0.9	2.0	7.001845331911	0.09223414946636686	1.0	1.0	1.0	1.0	1.0	1588611759.2403479
1	2	500	0.5	2	100	47	47.0	0.05954468273751268	0.05954468273751268	0.05954468273751268	1.54	0.54	2.58	clonesig	all	21	-0.9	2.0	9.300798880785123	0.6129668859697628	1.0	1.0	1.0	1.0	1.0	1588611759.2403479
1	2	500	0.5	2	100	47	47.0	0.05954468273751268	0.05954468273751268	0.05954468273751268	1.54	0.54	2.58	tracksig	all	21	-0.9	1.0			0.5	0.56	0.0	1.0	0.0	1588611759.2403479
1	2	500	0.5	2	100	47	5.0	0.05954468273751268	0.05954468273751268	0.05954468273751268	1.54	0.54	2.58	tracksig	prefit	4	-0.9	1.0			0.5	0.56	0.0	1.0	0.0	1588611759.2403479
1	2	500	0.5	2	100	47	47.0	0.05954468273751268	0.05954468273751268	0.05954468273751268	1.54	0.54	2.58	tracksigfreq	all	21	-0.9	1.0			0.5	0.56	0.0	1.0	0.0	1588611759.2403479
1	2	500	0.5	2	100	47	5.0	0.05954468273751268	0.05954468273751268	0.05954468273751268	1.54	0.54	2.58	tracksigfreq	prefit	4	-0.9	1.0			0.5	0.56	0.0	1.0	0.0	1588611759.2403479
1	2	500	0.5	2	100	47	47.0	0.05954468273751268	0.05954468273751268	0.05954468273751268	1.54	0.54	2.58	palimpsest	all	21	-0.9	2.0			0.9375	0.93	1.0	0.875	1.0	1588611759.2403479
1	2	500	0.5	2	100	47	4.0	0.05954468273751268	0.05954468273751268	0.05954468273751268	1.54	0.54	2.58	palimpsest	prefit	3	-0.9	2.0			0.9375	0.93	1.0	0.875	1.0	1588611759.2403479
1	2	100	0.9	2	100	47	13.0	0.05954468273751268	0.05954468273751268	0.05954468273751268	1.07	0.94	2.01	clonesig	prefit	10	-0.9	2.0	11.314581499696033	0.20308550227929825	1.0	1.0	1.0	1.0	1.0	1588611751.840742
1	2	100	0.9	2	100	47	47.0	0.05954468273751268	0.05954468273751268	0.05954468273751268	1.07	0.94	2.01	clonesig	all	21	-0.9	2.0	16.985979481276672	0.11670921467814513	1.0	1.0	1.0	1.0	1.0	1588611751.840742
1	2	100	0.9	2	100	47	47.0	0.05954468273751268	0.05954468273751268	0.05954468273751268	1.07	0.94	2.01	tracksig	all	21	-0.9	1.0			0.5	0.51	0.0	1.0	0.0	1588611751.840742
1	2	100	0.9	2	100	47	6.0	0.05954468273751268	0.05954468273751268	0.05954468273751268	1.07	0.94	2.01	tracksig	prefit	5	-0.9	1.0			0.5	0.51	0.0	1.0	0.0	1588611751.840742
1	2	100	0.9	2	100	47	47.0	0.05954468273751268	0.05954468273751268	0.05954468273751268	1.07	0.94	2.01	tracksigfreq	all	21	-0.9	1.0			0.5	0.51	0.0	1.0	0.0	1588611751.840742
1	2	100	0.9	2	100	47	6.0	0.05954468273751268	0.05954468273751268	0.05954468273751268	1.07	0.94	2.01	tracksigfreq	prefit	5	-0.9	1.0			0.5	0.51	0.0	1.0	0.0	1588611751.840742
1	2	100	0.9	2	100	47	47.0	0.05954468273751268	0.05954468273751268	0.05954468273751268	1.07	0.94	2.01	palimpsest	all	21	-0.9	2.0			0.9803921568627452	0.98	1.0	0.9607843137254902	1.0	1588611751.840742
1	2	100	0.9	2	100	47	5.0	0.05954468273751268	0.05954468273751268	0.05954468273751268	1.07	0.94	2.01	palimpsest	prefit	4	-0.9	2.0			0.9803921568627452	0.98	1.0	0.9607843137254902	1.0	1588611751.840742
1	2	500	0.9	2	100	47	9.0	0.05954468273751268	0.05954468273751268	0.05954468273751268	1.03	0.97	2.01	clonesig	prefit	7	-0.9	2.0	10.25598480286726	0.05354426724680144	1.0	1.0	1.0	1.0	1.0	1588611720.131708
1	2	500	0.9	2	100	47	47.0	0.05954468273751268	0.05954468273751268	0.05954468273751268	1.03	0.97	2.01	clonesig	all	21	-0.9	2.0	13.289208502711062	0.2903992207957003	1.0	1.0	1.0	1.0	1.0	1588611720.131708
1	2	500	0.9	2	100	47	47.0	0.05954468273751268	0.05954468273751268	0.05954468273751268	1.03	0.97	2.01	tracksig	all	21	-0.9	1.0			0.5	0.56	0.0	1.0	0.0	1588611720.131708
1	2	500	0.9	2	100	47	6.0	0.05954468273751268	0.05954468273751268	0.05954468273751268	1.03	0.97	2.01	tracksig	prefit	4	-0.9	1.0			0.5	0.56	0.0	1.0	0.0	1588611720.131708
1	2	500	0.9	2	100	47	47.0	0.05954468273751268	0.05954468273751268	0.05954468273751268	1.03	0.97	2.01	tracksigfreq	all	21	-0.9	1.0			0.5	0.56	0.0	1.0	0.0	1588611720.131708
1	2	500	0.9	2	100	47	6.0	0.05954468273751268	0.05954468273751268	0.05954468273751268	1.03	0.97	2.01	tracksigfreq	prefit	4	-0.9	1.0			0.5	0.56	0.0	1.0	0.0	1588611720.131708
1	2	500	0.9	2	100	47	47.0	0.05954468273751268	0.05954468273751268	0.05954468273751268	1.03	0.97	2.01	palimpsest	all	21	-0.9	2.0			0.9285714285714286	0.92	1.0	0.8571428571428571	1.0	1588611720.131708
1	2	500	0.9	2	100	47	5.0	0.05954468273751268	0.05954468273751268	0.05954468273751268	1.03	0.97	2.01	palimpsest	prefit	4	-0.9	2.0			0.9285714285714286	0.92	1.0	0.8571428571428571	1.0	1588611720.131708
1	2	100	0.1	2	300	47	12.0	0.05954468273751279	0.05954468273751279	0.05954468273751279	2.1366666666666667	0.13	3.303333333333333	clonesig	prefit	7	-0.9	2.0	17.4616268528016	0.003121214898264416	0.9833548157695898	0.9833333333333332	0.9801324503311258	0.9865771812080536	0.9801324503311258	1588611836.1036744
1	2	100	0.1	2	300	47	47.0	0.05954468273751279	0.05954468273751279	0.05954468273751279	2.1366666666666667	0.13	3.303333333333333	clonesig	all	21	-0.9	2.0	21.046656998206345	0.04156952820277072	0.9833548157695898	0.9833333333333332	0.9801324503311258	0.9865771812080536	0.9801324503311258	1588611836.1036744
1	2	100	0.1	2	300	47	47.0	0.05954468273751279	0.05954468273751279	0.05954468273751279	2.1366666666666667	0.13	3.303333333333333	tracksig	all	21	-0.9	1.0			0.5	0.4966666666666666	0.0	1.0	0.0	1588611836.1036744
1	2	100	0.1	2	300	47	6.0	0.05954468273751279	0.05954468273751279	0.05954468273751279	2.1366666666666667	0.13	3.303333333333333	tracksig	prefit	4	-0.9	1.0			0.5	0.4966666666666666	0.0	1.0	0.0	1588611836.1036744
1	2	100	0.1	2	300	47	47.0	0.05954468273751279	0.05954468273751279	0.05954468273751279	2.1366666666666667	0.13	3.303333333333333	tracksigfreq	all	21	-0.9	1.0			0.5	0.4966666666666666	0.0	1.0	0.0	1588611836.1036744
1	2	100	0.1	2	300	47	6.0	0.05954468273751279	0.05954468273751279	0.05954468273751279	2.1366666666666667	0.13	3.303333333333333	tracksigfreq	prefit	4	-0.9	1.0			0.5	0.4966666666666666	0.0	1.0	0.0	1588611836.1036744
1	2	100	0.1	2	300	47	47.0	0.05954468273751279	0.05954468273751279	0.05954468273751279	2.1366666666666667	0.13	3.303333333333333	palimpsest	all	21	-0.9	2.0			0.97328770167563	0.9733333333333334	0.9801324503311258	0.9664429530201344	0.9801324503311258	1588611836.1036744
1	2	100	0.1	2	300	47	5.0	0.05954468273751279	0.05954468273751279	0.05954468273751279	2.1366666666666667	0.13	3.303333333333333	palimpsest	prefit	3	-0.9	2.0			0.97328770167563	0.9733333333333334	0.9801324503311258	0.9664429530201344	0.9801324503311258	1588611836.1036744
1	2	500	0.1	2	300	47	9.0	0.05954468273751279	0.05954468273751279	0.05954468273751279	2.103333333333333	0.11	3.21	clonesig	prefit	6	-0.9	2.0	5.05343176282986	0.2289683968622477	0.9965986394557824	0.9966666666666668	1.0	0.9931972789115646	1.0	1588611806.015376
1	2	500	0.1	2	300	47	47.0	0.05954468273751279	0.05954468273751279	0.05954468273751279	2.103333333333333	0.11	3.21	clonesig	all	21	-0.9	2.0	13.447130034557633	0.3044641488223224	0.9965986394557824	0.9966666666666668	1.0	0.9931972789115646	1.0	1588611806.015376
1	2	500	0.1	2	300	47	47.0	0.05954468273751279	0.05954468273751279	0.05954468273751279	2.103333333333333	0.11	3.21	tracksig	all	21	-0.9	1.0			0.5	0.49	0.0	1.0	0.0	1588611806.015376
1	2	500	0.1	2	300	47	5.0	0.05954468273751279	0.05954468273751279	0.05954468273751279	2.103333333333333	0.11	3.21	tracksig	prefit	4	-0.9	1.0			0.5	0.49	0.0	1.0	0.0	1588611806.015376
1	2	500	0.1	2	300	47	47.0	0.05954468273751279	0.05954468273751279	0.05954468273751279	2.103333333333333	0.11	3.21	tracksigfreq	all	21	-0.9	1.0			0.5	0.49	0.0	1.0	0.0	1588611806.015376
1	2	500	0.1	2	300	47	5.0	0.05954468273751279	0.05954468273751279	0.05954468273751279	2.103333333333333	0.11	3.21	tracksigfreq	prefit	4	-0.9	1.0			0.5	0.49	0.0	1.0	0.0	1588611806.015376
1	2	500	0.1	2	300	47	47.0	0.05954468273751279	0.05954468273751279	0.05954468273751279	2.103333333333333	0.11	3.21	palimpsest	all	21	-0.9	2.0			0.95578231292517	0.9566666666666668	1.0	0.91156462585034	1.0	1588611806.015376
1	2	500	0.1	2	300	47	4.0	0.05954468273751279	0.05954468273751279	0.05954468273751279	2.103333333333333	0.11	3.21	palimpsest	prefit	3	-0.9	2.0			0.95578231292517	0.9566666666666668	1.0	0.91156462585034	1.0	1588611806.015376
1	2	100	0.5	2	300	47	9.0	0.05954468273751279	0.05954468273751279	0.05954468273751279	1.6766666666666667	0.4866666666666667	2.736666666666667	clonesig	prefit	6	-0.9	2.0	9.44098796219896	0.03734206488158556	0.9964285714285714	0.9966666666666668	0.9928571428571428	1.0	0.9928571428571428	1588611810.299509
1	2	100	0.5	2	300	47	47.0	0.05954468273751279	0.05954468273751279	0.05954468273751279	1.6766666666666667	0.4866666666666667	2.736666666666667	clonesig	all	21	-0.9	2.0	15.26338166192727	0.201115437406822	0.9964285714285714	0.9966666666666668	0.9928571428571428	1.0	0.9928571428571428	1588611810.299509
1	2	100	0.5	2	300	47	47.0	0.05954468273751279	0.05954468273751279	0.05954468273751279	1.6766666666666667	0.4866666666666667	2.736666666666667	tracksig	all	21	-0.9	1.0			0.5	0.5333333333333333	0.0	1.0	0.0	1588611810.299509
1	2	100	0.5	2	300	47	5.0	0.05954468273751279	0.05954468273751279	0.05954468273751279	1.6766666666666667	0.4866666666666667	2.736666666666667	tracksig	prefit	4	-0.9	1.0			0.5	0.5333333333333333	0.0	1.0	0.0	1588611810.299509
1	2	100	0.5	2	300	47	47.0	0.05954468273751279	0.05954468273751279	0.05954468273751279	1.6766666666666667	0.4866666666666667	2.736666666666667	tracksigfreq	all	21	-0.9	1.0			0.5	0.5333333333333333	0.0	1.0	0.0	1588611810.299509
1	2	100	0.5	2	300	47	5.0	0.05954468273751279	0.05954468273751279	0.05954468273751279	1.6766666666666667	0.4866666666666667	2.736666666666667	tracksigfreq	prefit	4	-0.9	1.0			0.5	0.5333333333333333	0.0	1.0	0.0	1588611810.299509
1	2	100	0.5	2	300	47	47.0	0.05954468273751279	0.05954468273751279	0.05954468273751279	1.6766666666666667	0.4866666666666667	2.736666666666667	palimpsest	all	21	-0.9	2.0			0.9705357142857144	0.97	0.9785714285714284	0.9625	0.9785714285714284	1588611810.299509
1	2	100	0.5	2	300	47	5.0	0.05954468273751279	0.05954468273751279	0.05954468273751279	1.6766666666666667	0.4866666666666667	2.736666666666667	palimpsest	prefit	4	-0.9	2.0			0.9705357142857144	0.97	0.9785714285714284	0.9625	0.9785714285714284	1588611810.299509
1	2	500	0.5	2	300	47	13.0	0.05954468273751279	0.05954468273751279	0.05954468273751279	1.5633333333333332	0.54	2.63	clonesig	prefit	9	-0.9	2.0	21.367861239756166	0.0038561077374946267	1.0	1.0	1.0	1.0	1.0	1588611839.411177
1	2	500	0.5	2	300	47	47.0	0.05954468273751279	0.05954468273751279	0.05954468273751279	1.5633333333333332	0.54	2.63	clonesig	all	21	-0.9	2.0	22.311830377040682	0.028270233639364924	1.0	1.0	1.0	1.0	1.0	1588611839.411177
1	2	500	0.5	2	300	47	47.0	0.05954468273751279	0.05954468273751279	0.05954468273751279	1.5633333333333332	0.54	2.63	tracksig	all	21	-0.9	1.0			0.5	0.5	0.0	1.0	0.0	1588611839.411177
1	2	500	0.5	2	300	47	5.0	0.05954468273751279	0.05954468273751279	0.05954468273751279	1.5633333333333332	0.54	2.63	tracksig	prefit	4	-0.9	1.0			0.5	0.5	0.0	1.0	0.0	1588611839.411177
1	2	500	0.5	2	300	47	47.0	0.05954468273751279	0.05954468273751279	0.05954468273751279	1.5633333333333332	0.54	2.63	tracksigfreq	all	21	-0.9	1.0			0.5	0.5	0.0	1.0	0.0	1588611839.411177
1	2	500	0.5	2	300	47	5.0	0.05954468273751279	0.05954468273751279	0.05954468273751279	1.5633333333333332	0.54	2.63	tracksigfreq	prefit	4	-0.9	1.0			0.5	0.5	0.0	1.0	0.0	1588611839.411177
1	2	500	0.5	2	300	47	47.0	0.05954468273751279	0.05954468273751279	0.05954468273751279	1.5633333333333332	0.54	2.63	palimpsest	all	21	-0.9	2.0			0.94	0.94	1.0	0.88	1.0	1588611839.411177
1	2	500	0.5	2	300	47	4.0	0.05954468273751279	0.05954468273751279	0.05954468273751279	1.5633333333333332	0.54	2.63	palimpsest	prefit	3	-0.9	2.0			0.94	0.94	1.0	0.88	1.0	1588611839.411177
1	2	100	0.9	2	300	47	11.0	0.05954468273751268	0.05954468273751268	0.05954468273751268	1.0366666666666666	0.9666666666666668	2.02	clonesig	prefit	7	-0.9	2.0	17.273484608957006	0.0033831504835483226	1.0	1.0	1.0	1.0	1.0	1588611817.353835
1	2	100	0.9	2	300	47	47.0	0.05954468273751268	0.05954468273751268	0.05954468273751268	1.0366666666666666	0.9666666666666668	2.02	clonesig	all	21	-0.9	2.0	18.94295782781046	0.07665590488079509	1.0	1.0	1.0	1.0	1.0	1588611817.353835
1	2	100	0.9	2	300	47	47.0	0.05954468273751268	0.05954468273751268	0.05954468273751268	1.0366666666666666	0.9666666666666668	2.02	tracksig	all	21	-0.9	1.0			0.5	0.4933333333333334	0.0	1.0	0.0	1588611817.353835
1	2	100	0.9	2	300	47	7.0	0.05954468273751268	0.05954468273751268	0.05954468273751268	1.0366666666666666	0.9666666666666668	2.02	tracksig	prefit	5	-0.9	1.0			0.5	0.4933333333333334	0.0	1.0	0.0	1588611817.353835
1	2	100	0.9	2	300	47	47.0	0.05954468273751268	0.05954468273751268	0.05954468273751268	1.0366666666666666	0.9666666666666668	2.02	tracksigfreq	all	21	-0.9	1.0			0.5	0.4933333333333334	0.0	1.0	0.0	1588611817.353835
1	2	100	0.9	2	300	47	7.0	0.05954468273751268	0.05954468273751268	0.05954468273751268	1.0366666666666666	0.9666666666666668	2.02	tracksigfreq	prefit	5	-0.9	1.0			0.5	0.4933333333333334	0.0	1.0	0.0	1588611817.353835
1	2	100	0.9	2	300	47	47.0	0.05954468273751268	0.05954468273751268	0.05954468273751268	1.0366666666666666	0.9666666666666668	2.02	palimpsest	all	21	-0.9	2.0			0.9695945945945944	0.97	1.0	0.9391891891891893	1.0	1588611817.353835
1	2	100	0.9	2	300	47	7.0	0.05954468273751268	0.05954468273751268	0.05954468273751268	1.0366666666666666	0.9666666666666668	2.02	palimpsest	prefit	5	-0.9	2.0			0.9695945945945944	0.97	1.0	0.9391891891891893	1.0	1588611817.353835
1	2	500	0.9	2	300	47	10.0	0.05954468273751279	0.05954468273751279	0.05954468273751279	1.08	0.9233333333333332	2.023333333333333	clonesig	prefit	7	-0.9	2.0	11.967304953597706	0.030740555120257262	1.0	1.0	1.0	1.0	1.0	1588611795.4917397
1	2	500	0.9	2	300	47	47.0	0.05954468273751279	0.05954468273751279	0.05954468273751279	1.08	0.9233333333333332	2.023333333333333	clonesig	all	21	-0.9	2.0	18.128000999095093	0.09611020104839384	1.0	1.0	1.0	1.0	1.0	1588611795.4917397
1	2	500	0.9	2	300	47	47.0	0.05954468273751279	0.05954468273751279	0.05954468273751279	1.08	0.9233333333333332	2.023333333333333	tracksig	all	21	-0.9	1.0			0.5	0.48	0.0	1.0	0.0	1588611795.4917397
1	2	500	0.9	2	300	47	5.0	0.05954468273751279	0.05954468273751279	0.05954468273751279	1.08	0.9233333333333332	2.023333333333333	tracksig	prefit	4	-0.9	1.0			0.5	0.48	0.0	1.0	0.0	1588611795.4917397
1	2	500	0.9	2	300	47	47.0	0.05954468273751279	0.05954468273751279	0.05954468273751279	1.08	0.9233333333333332	2.023333333333333	tracksigfreq	all	21	-0.9	1.0			0.5	0.48	0.0	1.0	0.0	1588611795.4917397
1	2	500	0.9	2	300	47	5.0	0.05954468273751279	0.05954468273751279	0.05954468273751279	1.08	0.9233333333333332	2.023333333333333	tracksigfreq	prefit	4	-0.9	1.0			0.5	0.48	0.0	1.0	0.0	1588611795.4917397
1	2	500	0.9	2	300	47	47.0	0.05954468273751279	0.05954468273751279	0.05954468273751279	1.08	0.9233333333333332	2.023333333333333	palimpsest	all	21	-0.9	2.0			0.96875	0.97	1.0	0.9375	1.0	1588611795.4917397
1	2	500	0.9	2	300	47	5.0	0.05954468273751279	0.05954468273751279	0.05954468273751279	1.08	0.9233333333333332	2.023333333333333	palimpsest	prefit	4	-0.9	2.0			0.96875	0.97	1.0	0.9375	1.0	1588611795.4917397
1	2	100	0.1	2	1000	47	9.0	0.05954468273751268	0.05954468273751268	0.05954468273751268	2.081	0.107	3.2230000000000003	clonesig	prefit	6	-0.9	2.0	17.214468048332492	0.002204683310209732	0.9959989757377892	0.996	0.9960629921259844	0.9959349593495936	0.9960629921259844	1588612707.1227717
1	2	100	0.1	2	1000	47	47.0	0.05954468273751268	0.05954468273751268	0.05954468273751268	2.081	0.107	3.2230000000000003	clonesig	all	21	-0.9	2.0	22.8696063627267	0.038938194696323036	0.9959989757377892	0.996	0.9960629921259844	0.9959349593495936	0.9960629921259844	1588612707.1227717
1	2	100	0.1	2	1000	47	47.0	0.05954468273751268	0.05954468273751268	0.05954468273751268	2.081	0.107	3.2230000000000003	tracksig	all	21	-0.9	1.0			0.5	0.49200000000000005	0.0	1.0	0.0	1588612707.1227717
1	2	100	0.1	2	1000	47	6.0	0.05954468273751268	0.05954468273751268	0.05954468273751268	2.081	0.107	3.2230000000000003	tracksig	prefit	4	-0.9	2.0			0.8937007874015748	0.892	0.7874015748031497	1.0	0.7874015748031497	1588612707.1227717
1	2	100	0.1	2	1000	47	47.0	0.05954468273751268	0.05954468273751268	0.05954468273751268	2.081	0.107	3.2230000000000003	tracksigfreq	all	21	-0.9	1.0			0.5	0.49200000000000005	0.0	1.0	0.0	1588612707.1227717
1	2	100	0.1	2	1000	47	47.0	0.05954468273751268	0.05954468273751268	0.05954468273751268	2.081	0.107	3.2230000000000003	palimpsest	all	21	-0.9	2.0			0.9888851545995776	0.9890000000000001	0.9960629921259844	0.9817073170731708	0.9960629921259844	1588612707.1227717
1	2	100	0.1	2	1000	47	6.0	0.05954468273751268	0.05954468273751268	0.05954468273751268	2.081	0.107	3.2230000000000003	palimpsest	prefit	4	-0.9	2.0			0.9888851545995776	0.9890000000000001	0.9960629921259844	0.9817073170731708	0.9960629921259844	1588612707.1227717
1	2	500	0.1	2	1000	47	9.0	0.05954468273751268	0.05954468273751268	0.05954468273751268	2.092	0.105	3.245	clonesig	prefit	6	-0.9	2.0	66.82516888135433	1.5637451834022147e-13	0.9970321536711578	0.997	0.996138996138996	0.9979253112033196	0.996138996138996	1588612201.8271906
1	2	500	0.1	2	1000	47	47.0	0.05954468273751268	0.05954468273751268	0.05954468273751268	2.092	0.105	3.245	clonesig	all	21	-0.9	2.0	72.1207825189449	2.544099568527448e-10	0.9970321536711578	0.997	0.996138996138996	0.9979253112033196	0.996138996138996	1588612201.8271906
1	2	500	0.1	2	1000	47	47.0	0.05954468273751268	0.05954468273751268	0.05954468273751268	2.092	0.105	3.245	tracksig	all	21	-0.9	1.0			0.5	0.48200000000000004	0.0	1.0	0.0	1588612201.8271906
1	2	500	0.1	2	1000	47	5.0	0.05954468273751268	0.05954468273751268	0.05954468273751268	2.092	0.105	3.245	tracksig	prefit	3	-0.9	2.0			0.8861003861003861	0.882	0.7722007722007722	1.0	0.7722007722007722	1588612201.8271906
1	2	500	0.1	2	1000	47	47.0	0.05954468273751268	0.05954468273751268	0.05954468273751268	2.092	0.105	3.245	tracksigfreq	all	21	-0.9	1.0			0.5	0.48200000000000004	0.0	1.0	0.0	1588612201.8271906
1	2	500	0.1	2	1000	47	47.0	0.05954468273751268	0.05954468273751268	0.05954468273751268	2.092	0.105	3.245	palimpsest	all	21	-0.9	2.0			0.9470954356846474	0.9490000000000001	1.0	0.8941908713692946	1.0	1588612201.8271906
1	2	500	0.1	2	1000	47	4.0	0.05954468273751268	0.05954468273751268	0.05954468273751268	2.092	0.105	3.245	palimpsest	prefit	3	-0.9	2.0			0.9470954356846474	0.9490000000000001	1.0	0.8941908713692946	1.0	1588612201.8271906
1	2	100	0.5	2	1000	47	11.0	0.05954468273751268	0.05954468273751268	0.05954468273751268	1.551	0.541	2.576	clonesig	prefit	7	-0.9	2.0	20.558588277912353	0.0014681096687464256	0.997999927997408	0.998	0.9980119284294234	0.9979879275653925	0.9980119284294234	1588612228.1170273
1	2	100	0.5	2	1000	47	47.0	0.05954468273751268	0.05954468273751268	0.05954468273751268	1.551	0.541	2.576	clonesig	all	21	-0.9	2.0	22.301283802846232	0.045905086427881575	0.997999927997408	0.998	0.9980119284294234	0.9979879275653925	0.9980119284294234	1588612228.1170273
1	2	100	0.5	2	1000	47	47.0	0.05954468273751268	0.05954468273751268	0.05954468273751268	1.551	0.541	2.576	tracksig	all	21	-0.9	1.0			0.5	0.49700000000000005	0.0	1.0	0.0	1588612228.1170273
1	2	100	0.5	2	1000	47	7.0	0.05954468273751268	0.05954468273751268	0.05954468273751268	1.551	0.541	2.576	tracksig	prefit	4	-0.9	2.0			0.8976143141153081	0.897	0.7952286282306164	1.0	0.7952286282306164	1588612228.1170273
1	2	100	0.5	2	1000	47	47.0	0.05954468273751268	0.05954468273751268	0.05954468273751268	1.551	0.541	2.576	tracksigfreq	all	21	-0.9	1.0			0.5	0.49700000000000005	0.0	1.0	0.0	1588612228.1170273
1	2	100	0.5	2	1000	47	47.0	0.05954468273751268	0.05954468273751268	0.05954468273751268	1.551	0.541	2.576	palimpsest	all	21	-0.9	2.0			0.975867131216724	0.976	0.9980119284294234	0.9537223340040242	0.9980119284294234	1588612228.1170273
1	2	100	0.5	2	1000	47	4.0	0.05954468273751268	0.05954468273751268	0.05954468273751268	1.551	0.541	2.576	palimpsest	prefit	3	-0.9	2.0			0.975867131216724	0.976	0.9980119284294234	0.9537223340040242	0.9980119284294234	1588612228.1170273
1	2	500	0.5	2	1000	47	7.0	0.05954468273751268	0.05954468273751268	0.05954468273751268	1.508	0.573	2.557	clonesig	prefit	5	-0.9	2.0	49.97906353953296	8.362284704272415e-11	1.0	1.0	1.0	1.0	1.0	1588612343.6493042
1	2	500	0.5	2	1000	47	47.0	0.05954468273751268	0.05954468273751268	0.05954468273751268	1.508	0.573	2.557	clonesig	all	21	-0.9	2.0	54.355820514221705	4.2431587384300116e-07	1.0	1.0	1.0	1.0	1.0	1588612343.6493042
1	2	500	0.5	2	1000	47	47.0	0.05954468273751268	0.05954468273751268	0.05954468273751268	1.508	0.573	2.557	tracksig	all	21	-0.9	1.0			0.5	0.5	0.0	1.0	0.0	1588612343.6493042
1	2	500	0.5	2	1000	47	6.0	0.05954468273751268	0.05954468273751268	0.05954468273751268	1.508	0.573	2.557	tracksig	prefit	4	-0.9	2.0			0.9	0.9	0.8	1.0	0.8	1588612343.6493042
1	2	500	0.5	2	1000	47	47.0	0.05954468273751268	0.05954468273751268	0.05954468273751268	1.508	0.573	2.557	tracksigfreq	all	21	-0.9	1.0			0.5	0.5	0.0	1.0	0.0	1588612343.6493042
1	2	500	0.5	2	1000	47	47.0	0.05954468273751268	0.05954468273751268	0.05954468273751268	1.508	0.573	2.557	palimpsest	all	21	-0.9	2.0			0.942	0.9420000000000001	1.0	0.884	1.0	1588612343.6493042
1	2	500	0.5	2	1000	47	4.0	0.05954468273751268	0.05954468273751268	0.05954468273751268	1.508	0.573	2.557	palimpsest	prefit	3	-0.9	2.0			0.942	0.9420000000000001	1.0	0.884	1.0	1588612343.6493042
1	2	100	0.9	2	1000	47	9.0	0.05954468273751279	0.05954468273751279	0.05954468273751279	1.053	0.946	2.01	clonesig	prefit	6	-0.9	2.0	32.36879231566127	2.1715316803359752e-06	1.0	1.0	1.0	1.0	1.0	1588624195.962402
1	2	100	0.9	2	1000	47	47.0	0.05954468273751279	0.05954468273751279	0.05954468273751279	1.053	0.946	2.01	clonesig	all	21	-0.9	2.0	37.81149343800097	0.000261724058232915	1.0	1.0	1.0	1.0	1.0	1588624195.962402
1	2	100	0.9	2	1000	47	47.0	0.05954468273751279	0.05954468273751279	0.05954468273751279	1.053	0.946	2.01	tracksig	all	21	-0.9	1.0			0.5	0.508	0.0	1.0	0.0	1588624195.962402
1	2	100	0.9	2	1000	47	5.0	0.05954468273751279	0.05954468273751279	0.05954468273751279	1.053	0.946	2.01	tracksig	prefit	4	-0.9	2.0			0.8048780487804879	0.8079999999999999	0.6097560975609756	1.0	0.6097560975609756	1588624195.962402
1	2	100	0.9	2	1000	47	47.0	0.05954468273751279	0.05954468273751279	0.05954468273751279	1.053	0.946	2.01	tracksigfreq	all	21	-0.9	1.0			0.5	0.508	0.0	1.0	0.0	1588624195.962402
1	2	100	0.9	2	1000	47	47.0	0.05954468273751279	0.05954468273751279	0.05954468273751279	1.053	0.946	2.01	palimpsest	all	21	-0.9	2.0			0.982283464566929	0.982	1.0	0.9645669291338582	1.0	1588624195.962402
1	2	100	0.9	2	1000	47	5.0	0.05954468273751279	0.05954468273751279	0.05954468273751279	1.053	0.946	2.01	palimpsest	prefit	4	-0.9	2.0			0.982283464566929	0.982	1.0	0.9645669291338582	1.0	1588624195.962402
1	2	500	0.9	2	1000	47	10.0	0.05954468273751279	0.05954468273751279	0.05954468273751279	1.033	0.968	2.006	clonesig	prefit	8	-0.9	2.0	33.17176950357316	1.899402583655099e-05	1.0	1.0	1.0	1.0	1.0	1588624648.4718854
1	2	500	0.9	2	1000	47	47.0	0.05954468273751279	0.05954468273751279	0.05954468273751279	1.033	0.968	2.006	clonesig	all	21	-0.9	2.0	35.9960174838634	0.0005067379458549269	1.0	1.0	1.0	1.0	1.0	1588624648.4718854
1	2	500	0.9	2	1000	47	47.0	0.05954468273751279	0.05954468273751279	0.05954468273751279	1.033	0.968	2.006	tracksig	all	21	-0.9	1.0			0.5	0.498	0.0	1.0	0.0	1588624648.4718854
1	2	500	0.9	2	1000	47	6.0	0.05954468273751279	0.05954468273751279	0.05954468273751279	1.033	0.968	2.006	tracksig	prefit	4	-0.9	2.0			0.898406374501992	0.898	0.796812749003984	1.0	0.796812749003984	1588624648.4718854
1	2	500	0.9	2	1000	47	47.0	0.05954468273751279	0.05954468273751279	0.05954468273751279	1.033	0.968	2.006	tracksigfreq	all	21	-0.9	1.0			0.5	0.498	0.0	1.0	0.0	1588624648.4718854
1	2	500	0.9	2	1000	47	47.0	0.05954468273751279	0.05954468273751279	0.05954468273751279	1.033	0.968	2.006	palimpsest	all	21	-0.9	2.0			0.9528112449799198	0.953	1.0	0.9056224899598394	1.0	1588624648.4718854
1	2	500	0.9	2	1000	47	5.0	0.05954468273751279	0.05954468273751279	0.05954468273751279	1.033	0.968	2.006	palimpsest	prefit	4	-0.9	2.0			0.9528112449799198	0.953	1.0	0.9056224899598394	1.0	1588624648.4718854
1	3	100	0.1	2	100	47	8.0	0.10116573314257526	0.14901320172291346	0.12733623853621656	2.04	0.13	3.19	clonesig	prefit	6	-0.4500000000000001	5.0	28.810899391718067	0.058991249648768625	0.7688492063492064	0.84	0.9305555555555556	0.6071428571428571	0.9305555555555556	1588624566.3540344
1	3	100	0.1	2	100	47	47.0	0.10116573314257526	0.14901320172291346	0.12733623853621656	2.04	0.13	3.19	clonesig	all	21	-0.4500000000000001	3.0	24.73408821513885	0.1713964167700636	0.8005952380952381	0.87	0.9583333333333334	0.6428571428571429	0.9583333333333334	1588624566.3540344
1	3	100	0.1	2	100	47	47.0	0.10116573314257526	0.14901320172291346	0.12733623853621656	2.04	0.13	3.19	tracksig	all	21	-0.4500000000000001	1.0			0.5	0.28	0.0	1.0	0.0	1588624566.3540344
1	3	100	0.1	2	100	47	4.0	0.10116573314257526	0.14901320172291346	0.12733623853621656	2.04	0.13	3.19	tracksig	prefit	3	-0.4500000000000001	1.0			0.5	0.28	0.0	1.0	0.0	1588624566.3540344
1	3	100	0.1	2	100	47	47.0	0.10116573314257526	0.14901320172291346	0.12733623853621656	2.04	0.13	3.19	tracksigfreq	all	21	-0.4500000000000001	1.0			0.5	0.28	0.0	1.0	0.0	1588624566.3540344
1	3	100	0.1	2	100	47	4.0	0.10116573314257526	0.14901320172291346	0.12733623853621656	2.04	0.13	3.19	tracksigfreq	prefit	3	-0.4500000000000001	1.0			0.5	0.28	0.0	1.0	0.0	1588624566.3540344
1	3	100	0.1	2	100	47	47.0	0.10116573314257526	0.14901320172291346	0.12733623853621656	2.04	0.13	3.19	palimpsest	all	21	-0.4500000000000001	2.0			0.8392857142857143	0.8	0.75	0.9285714285714286	0.75	1588624566.3540344
1	3	100	0.1	2	100	47	5.0	0.10116573314257526	0.14901320172291346	0.12733623853621656	2.04	0.13	3.19	palimpsest	prefit	4	-0.4500000000000001	2.0			0.8392857142857143	0.8	0.75	0.9285714285714286	0.75	1588624566.3540344
1	3	500	0.1	2	100	47	11.0	0.10116573314257526	0.14901320172291346	0.12733623853621656	1.98	0.15	3.09	clonesig	prefit	8	-0.4500000000000001	3.0	26.974269886652788	0.00429349807552966	0.9041608228143994	0.88	0.8405797101449275	0.967741935483871	0.8405797101449275	1588624513.2743375
1	3	500	0.1	2	100	47	47.0	0.10116573314257526	0.14901320172291346	0.12733623853621656	1.98	0.15	3.09	clonesig	all	21	-0.4500000000000001	3.0	27.80685941904744	0.08839611895528728	0.8880317905563347	0.87	0.8405797101449275	0.935483870967742	0.8405797101449275	1588624513.2743375
1	3	500	0.1	2	100	47	47.0	0.10116573314257526	0.14901320172291346	0.12733623853621656	1.98	0.15	3.09	tracksig	all	21	-0.4500000000000001	1.0			0.5	0.31	0.0	1.0	0.0	1588624513.2743375
1	3	500	0.1	2	100	47	8.0	0.10116573314257526	0.14901320172291346	0.12733623853621656	1.98	0.15	3.09	tracksig	prefit	6	-0.4500000000000001	1.0			0.5	0.31	0.0	1.0	0.0	1588624513.2743375
1	3	500	0.1	2	100	47	47.0	0.10116573314257526	0.14901320172291346	0.12733623853621656	1.98	0.15	3.09	tracksigfreq	all	21	-0.4500000000000001	1.0			0.5	0.31	0.0	1.0	0.0	1588624513.2743375
1	3	500	0.1	2	100	47	8.0	0.10116573314257526	0.14901320172291346	0.12733623853621656	1.98	0.15	3.09	tracksigfreq	prefit	6	-0.4500000000000001	1.0			0.5	0.31	0.0	1.0	0.0	1588624513.2743375
1	3	500	0.1	2	100	47	47.0	0.10116573314257526	0.14901320172291346	0.12733623853621656	1.98	0.15	3.09	palimpsest	all	21	-0.4500000000000001	2.0			0.7905563347358578	0.76	0.7101449275362319	0.8709677419354839	0.7101449275362319	1588624513.2743375
1	3	500	0.1	2	100	47	5.0	0.10116573314257526	0.14901320172291346	0.12733623853621656	1.98	0.15	3.09	palimpsest	prefit	5	-0.4500000000000001	2.0			0.7905563347358578	0.76	0.7101449275362319	0.8709677419354839	0.7101449275362319	1588624513.2743375
1	3	100	0.5	2	100	47	6.0	0.10116573314257526	0.14901320172291346	0.12733623853621656	1.53	0.56	2.58	clonesig	prefit	4	-0.4500000000000001	4.0	16.156602215741483	0.1344915813324683	0.8333333333333334	0.87	0.9166666666666666	0.75	0.9166666666666666	1588622025.1734169
1	3	100	0.5	2	100	47	47.0	0.10116573314257526	0.14901320172291346	0.12733623853621656	1.53	0.56	2.58	clonesig	all	21	-0.4500000000000001	3.0	14.734430500476721	0.7419872781507495	0.8154761904761905	0.86	0.9166666666666666	0.7142857142857143	0.9166666666666666	1588622025.1734169
1	3	100	0.5	2	100	47	47.0	0.10116573314257526	0.14901320172291346	0.12733623853621656	1.53	0.56	2.58	tracksig	all	21	-0.4500000000000001	1.0			0.5	0.28	0.0	1.0	0.0	1588622025.1734169
1	3	100	0.5	2	100	47	4.0	0.10116573314257526	0.14901320172291346	0.12733623853621656	1.53	0.56	2.58	tracksig	prefit	4	-0.4500000000000001	1.0			0.5	0.28	0.0	1.0	0.0	1588622025.1734169
1	3	100	0.5	2	100	47	47.0	0.10116573314257526	0.14901320172291346	0.12733623853621656	1.53	0.56	2.58	tracksigfreq	all	21	-0.4500000000000001	1.0			0.5	0.28	0.0	1.0	0.0	1588622025.1734169
1	3	100	0.5	2	100	47	4.0	0.10116573314257526	0.14901320172291346	0.12733623853621656	1.53	0.56	2.58	tracksigfreq	prefit	4	-0.4500000000000001	1.0			0.5	0.28	0.0	1.0	0.0	1588622025.1734169
1	3	100	0.5	2	100	47	47.0	0.10116573314257526	0.14901320172291346	0.12733623853621656	1.53	0.56	2.58	palimpsest	all	21	-0.4500000000000001	2.0			0.8244047619047621	0.81	0.7916666666666666	0.8571428571428571	0.7916666666666666	1588622025.1734169
1	3	100	0.5	2	100	47	4.0	0.10116573314257526	0.14901320172291346	0.12733623853621656	1.53	0.56	2.58	palimpsest	prefit	4	-0.4500000000000001	2.0			0.8244047619047621	0.81	0.7916666666666666	0.8571428571428571	0.7916666666666666	1588622025.1734169
1	3	500	0.5	2	100	47	7.0	0.10116573314257526	0.14901320172291346	0.12733623853621656	1.58	0.55	2.64	clonesig	prefit	4	-0.4500000000000001	3.0	10.622931606239943	0.09784289989330287	0.9415720891130728	0.94	0.9344262295081968	0.9487179487179488	0.9344262295081968	1588624519.869814
1	3	500	0.5	2	100	47	47.0	0.10116573314257526	0.14901320172291346	0.12733623853621656	1.58	0.55	2.64	clonesig	all	21	-0.4500000000000001	3.0	14.672045660377307	0.7458491135234162	0.9205548549810846	0.92	0.918032786885246	0.9230769230769232	0.918032786885246	1588624519.869814
1	3	500	0.5	2	100	47	47.0	0.10116573314257526	0.14901320172291346	0.12733623853621656	1.58	0.55	2.64	tracksig	all	21	-0.4500000000000001	1.0			0.5	0.39	0.0	1.0	0.0	1588624519.869814
1	3	500	0.5	2	100	47	5.0	0.10116573314257526	0.14901320172291346	0.12733623853621656	1.58	0.55	2.64	tracksig	prefit	3	-0.4500000000000001	1.0			0.5	0.39	0.0	1.0	0.0	1588624519.869814
1	3	500	0.5	2	100	47	47.0	0.10116573314257526	0.14901320172291346	0.12733623853621656	1.58	0.55	2.64	tracksigfreq	all	21	-0.4500000000000001	1.0			0.5	0.39	0.0	1.0	0.0	1588624519.869814
1	3	500	0.5	2	100	47	5.0	0.10116573314257526	0.14901320172291346	0.12733623853621656	1.58	0.55	2.64	tracksigfreq	prefit	3	-0.4500000000000001	1.0			0.5	0.39	0.0	1.0	0.0	1588624519.869814
1	3	500	0.5	2	100	47	47.0	0.10116573314257526	0.14901320172291346	0.12733623853621656	1.58	0.55	2.64	palimpsest	all	21	-0.4500000000000001	2.0			0.8995376208490963	0.9	0.9016393442622952	0.8974358974358975	0.9016393442622952	1588624519.869814
1	3	500	0.5	2	100	47	4.0	0.10116573314257526	0.14901320172291346	0.12733623853621656	1.58	0.55	2.64	palimpsest	prefit	2	-0.4500000000000001	2.0			0.8995376208490963	0.9	0.9016393442622952	0.8974358974358975	0.9016393442622952	1588624519.869814
1	3	100	0.9	2	100	47	9.0	0.10116573314257526	0.14901320172291346	0.12733623853621656	1.04	0.96	2.0	clonesig	prefit	7	-0.4500000000000001	4.0	26.42130779533477	0.029828384695884405	0.9613095238095238	0.96	0.9583333333333334	0.9642857142857144	0.9583333333333334	1588615580.8606763
1	3	100	0.9	2	100	47	47.0	0.10116573314257526	0.14901320172291346	0.12733623853621656	1.04	0.96	2.0	clonesig	all	21	-0.4500000000000001	4.0	34.90569072175094	0.13770364399017598	0.9613095238095238	0.96	0.9583333333333334	0.9642857142857144	0.9583333333333334	1588615580.8606763
1	3	100	0.9	2	100	47	47.0	0.10116573314257526	0.14901320172291346	0.12733623853621656	1.04	0.96	2.0	tracksig	all	21	-0.4500000000000001	1.0			0.5	0.28	0.0	1.0	0.0	1588615580.8606763
1	3	100	0.9	2	100	47	4.0	0.10116573314257526	0.14901320172291346	0.12733623853621656	1.04	0.96	2.0	tracksig	prefit	3	-0.4500000000000001	1.0			0.5	0.28	0.0	1.0	0.0	1588615580.8606763
1	3	100	0.9	2	100	47	47.0	0.10116573314257526	0.14901320172291346	0.12733623853621656	1.04	0.96	2.0	tracksigfreq	all	21	-0.4500000000000001	1.0			0.5	0.28	0.0	1.0	0.0	1588615580.8606763
1	3	100	0.9	2	100	47	4.0	0.10116573314257526	0.14901320172291346	0.12733623853621656	1.04	0.96	2.0	tracksigfreq	prefit	3	-0.4500000000000001	1.0			0.5	0.28	0.0	1.0	0.0	1588615580.8606763
1	3	100	0.9	2	100	47	47.0	0.10116573314257526	0.14901320172291346	0.12733623853621656	1.04	0.96	2.0	palimpsest	all	21	-0.4500000000000001	2.0			0.9196428571428572	0.9	0.875	0.9642857142857144	0.875	1588615580.8606763
1	3	100	0.9	2	100	47	4.0	0.10116573314257526	0.14901320172291346	0.12733623853621656	1.04	0.96	2.0	palimpsest	prefit	4	-0.4500000000000001	2.0			0.9196428571428572	0.9	0.875	0.9642857142857144	0.875	1588615580.8606763
1	3	500	0.9	2	100	47	9.0	0.10116573314257547	0.1490132017229132	0.12733623853621656	1.05	0.96	2.03	clonesig	prefit	7	-0.4500000000000001	3.0	19.399678073479212	0.02990466005980533	0.9772727272727272	0.97	0.9545454545454546	1.0	0.9545454545454546	1588624481.5841181
1	3	500	0.9	2	100	47	47.0	0.10116573314257547	0.1490132017229132	0.12733623853621656	1.05	0.96	2.03	clonesig	all	21	-0.4500000000000001	3.0	26.940921672426384	0.10740526980408707	0.9848484848484848	0.98	0.9696969696969696	1.0	0.9696969696969696	1588624481.5841181
1	3	500	0.9	2	100	47	47.0	0.10116573314257547	0.1490132017229132	0.12733623853621656	1.05	0.96	2.03	tracksig	all	21	-0.4500000000000001	1.0			0.5	0.34	0.0	1.0	0.0	1588624481.5841181
1	3	500	0.9	2	100	47	5.0	0.10116573314257547	0.1490132017229132	0.12733623853621656	1.05	0.96	2.03	tracksig	prefit	4	-0.4500000000000001	1.0			0.5	0.34	0.0	1.0	0.0	1588624481.5841181
1	3	500	0.9	2	100	47	47.0	0.10116573314257547	0.1490132017229132	0.12733623853621656	1.05	0.96	2.03	tracksigfreq	all	21	-0.4500000000000001	1.0			0.5	0.34	0.0	1.0	0.0	1588624481.5841181
1	3	500	0.9	2	100	47	5.0	0.10116573314257547	0.1490132017229132	0.12733623853621656	1.05	0.96	2.03	tracksigfreq	prefit	4	-0.4500000000000001	1.0			0.5	0.34	0.0	1.0	0.0	1588624481.5841181
1	3	500	0.9	2	100	47	47.0	0.10116573314257547	0.1490132017229132	0.12733623853621656	1.05	0.96	2.03	palimpsest	all	21	-0.4500000000000001	2.0			0.9188948306595364	0.94	0.9848484848484848	0.8529411764705882	0.9848484848484848	1588624481.5841181
1	3	500	0.9	2	100	47	7.0	0.10116573314257547	0.1490132017229132	0.12733623853621656	1.05	0.96	2.03	palimpsest	prefit	6	-0.4500000000000001	2.0			0.9188948306595364	0.94	0.9848484848484848	0.8529411764705882	0.9848484848484848	1588624481.5841181
1	3	100	0.1	2	300	47	10.0	0.10116573314257547	0.1490132017229132	0.12733623853621656	2.1866666666666665	0.11333333333333333	3.4033333333333333	clonesig	prefit	7	-0.4500000000000001	3.0	28.68642084573912	0.0012571244946896788	0.7727012727012728	0.8166666666666667	0.9417989417989416	0.6036036036036037	0.9417989417989416	1588622829.987866
1	3	100	0.1	2	300	47	47.0	0.10116573314257547	0.1490132017229132	0.12733623853621656	2.1866666666666665	0.11333333333333333	3.4033333333333333	clonesig	all	21	-0.4500000000000001	3.0	34.00692435207202	0.021059470308122285	0.7798512798512798	0.8233333333333334	0.9470899470899472	0.6126126126126126	0.9470899470899472	1588622829.987866
1	3	100	0.1	2	300	47	47.0	0.10116573314257547	0.1490132017229132	0.12733623853621656	2.1866666666666665	0.11333333333333333	3.4033333333333333	tracksig	all	21	-0.4500000000000001	1.0			0.5	0.37	0.0	1.0	0.0	1588622829.987866
1	3	100	0.1	2	300	47	5.0	0.10116573314257547	0.1490132017229132	0.12733623853621656	2.1866666666666665	0.11333333333333333	3.4033333333333333	tracksig	prefit	4	-0.4500000000000001	1.0			0.5	0.37	0.0	1.0	0.0	1588622829.987866
1	3	100	0.1	2	300	47	47.0	0.10116573314257547	0.1490132017229132	0.12733623853621656	2.1866666666666665	0.11333333333333333	3.4033333333333333	tracksigfreq	all	21	-0.4500000000000001	1.0			0.5	0.37	0.0	1.0	0.0	1588622829.987866
1	3	100	0.1	2	300	47	5.0	0.10116573314257547	0.1490132017229132	0.12733623853621656	2.1866666666666665	0.11333333333333333	3.4033333333333333	tracksigfreq	prefit	4	-0.4500000000000001	1.0			0.5	0.37	0.0	1.0	0.0	1588622829.987866
1	3	100	0.1	2	300	47	47.0	0.10116573314257547	0.1490132017229132	0.12733623853621656	2.1866666666666665	0.11333333333333333	3.4033333333333333	palimpsest	all	21	-0.4500000000000001	2.0			0.8394108394108395	0.8	0.6878306878306878	0.990990990990991	0.6878306878306878	1588622829.987866
1	3	100	0.1	2	300	47	3.0	0.10116573314257547	0.1490132017229132	0.12733623853621656	2.1866666666666665	0.11333333333333333	3.4033333333333333	palimpsest	prefit	3	-0.4500000000000001	2.0			0.8394108394108395	0.8	0.6878306878306878	0.990990990990991	0.6878306878306878	1588622829.987866
1	3	500	0.1	2	300	47	9.0	0.10116573314257526	0.14901320172291346	0.12733623853621656	2.066666666666667	0.09	3.2	clonesig	prefit	7	-0.4500000000000001	3.0	41.6933823384079	7.409151369969428e-06	0.8003565062388592	0.84	0.9242424242424242	0.6764705882352942	0.9242424242424242	1588624681.681069
1	3	500	0.1	2	300	47	47.0	0.10116573314257526	0.14901320172291346	0.12733623853621656	2.066666666666667	0.09	3.2	clonesig	all	21	-0.4500000000000001	3.0	49.20005794551616	0.0002100777910130005	0.8052584670231729	0.8433333333333334	0.9242424242424242	0.6862745098039216	0.9242424242424242	1588624681.681069
1	3	500	0.1	2	300	47	47.0	0.10116573314257526	0.14901320172291346	0.12733623853621656	2.066666666666667	0.09	3.2	tracksig	all	21	-0.4500000000000001	1.0			0.5	0.34	0.0	1.0	0.0	1588624681.681069
1	3	500	0.1	2	300	47	5.0	0.10116573314257526	0.14901320172291346	0.12733623853621656	2.066666666666667	0.09	3.2	tracksig	prefit	4	-0.4500000000000001	1.0			0.5	0.34	0.0	1.0	0.0	1588624681.681069
1	3	500	0.1	2	300	47	47.0	0.10116573314257526	0.14901320172291346	0.12733623853621656	2.066666666666667	0.09	3.2	tracksigfreq	all	21	-0.4500000000000001	1.0			0.5	0.34	0.0	1.0	0.0	1588624681.681069
1	3	500	0.1	2	300	47	5.0	0.10116573314257526	0.14901320172291346	0.12733623853621656	2.066666666666667	0.09	3.2	tracksigfreq	prefit	4	-0.4500000000000001	1.0			0.5	0.34	0.0	1.0	0.0	1588624681.681069
1	3	500	0.1	2	300	47	47.0	0.10116573314257526	0.14901320172291346	0.12733623853621656	2.066666666666667	0.09	3.2	palimpsest	all	21	-0.4500000000000001	2.0			0.7908496732026143	0.7866666666666666	0.7777777777777778	0.8039215686274509	0.7777777777777778	1588624681.681069
1	3	500	0.1	2	300	47	6.0	0.10116573314257526	0.14901320172291346	0.12733623853621656	2.066666666666667	0.09	3.2	palimpsest	prefit	4	-0.4500000000000001	2.0			0.7908496732026143	0.7866666666666666	0.7777777777777778	0.8039215686274509	0.7777777777777778	1588624681.681069
1	3	100	0.5	2	300	47	8.0	0.10116573314257526	0.14901320172291346	0.12733623853621656	1.4966666666666666	0.59	2.4966666666666666	clonesig	prefit	6	-0.4500000000000001	5.0	52.001711020933726	5.51895453270825e-05	0.8723508634222921	0.8833333333333333	0.9081632653061223	0.8365384615384616	0.9081632653061223	1588624786.3190322
1	3	100	0.5	2	300	47	47.0	0.10116573314257526	0.14901320172291346	0.12733623853621656	1.4966666666666666	0.59	2.4966666666666666	clonesig	all	21	-0.4500000000000001	3.0	46.780310167954674	0.00046557554408492547	0.8992346938775511	0.9066666666666666	0.9234693877551021	0.875	0.9234693877551021	1588624786.3190322
1	3	100	0.5	2	300	47	47.0	0.10116573314257526	0.14901320172291346	0.12733623853621656	1.4966666666666666	0.59	2.4966666666666666	tracksig	all	21	-0.4500000000000001	1.0			0.5	0.3466666666666667	0.0	1.0	0.0	1588624786.3190322
1	3	100	0.5	2	300	47	5.0	0.10116573314257526	0.14901320172291346	0.12733623853621656	1.4966666666666666	0.59	2.4966666666666666	tracksig	prefit	4	-0.4500000000000001	1.0			0.5	0.3466666666666667	0.0	1.0	0.0	1588624786.3190322
1	3	100	0.5	2	300	47	47.0	0.10116573314257526	0.14901320172291346	0.12733623853621656	1.4966666666666666	0.59	2.4966666666666666	tracksigfreq	all	21	-0.4500000000000001	1.0			0.5	0.3466666666666667	0.0	1.0	0.0	1588624786.3190322
1	3	100	0.5	2	300	47	5.0	0.10116573314257526	0.14901320172291346	0.12733623853621656	1.4966666666666666	0.59	2.4966666666666666	tracksigfreq	prefit	4	-0.4500000000000001	1.0			0.5	0.3466666666666667	0.0	1.0	0.0	1588624786.3190322
1	3	100	0.5	2	300	47	47.0	0.10116573314257526	0.14901320172291346	0.12733623853621656	1.4966666666666666	0.59	2.4966666666666666	palimpsest	all	21	-0.4500000000000001	2.0			0.8739207221350078	0.85	0.7959183673469388	0.9519230769230768	0.7959183673469388	1588624786.3190322
1	3	100	0.5	2	300	47	4.0	0.10116573314257526	0.14901320172291346	0.12733623853621656	1.4966666666666666	0.59	2.4966666666666666	palimpsest	prefit	4	-0.4500000000000001	2.0			0.8739207221350078	0.85	0.7959183673469388	0.9519230769230768	0.7959183673469388	1588624786.3190322
1	3	500	0.5	2	300	47	13.0	0.10116573314257547	0.1490132017229132	0.12733623853621656	1.5366666666666666	0.52	2.533333333333333	clonesig	prefit	8	-0.4500000000000001	3.0	29.959569804857892	0.0016633135022038512	0.9125	0.93	0.965	0.86	0.965	1588624943.1311748
1	3	500	0.5	2	300	47	47.0	0.10116573314257547	0.1490132017229132	0.12733623853621656	1.5366666666666666	0.52	2.533333333333333	clonesig	all	21	-0.4500000000000001	3.0	34.570971560669925	0.01810079854865718	0.92	0.9333333333333332	0.96	0.88	0.96	1588624943.1311748
1	3	500	0.5	2	300	47	47.0	0.10116573314257547	0.1490132017229132	0.12733623853621656	1.5366666666666666	0.52	2.533333333333333	tracksig	all	21	-0.4500000000000001	1.0			0.5	0.3333333333333333	0.0	1.0	0.0	1588624943.1311748
1	3	500	0.5	2	300	47	6.0	0.10116573314257547	0.1490132017229132	0.12733623853621656	1.5366666666666666	0.52	2.533333333333333	tracksig	prefit	4	-0.4500000000000001	1.0			0.5	0.3333333333333333	0.0	1.0	0.0	1588624943.1311748
1	3	500	0.5	2	300	47	47.0	0.10116573314257547	0.1490132017229132	0.12733623853621656	1.5366666666666666	0.52	2.533333333333333	tracksigfreq	all	21	-0.4500000000000001	1.0			0.5	0.3333333333333333	0.0	1.0	0.0	1588624943.1311748
1	3	500	0.5	2	300	47	6.0	0.10116573314257547	0.1490132017229132	0.12733623853621656	1.5366666666666666	0.52	2.533333333333333	tracksigfreq	prefit	4	-0.4500000000000001	1.0			0.5	0.3333333333333333	0.0	1.0	0.0	1588624943.1311748
1	3	500	0.5	2	300	47	47.0	0.10116573314257547	0.1490132017229132	0.12733623853621656	1.5366666666666666	0.52	2.533333333333333	palimpsest	all	21	-0.4500000000000001	2.0			0.9025	0.8933333333333333	0.875	0.93	0.875	1588624943.1311748
1	3	500	0.5	2	300	47	5.0	0.10116573314257547	0.1490132017229132	0.12733623853621656	1.5366666666666666	0.52	2.533333333333333	palimpsest	prefit	4	-0.4500000000000001	2.0			0.9025	0.8933333333333333	0.875	0.93	0.875	1588624943.1311748
1	3	100	0.9	2	300	47	7.0	0.10116573314257526	0.14901320172291346	0.12733623853621656	1.0366666666666666	0.9633333333333334	2.006666666666667	clonesig	prefit	5	-0.4500000000000001	4.0	39.00458736640576	0.0001371714375065503	0.919002050580998	0.9433333333333334	0.9808612440191388	0.8571428571428571	0.9808612440191388	1588624671.7028422
1	3	100	0.9	2	300	47	47.0	0.10116573314257526	0.14901320172291346	0.12733623853621656	1.0366666666666666	0.9633333333333334	2.006666666666667	clonesig	all	21	-0.4500000000000001	3.0	34.19840310651398	0.02000867840061944	0.9299910615700088	0.95	0.9808612440191388	0.8791208791208791	0.9808612440191388	1588624671.7028422
1	3	100	0.9	2	300	47	47.0	0.10116573314257526	0.14901320172291346	0.12733623853621656	1.0366666666666666	0.9633333333333334	2.006666666666667	tracksig	all	21	-0.4500000000000001	1.0			0.5	0.3033333333333333	0.0	1.0	0.0	1588624671.7028422
1	3	100	0.9	2	300	47	7.0	0.10116573314257526	0.14901320172291346	0.12733623853621656	1.0366666666666666	0.9633333333333334	2.006666666666667	tracksig	prefit	5	-0.4500000000000001	1.0			0.5	0.3033333333333333	0.0	1.0	0.0	1588624671.7028422
1	3	100	0.9	2	300	47	47.0	0.10116573314257526	0.14901320172291346	0.12733623853621656	1.0366666666666666	0.9633333333333334	2.006666666666667	tracksigfreq	all	21	-0.4500000000000001	1.0			0.5	0.3033333333333333	0.0	1.0	0.0	1588624671.7028422
1	3	100	0.9	2	300	47	7.0	0.10116573314257526	0.14901320172291346	0.12733623853621656	1.0366666666666666	0.9633333333333334	2.006666666666667	tracksigfreq	prefit	5	-0.4500000000000001	1.0			0.5	0.3033333333333333	0.0	1.0	0.0	1588624671.7028422
1	3	100	0.9	2	300	47	47.0	0.10116573314257526	0.14901320172291346	0.12733623853621656	1.0366666666666666	0.9633333333333334	2.006666666666667	palimpsest	all	21	-0.4500000000000001	2.0			0.9390346495609652	0.9366666666666666	0.9330143540669856	0.9450549450549449	0.9330143540669856	1588624671.7028422
1	3	100	0.9	2	300	47	7.0	0.10116573314257526	0.14901320172291346	0.12733623853621656	1.0366666666666666	0.9633333333333334	2.006666666666667	palimpsest	prefit	5	-0.4500000000000001	2.0			0.9390346495609652	0.9366666666666666	0.9330143540669856	0.9450549450549449	0.9330143540669856	1588624671.7028422
1	3	500	0.9	2	300	47	10.0	0.10116573314257526	0.14901320172291346	0.12733623853621656	1.0366666666666666	0.9633333333333334	2.006666666666667	clonesig	prefit	7	-0.4500000000000001	4.0	36.561048558586656	0.0013689167733356472	0.9690146663912416	0.9733333333333334	0.9805825242718448	0.9574468085106383	0.9805825242718448	1588615726.2671258
1	3	500	0.9	2	300	47	47.0	0.10116573314257526	0.14901320172291346	0.12733623853621656	1.0366666666666666	0.9633333333333334	2.006666666666667	clonesig	all	21	-0.4500000000000001	3.0	35.532387413819386	0.013924872434263276	0.9820801487296014	0.9833333333333332	0.9854368932038836	0.9787234042553192	0.9854368932038836	1588615726.2671258
1	3	500	0.9	2	300	47	47.0	0.10116573314257526	0.14901320172291346	0.12733623853621656	1.0366666666666666	0.9633333333333334	2.006666666666667	tracksig	all	21	-0.4500000000000001	1.0			0.5	0.3133333333333333	0.0	1.0	0.0	1588615726.2671258
1	3	500	0.9	2	300	47	6.0	0.10116573314257526	0.14901320172291346	0.12733623853621656	1.0366666666666666	0.9633333333333334	2.006666666666667	tracksig	prefit	4	-0.4500000000000001	1.0			0.5	0.3133333333333333	0.0	1.0	0.0	1588615726.2671258
1	3	500	0.9	2	300	47	47.0	0.10116573314257526	0.14901320172291346	0.12733623853621656	1.0366666666666666	0.9633333333333334	2.006666666666667	tracksigfreq	all	21	-0.4500000000000001	1.0			0.5	0.3133333333333333	0.0	1.0	0.0	1588615726.2671258
1	3	500	0.9	2	300	47	6.0	0.10116573314257526	0.14901320172291346	0.12733623853621656	1.0366666666666666	0.9633333333333334	2.006666666666667	tracksigfreq	prefit	4	-0.4500000000000001	1.0			0.5	0.3133333333333333	0.0	1.0	0.0	1588615726.2671258
1	3	500	0.9	2	300	47	47.0	0.10116573314257526	0.14901320172291346	0.12733623853621656	1.0366666666666666	0.9633333333333334	2.006666666666667	palimpsest	all	21	-0.4500000000000001	2.0			0.9419541417062591	0.96	0.9902912621359224	0.8936170212765957	0.9902912621359224	1588615726.2671258
1	3	500	0.9	2	300	47	5.0	0.10116573314257526	0.14901320172291346	0.12733623853621656	1.0366666666666666	0.9633333333333334	2.006666666666667	palimpsest	prefit	5	-0.4500000000000001	2.0			0.9419541417062591	0.96	0.9902912621359224	0.8936170212765957	0.9902912621359224	1588615726.2671258
1	3	100	0.1	2	1000	47	7.0	0.10116573314257526	0.14901320172291346	0.12733623853621656	2.1	0.122	3.216	clonesig	prefit	4	-0.4500000000000001	3.0	72.21964402866433	4.2490183412429105e-13	0.8190214341824711	0.845	0.8977443609022556	0.7402985074626866	0.8977443609022556	1588625617.2865899
1	3	100	0.1	2	1000	47	47.0	0.10116573314257526	0.14901320172291346	0.12733623853621656	2.1	0.122	3.216	clonesig	all	21	-0.4500000000000001	3.0	83.23091412614122	1.6748363407601749e-09	0.8212658511951519	0.847	0.8992481203007519	0.7432835820895523	0.8992481203007519	1588625617.2865899
1	3	100	0.1	2	1000	47	47.0	0.10116573314257526	0.14901320172291346	0.12733623853621656	2.1	0.122	3.216	tracksig	all	21	-0.4500000000000001	1.0			0.5	0.335	0.0	1.0	0.0	1588625617.2865899
1	3	100	0.1	2	1000	47	5.0	0.10116573314257526	0.14901320172291346	0.12733623853621656	2.1	0.122	3.216	tracksig	prefit	4	-0.4500000000000001	2.0			0.8007518796992481	0.735	0.6015037593984962	1.0	0.6015037593984962	1588625617.2865899
1	3	100	0.1	2	1000	47	47.0	0.10116573314257526	0.14901320172291346	0.12733623853621656	2.1	0.122	3.216	tracksigfreq	all	21	-0.4500000000000001	1.0			0.5	0.335	0.0	1.0	0.0	1588625617.2865899
1	3	100	0.1	2	1000	47	5.0	0.10116573314257526	0.14901320172291346	0.12733623853621656	2.1	0.122	3.216	tracksigfreq	prefit	4	-0.4500000000000001	2.0			0.8153405902816743	0.7809999999999999	0.7112781954887218	0.9194029850746268	0.7112781954887218	1588625617.2865899
1	3	100	0.1	2	1000	47	47.0	0.10116573314257526	0.14901320172291346	0.12733623853621656	2.1	0.122	3.216	palimpsest	all	21	-0.4500000000000001	2.0			0.8287622040175064	0.789	0.7082706766917293	0.9492537313432836	0.7082706766917293	1588625617.2865899
1	3	100	0.1	2	1000	47	5.0	0.10116573314257526	0.14901320172291346	0.12733623853621656	2.1	0.122	3.216	palimpsest	prefit	4	-0.4500000000000001	2.0			0.8287622040175064	0.789	0.7082706766917293	0.9492537313432836	0.7082706766917293	1588625617.2865899
1	3	500	0.1	2	1000	47	9.0	0.10116573314257547	0.1490132017229132	0.12733623853621656	2.072	0.11699999999999999	3.207	clonesig	prefit	6	-0.4500000000000001	3.0	77.41878158363397	7.324999750179536e-13	0.8775603254769923	0.88	0.8858024691358025	0.8693181818181818	0.8858024691358025	1588625829.77344
1	3	500	0.1	2	1000	47	47.0	0.10116573314257547	0.1490132017229132	0.12733623853621656	2.072	0.11699999999999999	3.207	clonesig	all	21	-0.4500000000000001	3.0	81.19898800353258	3.7024872006110826e-09	0.8767887205387206	0.879	0.8842592592592593	0.8693181818181818	0.8842592592592593	1588625829.77344
1	3	500	0.1	2	1000	47	47.0	0.10116573314257547	0.1490132017229132	0.12733623853621656	2.072	0.11699999999999999	3.207	tracksig	all	21	-0.4500000000000001	1.0			0.5	0.35200000000000004	0.0	1.0	0.0	1588625829.77344
1	3	500	0.1	2	1000	47	5.0	0.10116573314257547	0.1490132017229132	0.12733623853621656	2.072	0.11699999999999999	3.207	tracksig	prefit	4	-0.4500000000000001	2.0			0.8836104096520764	0.85	0.7700617283950617	0.9971590909090908	0.7700617283950617	1588625829.77344
1	3	500	0.1	2	1000	47	47.0	0.10116573314257547	0.1490132017229132	0.12733623853621656	2.072	0.11699999999999999	3.207	tracksigfreq	all	21	-0.4500000000000001	1.0			0.5	0.35200000000000004	0.0	1.0	0.0	1588625829.77344
1	3	500	0.1	2	1000	47	47.0	0.10116573314257547	0.1490132017229132	0.12733623853621656	2.072	0.11699999999999999	3.207	palimpsest	all	21	-0.4500000000000001	2.0			0.8267571548821551	0.815	0.7870370370370371	0.8664772727272727	0.7870370370370371	1588625829.77344
1	3	500	0.1	2	1000	47	6.0	0.10116573314257547	0.1490132017229132	0.12733623853621656	2.072	0.11699999999999999	3.207	palimpsest	prefit	4	-0.4500000000000001	2.0			0.8267571548821551	0.815	0.7870370370370371	0.8664772727272727	0.7870370370370371	1588625829.77344
1	3	100	0.5	2	1000	47	6.0	0.10116573314257526	0.14901320172291346	0.12733623853621656	1.57	0.53	2.6260000000000003	clonesig	prefit	4	-0.4500000000000001	3.0	108.614131931894	1.3921940533151874e-20	0.9067777620260574	0.922	0.9497784342688332	0.8637770897832817	0.9497784342688332	1588617898.838935
1	3	100	0.5	2	1000	47	47.0	0.10116573314257526	0.14901320172291346	0.12733623853621656	1.57	0.53	2.6260000000000003	clonesig	all	21	-0.4500000000000001	3.0	112.7707898176668	1.0091926462969269e-14	0.9145177001065528	0.927	0.9497784342688332	0.8792569659442725	0.9497784342688332	1588617898.838935
1	3	100	0.5	2	1000	47	47.0	0.10116573314257526	0.14901320172291346	0.12733623853621656	1.57	0.53	2.6260000000000003	tracksig	all	21	-0.4500000000000001	1.0			0.5	0.32299999999999995	0.0	1.0	0.0	1588617898.838935
1	3	100	0.5	2	1000	47	5.0	0.10116573314257526	0.14901320172291346	0.12733623853621656	1.57	0.53	2.6260000000000003	tracksig	prefit	4	-0.4500000000000001	2.0			0.7954209748892171	0.723	0.5908419497784343	1.0	0.5908419497784343	1588617898.838935
1	3	100	0.5	2	1000	47	47.0	0.10116573314257526	0.14901320172291346	0.12733623853621656	1.57	0.53	2.6260000000000003	tracksigfreq	all	21	-0.4500000000000001	1.0			0.5	0.32299999999999995	0.0	1.0	0.0	1588617898.838935
1	3	100	0.5	2	1000	47	5.0	0.10116573314257526	0.14901320172291346	0.12733623853621656	1.57	0.53	2.6260000000000003	tracksigfreq	prefit	4	-0.4500000000000001	2.0			0.8555569782915887	0.8109999999999999	0.7296898079763663	0.9814241486068112	0.7296898079763663	1588617898.838935
1	3	100	0.5	2	1000	47	47.0	0.10116573314257526	0.14901320172291346	0.12733623853621656	1.57	0.53	2.6260000000000003	palimpsest	all	21	-0.4500000000000001	2.0			0.8988480411211363	0.8740000000000001	0.8286558345642541	0.9690402476780186	0.8286558345642541	1588617898.838935
1	3	100	0.5	2	1000	47	5.0	0.10116573314257526	0.14901320172291346	0.12733623853621656	1.57	0.53	2.6260000000000003	palimpsest	prefit	4	-0.4500000000000001	2.0			0.8988480411211363	0.8740000000000001	0.8286558345642541	0.9690402476780186	0.8286558345642541	1588617898.838935
1	3	500	0.5	2	1000	47	7.0	0.10116573314257547	0.1490132017229132	0.12733623853621656	1.598	0.509	2.65	clonesig	prefit	5	-0.4500000000000001	3.0	66.34320757736714	2.807630204797812e-11	0.9013400453771978	0.915	0.945121951219512	0.8575581395348837	0.945121951219512	1588626079.993382
1	3	500	0.5	2	1000	47	47.0	0.10116573314257547	0.1490132017229132	0.12733623853621656	1.598	0.509	2.65	clonesig	all	21	-0.4500000000000001	3.0	74.17887943068492	5.493549993872942e-08	0.903555728871242	0.917	0.9466463414634146	0.8604651162790697	0.9466463414634146	1588626079.993382
1	3	500	0.5	2	1000	47	47.0	0.10116573314257547	0.1490132017229132	0.12733623853621656	1.598	0.509	2.65	tracksig	all	21	-0.4500000000000001	1.0			0.5	0.344	0.0	1.0	0.0	1588626079.993382
1	3	500	0.5	2	1000	47	5.0	0.10116573314257547	0.1490132017229132	0.12733623853621656	1.598	0.509	2.65	tracksig	prefit	4	-0.4500000000000001	2.0			0.7286585365853658	0.644	0.4573170731707317	1.0	0.4573170731707317	1588626079.993382
1	3	500	0.5	2	1000	47	47.0	0.10116573314257547	0.1490132017229132	0.12733623853621656	1.598	0.509	2.65	tracksigfreq	all	21	-0.4500000000000001	1.0			0.5	0.344	0.0	1.0	0.0	1588626079.993382
1	3	500	0.5	2	1000	47	5.0	0.10116573314257547	0.1490132017229132	0.12733623853621656	1.598	0.509	2.65	tracksigfreq	prefit	4	-0.4500000000000001	2.0			0.8766661939875213	0.84	0.7591463414634146	0.994186046511628	0.7591463414634146	1588626079.993382
1	3	500	0.5	2	1000	47	47.0	0.10116573314257547	0.1490132017229132	0.12733623853621656	1.598	0.509	2.65	palimpsest	all	21	-0.4500000000000001	2.0			0.8852453204764605	0.883	0.8780487804878049	0.8924418604651163	0.8780487804878049	1588626079.993382
1	3	500	0.5	2	1000	47	4.0	0.10116573314257547	0.1490132017229132	0.12733623853621656	1.598	0.509	2.65	palimpsest	prefit	4	-0.4500000000000001	2.0			0.8852453204764605	0.883	0.8780487804878049	0.8924418604651163	0.8780487804878049	1588626079.993382
1	3	100	0.9	2	1000	47	9.0	0.10116573314257526	0.14901320172291346	0.12733623853621656	1.052	0.9490000000000001	2.009	clonesig	prefit	5	-0.4500000000000001	4.0	129.66044134534968	2.7603165203009088e-21	0.9433121484403536	0.9440000000000001	0.9452662721893492	0.9413580246913579	0.9452662721893492	1588625176.421745
1	3	100	0.9	2	1000	47	47.0	0.10116573314257526	0.14901320172291346	0.12733623853621656	1.052	0.9490000000000001	2.009	clonesig	all	21	-0.4500000000000001	3.0	119.46163898358644	6.009250751920173e-16	0.9486175031046826	0.9490000000000001	0.9497041420118344	0.9475308641975309	0.9497041420118344	1588625176.421745
1	3	100	0.9	2	1000	47	47.0	0.10116573314257526	0.14901320172291346	0.12733623853621656	1.052	0.9490000000000001	2.009	tracksig	all	21	-0.4500000000000001	1.0			0.5	0.324	0.0	1.0	0.0	1588625176.421745
1	3	100	0.9	2	1000	47	5.0	0.10116573314257526	0.14901320172291346	0.12733623853621656	1.052	0.9490000000000001	2.009	tracksig	prefit	4	-0.4500000000000001	2.0			0.8698224852071006	0.8240000000000001	0.7396449704142012	1.0	0.7396449704142012	1588625176.421745
1	3	100	0.9	2	1000	47	47.0	0.10116573314257526	0.14901320172291346	0.12733623853621656	1.052	0.9490000000000001	2.009	tracksigfreq	all	21	-0.4500000000000001	1.0			0.5	0.324	0.0	1.0	0.0	1588625176.421745
1	3	100	0.9	2	1000	47	5.0	0.10116573314257526	0.14901320172291346	0.12733623853621656	1.052	0.9490000000000001	2.009	tracksigfreq	prefit	4	-0.4500000000000001	2.0			0.8652567755131857	0.82	0.7366863905325444	0.9938271604938272	0.7366863905325444	1588625176.421745
1	3	100	0.9	2	1000	47	47.0	0.10116573314257526	0.14901320172291346	0.12733623853621656	1.052	0.9490000000000001	2.009	palimpsest	all	21	-0.4500000000000001	2.0			0.9356234933158012	0.9259999999999999	0.908284023668639	0.9629629629629628	0.908284023668639	1588625176.421745
1	3	100	0.9	2	1000	47	6.0	0.10116573314257526	0.14901320172291346	0.12733623853621656	1.052	0.9490000000000001	2.009	palimpsest	prefit	4	-0.4500000000000001	2.0			0.9356234933158012	0.9259999999999999	0.908284023668639	0.9629629629629628	0.908284023668639	1588625176.421745
1	3	500	0.9	2	1000	47	10.0	0.10116573314257526	0.14901320172291346	0.12733623853621656	1.0590000000000002	0.945	2.023	clonesig	prefit	6	-0.4500000000000001	3.0	115.83701888180805	1.4009325036797437e-20	0.9699600168350168	0.972	0.976851851851852	0.9630681818181818	0.976851851851852	1588625133.7221084
1	3	500	0.9	2	1000	47	47.0	0.10116573314257526	0.14901320172291346	0.12733623853621656	1.0590000000000002	0.945	2.023	clonesig	all	21	-0.4500000000000001	3.0	120.90183815435013	3.261916324259603e-16	0.9699600168350168	0.972	0.976851851851852	0.9630681818181818	0.976851851851852	1588625133.7221084
1	3	500	0.9	2	1000	47	47.0	0.10116573314257526	0.14901320172291346	0.12733623853621656	1.0590000000000002	0.945	2.023	tracksig	all	21	-0.4500000000000001	1.0			0.5	0.35200000000000004	0.0	1.0	0.0	1588625133.7221084
1	3	500	0.9	2	1000	47	5.0	0.10116573314257526	0.14901320172291346	0.12733623853621656	1.0590000000000002	0.945	2.023	tracksig	prefit	4	-0.4500000000000001	2.0			0.7314814814814815	0.652	0.462962962962963	1.0	0.462962962962963	1588625133.7221084
1	3	500	0.9	2	1000	47	47.0	0.10116573314257526	0.14901320172291346	0.12733623853621656	1.0590000000000002	0.945	2.023	tracksigfreq	all	21	-0.4500000000000001	1.0			0.5	0.35200000000000004	0.0	1.0	0.0	1588625133.7221084
1	3	500	0.9	2	1000	47	5.0	0.10116573314257526	0.14901320172291346	0.12733623853621656	1.0590000000000002	0.945	2.023	tracksigfreq	prefit	4	-0.4500000000000001	2.0			0.8858024691358024	0.852	0.7716049382716049	1.0	0.7716049382716049	1588625133.7221084
1	3	500	0.9	2	1000	47	47.0	0.10116573314257526	0.14901320172291346	0.12733623853621656	1.0590000000000002	0.945	2.023	palimpsest	all	21	-0.4500000000000001	2.0			0.9261714365881032	0.943	0.9830246913580248	0.8693181818181818	0.9830246913580248	1588625133.7221084
1	3	500	0.9	2	1000	47	6.0	0.10116573314257526	0.14901320172291346	0.12733623853621656	1.0590000000000002	0.945	2.023	palimpsest	prefit	5	-0.4500000000000001	2.0			0.9261714365881032	0.943	0.9830246913580248	0.8693181818181818	0.9830246913580248	1588625133.7221084
1	4	100	0.1	2	100	47	11.0	3.544020110857193e-05	0.029034498303923236	0.009710106652459286	2.07	0.12	3.1	clonesig	prefit	8	-0.30000000000000004	4.0	25.86022679156304	0.05416683328508515	0.76	0.84	0.92	0.6	0.92	1588624614.0988824
1	4	100	0.1	2	100	47	47.0	3.544020110857193e-05	0.029034498303923236	0.009710106652459286	2.07	0.12	3.1	clonesig	all	21	-0.30000000000000004	2.0	11.946096080850566	0.38549644834911373	0.74	0.63	0.52	0.96	0.52	1588624614.0988824
1	4	100	0.1	2	100	47	47.0	3.544020110857193e-05	0.029034498303923236	0.009710106652459286	2.07	0.12	3.1	tracksig	all	21	-0.30000000000000004	1.0			0.5	0.25	0.0	1.0	0.0	1588624614.0988824
1	4	100	0.1	2	100	47	7.0	3.544020110857193e-05	0.029034498303923236	0.009710106652459286	2.07	0.12	3.1	tracksig	prefit	5	-0.30000000000000004	1.0			0.5	0.25	0.0	1.0	0.0	1588624614.0988824
1	4	100	0.1	2	100	47	47.0	3.544020110857193e-05	0.029034498303923236	0.009710106652459286	2.07	0.12	3.1	tracksigfreq	all	21	-0.30000000000000004	1.0			0.5	0.25	0.0	1.0	0.0	1588624614.0988824
1	4	100	0.1	2	100	47	7.0	3.544020110857193e-05	0.029034498303923236	0.009710106652459286	2.07	0.12	3.1	tracksigfreq	prefit	5	-0.30000000000000004	1.0			0.5	0.25	0.0	1.0	0.0	1588624614.0988824
1	4	100	0.1	2	100	47	47.0	3.544020110857193e-05	0.029034498303923236	0.009710106652459286	2.07	0.12	3.1	palimpsest	all	21	-0.30000000000000004	2.0			0.8066666666666666	0.73	0.6533333333333333	0.96	0.6533333333333333	1588624614.0988824
1	4	100	0.1	2	100	47	3.0	3.544020110857193e-05	0.029034498303923236	0.009710106652459286	2.07	0.12	3.1	palimpsest	prefit	2	-0.30000000000000004	2.0			0.8066666666666666	0.73	0.6533333333333333	0.96	0.6533333333333333	1588624614.0988824
1	4	500	0.1	2	100	47	11.0	3.544020110857193e-05	0.02903449830392346	0.009710106652459452	2.11	0.12	3.33	clonesig	prefit	8	-0.30000000000000004	4.0	23.94042487837123	0.08807687504386078	0.7931392931392932	0.86	0.9324324324324323	0.6538461538461539	0.9324324324324323	1588614566.6294014
1	4	500	0.1	2	100	47	47.0	3.544020110857193e-05	0.02903449830392346	0.009710106652459452	2.11	0.12	3.33	clonesig	all	21	-0.30000000000000004	4.0	31.14612098969769	0.2598397190684594	0.7998960498960499	0.87	0.945945945945946	0.6538461538461539	0.945945945945946	1588614566.6294014
1	4	500	0.1	2	100	47	47.0	3.544020110857193e-05	0.02903449830392346	0.009710106652459452	2.11	0.12	3.33	tracksig	all	21	-0.30000000000000004	1.0			0.5	0.26	0.0	1.0	0.0	1588614566.6294014
1	4	500	0.1	2	100	47	4.0	3.544020110857193e-05	0.02903449830392346	0.009710106652459452	2.11	0.12	3.33	tracksig	prefit	3	-0.30000000000000004	1.0			0.5	0.26	0.0	1.0	0.0	1588614566.6294014
1	4	500	0.1	2	100	47	47.0	3.544020110857193e-05	0.02903449830392346	0.009710106652459452	2.11	0.12	3.33	tracksigfreq	all	21	-0.30000000000000004	1.0			0.5	0.26	0.0	1.0	0.0	1588614566.6294014
1	4	500	0.1	2	100	47	4.0	3.544020110857193e-05	0.02903449830392346	0.009710106652459452	2.11	0.12	3.33	tracksigfreq	prefit	3	-0.30000000000000004	1.0			0.5	0.26	0.0	1.0	0.0	1588614566.6294014
1	4	500	0.1	2	100	47	47.0	3.544020110857193e-05	0.02903449830392346	0.009710106652459452	2.11	0.12	3.33	palimpsest	all	21	-0.30000000000000004	2.0			0.7811850311850311	0.75	0.7162162162162162	0.8461538461538461	0.7162162162162162	1588614566.6294014
1	4	500	0.1	2	100	47	4.0	3.544020110857193e-05	0.02903449830392346	0.009710106652459452	2.11	0.12	3.33	palimpsest	prefit	3	-0.30000000000000004	2.0			0.7811850311850311	0.75	0.7162162162162162	0.8461538461538461	0.7162162162162162	1588614566.6294014
1	4	100	0.5	2	100	47	8.0	3.544020110857193e-05	0.029034498303923236	0.009710106652459286	1.62	0.51	2.66	clonesig	prefit	7	-0.30000000000000004	4.0	17.759169641567496	0.2558557519437622	0.8814616755793226	0.9	0.9393939393939394	0.8235294117647058	0.9393939393939394	1588624608.7513921
1	4	100	0.5	2	100	47	47.0	3.544020110857193e-05	0.029034498303923236	0.009710106652459286	1.62	0.51	2.66	clonesig	all	21	-0.30000000000000004	3.0	15.874382747057323	0.6685984049889262	0.8961675579322638	0.91	0.9393939393939394	0.8529411764705882	0.9393939393939394	1588624608.7513921
1	4	100	0.5	2	100	47	47.0	3.544020110857193e-05	0.029034498303923236	0.009710106652459286	1.62	0.51	2.66	tracksig	all	21	-0.30000000000000004	1.0			0.5	0.34	0.0	1.0	0.0	1588624608.7513921
1	4	100	0.5	2	100	47	4.0	3.544020110857193e-05	0.029034498303923236	0.009710106652459286	1.62	0.51	2.66	tracksig	prefit	3	-0.30000000000000004	1.0			0.5	0.34	0.0	1.0	0.0	1588624608.7513921
1	4	100	0.5	2	100	47	47.0	3.544020110857193e-05	0.029034498303923236	0.009710106652459286	1.62	0.51	2.66	tracksigfreq	all	21	-0.30000000000000004	1.0			0.5	0.34	0.0	1.0	0.0	1588624608.7513921
1	4	100	0.5	2	100	47	4.0	3.544020110857193e-05	0.029034498303923236	0.009710106652459286	1.62	0.51	2.66	tracksigfreq	prefit	3	-0.30000000000000004	1.0			0.5	0.34	0.0	1.0	0.0	1588624608.7513921
1	4	100	0.5	2	100	47	47.0	3.544020110857193e-05	0.029034498303923236	0.009710106652459286	1.62	0.51	2.66	palimpsest	all	21	-0.30000000000000004	2.0			0.9015151515151516	0.87	0.803030303030303	1.0	0.803030303030303	1588624608.7513921
1	4	100	0.5	2	100	47	4.0	3.544020110857193e-05	0.029034498303923236	0.009710106652459286	1.62	0.51	2.66	palimpsest	prefit	3	-0.30000000000000004	2.0			0.9015151515151516	0.87	0.803030303030303	1.0	0.803030303030303	1588624608.7513921
1	4	500	0.5	2	100	47	10.0	3.544020110857193e-05	0.02903449830392346	0.009710106652459452	1.49	0.62	2.54	clonesig	prefit	9	-0.30000000000000004	4.0	21.69072152212561	0.2029477305492952	0.9186507936507936	0.93	0.9444444444444444	0.8928571428571429	0.9444444444444444	1588621591.7627738
1	4	500	0.5	2	100	47	47.0	3.544020110857193e-05	0.02903449830392346	0.009710106652459452	1.49	0.62	2.54	clonesig	all	21	-0.30000000000000004	4.0	25.63842759246995	0.5320014852284725	0.9186507936507936	0.93	0.9444444444444444	0.8928571428571429	0.9444444444444444	1588621591.7627738
1	4	500	0.5	2	100	47	47.0	3.544020110857193e-05	0.02903449830392346	0.009710106652459452	1.49	0.62	2.54	tracksig	all	21	-0.30000000000000004	1.0			0.5	0.28	0.0	1.0	0.0	1588621591.7627738
1	4	500	0.5	2	100	47	4.0	3.544020110857193e-05	0.02903449830392346	0.009710106652459452	1.49	0.62	2.54	tracksig	prefit	4	-0.30000000000000004	1.0			0.5	0.28	0.0	1.0	0.0	1588621591.7627738
1	4	500	0.5	2	100	47	47.0	3.544020110857193e-05	0.02903449830392346	0.009710106652459452	1.49	0.62	2.54	tracksigfreq	all	21	-0.30000000000000004	1.0			0.5	0.28	0.0	1.0	0.0	1588621591.7627738
1	4	500	0.5	2	100	47	4.0	3.544020110857193e-05	0.02903449830392346	0.009710106652459452	1.49	0.62	2.54	tracksigfreq	prefit	4	-0.30000000000000004	1.0			0.5	0.28	0.0	1.0	0.0	1588621591.7627738
1	4	500	0.5	2	100	47	47.0	3.544020110857193e-05	0.02903449830392346	0.009710106652459452	1.49	0.62	2.54	palimpsest	all	21	-0.30000000000000004	2.0			0.9404761904761904	0.93	0.9166666666666666	0.9642857142857144	0.9166666666666666	1588621591.7627738
1	4	500	0.5	2	100	47	3.0	3.544020110857193e-05	0.02903449830392346	0.009710106652459452	1.49	0.62	2.54	palimpsest	prefit	2	-0.30000000000000004	2.0			0.9404761904761904	0.93	0.9166666666666666	0.9642857142857144	0.9166666666666666	1588621591.7627738
1	4	100	0.9	2	100	47	5.0	3.544020110857193e-05	0.029034498303923236	0.009710106652459286	1.04	0.95	1.99	clonesig	prefit	5	-0.30000000000000004	4.0	14.880752224262096	0.261504589892619	0.9243014944769332	0.91	0.9012345679012346	0.9473684210526316	0.9012345679012346	1588617873.2759116
1	4	100	0.9	2	100	47	47.0	3.544020110857193e-05	0.029034498303923236	0.009710106652459286	1.04	0.95	1.99	clonesig	all	21	-0.30000000000000004	3.0	12.502273310474491	0.8648928238269429	0.9057829759584146	0.88	0.8641975308641975	0.9473684210526316	0.8641975308641975	1588617873.2759116
1	4	100	0.9	2	100	47	47.0	3.544020110857193e-05	0.029034498303923236	0.009710106652459286	1.04	0.95	1.99	tracksig	all	21	-0.30000000000000004	1.0			0.5	0.19	0.0	1.0	0.0	1588617873.2759116
1	4	100	0.9	2	100	47	5.0	3.544020110857193e-05	0.029034498303923236	0.009710106652459286	1.04	0.95	1.99	tracksig	prefit	5	-0.30000000000000004	1.0			0.5	0.19	0.0	1.0	0.0	1588617873.2759116
1	4	100	0.9	2	100	47	47.0	3.544020110857193e-05	0.029034498303923236	0.009710106652459286	1.04	0.95	1.99	tracksigfreq	all	21	-0.30000000000000004	1.0			0.5	0.19	0.0	1.0	0.0	1588617873.2759116
1	4	100	0.9	2	100	47	5.0	3.544020110857193e-05	0.029034498303923236	0.009710106652459286	1.04	0.95	1.99	tracksigfreq	prefit	5	-0.30000000000000004	1.0			0.5	0.19	0.0	1.0	0.0	1588617873.2759116
1	4	100	0.9	2	100	47	47.0	3.544020110857193e-05	0.029034498303923236	0.009710106652459286	1.04	0.95	1.99	palimpsest	all	21	-0.30000000000000004	2.0			0.9243014944769332	0.91	0.9012345679012346	0.9473684210526316	0.9012345679012346	1588617873.2759116
1	4	100	0.9	2	100	47	4.0	3.544020110857193e-05	0.029034498303923236	0.009710106652459286	1.04	0.95	1.99	palimpsest	prefit	4	-0.30000000000000004	2.0			0.9243014944769332	0.91	0.9012345679012346	0.9473684210526316	0.9012345679012346	1588617873.2759116
1	4	500	0.9	2	100	47	12.0	3.544020110857193e-05	0.02903449830392346	0.009710106652459452	1.03	0.97	2.0	clonesig	prefit	9	-0.30000000000000004	3.0	18.967724691823832	0.09211844201030893	0.9480519480519479	0.92	0.8961038961038961	1.0	0.8961038961038961	1588624573.945161
1	4	500	0.9	2	100	47	47.0	3.544020110857193e-05	0.02903449830392346	0.009710106652459452	1.03	0.97	2.0	clonesig	all	21	-0.30000000000000004	3.0	23.415790070296	0.22178488770698102	0.9480519480519479	0.92	0.8961038961038961	1.0	0.8961038961038961	1588624573.945161
1	4	500	0.9	2	100	47	47.0	3.544020110857193e-05	0.02903449830392346	0.009710106652459452	1.03	0.97	2.0	tracksig	all	21	-0.30000000000000004	1.0			0.5	0.23	0.0	1.0	0.0	1588624573.945161
1	4	500	0.9	2	100	47	5.0	3.544020110857193e-05	0.02903449830392346	0.009710106652459452	1.03	0.97	2.0	tracksig	prefit	4	-0.30000000000000004	1.0			0.5	0.23	0.0	1.0	0.0	1588624573.945161
1	4	500	0.9	2	100	47	47.0	3.544020110857193e-05	0.02903449830392346	0.009710106652459452	1.03	0.97	2.0	tracksigfreq	all	21	-0.30000000000000004	1.0			0.5	0.23	0.0	1.0	0.0	1588624573.945161
1	4	500	0.9	2	100	47	5.0	3.544020110857193e-05	0.02903449830392346	0.009710106652459452	1.03	0.97	2.0	tracksigfreq	prefit	4	-0.30000000000000004	1.0			0.5	0.23	0.0	1.0	0.0	1588624573.945161
1	4	500	0.9	2	100	47	47.0	3.544020110857193e-05	0.02903449830392346	0.009710106652459452	1.03	0.97	2.0	palimpsest	all	21	-0.30000000000000004	2.0			0.9652738565782044	0.97	0.9740259740259741	0.9565217391304348	0.9740259740259741	1588624573.945161
1	4	500	0.9	2	100	47	5.0	3.544020110857193e-05	0.02903449830392346	0.009710106652459452	1.03	0.97	2.0	palimpsest	prefit	4	-0.30000000000000004	2.0			0.9652738565782044	0.97	0.9740259740259741	0.9565217391304348	0.9740259740259741	1588624573.945161
1	4	100	0.1	2	300	47	9.0	3.544020110857193e-05	0.02903449830392346	0.009710106652459452	2.2	0.08333333333333333	3.3466666666666667	clonesig	prefit	7	-0.30000000000000004	4.0	18.01882766412018	0.25395552915191544	0.7756885593220338	0.88	0.9576271186440678	0.59375	0.9576271186440678	1588624984.8110006
1	4	100	0.1	2	300	47	47.0	3.544020110857193e-05	0.02903449830392346	0.009710106652459452	2.2	0.08333333333333333	3.3466666666666667	clonesig	all	21	-0.30000000000000004	3.0	15.504663961701224	0.7126195108796232	0.7738347457627118	0.8233333333333334	0.8601694915254238	0.6875	0.8601694915254238	1588624984.8110006
1	4	100	0.1	2	300	47	47.0	3.544020110857193e-05	0.02903449830392346	0.009710106652459452	2.2	0.08333333333333333	3.3466666666666667	tracksig	all	21	-0.30000000000000004	1.0			0.5	0.21333333333333332	0.0	1.0	0.0	1588624984.8110006
1	4	100	0.1	2	300	47	5.0	3.544020110857193e-05	0.02903449830392346	0.009710106652459452	2.2	0.08333333333333333	3.3466666666666667	tracksig	prefit	4	-0.30000000000000004	1.0			0.5	0.21333333333333332	0.0	1.0	0.0	1588624984.8110006
1	4	100	0.1	2	300	47	47.0	3.544020110857193e-05	0.02903449830392346	0.009710106652459452	2.2	0.08333333333333333	3.3466666666666667	tracksigfreq	all	21	-0.30000000000000004	1.0			0.5	0.21333333333333332	0.0	1.0	0.0	1588624984.8110006
1	4	100	0.1	2	300	47	5.0	3.544020110857193e-05	0.02903449830392346	0.009710106652459452	2.2	0.08333333333333333	3.3466666666666667	tracksigfreq	prefit	4	-0.30000000000000004	1.0			0.5	0.21333333333333332	0.0	1.0	0.0	1588624984.8110006
1	4	100	0.1	2	300	47	47.0	3.544020110857193e-05	0.02903449830392346	0.009710106652459452	2.2	0.08333333333333333	3.3466666666666667	palimpsest	all	21	-0.30000000000000004	2.0			0.7816472457627119	0.6833333333333333	0.6101694915254238	0.953125	0.6101694915254238	1588624984.8110006
1	4	100	0.1	2	300	47	4.0	3.544020110857193e-05	0.02903449830392346	0.009710106652459452	2.2	0.08333333333333333	3.3466666666666667	palimpsest	prefit	3	-0.30000000000000004	2.0			0.7816472457627119	0.6833333333333333	0.6101694915254238	0.953125	0.6101694915254238	1588624984.8110006
1	4	500	0.1	2	300	47	10.0	3.544020110857193e-05	0.02903449830392346	0.009710106652459452	2.15	0.07666666666666666	3.263333333333333	clonesig	prefit	7	-0.30000000000000004	5.0	51.84396807086704	0.00011424764309547513	0.7599258550585984	0.83	0.8982300884955752	0.6216216216216216	0.8982300884955752	1588615885.4102309
1	4	500	0.1	2	300	47	47.0	3.544020110857193e-05	0.02903449830392346	0.009710106652459452	2.15	0.07666666666666666	3.263333333333333	clonesig	all	21	-0.30000000000000004	5.0	60.071828198009825	0.005324743901462058	0.7599258550585984	0.83	0.8982300884955752	0.6216216216216216	0.8982300884955752	1588615885.4102309
1	4	500	0.1	2	300	47	47.0	3.544020110857193e-05	0.02903449830392346	0.009710106652459452	2.15	0.07666666666666666	3.263333333333333	tracksig	all	21	-0.30000000000000004	1.0			0.5	0.2466666666666667	0.0	1.0	0.0	1588615885.4102309
1	4	500	0.1	2	300	47	4.0	3.544020110857193e-05	0.02903449830392346	0.009710106652459452	2.15	0.07666666666666666	3.263333333333333	tracksig	prefit	3	-0.30000000000000004	1.0			0.5	0.2466666666666667	0.0	1.0	0.0	1588615885.4102309
1	4	500	0.1	2	300	47	47.0	3.544020110857193e-05	0.02903449830392346	0.009710106652459452	2.15	0.07666666666666666	3.263333333333333	tracksigfreq	all	21	-0.30000000000000004	1.0			0.5	0.2466666666666667	0.0	1.0	0.0	1588615885.4102309
1	4	500	0.1	2	300	47	4.0	3.544020110857193e-05	0.02903449830392346	0.009710106652459452	2.15	0.07666666666666666	3.263333333333333	tracksigfreq	prefit	3	-0.30000000000000004	1.0			0.5	0.2466666666666667	0.0	1.0	0.0	1588615885.4102309
1	4	500	0.1	2	300	47	47.0	3.544020110857193e-05	0.02903449830392346	0.009710106652459452	2.15	0.07666666666666666	3.263333333333333	palimpsest	all	21	-0.30000000000000004	2.0			0.8290480746232959	0.7766666666666666	0.7256637168141593	0.9324324324324323	0.7256637168141593	1588615885.4102309
1	4	500	0.1	2	300	47	5.0	3.544020110857193e-05	0.02903449830392346	0.009710106652459452	2.15	0.07666666666666666	3.263333333333333	palimpsest	prefit	3	-0.30000000000000004	2.0			0.8290480746232959	0.7766666666666666	0.7256637168141593	0.9324324324324323	0.7256637168141593	1588615885.4102309
1	4	100	0.5	2	300	47	8.0	3.544020110857193e-05	0.02903449830392346	0.009710106652459452	1.596666666666667	0.49	2.603333333333333	clonesig	prefit	7	-0.30000000000000004	4.0	27.418398611495828	0.024216235403368768	0.8015245623941275	0.89	0.9653679653679652	0.6376811594202898	0.9653679653679652	1588624942.9173422
1	4	100	0.5	2	300	47	47.0	3.544020110857193e-05	0.02903449830392346	0.009710106652459452	1.596666666666667	0.49	2.603333333333333	clonesig	all	21	-0.30000000000000004	3.0	31.63354573825473	0.03897790790990192	0.8210991906644081	0.8966666666666666	0.9610389610389609	0.6811594202898551	0.9610389610389609	1588624942.9173422
1	4	100	0.5	2	300	47	47.0	3.544020110857193e-05	0.02903449830392346	0.009710106652459452	1.596666666666667	0.49	2.603333333333333	tracksig	all	21	-0.30000000000000004	1.0			0.5	0.23	0.0	1.0	0.0	1588624942.9173422
1	4	100	0.5	2	300	47	4.0	3.544020110857193e-05	0.02903449830392346	0.009710106652459452	1.596666666666667	0.49	2.603333333333333	tracksig	prefit	3	-0.30000000000000004	1.0			0.5	0.23	0.0	1.0	0.0	1588624942.9173422
1	4	100	0.5	2	300	47	47.0	3.544020110857193e-05	0.02903449830392346	0.009710106652459452	1.596666666666667	0.49	2.603333333333333	tracksigfreq	all	21	-0.30000000000000004	1.0			0.5	0.23	0.0	1.0	0.0	1588624942.9173422
1	4	100	0.5	2	300	47	4.0	3.544020110857193e-05	0.02903449830392346	0.009710106652459452	1.596666666666667	0.49	2.603333333333333	tracksigfreq	prefit	3	-0.30000000000000004	1.0			0.5	0.23	0.0	1.0	0.0	1588624942.9173422
1	4	100	0.5	2	300	47	47.0	3.544020110857193e-05	0.02903449830392346	0.009710106652459452	1.596666666666667	0.49	2.603333333333333	palimpsest	all	21	-0.30000000000000004	2.0			0.8244871070958028	0.7766666666666666	0.7359307359307359	0.9130434782608696	0.7359307359307359	1588624942.9173422
1	4	100	0.5	2	300	47	4.0	3.544020110857193e-05	0.02903449830392346	0.009710106652459452	1.596666666666667	0.49	2.603333333333333	palimpsest	prefit	3	-0.30000000000000004	2.0			0.8244871070958028	0.7766666666666666	0.7359307359307359	0.9130434782608696	0.7359307359307359	1588624942.9173422
1	4	500	0.5	2	300	47	10.0	3.544020110857193e-05	0.02903449830392346	0.009710106652459452	1.5566666666666666	0.5566666666666666	2.59	clonesig	prefit	7	-0.30000000000000004	4.0	27.54147385085525	0.02337049155299417	0.8633519364112971	0.88	0.8995433789954338	0.8271604938271605	0.8995433789954338	1588623969.585684
1	4	500	0.5	2	300	47	47.0	3.544020110857193e-05	0.02903449830392346	0.009710106652459452	1.5566666666666666	0.5566666666666666	2.59	clonesig	all	21	-0.30000000000000004	4.0	35.325563450618574	0.1368665548859633	0.8695247759174699	0.8833333333333333	0.8995433789954338	0.8395061728395061	0.8995433789954338	1588623969.585684
1	4	500	0.5	2	300	47	47.0	3.544020110857193e-05	0.02903449830392346	0.009710106652459452	1.5566666666666666	0.5566666666666666	2.59	tracksig	all	21	-0.30000000000000004	1.0			0.5	0.27	0.0	1.0	0.0	1588623969.585684
1	4	500	0.5	2	300	47	4.0	3.544020110857193e-05	0.02903449830392346	0.009710106652459452	1.5566666666666666	0.5566666666666666	2.59	tracksig	prefit	3	-0.30000000000000004	1.0			0.5	0.27	0.0	1.0	0.0	1588623969.585684
1	4	500	0.5	2	300	47	47.0	3.544020110857193e-05	0.02903449830392346	0.009710106652459452	1.5566666666666666	0.5566666666666666	2.59	tracksigfreq	all	21	-0.30000000000000004	1.0			0.5	0.27	0.0	1.0	0.0	1588623969.585684
1	4	500	0.5	2	300	47	4.0	3.544020110857193e-05	0.02903449830392346	0.009710106652459452	1.5566666666666666	0.5566666666666666	2.59	tracksigfreq	prefit	3	-0.30000000000000004	1.0			0.5	0.27	0.0	1.0	0.0	1588623969.585684
1	4	500	0.5	2	300	47	47.0	3.544020110857193e-05	0.02903449830392346	0.009710106652459452	1.5566666666666666	0.5566666666666666	2.59	palimpsest	all	21	-0.30000000000000004	2.0			0.8567562996786742	0.8533333333333334	0.8493150684931506	0.8641975308641975	0.8493150684931506	1588623969.585684
1	4	500	0.5	2	300	47	3.0	3.544020110857193e-05	0.02903449830392346	0.009710106652459452	1.5566666666666666	0.5566666666666666	2.59	palimpsest	prefit	3	-0.30000000000000004	2.0			0.8567562996786742	0.8533333333333334	0.8493150684931506	0.8641975308641975	0.8493150684931506	1588623969.585684
1	4	100	0.9	2	300	47	9.0	3.544020110857193e-05	0.02903449830392346	0.009710106652459452	1.04	0.96	2.0	clonesig	prefit	5	-0.30000000000000004	2.0	7.529791329580803	0.0321403861063958	0.7282608695652174	0.5833333333333334	0.4565217391304348	1.0	0.4565217391304348	1588614191.4603555
1	4	100	0.9	2	300	47	47.0	3.544020110857193e-05	0.02903449830392346	0.009710106652459452	1.04	0.96	2.0	clonesig	all	21	-0.30000000000000004	2.0	10.965201934061044	0.4939486799031725	0.7239130434782609	0.5766666666666667	0.44782608695652176	1.0	0.44782608695652176	1588614191.4603555
1	4	100	0.9	2	300	47	47.0	3.544020110857193e-05	0.02903449830392346	0.009710106652459452	1.04	0.96	2.0	tracksig	all	21	-0.30000000000000004	1.0			0.5	0.2333333333333333	0.0	1.0	0.0	1588614191.4603555
1	4	100	0.9	2	300	47	4.0	3.544020110857193e-05	0.02903449830392346	0.009710106652459452	1.04	0.96	2.0	tracksig	prefit	3	-0.30000000000000004	1.0			0.5	0.2333333333333333	0.0	1.0	0.0	1588614191.4603555
1	4	100	0.9	2	300	47	47.0	3.544020110857193e-05	0.02903449830392346	0.009710106652459452	1.04	0.96	2.0	tracksigfreq	all	21	-0.30000000000000004	1.0			0.5	0.2333333333333333	0.0	1.0	0.0	1588614191.4603555
1	4	100	0.9	2	300	47	4.0	3.544020110857193e-05	0.02903449830392346	0.009710106652459452	1.04	0.96	2.0	tracksigfreq	prefit	3	-0.30000000000000004	1.0			0.5	0.2333333333333333	0.0	1.0	0.0	1588614191.4603555
1	4	100	0.9	2	300	47	47.0	3.544020110857193e-05	0.02903449830392346	0.009710106652459452	1.04	0.96	2.0	palimpsest	all	21	-0.30000000000000004	2.0			0.8822981366459627	0.85	0.8217391304347826	0.9428571428571428	0.8217391304347826	1588614191.4603555
1	4	100	0.9	2	300	47	4.0	3.544020110857193e-05	0.02903449830392346	0.009710106652459452	1.04	0.96	2.0	palimpsest	prefit	3	-0.30000000000000004	2.0			0.8822981366459627	0.85	0.8217391304347826	0.9428571428571428	0.8217391304347826	1588614191.4603555
1	4	500	0.9	2	300	47	9.0	3.544020110857193e-05	0.029034498303923236	0.009710106652459286	1.0433333333333332	0.9633333333333334	2.03	clonesig	prefit	6	-0.30000000000000004	4.0	14.425693412107648	0.3914411333700745	0.9260869565217392	0.94	0.9521739130434784	0.9	0.9521739130434784	1588624690.7898958
1	4	500	0.9	2	300	47	47.0	3.544020110857193e-05	0.029034498303923236	0.009710106652459286	1.0433333333333332	0.9633333333333334	2.03	clonesig	all	21	-0.30000000000000004	4.0	26.001607258020158	0.5302847431123998	0.931055900621118	0.94	0.9478260869565216	0.9142857142857144	0.9478260869565216	1588624690.7898958
1	4	500	0.9	2	300	47	47.0	3.544020110857193e-05	0.029034498303923236	0.009710106652459286	1.0433333333333332	0.9633333333333334	2.03	tracksig	all	21	-0.30000000000000004	1.0			0.5	0.2333333333333333	0.0	1.0	0.0	1588624690.7898958
1	4	500	0.9	2	300	47	4.0	3.544020110857193e-05	0.029034498303923236	0.009710106652459286	1.0433333333333332	0.9633333333333334	2.03	tracksig	prefit	3	-0.30000000000000004	1.0			0.5	0.2333333333333333	0.0	1.0	0.0	1588624690.7898958
1	4	500	0.9	2	300	47	47.0	3.544020110857193e-05	0.029034498303923236	0.009710106652459286	1.0433333333333332	0.9633333333333334	2.03	tracksigfreq	all	21	-0.30000000000000004	1.0			0.5	0.2333333333333333	0.0	1.0	0.0	1588624690.7898958
1	4	500	0.9	2	300	47	4.0	3.544020110857193e-05	0.029034498303923236	0.009710106652459286	1.0433333333333332	0.9633333333333334	2.03	tracksigfreq	prefit	3	-0.30000000000000004	1.0			0.5	0.2333333333333333	0.0	1.0	0.0	1588624690.7898958
1	4	500	0.9	2	300	47	47.0	3.544020110857193e-05	0.029034498303923236	0.009710106652459286	1.0433333333333332	0.9633333333333334	2.03	palimpsest	all	21	-0.30000000000000004	2.0			0.9195652173913044	0.93	0.9391304347826088	0.9	0.9391304347826088	1588624690.7898958
1	4	500	0.9	2	300	47	4.0	3.544020110857193e-05	0.029034498303923236	0.009710106652459286	1.0433333333333332	0.9633333333333334	2.03	palimpsest	prefit	3	-0.30000000000000004	2.0			0.9195652173913044	0.93	0.9391304347826088	0.9	0.9391304347826088	1588624690.7898958
1	4	100	0.1	2	1000	47	9.0	3.544020110857193e-05	0.029034498303923236	0.009710106652459286	2.131	0.08900000000000001	3.2569999999999997	clonesig	prefit	7	-0.30000000000000004	4.0	26.832963794098763	0.037122086231362345	0.7454638391856504	0.835	0.9183135704874836	0.5726141078838174	0.9183135704874836	1588625628.9590733
1	4	100	0.1	2	1000	47	47.0	3.544020110857193e-05	0.029034498303923236	0.009710106652459286	2.131	0.08900000000000001	3.2569999999999997	clonesig	all	21	-0.30000000000000004	4.0	35.38608991615547	0.17143732171812542	0.7419732231206162	0.8340000000000001	0.9196310935441371	0.5643153526970954	0.9196310935441371	1588625628.9590733
1	4	100	0.1	2	1000	47	47.0	3.544020110857193e-05	0.029034498303923236	0.009710106652459286	2.131	0.08900000000000001	3.2569999999999997	tracksig	all	21	-0.30000000000000004	1.0			0.5	0.24100000000000002	0.0	1.0	0.0	1588625628.9590733
1	4	100	0.1	2	1000	47	3.0	3.544020110857193e-05	0.029034498303923236	0.009710106652459286	2.131	0.08900000000000001	3.2569999999999997	tracksig	prefit	3	-0.30000000000000004	2.0			0.8239138635133584	0.737	0.6561264822134387	0.991701244813278	0.6561264822134387	1588625628.9590733
1	4	100	0.1	2	1000	47	47.0	3.544020110857193e-05	0.029034498303923236	0.009710106652459286	2.131	0.08900000000000001	3.2569999999999997	tracksigfreq	all	21	-0.30000000000000004	1.0			0.5	0.24100000000000002	0.0	1.0	0.0	1588625628.9590733
1	4	100	0.1	2	1000	47	5.0	3.544020110857193e-05	0.029034498303923236	0.009710106652459286	2.131	0.08900000000000001	3.2569999999999997	tracksigfreq	prefit	4	-0.30000000000000004	2.0			0.7883790092882643	0.711	0.6389986824769434	0.9377593360995852	0.6389986824769434	1588625628.9590733
1	4	100	0.1	2	1000	47	47.0	3.544020110857193e-05	0.029034498303923236	0.009710106652459286	2.131	0.08900000000000001	3.2569999999999997	palimpsest	all	21	-0.30000000000000004	2.0			0.8095878503599954	0.726	0.6482213438735178	0.970954356846473	0.6482213438735178	1588625628.9590733
1	4	100	0.1	2	1000	47	4.0	3.544020110857193e-05	0.029034498303923236	0.009710106652459286	2.131	0.08900000000000001	3.2569999999999997	palimpsest	prefit	3	-0.30000000000000004	2.0			0.8095878503599954	0.726	0.6482213438735178	0.970954356846473	0.6482213438735178	1588625628.9590733
1	4	500	0.1	2	1000	47	8.0	3.544020110857193e-05	0.02903449830392346	0.009710106652459452	2.126	0.10800000000000001	3.26	clonesig	prefit	6	-0.30000000000000004	4.0	14.726390666739464	0.42166680097299053	0.7868488774514155	0.86	0.9253926701570679	0.6483050847457628	0.9253926701570679	1588626109.157161
1	4	500	0.1	2	1000	47	47.0	3.544020110857193e-05	0.02903449830392346	0.009710106652459452	2.126	0.10800000000000001	3.26	clonesig	all	21	-0.30000000000000004	4.0	31.496302986743107	0.3135059651787507	0.788967521519212	0.861	0.9253926701570679	0.652542372881356	0.9253926701570679	1588626109.157161
1	4	500	0.1	2	1000	47	47.0	3.544020110857193e-05	0.02903449830392346	0.009710106652459452	2.126	0.10800000000000001	3.26	tracksig	all	21	-0.30000000000000004	1.0			0.5	0.23600000000000002	0.0	1.0	0.0	1588626109.157161
1	4	500	0.1	2	1000	47	4.0	3.544020110857193e-05	0.02903449830392346	0.009710106652459452	2.126	0.10800000000000001	3.26	tracksig	prefit	3	-0.30000000000000004	1.0			0.5	0.23600000000000002	0.0	1.0	0.0	1588626109.157161
1	4	500	0.1	2	1000	47	47.0	3.544020110857193e-05	0.02903449830392346	0.009710106652459452	2.126	0.10800000000000001	3.26	tracksigfreq	all	21	-0.30000000000000004	1.0			0.5	0.23600000000000002	0.0	1.0	0.0	1588626109.157161
1	4	500	0.1	2	1000	47	4.0	3.544020110857193e-05	0.02903449830392346	0.009710106652459452	2.126	0.10800000000000001	3.26	tracksigfreq	prefit	3	-0.30000000000000004	2.0			0.7911749046055551	0.71	0.6374345549738221	0.9449152542372882	0.6374345549738221	1588626109.157161
1	4	500	0.1	2	1000	47	47.0	3.544020110857193e-05	0.02903449830392346	0.009710106652459452	2.126	0.10800000000000001	3.26	palimpsest	all	21	-0.30000000000000004	2.0			0.7960777353802467	0.76	0.7277486910994765	0.8644067796610171	0.7277486910994765	1588626109.157161
1	4	500	0.1	2	1000	47	5.0	3.544020110857193e-05	0.02903449830392346	0.009710106652459452	2.126	0.10800000000000001	3.26	palimpsest	prefit	4	-0.30000000000000004	2.0			0.7960777353802467	0.76	0.7277486910994765	0.8644067796610171	0.7277486910994765	1588626109.157161
1	4	100	0.5	2	1000	47	8.0	3.544020110857193e-05	0.029034498303923236	0.009710106652459286	1.5619999999999998	0.551	2.615	clonesig	prefit	6	-0.30000000000000004	4.0	24.034669625259994	0.05119607347676429	0.7500554618865916	0.853	0.9450261780104712	0.5550847457627118	0.9450261780104712	1588626130.5694304
1	4	100	0.5	2	1000	47	47.0	3.544020110857193e-05	0.029034498303923236	0.009710106652459286	1.5619999999999998	0.551	2.615	clonesig	all	21	-0.30000000000000004	4.0	33.55370959627544	0.2311693286032097	0.7480921111012513	0.85	0.9410994764397904	0.5550847457627118	0.9410994764397904	1588626130.5694304
1	4	100	0.5	2	1000	47	47.0	3.544020110857193e-05	0.029034498303923236	0.009710106652459286	1.5619999999999998	0.551	2.615	tracksig	all	21	-0.30000000000000004	1.0			0.5	0.23600000000000002	0.0	1.0	0.0	1588626130.5694304
1	4	100	0.5	2	1000	47	5.0	3.544020110857193e-05	0.029034498303923236	0.009710106652459286	1.5619999999999998	0.551	2.615	tracksig	prefit	4	-0.30000000000000004	1.0			0.5	0.23600000000000002	0.0	1.0	0.0	1588626130.5694304
1	4	100	0.5	2	1000	47	47.0	3.544020110857193e-05	0.029034498303923236	0.009710106652459286	1.5619999999999998	0.551	2.615	tracksigfreq	all	21	-0.30000000000000004	1.0			0.5	0.23600000000000002	0.0	1.0	0.0	1588626130.5694304
1	4	100	0.5	2	1000	47	5.0	3.544020110857193e-05	0.029034498303923236	0.009710106652459286	1.5619999999999998	0.551	2.615	tracksigfreq	prefit	4	-0.30000000000000004	2.0			0.8078134705830154	0.722	0.6452879581151832	0.9703389830508474	0.6452879581151832	1588626130.5694304
1	4	100	0.5	2	1000	47	47.0	3.544020110857193e-05	0.029034498303923236	0.009710106652459286	1.5619999999999998	0.551	2.615	palimpsest	all	21	-0.30000000000000004	2.0			0.8260160617623569	0.7609999999999999	0.7028795811518325	0.9491525423728814	0.7028795811518325	1588626130.5694304
1	4	100	0.5	2	1000	47	4.0	3.544020110857193e-05	0.029034498303923236	0.009710106652459286	1.5619999999999998	0.551	2.615	palimpsest	prefit	3	-0.30000000000000004	2.0			0.8260160617623569	0.7609999999999999	0.7028795811518325	0.9491525423728814	0.7028795811518325	1588626130.5694304
1	4	500	0.5	2	1000	47	9.0	3.544020110857193e-05	0.029034498303923236	0.009710106652459286	1.607	0.519	2.66	clonesig	prefit	6	-0.30000000000000004	4.0	29.30679144413807	0.011016599336928324	0.8618247450972114	0.912	0.9638069705093834	0.7598425196850394	0.9638069705093834	1588625494.1785119
1	4	500	0.5	2	1000	47	47.0	3.544020110857193e-05	0.029034498303923236	0.009710106652459286	1.607	0.519	2.66	clonesig	all	21	-0.30000000000000004	4.0	38.01549831964803	0.1070110482693198	0.8631652276709378	0.914	0.9664879356568364	0.7598425196850394	0.9664879356568364	1588625494.1785119
1	4	500	0.5	2	1000	47	47.0	3.544020110857193e-05	0.029034498303923236	0.009710106652459286	1.607	0.519	2.66	tracksig	all	21	-0.30000000000000004	1.0			0.5	0.254	0.0	1.0	0.0	1588625494.1785119
1	4	500	0.5	2	1000	47	4.0	3.544020110857193e-05	0.029034498303923236	0.009710106652459286	1.607	0.519	2.66	tracksig	prefit	3	-0.30000000000000004	1.0			0.5	0.254	0.0	1.0	0.0	1588625494.1785119
1	4	500	0.5	2	1000	47	47.0	3.544020110857193e-05	0.029034498303923236	0.009710106652459286	1.607	0.519	2.66	tracksigfreq	all	21	-0.30000000000000004	1.0			0.5	0.254	0.0	1.0	0.0	1588625494.1785119
1	4	500	0.5	2	1000	47	4.0	3.544020110857193e-05	0.029034498303923236	0.009710106652459286	1.607	0.519	2.66	tracksigfreq	prefit	3	-0.30000000000000004	2.0			0.8298431529838931	0.75	0.6675603217158177	0.9921259842519684	0.6675603217158177	1588625494.1785119
1	4	500	0.5	2	1000	47	47.0	3.544020110857193e-05	0.029034498303923236	0.009710106652459286	1.607	0.519	2.66	palimpsest	all	21	-0.30000000000000004	2.0			0.8851881953093663	0.8809999999999999	0.8766756032171582	0.8937007874015748	0.8766756032171582	1588625494.1785119
1	4	500	0.5	2	1000	47	4.0	3.544020110857193e-05	0.029034498303923236	0.009710106652459286	1.607	0.519	2.66	palimpsest	prefit	3	-0.30000000000000004	2.0			0.8851881953093663	0.8809999999999999	0.8766756032171582	0.8937007874015748	0.8766756032171582	1588625494.1785119
1	4	100	0.9	2	1000	47	9.0	3.544020110857193e-05	0.029034498303923236	0.009710106652459286	1.064	0.938	2.013	clonesig	prefit	7	-0.30000000000000004	4.0	32.594354554386875	0.006897109023638525	0.887347341954023	0.924	0.9557291666666666	0.8189655172413793	0.9557291666666666	1588625391.599635
1	4	100	0.9	2	1000	47	47.0	3.544020110857193e-05	0.029034498303923236	0.009710106652459286	1.064	0.938	2.013	clonesig	all	21	-0.30000000000000004	3.0	33.508499491426846	0.03559221178867095	0.893902658045977	0.8740000000000001	0.8567708333333334	0.9310344827586208	0.8567708333333334	1588625391.599635
1	4	100	0.9	2	1000	47	47.0	3.544020110857193e-05	0.029034498303923236	0.009710106652459286	1.064	0.938	2.013	tracksig	all	21	-0.30000000000000004	1.0			0.5	0.23199999999999998	0.0	1.0	0.0	1588625391.599635
1	4	100	0.9	2	1000	47	4.0	3.544020110857193e-05	0.029034498303923236	0.009710106652459286	1.064	0.938	2.013	tracksig	prefit	4	-0.30000000000000004	2.0			0.7604166666666667	0.632	0.5208333333333334	1.0	0.5208333333333334	1588625391.599635
1	4	100	0.9	2	1000	47	47.0	3.544020110857193e-05	0.029034498303923236	0.009710106652459286	1.064	0.938	2.013	tracksigfreq	all	21	-0.30000000000000004	1.0			0.5	0.23199999999999998	0.0	1.0	0.0	1588625391.599635
1	4	100	0.9	2	1000	47	3.0	3.544020110857193e-05	0.029034498303923236	0.009710106652459286	1.064	0.938	2.013	tracksigfreq	prefit	3	-0.30000000000000004	2.0			0.8199084051724138	0.728	0.6484375	0.9913793103448276	0.6484375	1588625391.599635
1	4	100	0.9	2	1000	47	47.0	3.544020110857193e-05	0.029034498303923236	0.009710106652459286	1.064	0.938	2.013	palimpsest	all	21	-0.30000000000000004	2.0			0.9102460488505748	0.8759999999999999	0.8463541666666666	0.9741379310344828	0.8463541666666666	1588625391.599635
1	4	100	0.9	2	1000	47	4.0	3.544020110857193e-05	0.029034498303923236	0.009710106652459286	1.064	0.938	2.013	palimpsest	prefit	3	-0.30000000000000004	2.0			0.9102460488505748	0.8759999999999999	0.8463541666666666	0.9741379310344828	0.8463541666666666	1588625391.599635
1	4	500	0.9	2	1000	47	10.0	3.544020110857193e-05	0.02903449830392346	0.009710106652459452	1.0490000000000002	0.9520000000000001	2.015	clonesig	prefit	7	-0.30000000000000004	5.0	26.79934484853948	0.16244233391953608	0.8949775665321341	0.925	0.9591280653950952	0.8308270676691729	0.9591280653950952	1588626740.8456056
1	4	500	0.9	2	1000	47	47.0	3.544020110857193e-05	0.02903449830392346	0.009710106652459452	1.0490000000000002	0.9520000000000001	2.015	clonesig	all	21	-0.30000000000000004	4.0	35.530318344193795	0.16727370979617895	0.9059279670566059	0.927	0.9509536784741144	0.8609022556390977	0.9509536784741144	1588626740.8456056
1	4	500	0.9	2	1000	47	47.0	3.544020110857193e-05	0.02903449830392346	0.009710106652459452	1.0490000000000002	0.9520000000000001	2.015	tracksig	all	21	-0.30000000000000004	1.0			0.5	0.266	0.0	1.0	0.0	1588626740.8456056
1	4	500	0.9	2	1000	47	3.0	3.544020110857193e-05	0.02903449830392346	0.009710106652459452	1.0490000000000002	0.9520000000000001	2.015	tracksig	prefit	2	-0.30000000000000004	1.0			0.5	0.266	0.0	1.0	0.0	1588626740.8456056
1	4	500	0.9	2	1000	47	47.0	3.544020110857193e-05	0.02903449830392346	0.009710106652459452	1.0490000000000002	0.9520000000000001	2.015	tracksigfreq	all	21	-0.30000000000000004	1.0			0.5	0.266	0.0	1.0	0.0	1588626740.8456056
1	4	500	0.9	2	1000	47	3.0	3.544020110857193e-05	0.02903449830392346	0.009710106652459452	1.0490000000000002	0.9520000000000001	2.015	tracksigfreq	prefit	2	-0.30000000000000004	2.0			0.8405994550408721	0.7659999999999999	0.6811989100817438	1.0	0.6811989100817438	1588626740.8456056
1	4	500	0.9	2	1000	47	47.0	3.544020110857193e-05	0.02903449830392346	0.009710106652459452	1.0490000000000002	0.9520000000000001	2.015	palimpsest	all	21	-0.30000000000000004	2.0			0.9050828706643994	0.924	0.9455040871934604	0.8646616541353384	0.9455040871934604	1588626740.8456056
1	4	500	0.9	2	1000	47	4.0	3.544020110857193e-05	0.02903449830392346	0.009710106652459452	1.0490000000000002	0.9520000000000001	2.015	palimpsest	prefit	3	-0.30000000000000004	2.0			0.9050828706643994	0.924	0.9455040871934604	0.8646616541353384	0.9455040871934604	1588626740.8456056
1	5	100	0.1	2	100	47	10.0	0.0025873006661902838	0.16726278593502142	0.09308140007054402	2.12	0.15	3.23	clonesig	prefit	8	-0.225	4.0	17.869976923870578	0.3251261584009609	0.7345854004252304	0.87	0.9397590361445785	0.5294117647058824	0.9397590361445785	1588624963.8127306
1	5	100	0.1	2	100	47	47.0	0.0025873006661902838	0.16726278593502142	0.09308140007054402	2.12	0.15	3.23	clonesig	all	21	-0.225	1.0	0.002832572744182471	0.9999902972297668	0.5	0.17	0.0	1.0	0.0	1588624963.8127306
1	5	100	0.1	2	100	47	47.0	0.0025873006661902838	0.16726278593502142	0.09308140007054402	2.12	0.15	3.23	tracksig	all	21	-0.225	1.0			0.5	0.17	0.0	1.0	0.0	1588624963.8127306
1	5	100	0.1	2	100	47	7.0	0.0025873006661902838	0.16726278593502142	0.09308140007054402	2.12	0.15	3.23	tracksig	prefit	6	-0.225	1.0			0.5	0.17	0.0	1.0	0.0	1588624963.8127306
1	5	100	0.1	2	100	47	47.0	0.0025873006661902838	0.16726278593502142	0.09308140007054402	2.12	0.15	3.23	tracksigfreq	all	21	-0.225	1.0			0.5	0.17	0.0	1.0	0.0	1588624963.8127306
1	5	100	0.1	2	100	47	7.0	0.0025873006661902838	0.16726278593502142	0.09308140007054402	2.12	0.15	3.23	tracksigfreq	prefit	6	-0.225	1.0			0.5	0.17	0.0	1.0	0.0	1588624963.8127306
1	5	100	0.1	2	100	47	47.0	0.0025873006661902838	0.16726278593502142	0.09308140007054402	2.12	0.15	3.23	palimpsest	all	21	-0.225	2.0			0.8132530120481928	0.69	0.6265060240963856	1.0	0.6265060240963856	1588624963.8127306
1	5	100	0.1	2	100	47	7.0	0.0025873006661902838	0.16726278593502142	0.09308140007054402	2.12	0.15	3.23	palimpsest	prefit	5	-0.225	2.0			0.8132530120481928	0.69	0.6265060240963856	1.0	0.6265060240963856	1588624963.8127306
1	5	500	0.1	2	100	47	10.0	0.0025873006661902838	0.16726278593502142	0.09308140007054402	2.12	0.09	3.23	clonesig	prefit	6	-0.225	6.0	35.479082272987625	0.05399600134012414	0.7820694542877393	0.91	0.9759036144578314	0.5882352941176471	0.9759036144578314	1588625029.4340332
1	5	500	0.1	2	100	47	47.0	0.0025873006661902838	0.16726278593502142	0.09308140007054402	2.12	0.09	3.23	clonesig	all	21	-0.225	3.0	28.608083705033774	0.07342446778698485	0.722537207654146	0.85	0.9156626506024096	0.5294117647058824	0.9156626506024096	1588625029.4340332
1	5	500	0.1	2	100	47	47.0	0.0025873006661902838	0.16726278593502142	0.09308140007054402	2.12	0.09	3.23	tracksig	all	21	-0.225	1.0			0.5	0.17	0.0	1.0	0.0	1588625029.4340332
1	5	500	0.1	2	100	47	5.0	0.0025873006661902838	0.16726278593502142	0.09308140007054402	2.12	0.09	3.23	tracksig	prefit	3	-0.225	1.0			0.5	0.17	0.0	1.0	0.0	1588625029.4340332
1	5	500	0.1	2	100	47	47.0	0.0025873006661902838	0.16726278593502142	0.09308140007054402	2.12	0.09	3.23	tracksigfreq	all	21	-0.225	1.0			0.5	0.17	0.0	1.0	0.0	1588625029.4340332
1	5	500	0.1	2	100	47	5.0	0.0025873006661902838	0.16726278593502142	0.09308140007054402	2.12	0.09	3.23	tracksigfreq	prefit	3	-0.225	1.0			0.5	0.17	0.0	1.0	0.0	1588625029.4340332
1	5	500	0.1	2	100	47	47.0	0.0025873006661902838	0.16726278593502142	0.09308140007054402	2.12	0.09	3.23	palimpsest	all	21	-0.225	2.0			0.83805811481219	0.77	0.7349397590361446	0.9411764705882352	0.7349397590361446	1588625029.4340332
1	5	500	0.1	2	100	47	7.0	0.0025873006661902838	0.16726278593502142	0.09308140007054402	2.12	0.09	3.23	palimpsest	prefit	4	-0.225	2.0			0.83805811481219	0.77	0.7349397590361446	0.9411764705882352	0.7349397590361446	1588625029.4340332
1	5	100	0.5	2	100	47	9.0	0.0025873006661898397	0.16726278593502142	0.09308140007054393	1.57	0.58	2.62	clonesig	prefit	5	-0.225	3.0	15.003599733968713	0.03930628240967133	0.7568627450980394	0.82	0.8470588235294118	0.6666666666666666	0.8470588235294118	1588624992.7579985
1	5	100	0.5	2	100	47	47.0	0.0025873006661898397	0.16726278593502142	0.09308140007054393	1.57	0.58	2.62	clonesig	all	21	-0.225	3.0	19.559210949334787	0.42460402282882936	0.7607843137254902	0.78	0.7882352941176469	0.7333333333333333	0.7882352941176469	1588624992.7579985
1	5	100	0.5	2	100	47	47.0	0.0025873006661898397	0.16726278593502142	0.09308140007054393	1.57	0.58	2.62	tracksig	all	21	-0.225	1.0			0.5	0.15	0.0	1.0	0.0	1588624992.7579985
1	5	100	0.5	2	100	47	4.0	0.0025873006661898397	0.16726278593502142	0.09308140007054393	1.57	0.58	2.62	tracksig	prefit	3	-0.225	1.0			0.5	0.15	0.0	1.0	0.0	1588624992.7579985
1	5	100	0.5	2	100	47	47.0	0.0025873006661898397	0.16726278593502142	0.09308140007054393	1.57	0.58	2.62	tracksigfreq	all	21	-0.225	1.0			0.5	0.15	0.0	1.0	0.0	1588624992.7579985
1	5	100	0.5	2	100	47	4.0	0.0025873006661898397	0.16726278593502142	0.09308140007054393	1.57	0.58	2.62	tracksigfreq	prefit	3	-0.225	1.0			0.5	0.15	0.0	1.0	0.0	1588624992.7579985
1	5	100	0.5	2	100	47	47.0	0.0025873006661898397	0.16726278593502142	0.09308140007054393	1.57	0.58	2.62	palimpsest	all	21	-0.225	2.0			0.8254901960784314	0.75	0.7176470588235294	0.9333333333333332	0.7176470588235294	1588624992.7579985
1	5	100	0.5	2	100	47	8.0	0.0025873006661898397	0.16726278593502142	0.09308140007054393	1.57	0.58	2.62	palimpsest	prefit	5	-0.225	2.0			0.8254901960784314	0.75	0.7176470588235294	0.9333333333333332	0.7176470588235294	1588624992.7579985
1	5	500	0.5	2	100	47	12.0	0.0025873006661902838	0.16726278593502142	0.09308140007054402	1.58	0.48	2.61	clonesig	prefit	7	-0.225	4.0	25.69344261134233	0.03662949561874692	0.8933566433566433	0.91	0.9230769230769232	0.8636363636363636	0.9230769230769232	1588624731.6559947
1	5	500	0.5	2	100	47	47.0	0.0025873006661902838	0.16726278593502142	0.09308140007054402	1.58	0.48	2.61	clonesig	all	21	-0.225	1.0	0.001156961069455065	0.9999978699404904	0.5	0.22	0.0	1.0	0.0	1588624731.6559947
1	5	500	0.5	2	100	47	47.0	0.0025873006661902838	0.16726278593502142	0.09308140007054402	1.58	0.48	2.61	tracksig	all	21	-0.225	1.0			0.5	0.22	0.0	1.0	0.0	1588624731.6559947
1	5	500	0.5	2	100	47	5.0	0.0025873006661902838	0.16726278593502142	0.09308140007054402	1.58	0.48	2.61	tracksig	prefit	3	-0.225	1.0			0.5	0.22	0.0	1.0	0.0	1588624731.6559947
1	5	500	0.5	2	100	47	47.0	0.0025873006661902838	0.16726278593502142	0.09308140007054402	1.58	0.48	2.61	tracksigfreq	all	21	-0.225	1.0			0.5	0.22	0.0	1.0	0.0	1588624731.6559947
1	5	500	0.5	2	100	47	5.0	0.0025873006661902838	0.16726278593502142	0.09308140007054402	1.58	0.48	2.61	tracksigfreq	prefit	3	-0.225	1.0			0.5	0.22	0.0	1.0	0.0	1588624731.6559947
1	5	500	0.5	2	100	47	47.0	0.0025873006661902838	0.16726278593502142	0.09308140007054402	1.58	0.48	2.61	palimpsest	all	21	-0.225	2.0			0.8613053613053613	0.86	0.8589743589743589	0.8636363636363636	0.8589743589743589	1588624731.6559947
1	5	500	0.5	2	100	47	6.0	0.0025873006661902838	0.16726278593502142	0.09308140007054402	1.58	0.48	2.61	palimpsest	prefit	4	-0.225	2.0			0.8613053613053613	0.86	0.8589743589743589	0.8636363636363636	0.8589743589743589	1588624731.6559947
1	5	100	0.9	2	100	47	11.0	0.0025873006661902838	0.16726278593502142	0.09308140007054402	1.07	0.93	2.01	clonesig	prefit	5	-0.225	6.0	29.332130444725863	0.14496721372826152	0.9285714285714286	0.87	0.8571428571428571	1.0	0.8571428571428571	1588625006.2848403
1	5	100	0.9	2	100	47	47.0	0.0025873006661902838	0.16726278593502142	0.09308140007054402	1.07	0.93	2.01	clonesig	all	21	-0.225	4.0	23.75869690594323	0.6372536468219748	0.9285714285714286	0.87	0.8571428571428571	1.0	0.8571428571428571	1588625006.2848403
1	5	100	0.9	2	100	47	47.0	0.0025873006661902838	0.16726278593502142	0.09308140007054402	1.07	0.93	2.01	tracksig	all	21	-0.225	1.0			0.5	0.09	0.0	1.0	0.0	1588625006.2848403
1	5	100	0.9	2	100	47	8.0	0.0025873006661902838	0.16726278593502142	0.09308140007054402	1.07	0.93	2.01	tracksig	prefit	5	-0.225	1.0			0.5	0.09	0.0	1.0	0.0	1588625006.2848403
1	5	100	0.9	2	100	47	47.0	0.0025873006661902838	0.16726278593502142	0.09308140007054402	1.07	0.93	2.01	tracksigfreq	all	21	-0.225	1.0			0.5	0.09	0.0	1.0	0.0	1588625006.2848403
1	5	100	0.9	2	100	47	8.0	0.0025873006661902838	0.16726278593502142	0.09308140007054402	1.07	0.93	2.01	tracksigfreq	prefit	5	-0.225	1.0			0.5	0.09	0.0	1.0	0.0	1588625006.2848403
1	5	100	0.9	2	100	47	47.0	0.0025873006661902838	0.16726278593502142	0.09308140007054402	1.07	0.93	2.01	palimpsest	all	21	-0.225	2.0			0.9010989010989012	0.82	0.8021978021978022	1.0	0.8021978021978022	1588625006.2848403
1	5	100	0.9	2	100	47	7.0	0.0025873006661902838	0.16726278593502142	0.09308140007054402	1.07	0.93	2.01	palimpsest	prefit	4	-0.225	2.0			0.9010989010989012	0.82	0.8021978021978022	1.0	0.8021978021978022	1588625006.2848403
1	5	500	0.9	2	100	47	13.0	0.0025873006661902838	0.16726278593502142	0.09308140007054402	1.05	0.95	2.0	clonesig	prefit	8	-0.225	4.0	38.96826667276355	0.0010436794694575066	0.8691019786910197	0.86	0.8493150684931506	0.8888888888888888	0.8493150684931506	1588624981.7075987
1	5	500	0.9	2	100	47	47.0	0.0025873006661902838	0.16726278593502142	0.09308140007054402	1.05	0.95	2.0	clonesig	all	21	-0.225	2.0	26.862189951343908	0.005417508839858415	0.7808219178082192	0.68	0.5616438356164384	1.0	0.5616438356164384	1588624981.7075987
1	5	500	0.9	2	100	47	47.0	0.0025873006661902838	0.16726278593502142	0.09308140007054402	1.05	0.95	2.0	tracksig	all	21	-0.225	1.0			0.5	0.27	0.0	1.0	0.0	1588624981.7075987
1	5	500	0.9	2	100	47	6.0	0.0025873006661902838	0.16726278593502142	0.09308140007054402	1.05	0.95	2.0	tracksig	prefit	5	-0.225	1.0			0.5	0.27	0.0	1.0	0.0	1588624981.7075987
1	5	500	0.9	2	100	47	47.0	0.0025873006661902838	0.16726278593502142	0.09308140007054402	1.05	0.95	2.0	tracksigfreq	all	21	-0.225	1.0			0.5	0.27	0.0	1.0	0.0	1588624981.7075987
1	5	500	0.9	2	100	47	6.0	0.0025873006661902838	0.16726278593502142	0.09308140007054402	1.05	0.95	2.0	tracksigfreq	prefit	5	-0.225	1.0			0.5	0.27	0.0	1.0	0.0	1588624981.7075987
1	5	500	0.9	2	100	47	47.0	0.0025873006661902838	0.16726278593502142	0.09308140007054402	1.05	0.95	2.0	palimpsest	all	21	-0.225	2.0			0.8457635717909691	0.86	0.8767123287671232	0.8148148148148148	0.8767123287671232	1588624981.7075987
1	5	500	0.9	2	100	47	4.0	0.0025873006661902838	0.16726278593502142	0.09308140007054402	1.05	0.95	2.0	palimpsest	prefit	4	-0.225	2.0			0.8457635717909691	0.86	0.8767123287671232	0.8148148148148148	0.8767123287671232	1588624981.7075987
1	5	100	0.1	2	300	47	8.0	0.0025873006661902838	0.16726278593502142	0.09308140007054402	2.043333333333333	0.12666666666666668	3.1466666666666665	clonesig	prefit	5	-0.225	3.0	17.559573752350847	0.017515204674840273	0.7823747680890538	0.8633333333333333	0.9102040816326532	0.6545454545454545	0.9102040816326532	1588625219.303669
1	5	100	0.1	2	300	47	47.0	0.0025873006661902838	0.16726278593502142	0.09308140007054402	2.043333333333333	0.12666666666666668	3.1466666666666665	clonesig	all	21	-0.225	2.0	16.465563730784194	0.1492318553273724	0.7521335807050092	0.6066666666666667	0.5224489795918368	0.9818181818181818	0.5224489795918368	1588625219.303669
1	5	100	0.1	2	300	47	47.0	0.0025873006661902838	0.16726278593502142	0.09308140007054402	2.043333333333333	0.12666666666666668	3.1466666666666665	tracksig	all	21	-0.225	1.0			0.5	0.18333333333333326	0.0	1.0	0.0	1588625219.303669
1	5	100	0.1	2	300	47	5.0	0.0025873006661902838	0.16726278593502142	0.09308140007054402	2.043333333333333	0.12666666666666668	3.1466666666666665	tracksig	prefit	3	-0.225	1.0			0.5	0.18333333333333326	0.0	1.0	0.0	1588625219.303669
1	5	100	0.1	2	300	47	47.0	0.0025873006661902838	0.16726278593502142	0.09308140007054402	2.043333333333333	0.12666666666666668	3.1466666666666665	tracksigfreq	all	21	-0.225	1.0			0.5	0.18333333333333326	0.0	1.0	0.0	1588625219.303669
1	5	100	0.1	2	300	47	5.0	0.0025873006661902838	0.16726278593502142	0.09308140007054402	2.043333333333333	0.12666666666666668	3.1466666666666665	tracksigfreq	prefit	3	-0.225	1.0			0.5	0.18333333333333326	0.0	1.0	0.0	1588625219.303669
1	5	100	0.1	2	300	47	47.0	0.0025873006661902838	0.16726278593502142	0.09308140007054402	2.043333333333333	0.12666666666666668	3.1466666666666665	palimpsest	all	21	-0.225	2.0			0.7979591836734694	0.67	0.5959183673469388	1.0	0.5959183673469388	1588625219.303669
1	5	100	0.1	2	300	47	6.0	0.0025873006661902838	0.16726278593502142	0.09308140007054402	2.043333333333333	0.12666666666666668	3.1466666666666665	palimpsest	prefit	5	-0.225	2.0			0.7979591836734694	0.67	0.5959183673469388	1.0	0.5959183673469388	1588625219.303669
1	5	500	0.1	2	300	47	6.0	0.0025873006661902838	0.16726278593502142	0.09308140007054402	2.1166666666666667	0.10666666666666667	3.2666666666666666	clonesig	prefit	4	-0.225	5.0	17.59715732303448	0.3623169675804831	0.8112410656270306	0.89	0.9382716049382716	0.6842105263157895	0.9382716049382716	1588619335.1126518
1	5	500	0.1	2	300	47	47.0	0.0025873006661902838	0.16726278593502142	0.09308140007054402	2.1166666666666667	0.10666666666666667	3.2666666666666666	clonesig	all	21	-0.225	5.0	30.700708099414438	0.6777219908712929	0.8153562919644791	0.8966666666666666	0.9465020576131687	0.6842105263157895	0.9465020576131687	1588619335.1126518
1	5	500	0.1	2	300	47	47.0	0.0025873006661902838	0.16726278593502142	0.09308140007054402	2.1166666666666667	0.10666666666666667	3.2666666666666666	tracksig	all	21	-0.225	1.0			0.5	0.19	0.0	1.0	0.0	1588619335.1126518
1	5	500	0.1	2	300	47	5.0	0.0025873006661902838	0.16726278593502142	0.09308140007054402	2.1166666666666667	0.10666666666666667	3.2666666666666666	tracksig	prefit	4	-0.225	1.0			0.5	0.19	0.0	1.0	0.0	1588619335.1126518
1	5	500	0.1	2	300	47	47.0	0.0025873006661902838	0.16726278593502142	0.09308140007054402	2.1166666666666667	0.10666666666666667	3.2666666666666666	tracksigfreq	all	21	-0.225	1.0			0.5	0.19	0.0	1.0	0.0	1588619335.1126518
1	5	500	0.1	2	300	47	5.0	0.0025873006661902838	0.16726278593502142	0.09308140007054402	2.1166666666666667	0.10666666666666667	3.2666666666666666	tracksigfreq	prefit	4	-0.225	1.0			0.5	0.19	0.0	1.0	0.0	1588619335.1126518
1	5	500	0.1	2	300	47	47.0	0.0025873006661902838	0.16726278593502142	0.09308140007054402	2.1166666666666667	0.10666666666666667	3.2666666666666666	palimpsest	all	21	-0.225	2.0			0.829109811565952	0.7666666666666667	0.7283950617283951	0.9298245614035088	0.7283950617283951	1588619335.1126518
1	5	500	0.1	2	300	47	6.0	0.0025873006661902838	0.16726278593502142	0.09308140007054402	2.1166666666666667	0.10666666666666667	3.2666666666666666	palimpsest	prefit	5	-0.225	2.0			0.829109811565952	0.7666666666666667	0.7283950617283951	0.9298245614035088	0.7283950617283951	1588619335.1126518
1	5	100	0.5	2	300	47	12.0	0.0025873006661902838	0.16726278593502142	0.09308140007054402	1.6366666666666667	0.51	2.65	clonesig	prefit	8	-0.225	5.0	36.761524764929156	0.01880397547929947	0.8177900642328645	0.86	0.8804780876494024	0.7551020408163265	0.8804780876494024	1588621675.6626568
1	5	100	0.5	2	300	47	47.0	0.0025873006661902838	0.16726278593502142	0.09308140007054402	1.6366666666666667	0.51	2.65	clonesig	all	21	-0.225	2.0	13.27873450457446	0.31563415028769354	0.7211155378486056	0.5333333333333333	0.4422310756972112	1.0	0.4422310756972112	1588621675.6626568
1	5	100	0.5	2	300	47	47.0	0.0025873006661902838	0.16726278593502142	0.09308140007054402	1.6366666666666667	0.51	2.65	tracksig	all	21	-0.225	1.0			0.5	0.16333333333333333	0.0	1.0	0.0	1588621675.6626568
1	5	100	0.5	2	300	47	4.0	0.0025873006661902838	0.16726278593502142	0.09308140007054402	1.6366666666666667	0.51	2.65	tracksig	prefit	3	-0.225	1.0			0.5	0.16333333333333333	0.0	1.0	0.0	1588621675.6626568
1	5	100	0.5	2	300	47	47.0	0.0025873006661902838	0.16726278593502142	0.09308140007054402	1.6366666666666667	0.51	2.65	tracksigfreq	all	21	-0.225	1.0			0.5	0.16333333333333333	0.0	1.0	0.0	1588621675.6626568
1	5	100	0.5	2	300	47	4.0	0.0025873006661902838	0.16726278593502142	0.09308140007054402	1.6366666666666667	0.51	2.65	tracksigfreq	prefit	3	-0.225	1.0			0.5	0.16333333333333333	0.0	1.0	0.0	1588621675.6626568
1	5	100	0.5	2	300	47	47.0	0.0025873006661902838	0.16726278593502142	0.09308140007054402	1.6366666666666667	0.51	2.65	palimpsest	all	21	-0.225	2.0			0.8120172371737538	0.7266666666666667	0.6852589641434262	0.9387755102040816	0.6852589641434262	1588621675.6626568
1	5	100	0.5	2	300	47	5.0	0.0025873006661902838	0.16726278593502142	0.09308140007054402	1.6366666666666667	0.51	2.65	palimpsest	prefit	4	-0.225	2.0			0.8120172371737538	0.7266666666666667	0.6852589641434262	0.9387755102040816	0.6852589641434262	1588621675.6626568
1	5	500	0.5	2	300	47	15.0	0.0025873006661902838	0.16726278593502142	0.09308140007054402	1.6033333333333333	0.5366666666666666	2.6733333333333333	clonesig	prefit	9	-0.225	5.0	34.047180768482576	0.05404453874817177	0.845141246556915	0.8833333333333333	0.9141630901287554	0.7761194029850746	0.9141630901287554	1588625123.4894502
1	5	500	0.5	2	300	47	47.0	0.0025873006661902838	0.16726278593502142	0.09308140007054402	1.6033333333333333	0.5366666666666666	2.6733333333333333	clonesig	all	21	-0.225	4.0	33.74954904869173	0.18079713791091387	0.8568957786176414	0.8933333333333333	0.9227467811158798	0.7910447761194029	0.9227467811158798	1588625123.4894502
1	5	500	0.5	2	300	47	47.0	0.0025873006661902838	0.16726278593502142	0.09308140007054402	1.6033333333333333	0.5366666666666666	2.6733333333333333	tracksig	all	21	-0.225	1.0			0.5	0.22333333333333333	0.0	1.0	0.0	1588625123.4894502
1	5	500	0.5	2	300	47	7.0	0.0025873006661902838	0.16726278593502142	0.09308140007054402	1.6033333333333333	0.5366666666666666	2.6733333333333333	tracksig	prefit	5	-0.225	1.0			0.5	0.22333333333333333	0.0	1.0	0.0	1588625123.4894502
1	5	500	0.5	2	300	47	47.0	0.0025873006661902838	0.16726278593502142	0.09308140007054402	1.6033333333333333	0.5366666666666666	2.6733333333333333	tracksigfreq	all	21	-0.225	1.0			0.5	0.22333333333333333	0.0	1.0	0.0	1588625123.4894502
1	5	500	0.5	2	300	47	7.0	0.0025873006661902838	0.16726278593502142	0.09308140007054402	1.6033333333333333	0.5366666666666666	2.6733333333333333	tracksigfreq	prefit	5	-0.225	1.0			0.5	0.22333333333333333	0.0	1.0	0.0	1588625123.4894502
1	5	500	0.5	2	300	47	47.0	0.0025873006661902838	0.16726278593502142	0.09308140007054402	1.6033333333333333	0.5366666666666666	2.6733333333333333	palimpsest	all	21	-0.225	2.0			0.8597783614118251	0.84	0.8240343347639485	0.8955223880597015	0.8240343347639485	1588625123.4894502
1	5	500	0.5	2	300	47	6.0	0.0025873006661902838	0.16726278593502142	0.09308140007054402	1.6033333333333333	0.5366666666666666	2.6733333333333333	palimpsest	prefit	4	-0.225	2.0			0.8597783614118251	0.84	0.8240343347639485	0.8955223880597015	0.8240343347639485	1588625123.4894502
1	5	100	0.9	2	300	47	10.0	0.0025873006661902838	0.16726278593502142	0.09308140007054402	1.05	0.95	2.0	clonesig	prefit	7	-0.225	3.0	21.113429922854266	0.018668046230290457	0.8553808620222283	0.78	0.726890756302521	0.9838709677419356	0.726890756302521	1588624691.6363156
1	5	100	0.9	2	300	47	47.0	0.0025873006661902838	0.16726278593502142	0.09308140007054402	1.05	0.95	2.0	clonesig	all	21	-0.225	3.0	25.63279588313435	0.1545523634245034	0.867985904039035	0.8	0.7521008403361344	0.9838709677419356	0.7521008403361344	1588624691.6363156
1	5	100	0.9	2	300	47	47.0	0.0025873006661902838	0.16726278593502142	0.09308140007054402	1.05	0.95	2.0	tracksig	all	21	-0.225	1.0			0.5	0.20666666666666667	0.0	1.0	0.0	1588624691.6363156
1	5	100	0.9	2	300	47	5.0	0.0025873006661902838	0.16726278593502142	0.09308140007054402	1.05	0.95	2.0	tracksig	prefit	3	-0.225	1.0			0.5	0.20666666666666667	0.0	1.0	0.0	1588624691.6363156
1	5	100	0.9	2	300	47	47.0	0.0025873006661902838	0.16726278593502142	0.09308140007054402	1.05	0.95	2.0	tracksigfreq	all	21	-0.225	1.0			0.5	0.20666666666666667	0.0	1.0	0.0	1588624691.6363156
1	5	100	0.9	2	300	47	5.0	0.0025873006661902838	0.16726278593502142	0.09308140007054402	1.05	0.95	2.0	tracksigfreq	prefit	3	-0.225	1.0			0.5	0.20666666666666667	0.0	1.0	0.0	1588624691.6363156
1	5	100	0.9	2	300	47	47.0	0.0025873006661902838	0.16726278593502142	0.09308140007054402	1.05	0.95	2.0	palimpsest	all	21	-0.225	2.0			0.9142043914339932	0.8733333333333333	0.8445378151260504	0.9838709677419356	0.8445378151260504	1588624691.6363156
1	5	100	0.9	2	300	47	5.0	0.0025873006661902838	0.16726278593502142	0.09308140007054402	1.05	0.95	2.0	palimpsest	prefit	4	-0.225	2.0			0.9142043914339932	0.8733333333333333	0.8445378151260504	0.9838709677419356	0.8445378151260504	1588624691.6363156
1	5	500	0.9	2	300	47	8.0	0.0025873006661902838	0.16726278593502142	0.09308140007054402	1.03	0.9666666666666668	2.0	clonesig	prefit	4	-0.225	3.0	13.741975580597682	0.035350039476672784	0.8615702479338843	0.7766666666666666	0.7231404958677686	1.0	0.7231404958677686	1588624765.0593443
1	5	500	0.9	2	300	47	47.0	0.0025873006661902838	0.16726278593502142	0.09308140007054402	1.03	0.9666666666666668	2.0	clonesig	all	21	-0.225	3.0	20.646781208669378	0.3800583496982493	0.8595041322314051	0.7733333333333333	0.71900826446281	1.0	0.71900826446281	1588624765.0593443
1	5	500	0.9	2	300	47	47.0	0.0025873006661902838	0.16726278593502142	0.09308140007054402	1.03	0.9666666666666668	2.0	tracksig	all	21	-0.225	1.0			0.5	0.19333333333333333	0.0	1.0	0.0	1588624765.0593443
1	5	500	0.9	2	300	47	5.0	0.0025873006661902838	0.16726278593502142	0.09308140007054402	1.03	0.9666666666666668	2.0	tracksig	prefit	3	-0.225	1.0			0.5	0.19333333333333333	0.0	1.0	0.0	1588624765.0593443
1	5	500	0.9	2	300	47	47.0	0.0025873006661902838	0.16726278593502142	0.09308140007054402	1.03	0.9666666666666668	2.0	tracksigfreq	all	21	-0.225	1.0			0.5	0.19333333333333333	0.0	1.0	0.0	1588624765.0593443
1	5	500	0.9	2	300	47	5.0	0.0025873006661902838	0.16726278593502142	0.09308140007054402	1.03	0.9666666666666668	2.0	tracksigfreq	prefit	3	-0.225	1.0			0.5	0.19333333333333333	0.0	1.0	0.0	1588624765.0593443
1	5	500	0.9	2	300	47	47.0	0.0025873006661902838	0.16726278593502142	0.09308140007054402	1.03	0.9666666666666668	2.0	palimpsest	all	21	-0.225	2.0			0.883157594756341	0.9066666666666666	0.9214876033057852	0.8448275862068966	0.9214876033057852	1588624765.0593443
1	5	500	0.9	2	300	47	6.0	0.0025873006661902838	0.16726278593502142	0.09308140007054402	1.03	0.9666666666666668	2.0	palimpsest	prefit	4	-0.225	2.0			0.883157594756341	0.9066666666666666	0.9214876033057852	0.8448275862068966	0.9214876033057852	1588624765.0593443
1	5	100	0.1	2	1000	47	13.0	0.0025873006661902838	0.16726278593502142	0.09308140007054402	2.138	0.11199999999999999	3.302	clonesig	prefit	8	-0.225	4.0	57.2176076483338	2.6160721875773997e-06	0.7282210543080108	0.8690000000000001	0.9590062111801242	0.4974358974358975	0.9590062111801242	1588626505.1861796
1	5	100	0.1	2	1000	47	47.0	0.0025873006661902838	0.16726278593502142	0.09308140007054402	2.138	0.11199999999999999	3.302	clonesig	all	21	-0.225	4.0	60.75302641487724	0.0003852422160921015	0.7313266443701226	0.8740000000000001	0.9652173913043478	0.4974358974358975	0.9652173913043478	1588626505.1861796
1	5	100	0.1	2	1000	47	47.0	0.0025873006661902838	0.16726278593502142	0.09308140007054402	2.138	0.11199999999999999	3.302	tracksig	all	21	-0.225	1.0			0.5	0.195	0.0	1.0	0.0	1588626505.1861796
1	5	100	0.1	2	1000	47	6.0	0.0025873006661902838	0.16726278593502142	0.09308140007054402	2.138	0.11199999999999999	3.302	tracksig	prefit	4	-0.225	2.0			0.7484472049689441	0.595	0.4968944099378882	1.0	0.4968944099378882	1588626505.1861796
1	5	100	0.1	2	1000	47	47.0	0.0025873006661902838	0.16726278593502142	0.09308140007054402	2.138	0.11199999999999999	3.302	tracksigfreq	all	21	-0.225	1.0			0.5	0.195	0.0	1.0	0.0	1588626505.1861796
1	5	100	0.1	2	1000	47	6.0	0.0025873006661902838	0.16726278593502142	0.09308140007054402	2.138	0.11199999999999999	3.302	tracksigfreq	prefit	4	-0.225	2.0			0.7946329033285555	0.685	0.6149068322981367	0.9743589743589745	0.6149068322981367	1588626505.1861796
1	5	100	0.1	2	1000	47	47.0	0.0025873006661902838	0.16726278593502142	0.09308140007054402	2.138	0.11199999999999999	3.302	palimpsest	all	21	-0.225	2.0			0.7816690555820991	0.6609999999999999	0.5838509316770186	0.9794871794871794	0.5838509316770186	1588626505.1861796
1	5	100	0.1	2	1000	47	6.0	0.0025873006661902838	0.16726278593502142	0.09308140007054402	2.138	0.11199999999999999	3.302	palimpsest	prefit	5	-0.225	2.0			0.7816690555820991	0.6609999999999999	0.5838509316770186	0.9794871794871794	0.5838509316770186	1588626505.1861796
1	5	500	0.1	2	1000	47	13.0	0.0025873006661902838	0.16726278593502142	0.09308140007054402	2.126	0.11699999999999999	3.253	clonesig	prefit	8	-0.225	5.0	59.025760924600036	2.840073108887039e-05	0.7156193002818769	0.877	0.9717791411042944	0.4594594594594595	0.9717791411042944	1588626787.3657658
1	5	500	0.1	2	1000	47	47.0	0.0025873006661902838	0.16726278593502142	0.09308140007054402	2.126	0.11699999999999999	3.253	clonesig	all	21	-0.225	5.0	62.660448902850476	0.004131448902587107	0.7189354999170952	0.879	0.9730061349693252	0.4648648648648649	0.9730061349693252	1588626787.3657658
1	5	500	0.1	2	1000	47	47.0	0.0025873006661902838	0.16726278593502142	0.09308140007054402	2.126	0.11699999999999999	3.253	tracksig	all	21	-0.225	1.0			0.5	0.185	0.0	1.0	0.0	1588626787.3657658
1	5	500	0.1	2	1000	47	5.0	0.0025873006661902838	0.16726278593502142	0.09308140007054402	2.126	0.11699999999999999	3.253	tracksig	prefit	3	-0.225	1.0			0.5	0.185	0.0	1.0	0.0	1588626787.3657658
1	5	500	0.1	2	1000	47	47.0	0.0025873006661902838	0.16726278593502142	0.09308140007054402	2.126	0.11699999999999999	3.253	tracksigfreq	all	21	-0.225	1.0			0.5	0.185	0.0	1.0	0.0	1588626787.3657658
1	5	500	0.1	2	1000	47	5.0	0.0025873006661902838	0.16726278593502142	0.09308140007054402	2.126	0.11699999999999999	3.253	tracksigfreq	prefit	4	-0.225	2.0			0.7735864699054884	0.665	0.6012269938650306	0.945945945945946	0.6012269938650306	1588626787.3657658
1	5	500	0.1	2	1000	47	47.0	0.0025873006661902838	0.16726278593502142	0.09308140007054402	2.126	0.11699999999999999	3.253	palimpsest	all	21	-0.225	2.0			0.7952578345216381	0.748	0.7202453987730061	0.8702702702702703	0.7202453987730061	1588626787.3657658
1	5	500	0.1	2	1000	47	5.0	0.0025873006661902838	0.16726278593502142	0.09308140007054402	2.126	0.11699999999999999	3.253	palimpsest	prefit	4	-0.225	2.0			0.7952578345216381	0.748	0.7202453987730061	0.8702702702702703	0.7202453987730061	1588626787.3657658
1	5	100	0.5	2	1000	47	10.0	0.0025873006661902838	0.16726278593502142	0.09308140007054402	1.595	0.51	2.662	clonesig	prefit	6	-0.225	5.0	46.018730475290795	0.0005921543803056446	0.8171895874899212	0.865	0.9016602809706258	0.7327188940092166	0.9016602809706258	1588626195.2964153
1	5	100	0.5	2	1000	47	47.0	0.0025873006661902838	0.16726278593502142	0.09308140007054402	1.595	0.51	2.662	clonesig	all	21	-0.225	3.0	22.620988955521174	0.3392127554436809	0.8049920252367416	0.752	0.7113665389527458	0.8986175115207373	0.7113665389527458	1588626195.2964153
1	5	100	0.5	2	1000	47	47.0	0.0025873006661902838	0.16726278593502142	0.09308140007054402	1.595	0.51	2.662	tracksig	all	21	-0.225	1.0			0.5	0.217	0.0	1.0	0.0	1588626195.2964153
1	5	100	0.5	2	1000	47	5.0	0.0025873006661902838	0.16726278593502142	0.09308140007054402	1.595	0.51	2.662	tracksig	prefit	3	-0.225	1.0			0.5	0.217	0.0	1.0	0.0	1588626195.2964153
1	5	100	0.5	2	1000	47	47.0	0.0025873006661902838	0.16726278593502142	0.09308140007054402	1.595	0.51	2.662	tracksigfreq	all	21	-0.225	1.0			0.5	0.217	0.0	1.0	0.0	1588626195.2964153
1	5	100	0.5	2	1000	47	5.0	0.0025873006661902838	0.16726278593502142	0.09308140007054402	1.595	0.51	2.662	tracksigfreq	prefit	3	-0.225	2.0			0.8016284996262748	0.705	0.6309067688378033	0.9723502304147466	0.6309067688378033	1588626195.2964153
1	5	100	0.5	2	1000	47	47.0	0.0025873006661902838	0.16726278593502142	0.09308140007054402	1.595	0.51	2.662	palimpsest	all	21	-0.225	2.0			0.8157888541648275	0.735	0.6730523627075351	0.9585253456221198	0.6730523627075351	1588626195.2964153
1	5	100	0.5	2	1000	47	7.0	0.0025873006661902838	0.16726278593502142	0.09308140007054402	1.595	0.51	2.662	palimpsest	prefit	6	-0.225	2.0			0.8157888541648275	0.735	0.6730523627075351	0.9585253456221198	0.6730523627075351	1588626195.2964153
1	5	500	0.5	2	1000	47	8.0	0.0025873006661902838	0.16726278593502142	0.09308140007054402	1.594	0.523	2.6319999999999997	clonesig	prefit	5	-0.225	5.0	56.64589948322464	7.694952594075606e-06	0.757610360299847	0.89	0.9657701711491442	0.5494505494505495	0.9657701711491442	1588627381.9957378
1	5	500	0.5	2	1000	47	47.0	0.0025873006661902838	0.16726278593502142	0.09308140007054402	1.594	0.523	2.6319999999999997	clonesig	all	21	-0.225	5.0	64.98238653192675	0.002330964464763417	0.7737848948117898	0.892	0.9596577017114916	0.5879120879120879	0.9596577017114916	1588627381.9957378
1	5	500	0.5	2	1000	47	47.0	0.0025873006661902838	0.16726278593502142	0.09308140007054402	1.594	0.523	2.6319999999999997	tracksig	all	21	-0.225	1.0			0.5	0.182	0.0	1.0	0.0	1588627381.9957378
1	5	500	0.5	2	1000	47	4.0	0.0025873006661902838	0.16726278593502142	0.09308140007054402	1.594	0.523	2.6319999999999997	tracksig	prefit	2	-0.225	2.0			0.6833740831295844	0.48200000000000004	0.3667481662591687	1.0	0.3667481662591687	1588627381.9957378
1	5	500	0.5	2	1000	47	47.0	0.0025873006661902838	0.16726278593502142	0.09308140007054402	1.594	0.523	2.6319999999999997	tracksigfreq	all	21	-0.225	1.0			0.5	0.182	0.0	1.0	0.0	1588627381.9957378
1	5	500	0.5	2	1000	47	4.0	0.0025873006661902838	0.16726278593502142	0.09308140007054402	1.594	0.523	2.6319999999999997	tracksigfreq	prefit	2	-0.225	2.0			0.8056234718826406	0.682	0.6112469437652812	1.0	0.6112469437652812	1588627381.9957378
1	5	500	0.5	2	1000	47	47.0	0.0025873006661902838	0.16726278593502142	0.09308140007054402	1.594	0.523	2.6319999999999997	palimpsest	all	21	-0.225	2.0			0.8378046159219753	0.8290000000000001	0.8239608801955991	0.8516483516483516	0.8239608801955991	1588627381.9957378
1	5	500	0.5	2	1000	47	4.0	0.0025873006661902838	0.16726278593502142	0.09308140007054402	1.594	0.523	2.6319999999999997	palimpsest	prefit	3	-0.225	2.0			0.8378046159219753	0.8290000000000001	0.8239608801955991	0.8516483516483516	0.8239608801955991	1588627381.9957378
1	5	100	0.9	2	1000	47	10.0	0.0025873006661902838	0.16726278593502142	0.09308140007054402	1.053	0.95	2.0140000000000002	clonesig	prefit	7	-0.225	4.0	31.40920641348202	0.00990846545753931	0.844059405940594	0.902	0.938118811881188	0.75	0.938118811881188	1588625376.9079204
1	5	100	0.9	2	1000	47	47.0	0.0025873006661902838	0.16726278593502142	0.09308140007054402	1.053	0.95	2.0140000000000002	clonesig	all	21	-0.225	3.0	25.92490939993877	0.19068305145412448	0.8285891089108911	0.723	0.6571782178217822	1.0	0.6571782178217822	1588625376.9079204
1	5	100	0.9	2	1000	47	47.0	0.0025873006661902838	0.16726278593502142	0.09308140007054402	1.053	0.95	2.0140000000000002	tracksig	all	21	-0.225	1.0			0.5	0.192	0.0	1.0	0.0	1588625376.9079204
1	5	100	0.9	2	1000	47	4.0	0.0025873006661902838	0.16726278593502142	0.09308140007054402	1.053	0.95	2.0140000000000002	tracksig	prefit	3	-0.225	2.0			0.7475247524752475	0.5920000000000001	0.4950495049504951	1.0	0.4950495049504951	1588625376.9079204
1	5	100	0.9	2	1000	47	47.0	0.0025873006661902838	0.16726278593502142	0.09308140007054402	1.053	0.95	2.0140000000000002	tracksigfreq	all	21	-0.225	1.0			0.5	0.192	0.0	1.0	0.0	1588625376.9079204
1	5	100	0.9	2	1000	47	4.0	0.0025873006661902838	0.16726278593502142	0.09308140007054402	1.053	0.95	2.0140000000000002	tracksigfreq	prefit	3	-0.225	2.0			0.8061829620462047	0.69	0.6175742574257426	0.9947916666666666	0.6175742574257426	1588625376.9079204
1	5	100	0.9	2	1000	47	47.0	0.0025873006661902838	0.16726278593502142	0.09308140007054402	1.053	0.95	2.0140000000000002	palimpsest	all	21	-0.225	2.0			0.8790480610561057	0.8270000000000001	0.7945544554455446	0.9635416666666666	0.7945544554455446	1588625376.9079204
1	5	100	0.9	2	1000	47	6.0	0.0025873006661902838	0.16726278593502142	0.09308140007054402	1.053	0.95	2.0140000000000002	palimpsest	prefit	4	-0.225	2.0			0.8790480610561057	0.8270000000000001	0.7945544554455446	0.9635416666666666	0.7945544554455446	1588625376.9079204
1	5	500	0.9	2	1000	47	10.0	0.0025873006661902838	0.16726278593502142	0.09308140007054402	1.054	0.946	2.011	clonesig	prefit	6	-0.225	5.0	64.37854574540688	9.814055271997686e-07	0.8613947177516859	0.927	0.9645476772616136	0.7582417582417582	0.9645476772616136	1588625629.8628995
1	5	500	0.9	2	1000	47	47.0	0.0025873006661902838	0.16726278593502142	0.09308140007054402	1.054	0.946	2.011	clonesig	all	21	-0.225	5.0	74.79386750106642	0.00017072967226520683	0.863832988527365	0.924	0.9584352078239609	0.7692307692307693	0.9584352078239609	1588625629.8628995
1	5	500	0.9	2	1000	47	47.0	0.0025873006661902838	0.16726278593502142	0.09308140007054402	1.054	0.946	2.011	tracksig	all	21	-0.225	1.0			0.5	0.182	0.0	1.0	0.0	1588625629.8628995
1	5	500	0.9	2	1000	47	5.0	0.0025873006661902838	0.16726278593502142	0.09308140007054402	1.054	0.946	2.011	tracksig	prefit	3	-0.225	2.0			0.6833740831295844	0.48200000000000004	0.3667481662591687	1.0	0.3667481662591687	1588625629.8628995
1	5	500	0.9	2	1000	47	47.0	0.0025873006661902838	0.16726278593502142	0.09308140007054402	1.054	0.946	2.011	tracksigfreq	all	21	-0.225	1.0			0.5	0.182	0.0	1.0	0.0	1588625629.8628995
1	5	500	0.9	2	1000	47	47.0	0.0025873006661902838	0.16726278593502142	0.09308140007054402	1.054	0.946	2.011	palimpsest	all	21	-0.225	2.0			0.8741838845750827	0.899	0.91320293398533	0.8351648351648352	0.91320293398533	1588625629.8628995
1	5	500	0.9	2	1000	47	7.0	0.0025873006661902838	0.16726278593502142	0.09308140007054402	1.054	0.946	2.011	palimpsest	prefit	5	-0.225	2.0			0.8741838845750827	0.899	0.91320293398533	0.8351648351648352	0.91320293398533	1588625629.8628995
1	6	100	0.1	2	100	47	9.0	0.0002913433108744368	0.06469124284666228	0.026002834600646174	2.1	0.12	3.19	clonesig	prefit	8	-0.18000000000000002	4.0	19.448856346703227	0.24057507447497464	0.7462638076673165	0.85	0.9135802469135802	0.5789473684210527	0.9135802469135802	1588624750.104267
1	6	100	0.1	2	100	47	47.0	0.0002913433108744368	0.06469124284666228	0.026002834600646174	2.1	0.12	3.19	clonesig	all	21	-0.18000000000000002	1.0	0.003740795283420084	0.9999844626146228	0.5	0.19	0.0	1.0	0.0	1588624750.104267
1	6	100	0.1	2	100	47	47.0	0.0002913433108744368	0.06469124284666228	0.026002834600646174	2.1	0.12	3.19	tracksig	all	21	-0.18000000000000002	1.0			0.5	0.19	0.0	1.0	0.0	1588624750.104267
1	6	100	0.1	2	100	47	4.0	0.0002913433108744368	0.06469124284666228	0.026002834600646174	2.1	0.12	3.19	tracksig	prefit	3	-0.18000000000000002	1.0			0.5	0.19	0.0	1.0	0.0	1588624750.104267
1	6	100	0.1	2	100	47	47.0	0.0002913433108744368	0.06469124284666228	0.026002834600646174	2.1	0.12	3.19	tracksigfreq	all	21	-0.18000000000000002	1.0			0.5	0.19	0.0	1.0	0.0	1588624750.104267
1	6	100	0.1	2	100	47	4.0	0.0002913433108744368	0.06469124284666228	0.026002834600646174	2.1	0.12	3.19	tracksigfreq	prefit	3	-0.18000000000000002	1.0			0.5	0.19	0.0	1.0	0.0	1588624750.104267
1	6	100	0.1	2	100	47	47.0	0.0002913433108744368	0.06469124284666228	0.026002834600646174	2.1	0.12	3.19	palimpsest	all	21	-0.18000000000000002	2.0			0.8024691358024691	0.68	0.6049382716049383	1.0	0.6049382716049383	1588624750.104267
1	6	100	0.1	2	100	47	4.0	0.0002913433108744368	0.06469124284666228	0.026002834600646174	2.1	0.12	3.19	palimpsest	prefit	3	-0.18000000000000002	2.0			0.8024691358024691	0.68	0.6049382716049383	1.0	0.6049382716049383	1588624750.104267
1	6	500	0.1	2	100	47	5.0	0.0002913433108745478	0.0646912428466625	0.026002834600646174	2.07	0.14	3.15	clonesig	prefit	4	-0.18000000000000002	5.0	8.803480201669572	0.9218411653766664	0.5714285714285714	0.88	1.0	0.14285714285714285	1.0	1588624738.5794094
1	6	500	0.1	2	100	47	47.0	0.0002913433108745478	0.0646912428466625	0.026002834600646174	2.07	0.14	3.15	clonesig	all	21	-0.18000000000000002	1.0	0.002800007424866635	0.9999904853435152	0.5	0.14	0.0	1.0	0.0	1588624738.5794094
1	6	500	0.1	2	100	47	47.0	0.0002913433108745478	0.0646912428466625	0.026002834600646174	2.07	0.14	3.15	tracksig	all	21	-0.18000000000000002	1.0			0.5	0.14	0.0	1.0	0.0	1588624738.5794094
1	6	500	0.1	2	100	47	2.0	0.0002913433108745478	0.0646912428466625	0.026002834600646174	2.07	0.14	3.15	tracksig	prefit	2	-0.18000000000000002	1.0			0.5	0.14	0.0	1.0	0.0	1588624738.5794094
1	6	500	0.1	2	100	47	47.0	0.0002913433108745478	0.0646912428466625	0.026002834600646174	2.07	0.14	3.15	tracksigfreq	all	21	-0.18000000000000002	1.0			0.5	0.14	0.0	1.0	0.0	1588624738.5794094
1	6	500	0.1	2	100	47	2.0	0.0002913433108745478	0.0646912428466625	0.026002834600646174	2.07	0.14	3.15	tracksigfreq	prefit	2	-0.18000000000000002	1.0			0.5	0.14	0.0	1.0	0.0	1588624738.5794094
1	6	500	0.1	2	100	47	47.0	0.0002913433108745478	0.0646912428466625	0.026002834600646174	2.07	0.14	3.15	palimpsest	all	21	-0.18000000000000002	2.0			0.7707641196013291	0.76	0.7558139534883721	0.7857142857142857	0.7558139534883721	1588624738.5794094
1	6	500	0.1	2	100	47	3.0	0.0002913433108745478	0.0646912428466625	0.026002834600646174	2.07	0.14	3.15	palimpsest	prefit	3	-0.18000000000000002	2.0			0.7707641196013291	0.76	0.7558139534883721	0.7857142857142857	0.7558139534883721	1588624738.5794094
1	6	100	0.5	2	100	47	3.0	0.0002913433108744368	0.06469124284666228	0.026002834600646174	1.59	0.49	2.68	clonesig	prefit	3	-0.18000000000000002	1.0	2.7258465706836432e-08		0.5	0.2	0.0	1.0	0.0	1588625073.8723454
1	6	100	0.5	2	100	47	47.0	0.0002913433108744368	0.06469124284666228	0.026002834600646174	1.59	0.49	2.68	clonesig	all	21	-0.18000000000000002	1.0	0.004501102908989196	0.999978748210029	0.5	0.2	0.0	1.0	0.0	1588625073.8723454
1	6	100	0.5	2	100	47	47.0	0.0002913433108744368	0.06469124284666228	0.026002834600646174	1.59	0.49	2.68	tracksig	all	21	-0.18000000000000002	1.0			0.5	0.2	0.0	1.0	0.0	1588625073.8723454
1	6	100	0.5	2	100	47	2.0	0.0002913433108744368	0.06469124284666228	0.026002834600646174	1.59	0.49	2.68	tracksig	prefit	2	-0.18000000000000002	1.0			0.5	0.2	0.0	1.0	0.0	1588625073.8723454
1	6	100	0.5	2	100	47	47.0	0.0002913433108744368	0.06469124284666228	0.026002834600646174	1.59	0.49	2.68	tracksigfreq	all	21	-0.18000000000000002	1.0			0.5	0.2	0.0	1.0	0.0	1588625073.8723454
1	6	100	0.5	2	100	47	2.0	0.0002913433108744368	0.06469124284666228	0.026002834600646174	1.59	0.49	2.68	tracksigfreq	prefit	2	-0.18000000000000002	1.0			0.5	0.2	0.0	1.0	0.0	1588625073.8723454
1	6	100	0.5	2	100	47	47.0	0.0002913433108744368	0.06469124284666228	0.026002834600646174	1.59	0.49	2.68	palimpsest	all	21	-0.18000000000000002	2.0			0.825	0.72	0.65	1.0	0.65	1588625073.8723454
1	6	100	0.5	2	100	47	3.0	0.0002913433108744368	0.06469124284666228	0.026002834600646174	1.59	0.49	2.68	palimpsest	prefit	3	-0.18000000000000002	2.0			0.825	0.72	0.65	1.0	0.65	1588625073.8723454
1	6	500	0.5	2	100	47	6.0	0.0002913433108744368	0.06469124284666228	0.026002834600646174	1.6	0.46	2.65	clonesig	prefit	5	-0.18000000000000002	5.0	13.05407128542356	0.7472331000337039	0.8834688346883468	0.88	0.8780487804878049	0.8888888888888888	0.8780487804878049	1588624032.5751681
1	6	500	0.5	2	100	47	47.0	0.0002913433108744368	0.06469124284666228	0.026002834600646174	1.6	0.46	2.65	clonesig	all	21	-0.18000000000000002	2.0	8.015743295266248	0.7287131391992197	0.7317073170731707	0.56	0.4634146341463415	1.0	0.4634146341463415	1588624032.5751681
1	6	500	0.5	2	100	47	47.0	0.0002913433108744368	0.06469124284666228	0.026002834600646174	1.6	0.46	2.65	tracksig	all	21	-0.18000000000000002	1.0			0.5	0.18	0.0	1.0	0.0	1588624032.5751681
1	6	500	0.5	2	100	47	3.0	0.0002913433108744368	0.06469124284666228	0.026002834600646174	1.6	0.46	2.65	tracksig	prefit	2	-0.18000000000000002	1.0			0.5	0.18	0.0	1.0	0.0	1588624032.5751681
1	6	500	0.5	2	100	47	47.0	0.0002913433108744368	0.06469124284666228	0.026002834600646174	1.6	0.46	2.65	tracksigfreq	all	21	-0.18000000000000002	1.0			0.5	0.18	0.0	1.0	0.0	1588624032.5751681
1	6	500	0.5	2	100	47	3.0	0.0002913433108744368	0.06469124284666228	0.026002834600646174	1.6	0.46	2.65	tracksigfreq	prefit	2	-0.18000000000000002	1.0			0.5	0.18	0.0	1.0	0.0	1588624032.5751681
1	6	500	0.5	2	100	47	47.0	0.0002913433108744368	0.06469124284666228	0.026002834600646174	1.6	0.46	2.65	palimpsest	all	21	-0.18000000000000002	2.0			0.8807588075880758	0.84	0.8170731707317073	0.9444444444444444	0.8170731707317073	1588624032.5751681
1	6	500	0.5	2	100	47	2.0	0.0002913433108744368	0.06469124284666228	0.026002834600646174	1.6	0.46	2.65	palimpsest	prefit	2	-0.18000000000000002	2.0			0.8807588075880758	0.84	0.8170731707317073	0.9444444444444444	0.8170731707317073	1588624032.5751681
1	6	100	0.9	2	100	47	6.0	0.0002913433108745478	0.0646912428466625	0.026002834600646174	1.05	0.95	2.0	clonesig	prefit	4	-0.18000000000000002	4.0	4.8038612041139	0.9396752899011248	0.8478038815117468	0.8	0.7865168539325843	0.9090909090909092	0.7865168539325843	1588625019.048971
1	6	100	0.9	2	100	47	47.0	0.0002913433108745478	0.0646912428466625	0.026002834600646174	1.05	0.95	2.0	clonesig	all	21	-0.18000000000000002	2.0	4.9870936292741135	0.9385819954668982	0.7134831460674157	0.49	0.42696629213483145	1.0	0.42696629213483145	1588625019.048971
1	6	100	0.9	2	100	47	47.0	0.0002913433108745478	0.0646912428466625	0.026002834600646174	1.05	0.95	2.0	tracksig	all	21	-0.18000000000000002	1.0			0.5	0.11	0.0	1.0	0.0	1588625019.048971
1	6	100	0.9	2	100	47	2.0	0.0002913433108745478	0.0646912428466625	0.026002834600646174	1.05	0.95	2.0	tracksig	prefit	2	-0.18000000000000002	1.0			0.5	0.11	0.0	1.0	0.0	1588625019.048971
1	6	100	0.9	2	100	47	47.0	0.0002913433108745478	0.0646912428466625	0.026002834600646174	1.05	0.95	2.0	tracksigfreq	all	21	-0.18000000000000002	1.0			0.5	0.11	0.0	1.0	0.0	1588625019.048971
1	6	100	0.9	2	100	47	2.0	0.0002913433108745478	0.0646912428466625	0.026002834600646174	1.05	0.95	2.0	tracksigfreq	prefit	2	-0.18000000000000002	1.0			0.5	0.11	0.0	1.0	0.0	1588625019.048971
1	6	100	0.9	2	100	47	47.0	0.0002913433108745478	0.0646912428466625	0.026002834600646174	1.05	0.95	2.0	palimpsest	all	21	-0.18000000000000002	2.0			0.8023493360572012	0.79	0.7865168539325843	0.8181818181818182	0.7865168539325843	1588625019.048971
1	6	100	0.9	2	100	47	2.0	0.0002913433108745478	0.0646912428466625	0.026002834600646174	1.05	0.95	2.0	palimpsest	prefit	2	-0.18000000000000002	2.0			0.8023493360572012	0.79	0.7865168539325843	0.8181818181818182	0.7865168539325843	1588625019.048971
1	6	500	0.9	2	100	47	3.0	0.0002913433108745478	0.0646912428466625	0.026002834600646174	1.05	0.95	2.01	clonesig	prefit	3	-0.18000000000000002	5.0	6.54829514115704	0.9657353604586976	0.9039836567926456	0.9	0.8988764044943821	0.9090909090909092	0.8988764044943821	1588624994.495462
1	6	500	0.9	2	100	47	47.0	0.0002913433108745478	0.0646912428466625	0.026002834600646174	1.05	0.95	2.01	clonesig	all	21	-0.18000000000000002	1.0	0.005093202549005582	0.9999738039950012	0.5	0.11	0.0	1.0	0.0	1588624994.495462
1	6	500	0.9	2	100	47	47.0	0.0002913433108745478	0.0646912428466625	0.026002834600646174	1.05	0.95	2.01	tracksig	all	21	-0.18000000000000002	1.0			0.5	0.11	0.0	1.0	0.0	1588624994.495462
1	6	500	0.9	2	100	47	2.0	0.0002913433108745478	0.0646912428466625	0.026002834600646174	1.05	0.95	2.01	tracksig	prefit	2	-0.18000000000000002	1.0			0.5	0.11	0.0	1.0	0.0	1588624994.495462
1	6	500	0.9	2	100	47	47.0	0.0002913433108745478	0.0646912428466625	0.026002834600646174	1.05	0.95	2.01	tracksigfreq	all	21	-0.18000000000000002	1.0			0.5	0.11	0.0	1.0	0.0	1588624994.495462
1	6	500	0.9	2	100	47	2.0	0.0002913433108745478	0.0646912428466625	0.026002834600646174	1.05	0.95	2.01	tracksigfreq	prefit	2	-0.18000000000000002	1.0			0.5	0.11	0.0	1.0	0.0	1588624994.495462
1	6	500	0.9	2	100	47	47.0	0.0002913433108745478	0.0646912428466625	0.026002834600646174	1.05	0.95	2.01	palimpsest	all	21	-0.18000000000000002	2.0			0.9096016343207356	0.91	0.9101123595505618	0.9090909090909092	0.9101123595505618	1588624994.495462
1	6	500	0.9	2	100	47	3.0	0.0002913433108745478	0.0646912428466625	0.026002834600646174	1.05	0.95	2.01	palimpsest	prefit	3	-0.18000000000000002	2.0			0.9096016343207356	0.91	0.9101123595505618	0.9090909090909092	0.9101123595505618	1588624994.495462
1	6	100	0.1	2	300	47	6.0	0.0002913433108744368	0.06469124284666228	0.026002834600646174	2.0766666666666667	0.08333333333333333	3.1766666666666667	clonesig	prefit	3	-0.18000000000000002	6.0	9.470572477853693	0.9770600314268456	0.6346396434278025	0.8366666666666667	0.9288537549407114	0.3404255319148936	0.9288537549407114	1588625653.6979952
1	6	100	0.1	2	300	47	47.0	0.0002913433108744368	0.06469124284666228	0.026002834600646174	2.0766666666666667	0.08333333333333333	3.1766666666666667	clonesig	all	21	-0.18000000000000002	2.0	8.717659935670326	0.6930313460956862	0.7351778656126482	0.5533333333333333	0.4703557312252965	1.0	0.4703557312252965	1588625653.6979952
1	6	100	0.1	2	300	47	47.0	0.0002913433108744368	0.06469124284666228	0.026002834600646174	2.0766666666666667	0.08333333333333333	3.1766666666666667	tracksig	all	21	-0.18000000000000002	1.0			0.5	0.15666666666666668	0.0	1.0	0.0	1588625653.6979952
1	6	100	0.1	2	300	47	2.0	0.0002913433108744368	0.06469124284666228	0.026002834600646174	2.0766666666666667	0.08333333333333333	3.1766666666666667	tracksig	prefit	2	-0.18000000000000002	1.0			0.5	0.15666666666666668	0.0	1.0	0.0	1588625653.6979952
1	6	100	0.1	2	300	47	47.0	0.0002913433108744368	0.06469124284666228	0.026002834600646174	2.0766666666666667	0.08333333333333333	3.1766666666666667	tracksigfreq	all	21	-0.18000000000000002	1.0			0.5	0.15666666666666668	0.0	1.0	0.0	1588625653.6979952
1	6	100	0.1	2	300	47	2.0	0.0002913433108744368	0.06469124284666228	0.026002834600646174	2.0766666666666667	0.08333333333333333	3.1766666666666667	tracksigfreq	prefit	2	-0.18000000000000002	1.0			0.5	0.15666666666666668	0.0	1.0	0.0	1588625653.6979952
1	6	100	0.1	2	300	47	47.0	0.0002913433108744368	0.06469124284666228	0.026002834600646174	2.0766666666666667	0.08333333333333333	3.1766666666666667	palimpsest	all	21	-0.18000000000000002	2.0			0.7680178286098729	0.6233333333333333	0.5573122529644269	0.9787234042553192	0.5573122529644269	1588625653.6979952
1	6	100	0.1	2	300	47	2.0	0.0002913433108744368	0.06469124284666228	0.026002834600646174	2.0766666666666667	0.08333333333333333	3.1766666666666667	palimpsest	prefit	2	-0.18000000000000002	2.0			0.7680178286098729	0.6233333333333333	0.5573122529644269	0.9787234042553192	0.5573122529644269	1588625653.6979952
1	6	500	0.1	2	300	47	3.0	0.0002913433108744368	0.06469124284666228	0.026002834600646174	2.1333333333333333	0.10333333333333332	3.333333333333333	clonesig	prefit	3	-0.18000000000000002	5.0	16.337813278358222	0.35911223237872464	0.7132691786391975	0.81	0.8781512605042017	0.5483870967741935	0.8781512605042017	1588625594.436351
1	6	500	0.1	2	300	47	47.0	0.0002913433108744368	0.06469124284666228	0.026002834600646174	2.1333333333333333	0.10333333333333332	3.333333333333333	clonesig	all	21	-0.18000000000000002	4.0	29.299449414937953	0.35728661272072204	0.7743290864732991	0.7933333333333333	0.8067226890756303	0.7419354838709677	0.8067226890756303	1588625594.436351
1	6	500	0.1	2	300	47	47.0	0.0002913433108744368	0.06469124284666228	0.026002834600646174	2.1333333333333333	0.10333333333333332	3.333333333333333	tracksig	all	21	-0.18000000000000002	1.0			0.5	0.20666666666666667	0.0	1.0	0.0	1588625594.436351
1	6	500	0.1	2	300	47	2.0	0.0002913433108744368	0.06469124284666228	0.026002834600646174	2.1333333333333333	0.10333333333333332	3.333333333333333	tracksig	prefit	2	-0.18000000000000002	1.0			0.5	0.20666666666666667	0.0	1.0	0.0	1588625594.436351
1	6	500	0.1	2	300	47	47.0	0.0002913433108744368	0.06469124284666228	0.026002834600646174	2.1333333333333333	0.10333333333333332	3.333333333333333	tracksigfreq	all	21	-0.18000000000000002	1.0			0.5	0.20666666666666667	0.0	1.0	0.0	1588625594.436351
1	6	500	0.1	2	300	47	2.0	0.0002913433108744368	0.06469124284666228	0.026002834600646174	2.1333333333333333	0.10333333333333332	3.333333333333333	tracksigfreq	prefit	2	-0.18000000000000002	1.0			0.5	0.20666666666666667	0.0	1.0	0.0	1588625594.436351
1	6	500	0.1	2	300	47	47.0	0.0002913433108744368	0.06469124284666228	0.026002834600646174	2.1333333333333333	0.10333333333333332	3.333333333333333	palimpsest	all	21	-0.18000000000000002	2.0			0.7779208457576579	0.7233333333333334	0.6848739495798319	0.8709677419354839	0.6848739495798319	1588625594.436351
1	6	500	0.1	2	300	47	3.0	0.0002913433108744368	0.06469124284666228	0.026002834600646174	2.1333333333333333	0.10333333333333332	3.333333333333333	palimpsest	prefit	3	-0.18000000000000002	2.0			0.7779208457576579	0.7233333333333334	0.6848739495798319	0.8709677419354839	0.6848739495798319	1588625594.436351
1	6	100	0.5	2	300	47	6.0	0.0002913433108744368	0.06469124284666228	0.026002834600646174	1.56	0.56	2.62	clonesig	prefit	3	-0.18000000000000002	3.0	7.252267084279082	0.194439485670956	0.7959999999999999	0.6733333333333333	0.612	0.98	0.612	1588625375.7038262
1	6	100	0.5	2	300	47	47.0	0.0002913433108744368	0.06469124284666228	0.026002834600646174	1.56	0.56	2.62	clonesig	all	21	-0.18000000000000002	2.0	11.050058198658917	0.4867111335770608	0.722	0.5366666666666666	0.444	1.0	0.444	1588625375.7038262
1	6	100	0.5	2	300	47	47.0	0.0002913433108744368	0.06469124284666228	0.026002834600646174	1.56	0.56	2.62	tracksig	all	21	-0.18000000000000002	1.0			0.5	0.16666666666666666	0.0	1.0	0.0	1588625375.7038262
1	6	100	0.5	2	300	47	3.0	0.0002913433108744368	0.06469124284666228	0.026002834600646174	1.56	0.56	2.62	tracksig	prefit	2	-0.18000000000000002	1.0			0.5	0.16666666666666666	0.0	1.0	0.0	1588625375.7038262
1	6	100	0.5	2	300	47	47.0	0.0002913433108744368	0.06469124284666228	0.026002834600646174	1.56	0.56	2.62	tracksigfreq	all	21	-0.18000000000000002	1.0			0.5	0.16666666666666666	0.0	1.0	0.0	1588625375.7038262
1	6	100	0.5	2	300	47	3.0	0.0002913433108744368	0.06469124284666228	0.026002834600646174	1.56	0.56	2.62	tracksigfreq	prefit	2	-0.18000000000000002	1.0			0.5	0.16666666666666666	0.0	1.0	0.0	1588625375.7038262
1	6	100	0.5	2	300	47	47.0	0.0002913433108744368	0.06469124284666228	0.026002834600646174	1.56	0.56	2.62	palimpsest	all	21	-0.18000000000000002	2.0			0.794	0.6966666666666667	0.648	0.94	0.648	1588625375.7038262
1	6	100	0.5	2	300	47	5.0	0.0002913433108744368	0.06469124284666228	0.026002834600646174	1.56	0.56	2.62	palimpsest	prefit	3	-0.18000000000000002	2.0			0.794	0.6966666666666667	0.648	0.94	0.648	1588625375.7038262
1	6	500	0.5	2	300	47	6.0	0.0002913433108744368	0.06469124284666228	0.026002834600646174	1.6466666666666667	0.4733333333333333	2.623333333333333	clonesig	prefit	3	-0.18000000000000002	5.0	19.483330671595468	0.1920576706467036	0.8273484147674712	0.9133333333333332	0.9525691699604744	0.7021276595744681	0.9525691699604744	1588625577.3351898
1	6	500	0.5	2	300	47	47.0	0.0002913433108744368	0.06469124284666228	0.026002834600646174	1.6466666666666667	0.4733333333333333	2.623333333333333	clonesig	all	21	-0.18000000000000002	5.0	25.870369432064766	0.8702747755160788	0.8332772685224119	0.9233333333333332	0.9644268774703556	0.7021276595744681	0.9644268774703556	1588625577.3351898
1	6	500	0.5	2	300	47	47.0	0.0002913433108744368	0.06469124284666228	0.026002834600646174	1.6466666666666667	0.4733333333333333	2.623333333333333	tracksig	all	21	-0.18000000000000002	1.0			0.5	0.15666666666666668	0.0	1.0	0.0	1588625577.3351898
1	6	500	0.5	2	300	47	2.0	0.0002913433108744368	0.06469124284666228	0.026002834600646174	1.6466666666666667	0.4733333333333333	2.623333333333333	tracksig	prefit	2	-0.18000000000000002	1.0			0.5	0.15666666666666668	0.0	1.0	0.0	1588625577.3351898
1	6	500	0.5	2	300	47	47.0	0.0002913433108744368	0.06469124284666228	0.026002834600646174	1.6466666666666667	0.4733333333333333	2.623333333333333	tracksigfreq	all	21	-0.18000000000000002	1.0			0.5	0.15666666666666668	0.0	1.0	0.0	1588625577.3351898
1	6	500	0.5	2	300	47	2.0	0.0002913433108744368	0.06469124284666228	0.026002834600646174	1.6466666666666667	0.4733333333333333	2.623333333333333	tracksigfreq	prefit	2	-0.18000000000000002	1.0			0.5	0.15666666666666668	0.0	1.0	0.0	1588625577.3351898
1	6	500	0.5	2	300	47	47.0	0.0002913433108744368	0.06469124284666228	0.026002834600646174	1.6466666666666667	0.4733333333333333	2.623333333333333	palimpsest	all	21	-0.18000000000000002	2.0			0.8751997308889076	0.8333333333333334	0.8142292490118577	0.9361702127659576	0.8142292490118577	1588625577.3351898
1	6	500	0.5	2	300	47	4.0	0.0002913433108744368	0.06469124284666228	0.026002834600646174	1.6466666666666667	0.4733333333333333	2.623333333333333	palimpsest	prefit	3	-0.18000000000000002	2.0			0.8751997308889076	0.8333333333333334	0.8142292490118577	0.9361702127659576	0.8142292490118577	1588625577.3351898
1	6	100	0.9	2	300	47	6.0	0.0002913433108744368	0.06469124284666228	0.026002834600646174	1.07	0.93	2.01	clonesig	prefit	3	-0.18000000000000002	5.0	25.349391967127303	0.04524267117409071	0.6682692307692308	0.8833333333333333	0.9615384615384616	0.375	0.9615384615384616	1588620458.1708145
1	6	100	0.9	2	300	47	47.0	0.0002913433108744368	0.06469124284666228	0.026002834600646174	1.07	0.93	2.01	clonesig	all	21	-0.18000000000000002	2.0	12.970966825249436	0.3367367516802206	0.7134615384615385	0.5033333333333333	0.4269230769230769	1.0	0.4269230769230769	1588620458.1708145
1	6	100	0.9	2	300	47	47.0	0.0002913433108744368	0.06469124284666228	0.026002834600646174	1.07	0.93	2.01	tracksig	all	21	-0.18000000000000002	1.0			0.5	0.13333333333333333	0.0	1.0	0.0	1588620458.1708145
1	6	100	0.9	2	300	47	2.0	0.0002913433108744368	0.06469124284666228	0.026002834600646174	1.07	0.93	2.01	tracksig	prefit	2	-0.18000000000000002	1.0			0.5	0.13333333333333333	0.0	1.0	0.0	1588620458.1708145
1	6	100	0.9	2	300	47	47.0	0.0002913433108744368	0.06469124284666228	0.026002834600646174	1.07	0.93	2.01	tracksigfreq	all	21	-0.18000000000000002	1.0			0.5	0.13333333333333333	0.0	1.0	0.0	1588620458.1708145
1	6	100	0.9	2	300	47	2.0	0.0002913433108744368	0.06469124284666228	0.026002834600646174	1.07	0.93	2.01	tracksigfreq	prefit	2	-0.18000000000000002	1.0			0.5	0.13333333333333333	0.0	1.0	0.0	1588620458.1708145
1	6	100	0.9	2	300	47	47.0	0.0002913433108744368	0.06469124284666228	0.026002834600646174	1.07	0.93	2.01	palimpsest	all	21	-0.18000000000000002	2.0			0.8451923076923077	0.7866666666666666	0.7653846153846153	0.925	0.7653846153846153	1588620458.1708145
1	6	100	0.9	2	300	47	3.0	0.0002913433108744368	0.06469124284666228	0.026002834600646174	1.07	0.93	2.01	palimpsest	prefit	2	-0.18000000000000002	2.0			0.8451923076923077	0.7866666666666666	0.7653846153846153	0.925	0.7653846153846153	1588620458.1708145
1	6	500	0.9	2	300	47	4.0	0.0002913433108744368	0.06469124284666228	0.026002834600646174	1.06	0.9566666666666668	2.036666666666666	clonesig	prefit	2	-0.18000000000000002	3.0	9.481421318047069	0.04006639517633077	0.9098039215686274	0.8466666666666667	0.8196078431372549	1.0	0.8196078431372549	1588625350.4492033
1	6	500	0.9	2	300	47	47.0	0.0002913433108744368	0.06469124284666228	0.026002834600646174	1.06	0.9566666666666668	2.036666666666666	clonesig	all	21	-0.18000000000000002	2.0	9.052504169868369	0.6633745177673938	0.7431372549019608	0.5633333333333334	0.4862745098039216	1.0	0.4862745098039216	1588625350.4492033
1	6	500	0.9	2	300	47	47.0	0.0002913433108744368	0.06469124284666228	0.026002834600646174	1.06	0.9566666666666668	2.036666666666666	tracksig	all	21	-0.18000000000000002	1.0			0.5	0.15	0.0	1.0	0.0	1588625350.4492033
1	6	500	0.9	2	300	47	3.0	0.0002913433108744368	0.06469124284666228	0.026002834600646174	1.06	0.9566666666666668	2.036666666666666	tracksig	prefit	2	-0.18000000000000002	1.0			0.5	0.15	0.0	1.0	0.0	1588625350.4492033
1	6	500	0.9	2	300	47	47.0	0.0002913433108744368	0.06469124284666228	0.026002834600646174	1.06	0.9566666666666668	2.036666666666666	tracksigfreq	all	21	-0.18000000000000002	1.0			0.5	0.15	0.0	1.0	0.0	1588625350.4492033
1	6	500	0.9	2	300	47	3.0	0.0002913433108744368	0.06469124284666228	0.026002834600646174	1.06	0.9566666666666668	2.036666666666666	tracksigfreq	prefit	2	-0.18000000000000002	1.0			0.5	0.15	0.0	1.0	0.0	1588625350.4492033
1	6	500	0.9	2	300	47	47.0	0.0002913433108744368	0.06469124284666228	0.026002834600646174	1.06	0.9566666666666668	2.036666666666666	palimpsest	all	21	-0.18000000000000002	2.0			0.9091503267973856	0.9233333333333332	0.9294117647058824	0.8888888888888888	0.9294117647058824	1588625350.4492033
1	6	500	0.9	2	300	47	4.0	0.0002913433108744368	0.06469124284666228	0.026002834600646174	1.06	0.9566666666666668	2.036666666666666	palimpsest	prefit	3	-0.18000000000000002	2.0			0.9091503267973856	0.9233333333333332	0.9294117647058824	0.8888888888888888	0.9294117647058824	1588625350.4492033
1	6	100	0.1	2	1000	47	4.0	0.0002913433108744368	0.06469124284666228	0.026002834600646174	2.07	0.13	3.2110000000000003	clonesig	prefit	2	-0.18000000000000002	4.0	14.64357247922999	0.118324167386888	0.7085731031543052	0.861	0.9497549019607844	0.4673913043478261	0.9497549019607844	1588627345.803038
1	6	100	0.1	2	1000	47	47.0	0.0002913433108744368	0.06469124284666228	0.026002834600646174	2.07	0.13	3.2110000000000003	clonesig	all	21	-0.18000000000000002	3.0	15.869520442511202	0.75477969500361	0.7590846121057118	0.782	0.7953431372549019	0.7228260869565217	0.7953431372549019	1588627345.803038
1	6	100	0.1	2	1000	47	47.0	0.0002913433108744368	0.06469124284666228	0.026002834600646174	2.07	0.13	3.2110000000000003	tracksig	all	21	-0.18000000000000002	1.0			0.5	0.184	0.0	1.0	0.0	1588627345.803038
1	6	100	0.1	2	1000	47	2.0	0.0002913433108744368	0.06469124284666228	0.026002834600646174	2.07	0.13	3.2110000000000003	tracksig	prefit	2	-0.18000000000000002	2.0			0.7997122762148338	0.68	0.6102941176470589	0.9891304347826086	0.6102941176470589	1588627345.803038
1	6	100	0.1	2	1000	47	47.0	0.0002913433108744368	0.06469124284666228	0.026002834600646174	2.07	0.13	3.2110000000000003	tracksigfreq	all	21	-0.18000000000000002	1.0			0.5	0.184	0.0	1.0	0.0	1588627345.803038
1	6	100	0.1	2	1000	47	2.0	0.0002913433108744368	0.06469124284666228	0.026002834600646174	2.07	0.13	3.2110000000000003	tracksigfreq	prefit	2	-0.18000000000000002	2.0			0.7597506393861894	0.6559999999999999	0.5955882352941176	0.9239130434782608	0.5955882352941176	1588627345.803038
1	6	100	0.1	2	1000	47	47.0	0.0002913433108744368	0.06469124284666228	0.026002834600646174	2.07	0.13	3.2110000000000003	palimpsest	all	21	-0.18000000000000002	2.0			0.7512787723785167	0.625	0.5514705882352942	0.9510869565217392	0.5514705882352942	1588627345.803038
1	6	100	0.1	2	1000	47	4.0	0.0002913433108744368	0.06469124284666228	0.026002834600646174	2.07	0.13	3.2110000000000003	palimpsest	prefit	3	-0.18000000000000002	2.0			0.7512787723785167	0.625	0.5514705882352942	0.9510869565217392	0.5514705882352942	1588627345.803038
1	6	500	0.1	2	1000	47	5.0	0.0002913433108744368	0.06469124284666228	0.026002834600646174	2.124	0.09699999999999999	3.245	clonesig	prefit	2	-0.18000000000000002	6.0	4.930923739626451	0.9996392208770061	0.7064159798534799	0.883	0.9723557692307692	0.4404761904761905	0.9723557692307692	1588629688.6261983
1	6	500	0.1	2	1000	47	47.0	0.0002913433108744368	0.06469124284666228	0.026002834600646174	2.124	0.09699999999999999	3.245	clonesig	all	21	-0.18000000000000002	4.0	11.289295764399867	0.998245043111576	0.7611893315018315	0.82	0.8497596153846154	0.6726190476190477	0.8497596153846154	1588629688.6261983
1	6	500	0.1	2	1000	47	47.0	0.0002913433108744368	0.06469124284666228	0.026002834600646174	2.124	0.09699999999999999	3.245	tracksig	all	21	-0.18000000000000002	1.0			0.5	0.168	0.0	1.0	0.0	1588629688.6261983
1	6	500	0.1	2	1000	47	2.0	0.0002913433108744368	0.06469124284666228	0.026002834600646174	2.124	0.09699999999999999	3.245	tracksig	prefit	2	-0.18000000000000002	2.0			0.7403846153846154	0.568	0.4807692307692308	1.0	0.4807692307692308	1588629688.6261983
1	6	500	0.1	2	1000	47	47.0	0.0002913433108744368	0.06469124284666228	0.026002834600646174	2.124	0.09699999999999999	3.245	tracksigfreq	all	21	-0.18000000000000002	1.0			0.5	0.168	0.0	1.0	0.0	1588629688.6261983
1	6	500	0.1	2	1000	47	47.0	0.0002913433108744368	0.06469124284666228	0.026002834600646174	2.124	0.09699999999999999	3.245	palimpsest	all	21	-0.18000000000000002	2.0			0.7986778846153846	0.748	0.7223557692307693	0.875	0.7223557692307693	1588629688.6261983
1	6	500	0.1	2	1000	47	3.0	0.0002913433108744368	0.06469124284666228	0.026002834600646174	2.124	0.09699999999999999	3.245	palimpsest	prefit	3	-0.18000000000000002	2.0			0.7986778846153846	0.748	0.7223557692307693	0.875	0.7223557692307693	1588629688.6261983
1	6	100	0.5	2	1000	47	3.0	0.0002913433108745478	0.0646912428466625	0.026002834600646174	1.605	0.523	2.641	clonesig	prefit	2	-0.18000000000000002	5.0	23.5260515281243	0.061242321380483924	0.7747353627853208	0.878	0.9252669039145908	0.6242038216560509	0.9252669039145908	1588627060.3124158
1	6	100	0.5	2	1000	47	47.0	0.0002913433108745478	0.0646912428466625	0.026002834600646174	1.605	0.523	2.641	clonesig	all	21	-0.18000000000000002	4.0	20.97916352178254	0.8399746962686656	0.8009346359302161	0.861	0.8884934756820878	0.7133757961783439	0.8884934756820878	1588627060.3124158
1	6	100	0.5	2	1000	47	47.0	0.0002913433108745478	0.0646912428466625	0.026002834600646174	1.605	0.523	2.641	tracksig	all	21	-0.18000000000000002	1.0			0.5	0.157	0.0	1.0	0.0	1588627060.3124158
1	6	100	0.5	2	1000	47	2.0	0.0002913433108745478	0.0646912428466625	0.026002834600646174	1.605	0.523	2.641	tracksig	prefit	2	-0.18000000000000002	1.0			0.5	0.157	0.0	1.0	0.0	1588627060.3124158
1	6	100	0.5	2	1000	47	47.0	0.0002913433108745478	0.0646912428466625	0.026002834600646174	1.605	0.523	2.641	tracksigfreq	all	21	-0.18000000000000002	1.0			0.5	0.157	0.0	1.0	0.0	1588627060.3124158
1	6	100	0.5	2	1000	47	2.0	0.0002913433108745478	0.0646912428466625	0.026002834600646174	1.605	0.523	2.641	tracksigfreq	prefit	2	-0.18000000000000002	2.0			0.7814485723568392	0.649	0.5883748517200474	0.9745222929936306	0.5883748517200474	1588627060.3124158
1	6	100	0.5	2	1000	47	47.0	0.0002913433108745478	0.0646912428466625	0.026002834600646174	1.605	0.523	2.641	palimpsest	all	21	-0.18000000000000002	2.0			0.8171906521295647	0.718	0.6725978647686833	0.961783439490446	0.6725978647686833	1588627060.3124158
1	6	100	0.5	2	1000	47	4.0	0.0002913433108745478	0.0646912428466625	0.026002834600646174	1.605	0.523	2.641	palimpsest	prefit	3	-0.18000000000000002	2.0			0.8171906521295647	0.718	0.6725978647686833	0.961783439490446	0.6725978647686833	1588627060.3124158
1	6	500	0.5	2	1000	47	4.0	0.0002913433108744368	0.06469124284666228	0.026002834600646174	1.561	0.552	2.63	clonesig	prefit	3	-0.18000000000000002	6.0	23.356282415381433	0.31002491658100984	0.8302790222195497	0.909	0.9453681710213776	0.7151898734177216	0.9453681710213776	1588628012.1543074
1	6	500	0.5	2	1000	47	47.0	0.0002913433108744368	0.06469124284666228	0.026002834600646174	1.561	0.552	2.63	clonesig	all	21	-0.18000000000000002	4.0	27.25438784115613	0.5254551883487234	0.8634655281277249	0.848	0.8408551068883611	0.8860759493670886	0.8408551068883611	1588628012.1543074
1	6	500	0.5	2	1000	47	47.0	0.0002913433108744368	0.06469124284666228	0.026002834600646174	1.561	0.552	2.63	tracksig	all	21	-0.18000000000000002	1.0			0.5	0.158	0.0	1.0	0.0	1588628012.1543074
1	6	500	0.5	2	1000	47	2.0	0.0002913433108744368	0.06469124284666228	0.026002834600646174	1.561	0.552	2.63	tracksig	prefit	2	-0.18000000000000002	1.0			0.5	0.158	0.0	1.0	0.0	1588628012.1543074
1	6	500	0.5	2	1000	47	47.0	0.0002913433108744368	0.06469124284666228	0.026002834600646174	1.561	0.552	2.63	tracksigfreq	all	21	-0.18000000000000002	1.0			0.5	0.158	0.0	1.0	0.0	1588628012.1543074
1	6	500	0.5	2	1000	47	2.0	0.0002913433108744368	0.06469124284666228	0.026002834600646174	1.561	0.552	2.63	tracksigfreq	prefit	2	-0.18000000000000002	2.0			0.793153732824198	0.6559999999999999	0.5926365795724465	0.9936708860759492	0.5926365795724465	1588628012.1543074
1	6	500	0.5	2	1000	47	47.0	0.0002913433108744368	0.06469124284666228	0.026002834600646174	1.561	0.552	2.63	palimpsest	all	21	-0.18000000000000002	2.0			0.8403063832346134	0.809	0.7945368171021377	0.8860759493670886	0.7945368171021377	1588628012.1543074
1	6	500	0.5	2	1000	47	2.0	0.0002913433108744368	0.06469124284666228	0.026002834600646174	1.561	0.552	2.63	palimpsest	prefit	2	-0.18000000000000002	2.0			0.8403063832346134	0.809	0.7945368171021377	0.8860759493670886	0.7945368171021377	1588628012.1543074
1	6	100	0.9	2	1000	47	4.0	0.0002913433108744368	0.06469124284666228	0.026002834600646174	1.0590000000000002	0.9470000000000001	2.022	clonesig	prefit	2	-0.18000000000000002	3.0	6.100872432674805	0.2288419587510687	0.8728066076730093	0.82	0.7935174069627852	0.9520958083832336	0.7935174069627852	1588625932.2410011
1	6	100	0.9	2	1000	47	47.0	0.0002913433108744368	0.06469124284666228	0.026002834600646174	1.0590000000000002	0.9470000000000001	2.022	clonesig	all	21	-0.18000000000000002	2.0	3.7221439551503854	0.9925592990625872	0.7178871548619448	0.53	0.4357743097238895	1.0	0.4357743097238895	1588625932.2410011
1	6	100	0.9	2	1000	47	47.0	0.0002913433108744368	0.06469124284666228	0.026002834600646174	1.0590000000000002	0.9470000000000001	2.022	tracksig	all	21	-0.18000000000000002	1.0			0.5	0.16699999999999998	0.0	1.0	0.0	1588625932.2410011
1	6	100	0.9	2	1000	47	2.0	0.0002913433108744368	0.06469124284666228	0.026002834600646174	1.0590000000000002	0.9470000000000001	2.022	tracksig	prefit	2	-0.18000000000000002	1.0			0.5	0.16699999999999998	0.0	1.0	0.0	1588625932.2410011
1	6	100	0.9	2	1000	47	47.0	0.0002913433108744368	0.06469124284666228	0.026002834600646174	1.0590000000000002	0.9470000000000001	2.022	tracksigfreq	all	21	-0.18000000000000002	1.0			0.5	0.16699999999999998	0.0	1.0	0.0	1588625932.2410011
1	6	100	0.9	2	1000	47	2.0	0.0002913433108744368	0.06469124284666228	0.026002834600646174	1.0590000000000002	0.9470000000000001	2.022	tracksigfreq	prefit	2	-0.18000000000000002	2.0			0.7965257959471215	0.665	0.5990396158463386	0.994011976047904	0.5990396158463386	1588625932.2410011
1	6	100	0.9	2	1000	47	47.0	0.0002913433108744368	0.06469124284666228	0.026002834600646174	1.0590000000000002	0.9470000000000001	2.022	palimpsest	all	21	-0.18000000000000002	2.0			0.8644032463284714	0.8059999999999999	0.7767106842737095	0.9520958083832336	0.7767106842737095	1588625932.2410011
1	6	100	0.9	2	1000	47	3.0	0.0002913433108744368	0.06469124284666228	0.026002834600646174	1.0590000000000002	0.9470000000000001	2.022	palimpsest	prefit	3	-0.18000000000000002	2.0			0.8644032463284714	0.8059999999999999	0.7767106842737095	0.9520958083832336	0.7767106842737095	1588625932.2410011
1	6	500	0.9	2	1000	47	5.0	0.0002913433108744368	0.06469124284666228	0.026002834600646174	1.048	0.955	2.011	clonesig	prefit	3	-0.18000000000000002	6.0	21.501543775451864	0.41173931479048265	0.795713670467167	0.909	0.9608540925266904	0.6305732484076433	0.9608540925266904	1588626496.413306
1	6	500	0.9	2	1000	47	47.0	0.0002913433108744368	0.06469124284666228	0.026002834600646174	1.048	0.955	2.011	clonesig	all	21	-0.18000000000000002	4.0	27.684990923989968	0.5022126397106131	0.8888939259998035	0.852	0.8351126927639383	0.9426751592356688	0.8351126927639383	1588626496.413306
1	6	500	0.9	2	1000	47	47.0	0.0002913433108744368	0.06469124284666228	0.026002834600646174	1.048	0.955	2.011	tracksig	all	21	-0.18000000000000002	1.0			0.5	0.157	0.0	1.0	0.0	1588626496.413306
1	6	500	0.9	2	1000	47	2.0	0.0002913433108744368	0.06469124284666228	0.026002834600646174	1.048	0.955	2.011	tracksig	prefit	2	-0.18000000000000002	1.0			0.5	0.157	0.0	1.0	0.0	1588626496.413306
1	6	500	0.9	2	1000	47	47.0	0.0002913433108744368	0.06469124284666228	0.026002834600646174	1.048	0.955	2.011	tracksigfreq	all	21	-0.18000000000000002	1.0			0.5	0.157	0.0	1.0	0.0	1588626496.413306
1	6	500	0.9	2	1000	47	2.0	0.0002913433108744368	0.06469124284666228	0.026002834600646174	1.048	0.955	2.011	tracksigfreq	prefit	2	-0.18000000000000002	2.0			0.7965599051008303	0.657	0.5931198102016607	1.0	0.5931198102016607	1588626496.413306
1	6	500	0.9	2	1000	47	47.0	0.0002913433108744368	0.06469124284666228	0.026002834600646174	1.048	0.955	2.011	palimpsest	all	21	-0.18000000000000002	2.0			0.8829891727300889	0.877	0.8742586002372479	0.89171974522293	0.8742586002372479	1588626496.413306
1	6	500	0.9	2	1000	47	3.0	0.0002913433108744368	0.06469124284666228	0.026002834600646174	1.048	0.955	2.011	palimpsest	prefit	3	-0.18000000000000002	2.0			0.8829891727300889	0.877	0.8742586002372479	0.89171974522293	0.8742586002372479	1588626496.413306
2	2	100	0.1	2	100	47	14.0	0.3658289062001453	0.3658289062001453	0.3658289062001453	2.11	0.11	3.24	clonesig	prefit	9	-0.9	2.0	27.37397900313272	0.000296753027709318	0.9903846153846154	0.99	0.9807692307692308	1.0	0.9807692307692308	1588625059.114887
2	2	100	0.1	2	100	47	47.0	0.3658289062001453	0.3658289062001453	0.3658289062001453	2.11	0.11	3.24	clonesig	all	21	-0.9	2.0	28.82090533166297	0.0027380015642977807	0.9903846153846154	0.99	0.9807692307692308	1.0	0.9807692307692308	1588625059.114887
2	2	100	0.1	2	100	47	47.0	0.3658289062001453	0.3658289062001453	0.3658289062001453	2.11	0.11	3.24	tracksig	all	21	-0.9	1.0			0.5	0.48	0.0	1.0	0.0	1588625059.114887
2	2	100	0.1	2	100	47	6.0	0.3658289062001453	0.3658289062001453	0.3658289062001453	2.11	0.11	3.24	tracksig	prefit	4	-0.9	1.0			0.5	0.48	0.0	1.0	0.0	1588625059.114887
2	2	100	0.1	2	100	47	47.0	0.3658289062001453	0.3658289062001453	0.3658289062001453	2.11	0.11	3.24	tracksigfreq	all	21	-0.9	1.0			0.5	0.48	0.0	1.0	0.0	1588625059.114887
2	2	100	0.1	2	100	47	6.0	0.3658289062001453	0.3658289062001453	0.3658289062001453	2.11	0.11	3.24	tracksigfreq	prefit	4	-0.9	1.0			0.5	0.48	0.0	1.0	0.0	1588625059.114887
2	2	100	0.1	2	100	47	47.0	0.3658289062001453	0.3658289062001453	0.3658289062001453	2.11	0.11	3.24	palimpsest	all	21	-0.9	2.0			0.9903846153846154	0.99	0.9807692307692308	1.0	0.9807692307692308	1588625059.114887
2	2	100	0.1	2	100	47	5.0	0.3658289062001453	0.3658289062001453	0.3658289062001453	2.11	0.11	3.24	palimpsest	prefit	3	-0.9	2.0			0.9903846153846154	0.99	0.9807692307692308	1.0	0.9807692307692308	1588625059.114887
2	2	500	0.1	2	100	47	11.0	0.3658289062001454	0.3658289062001454	0.3658289062001454	2.03	0.09	3.3	clonesig	prefit	9	-0.9	2.0	37.44487130087691	4.045591746913994e-06	1.0	1.0	1.0	1.0	1.0	1588612034.4455614
2	2	500	0.1	2	100	47	47.0	0.3658289062001454	0.3658289062001454	0.3658289062001454	2.03	0.09	3.3	clonesig	all	21	-0.9	2.0	38.7862189200473	6.711918543058033e-05	1.0	1.0	1.0	1.0	1.0	1588612034.4455614
2	2	500	0.1	2	100	47	47.0	0.3658289062001454	0.3658289062001454	0.3658289062001454	2.03	0.09	3.3	tracksig	all	21	-0.9	1.0			0.5	0.51	0.0	1.0	0.0	1588612034.4455614
2	2	500	0.1	2	100	47	4.0	0.3658289062001454	0.3658289062001454	0.3658289062001454	2.03	0.09	3.3	tracksig	prefit	4	-0.9	1.0			0.5	0.51	0.0	1.0	0.0	1588612034.4455614
2	2	500	0.1	2	100	47	47.0	0.3658289062001454	0.3658289062001454	0.3658289062001454	2.03	0.09	3.3	tracksigfreq	all	21	-0.9	1.0			0.5	0.51	0.0	1.0	0.0	1588612034.4455614
2	2	500	0.1	2	100	47	4.0	0.3658289062001454	0.3658289062001454	0.3658289062001454	2.03	0.09	3.3	tracksigfreq	prefit	4	-0.9	1.0			0.5	0.51	0.0	1.0	0.0	1588612034.4455614
2	2	500	0.1	2	100	47	47.0	0.3658289062001454	0.3658289062001454	0.3658289062001454	2.03	0.09	3.3	palimpsest	all	21	-0.9	2.0			0.9607843137254902	0.96	1.0	0.9215686274509804	1.0	1588612034.4455614
2	2	500	0.1	2	100	47	4.0	0.3658289062001454	0.3658289062001454	0.3658289062001454	2.03	0.09	3.3	palimpsest	prefit	2	-0.9	2.0			0.9607843137254902	0.96	1.0	0.9215686274509804	1.0	1588612034.4455614
2	2	100	0.5	2	100	47	10.0	0.3658289062001454	0.3658289062001454	0.3658289062001454	1.49	0.59	2.44	clonesig	prefit	7	-0.9	4.0	44.649916559425954	7.09629622432702e-05	0.9545454545454544	0.96	1.0	0.9090909090909092	1.0	1588625072.1551082
2	2	100	0.5	2	100	47	47.0	0.3658289062001454	0.3658289062001454	0.3658289062001454	1.49	0.59	2.44	clonesig	all	21	-0.9	3.0	43.66540394457843	0.0010746302072836634	1.0	1.0	1.0	1.0	1.0	1588625072.1551082
2	2	100	0.5	2	100	47	47.0	0.3658289062001454	0.3658289062001454	0.3658289062001454	1.49	0.59	2.44	tracksig	all	21	-0.9	1.0			0.5	0.44	0.0	1.0	0.0	1588625072.1551082
2	2	100	0.5	2	100	47	6.0	0.3658289062001454	0.3658289062001454	0.3658289062001454	1.49	0.59	2.44	tracksig	prefit	5	-0.9	1.0			0.5	0.44	0.0	1.0	0.0	1588625072.1551082
2	2	100	0.5	2	100	47	47.0	0.3658289062001454	0.3658289062001454	0.3658289062001454	1.49	0.59	2.44	tracksigfreq	all	21	-0.9	1.0			0.5	0.44	0.0	1.0	0.0	1588625072.1551082
2	2	100	0.5	2	100	47	6.0	0.3658289062001454	0.3658289062001454	0.3658289062001454	1.49	0.59	2.44	tracksigfreq	prefit	5	-0.9	1.0			0.5	0.44	0.0	1.0	0.0	1588625072.1551082
2	2	100	0.5	2	100	47	47.0	0.3658289062001454	0.3658289062001454	0.3658289062001454	1.49	0.59	2.44	palimpsest	all	21	-0.9	2.0			0.9797077922077922	0.98	0.9821428571428572	0.9772727272727272	0.9821428571428572	1588625072.1551082
2	2	100	0.5	2	100	47	7.0	0.3658289062001454	0.3658289062001454	0.3658289062001454	1.49	0.59	2.44	palimpsest	prefit	6	-0.9	2.0			0.9797077922077922	0.98	0.9821428571428572	0.9772727272727272	0.9821428571428572	1588625072.1551082
2	2	500	0.5	2	100	47	14.0	0.3658289062001454	0.3658289062001454	0.3658289062001454	1.63	0.48	2.73	clonesig	prefit	11	-0.9	2.0	43.04960249268401	3.255331149638588e-06	1.0	1.0	1.0	1.0	1.0	1588625049.1920578
2	2	500	0.5	2	100	47	47.0	0.3658289062001454	0.3658289062001454	0.3658289062001454	1.63	0.48	2.73	clonesig	all	21	-0.9	2.0	44.9325525532704	5.899167623861667e-06	1.0	1.0	1.0	1.0	1.0	1588625049.1920578
2	2	500	0.5	2	100	47	47.0	0.3658289062001454	0.3658289062001454	0.3658289062001454	1.63	0.48	2.73	tracksig	all	21	-0.9	1.0			0.5	0.43	0.0	1.0	0.0	1588625049.1920578
2	2	500	0.5	2	100	47	4.0	0.3658289062001454	0.3658289062001454	0.3658289062001454	1.63	0.48	2.73	tracksig	prefit	4	-0.9	1.0			0.5	0.43	0.0	1.0	0.0	1588625049.1920578
2	2	500	0.5	2	100	47	47.0	0.3658289062001454	0.3658289062001454	0.3658289062001454	1.63	0.48	2.73	tracksigfreq	all	21	-0.9	1.0			0.5	0.43	0.0	1.0	0.0	1588625049.1920578
2	2	500	0.5	2	100	47	4.0	0.3658289062001454	0.3658289062001454	0.3658289062001454	1.63	0.48	2.73	tracksigfreq	prefit	4	-0.9	1.0			0.5	0.43	0.0	1.0	0.0	1588625049.1920578
2	2	500	0.5	2	100	47	47.0	0.3658289062001454	0.3658289062001454	0.3658289062001454	1.63	0.48	2.73	palimpsest	all	21	-0.9	2.0			0.9534883720930232	0.96	1.0	0.9069767441860463	1.0	1588625049.1920578
2	2	500	0.5	2	100	47	5.0	0.3658289062001454	0.3658289062001454	0.3658289062001454	1.63	0.48	2.73	palimpsest	prefit	3	-0.9	2.0			0.9534883720930232	0.96	1.0	0.9069767441860463	1.0	1588625049.1920578
2	2	100	0.9	2	100	47	7.0	0.3658289062001453	0.3658289062001453	0.3658289062001453	1.07	0.93	2.01	clonesig	prefit	7	-0.9	2.0	34.43349592022309	1.228430850848247e-06	1.0	1.0	1.0	1.0	1.0	1588619874.919536
2	2	100	0.9	2	100	47	47.0	0.3658289062001453	0.3658289062001453	0.3658289062001453	1.07	0.93	2.01	clonesig	all	21	-0.9	2.0	38.591144177480146	7.239417946639445e-05	1.0	1.0	1.0	1.0	1.0	1588619874.919536
2	2	100	0.9	2	100	47	47.0	0.3658289062001453	0.3658289062001453	0.3658289062001453	1.07	0.93	2.01	tracksig	all	21	-0.9	1.0			0.5	0.44	0.0	1.0	0.0	1588619874.919536
2	2	100	0.9	2	100	47	4.0	0.3658289062001453	0.3658289062001453	0.3658289062001453	1.07	0.93	2.01	tracksig	prefit	4	-0.9	1.0			0.5	0.44	0.0	1.0	0.0	1588619874.919536
2	2	100	0.9	2	100	47	47.0	0.3658289062001453	0.3658289062001453	0.3658289062001453	1.07	0.93	2.01	tracksigfreq	all	21	-0.9	1.0			0.5	0.44	0.0	1.0	0.0	1588619874.919536
2	2	100	0.9	2	100	47	4.0	0.3658289062001453	0.3658289062001453	0.3658289062001453	1.07	0.93	2.01	tracksigfreq	prefit	4	-0.9	1.0			0.5	0.44	0.0	1.0	0.0	1588619874.919536
2	2	100	0.9	2	100	47	47.0	0.3658289062001453	0.3658289062001453	0.3658289062001453	1.07	0.93	2.01	palimpsest	all	21	-0.9	2.0			0.9772727272727272	0.98	1.0	0.9545454545454546	1.0	1588619874.919536
2	2	100	0.9	2	100	47	4.0	0.3658289062001453	0.3658289062001453	0.3658289062001453	1.07	0.93	2.01	palimpsest	prefit	2	-0.9	2.0			0.9772727272727272	0.98	1.0	0.9545454545454546	1.0	1588619874.919536
2	2	500	0.9	2	100	47	14.0	0.3658289062001453	0.3658289062001453	0.3658289062001453	1.04	0.96	2.01	clonesig	prefit	12	-0.9	4.0	63.10931147071096	3.8359799776379715e-06	0.9	0.9	1.0	0.8	1.0	1588625070.83731
2	2	500	0.9	2	100	47	47.0	0.3658289062001453	0.3658289062001453	0.3658289062001453	1.04	0.96	2.01	clonesig	all	21	-0.9	2.0	49.62968697248539	8.719596880381e-07	1.0	1.0	1.0	1.0	1.0	1588625070.83731
2	2	500	0.9	2	100	47	47.0	0.3658289062001453	0.3658289062001453	0.3658289062001453	1.04	0.96	2.01	tracksig	all	21	-0.9	1.0			0.5	0.5	0.0	1.0	0.0	1588625070.83731
2	2	500	0.9	2	100	47	5.0	0.3658289062001453	0.3658289062001453	0.3658289062001453	1.04	0.96	2.01	tracksig	prefit	3	-0.9	1.0			0.5	0.5	0.0	1.0	0.0	1588625070.83731
2	2	500	0.9	2	100	47	47.0	0.3658289062001453	0.3658289062001453	0.3658289062001453	1.04	0.96	2.01	tracksigfreq	all	21	-0.9	1.0			0.5	0.5	0.0	1.0	0.0	1588625070.83731
2	2	500	0.9	2	100	47	5.0	0.3658289062001453	0.3658289062001453	0.3658289062001453	1.04	0.96	2.01	tracksigfreq	prefit	3	-0.9	1.0			0.5	0.5	0.0	1.0	0.0	1588625070.83731
2	2	500	0.9	2	100	47	47.0	0.3658289062001453	0.3658289062001453	0.3658289062001453	1.04	0.96	2.01	palimpsest	all	21	-0.9	2.0			0.98	0.98	1.0	0.96	1.0	1588625070.83731
2	2	500	0.9	2	100	47	4.0	0.3658289062001453	0.3658289062001453	0.3658289062001453	1.04	0.96	2.01	palimpsest	prefit	3	-0.9	2.0			0.98	0.98	1.0	0.96	1.0	1588625070.83731
2	2	100	0.1	2	300	47	13.0	0.3658289062001453	0.3658289062001453	0.3658289062001453	2.1133333333333333	0.11666666666666667	3.28	clonesig	prefit	8	-0.9	4.0	104.97400231040592	4.420668649977722e-15	0.9668874172185432	0.9666666666666668	1.0	0.933774834437086	1.0	1588625401.869392
2	2	100	0.1	2	300	47	47.0	0.3658289062001453	0.3658289062001453	0.3658289062001453	2.1133333333333333	0.11666666666666667	3.28	clonesig	all	21	-0.9	2.0	98.14949079835242	7.796049982085637e-16	0.9899328859060404	0.99	0.9798657718120806	1.0	0.9798657718120806	1588625401.869392
2	2	100	0.1	2	300	47	47.0	0.3658289062001453	0.3658289062001453	0.3658289062001453	2.1133333333333333	0.11666666666666667	3.28	tracksig	all	21	-0.9	1.0			0.5	0.5033333333333333	0.0	1.0	0.0	1588625401.869392
2	2	100	0.1	2	300	47	5.0	0.3658289062001453	0.3658289062001453	0.3658289062001453	2.1133333333333333	0.11666666666666667	3.28	tracksig	prefit	4	-0.9	1.0			0.5	0.5033333333333333	0.0	1.0	0.0	1588625401.869392
2	2	100	0.1	2	300	47	47.0	0.3658289062001453	0.3658289062001453	0.3658289062001453	2.1133333333333333	0.11666666666666667	3.28	tracksigfreq	all	21	-0.9	1.0			0.5	0.5033333333333333	0.0	1.0	0.0	1588625401.869392
2	2	100	0.1	2	300	47	5.0	0.3658289062001453	0.3658289062001453	0.3658289062001453	2.1133333333333333	0.11666666666666667	3.28	tracksigfreq	prefit	4	-0.9	1.0			0.5	0.5033333333333333	0.0	1.0	0.0	1588625401.869392
2	2	100	0.1	2	300	47	47.0	0.3658289062001453	0.3658289062001453	0.3658289062001453	2.1133333333333333	0.11666666666666667	3.28	palimpsest	all	21	-0.9	2.0			0.9766878527934576	0.9766666666666668	0.9798657718120806	0.9735099337748344	0.9798657718120806	1588625401.869392
2	2	100	0.1	2	300	47	4.0	0.3658289062001453	0.3658289062001453	0.3658289062001453	2.1133333333333333	0.11666666666666667	3.28	palimpsest	prefit	2	-0.9	2.0			0.9766878527934576	0.9766666666666668	0.9798657718120806	0.9735099337748344	0.9798657718120806	1588625401.869392
2	2	500	0.1	2	300	47	11.0	0.3658289062001454	0.3658289062001454	0.3658289062001454	2.1266666666666665	0.09333333333333334	3.23	clonesig	prefit	9	-0.9	2.0	73.82253233641768	3.393830685388144e-13	0.9865132170472936	0.9866666666666668	0.9850746268656716	0.9879518072289156	0.9850746268656716	1588625404.9440122
2	2	500	0.1	2	300	47	47.0	0.3658289062001454	0.3658289062001454	0.3658289062001454	2.1266666666666665	0.09333333333333334	3.23	clonesig	all	21	-0.9	2.0	78.2435538889622	5.69622277658666e-12	0.9865132170472936	0.9866666666666668	0.9850746268656716	0.9879518072289156	0.9850746268656716	1588625404.9440122
2	2	500	0.1	2	300	47	47.0	0.3658289062001454	0.3658289062001454	0.3658289062001454	2.1266666666666665	0.09333333333333334	3.23	tracksig	all	21	-0.9	1.0			0.5	0.5533333333333333	0.0	1.0	0.0	1588625404.9440122
2	2	500	0.1	2	300	47	5.0	0.3658289062001454	0.3658289062001454	0.3658289062001454	2.1266666666666665	0.09333333333333334	3.23	tracksig	prefit	5	-0.9	1.0			0.5	0.5533333333333333	0.0	1.0	0.0	1588625404.9440122
2	2	500	0.1	2	300	47	47.0	0.3658289062001454	0.3658289062001454	0.3658289062001454	2.1266666666666665	0.09333333333333334	3.23	tracksigfreq	all	21	-0.9	1.0			0.5	0.5533333333333333	0.0	1.0	0.0	1588625404.9440122
2	2	500	0.1	2	300	47	5.0	0.3658289062001454	0.3658289062001454	0.3658289062001454	2.1266666666666665	0.09333333333333334	3.23	tracksigfreq	prefit	5	-0.9	1.0			0.5	0.5533333333333333	0.0	1.0	0.0	1588625404.9440122
2	2	500	0.1	2	300	47	47.0	0.3658289062001454	0.3658289062001454	0.3658289062001454	2.1266666666666665	0.09333333333333334	3.23	palimpsest	all	21	-0.9	2.0			0.9360276928609962	0.93	0.9925373134328358	0.8795180722891566	0.9925373134328358	1588625404.9440122
2	2	500	0.1	2	300	47	5.0	0.3658289062001454	0.3658289062001454	0.3658289062001454	2.1266666666666665	0.09333333333333334	3.23	palimpsest	prefit	4	-0.9	2.0			0.9360276928609962	0.93	0.9925373134328358	0.8795180722891566	0.9925373134328358	1588625404.9440122
2	2	100	0.5	2	300	47	10.0	0.3658289062001454	0.3658289062001454	0.3658289062001454	1.5233333333333334	0.5566666666666666	2.5766666666666667	clonesig	prefit	8	-0.9	4.0	95.91255782095324	2.2023755047054347e-13	0.9522292993630572	0.95	1.0	0.9044585987261148	1.0	1588625570.612641
2	2	100	0.5	2	300	47	47.0	0.3658289062001454	0.3658289062001454	0.3658289062001454	1.5233333333333334	0.5566666666666666	2.5766666666666667	clonesig	all	21	-0.9	2.0	84.83854984454138	3.06891997095824e-13	1.0	1.0	1.0	1.0	1.0	1588625570.612641
2	2	100	0.5	2	300	47	47.0	0.3658289062001454	0.3658289062001454	0.3658289062001454	1.5233333333333334	0.5566666666666666	2.5766666666666667	tracksig	all	21	-0.9	1.0			0.5	0.5233333333333333	0.0	1.0	0.0	1588625570.612641
2	2	100	0.5	2	300	47	5.0	0.3658289062001454	0.3658289062001454	0.3658289062001454	1.5233333333333334	0.5566666666666666	2.5766666666666667	tracksig	prefit	4	-0.9	1.0			0.5	0.5233333333333333	0.0	1.0	0.0	1588625570.612641
2	2	100	0.5	2	300	47	47.0	0.3658289062001454	0.3658289062001454	0.3658289062001454	1.5233333333333334	0.5566666666666666	2.5766666666666667	tracksigfreq	all	21	-0.9	1.0			0.5	0.5233333333333333	0.0	1.0	0.0	1588625570.612641
2	2	100	0.5	2	300	47	5.0	0.3658289062001454	0.3658289062001454	0.3658289062001454	1.5233333333333334	0.5566666666666666	2.5766666666666667	tracksigfreq	prefit	4	-0.9	1.0			0.5	0.5233333333333333	0.0	1.0	0.0	1588625570.612641
2	2	100	0.5	2	300	47	47.0	0.3658289062001454	0.3658289062001454	0.3658289062001454	1.5233333333333334	0.5566666666666666	2.5766666666666667	palimpsest	all	21	-0.9	2.0			0.9681528662420382	0.9666666666666668	1.0	0.9363057324840764	1.0	1588625570.612641
2	2	100	0.5	2	300	47	4.0	0.3658289062001454	0.3658289062001454	0.3658289062001454	1.5233333333333334	0.5566666666666666	2.5766666666666667	palimpsest	prefit	2	-0.9	2.0			0.9681528662420382	0.9666666666666668	1.0	0.9363057324840764	1.0	1588625570.612641
2	2	500	0.5	2	300	47	11.0	0.3658289062001453	0.3658289062001453	0.3658289062001453	1.4966666666666666	0.54	2.513333333333333	clonesig	prefit	8	-0.9	2.0	68.4050721710637	8.88334968695538e-13	1.0	1.0	1.0	1.0	1.0	1588622945.4298694
2	2	500	0.5	2	300	47	47.0	0.3658289062001453	0.3658289062001453	0.3658289062001453	1.4966666666666666	0.54	2.513333333333333	clonesig	all	21	-0.9	2.0	80.21254341822441	2.3888856033864457e-12	1.0	1.0	1.0	1.0	1.0	1588622945.4298694
2	2	500	0.5	2	300	47	47.0	0.3658289062001453	0.3658289062001453	0.3658289062001453	1.4966666666666666	0.54	2.513333333333333	tracksig	all	21	-0.9	1.0			0.5	0.5266666666666666	0.0	1.0	0.0	1588622945.4298694
2	2	500	0.5	2	300	47	4.0	0.3658289062001453	0.3658289062001453	0.3658289062001453	1.4966666666666666	0.54	2.513333333333333	tracksig	prefit	4	-0.9	1.0			0.5	0.5266666666666666	0.0	1.0	0.0	1588622945.4298694
2	2	500	0.5	2	300	47	47.0	0.3658289062001453	0.3658289062001453	0.3658289062001453	1.4966666666666666	0.54	2.513333333333333	tracksigfreq	all	21	-0.9	1.0			0.5	0.5266666666666666	0.0	1.0	0.0	1588622945.4298694
2	2	500	0.5	2	300	47	4.0	0.3658289062001453	0.3658289062001453	0.3658289062001453	1.4966666666666666	0.54	2.513333333333333	tracksigfreq	prefit	4	-0.9	1.0			0.5	0.5266666666666666	0.0	1.0	0.0	1588622945.4298694
2	2	500	0.5	2	300	47	47.0	0.3658289062001453	0.3658289062001453	0.3658289062001453	1.4966666666666666	0.54	2.513333333333333	palimpsest	all	21	-0.9	2.0			0.949367088607595	0.9466666666666668	1.0	0.8987341772151899	1.0	1588622945.4298694
2	2	500	0.5	2	300	47	5.0	0.3658289062001453	0.3658289062001453	0.3658289062001453	1.4966666666666666	0.54	2.513333333333333	palimpsest	prefit	3	-0.9	2.0			0.949367088607595	0.9466666666666668	1.0	0.8987341772151899	1.0	1588622945.4298694
2	2	100	0.9	2	300	47	13.0	0.3658289062001454	0.3658289062001454	0.3658289062001454	1.07	0.9366666666666666	2.026666666666667	clonesig	prefit	8	-0.9	2.0	69.39895171060653	5.558762191735742e-13	0.9966666666666666	0.9966666666666668	1.0	0.9933333333333332	1.0	1588625419.6325622
2	2	100	0.9	2	300	47	47.0	0.3658289062001454	0.3658289062001454	0.3658289062001454	1.07	0.9366666666666666	2.026666666666667	clonesig	all	21	-0.9	2.0	72.08501789222828	8.466072114936882e-11	0.9966666666666666	0.9966666666666668	1.0	0.9933333333333332	1.0	1588625419.6325622
2	2	100	0.9	2	300	47	47.0	0.3658289062001454	0.3658289062001454	0.3658289062001454	1.07	0.9366666666666666	2.026666666666667	tracksig	all	21	-0.9	1.0			0.5	0.5	0.0	1.0	0.0	1588625419.6325622
2	2	100	0.9	2	300	47	7.0	0.3658289062001454	0.3658289062001454	0.3658289062001454	1.07	0.9366666666666666	2.026666666666667	tracksig	prefit	5	-0.9	1.0			0.5	0.5	0.0	1.0	0.0	1588625419.6325622
2	2	100	0.9	2	300	47	47.0	0.3658289062001454	0.3658289062001454	0.3658289062001454	1.07	0.9366666666666666	2.026666666666667	tracksigfreq	all	21	-0.9	1.0			0.5	0.5	0.0	1.0	0.0	1588625419.6325622
2	2	100	0.9	2	300	47	7.0	0.3658289062001454	0.3658289062001454	0.3658289062001454	1.07	0.9366666666666666	2.026666666666667	tracksigfreq	prefit	5	-0.9	1.0			0.5	0.5	0.0	1.0	0.0	1588625419.6325622
2	2	100	0.9	2	300	47	47.0	0.3658289062001454	0.3658289062001454	0.3658289062001454	1.07	0.9366666666666666	2.026666666666667	palimpsest	all	21	-0.9	2.0			0.9766666666666668	0.9766666666666668	1.0	0.9533333333333334	1.0	1588625419.6325622
2	2	100	0.9	2	300	47	6.0	0.3658289062001454	0.3658289062001454	0.3658289062001454	1.07	0.9366666666666666	2.026666666666667	palimpsest	prefit	4	-0.9	2.0			0.9766666666666668	0.9766666666666668	1.0	0.9533333333333334	1.0	1588625419.6325622
2	2	500	0.9	2	300	47	9.0	0.3658289062001453	0.3658289062001453	0.3658289062001453	1.0633333333333332	0.9466666666666668	2.033333333333333	clonesig	prefit	6	-0.9	2.0	79.29206655258895	1.1707134989470115e-16	1.0	1.0	1.0	1.0	1.0	1588625424.3372128
2	2	500	0.9	2	300	47	47.0	0.3658289062001453	0.3658289062001453	0.3658289062001453	1.0633333333333332	0.9466666666666668	2.033333333333333	clonesig	all	21	-0.9	2.0	84.09789604277739	4.2666214187431924e-13	1.0	1.0	1.0	1.0	1.0	1588625424.3372128
2	2	500	0.9	2	300	47	47.0	0.3658289062001453	0.3658289062001453	0.3658289062001453	1.0633333333333332	0.9466666666666668	2.033333333333333	tracksig	all	21	-0.9	1.0			0.5	0.49	0.0	1.0	0.0	1588625424.3372128
2	2	500	0.9	2	300	47	6.0	0.3658289062001453	0.3658289062001453	0.3658289062001453	1.0633333333333332	0.9466666666666668	2.033333333333333	tracksig	prefit	5	-0.9	1.0			0.5	0.49	0.0	1.0	0.0	1588625424.3372128
2	2	500	0.9	2	300	47	47.0	0.3658289062001453	0.3658289062001453	0.3658289062001453	1.0633333333333332	0.9466666666666668	2.033333333333333	tracksigfreq	all	21	-0.9	1.0			0.5	0.49	0.0	1.0	0.0	1588625424.3372128
2	2	500	0.9	2	300	47	6.0	0.3658289062001453	0.3658289062001453	0.3658289062001453	1.0633333333333332	0.9466666666666668	2.033333333333333	tracksigfreq	prefit	5	-0.9	1.0			0.5	0.49	0.0	1.0	0.0	1588625424.3372128
2	2	500	0.9	2	300	47	47.0	0.3658289062001453	0.3658289062001453	0.3658289062001453	1.0633333333333332	0.9466666666666668	2.033333333333333	palimpsest	all	21	-0.9	2.0			0.95578231292517	0.9566666666666668	1.0	0.91156462585034	1.0	1588625424.3372128
2	2	500	0.9	2	300	47	6.0	0.3658289062001453	0.3658289062001453	0.3658289062001453	1.0633333333333332	0.9466666666666668	2.033333333333333	palimpsest	prefit	4	-0.9	2.0			0.95578231292517	0.9566666666666668	1.0	0.91156462585034	1.0	1588625424.3372128
2	2	100	0.1	2	1000	47	10.0	0.3658289062001453	0.3658289062001453	0.3658289062001453	2.127	0.111	3.255	clonesig	prefit	7	-0.9	2.0	249.40620855903217	1.9675193597165517e-51	0.9929817473429045	0.993	0.9960238568588468	0.9899396378269618	0.9960238568588468	1588625782.9027936
2	2	100	0.1	2	1000	47	47.0	0.3658289062001453	0.3658289062001453	0.3658289062001453	2.127	0.111	3.255	clonesig	all	21	-0.9	2.0	258.5293485514994	7.122797044736124e-48	0.9929817473429045	0.993	0.9960238568588468	0.9899396378269618	0.9960238568588468	1588625782.9027936
2	2	100	0.1	2	1000	47	47.0	0.3658289062001453	0.3658289062001453	0.3658289062001453	2.127	0.111	3.255	tracksig	all	21	-0.9	2.0			0.8976143141153081	0.897	0.7952286282306164	1.0	0.7952286282306164	1588625782.9027936
2	2	100	0.1	2	1000	47	6.0	0.3658289062001453	0.3658289062001453	0.3658289062001453	2.127	0.111	3.255	tracksig	prefit	4	-0.9	2.0			0.8976143141153081	0.897	0.7952286282306164	1.0	0.7952286282306164	1588625782.9027936
2	2	100	0.1	2	1000	47	47.0	0.3658289062001453	0.3658289062001453	0.3658289062001453	2.127	0.111	3.255	palimpsest	all	21	-0.9	2.0			0.9739030605101784	0.9740000000000001	0.9900596421471172	0.9577464788732394	0.9900596421471172	1588625782.9027936
2	2	100	0.1	2	1000	47	8.0	0.3658289062001453	0.3658289062001453	0.3658289062001453	2.127	0.111	3.255	palimpsest	prefit	5	-0.9	2.0			0.9739030605101784	0.9740000000000001	0.9900596421471172	0.9577464788732394	0.9900596421471172	1588625782.9027936
2	2	500	0.1	2	1000	47	10.0	0.3658289062001454	0.3658289062001454	0.3658289062001454	2.165	0.096	3.301	clonesig	prefit	7	-0.9	2.0	272.4395243046238	2.2833696425486647e-56	0.9949694969496948	0.995	0.998019801980198	0.991919191919192	0.998019801980198	1588625872.8540728
2	2	500	0.1	2	1000	47	47.0	0.3658289062001454	0.3658289062001454	0.3658289062001454	2.165	0.096	3.301	clonesig	all	21	-0.9	2.0	290.4421401038053	1.5561304087612442e-54	0.9949694969496948	0.995	0.998019801980198	0.991919191919192	0.998019801980198	1588625872.8540728
2	2	500	0.1	2	1000	47	47.0	0.3658289062001454	0.3658289062001454	0.3658289062001454	2.165	0.096	3.301	tracksig	all	21	-0.9	2.0			0.8960396039603961	0.895	0.7920792079207921	1.0	0.7920792079207921	1588625872.8540728
2	2	500	0.1	2	1000	47	6.0	0.3658289062001454	0.3658289062001454	0.3658289062001454	2.165	0.096	3.301	tracksig	prefit	5	-0.9	2.0			0.8960396039603961	0.895	0.7920792079207921	1.0	0.7920792079207921	1588625872.8540728
2	2	500	0.1	2	1000	47	47.0	0.3658289062001454	0.3658289062001454	0.3658289062001454	2.165	0.096	3.301	palimpsest	all	21	-0.9	2.0			0.9464846484648464	0.9470000000000001	0.998019801980198	0.8949494949494949	0.998019801980198	1588625872.8540728
2	2	500	0.1	2	1000	47	5.0	0.3658289062001454	0.3658289062001454	0.3658289062001454	2.165	0.096	3.301	palimpsest	prefit	3	-0.9	2.0			0.9464846484648464	0.9470000000000001	0.998019801980198	0.8949494949494949	0.998019801980198	1588625872.8540728
2	2	100	0.5	2	1000	47	10.0	0.3658289062001453	0.3658289062001453	0.3658289062001453	1.591	0.515	2.648	clonesig	prefit	7	-0.9	2.0	203.58452513107483	1.2354967849389058e-41	0.9979999919999678	0.998	0.997995991983968	0.998003992015968	0.997995991983968	1588615338.7231443
2	2	100	0.5	2	1000	47	47.0	0.3658289062001453	0.3658289062001453	0.3658289062001453	1.591	0.515	2.648	clonesig	all	21	-0.9	2.0	206.43521004667855	4.417040364795619e-37	0.9979999919999678	0.998	0.997995991983968	0.998003992015968	0.997995991983968	1588615338.7231443
2	2	100	0.5	2	1000	47	47.0	0.3658289062001453	0.3658289062001453	0.3658289062001453	1.591	0.515	2.648	tracksig	all	21	-0.9	2.0			0.9008016032064128	0.9009999999999999	0.8016032064128257	1.0	0.8016032064128257	1588615338.7231443
2	2	100	0.5	2	1000	47	6.0	0.3658289062001453	0.3658289062001453	0.3658289062001453	1.591	0.515	2.648	tracksig	prefit	4	-0.9	2.0			0.9008016032064128	0.9009999999999999	0.8016032064128257	1.0	0.8016032064128257	1588615338.7231443
2	2	100	0.5	2	1000	47	47.0	0.3658289062001453	0.3658289062001453	0.3658289062001453	1.591	0.515	2.648	palimpsest	all	21	-0.9	2.0			0.9820119280477122	0.982	0.9879759519038076	0.9760479041916168	0.9879759519038076	1588615338.7231443
2	2	100	0.5	2	1000	47	6.0	0.3658289062001453	0.3658289062001453	0.3658289062001453	1.591	0.515	2.648	palimpsest	prefit	4	-0.9	2.0			0.9820119280477122	0.982	0.9879759519038076	0.9760479041916168	0.9879759519038076	1588615338.7231443
2	2	500	0.5	2	1000	47	13.0	0.3658289062001453	0.3658289062001453	0.3658289062001453	1.5430000000000001	0.536	2.5780000000000003	clonesig	prefit	9	-0.9	2.0	269.9269615415469	9.166187305315052e-54	0.9980544747081712	0.998	0.9961089494163424	1.0	0.9961089494163424	1588625965.628744
2	2	500	0.5	2	1000	47	47.0	0.3658289062001453	0.3658289062001453	0.3658289062001453	1.5430000000000001	0.536	2.5780000000000003	clonesig	all	21	-0.9	2.0	273.5318279822968	5.3127775111228e-51	0.9980544747081712	0.998	0.9961089494163424	1.0	0.9961089494163424	1588625965.628744
2	2	500	0.5	2	1000	47	47.0	0.3658289062001453	0.3658289062001453	0.3658289062001453	1.5430000000000001	0.536	2.5780000000000003	tracksig	all	21	-0.9	2.0			0.8891050583657587	0.8859999999999999	0.7782101167315175	1.0	0.7782101167315175	1588625965.628744
2	2	500	0.5	2	1000	47	3.0	0.3658289062001453	0.3658289062001453	0.3658289062001453	1.5430000000000001	0.536	2.5780000000000003	tracksig	prefit	3	-0.9	2.0			0.8891050583657587	0.8859999999999999	0.7782101167315175	1.0	0.7782101167315175	1588625965.628744
2	2	500	0.5	2	1000	47	47.0	0.3658289062001453	0.3658289062001453	0.3658289062001453	1.5430000000000001	0.536	2.5780000000000003	palimpsest	all	21	-0.9	2.0			0.9475308641975309	0.9490000000000001	1.0	0.8950617283950617	1.0	1588625965.628744
2	2	500	0.5	2	1000	47	3.0	0.3658289062001453	0.3658289062001453	0.3658289062001453	1.5430000000000001	0.536	2.5780000000000003	palimpsest	prefit	2	-0.9	2.0			0.9475308641975309	0.9490000000000001	1.0	0.8950617283950617	1.0	1588625965.628744
2	2	100	0.9	2	1000	47	10.0	0.3658289062001454	0.3658289062001454	0.3658289062001454	1.043	0.958	2.011	clonesig	prefit	7	-0.9	2.0	217.56095936559362	1.2782781564826227e-44	0.998995983935743	0.9990000000000001	0.997991967871486	1.0	0.997991967871486	1588625733.3345008
2	2	100	0.9	2	1000	47	47.0	0.3658289062001454	0.3658289062001454	0.3658289062001454	1.043	0.958	2.011	clonesig	all	21	-0.9	2.0	222.97384809761388	1.7047154117569544e-40	0.998995983935743	0.9990000000000001	0.997991967871486	1.0	0.997991967871486	1588625733.3345008
2	2	100	0.9	2	1000	47	47.0	0.3658289062001454	0.3658289062001454	0.3658289062001454	1.043	0.958	2.011	tracksig	all	21	-0.9	2.0			0.9016064257028112	0.902	0.8032128514056225	1.0	0.8032128514056225	1588625733.3345008
2	2	100	0.9	2	1000	47	5.0	0.3658289062001454	0.3658289062001454	0.3658289062001454	1.043	0.958	2.011	tracksig	prefit	4	-0.9	2.0			0.9016064257028112	0.902	0.8032128514056225	1.0	0.8032128514056225	1588625733.3345008
2	2	100	0.9	2	1000	47	47.0	0.3658289062001454	0.3658289062001454	0.3658289062001454	1.043	0.958	2.011	palimpsest	all	21	-0.9	2.0			0.9770916334661356	0.977	1.0	0.954183266932271	1.0	1588625733.3345008
2	2	100	0.9	2	1000	47	6.0	0.3658289062001454	0.3658289062001454	0.3658289062001454	1.043	0.958	2.011	palimpsest	prefit	4	-0.9	2.0			0.9770916334661356	0.977	1.0	0.954183266932271	1.0	1588625733.3345008
2	2	500	0.9	2	1000	47	9.0	0.3658289062001453	0.3658289062001453	0.3658289062001453	1.062	0.941	2.013	clonesig	prefit	6	-0.9	2.0	250.27782401627337	9.842757875421718e-53	1.0	1.0	1.0	1.0	1.0	1588625639.5736148
2	2	500	0.9	2	1000	47	47.0	0.3658289062001453	0.3658289062001453	0.3658289062001453	1.062	0.941	2.013	clonesig	all	21	-0.9	2.0	258.33272845747706	7.826857927889797e-48	1.0	1.0	1.0	1.0	1.0	1588625639.5736148
2	2	500	0.9	2	1000	47	47.0	0.3658289062001453	0.3658289062001453	0.3658289062001453	1.062	0.941	2.013	tracksig	all	21	-0.9	2.0			0.8868471953578336	0.883	0.7736943907156673	1.0	0.7736943907156673	1588625639.5736148
2	2	500	0.9	2	1000	47	5.0	0.3658289062001453	0.3658289062001453	0.3658289062001453	1.062	0.941	2.013	tracksig	prefit	4	-0.9	2.0			0.8868471953578336	0.883	0.7736943907156673	1.0	0.7736943907156673	1588625639.5736148
2	2	500	0.9	2	1000	47	47.0	0.3658289062001453	0.3658289062001453	0.3658289062001453	1.062	0.941	2.013	palimpsest	all	21	-0.9	2.0			0.94824016563147	0.95	1.0	0.8964803312629399	1.0	1588625639.5736148
2	2	500	0.9	2	1000	47	4.0	0.3658289062001453	0.3658289062001453	0.3658289062001453	1.062	0.941	2.013	palimpsest	prefit	2	-0.9	2.0			0.94824016563147	0.95	1.0	0.8964803312629399	1.0	1588625639.5736148
2	3	100	0.1	2	100	47	12.0	0.01623428812431849	0.08507497805787523	0.05055287316975902	2.12	0.11	3.14	clonesig	prefit	9	-0.4500000000000001	3.0	22.93780227496541	0.02935084017588504	0.8075396825396826	0.88	0.9722222222222222	0.6428571428571429	0.9722222222222222	1588616312.508845
2	3	100	0.1	2	100	47	47.0	0.01623428812431849	0.08507497805787523	0.05055287316975902	2.12	0.11	3.14	clonesig	all	21	-0.4500000000000001	3.0	24.225040024090504	0.1897089849089336	0.814484126984127	0.89	0.9861111111111112	0.6428571428571429	0.9861111111111112	1588616312.508845
2	3	100	0.1	2	100	47	47.0	0.01623428812431849	0.08507497805787523	0.05055287316975902	2.12	0.11	3.14	tracksig	all	21	-0.4500000000000001	1.0			0.5	0.28	0.0	1.0	0.0	1588616312.508845
2	3	100	0.1	2	100	47	6.0	0.01623428812431849	0.08507497805787523	0.05055287316975902	2.12	0.11	3.14	tracksig	prefit	4	-0.4500000000000001	1.0			0.5	0.28	0.0	1.0	0.0	1588616312.508845
2	3	100	0.1	2	100	47	47.0	0.01623428812431849	0.08507497805787523	0.05055287316975902	2.12	0.11	3.14	tracksigfreq	all	21	-0.4500000000000001	1.0			0.5	0.28	0.0	1.0	0.0	1588616312.508845
2	3	100	0.1	2	100	47	6.0	0.01623428812431849	0.08507497805787523	0.05055287316975902	2.12	0.11	3.14	tracksigfreq	prefit	4	-0.4500000000000001	1.0			0.5	0.28	0.0	1.0	0.0	1588616312.508845
2	3	100	0.1	2	100	47	47.0	0.01623428812431849	0.08507497805787523	0.05055287316975902	2.12	0.11	3.14	palimpsest	all	21	-0.4500000000000001	2.0			0.7906746031746031	0.73	0.6527777777777778	0.9285714285714286	0.6527777777777778	1588616312.508845
2	3	100	0.1	2	100	47	4.0	0.01623428812431849	0.08507497805787523	0.05055287316975902	2.12	0.11	3.14	palimpsest	prefit	3	-0.4500000000000001	2.0			0.7906746031746031	0.73	0.6527777777777778	0.9285714285714286	0.6527777777777778	1588616312.508845
2	3	500	0.1	2	100	47	11.0	0.01623428812431849	0.08507497805787523	0.05055287316975902	2.03	0.11	3.14	clonesig	prefit	6	-0.4500000000000001	3.0	16.78335280475244	0.03952929676139296	0.8516042780748665	0.87	0.9090909090909092	0.7941176470588235	0.9090909090909092	1589291373.6903455
2	3	500	0.1	2	100	47	47.0	0.01623428812431849	0.08507497805787523	0.05055287316975902	2.03	0.11	3.14	clonesig	all	21	-0.4500000000000001	3.0	24.376320111919995	0.18411878757839936	0.8368983957219251	0.86	0.9090909090909092	0.7647058823529411	0.9090909090909092	1589291373.6903455
2	3	500	0.1	2	100	47	47.0	0.01623428812431849	0.08507497805787523	0.05055287316975902	2.03	0.11	3.14	tracksig	all	21	-0.4500000000000001	1.0			0.5	0.34	0.0	1.0	0.0	1589291373.6903455
2	3	500	0.1	2	100	47	5.0	0.01623428812431849	0.08507497805787523	0.05055287316975902	2.03	0.11	3.14	tracksig	prefit	3	-0.4500000000000001	1.0			0.5	0.34	0.0	1.0	0.0	1589291373.6903455
2	3	500	0.1	2	100	47	47.0	0.01623428812431849	0.08507497805787523	0.05055287316975902	2.03	0.11	3.14	tracksigfreq	all	21	-0.4500000000000001	1.0			0.5	0.34	0.0	1.0	0.0	1589291373.6903455
2	3	500	0.1	2	100	47	5.0	0.01623428812431849	0.08507497805787523	0.05055287316975902	2.03	0.11	3.14	tracksigfreq	prefit	3	-0.4500000000000001	1.0			0.5	0.34	0.0	1.0	0.0	1589291373.6903455
2	3	500	0.1	2	100	47	47.0	0.01623428812431849	0.08507497805787523	0.05055287316975902	2.03	0.11	3.14	palimpsest	all	21	-0.4500000000000001	2.0			0.7825311942959001	0.76	0.7121212121212122	0.8529411764705882	0.7121212121212122	1589291373.6903455
2	3	500	0.1	2	100	47	6.0	0.01623428812431849	0.08507497805787523	0.05055287316975902	2.03	0.11	3.14	palimpsest	prefit	4	-0.4500000000000001	2.0			0.7825311942959001	0.76	0.7121212121212122	0.8529411764705882	0.7121212121212122	1589291373.6903455
2	3	100	0.5	2	100	47	12.0	0.01623428812431849	0.08507497805787523	0.05055287316975902	1.47	0.64	2.49	clonesig	prefit	7	-0.4500000000000001	3.0	21.475175077496715	0.014946150252806413	0.9494906621392192	0.95	0.9516129032258064	0.9473684210526316	0.9516129032258064	1588625405.9146733
2	3	100	0.5	2	100	47	47.0	0.01623428812431849	0.08507497805787523	0.05055287316975902	1.47	0.64	2.49	clonesig	all	21	-0.4500000000000001	3.0	25.460636469479372	0.1476584361728392	0.9414261460101868	0.94	0.935483870967742	0.9473684210526316	0.935483870967742	1588625405.9146733
2	3	100	0.5	2	100	47	47.0	0.01623428812431849	0.08507497805787523	0.05055287316975902	1.47	0.64	2.49	tracksig	all	21	-0.4500000000000001	1.0			0.5	0.38	0.0	1.0	0.0	1588625405.9146733
2	3	100	0.5	2	100	47	5.0	0.01623428812431849	0.08507497805787523	0.05055287316975902	1.47	0.64	2.49	tracksig	prefit	4	-0.4500000000000001	1.0			0.5	0.38	0.0	1.0	0.0	1588625405.9146733
2	3	100	0.5	2	100	47	47.0	0.01623428812431849	0.08507497805787523	0.05055287316975902	1.47	0.64	2.49	tracksigfreq	all	21	-0.4500000000000001	1.0			0.5	0.38	0.0	1.0	0.0	1588625405.9146733
2	3	100	0.5	2	100	47	5.0	0.01623428812431849	0.08507497805787523	0.05055287316975902	1.47	0.64	2.49	tracksigfreq	prefit	4	-0.4500000000000001	1.0			0.5	0.38	0.0	1.0	0.0	1588625405.9146733
2	3	100	0.5	2	100	47	47.0	0.01623428812431849	0.08507497805787523	0.05055287316975902	1.47	0.64	2.49	palimpsest	all	21	-0.4500000000000001	2.0			0.9758064516129032	0.97	0.9516129032258064	1.0	0.9516129032258064	1588625405.9146733
2	3	100	0.5	2	100	47	4.0	0.01623428812431849	0.08507497805787523	0.05055287316975902	1.47	0.64	2.49	palimpsest	prefit	3	-0.4500000000000001	2.0			0.9758064516129032	0.97	0.9516129032258064	1.0	0.9516129032258064	1588625405.9146733
2	3	500	0.5	2	100	47	16.0	0.01623428812431871	0.08507497805787545	0.050552873169759316	1.6	0.54	2.63	clonesig	prefit	10	-0.4500000000000001	3.0	27.10696031152338	0.013892004710428184	0.8564749883122954	0.9	0.9710144927536232	0.7419354838709677	0.9710144927536232	1588625395.0525894
2	3	500	0.5	2	100	47	47.0	0.01623428812431871	0.08507497805787545	0.050552873169759316	1.6	0.54	2.63	clonesig	all	21	-0.4500000000000001	3.0	31.6115721199742	0.03510554635385229	0.8492286115007013	0.89	0.9565217391304348	0.7419354838709677	0.9565217391304348	1588625395.0525894
2	3	500	0.5	2	100	47	47.0	0.01623428812431871	0.08507497805787545	0.050552873169759316	1.6	0.54	2.63	tracksig	all	21	-0.4500000000000001	1.0			0.5	0.31	0.0	1.0	0.0	1588625395.0525894
2	3	500	0.5	2	100	47	6.0	0.01623428812431871	0.08507497805787545	0.050552873169759316	1.6	0.54	2.63	tracksig	prefit	4	-0.4500000000000001	1.0			0.5	0.31	0.0	1.0	0.0	1588625395.0525894
2	3	500	0.5	2	100	47	47.0	0.01623428812431871	0.08507497805787545	0.050552873169759316	1.6	0.54	2.63	tracksigfreq	all	21	-0.4500000000000001	1.0			0.5	0.31	0.0	1.0	0.0	1588625395.0525894
2	3	500	0.5	2	100	47	6.0	0.01623428812431871	0.08507497805787545	0.050552873169759316	1.6	0.54	2.63	tracksigfreq	prefit	4	-0.4500000000000001	1.0			0.5	0.31	0.0	1.0	0.0	1588625395.0525894
2	3	500	0.5	2	100	47	47.0	0.01623428812431871	0.08507497805787545	0.050552873169759316	1.6	0.54	2.63	palimpsest	all	21	-0.4500000000000001	2.0			0.8863955119214586	0.88	0.8695652173913043	0.9032258064516128	0.8695652173913043	1588625395.0525894
2	3	500	0.5	2	100	47	6.0	0.01623428812431871	0.08507497805787545	0.050552873169759316	1.6	0.54	2.63	palimpsest	prefit	4	-0.4500000000000001	2.0			0.8863955119214586	0.88	0.8695652173913043	0.9032258064516128	0.8695652173913043	1588625395.0525894
2	3	100	0.9	2	100	47	13.0	0.01623428812431871	0.08507497805787545	0.050552873169759316	1.04	0.96	2.0	clonesig	prefit	8	-0.4500000000000001	4.0	28.315655270100926	0.0279114319881397	0.9142857142857144	0.94	1.0	0.8285714285714286	1.0	1588625376.2915764
2	3	100	0.9	2	100	47	47.0	0.01623428812431871	0.08507497805787545	0.050552873169759316	1.04	0.96	2.0	clonesig	all	21	-0.4500000000000001	3.0	25.35468414583784	0.15094911221305807	0.9340659340659342	0.94	0.953846153846154	0.9142857142857144	0.953846153846154	1588625376.2915764
2	3	100	0.9	2	100	47	47.0	0.01623428812431871	0.08507497805787545	0.050552873169759316	1.04	0.96	2.0	tracksig	all	21	-0.4500000000000001	1.0			0.5	0.35	0.0	1.0	0.0	1588625376.2915764
2	3	100	0.9	2	100	47	6.0	0.01623428812431871	0.08507497805787545	0.050552873169759316	1.04	0.96	2.0	tracksig	prefit	5	-0.4500000000000001	1.0			0.5	0.35	0.0	1.0	0.0	1588625376.2915764
2	3	100	0.9	2	100	47	47.0	0.01623428812431871	0.08507497805787545	0.050552873169759316	1.04	0.96	2.0	tracksigfreq	all	21	-0.4500000000000001	1.0			0.5	0.35	0.0	1.0	0.0	1588625376.2915764
2	3	100	0.9	2	100	47	6.0	0.01623428812431871	0.08507497805787545	0.050552873169759316	1.04	0.96	2.0	tracksigfreq	prefit	5	-0.4500000000000001	1.0			0.5	0.35	0.0	1.0	0.0	1588625376.2915764
2	3	100	0.9	2	100	47	47.0	0.01623428812431871	0.08507497805787545	0.050552873169759316	1.04	0.96	2.0	palimpsest	all	21	-0.4500000000000001	2.0			0.9637362637362636	0.97	0.9846153846153848	0.9428571428571428	0.9846153846153848	1588625376.2915764
2	3	100	0.9	2	100	47	6.0	0.01623428812431871	0.08507497805787545	0.050552873169759316	1.04	0.96	2.0	palimpsest	prefit	4	-0.4500000000000001	2.0			0.9637362637362636	0.97	0.9846153846153848	0.9428571428571428	0.9846153846153848	1588625376.2915764
2	3	500	0.9	2	100	47	13.0	0.01623428812431849	0.08507497805787523	0.05055287316975902	1.06	0.95	2.03	clonesig	prefit	9	-0.4500000000000001	4.0	41.75509159920034	0.0007770752423384883	0.992063492063492	0.99	0.984126984126984	1.0	0.984126984126984	1588625381.7756188
2	3	500	0.9	2	100	47	47.0	0.01623428812431849	0.08507497805787523	0.05055287316975902	1.06	0.95	2.03	clonesig	all	21	-0.4500000000000001	3.0	35.29502666399594	0.01310351686307269	0.992063492063492	0.99	0.984126984126984	1.0	0.984126984126984	1588625381.7756188
2	3	500	0.9	2	100	47	47.0	0.01623428812431849	0.08507497805787523	0.05055287316975902	1.06	0.95	2.03	tracksig	all	21	-0.4500000000000001	1.0			0.5	0.37	0.0	1.0	0.0	1588625381.7756188
2	3	500	0.9	2	100	47	6.0	0.01623428812431849	0.08507497805787523	0.05055287316975902	1.06	0.95	2.03	tracksig	prefit	4	-0.4500000000000001	1.0			0.5	0.37	0.0	1.0	0.0	1588625381.7756188
2	3	500	0.9	2	100	47	47.0	0.01623428812431849	0.08507497805787523	0.05055287316975902	1.06	0.95	2.03	tracksigfreq	all	21	-0.4500000000000001	1.0			0.5	0.37	0.0	1.0	0.0	1588625381.7756188
2	3	500	0.9	2	100	47	6.0	0.01623428812431849	0.08507497805787523	0.05055287316975902	1.06	0.95	2.03	tracksigfreq	prefit	4	-0.4500000000000001	1.0			0.5	0.37	0.0	1.0	0.0	1588625381.7756188
2	3	500	0.9	2	100	47	47.0	0.01623428812431849	0.08507497805787523	0.05055287316975902	1.06	0.95	2.03	palimpsest	all	21	-0.4500000000000001	2.0			0.9650364650364649	0.97	0.984126984126984	0.945945945945946	0.984126984126984	1588625381.7756188
2	3	500	0.9	2	100	47	6.0	0.01623428812431849	0.08507497805787523	0.05055287316975902	1.06	0.95	2.03	palimpsest	prefit	5	-0.4500000000000001	2.0			0.9650364650364649	0.97	0.984126984126984	0.945945945945946	0.984126984126984	1588625381.7756188
2	3	100	0.1	2	300	47	18.0	0.01623428812431871	0.08507497805787545	0.050552873169759316	2.1066666666666665	0.11666666666666667	3.273333333333333	clonesig	prefit	9	-0.4500000000000001	3.0	29.546735902839828	0.003804688945024935	0.8393980848153214	0.8666666666666667	0.9023255813953488	0.7764705882352941	0.9023255813953488	1588625552.111481
2	3	100	0.1	2	300	47	47.0	0.01623428812431871	0.08507497805787545	0.050552873169759316	2.1066666666666665	0.11666666666666667	3.273333333333333	clonesig	all	21	-0.4500000000000001	3.0	38.93399062439767	0.005290960658253539	0.824076607387141	0.86	0.9069767441860463	0.7411764705882353	0.9069767441860463	1588625552.111481
2	3	100	0.1	2	300	47	47.0	0.01623428812431871	0.08507497805787545	0.050552873169759316	2.1066666666666665	0.11666666666666667	3.273333333333333	tracksig	all	21	-0.4500000000000001	1.0			0.5	0.2833333333333333	0.0	1.0	0.0	1588625552.111481
2	3	100	0.1	2	300	47	5.0	0.01623428812431871	0.08507497805787545	0.050552873169759316	2.1066666666666665	0.11666666666666667	3.273333333333333	tracksig	prefit	4	-0.4500000000000001	1.0			0.5	0.2833333333333333	0.0	1.0	0.0	1588625552.111481
2	3	100	0.1	2	300	47	47.0	0.01623428812431871	0.08507497805787545	0.050552873169759316	2.1066666666666665	0.11666666666666667	3.273333333333333	tracksigfreq	all	21	-0.4500000000000001	1.0			0.5	0.2833333333333333	0.0	1.0	0.0	1588625552.111481
2	3	100	0.1	2	300	47	5.0	0.01623428812431871	0.08507497805787545	0.050552873169759316	2.1066666666666665	0.11666666666666667	3.273333333333333	tracksigfreq	prefit	4	-0.4500000000000001	1.0			0.5	0.2833333333333333	0.0	1.0	0.0	1588625552.111481
2	3	100	0.1	2	300	47	47.0	0.01623428812431871	0.08507497805787545	0.050552873169759316	2.1066666666666665	0.11666666666666667	3.273333333333333	palimpsest	all	21	-0.4500000000000001	2.0			0.8359781121751027	0.77	0.6837209302325581	0.9882352941176472	0.6837209302325581	1588625552.111481
2	3	100	0.1	2	300	47	6.0	0.01623428812431871	0.08507497805787545	0.050552873169759316	2.1066666666666665	0.11666666666666667	3.273333333333333	palimpsest	prefit	5	-0.4500000000000001	2.0			0.8359781121751027	0.77	0.6837209302325581	0.9882352941176472	0.6837209302325581	1588625552.111481
2	3	500	0.1	2	300	47	11.0	0.01623428812431871	0.08507497805787545	0.050552873169759316	2.066666666666667	0.07333333333333332	3.1666666666666665	clonesig	prefit	7	-0.4500000000000001	3.0	23.611048448402467	0.007930169761864734	0.8972723704866563	0.91	0.9387755102040816	0.8557692307692307	0.9387755102040816	1588625503.2732723
2	3	500	0.1	2	300	47	47.0	0.01623428812431871	0.08507497805787545	0.050552873169759316	2.066666666666667	0.07333333333333332	3.1666666666666665	clonesig	all	21	-0.4500000000000001	3.0	37.23305679069654	0.008647797596695869	0.8876569858712717	0.9033333333333332	0.9387755102040816	0.8365384615384616	0.9387755102040816	1588625503.2732723
2	3	500	0.1	2	300	47	47.0	0.01623428812431871	0.08507497805787545	0.050552873169759316	2.066666666666667	0.07333333333333332	3.1666666666666665	tracksig	all	21	-0.4500000000000001	1.0			0.5	0.3466666666666667	0.0	1.0	0.0	1588625503.2732723
2	3	500	0.1	2	300	47	6.0	0.01623428812431871	0.08507497805787545	0.050552873169759316	2.066666666666667	0.07333333333333332	3.1666666666666665	tracksig	prefit	4	-0.4500000000000001	1.0			0.5	0.3466666666666667	0.0	1.0	0.0	1588625503.2732723
2	3	500	0.1	2	300	47	47.0	0.01623428812431871	0.08507497805787545	0.050552873169759316	2.066666666666667	0.07333333333333332	3.1666666666666665	tracksigfreq	all	21	-0.4500000000000001	1.0			0.5	0.3466666666666667	0.0	1.0	0.0	1588625503.2732723
2	3	500	0.1	2	300	47	6.0	0.01623428812431871	0.08507497805787545	0.050552873169759316	2.066666666666667	0.07333333333333332	3.1666666666666665	tracksigfreq	prefit	4	-0.4500000000000001	1.0			0.5	0.3466666666666667	0.0	1.0	0.0	1588625503.2732723
2	3	500	0.1	2	300	47	47.0	0.01623428812431871	0.08507497805787545	0.050552873169759316	2.066666666666667	0.07333333333333332	3.1666666666666665	palimpsest	all	21	-0.4500000000000001	2.0			0.8380102040816326	0.8266666666666667	0.8010204081632653	0.875	0.8010204081632653	1588625503.2732723
2	3	500	0.1	2	300	47	5.0	0.01623428812431871	0.08507497805787545	0.050552873169759316	2.066666666666667	0.07333333333333332	3.1666666666666665	palimpsest	prefit	4	-0.4500000000000001	2.0			0.8380102040816326	0.8266666666666667	0.8010204081632653	0.875	0.8010204081632653	1588625503.2732723
2	3	100	0.5	2	300	47	12.0	0.01623428812431849	0.08507497805787523	0.05055287316975902	1.6233333333333333	0.5033333333333333	2.6666666666666665	clonesig	prefit	7	-0.4500000000000001	3.0	34.770822399014826	0.00012081271897199436	0.9247371895789954	0.92	0.9113300492610836	0.9381443298969072	0.9113300492610836	1589291518.660798
2	3	100	0.5	2	300	47	47.0	0.01623428812431849	0.08507497805787523	0.05055287316975902	1.6233333333333333	0.5033333333333333	2.6666666666666665	clonesig	all	21	-0.4500000000000001	3.0	43.936677956876345	0.0011557080076001294	0.9146564420293536	0.91	0.9014778325123152	0.9278350515463918	0.9014778325123152	1589291518.660798
2	3	100	0.5	2	300	47	47.0	0.01623428812431849	0.08507497805787523	0.05055287316975902	1.6233333333333333	0.5033333333333333	2.6666666666666665	tracksig	all	21	-0.4500000000000001	1.0			0.5	0.3233333333333333	0.0	1.0	0.0	1589291518.660798
2	3	100	0.5	2	300	47	6.0	0.01623428812431849	0.08507497805787523	0.05055287316975902	1.6233333333333333	0.5033333333333333	2.6666666666666665	tracksig	prefit	4	-0.4500000000000001	1.0			0.5	0.3233333333333333	0.0	1.0	0.0	1589291518.660798
2	3	100	0.5	2	300	47	47.0	0.01623428812431849	0.08507497805787523	0.05055287316975902	1.6233333333333333	0.5033333333333333	2.6666666666666665	tracksigfreq	all	21	-0.4500000000000001	1.0			0.5	0.3233333333333333	0.0	1.0	0.0	1589291518.660798
2	3	100	0.5	2	300	47	6.0	0.01623428812431849	0.08507497805787523	0.05055287316975902	1.6233333333333333	0.5033333333333333	2.6666666666666665	tracksigfreq	prefit	4	-0.4500000000000001	1.0			0.5	0.3233333333333333	0.0	1.0	0.0	1589291518.660798
2	3	100	0.5	2	300	47	47.0	0.01623428812431849	0.08507497805787523	0.05055287316975902	1.6233333333333333	0.5033333333333333	2.6666666666666665	palimpsest	all	21	-0.4500000000000001	2.0			0.8806307450104108	0.8566666666666667	0.8128078817733991	0.9484536082474226	0.8128078817733991	1589291518.660798
2	3	100	0.5	2	300	47	6.0	0.01623428812431849	0.08507497805787523	0.05055287316975902	1.6233333333333333	0.5033333333333333	2.6666666666666665	palimpsest	prefit	3	-0.4500000000000001	2.0			0.8806307450104108	0.8566666666666667	0.8128078817733991	0.9484536082474226	0.8128078817733991	1589291518.660798
2	3	500	0.5	2	300	47	14.0	0.01623428812431849	0.08507497805787523	0.05055287316975902	1.586666666666667	0.5266666666666666	2.6133333333333333	clonesig	prefit	8	-0.4500000000000001	3.0	28.637959248078914	0.0026684916064482807	0.9032967032967032	0.92	0.958974358974359	0.8476190476190476	0.958974358974359	1588625699.4592552
2	3	500	0.5	2	300	47	47.0	0.01623428812431849	0.08507497805787523	0.05055287316975902	1.586666666666667	0.5266666666666666	2.6133333333333333	clonesig	all	21	-0.4500000000000001	3.0	39.976874423642585	0.003887982406492426	0.8985347985347987	0.9166666666666666	0.958974358974359	0.8380952380952381	0.958974358974359	1588625699.4592552
2	3	500	0.5	2	300	47	47.0	0.01623428812431849	0.08507497805787523	0.05055287316975902	1.586666666666667	0.5266666666666666	2.6133333333333333	tracksig	all	21	-0.4500000000000001	1.0			0.5	0.35	0.0	1.0	0.0	1588625699.4592552
2	3	500	0.5	2	300	47	6.0	0.01623428812431849	0.08507497805787523	0.05055287316975902	1.586666666666667	0.5266666666666666	2.6133333333333333	tracksig	prefit	3	-0.4500000000000001	1.0			0.5	0.35	0.0	1.0	0.0	1588625699.4592552
2	3	500	0.5	2	300	47	47.0	0.01623428812431849	0.08507497805787523	0.05055287316975902	1.586666666666667	0.5266666666666666	2.6133333333333333	tracksigfreq	all	21	-0.4500000000000001	1.0			0.5	0.35	0.0	1.0	0.0	1588625699.4592552
2	3	500	0.5	2	300	47	6.0	0.01623428812431849	0.08507497805787523	0.05055287316975902	1.586666666666667	0.5266666666666666	2.6133333333333333	tracksigfreq	prefit	3	-0.4500000000000001	1.0			0.5	0.35	0.0	1.0	0.0	1588625699.4592552
2	3	500	0.5	2	300	47	47.0	0.01623428812431849	0.08507497805787523	0.05055287316975902	1.586666666666667	0.5266666666666666	2.6133333333333333	palimpsest	all	21	-0.4500000000000001	2.0			0.8886446886446887	0.8866666666666667	0.8820512820512819	0.8952380952380953	0.8820512820512819	1588625699.4592552
2	3	500	0.5	2	300	47	6.0	0.01623428812431849	0.08507497805787523	0.05055287316975902	1.586666666666667	0.5266666666666666	2.6133333333333333	palimpsest	prefit	5	-0.4500000000000001	2.0			0.8886446886446887	0.8866666666666667	0.8820512820512819	0.8952380952380953	0.8820512820512819	1588625699.4592552
2	3	100	0.9	2	300	47	17.0	0.01623428812431849	0.08507497805787523	0.05055287316975902	1.05	0.9566666666666668	2.02	clonesig	prefit	9	-0.4500000000000001	3.0	34.085213310632746	0.0007760984535226202	0.9457263568410792	0.9466666666666668	0.9502762430939228	0.9411764705882352	0.9502762430939228	1588335463.6638317
2	3	100	0.9	2	300	47	47.0	0.01623428812431849	0.08507497805787523	0.05055287316975902	1.05	0.9566666666666668	2.02	clonesig	all	21	-0.4500000000000001	3.0	40.15226717080077	0.0036898292217384734	0.9387622452295836	0.94	0.9447513812154696	0.9327731092436976	0.9447513812154696	1588335463.6638317
2	3	100	0.9	2	300	47	47.0	0.01623428812431849	0.08507497805787523	0.05055287316975902	1.05	0.9566666666666668	2.02	tracksig	all	21	-0.4500000000000001	1.0			0.5	0.39666666666666667	0.0	1.0	0.0	1588335463.6638317
2	3	100	0.9	2	300	47	6.0	0.01623428812431849	0.08507497805787523	0.05055287316975902	1.05	0.9566666666666668	2.02	tracksig	prefit	4	-0.4500000000000001	1.0			0.5	0.39666666666666667	0.0	1.0	0.0	1588335463.6638317
2	3	100	0.9	2	300	47	47.0	0.01623428812431849	0.08507497805787523	0.05055287316975902	1.05	0.9566666666666668	2.02	tracksigfreq	all	21	-0.4500000000000001	1.0			0.5	0.39666666666666667	0.0	1.0	0.0	1588335463.6638317
2	3	100	0.9	2	300	47	6.0	0.01623428812431849	0.08507497805787523	0.05055287316975902	1.05	0.9566666666666668	2.02	tracksigfreq	prefit	4	-0.4500000000000001	1.0			0.5	0.39666666666666667	0.0	1.0	0.0	1588335463.6638317
2	3	100	0.9	2	300	47	47.0	0.01623428812431849	0.08507497805787523	0.05055287316975902	1.05	0.9566666666666668	2.02	palimpsest	all	21	-0.4500000000000001	2.0			0.92915177120572	0.9266666666666666	0.9171270718232044	0.9411764705882352	0.9171270718232044	1588335463.6638317
2	3	100	0.9	2	300	47	6.0	0.01623428812431849	0.08507497805787523	0.05055287316975902	1.05	0.9566666666666668	2.02	palimpsest	prefit	4	-0.4500000000000001	2.0			0.92915177120572	0.9266666666666666	0.9171270718232044	0.9411764705882352	0.9171270718232044	1588335463.6638317
2	3	500	0.9	2	300	47	9.0	0.01623428812431849	0.08507497805787523	0.05055287316975902	1.0566666666666666	0.9466666666666668	2.02	clonesig	prefit	5	-0.4500000000000001	3.0	18.334931597119976	0.01316924609773544	0.9740802675585284	0.9766666666666668	0.9807692307692308	0.9673913043478259	0.9807692307692308	1588624265.6883924
2	3	500	0.9	2	300	47	47.0	0.01623428812431849	0.08507497805787523	0.05055287316975902	1.0566666666666666	0.9466666666666668	2.02	clonesig	all	21	-0.4500000000000001	3.0	29.28074206927795	0.06913893938498719	0.9710493311036791	0.9766666666666668	0.9855769230769232	0.9565217391304348	0.9855769230769232	1588624265.6883924
2	3	500	0.9	2	300	47	47.0	0.01623428812431849	0.08507497805787523	0.05055287316975902	1.0566666666666666	0.9466666666666668	2.02	tracksig	all	21	-0.4500000000000001	1.0			0.5	0.30666666666666664	0.0	1.0	0.0	1588624265.6883924
2	3	500	0.9	2	300	47	4.0	0.01623428812431849	0.08507497805787523	0.05055287316975902	1.0566666666666666	0.9466666666666668	2.02	tracksig	prefit	3	-0.4500000000000001	1.0			0.5	0.30666666666666664	0.0	1.0	0.0	1588624265.6883924
2	3	500	0.9	2	300	47	47.0	0.01623428812431849	0.08507497805787523	0.05055287316975902	1.0566666666666666	0.9466666666666668	2.02	tracksigfreq	all	21	-0.4500000000000001	1.0			0.5	0.30666666666666664	0.0	1.0	0.0	1588624265.6883924
2	3	500	0.9	2	300	47	4.0	0.01623428812431849	0.08507497805787523	0.05055287316975902	1.0566666666666666	0.9466666666666668	2.02	tracksigfreq	prefit	3	-0.4500000000000001	1.0			0.5	0.30666666666666664	0.0	1.0	0.0	1588624265.6883924
2	3	500	0.9	2	300	47	47.0	0.01623428812431849	0.08507497805787523	0.05055287316975902	1.0566666666666666	0.9466666666666668	2.02	palimpsest	all	21	-0.4500000000000001	2.0			0.938440635451505	0.9566666666666668	0.9855769230769232	0.8913043478260869	0.9855769230769232	1588624265.6883924
2	3	500	0.9	2	300	47	6.0	0.01623428812431849	0.08507497805787523	0.05055287316975902	1.0566666666666666	0.9466666666666668	2.02	palimpsest	prefit	4	-0.4500000000000001	2.0			0.938440635451505	0.9566666666666668	0.9855769230769232	0.8913043478260869	0.9855769230769232	1588624265.6883924
2	3	100	0.1	2	1000	47	11.0	0.01623428812431871	0.08507497805787545	0.050552873169759316	2.0980000000000003	0.113	3.225	clonesig	prefit	4	-0.4500000000000001	3.0	42.30070941146187	3.842767462343755e-07	0.8130801172447484	0.845	0.9239130434782608	0.702247191011236	0.9239130434782608	1588625530.8145726
2	3	100	0.1	2	1000	47	47.0	0.01623428812431871	0.08507497805787545	0.050552873169759316	2.0980000000000003	0.113	3.225	clonesig	all	21	-0.4500000000000001	3.0	60.38121749975471	8.66244132618786e-06	0.7991834740735572	0.836	0.9270186335403726	0.6713483146067416	0.9270186335403726	1588625530.8145726
2	3	100	0.1	2	1000	47	47.0	0.01623428812431871	0.08507497805787545	0.050552873169759316	2.0980000000000003	0.113	3.225	tracksig	all	21	-0.4500000000000001	1.0			0.5	0.35600000000000004	0.0	1.0	0.0	1588625530.8145726
2	3	100	0.1	2	1000	47	5.0	0.01623428812431871	0.08507497805787545	0.050552873169759316	2.0980000000000003	0.113	3.225	tracksig	prefit	3	-0.4500000000000001	2.0			0.8751134063786725	0.8440000000000001	0.7670807453416149	0.9831460674157304	0.7670807453416149	1588625530.8145726
2	3	100	0.1	2	1000	47	47.0	0.01623428812431871	0.08507497805787545	0.050552873169759316	2.0980000000000003	0.113	3.225	tracksigfreq	all	21	-0.4500000000000001	1.0			0.5	0.35600000000000004	0.0	1.0	0.0	1588625530.8145726
2	3	100	0.1	2	1000	47	5.0	0.01623428812431871	0.08507497805787545	0.050552873169759316	2.0980000000000003	0.113	3.225	tracksigfreq	prefit	3	-0.4500000000000001	2.0			0.8314955684276643	0.804	0.7360248447204969	0.9269662921348316	0.7360248447204969	1588625530.8145726
2	3	100	0.1	2	1000	47	47.0	0.01623428812431871	0.08507497805787545	0.050552873169759316	2.0980000000000003	0.113	3.225	palimpsest	all	21	-0.4500000000000001	2.0			0.8429147184032382	0.809	0.7251552795031055	0.9606741573033708	0.7251552795031055	1588625530.8145726
2	3	100	0.1	2	1000	47	4.0	0.01623428812431871	0.08507497805787545	0.050552873169759316	2.0980000000000003	0.113	3.225	palimpsest	prefit	3	-0.4500000000000001	2.0			0.8429147184032382	0.809	0.7251552795031055	0.9606741573033708	0.7251552795031055	1588625530.8145726
2	3	500	0.1	2	1000	47	11.0	0.01623428812431871	0.08507497805787545	0.050552873169759316	2.124	0.087	3.2680000000000002	clonesig	prefit	6	-0.4500000000000001	3.0	31.078013764134088	0.00035273344780067803	0.8617065017250936	0.884	0.9305135951661632	0.7928994082840237	0.9305135951661632	1589292211.7716362
2	3	500	0.1	2	1000	47	47.0	0.01623428812431871	0.08507497805787545	0.050552873169759316	2.124	0.087	3.2680000000000002	clonesig	all	21	-0.4500000000000001	3.0	41.678350181999114	0.0038560730340698366	0.8675923774111086	0.887	0.9274924471299094	0.8076923076923077	0.9274924471299094	1589292211.7716362
2	3	500	0.1	2	1000	47	47.0	0.01623428812431871	0.08507497805787545	0.050552873169759316	2.124	0.087	3.2680000000000002	tracksig	all	21	-0.4500000000000001	1.0			0.5	0.33799999999999997	0.0	1.0	0.0	1589292211.7716362
2	3	500	0.1	2	1000	47	4.0	0.01623428812431871	0.08507497805787545	0.050552873169759316	2.124	0.087	3.2680000000000002	tracksig	prefit	3	-0.4500000000000001	2.0			0.8731743506319384	0.8340000000000001	0.7522658610271903	0.9940828402366864	0.7522658610271903	1589292211.7716362
2	3	500	0.1	2	1000	47	47.0	0.01623428812431871	0.08507497805787545	0.050552873169759316	2.124	0.087	3.2680000000000002	tracksigfreq	all	21	-0.4500000000000001	1.0			0.5	0.33799999999999997	0.0	1.0	0.0	1589292211.7716362
2	3	500	0.1	2	1000	47	4.0	0.01623428812431871	0.08507497805787545	0.050552873169759316	2.124	0.087	3.2680000000000002	tracksigfreq	prefit	3	-0.4500000000000001	2.0			0.8552977350328036	0.818	0.7401812688821753	0.970414201183432	0.7401812688821753	1589292211.7716362
2	3	500	0.1	2	1000	47	47.0	0.01623428812431871	0.08507497805787545	0.050552873169759316	2.124	0.087	3.2680000000000002	palimpsest	all	21	-0.4500000000000001	2.0			0.8372602298932766	0.82	0.783987915407855	0.8905325443786982	0.783987915407855	1589292211.7716362
2	3	500	0.1	2	1000	47	5.0	0.01623428812431871	0.08507497805787545	0.050552873169759316	2.124	0.087	3.2680000000000002	palimpsest	prefit	3	-0.4500000000000001	2.0			0.8372602298932766	0.82	0.783987915407855	0.8905325443786982	0.783987915407855	1589292211.7716362
2	3	100	0.5	2	1000	47	10.0	0.01623428812431849	0.08507497805787523	0.05055287316975902	1.57	0.527	2.616	clonesig	prefit	5	-0.4500000000000001	3.0	54.56492222667293	5.721543216079226e-09	0.8758912655971479	0.887	0.9106060606060606	0.8411764705882353	0.9106060606060606	1588625455.438414
2	3	100	0.5	2	1000	47	47.0	0.01623428812431849	0.08507497805787523	0.05055287316975902	1.57	0.527	2.616	clonesig	all	21	-0.4500000000000001	3.0	70.73244472696022	2.0091220235334057e-07	0.8721925133689841	0.884	0.9090909090909092	0.8352941176470589	0.9090909090909092	1588625455.438414
2	3	100	0.5	2	1000	47	47.0	0.01623428812431849	0.08507497805787523	0.05055287316975902	1.57	0.527	2.616	tracksig	all	21	-0.4500000000000001	1.0			0.5	0.34	0.0	1.0	0.0	1588625455.438414
2	3	100	0.5	2	1000	47	5.0	0.01623428812431849	0.08507497805787523	0.05055287316975902	1.57	0.527	2.616	tracksig	prefit	3	-0.4500000000000001	2.0			0.8765597147950089	0.838	0.7560606060606061	0.9970588235294118	0.7560606060606061	1588625455.438414
2	3	100	0.5	2	1000	47	47.0	0.01623428812431849	0.08507497805787523	0.05055287316975902	1.57	0.527	2.616	tracksigfreq	all	21	-0.4500000000000001	1.0			0.5	0.34	0.0	1.0	0.0	1588625455.438414
2	3	100	0.5	2	1000	47	5.0	0.01623428812431849	0.08507497805787523	0.05055287316975902	1.57	0.527	2.616	tracksigfreq	prefit	3	-0.4500000000000001	2.0			0.8542780748663101	0.818	0.740909090909091	0.9676470588235294	0.740909090909091	1588625455.438414
2	3	100	0.5	2	1000	47	47.0	0.01623428812431849	0.08507497805787523	0.05055287316975902	1.57	0.527	2.616	palimpsest	all	21	-0.4500000000000001	2.0			0.8755793226381463	0.848	0.7893939393939394	0.9617647058823531	0.7893939393939394	1588625455.438414
2	3	100	0.5	2	1000	47	6.0	0.01623428812431849	0.08507497805787523	0.05055287316975902	1.57	0.527	2.616	palimpsest	prefit	4	-0.4500000000000001	2.0			0.8755793226381463	0.848	0.7893939393939394	0.9617647058823531	0.7893939393939394	1588625455.438414
2	3	500	0.5	2	1000	47	12.0	0.01623428812431849	0.08507497805787523	0.05055287316975902	1.611	0.507	2.6830000000000003	clonesig	prefit	5	-0.4500000000000001	3.0	99.60233710719694	5.591567596871471e-18	0.9306968304760542	0.937	0.9501510574018128	0.9112426035502958	0.9501510574018128	1589292494.0794861
2	3	500	0.5	2	1000	47	47.0	0.01623428812431849	0.08507497805787523	0.05055287316975902	1.611	0.507	2.6830000000000003	clonesig	all	21	-0.4500000000000001	3.0	117.31914095559479	1.4877077917248466e-15	0.9262276765762704	0.9329999999999999	0.9471299093655591	0.9053254437869822	0.9471299093655591	1589292494.0794861
2	3	500	0.5	2	1000	47	47.0	0.01623428812431849	0.08507497805787523	0.05055287316975902	1.611	0.507	2.6830000000000003	tracksig	all	21	-0.4500000000000001	1.0			0.5	0.33799999999999997	0.0	1.0	0.0	1589292494.0794861
2	3	500	0.5	2	1000	47	6.0	0.01623428812431849	0.08507497805787523	0.05055287316975902	1.611	0.507	2.6830000000000003	tracksig	prefit	3	-0.4500000000000001	2.0			0.8776435045317221	0.838	0.7552870090634441	1.0	0.7552870090634441	1589292494.0794861
2	3	500	0.5	2	1000	47	47.0	0.01623428812431849	0.08507497805787523	0.05055287316975902	1.611	0.507	2.6830000000000003	tracksigfreq	all	21	-0.4500000000000001	1.0			0.5	0.33799999999999997	0.0	1.0	0.0	1589292494.0794861
2	3	500	0.5	2	1000	47	6.0	0.01623428812431849	0.08507497805787523	0.05055287316975902	1.611	0.507	2.6830000000000003	tracksigfreq	prefit	3	-0.4500000000000001	2.0			0.8776435045317221	0.838	0.7552870090634441	1.0	0.7552870090634441	1589292494.0794861
2	3	500	0.5	2	1000	47	47.0	0.01623428812431849	0.08507497805787523	0.05055287316975902	1.611	0.507	2.6830000000000003	palimpsest	all	21	-0.4500000000000001	2.0			0.8981882050090277	0.893	0.8821752265861027	0.9142011834319528	0.8821752265861027	1589292494.0794861
2	3	500	0.5	2	1000	47	6.0	0.01623428812431849	0.08507497805787523	0.05055287316975902	1.611	0.507	2.6830000000000003	palimpsest	prefit	3	-0.4500000000000001	2.0			0.8981882050090277	0.893	0.8821752265861027	0.9142011834319528	0.8821752265861027	1589292494.0794861
2	3	100	0.9	2	1000	47	11.0	0.01623428812431849	0.08507497805787523	0.05055287316975902	1.044	0.956	2.0069999999999997	clonesig	prefit	6	-0.4500000000000001	3.0	67.55170289544185	6.277275111690435e-11	0.9343487280270772	0.9390000000000001	0.9503875968992248	0.9183098591549296	0.9503875968992248	1588624959.679632
2	3	100	0.9	2	1000	47	47.0	0.01623428812431849	0.08507497805787523	0.05055287316975902	1.044	0.956	2.0069999999999997	clonesig	all	21	-0.4500000000000001	3.0	82.57704245679815	2.1631655562336053e-09	0.936532372529752	0.941	0.9519379844961241	0.9211267605633804	0.9519379844961241	1588624959.679632
2	3	100	0.9	2	1000	47	47.0	0.01623428812431849	0.08507497805787523	0.05055287316975902	1.044	0.956	2.0069999999999997	tracksig	all	21	-0.4500000000000001	1.0			0.5	0.355	0.0	1.0	0.0	1588624959.679632
2	3	100	0.9	2	1000	47	6.0	0.01623428812431849	0.08507497805787523	0.05055287316975902	1.044	0.956	2.0069999999999997	tracksig	prefit	3	-0.4500000000000001	2.0			0.8854132547221312	0.853	0.7736434108527132	0.9971830985915492	0.7736434108527132	1588624959.679632
2	3	100	0.9	2	1000	47	47.0	0.01623428812431849	0.08507497805787523	0.05055287316975902	1.044	0.956	2.0069999999999997	tracksigfreq	all	21	-0.4500000000000001	1.0			0.5	0.355	0.0	1.0	0.0	1588624959.679632
2	3	100	0.9	2	1000	47	6.0	0.01623428812431849	0.08507497805787523	0.05055287316975902	1.044	0.956	2.0069999999999997	tracksigfreq	prefit	3	-0.4500000000000001	2.0			0.8766786767114314	0.845	0.7674418604651163	0.9859154929577464	0.7674418604651163	1588624959.679632
[truncated: 26,773 more rows]
