# Supplementary material for: CloneSig can jointly infer intra-tumor heterogeneity and mutational signature activity in bulk tumor sequencing data
Source: Nat Commun. 2021 Sep 9;12:5352. doi: 10.1038/s41467-021-24992-y (PMC8429716; doi:10.1038/s41467-021-24992-y)
Supplement: Supplementary file 3 — Source Data [file 41467_2021_24992_MOESM3_ESM.zip › Source data/20200513_eval_clonesig_power_2clones.csv]

nb_pi	nb_phi	depth	perc_diploid	nb_clones	nb_mut	nb_sig	nb_sig_fit	min_dist	max_dist	avg_dist	avg_major_cn	actual_perc_diploid	avg_tot_cn	method	setting	dof	phi_dist	fitted_nb_clones	ll_ratio	pval	score2C_auc	score2C_accuracy	score2C_sensitivity	score2C_specificity	score2C_precision	timestamp
0	0	100	0.1	2	30	47	10.0	0.21339654287118404	0.21339654287118404	0.21339654287118404	2.033333333333333	0.06666666666666668	3.1333333333333333	clonesig	prefit	8	0.031622776601683784	2.0	8.091267856177808	0.2100012139367573	0.4886877828054298	0.5333333333333333	0.15384615384615385	0.8235294117647058	0.15384615384615385	1589399323.9934976
0	0	100	0.1	2	30	47	47.0	0.21339654287118404	0.21339654287118404	0.21339654287118404	2.033333333333333	0.06666666666666668	3.1333333333333333	clonesig	all	21	0.031622776601683784	1.0	0.0023778056909691263	0.999988776446435	0.5	0.5666666666666667	0.0	1.0	0.0	1589399323.9934976
0	0	100	0.1	2	30	47		0.21339654287118404	0.21339654287118404	0.21339654287118404	2.033333333333333	0.06666666666666668	3.1333333333333333	tracksig	all	21	0.031622776601683784									1589399323.9934976
0	0	100	0.1	2	30	47		0.21339654287118404	0.21339654287118404	0.21339654287118404	2.033333333333333	0.06666666666666668	3.1333333333333333	tracksig	prefit	21	0.031622776601683784									1589399323.9934976
0	0	100	0.1	2	30	47		0.21339654287118404	0.21339654287118404	0.21339654287118404	2.033333333333333	0.06666666666666668	3.1333333333333333	tracksigfreq	all	21	0.031622776601683784									1589399323.9934976
0	0	100	0.1	2	30	47		0.21339654287118404	0.21339654287118404	0.21339654287118404	2.033333333333333	0.06666666666666668	3.1333333333333333	tracksigfreq	prefit	21	0.031622776601683784									1589399323.9934976
0	0	100	0.1	2	30	47	47.0	0.21339654287118404	0.21339654287118404	0.21339654287118404	2.033333333333333	0.06666666666666668	3.1333333333333333	palimpsest	all	21	0.031622776601683784	2.0			0.4705882352941176	0.5333333333333333	0.0	0.9411764705882352	0.0	1589399323.9934976
0	0	100	0.1	2	30	47	6.0	0.21339654287118404	0.21339654287118404	0.21339654287118404	2.033333333333333	0.06666666666666668	3.1333333333333333	palimpsest	prefit	6	0.031622776601683784	2.0			0.4705882352941176	0.5333333333333333	0.0	0.9411764705882352	0.0	1589399323.9934976
0	0	500	0.1	2	30	47	13.0	0.21339654287118404	0.21339654287118404	0.21339654287118404	2.2333333333333334	0.1	3.333333333333333	clonesig	prefit	9	0.031622776601683784	2.0	9.567175652754427	0.21290175268144587	0.45022624434389136	0.5	0.07692307692307693	0.8235294117647058	0.07692307692307693	1589399327.4323785
0	0	500	0.1	2	30	47	47.0	0.21339654287118404	0.21339654287118404	0.21339654287118404	2.2333333333333334	0.1	3.333333333333333	clonesig	all	21	0.031622776601683784	1.0	0.0007336947305134345	0.99999835820437	0.5	0.5666666666666667	0.0	1.0	0.0	1589399327.4323785
0	0	500	0.1	2	30	47		0.21339654287118404	0.21339654287118404	0.21339654287118404	2.2333333333333334	0.1	3.333333333333333	tracksig	all	21	0.031622776601683784									1589399327.4323785
0	0	500	0.1	2	30	47		0.21339654287118404	0.21339654287118404	0.21339654287118404	2.2333333333333334	0.1	3.333333333333333	tracksig	prefit	21	0.031622776601683784									1589399327.4323785
0	0	500	0.1	2	30	47		0.21339654287118404	0.21339654287118404	0.21339654287118404	2.2333333333333334	0.1	3.333333333333333	tracksigfreq	all	21	0.031622776601683784									1589399327.4323785
0	0	500	0.1	2	30	47		0.21339654287118404	0.21339654287118404	0.21339654287118404	2.2333333333333334	0.1	3.333333333333333	tracksigfreq	prefit	21	0.031622776601683784									1589399327.4323785
0	0	500	0.1	2	30	47	47.0	0.21339654287118404	0.21339654287118404	0.21339654287118404	2.2333333333333334	0.1	3.333333333333333	palimpsest	all	21	0.031622776601683784	2.0			0.5090497737556561	0.5666666666666667	0.07692307692307693	0.9411764705882352	0.07692307692307693	1589399327.4323785
0	0	500	0.1	2	30	47	6.0	0.21339654287118404	0.21339654287118404	0.21339654287118404	2.2333333333333334	0.1	3.333333333333333	palimpsest	prefit	6	0.031622776601683784	2.0			0.5090497737556561	0.5666666666666667	0.07692307692307693	0.9411764705882352	0.07692307692307693	1589399327.4323785
0	0	100	0.5	2	30	47	7.0	0.21339654287118404	0.21339654287118404	0.21339654287118404	1.7333333333333334	0.4	2.9	clonesig	prefit	6	0.031622776601683784	2.0	5.429415757799576	0.17042216259936271	0.49773755656108604	0.5333333333333333	0.2307692307692308	0.7647058823529411	0.2307692307692308	1589399295.866349
0	0	100	0.5	2	30	47	47.0	0.21339654287118404	0.21339654287118404	0.21339654287118404	1.7333333333333334	0.4	2.9	clonesig	all	21	0.031622776601683784	1.0	0.0015064354448099948	0.999994677583016	0.5	0.5666666666666667	0.0	1.0	0.0	1589399295.866349
0	0	100	0.5	2	30	47		0.21339654287118404	0.21339654287118404	0.21339654287118404	1.7333333333333334	0.4	2.9	tracksig	all	21	0.031622776601683784									1589399295.866349
0	0	100	0.5	2	30	47		0.21339654287118404	0.21339654287118404	0.21339654287118404	1.7333333333333334	0.4	2.9	tracksig	prefit	21	0.031622776601683784									1589399295.866349
0	0	100	0.5	2	30	47		0.21339654287118404	0.21339654287118404	0.21339654287118404	1.7333333333333334	0.4	2.9	tracksigfreq	all	21	0.031622776601683784									1589399295.866349
0	0	100	0.5	2	30	47		0.21339654287118404	0.21339654287118404	0.21339654287118404	1.7333333333333334	0.4	2.9	tracksigfreq	prefit	21	0.031622776601683784									1589399295.866349
0	0	100	0.5	2	30	47	47.0	0.21339654287118404	0.21339654287118404	0.21339654287118404	1.7333333333333334	0.4	2.9	palimpsest	all	21	0.031622776601683784	2.0			0.5475113122171945	0.6	0.15384615384615385	0.9411764705882352	0.15384615384615385	1589399295.866349
0	0	100	0.5	2	30	47	4.0	0.21339654287118404	0.21339654287118404	0.21339654287118404	1.7333333333333334	0.4	2.9	palimpsest	prefit	4	0.031622776601683784	2.0			0.5475113122171945	0.6	0.15384615384615385	0.9411764705882352	0.15384615384615385	1589399295.866349
0	0	500	0.5	2	30	47	11.0	0.21339654287118412	0.21339654287118412	0.21339654287118412	1.7666666666666666	0.5333333333333333	2.833333333333333	clonesig	prefit	8	0.031622776601683784	1.0	7.663182793749002e-05	0.9695974769186412	0.5	0.5666666666666667	0.0	1.0	0.0	1589399315.768089
0	0	500	0.5	2	30	47	47.0	0.21339654287118412	0.21339654287118412	0.21339654287118412	1.7666666666666666	0.5333333333333333	2.833333333333333	clonesig	all	21	0.031622776601683784	1.0	0.0005297922172076142	0.99999903591967	0.5	0.5666666666666667	0.0	1.0	0.0	1589399315.768089
0	0	500	0.5	2	30	47		0.21339654287118412	0.21339654287118412	0.21339654287118412	1.7666666666666666	0.5333333333333333	2.833333333333333	tracksig	all	21	0.031622776601683784									1589399315.768089
0	0	500	0.5	2	30	47		0.21339654287118412	0.21339654287118412	0.21339654287118412	1.7666666666666666	0.5333333333333333	2.833333333333333	tracksig	prefit	21	0.031622776601683784									1589399315.768089
0	0	500	0.5	2	30	47		0.21339654287118412	0.21339654287118412	0.21339654287118412	1.7666666666666666	0.5333333333333333	2.833333333333333	tracksigfreq	all	21	0.031622776601683784									1589399315.768089
0	0	500	0.5	2	30	47		0.21339654287118412	0.21339654287118412	0.21339654287118412	1.7666666666666666	0.5333333333333333	2.833333333333333	tracksigfreq	prefit	21	0.031622776601683784									1589399315.768089
0	0	500	0.5	2	30	47	47.0	0.21339654287118412	0.21339654287118412	0.21339654287118412	1.7666666666666666	0.5333333333333333	2.833333333333333	palimpsest	all	21	0.031622776601683784	2.0			0.5859728506787331	0.6333333333333333	0.2307692307692308	0.9411764705882352	0.2307692307692308	1589399315.768089
0	0	500	0.5	2	30	47	5.0	0.21339654287118412	0.21339654287118412	0.21339654287118412	1.7666666666666666	0.5333333333333333	2.833333333333333	palimpsest	prefit	4	0.031622776601683784	2.0			0.5859728506787331	0.6333333333333333	0.2307692307692308	0.9411764705882352	0.2307692307692308	1589399315.768089
0	0	100	0.9	2	30	47	15.0	0.21339654287118404	0.21339654287118404	0.21339654287118404	1.0333333333333334	0.9666666666666668	2.0	clonesig	prefit	9	0.031622776601683784	1.0	3.994646772298438e-05	0.9999719845776988	0.5	0.5666666666666667	0.0	1.0	0.0	1589399305.4138381
0	0	100	0.9	2	30	47	47.0	0.21339654287118404	0.21339654287118404	0.21339654287118404	1.0333333333333334	0.9666666666666668	2.0	clonesig	all	21	0.031622776601683784	1.0	0.00031817017776347717	0.9999995811745459	0.5	0.5666666666666667	0.0	1.0	0.0	1589399305.4138381
0	0	100	0.9	2	30	47		0.21339654287118404	0.21339654287118404	0.21339654287118404	1.0333333333333334	0.9666666666666668	2.0	tracksig	all	21	0.031622776601683784									1589399305.4138381
0	0	100	0.9	2	30	47		0.21339654287118404	0.21339654287118404	0.21339654287118404	1.0333333333333334	0.9666666666666668	2.0	tracksig	prefit	21	0.031622776601683784									1589399305.4138381
0	0	100	0.9	2	30	47		0.21339654287118404	0.21339654287118404	0.21339654287118404	1.0333333333333334	0.9666666666666668	2.0	tracksigfreq	all	21	0.031622776601683784									1589399305.4138381
0	0	100	0.9	2	30	47		0.21339654287118404	0.21339654287118404	0.21339654287118404	1.0333333333333334	0.9666666666666668	2.0	tracksigfreq	prefit	21	0.031622776601683784									1589399305.4138381
0	0	100	0.9	2	30	47	47.0	0.21339654287118404	0.21339654287118404	0.21339654287118404	1.0333333333333334	0.9666666666666668	2.0	palimpsest	all	21	0.031622776601683784	2.0			0.5180995475113122	0.5666666666666667	0.15384615384615385	0.8823529411764706	0.15384615384615385	1589399305.4138381
0	0	100	0.9	2	30	47	7.0	0.21339654287118404	0.21339654287118404	0.21339654287118404	1.0333333333333334	0.9666666666666668	2.0	palimpsest	prefit	5	0.031622776601683784	2.0			0.5180995475113122	0.5666666666666667	0.15384615384615385	0.8823529411764706	0.15384615384615385	1589399305.4138381
0	0	500	0.9	2	30	47	11.0	0.21339654287118404	0.21339654287118404	0.21339654287118404	1.0333333333333334	0.9666666666666668	2.0	clonesig	prefit	8	0.031622776601683784	1.0	7.949247162741813e-06	0.9863955154199662	0.5	0.5666666666666667	0.0	1.0	0.0	1589399296.1319675
0	0	500	0.9	2	30	47	47.0	0.21339654287118404	0.21339654287118404	0.21339654287118404	1.0333333333333334	0.9666666666666668	2.0	clonesig	all	21	0.031622776601683784	1.0	0.00015978781186731794	0.9999998641873517	0.5	0.5666666666666667	0.0	1.0	0.0	1589399296.1319675
0	0	500	0.9	2	30	47		0.21339654287118404	0.21339654287118404	0.21339654287118404	1.0333333333333334	0.9666666666666668	2.0	tracksig	all	21	0.031622776601683784									1589399296.1319675
0	0	500	0.9	2	30	47		0.21339654287118404	0.21339654287118404	0.21339654287118404	1.0333333333333334	0.9666666666666668	2.0	tracksig	prefit	21	0.031622776601683784									1589399296.1319675
0	0	500	0.9	2	30	47		0.21339654287118404	0.21339654287118404	0.21339654287118404	1.0333333333333334	0.9666666666666668	2.0	tracksigfreq	all	21	0.031622776601683784									1589399296.1319675
0	0	500	0.9	2	30	47		0.21339654287118404	0.21339654287118404	0.21339654287118404	1.0333333333333334	0.9666666666666668	2.0	tracksigfreq	prefit	21	0.031622776601683784									1589399296.1319675
0	0	500	0.9	2	30	47	47.0	0.21339654287118404	0.21339654287118404	0.21339654287118404	1.0333333333333334	0.9666666666666668	2.0	palimpsest	all	21	0.031622776601683784	2.0			0.5090497737556561	0.5666666666666667	0.07692307692307693	0.9411764705882352	0.07692307692307693	1589399296.1319675
0	0	500	0.9	2	30	47	6.0	0.21339654287118404	0.21339654287118404	0.21339654287118404	1.0333333333333334	0.9666666666666668	2.0	palimpsest	prefit	5	0.031622776601683784	2.0			0.5090497737556561	0.5666666666666667	0.07692307692307693	0.9411764705882352	0.07692307692307693	1589399296.1319675
0	0	100	0.1	2	100	47	14.0	0.21339654287118412	0.21339654287118412	0.21339654287118412	2.0	0.14	3.14	clonesig	prefit	10	0.031622776601683784	1.0	4.7142576022451976e-05	0.9999999779478096	0.5	0.53	0.0	1.0	0.0	1588697555.1679454
0	0	100	0.1	2	100	47	47.0	0.21339654287118412	0.21339654287118412	0.21339654287118412	2.0	0.14	3.14	clonesig	all	21	0.031622776601683784	1.0	0.002607651011430789	0.9999915655199016	0.5	0.53	0.0	1.0	0.0	1588697555.1679454
0	0	100	0.1	2	100	47	47.0	0.21339654287118412	0.21339654287118412	0.21339654287118412	2.0	0.14	3.14	tracksig	all	21	0.031622776601683784	1.0			0.5	0.53	0.0	1.0	0.0	1588697555.1679454
0	0	100	0.1	2	100	47	7.0	0.21339654287118412	0.21339654287118412	0.21339654287118412	2.0	0.14	3.14	tracksig	prefit	5	0.031622776601683784	1.0			0.5	0.53	0.0	1.0	0.0	1588697555.1679454
0	0	100	0.1	2	100	47	47.0	0.21339654287118412	0.21339654287118412	0.21339654287118412	2.0	0.14	3.14	tracksigfreq	all	21	0.031622776601683784	1.0			0.5	0.53	0.0	1.0	0.0	1588697555.1679454
0	0	100	0.1	2	100	47	7.0	0.21339654287118412	0.21339654287118412	0.21339654287118412	2.0	0.14	3.14	tracksigfreq	prefit	5	0.031622776601683784	1.0			0.5	0.53	0.0	1.0	0.0	1588697555.1679454
0	0	100	0.1	2	100	47	47.0	0.21339654287118412	0.21339654287118412	0.21339654287118412	2.0	0.14	3.14	palimpsest	all	21	0.031622776601683784	2.0			0.5212765957446809	0.55	0.0425531914893617	1.0	0.0425531914893617	1588697555.1679454
0	0	100	0.1	2	100	47	5.0	0.21339654287118412	0.21339654287118412	0.21339654287118412	2.0	0.14	3.14	palimpsest	prefit	4	0.031622776601683784	2.0			0.5212765957446809	0.55	0.0425531914893617	1.0	0.0425531914893617	1588697555.1679454
0	0	500	0.1	2	100	47	16.0	0.21339654287118412	0.21339654287118412	0.21339654287118412	2.05	0.13	3.25	clonesig	prefit	11	0.031622776601683784	1.0	0.00011732944290088201	0.9999999998605664	0.5	0.53	0.0	1.0	0.0	1588697543.567407
0	0	500	0.1	2	100	47	47.0	0.21339654287118412	0.21339654287118412	0.21339654287118412	2.05	0.13	3.25	clonesig	all	21	0.031622776601683784	1.0	0.003390230817558404	0.999986846744458	0.5	0.53	0.0	1.0	0.0	1588697543.567407
0	0	500	0.1	2	100	47	47.0	0.21339654287118412	0.21339654287118412	0.21339654287118412	2.05	0.13	3.25	tracksig	all	21	0.031622776601683784	1.0			0.5	0.53	0.0	1.0	0.0	1588697543.567407
0	0	500	0.1	2	100	47	7.0	0.21339654287118412	0.21339654287118412	0.21339654287118412	2.05	0.13	3.25	tracksig	prefit	5	0.031622776601683784	1.0			0.5	0.53	0.0	1.0	0.0	1588697543.567407
0	0	500	0.1	2	100	47	47.0	0.21339654287118412	0.21339654287118412	0.21339654287118412	2.05	0.13	3.25	tracksigfreq	all	21	0.031622776601683784	1.0			0.5	0.53	0.0	1.0	0.0	1588697543.567407
0	0	500	0.1	2	100	47	7.0	0.21339654287118412	0.21339654287118412	0.21339654287118412	2.05	0.13	3.25	tracksigfreq	prefit	5	0.031622776601683784	1.0			0.5	0.53	0.0	1.0	0.0	1588697543.567407
0	0	500	0.1	2	100	47	47.0	0.21339654287118412	0.21339654287118412	0.21339654287118412	2.05	0.13	3.25	palimpsest	all	21	0.031622776601683784	2.0			0.5248896025692493	0.55	0.10638297872340426	0.9433962264150944	0.10638297872340426	1588697543.567407
0	0	500	0.1	2	100	47	6.0	0.21339654287118412	0.21339654287118412	0.21339654287118412	2.05	0.13	3.25	palimpsest	prefit	5	0.031622776601683784	2.0			0.5248896025692493	0.55	0.10638297872340426	0.9433962264150944	0.10638297872340426	1588697543.567407
0	0	100	0.5	2	100	47	12.0	0.21339654287118404	0.21339654287118404	0.21339654287118404	1.57	0.55	2.69	clonesig	prefit	8	0.031622776601683784	2.0	9.87042506463581	0.1198383549548076	0.5256410256410255	0.51	0.1346153846153846	0.9166666666666666	0.1346153846153846	1588697557.9254174
0	0	100	0.5	2	100	47	47.0	0.21339654287118404	0.21339654287118404	0.21339654287118404	1.57	0.55	2.69	clonesig	all	21	0.031622776601683784	2.0	11.316507953609287	0.43567918822219903	0.516025641025641	0.5	0.1153846153846154	0.9166666666666666	0.1153846153846154	1588697557.9254174
0	0	100	0.5	2	100	47	47.0	0.21339654287118404	0.21339654287118404	0.21339654287118404	1.57	0.55	2.69	tracksig	all	21	0.031622776601683784	1.0			0.5	0.48	0.0	1.0	0.0	1588697557.9254174
0	0	100	0.5	2	100	47	6.0	0.21339654287118404	0.21339654287118404	0.21339654287118404	1.57	0.55	2.69	tracksig	prefit	5	0.031622776601683784	1.0			0.5	0.48	0.0	1.0	0.0	1588697557.9254174
0	0	100	0.5	2	100	47	47.0	0.21339654287118404	0.21339654287118404	0.21339654287118404	1.57	0.55	2.69	tracksigfreq	all	21	0.031622776601683784	1.0			0.5	0.48	0.0	1.0	0.0	1588697557.9254174
0	0	100	0.5	2	100	47	6.0	0.21339654287118404	0.21339654287118404	0.21339654287118404	1.57	0.55	2.69	tracksigfreq	prefit	5	0.031622776601683784	1.0			0.5	0.48	0.0	1.0	0.0	1588697557.9254174
0	0	100	0.5	2	100	47	47.0	0.21339654287118404	0.21339654287118404	0.21339654287118404	1.57	0.55	2.69	palimpsest	all	21	0.031622776601683784	2.0			0.4975961538461538	0.48	0.0576923076923077	0.9375	0.0576923076923077	1588697557.9254174
0	0	100	0.5	2	100	47	4.0	0.21339654287118404	0.21339654287118404	0.21339654287118404	1.57	0.55	2.69	palimpsest	prefit	3	0.031622776601683784	2.0			0.4975961538461538	0.48	0.0576923076923077	0.9375	0.0576923076923077	1588697557.9254174
0	0	500	0.5	2	100	47	14.0	0.21339654287118412	0.21339654287118412	0.21339654287118412	1.64	0.51	2.7	clonesig	prefit	9	0.031622776601683784	1.0	7.1502721766592e-05	0.9999659605634356	0.5	0.48	0.0	1.0	0.0	1588189963.2143888
0	0	500	0.5	2	100	47	47.0	0.21339654287118412	0.21339654287118412	0.21339654287118412	1.64	0.51	2.7	clonesig	all	21	0.031622776601683784	1.0	0.001897661841439913	0.9999950758492387	0.5	0.48	0.0	1.0	0.0	1588189963.2143888
0	0	500	0.5	2	100	47	47.0	0.21339654287118412	0.21339654287118412	0.21339654287118412	1.64	0.51	2.7	tracksig	all	21	0.031622776601683784	1.0			0.5	0.48	0.0	1.0	0.0	1588189963.2143888
0	0	500	0.5	2	100	47	6.0	0.21339654287118412	0.21339654287118412	0.21339654287118412	1.64	0.51	2.7	tracksig	prefit	5	0.031622776601683784	1.0			0.5	0.48	0.0	1.0	0.0	1588189963.2143888
0	0	500	0.5	2	100	47	47.0	0.21339654287118412	0.21339654287118412	0.21339654287118412	1.64	0.51	2.7	tracksigfreq	all	21	0.031622776601683784	1.0			0.5	0.48	0.0	1.0	0.0	1588189963.2143888
0	0	500	0.5	2	100	47	6.0	0.21339654287118412	0.21339654287118412	0.21339654287118412	1.64	0.51	2.7	tracksigfreq	prefit	5	0.031622776601683784	1.0			0.5	0.48	0.0	1.0	0.0	1588189963.2143888
0	0	500	0.5	2	100	47	47.0	0.21339654287118412	0.21339654287118412	0.21339654287118412	1.64	0.51	2.7	palimpsest	all	21	0.031622776601683784	2.0			0.4863782051282051	0.47	0.07692307692307693	0.8958333333333334	0.07692307692307693	1588189963.2143888
0	0	500	0.5	2	100	47	6.0	0.21339654287118412	0.21339654287118412	0.21339654287118412	1.64	0.51	2.7	palimpsest	prefit	5	0.031622776601683784	2.0			0.4863782051282051	0.47	0.07692307692307693	0.8958333333333334	0.07692307692307693	1588189963.2143888
0	0	100	0.9	2	100	47	10.0	0.21339654287118412	0.21339654287118412	0.21339654287118412	1.02	0.98	2.02	clonesig	prefit	6	0.031622776601683784	1.0	2.158887218683958e-05		0.5	0.41	0.0	1.0	0.0	1588697547.1739044
0	0	100	0.9	2	100	47	47.0	0.21339654287118412	0.21339654287118412	0.21339654287118412	1.02	0.98	2.02	clonesig	all	21	0.031622776601683784	1.0	0.003561821863058867	0.9999857000620748	0.5	0.41	0.0	1.0	0.0	1588697547.1739044
0	0	100	0.9	2	100	47	47.0	0.21339654287118412	0.21339654287118412	0.21339654287118412	1.02	0.98	2.02	tracksig	all	21	0.031622776601683784	1.0			0.5	0.41	0.0	1.0	0.0	1588697547.1739044
0	0	100	0.9	2	100	47	6.0	0.21339654287118412	0.21339654287118412	0.21339654287118412	1.02	0.98	2.02	tracksig	prefit	6	0.031622776601683784	1.0			0.5	0.41	0.0	1.0	0.0	1588697547.1739044
0	0	100	0.9	2	100	47	47.0	0.21339654287118412	0.21339654287118412	0.21339654287118412	1.02	0.98	2.02	tracksigfreq	all	21	0.031622776601683784	1.0			0.5	0.41	0.0	1.0	0.0	1588697547.1739044
0	0	100	0.9	2	100	47	6.0	0.21339654287118412	0.21339654287118412	0.21339654287118412	1.02	0.98	2.02	tracksigfreq	prefit	6	0.031622776601683784	1.0			0.5	0.41	0.0	1.0	0.0	1588697547.1739044
0	0	100	0.9	2	100	47	47.0	0.21339654287118412	0.21339654287118412	0.21339654287118412	1.02	0.98	2.02	palimpsest	all	21	0.031622776601683784	2.0			0.5010334849111203	0.42	0.05084745762711865	0.951219512195122	0.05084745762711865	1588697547.1739044
0	0	100	0.9	2	100	47	7.0	0.21339654287118412	0.21339654287118412	0.21339654287118412	1.02	0.98	2.02	palimpsest	prefit	5	0.031622776601683784	2.0			0.5010334849111203	0.42	0.05084745762711865	0.951219512195122	0.05084745762711865	1588697547.1739044
0	0	500	0.9	2	100	47	13.0	0.21339654287118404	0.21339654287118404	0.21339654287118404	1.06	0.94	2.02	clonesig	prefit	7	0.031622776601683784	1.0	0.00030475082326120173		0.5	0.56	0.0	1.0	0.0	1588697558.406239
0	0	500	0.9	2	100	47	47.0	0.21339654287118404	0.21339654287118404	0.21339654287118404	1.06	0.94	2.02	clonesig	all	21	0.031622776601683784	1.0	0.005065084213356386	0.9999740482853532	0.5	0.56	0.0	1.0	0.0	1588697558.406239
0	0	500	0.9	2	100	47	47.0	0.21339654287118404	0.21339654287118404	0.21339654287118404	1.06	0.94	2.02	tracksig	all	21	0.031622776601683784	1.0			0.5	0.56	0.0	1.0	0.0	1588697558.406239
0	0	500	0.9	2	100	47	7.0	0.21339654287118404	0.21339654287118404	0.21339654287118404	1.06	0.94	2.02	tracksig	prefit	5	0.031622776601683784	1.0			0.5	0.56	0.0	1.0	0.0	1588697558.406239
0	0	500	0.9	2	100	47	47.0	0.21339654287118404	0.21339654287118404	0.21339654287118404	1.06	0.94	2.02	tracksigfreq	all	21	0.031622776601683784	1.0			0.5	0.56	0.0	1.0	0.0	1588697558.406239
0	0	500	0.9	2	100	47	7.0	0.21339654287118404	0.21339654287118404	0.21339654287118404	1.06	0.94	2.02	tracksigfreq	prefit	5	0.031622776601683784	1.0			0.5	0.56	0.0	1.0	0.0	1588697558.406239
0	0	500	0.9	2	100	47	47.0	0.21339654287118404	0.21339654287118404	0.21339654287118404	1.06	0.94	2.02	palimpsest	all	21	0.031622776601683784	2.0			0.6144480519480519	0.65	0.3181818181818182	0.9107142857142856	0.3181818181818182	1588697558.406239
0	0	500	0.9	2	100	47	5.0	0.21339654287118404	0.21339654287118404	0.21339654287118404	1.06	0.94	2.02	palimpsest	prefit	4	0.031622776601683784	2.0			0.6144480519480519	0.65	0.3181818181818182	0.9107142857142856	0.3181818181818182	1588697558.406239
0	0	100	0.1	2	300	47	15.0	0.21339654287118404	0.21339654287118404	0.21339654287118404	2.16	0.12	3.283333333333333	clonesig	prefit	10	0.031622776601683784	1.0	0.0002662778488229378	0.9999998609922428	0.5	0.51	0.0	1.0	0.0	1588697615.7121294
0	0	100	0.1	2	300	47	47.0	0.21339654287118404	0.21339654287118404	0.21339654287118404	2.16	0.12	3.283333333333333	clonesig	all	21	0.031622776601683784	1.0	0.008813534461296513	0.9999768410771256	0.5	0.51	0.0	1.0	0.0	1588697615.7121294
0	0	100	0.1	2	300	47	47.0	0.21339654287118404	0.21339654287118404	0.21339654287118404	2.16	0.12	3.283333333333333	tracksig	all	21	0.031622776601683784	1.0			0.5	0.51	0.0	1.0	0.0	1588697615.7121294
0	0	100	0.1	2	300	47	5.0	0.21339654287118404	0.21339654287118404	0.21339654287118404	2.16	0.12	3.283333333333333	tracksig	prefit	5	0.031622776601683784	1.0			0.5	0.51	0.0	1.0	0.0	1588697615.7121294
0	0	100	0.1	2	300	47	47.0	0.21339654287118404	0.21339654287118404	0.21339654287118404	2.16	0.12	3.283333333333333	tracksigfreq	all	21	0.031622776601683784	1.0			0.5	0.51	0.0	1.0	0.0	1588697615.7121294
0	0	100	0.1	2	300	47	5.0	0.21339654287118404	0.21339654287118404	0.21339654287118404	2.16	0.12	3.283333333333333	tracksigfreq	prefit	5	0.031622776601683784	1.0			0.5	0.51	0.0	1.0	0.0	1588697615.7121294
0	0	100	0.1	2	300	47	47.0	0.21339654287118404	0.21339654287118404	0.21339654287118404	2.16	0.12	3.283333333333333	palimpsest	all	21	0.031622776601683784	2.0			0.5072028811524609	0.5166666666666667	0.034013605442176874	0.9803921568627452	0.034013605442176874	1588697615.7121294
0	0	100	0.1	2	300	47	5.0	0.21339654287118404	0.21339654287118404	0.21339654287118404	2.16	0.12	3.283333333333333	palimpsest	prefit	4	0.031622776601683784	2.0			0.5072028811524609	0.5166666666666667	0.034013605442176874	0.9803921568627452	0.034013605442176874	1588697615.7121294
0	0	500	0.1	2	300	47	11.0	0.21339654287118412	0.21339654287118412	0.21339654287118412	2.1633333333333336	0.08666666666666667	3.273333333333333	clonesig	prefit	6	0.031622776601683784	1.0	0.0006110403146522003		0.5	0.4866666666666667	0.0	1.0	0.0	1588697619.131969
0	0	500	0.1	2	300	47	47.0	0.21339654287118412	0.21339654287118412	0.21339654287118412	2.1633333333333336	0.08666666666666667	3.273333333333333	clonesig	all	21	0.031622776601683784	1.0	0.010634755719365785	0.9999671633897927	0.5	0.4866666666666667	0.0	1.0	0.0	1588697619.131969
0	0	500	0.1	2	300	47	47.0	0.21339654287118412	0.21339654287118412	0.21339654287118412	2.1633333333333336	0.08666666666666667	3.273333333333333	tracksig	all	21	0.031622776601683784	1.0			0.5	0.4866666666666667	0.0	1.0	0.0	1588697619.131969
0	0	500	0.1	2	300	47	6.0	0.21339654287118412	0.21339654287118412	0.21339654287118412	2.1633333333333336	0.08666666666666667	3.273333333333333	tracksig	prefit	4	0.031622776601683784	1.0			0.5	0.4866666666666667	0.0	1.0	0.0	1588697619.131969
0	0	500	0.1	2	300	47	47.0	0.21339654287118412	0.21339654287118412	0.21339654287118412	2.1633333333333336	0.08666666666666667	3.273333333333333	tracksigfreq	all	21	0.031622776601683784	1.0			0.5	0.4866666666666667	0.0	1.0	0.0	1588697619.131969
0	0	500	0.1	2	300	47	6.0	0.21339654287118412	0.21339654287118412	0.21339654287118412	2.1633333333333336	0.08666666666666667	3.273333333333333	tracksigfreq	prefit	4	0.031622776601683784	1.0			0.5	0.4866666666666667	0.0	1.0	0.0	1588697619.131969
0	0	500	0.1	2	300	47	47.0	0.21339654287118412	0.21339654287118412	0.21339654287118412	2.1633333333333336	0.08666666666666667	3.273333333333333	palimpsest	all	21	0.031622776601683784	2.0			0.4895925991816403	0.48	0.12987012987012986	0.8493150684931506	0.12987012987012986	1588697619.131969
0	0	500	0.1	2	300	47	7.0	0.21339654287118412	0.21339654287118412	0.21339654287118412	2.1633333333333336	0.08666666666666667	3.273333333333333	palimpsest	prefit	6	0.031622776601683784	2.0			0.4895925991816403	0.48	0.12987012987012986	0.8493150684931506	0.12987012987012986	1588697619.131969
0	0	100	0.5	2	300	47	14.0	0.21339654287118412	0.21339654287118412	0.21339654287118412	1.5466666666666666	0.54	2.55	clonesig	prefit	8	0.031622776601683784	1.0	0.00023605266869708433	0.9864301992963738	0.5	0.47	0.0	1.0	0.0	1588697689.1683297
0	0	100	0.5	2	300	47	47.0	0.21339654287118412	0.21339654287118412	0.21339654287118412	1.5466666666666666	0.54	2.55	clonesig	all	21	0.031622776601683784	1.0	0.009523641107989532	0.9999732527089328	0.5	0.47	0.0	1.0	0.0	1588697689.1683297
0	0	100	0.5	2	300	47	47.0	0.21339654287118412	0.21339654287118412	0.21339654287118412	1.5466666666666666	0.54	2.55	tracksig	all	21	0.031622776601683784	1.0			0.5	0.47	0.0	1.0	0.0	1588697689.1683297
0	0	100	0.5	2	300	47	8.0	0.21339654287118412	0.21339654287118412	0.21339654287118412	1.5466666666666666	0.54	2.55	tracksig	prefit	5	0.031622776601683784	1.0			0.5	0.47	0.0	1.0	0.0	1588697689.1683297
0	0	100	0.5	2	300	47	47.0	0.21339654287118412	0.21339654287118412	0.21339654287118412	1.5466666666666666	0.54	2.55	tracksigfreq	all	21	0.031622776601683784	1.0			0.5	0.47	0.0	1.0	0.0	1588697689.1683297
0	0	100	0.5	2	300	47	8.0	0.21339654287118412	0.21339654287118412	0.21339654287118412	1.5466666666666666	0.54	2.55	tracksigfreq	prefit	5	0.031622776601683784	1.0			0.5	0.47	0.0	1.0	0.0	1588697689.1683297
0	0	100	0.5	2	300	47	47.0	0.21339654287118412	0.21339654287118412	0.21339654287118412	1.5466666666666666	0.54	2.55	palimpsest	all	21	0.031622776601683784	2.0			0.4948481198983005	0.4666666666666667	0.025157232704402517	0.9645390070921984	0.025157232704402517	1588697689.1683297
0	0	100	0.5	2	300	47	6.0	0.21339654287118412	0.21339654287118412	0.21339654287118412	1.5466666666666666	0.54	2.55	palimpsest	prefit	5	0.031622776601683784	2.0			0.4948481198983005	0.4666666666666667	0.025157232704402517	0.9645390070921984	0.025157232704402517	1588697689.1683297
0	0	500	0.5	2	300	47	9.0	0.21339654287118412	0.21339654287118412	0.21339654287118412	1.5433333333333332	0.5333333333333333	2.553333333333333	clonesig	prefit	7	0.031622776601683784	1.0	0.00010937586739601102		0.5	0.4866666666666667	0.0	1.0	0.0	1588697625.7867649
0	0	500	0.5	2	300	47	47.0	0.21339654287118412	0.21339654287118412	0.21339654287118412	1.5433333333333332	0.5333333333333333	2.553333333333333	clonesig	all	21	0.031622776601683784	1.0	0.016027892752390468	0.9999296425432452	0.5	0.4866666666666667	0.0	1.0	0.0	1588697625.7867649
0	0	500	0.5	2	300	47	47.0	0.21339654287118412	0.21339654287118412	0.21339654287118412	1.5433333333333332	0.5333333333333333	2.553333333333333	tracksig	all	21	0.031622776601683784	1.0			0.5	0.4866666666666667	0.0	1.0	0.0	1588697625.7867649
0	0	500	0.5	2	300	47	5.0	0.21339654287118412	0.21339654287118412	0.21339654287118412	1.5433333333333332	0.5333333333333333	2.553333333333333	tracksig	prefit	4	0.031622776601683784	1.0			0.5	0.4866666666666667	0.0	1.0	0.0	1588697625.7867649
0	0	500	0.5	2	300	47	47.0	0.21339654287118412	0.21339654287118412	0.21339654287118412	1.5433333333333332	0.5333333333333333	2.553333333333333	tracksigfreq	all	21	0.031622776601683784	1.0			0.5	0.4866666666666667	0.0	1.0	0.0	1588697625.7867649
0	0	500	0.5	2	300	47	5.0	0.21339654287118412	0.21339654287118412	0.21339654287118412	1.5433333333333332	0.5333333333333333	2.553333333333333	tracksigfreq	prefit	4	0.031622776601683784	1.0			0.5	0.4866666666666667	0.0	1.0	0.0	1588697625.7867649
0	0	500	0.5	2	300	47	47.0	0.21339654287118412	0.21339654287118412	0.21339654287118412	1.5433333333333332	0.5333333333333333	2.553333333333333	palimpsest	all	21	0.031622776601683784	2.0			0.5032912293186266	0.4933333333333334	0.12987012987012986	0.8767123287671232	0.12987012987012986	1588697625.7867649
0	0	500	0.5	2	300	47	5.0	0.21339654287118412	0.21339654287118412	0.21339654287118412	1.5433333333333332	0.5333333333333333	2.553333333333333	palimpsest	prefit	4	0.031622776601683784	2.0			0.5032912293186266	0.4933333333333334	0.12987012987012986	0.8767123287671232	0.12987012987012986	1588697625.7867649
0	0	100	0.9	2	300	47	18.0	0.21339654287118412	0.21339654287118412	0.21339654287118412	1.04	0.96	2.0	clonesig	prefit	11	0.031622776601683784	1.0	0.0007028943964542123	0.9999999968764224	0.5	0.43	0.0	1.0	0.0	1588697571.2003374
0	0	100	0.9	2	300	47	47.0	0.21339654287118412	0.21339654287118412	0.21339654287118412	1.04	0.96	2.0	clonesig	all	21	0.031622776601683784	1.0	0.015089682033249119	0.9999370979208424	0.5	0.43	0.0	1.0	0.0	1588697571.2003374
0	0	100	0.9	2	300	47	47.0	0.21339654287118412	0.21339654287118412	0.21339654287118412	1.04	0.96	2.0	tracksig	all	21	0.031622776601683784	1.0			0.5	0.43	0.0	1.0	0.0	1588697571.2003374
0	0	100	0.9	2	300	47	6.0	0.21339654287118412	0.21339654287118412	0.21339654287118412	1.04	0.96	2.0	tracksig	prefit	5	0.031622776601683784	1.0			0.5	0.43	0.0	1.0	0.0	1588697571.2003374
0	0	100	0.9	2	300	47	47.0	0.21339654287118412	0.21339654287118412	0.21339654287118412	1.04	0.96	2.0	tracksigfreq	all	21	0.031622776601683784	1.0			0.5	0.43	0.0	1.0	0.0	1588697571.2003374
0	0	100	0.9	2	300	47	6.0	0.21339654287118412	0.21339654287118412	0.21339654287118412	1.04	0.96	2.0	tracksigfreq	prefit	5	0.031622776601683784	1.0			0.5	0.43	0.0	1.0	0.0	1588697571.2003374
0	0	100	0.9	2	300	47	47.0	0.21339654287118412	0.21339654287118412	0.21339654287118412	1.04	0.96	2.0	palimpsest	all	21	0.031622776601683784	2.0			0.5196518427852577	0.46	0.0935672514619883	0.9457364341085271	0.0935672514619883	1588697571.2003374
0	0	100	0.9	2	300	47	5.0	0.21339654287118412	0.21339654287118412	0.21339654287118412	1.04	0.96	2.0	palimpsest	prefit	5	0.031622776601683784	2.0			0.5196518427852577	0.46	0.0935672514619883	0.9457364341085271	0.0935672514619883	1588697571.2003374
0	0	500	0.9	2	300	47	11.0	0.21339654287118404	0.21339654287118404	0.21339654287118404	1.0266666666666666	0.9733333333333334	2.0	clonesig	prefit	7	0.031622776601683784	2.0	7.294855172795906	0.18138881911508692	0.4976427681907134	0.51	0.03424657534246575	0.9610389610389609	0.03424657534246575	1588697595.062035
0	0	500	0.9	2	300	47	47.0	0.21339654287118404	0.21339654287118404	0.21339654287118404	1.0266666666666666	0.9733333333333334	2.0	clonesig	all	21	0.031622776601683784	1.0	0.0073967730431832015	0.9999832811775152	0.5	0.5133333333333333	0.0	1.0	0.0	1588697595.062035
0	0	500	0.9	2	300	47	47.0	0.21339654287118404	0.21339654287118404	0.21339654287118404	1.0266666666666666	0.9733333333333334	2.0	tracksig	all	21	0.031622776601683784	1.0			0.5	0.5133333333333333	0.0	1.0	0.0	1588697595.062035
0	0	500	0.9	2	300	47	5.0	0.21339654287118404	0.21339654287118404	0.21339654287118404	1.0266666666666666	0.9733333333333334	2.0	tracksig	prefit	4	0.031622776601683784	1.0			0.5	0.5133333333333333	0.0	1.0	0.0	1588697595.062035
0	0	500	0.9	2	300	47	47.0	0.21339654287118404	0.21339654287118404	0.21339654287118404	1.0266666666666666	0.9733333333333334	2.0	tracksigfreq	all	21	0.031622776601683784	1.0			0.5	0.5133333333333333	0.0	1.0	0.0	1588697595.062035
0	0	500	0.9	2	300	47	5.0	0.21339654287118404	0.21339654287118404	0.21339654287118404	1.0266666666666666	0.9733333333333334	2.0	tracksigfreq	prefit	4	0.031622776601683784	1.0			0.5	0.5133333333333333	0.0	1.0	0.0	1588697595.062035
0	0	500	0.9	2	300	47	47.0	0.21339654287118404	0.21339654287118404	0.21339654287118404	1.0266666666666666	0.9733333333333334	2.0	palimpsest	all	21	0.031622776601683784	2.0			0.5432307418608788	0.5533333333333333	0.1643835616438356	0.9220779220779219	0.1643835616438356	1588697595.062035
0	0	500	0.9	2	300	47	4.0	0.21339654287118404	0.21339654287118404	0.21339654287118404	1.0266666666666666	0.9733333333333334	2.0	palimpsest	prefit	3	0.031622776601683784	2.0			0.5432307418608788	0.5533333333333333	0.1643835616438356	0.9220779220779219	0.1643835616438356	1588697595.062035
0	0	100	0.1	2	1000	47	16.0	0.21339654287118412	0.21339654287118412	0.21339654287118412	2.1390000000000002	0.106	3.2910000000000004	clonesig	prefit	9	0.031622776601683784	1.0	0.002424703759970725	0.9999543854773768	0.5	0.496	0.0	1.0	0.0	1588698764.1320634
0	0	100	0.1	2	1000	47	47.0	0.21339654287118412	0.21339654287118412	0.21339654287118412	2.1390000000000002	0.106	3.2910000000000004	clonesig	all	21	0.031622776601683784	1.0	0.028523590639451868	0.9999905478951694	0.5	0.496	0.0	1.0	0.0	1588698764.1320634
0	0	100	0.1	2	1000	47	47.0	0.21339654287118412	0.21339654287118412	0.21339654287118412	2.1390000000000002	0.106	3.2910000000000004	tracksig	all	21	0.031622776601683784	1.0			0.5	0.496	0.0	1.0	0.0	1588698764.1320634
0	0	100	0.1	2	1000	47	5.0	0.21339654287118412	0.21339654287118412	0.21339654287118412	2.1390000000000002	0.106	3.2910000000000004	tracksig	prefit	4	0.031622776601683784	1.0			0.5	0.496	0.0	1.0	0.0	1588698764.1320634
0	0	100	0.1	2	1000	47	47.0	0.21339654287118412	0.21339654287118412	0.21339654287118412	2.1390000000000002	0.106	3.2910000000000004	tracksigfreq	all	21	0.031622776601683784	1.0			0.5	0.496	0.0	1.0	0.0	1588698764.1320634
0	0	100	0.1	2	1000	47	5.0	0.21339654287118412	0.21339654287118412	0.21339654287118412	2.1390000000000002	0.106	3.2910000000000004	tracksigfreq	prefit	4	0.031622776601683784	1.0			0.5	0.496	0.0	1.0	0.0	1588698764.1320634
0	0	100	0.1	2	1000	47	47.0	0.21339654287118412	0.21339654287118412	0.21339654287118412	2.1390000000000002	0.106	3.2910000000000004	palimpsest	all	21	0.031622776601683784	2.0			0.4967197900665642	0.493	0.031746031746031744	0.9616935483870968	0.031746031746031744	1588698764.1320634
0	0	100	0.1	2	1000	47	5.0	0.21339654287118412	0.21339654287118412	0.21339654287118412	2.1390000000000002	0.106	3.2910000000000004	palimpsest	prefit	4	0.031622776601683784	2.0			0.4967197900665642	0.493	0.031746031746031744	0.9616935483870968	0.031746031746031744	1588698764.1320634
0	0	500	0.1	2	1000	47	15.0	0.21339654287118404	0.21339654287118404	0.21339654287118404	2.066	0.126	3.185	clonesig	prefit	10	0.031622776601683784	1.0	0.0016032457897381394	0.9999998114106758	0.5	0.511	0.0	1.0	0.0	1588697943.543139
0	0	500	0.1	2	1000	47	47.0	0.21339654287118404	0.21339654287118404	0.21339654287118404	2.066	0.126	3.185	clonesig	all	21	0.031622776601683784	1.0	0.026999091343896	0.999991733559594	0.5	0.511	0.0	1.0	0.0	1588697943.543139
0	0	500	0.1	2	1000	47	47.0	0.21339654287118404	0.21339654287118404	0.21339654287118404	2.066	0.126	3.185	tracksig	all	21	0.031622776601683784	1.0			0.5	0.511	0.0	1.0	0.0	1588697943.543139
0	0	500	0.1	2	1000	47	5.0	0.21339654287118404	0.21339654287118404	0.21339654287118404	2.066	0.126	3.185	tracksig	prefit	5	0.031622776601683784	1.0			0.5	0.511	0.0	1.0	0.0	1588697943.543139
0	0	500	0.1	2	1000	47	47.0	0.21339654287118404	0.21339654287118404	0.21339654287118404	2.066	0.126	3.185	tracksigfreq	all	21	0.031622776601683784	1.0			0.5	0.511	0.0	1.0	0.0	1588697943.543139
0	0	500	0.1	2	1000	47	5.0	0.21339654287118404	0.21339654287118404	0.21339654287118404	2.066	0.126	3.185	tracksigfreq	prefit	5	0.031622776601683784	1.0			0.5	0.511	0.0	1.0	0.0	1588697943.543139
0	0	500	0.1	2	1000	47	47.0	0.21339654287118404	0.21339654287118404	0.21339654287118404	2.066	0.126	3.185	palimpsest	all	21	0.031622776601683784	2.0			0.5229150909039976	0.531	0.1554192229038855	0.8904109589041096	0.1554192229038855	1588697943.543139
0	0	500	0.1	2	1000	47	5.0	0.21339654287118404	0.21339654287118404	0.21339654287118404	2.066	0.126	3.185	palimpsest	prefit	4	0.031622776601683784	2.0			0.5229150909039976	0.531	0.1554192229038855	0.8904109589041096	0.1554192229038855	1588697943.543139
0	0	100	0.5	2	1000	47	14.0	0.21339654287118404	0.21339654287118404	0.21339654287118404	1.588	0.526	2.641	clonesig	prefit	8	0.031622776601683784	2.0	9.509915550717777	0.196203278656191	0.5080920323681295	0.509	0.05410821643286573	0.9620758483033932	0.05410821643286573	1588698257.3150845
0	0	100	0.5	2	1000	47	47.0	0.21339654287118404	0.21339654287118404	0.21339654287118404	1.588	0.526	2.641	clonesig	all	21	0.031622776601683784	1.0	0.04175748864145135	0.9999760646901136	0.5	0.501	0.0	1.0	0.0	1588698257.3150845
0	0	100	0.5	2	1000	47	47.0	0.21339654287118404	0.21339654287118404	0.21339654287118404	1.588	0.526	2.641	tracksig	all	21	0.031622776601683784	1.0			0.5	0.501	0.0	1.0	0.0	1588698257.3150845
0	0	100	0.5	2	1000	47	5.0	0.21339654287118404	0.21339654287118404	0.21339654287118404	1.588	0.526	2.641	tracksig	prefit	4	0.031622776601683784	1.0			0.5	0.501	0.0	1.0	0.0	1588698257.3150845
0	0	100	0.5	2	1000	47	47.0	0.21339654287118404	0.21339654287118404	0.21339654287118404	1.588	0.526	2.641	tracksigfreq	all	21	0.031622776601683784	1.0			0.5	0.501	0.0	1.0	0.0	1588698257.3150845
0	0	100	0.5	2	1000	47	5.0	0.21339654287118404	0.21339654287118404	0.21339654287118404	1.588	0.526	2.641	tracksigfreq	prefit	4	0.031622776601683784	1.0			0.5	0.501	0.0	1.0	0.0	1588698257.3150845
0	0	100	0.5	2	1000	47	47.0	0.21339654287118404	0.21339654287118404	0.21339654287118404	1.588	0.526	2.641	palimpsest	all	21	0.031622776601683784	2.0			0.5091060364241456	0.51	0.06212424849699399	0.9560878243512974	0.06212424849699399	1588698257.3150845
0	0	100	0.5	2	1000	47	6.0	0.21339654287118404	0.21339654287118404	0.21339654287118404	1.588	0.526	2.641	palimpsest	prefit	4	0.031622776601683784	2.0			0.5091060364241456	0.51	0.06212424849699399	0.9560878243512974	0.06212424849699399	1588698257.3150845
0	0	500	0.5	2	1000	47	15.0	0.21339654287118412	0.21339654287118412	0.21339654287118412	1.598	0.514	2.6519999999999997	clonesig	prefit	9	0.031622776601683784	1.0	0.0011013605144398753	0.999985479780246	0.5	0.479	0.0	1.0	0.0	1588697946.7985635
0	0	500	0.5	2	1000	47	47.0	0.21339654287118412	0.21339654287118412	0.21339654287118412	1.598	0.514	2.6519999999999997	clonesig	all	21	0.031622776601683784	1.0	0.033074257171392674	0.9999864378682516	0.5	0.479	0.0	1.0	0.0	1588697946.7985635
0	0	500	0.5	2	1000	47	47.0	0.21339654287118412	0.21339654287118412	0.21339654287118412	1.598	0.514	2.6519999999999997	tracksig	all	21	0.031622776601683784	1.0			0.5	0.479	0.0	1.0	0.0	1588697946.7985635
0	0	500	0.5	2	1000	47	5.0	0.21339654287118412	0.21339654287118412	0.21339654287118412	1.598	0.514	2.6519999999999997	tracksig	prefit	4	0.031622776601683784	2.0			0.5252445313533073	0.521	0.4241842610364683	0.6263048016701461	0.4241842610364683	1588697946.7985635
0	0	500	0.5	2	1000	47	47.0	0.21339654287118412	0.21339654287118412	0.21339654287118412	1.598	0.514	2.6519999999999997	tracksigfreq	all	21	0.031622776601683784	1.0			0.5	0.479	0.0	1.0	0.0	1588697946.7985635
0	0	500	0.5	2	1000	47	5.0	0.21339654287118412	0.21339654287118412	0.21339654287118412	1.598	0.514	2.6519999999999997	tracksigfreq	prefit	4	0.031622776601683784	1.0			0.5	0.479	0.0	1.0	0.0	1588697946.7985635
0	0	500	0.5	2	1000	47	47.0	0.21339654287118412	0.21339654287118412	0.21339654287118412	1.598	0.514	2.6519999999999997	palimpsest	all	21	0.031622776601683784	2.0			0.5203579113556314	0.506	0.1785028790786948	0.8622129436325678	0.1785028790786948	1588697946.7985635
0	0	500	0.5	2	1000	47	6.0	0.21339654287118412	0.21339654287118412	0.21339654287118412	1.598	0.514	2.6519999999999997	palimpsest	prefit	4	0.031622776601683784	2.0			0.5203579113556314	0.506	0.1785028790786948	0.8622129436325678	0.1785028790786948	1588697946.7985635
0	0	100	0.9	2	1000	47	15.0	0.21339654287118412	0.21339654287118412	0.21339654287118412	1.06	0.9440000000000001	2.0140000000000002	clonesig	prefit	8	0.031622776601683784	2.0	17.32190391194672	0.01296411705265062	0.6033714923635258	0.608	0.34623217922606925	0.8605108055009824	0.34623217922606925	1588697943.1957126
0	0	100	0.9	2	1000	47	47.0	0.21339654287118412	0.21339654287118412	0.21339654287118412	1.06	0.9440000000000001	2.0140000000000002	clonesig	all	21	0.031622776601683784	1.0	0.0322710403088422	0.9999872270058976	0.5	0.509	0.0	1.0	0.0	1588697943.1957126
0	0	100	0.9	2	1000	47	47.0	0.21339654287118412	0.21339654287118412	0.21339654287118412	1.06	0.9440000000000001	2.0140000000000002	tracksig	all	21	0.031622776601683784	1.0			0.5	0.509	0.0	1.0	0.0	1588697943.1957126
0	0	100	0.9	2	1000	47	5.0	0.21339654287118412	0.21339654287118412	0.21339654287118412	1.06	0.9440000000000001	2.0140000000000002	tracksig	prefit	4	0.031622776601683784	2.0			0.5550178257755513	0.555	0.5560081466395111	0.5540275049115914	0.5560081466395111	1588697943.1957126
0	0	100	0.9	2	1000	47	47.0	0.21339654287118412	0.21339654287118412	0.21339654287118412	1.06	0.9440000000000001	2.0140000000000002	tracksigfreq	all	21	0.031622776601683784	1.0			0.5	0.509	0.0	1.0	0.0	1588697943.1957126
0	0	100	0.9	2	1000	47	5.0	0.21339654287118412	0.21339654287118412	0.21339654287118412	1.06	0.9440000000000001	2.0140000000000002	tracksigfreq	prefit	4	0.031622776601683784	1.0			0.5	0.509	0.0	1.0	0.0	1588697943.1957126
0	0	100	0.9	2	1000	47	47.0	0.21339654287118412	0.21339654287118412	0.21339654287118412	1.06	0.9440000000000001	2.0140000000000002	palimpsest	all	21	0.031622776601683784	2.0			0.5008642800267286	0.509	0.048879837067209775	0.9528487229862476	0.048879837067209775	1588697943.1957126
0	0	100	0.9	2	1000	47	5.0	0.21339654287118412	0.21339654287118412	0.21339654287118412	1.06	0.9440000000000001	2.0140000000000002	palimpsest	prefit	4	0.031622776601683784	2.0			0.5008642800267286	0.509	0.048879837067209775	0.9528487229862476	0.048879837067209775	1588697943.1957126
0	0	500	0.9	2	1000	47	17.0	0.21339654287118412	0.21339654287118412	0.21339654287118412	1.063	0.945	2.026	clonesig	prefit	10	0.031622776601683784	1.0	0.0011291351693216713	0.9999999085824977	0.5	0.522	0.0	1.0	0.0	1588697851.0197027
0	0	500	0.9	2	1000	47	47.0	0.21339654287118412	0.21339654287118412	0.21339654287118412	1.063	0.945	2.026	clonesig	all	21	0.031622776601683784	1.0	0.023694767165579837	0.9999939893596402	0.5	0.522	0.0	1.0	0.0	1588697851.0197027
0	0	500	0.9	2	1000	47	47.0	0.21339654287118412	0.21339654287118412	0.21339654287118412	1.063	0.945	2.026	tracksig	all	21	0.031622776601683784	1.0			0.5	0.522	0.0	1.0	0.0	1588697851.0197027
0	0	500	0.9	2	1000	47	5.0	0.21339654287118412	0.21339654287118412	0.21339654287118412	1.063	0.945	2.026	tracksig	prefit	4	0.031622776601683784	1.0			0.5	0.522	0.0	1.0	0.0	1588697851.0197027
0	0	500	0.9	2	1000	47	47.0	0.21339654287118412	0.21339654287118412	0.21339654287118412	1.063	0.945	2.026	tracksigfreq	all	21	0.031622776601683784	1.0			0.5	0.522	0.0	1.0	0.0	1588697851.0197027
0	0	500	0.9	2	1000	47	5.0	0.21339654287118412	0.21339654287118412	0.21339654287118412	1.063	0.945	2.026	tracksigfreq	prefit	4	0.031622776601683784	1.0			0.5	0.522	0.0	1.0	0.0	1588697851.0197027
0	0	500	0.9	2	1000	47	47.0	0.21339654287118412	0.21339654287118412	0.21339654287118412	1.063	0.945	2.026	palimpsest	all	21	0.031622776601683784	2.0			0.5393802401449206	0.5539999999999999	0.20711297071129708	0.8716475095785441	0.20711297071129708	1588697851.0197027
0	0	500	0.9	2	1000	47	5.0	0.21339654287118412	0.21339654287118412	0.21339654287118412	1.063	0.945	2.026	palimpsest	prefit	4	0.031622776601683784	2.0			0.5393802401449206	0.5539999999999999	0.20711297071129708	0.8716475095785441	0.20711297071129708	1588697851.0197027
0	1	100	0.1	2	30	47	10.0	0.21339654287118404	0.21339654287118404	0.21339654287118404	2.033333333333333	0.13333333333333333	3.2	clonesig	prefit	7	0.045825911400741985	2.0	3.8575658049043677	0.5023087192317497	0.5446428571428571	0.5666666666666667	0.21428571428571427	0.875	0.21428571428571427	1589399297.047304
0	1	100	0.1	2	30	47	47.0	0.21339654287118404	0.21339654287118404	0.21339654287118404	2.033333333333333	0.13333333333333333	3.2	clonesig	all	21	0.045825911400741985	1.0	0.0013029033434008852	0.9999958018684164	0.5	0.5333333333333333	0.0	1.0	0.0	1589399297.047304
0	1	100	0.1	2	30	47		0.21339654287118404	0.21339654287118404	0.21339654287118404	2.033333333333333	0.13333333333333333	3.2	tracksig	all	21	0.045825911400741985									1589399297.047304
0	1	100	0.1	2	30	47		0.21339654287118404	0.21339654287118404	0.21339654287118404	2.033333333333333	0.13333333333333333	3.2	tracksig	prefit	21	0.045825911400741985									1589399297.047304
0	1	100	0.1	2	30	47		0.21339654287118404	0.21339654287118404	0.21339654287118404	2.033333333333333	0.13333333333333333	3.2	tracksigfreq	all	21	0.045825911400741985									1589399297.047304
0	1	100	0.1	2	30	47		0.21339654287118404	0.21339654287118404	0.21339654287118404	2.033333333333333	0.13333333333333333	3.2	tracksigfreq	prefit	21	0.045825911400741985									1589399297.047304
0	1	100	0.1	2	30	47	47.0	0.21339654287118404	0.21339654287118404	0.21339654287118404	2.033333333333333	0.13333333333333333	3.2	palimpsest	all	21	0.045825911400741985	2.0			0.5044642857142857	0.5333333333333333	0.07142857142857142	0.9375	0.07142857142857142	1589399297.047304
0	1	100	0.1	2	30	47	6.0	0.21339654287118404	0.21339654287118404	0.21339654287118404	2.033333333333333	0.13333333333333333	3.2	palimpsest	prefit	5	0.045825911400741985	2.0			0.5044642857142857	0.5333333333333333	0.07142857142857142	0.9375	0.07142857142857142	1589399297.047304
0	1	500	0.1	2	30	47	13.0	0.21339654287118412	0.21339654287118412	0.21339654287118412	2.1	0.13333333333333333	3.2333333333333334	clonesig	prefit	10	0.045825911400741985	1.0	5.216901308813249e-05	0.9999999615234566	0.5	0.4	0.0	1.0	0.0	1589399307.2324252
0	1	500	0.1	2	30	47	47.0	0.21339654287118412	0.21339654287118412	0.21339654287118412	2.1	0.13333333333333333	3.2333333333333334	clonesig	all	21	0.045825911400741985	1.0	0.00034219122994727513	0.9999995282438952	0.5	0.4	0.0	1.0	0.0	1589399307.2324252
0	1	500	0.1	2	30	47		0.21339654287118412	0.21339654287118412	0.21339654287118412	2.1	0.13333333333333333	3.2333333333333334	tracksig	all	21	0.045825911400741985									1589399307.2324252
0	1	500	0.1	2	30	47		0.21339654287118412	0.21339654287118412	0.21339654287118412	2.1	0.13333333333333333	3.2333333333333334	tracksig	prefit	21	0.045825911400741985									1589399307.2324252
0	1	500	0.1	2	30	47		0.21339654287118412	0.21339654287118412	0.21339654287118412	2.1	0.13333333333333333	3.2333333333333334	tracksigfreq	all	21	0.045825911400741985									1589399307.2324252
0	1	500	0.1	2	30	47		0.21339654287118412	0.21339654287118412	0.21339654287118412	2.1	0.13333333333333333	3.2333333333333334	tracksigfreq	prefit	21	0.045825911400741985									1589399307.2324252
0	1	500	0.1	2	30	47	47.0	0.21339654287118412	0.21339654287118412	0.21339654287118412	2.1	0.13333333333333333	3.2333333333333334	palimpsest	all	21	0.045825911400741985	2.0			0.6388888888888888	0.5666666666666667	0.2777777777777778	1.0	0.2777777777777778	1589399307.2324252
0	1	500	0.1	2	30	47	5.0	0.21339654287118412	0.21339654287118412	0.21339654287118412	2.1	0.13333333333333333	3.2333333333333334	palimpsest	prefit	4	0.045825911400741985	2.0			0.6388888888888888	0.5666666666666667	0.2777777777777778	1.0	0.2777777777777778	1589399307.2324252
0	1	100	0.5	2	30	47	9.0	0.21339654287118412	0.21339654287118412	0.21339654287118412	1.6333333333333333	0.43333333333333335	2.6333333333333333	clonesig	prefit	8	0.045825911400741985	2.0	5.719853423019456	0.4249670749039722	0.5475113122171945	0.6	0.15384615384615385	0.9411764705882352	0.15384615384615385	1589399298.8055274
0	1	100	0.5	2	30	47	47.0	0.21339654287118412	0.21339654287118412	0.21339654287118412	1.6333333333333333	0.43333333333333335	2.6333333333333333	clonesig	all	21	0.045825911400741985	1.0	0.0005287588997475723	0.9999990389922244	0.5	0.5666666666666667	0.0	1.0	0.0	1589399298.8055274
0	1	100	0.5	2	30	47		0.21339654287118412	0.21339654287118412	0.21339654287118412	1.6333333333333333	0.43333333333333335	2.6333333333333333	tracksig	all	21	0.045825911400741985									1589399298.8055274
0	1	100	0.5	2	30	47		0.21339654287118412	0.21339654287118412	0.21339654287118412	1.6333333333333333	0.43333333333333335	2.6333333333333333	tracksig	prefit	21	0.045825911400741985									1589399298.8055274
0	1	100	0.5	2	30	47		0.21339654287118412	0.21339654287118412	0.21339654287118412	1.6333333333333333	0.43333333333333335	2.6333333333333333	tracksigfreq	all	21	0.045825911400741985									1589399298.8055274
0	1	100	0.5	2	30	47		0.21339654287118412	0.21339654287118412	0.21339654287118412	1.6333333333333333	0.43333333333333335	2.6333333333333333	tracksigfreq	prefit	21	0.045825911400741985									1589399298.8055274
0	1	100	0.5	2	30	47	47.0	0.21339654287118412	0.21339654287118412	0.21339654287118412	1.6333333333333333	0.43333333333333335	2.6333333333333333	palimpsest	all	21	0.045825911400741985	2.0			0.5769230769230769	0.6333333333333333	0.15384615384615385	1.0	0.15384615384615385	1589399298.8055274
0	1	100	0.5	2	30	47	5.0	0.21339654287118412	0.21339654287118412	0.21339654287118412	1.6333333333333333	0.43333333333333335	2.6333333333333333	palimpsest	prefit	5	0.045825911400741985	2.0			0.5769230769230769	0.6333333333333333	0.15384615384615385	1.0	0.15384615384615385	1589399298.8055274
0	1	500	0.5	2	30	47	9.0	0.21339654287118412	0.21339654287118412	0.21339654287118412	1.5	0.5333333333333333	2.6	clonesig	prefit	8	0.045825911400741985	3.0	12.782757252267857	0.29212640680800744	0.4305555555555556	0.4666666666666667	0.25	0.6111111111111112	0.25	1589399306.2736611
0	1	500	0.5	2	30	47	47.0	0.21339654287118412	0.21339654287118412	0.21339654287118412	1.5	0.5333333333333333	2.6	clonesig	all	21	0.045825911400741985	1.0	0.0009110213920848763	0.9999976610251804	0.5	0.6	0.0	1.0	0.0	1589399306.2736611
0	1	500	0.5	2	30	47		0.21339654287118412	0.21339654287118412	0.21339654287118412	1.5	0.5333333333333333	2.6	tracksig	all	21	0.045825911400741985									1589399306.2736611
0	1	500	0.5	2	30	47		0.21339654287118412	0.21339654287118412	0.21339654287118412	1.5	0.5333333333333333	2.6	tracksig	prefit	21	0.045825911400741985									1589399306.2736611
0	1	500	0.5	2	30	47		0.21339654287118412	0.21339654287118412	0.21339654287118412	1.5	0.5333333333333333	2.6	tracksigfreq	all	21	0.045825911400741985									1589399306.2736611
0	1	500	0.5	2	30	47		0.21339654287118412	0.21339654287118412	0.21339654287118412	1.5	0.5333333333333333	2.6	tracksigfreq	prefit	21	0.045825911400741985									1589399306.2736611
0	1	500	0.5	2	30	47	47.0	0.21339654287118412	0.21339654287118412	0.21339654287118412	1.5	0.5333333333333333	2.6	palimpsest	all	21	0.045825911400741985	2.0			0.4444444444444445	0.5	0.16666666666666666	0.7222222222222222	0.16666666666666666	1589399306.2736611
0	1	500	0.5	2	30	47	4.0	0.21339654287118412	0.21339654287118412	0.21339654287118412	1.5	0.5333333333333333	2.6	palimpsest	prefit	4	0.045825911400741985	2.0			0.4444444444444445	0.5	0.16666666666666666	0.7222222222222222	0.16666666666666666	1589399306.2736611
0	1	100	0.9	2	30	47	11.0	0.21339654287118412	0.21339654287118412	0.21339654287118412	1.0333333333333334	0.9666666666666668	2.0	clonesig	prefit	7	0.045825911400741985	1.0	5.3602717002831915e-06		0.5	0.43333333333333335	0.0	1.0	0.0	1589399298.246544
0	1	100	0.9	2	30	47	47.0	0.21339654287118412	0.21339654287118412	0.21339654287118412	1.0333333333333334	0.9666666666666668	2.0	clonesig	all	21	0.045825911400741985	1.0	0.0015900597101676794	0.9999941861452694	0.5	0.43333333333333335	0.0	1.0	0.0	1589399298.246544
0	1	100	0.9	2	30	47		0.21339654287118412	0.21339654287118412	0.21339654287118412	1.0333333333333334	0.9666666666666668	2.0	tracksig	all	21	0.045825911400741985									1589399298.246544
0	1	100	0.9	2	30	47		0.21339654287118412	0.21339654287118412	0.21339654287118412	1.0333333333333334	0.9666666666666668	2.0	tracksig	prefit	21	0.045825911400741985									1589399298.246544
0	1	100	0.9	2	30	47		0.21339654287118412	0.21339654287118412	0.21339654287118412	1.0333333333333334	0.9666666666666668	2.0	tracksigfreq	all	21	0.045825911400741985									1589399298.246544
0	1	100	0.9	2	30	47		0.21339654287118412	0.21339654287118412	0.21339654287118412	1.0333333333333334	0.9666666666666668	2.0	tracksigfreq	prefit	21	0.045825911400741985									1589399298.246544
0	1	100	0.9	2	30	47		0.21339654287118412	0.21339654287118412	0.21339654287118412	1.0333333333333334	0.9666666666666668	2.0	palimpsest	all	21	0.045825911400741985									1589399298.246544
0	1	100	0.9	2	30	47		0.21339654287118412	0.21339654287118412	0.21339654287118412	1.0333333333333334	0.9666666666666668	2.0	palimpsest	prefit	21	0.045825911400741985									1589399298.246544
0	1	500	0.9	2	30	47	13.0	0.21339654287118412	0.21339654287118412	0.21339654287118412	1.0	1.0	2.0	clonesig	prefit	10	0.045825911400741985	2.0	7.314640621739555	0.5249619246568087	0.5191387559808612	0.6333333333333333	0.09090909090909093	0.9473684210526316	0.09090909090909093	1589399295.9407244
0	1	500	0.9	2	30	47	47.0	0.21339654287118412	0.21339654287118412	0.21339654287118412	1.0	1.0	2.0	clonesig	all	21	0.045825911400741985	2.0	7.304922826807343	0.7808588240653261	0.5191387559808612	0.6333333333333333	0.09090909090909093	0.9473684210526316	0.09090909090909093	1589399295.9407244
0	1	500	0.9	2	30	47		0.21339654287118412	0.21339654287118412	0.21339654287118412	1.0	1.0	2.0	tracksig	all	21	0.045825911400741985									1589399295.9407244
0	1	500	0.9	2	30	47		0.21339654287118412	0.21339654287118412	0.21339654287118412	1.0	1.0	2.0	tracksig	prefit	21	0.045825911400741985									1589399295.9407244
0	1	500	0.9	2	30	47		0.21339654287118412	0.21339654287118412	0.21339654287118412	1.0	1.0	2.0	tracksigfreq	all	21	0.045825911400741985									1589399295.9407244
0	1	500	0.9	2	30	47		0.21339654287118412	0.21339654287118412	0.21339654287118412	1.0	1.0	2.0	tracksigfreq	prefit	21	0.045825911400741985									1589399295.9407244
0	1	500	0.9	2	30	47	47.0	0.21339654287118412	0.21339654287118412	0.21339654287118412	1.0	1.0	2.0	palimpsest	all	21	0.045825911400741985	2.0			0.5191387559808612	0.6333333333333333	0.09090909090909093	0.9473684210526316	0.09090909090909093	1589399295.9407244
0	1	500	0.9	2	30	47	7.0	0.21339654287118412	0.21339654287118412	0.21339654287118412	1.0	1.0	2.0	palimpsest	prefit	7	0.045825911400741985	2.0			0.5191387559808612	0.6333333333333333	0.09090909090909093	0.9473684210526316	0.09090909090909093	1589399295.9407244
0	1	100	0.1	2	100	47	12.0	0.21339654287118412	0.21339654287118412	0.21339654287118412	2.22	0.07	3.36	clonesig	prefit	9	0.045825911400741985	1.0	1.6046342807385372e-05	0.9999924132331792	0.5	0.51	0.0	1.0	0.0	1588697552.3501856
0	1	100	0.1	2	100	47	47.0	0.21339654287118412	0.21339654287118412	0.21339654287118412	2.22	0.07	3.36	clonesig	all	21	0.045825911400741985	1.0	0.004124103081039721	0.999981672936462	0.5	0.51	0.0	1.0	0.0	1588697552.3501856
0	1	100	0.1	2	100	47	47.0	0.21339654287118412	0.21339654287118412	0.21339654287118412	2.22	0.07	3.36	tracksig	all	21	0.045825911400741985	1.0			0.5	0.51	0.0	1.0	0.0	1588697552.3501856
0	1	100	0.1	2	100	47	10.0	0.21339654287118412	0.21339654287118412	0.21339654287118412	2.22	0.07	3.36	tracksig	prefit	7	0.045825911400741985	1.0			0.5	0.51	0.0	1.0	0.0	1588697552.3501856
0	1	100	0.1	2	100	47	47.0	0.21339654287118412	0.21339654287118412	0.21339654287118412	2.22	0.07	3.36	tracksigfreq	all	21	0.045825911400741985	1.0			0.5	0.51	0.0	1.0	0.0	1588697552.3501856
0	1	100	0.1	2	100	47	10.0	0.21339654287118412	0.21339654287118412	0.21339654287118412	2.22	0.07	3.36	tracksigfreq	prefit	7	0.045825911400741985	1.0			0.5	0.51	0.0	1.0	0.0	1588697552.3501856
0	1	100	0.1	2	100	47	47.0	0.21339654287118412	0.21339654287118412	0.21339654287118412	2.22	0.07	3.36	palimpsest	all	21	0.045825911400741985	2.0			0.5310124049619848	0.54	0.08163265306122447	0.9803921568627452	0.08163265306122447	1588697552.3501856
0	1	100	0.1	2	100	47	6.0	0.21339654287118412	0.21339654287118412	0.21339654287118412	2.22	0.07	3.36	palimpsest	prefit	4	0.045825911400741985	2.0			0.5310124049619848	0.54	0.08163265306122447	0.9803921568627452	0.08163265306122447	1588697552.3501856
0	1	500	0.1	2	100	47	15.0	0.21339654287118404	0.21339654287118404	0.21339654287118404	1.99	0.15	3.09	clonesig	prefit	10	0.045825911400741985	1.0	0.00034715294646048284	0.9999994405273791	0.5	0.41	0.0	1.0	0.0	1588697559.8289862
0	1	500	0.1	2	100	47	47.0	0.21339654287118404	0.21339654287118404	0.21339654287118404	1.99	0.15	3.09	clonesig	all	21	0.045825911400741985	1.0	0.003190903343011087	0.99998812915013	0.5	0.41	0.0	1.0	0.0	1588697559.8289862
0	1	500	0.1	2	100	47	47.0	0.21339654287118404	0.21339654287118404	0.21339654287118404	1.99	0.15	3.09	tracksig	all	21	0.045825911400741985	1.0			0.5	0.41	0.0	1.0	0.0	1588697559.8289862
0	1	500	0.1	2	100	47	7.0	0.21339654287118404	0.21339654287118404	0.21339654287118404	1.99	0.15	3.09	tracksig	prefit	5	0.045825911400741985	1.0			0.5	0.41	0.0	1.0	0.0	1588697559.8289862
0	1	500	0.1	2	100	47	47.0	0.21339654287118404	0.21339654287118404	0.21339654287118404	1.99	0.15	3.09	tracksigfreq	all	21	0.045825911400741985	1.0			0.5	0.41	0.0	1.0	0.0	1588697559.8289862
0	1	500	0.1	2	100	47	7.0	0.21339654287118404	0.21339654287118404	0.21339654287118404	1.99	0.15	3.09	tracksigfreq	prefit	5	0.045825911400741985	1.0			0.5	0.41	0.0	1.0	0.0	1588697559.8289862
0	1	500	0.1	2	100	47	47.0	0.21339654287118404	0.21339654287118404	0.21339654287118404	1.99	0.15	3.09	palimpsest	all	21	0.045825911400741985	2.0			0.5868127325341049	0.53	0.2711864406779661	0.902439024390244	0.2711864406779661	1588697559.8289862
0	1	500	0.1	2	100	47	5.0	0.21339654287118404	0.21339654287118404	0.21339654287118404	1.99	0.15	3.09	palimpsest	prefit	4	0.045825911400741985	2.0			0.5868127325341049	0.53	0.2711864406779661	0.902439024390244	0.2711864406779661	1588697559.8289862
0	1	100	0.5	2	100	47	15.0	0.21339654287118404	0.21339654287118404	0.21339654287118404	1.51	0.61	2.48	clonesig	prefit	10	0.045825911400741985	1.0	0.00014251195148062834	0.9999998677010862	0.5	0.59	0.0	1.0	0.0	1588697564.831312
0	1	100	0.5	2	100	47	47.0	0.21339654287118404	0.21339654287118404	0.21339654287118404	1.51	0.61	2.48	clonesig	all	21	0.045825911400741985	1.0	0.002223014385890565	0.9999935626897224	0.5	0.59	0.0	1.0	0.0	1588697564.831312
0	1	100	0.5	2	100	47	47.0	0.21339654287118404	0.21339654287118404	0.21339654287118404	1.51	0.61	2.48	tracksig	all	21	0.045825911400741985	1.0			0.5	0.59	0.0	1.0	0.0	1588697564.831312
0	1	100	0.5	2	100	47	5.0	0.21339654287118404	0.21339654287118404	0.21339654287118404	1.51	0.61	2.48	tracksig	prefit	4	0.045825911400741985	1.0			0.5	0.59	0.0	1.0	0.0	1588697564.831312
0	1	100	0.5	2	100	47	47.0	0.21339654287118404	0.21339654287118404	0.21339654287118404	1.51	0.61	2.48	tracksigfreq	all	21	0.045825911400741985	1.0			0.5	0.59	0.0	1.0	0.0	1588697564.831312
0	1	100	0.5	2	100	47	5.0	0.21339654287118404	0.21339654287118404	0.21339654287118404	1.51	0.61	2.48	tracksigfreq	prefit	4	0.045825911400741985	1.0			0.5	0.59	0.0	1.0	0.0	1588697564.831312
0	1	100	0.5	2	100	47	47.0	0.21339654287118404	0.21339654287118404	0.21339654287118404	1.51	0.61	2.48	palimpsest	all	21	0.045825911400741985	2.0			0.5026870607689128	0.58	0.07317073170731707	0.9322033898305084	0.07317073170731707	1588697564.831312
0	1	100	0.5	2	100	47	5.0	0.21339654287118404	0.21339654287118404	0.21339654287118404	1.51	0.61	2.48	palimpsest	prefit	3	0.045825911400741985	2.0			0.5026870607689128	0.58	0.07317073170731707	0.9322033898305084	0.07317073170731707	1588697564.831312
0	1	500	0.5	2	100	47	15.0	0.21339654287118412	0.21339654287118412	0.21339654287118412	1.62	0.45	2.65	clonesig	prefit	11	0.045825911400741985	2.0	9.612795521925818	0.4297155289408272	0.57703081232493	0.58	0.42857142857142855	0.7254901960784313	0.42857142857142855	1588189987.0083296
0	1	500	0.5	2	100	47	47.0	0.21339654287118412	0.21339654287118412	0.21339654287118412	1.62	0.45	2.65	clonesig	all	21	0.045825911400741985	1.0	0.0040646256084073676	0.999982118101639	0.5	0.51	0.0	1.0	0.0	1588189987.0083296
0	1	500	0.5	2	100	47	47.0	0.21339654287118412	0.21339654287118412	0.21339654287118412	1.62	0.45	2.65	tracksig	all	21	0.045825911400741985	1.0			0.5	0.51	0.0	1.0	0.0	1588189987.0083296
0	1	500	0.5	2	100	47	6.0	0.21339654287118412	0.21339654287118412	0.21339654287118412	1.62	0.45	2.65	tracksig	prefit	5	0.045825911400741985	1.0			0.5	0.51	0.0	1.0	0.0	1588189987.0083296
0	1	500	0.5	2	100	47	47.0	0.21339654287118412	0.21339654287118412	0.21339654287118412	1.62	0.45	2.65	tracksigfreq	all	21	0.045825911400741985	1.0			0.5	0.51	0.0	1.0	0.0	1588189987.0083296
0	1	500	0.5	2	100	47	6.0	0.21339654287118412	0.21339654287118412	0.21339654287118412	1.62	0.45	2.65	tracksigfreq	prefit	5	0.045825911400741985	1.0			0.5	0.51	0.0	1.0	0.0	1588189987.0083296
0	1	500	0.5	2	100	47	47.0	0.21339654287118412	0.21339654287118412	0.21339654287118412	1.62	0.45	2.65	palimpsest	all	21	0.045825911400741985	2.0			0.5436174469787916	0.55	0.22448979591836732	0.8627450980392157	0.22448979591836732	1588189987.0083296
0	1	500	0.5	2	100	47	6.0	0.21339654287118412	0.21339654287118412	0.21339654287118412	1.62	0.45	2.65	palimpsest	prefit	5	0.045825911400741985	2.0			0.5436174469787916	0.55	0.22448979591836732	0.8627450980392157	0.22448979591836732	1588189987.0083296
0	1	100	0.9	2	100	47	13.0	0.21339654287118404	0.21339654287118404	0.21339654287118404	1.03	0.97	2.0	clonesig	prefit	10	0.045825911400741985	1.0	0.00014389023931471456	0.9999998656226418	0.5	0.47	0.0	1.0	0.0	1588697543.8923542
0	1	100	0.9	2	100	47	47.0	0.21339654287118404	0.21339654287118404	0.21339654287118404	1.03	0.97	2.0	clonesig	all	21	0.045825911400741985	1.0	0.00353351778949218	0.9999858919024721	0.5	0.47	0.0	1.0	0.0	1588697543.8923542
0	1	100	0.9	2	100	47	47.0	0.21339654287118404	0.21339654287118404	0.21339654287118404	1.03	0.97	2.0	tracksig	all	21	0.045825911400741985	1.0			0.5	0.47	0.0	1.0	0.0	1588697543.8923542
0	1	100	0.9	2	100	47	7.0	0.21339654287118404	0.21339654287118404	0.21339654287118404	1.03	0.97	2.0	tracksig	prefit	6	0.045825911400741985	1.0			0.5	0.47	0.0	1.0	0.0	1588697543.8923542
0	1	100	0.9	2	100	47	47.0	0.21339654287118404	0.21339654287118404	0.21339654287118404	1.03	0.97	2.0	tracksigfreq	all	21	0.045825911400741985	1.0			0.5	0.47	0.0	1.0	0.0	1588697543.8923542
0	1	100	0.9	2	100	47	7.0	0.21339654287118404	0.21339654287118404	0.21339654287118404	1.03	0.97	2.0	tracksigfreq	prefit	6	0.045825911400741985	1.0			0.5	0.47	0.0	1.0	0.0	1588697543.8923542
0	1	100	0.9	2	100	47	47.0	0.21339654287118404	0.21339654287118404	0.21339654287118404	1.03	0.97	2.0	palimpsest	all	21	0.045825911400741985	2.0			0.5365315134484143	0.51	0.09433962264150944	0.9787234042553192	0.09433962264150944	1588697543.8923542
0	1	100	0.9	2	100	47	4.0	0.21339654287118404	0.21339654287118404	0.21339654287118404	1.03	0.97	2.0	palimpsest	prefit	4	0.045825911400741985	2.0			0.5365315134484143	0.51	0.09433962264150944	0.9787234042553192	0.09433962264150944	1588697543.8923542
0	1	500	0.9	2	100	47	16.0	0.21339654287118412	0.21339654287118412	0.21339654287118412	1.06	0.95	2.04	clonesig	prefit	11	0.045825911400741985	1.0	9.830697808865808e-05	0.999999999906092	0.5	0.51	0.0	1.0	0.0	1588697543.5650744
0	1	500	0.9	2	100	47	47.0	0.21339654287118412	0.21339654287118412	0.21339654287118412	1.06	0.95	2.04	clonesig	all	21	0.045825911400741985	1.0	0.0032779901521280412	0.9999875754819386	0.5	0.51	0.0	1.0	0.0	1588697543.5650744
0	1	500	0.9	2	100	47	47.0	0.21339654287118412	0.21339654287118412	0.21339654287118412	1.06	0.95	2.04	tracksig	all	21	0.045825911400741985	1.0			0.5	0.51	0.0	1.0	0.0	1588697543.5650744
0	1	500	0.9	2	100	47	9.0	0.21339654287118412	0.21339654287118412	0.21339654287118412	1.06	0.95	2.04	tracksig	prefit	7	0.045825911400741985	1.0			0.5	0.51	0.0	1.0	0.0	1588697543.5650744
0	1	500	0.9	2	100	47	47.0	0.21339654287118412	0.21339654287118412	0.21339654287118412	1.06	0.95	2.04	tracksigfreq	all	21	0.045825911400741985	1.0			0.5	0.51	0.0	1.0	0.0	1588697543.5650744
0	1	500	0.9	2	100	47	9.0	0.21339654287118412	0.21339654287118412	0.21339654287118412	1.06	0.95	2.04	tracksigfreq	prefit	7	0.045825911400741985	1.0			0.5	0.51	0.0	1.0	0.0	1588697543.5650744
0	1	500	0.9	2	100	47	47.0	0.21339654287118412	0.21339654287118412	0.21339654287118412	1.06	0.95	2.04	palimpsest	all	21	0.045825911400741985	2.0			0.5628251300520208	0.57	0.20408163265306126	0.9215686274509804	0.20408163265306126	1588697543.5650744
0	1	500	0.9	2	100	47	7.0	0.21339654287118412	0.21339654287118412	0.21339654287118412	1.06	0.95	2.04	palimpsest	prefit	5	0.045825911400741985	2.0			0.5628251300520208	0.57	0.20408163265306126	0.9215686274509804	0.20408163265306126	1588697543.5650744
0	1	100	0.1	2	300	47	14.0	0.21339654287118412	0.21339654287118412	0.21339654287118412	2.056666666666666	0.12666666666666668	3.21	clonesig	prefit	11	0.045825911400741985	1.0	0.00018808150525728704	0.9999999998559452	0.5	0.5033333333333333	0.0	1.0	0.0	1588697604.1631062
0	1	100	0.1	2	300	47	47.0	0.21339654287118412	0.21339654287118412	0.21339654287118412	2.056666666666666	0.12666666666666668	3.21	clonesig	all	21	0.045825911400741985	1.0	0.01041695912317664	0.9999684022542714	0.5	0.5033333333333333	0.0	1.0	0.0	1588697604.1631062
0	1	100	0.1	2	300	47	47.0	0.21339654287118412	0.21339654287118412	0.21339654287118412	2.056666666666666	0.12666666666666668	3.21	tracksig	all	21	0.045825911400741985	1.0			0.5	0.5033333333333333	0.0	1.0	0.0	1588697604.1631062
0	1	100	0.1	2	300	47	8.0	0.21339654287118412	0.21339654287118412	0.21339654287118412	2.056666666666666	0.12666666666666668	3.21	tracksig	prefit	6	0.045825911400741985	1.0			0.5	0.5033333333333333	0.0	1.0	0.0	1588697604.1631062
0	1	100	0.1	2	300	47	47.0	0.21339654287118412	0.21339654287118412	0.21339654287118412	2.056666666666666	0.12666666666666668	3.21	tracksigfreq	all	21	0.045825911400741985	1.0			0.5	0.5033333333333333	0.0	1.0	0.0	1588697604.1631062
0	1	100	0.1	2	300	47	8.0	0.21339654287118412	0.21339654287118412	0.21339654287118412	2.056666666666666	0.12666666666666668	3.21	tracksigfreq	prefit	6	0.045825911400741985	1.0			0.5	0.5033333333333333	0.0	1.0	0.0	1588697604.1631062
0	1	100	0.1	2	300	47	47.0	0.21339654287118412	0.21339654287118412	0.21339654287118412	2.056666666666666	0.12666666666666668	3.21	palimpsest	all	21	0.045825911400741985	2.0			0.5003555713587271	0.5033333333333333	0.053691275167785234	0.9470198675496688	0.053691275167785234	1588697604.1631062
0	1	100	0.1	2	300	47	7.0	0.21339654287118412	0.21339654287118412	0.21339654287118412	2.056666666666666	0.12666666666666668	3.21	palimpsest	prefit	5	0.045825911400741985	2.0			0.5003555713587271	0.5033333333333333	0.053691275167785234	0.9470198675496688	0.053691275167785234	1588697604.1631062
0	1	500	0.1	2	300	47	15.0	0.21339654287118412	0.21339654287118412	0.21339654287118412	2.103333333333333	0.09	3.22	clonesig	prefit	10	0.045825911400741985	2.0	11.3501326344649	0.21472418758326192	0.6436132360789896	0.65	0.4041095890410959	0.8831168831168831	0.4041095890410959	1588697718.93475
0	1	500	0.1	2	300	47	47.0	0.21339654287118412	0.21339654287118412	0.21339654287118412	2.103333333333333	0.09	3.22	clonesig	all	21	0.045825911400741985	1.0	0.011110692659713095	0.9999643799548528	0.5	0.5133333333333333	0.0	1.0	0.0	1588697718.93475
0	1	500	0.1	2	300	47	47.0	0.21339654287118412	0.21339654287118412	0.21339654287118412	2.103333333333333	0.09	3.22	tracksig	all	21	0.045825911400741985	1.0			0.5	0.5133333333333333	0.0	1.0	0.0	1588697718.93475
0	1	500	0.1	2	300	47	4.0	0.21339654287118412	0.21339654287118412	0.21339654287118412	2.103333333333333	0.09	3.22	tracksig	prefit	3	0.045825911400741985	1.0			0.5	0.5133333333333333	0.0	1.0	0.0	1588697718.93475
0	1	500	0.1	2	300	47	47.0	0.21339654287118412	0.21339654287118412	0.21339654287118412	2.103333333333333	0.09	3.22	tracksigfreq	all	21	0.045825911400741985	1.0			0.5	0.5133333333333333	0.0	1.0	0.0	1588697718.93475
0	1	500	0.1	2	300	47	4.0	0.21339654287118412	0.21339654287118412	0.21339654287118412	2.103333333333333	0.09	3.22	tracksigfreq	prefit	3	0.045825911400741985	1.0			0.5	0.5133333333333333	0.0	1.0	0.0	1588697718.93475
0	1	500	0.1	2	300	47	47.0	0.21339654287118412	0.21339654287118412	0.21339654287118412	2.103333333333333	0.09	3.22	palimpsest	all	21	0.045825911400741985	2.0			0.5403397971891123	0.55	0.1780821917808219	0.9025974025974026	0.1780821917808219	1588697718.93475
0	1	500	0.1	2	300	47	4.0	0.21339654287118412	0.21339654287118412	0.21339654287118412	2.103333333333333	0.09	3.22	palimpsest	prefit	4	0.045825911400741985	2.0			0.5403397971891123	0.55	0.1780821917808219	0.9025974025974026	0.1780821917808219	1588697718.93475
0	1	100	0.5	2	300	47	15.0	0.21339654287118412	0.21339654287118412	0.21339654287118412	1.4966666666666666	0.58	2.553333333333333	clonesig	prefit	10	0.045825911400741985	1.0	0.0010382675327491595	0.9999985588818936	0.5	0.5033333333333333	0.0	1.0	0.0	1588697786.759302
0	1	100	0.5	2	300	47	47.0	0.21339654287118412	0.21339654287118412	0.21339654287118412	1.4966666666666666	0.58	2.553333333333333	clonesig	all	21	0.045825911400741985	1.0	0.009764749527676031	0.9999719802978838	0.5	0.5033333333333333	0.0	1.0	0.0	1588697786.759302
0	1	100	0.5	2	300	47	47.0	0.21339654287118412	0.21339654287118412	0.21339654287118412	1.4966666666666666	0.58	2.553333333333333	tracksig	all	21	0.045825911400741985	1.0			0.5	0.5033333333333333	0.0	1.0	0.0	1588697786.759302
0	1	100	0.5	2	300	47	6.0	0.21339654287118412	0.21339654287118412	0.21339654287118412	1.4966666666666666	0.58	2.553333333333333	tracksig	prefit	4	0.045825911400741985	1.0			0.5	0.5033333333333333	0.0	1.0	0.0	1588697786.759302
0	1	100	0.5	2	300	47	47.0	0.21339654287118412	0.21339654287118412	0.21339654287118412	1.4966666666666666	0.58	2.553333333333333	tracksigfreq	all	21	0.045825911400741985	1.0			0.5	0.5033333333333333	0.0	1.0	0.0	1588697786.759302
0	1	100	0.5	2	300	47	6.0	0.21339654287118412	0.21339654287118412	0.21339654287118412	1.4966666666666666	0.58	2.553333333333333	tracksigfreq	prefit	4	0.045825911400741985	1.0			0.5	0.5033333333333333	0.0	1.0	0.0	1588697786.759302
0	1	100	0.5	2	300	47	47.0	0.21339654287118412	0.21339654287118412	0.21339654287118412	1.4966666666666666	0.58	2.553333333333333	palimpsest	all	21	0.045825911400741985	2.0			0.5201786746077603	0.5233333333333333	0.04697986577181208	0.9933774834437086	0.04697986577181208	1588697786.759302
0	1	100	0.5	2	300	47	4.0	0.21339654287118412	0.21339654287118412	0.21339654287118412	1.4966666666666666	0.58	2.553333333333333	palimpsest	prefit	3	0.045825911400741985	2.0			0.5201786746077603	0.5233333333333333	0.04697986577181208	0.9933774834437086	0.04697986577181208	1588697786.759302
0	1	500	0.5	2	300	47	12.0	0.21339654287118404	0.21339654287118404	0.21339654287118404	1.6366666666666667	0.5133333333333333	2.68	clonesig	prefit	8	0.045825911400741985	1.0	0.0003065880518988706	0.9845805146848678	0.5	0.4666666666666667	0.0	1.0	0.0	1588697626.3485048
0	1	500	0.5	2	300	47	47.0	0.21339654287118404	0.21339654287118404	0.21339654287118404	1.6366666666666667	0.5133333333333333	2.68	clonesig	all	21	0.045825911400741985	1.0	0.013082090379612056	0.9999517498173779	0.5	0.4666666666666667	0.0	1.0	0.0	1588697626.3485048
0	1	500	0.5	2	300	47	47.0	0.21339654287118404	0.21339654287118404	0.21339654287118404	1.6366666666666667	0.5133333333333333	2.68	tracksig	all	21	0.045825911400741985	1.0			0.5	0.4666666666666667	0.0	1.0	0.0	1588697626.3485048
0	1	500	0.5	2	300	47	6.0	0.21339654287118404	0.21339654287118404	0.21339654287118404	1.6366666666666667	0.5133333333333333	2.68	tracksig	prefit	4	0.045825911400741985	1.0			0.5	0.4666666666666667	0.0	1.0	0.0	1588697626.3485048
0	1	500	0.5	2	300	47	47.0	0.21339654287118404	0.21339654287118404	0.21339654287118404	1.6366666666666667	0.5133333333333333	2.68	tracksigfreq	all	21	0.045825911400741985	1.0			0.5	0.4666666666666667	0.0	1.0	0.0	1588697626.3485048
0	1	500	0.5	2	300	47	6.0	0.21339654287118404	0.21339654287118404	0.21339654287118404	1.6366666666666667	0.5133333333333333	2.68	tracksigfreq	prefit	4	0.045825911400741985	1.0			0.5	0.4666666666666667	0.0	1.0	0.0	1588697626.3485048
0	1	500	0.5	2	300	47	47.0	0.21339654287118404	0.21339654287118404	0.21339654287118404	1.6366666666666667	0.5133333333333333	2.68	palimpsest	all	21	0.045825911400741985	2.0			0.5325892857142858	0.51	0.19375	0.8714285714285714	0.19375	1588697626.3485048
0	1	500	0.5	2	300	47	5.0	0.21339654287118404	0.21339654287118404	0.21339654287118404	1.6366666666666667	0.5133333333333333	2.68	palimpsest	prefit	4	0.045825911400741985	2.0			0.5325892857142858	0.51	0.19375	0.8714285714285714	0.19375	1588697626.3485048
0	1	100	0.9	2	300	47	14.0	0.21339654287118404	0.21339654287118404	0.21339654287118404	1.0466666666666666	0.9566666666666668	2.02	clonesig	prefit	9	0.045825911400741985	2.0	18.725645664469088	0.010594326160512944	0.50220476781039	0.5633333333333334	0.16260162601626016	0.8418079096045198	0.16260162601626016	1588697688.768603
0	1	100	0.9	2	300	47	47.0	0.21339654287118404	0.21339654287118404	0.21339654287118404	1.0466666666666666	0.9566666666666668	2.02	clonesig	all	21	0.045825911400741985	2.0	23.693598372321507	0.01830863383650668	0.4912498277525148	0.5533333333333333	0.14634146341463414	0.8361581920903954	0.14634146341463414	1588697688.768603
0	1	100	0.9	2	300	47	47.0	0.21339654287118404	0.21339654287118404	0.21339654287118404	1.0466666666666666	0.9566666666666668	2.02	tracksig	all	21	0.045825911400741985	1.0			0.5	0.59	0.0	1.0	0.0	1588697688.768603
0	1	100	0.9	2	300	47	7.0	0.21339654287118404	0.21339654287118404	0.21339654287118404	1.0466666666666666	0.9566666666666668	2.02	tracksig	prefit	5	0.045825911400741985	1.0			0.5	0.59	0.0	1.0	0.0	1588697688.768603
0	1	100	0.9	2	300	47	47.0	0.21339654287118404	0.21339654287118404	0.21339654287118404	1.0466666666666666	0.9566666666666668	2.02	tracksigfreq	all	21	0.045825911400741985	1.0			0.5	0.59	0.0	1.0	0.0	1588697688.768603
0	1	100	0.9	2	300	47	7.0	0.21339654287118404	0.21339654287118404	0.21339654287118404	1.0466666666666666	0.9566666666666668	2.02	tracksigfreq	prefit	5	0.045825911400741985	1.0			0.5	0.59	0.0	1.0	0.0	1588697688.768603
0	1	100	0.9	2	300	47	47.0	0.21339654287118404	0.21339654287118404	0.21339654287118404	1.0466666666666666	0.9566666666666668	2.02	palimpsest	all	21	0.045825911400741985	2.0			0.5327270221854761	0.6066666666666667	0.12195121951219512	0.9435028248587571	0.12195121951219512	1588697688.768603
0	1	100	0.9	2	300	47	5.0	0.21339654287118404	0.21339654287118404	0.21339654287118404	1.0466666666666666	0.9566666666666668	2.02	palimpsest	prefit	4	0.045825911400741985	2.0			0.5327270221854761	0.6066666666666667	0.12195121951219512	0.9435028248587571	0.12195121951219512	1588697688.768603
0	1	500	0.9	2	300	47	15.0	0.21339654287118412	0.21339654287118412	0.21339654287118412	1.0533333333333332	0.95	2.013333333333333	clonesig	prefit	10	0.045825911400741985	1.0	0.0002610243891467689	0.9999998656723724	0.5	0.4933333333333334	0.0	1.0	0.0	1588697601.9065607
0	1	500	0.9	2	300	47	47.0	0.21339654287118412	0.21339654287118412	0.21339654287118412	1.0533333333333332	0.95	2.013333333333333	clonesig	all	21	0.045825911400741985	1.0	0.009474175172726971	0.9999735103835468	0.5	0.4933333333333334	0.0	1.0	0.0	1588697601.9065607
0	1	500	0.9	2	300	47	47.0	0.21339654287118412	0.21339654287118412	0.21339654287118412	1.0533333333333332	0.95	2.013333333333333	tracksig	all	21	0.045825911400741985	1.0			0.5	0.4933333333333334	0.0	1.0	0.0	1588697601.9065607
0	1	500	0.9	2	300	47	8.0	0.21339654287118412	0.21339654287118412	0.21339654287118412	1.0533333333333332	0.95	2.013333333333333	tracksig	prefit	6	0.045825911400741985	1.0			0.5	0.4933333333333334	0.0	1.0	0.0	1588697601.9065607
0	1	500	0.9	2	300	47	47.0	0.21339654287118412	0.21339654287118412	0.21339654287118412	1.0533333333333332	0.95	2.013333333333333	tracksigfreq	all	21	0.045825911400741985	1.0			0.5	0.4933333333333334	0.0	1.0	0.0	1588697601.9065607
0	1	500	0.9	2	300	47	8.0	0.21339654287118412	0.21339654287118412	0.21339654287118412	1.0533333333333332	0.95	2.013333333333333	tracksigfreq	prefit	6	0.045825911400741985	1.0			0.5	0.4933333333333334	0.0	1.0	0.0	1588697601.9065607
0	1	500	0.9	2	300	47	47.0	0.21339654287118412	0.21339654287118412	0.21339654287118412	1.0533333333333332	0.95	2.013333333333333	palimpsest	all	21	0.045825911400741985	2.0			0.5478307254623044	0.5433333333333333	0.21052631578947367	0.8851351351351351	0.21052631578947367	1588697601.9065607
0	1	500	0.9	2	300	47	6.0	0.21339654287118412	0.21339654287118412	0.21339654287118412	1.0533333333333332	0.95	2.013333333333333	palimpsest	prefit	5	0.045825911400741985	2.0			0.5478307254623044	0.5433333333333333	0.21052631578947367	0.8851351351351351	0.21052631578947367	1588697601.9065607
0	1	100	0.1	2	1000	47	16.0	0.21339654287118412	0.21339654287118412	0.21339654287118412	2.097	0.126	3.2319999999999998	clonesig	prefit	9	0.045825911400741985	1.0	0.001259116135770455	0.999982367712294	0.5	0.511	0.0	1.0	0.0	1588698253.8111572
0	1	100	0.1	2	1000	47	47.0	0.21339654287118412	0.21339654287118412	0.21339654287118412	2.097	0.126	3.2319999999999998	clonesig	all	21	0.045825911400741985	1.0	0.03646996865427354	0.9999827894053216	0.5	0.511	0.0	1.0	0.0	1588698253.8111572
0	1	100	0.1	2	1000	47	47.0	0.21339654287118412	0.21339654287118412	0.21339654287118412	2.097	0.126	3.2319999999999998	tracksig	all	21	0.045825911400741985	1.0			0.5	0.511	0.0	1.0	0.0	1588698253.8111572
0	1	100	0.1	2	1000	47	4.0	0.21339654287118412	0.21339654287118412	0.21339654287118412	2.097	0.126	3.2319999999999998	tracksig	prefit	4	0.045825911400741985	2.0			0.5546264391965711	0.5589999999999999	0.3558282208588957	0.7534246575342466	0.3558282208588957	1588698253.8111572
0	1	100	0.1	2	1000	47	47.0	0.21339654287118412	0.21339654287118412	0.21339654287118412	2.097	0.126	3.2319999999999998	tracksigfreq	all	21	0.045825911400741985	1.0			0.5	0.511	0.0	1.0	0.0	1588698253.8111572
0	1	100	0.1	2	1000	47	4.0	0.21339654287118412	0.21339654287118412	0.21339654287118412	2.097	0.126	3.2319999999999998	tracksigfreq	prefit	4	0.045825911400741985	1.0			0.5	0.511	0.0	1.0	0.0	1588698253.8111572
0	1	100	0.1	2	1000	47	47.0	0.21339654287118412	0.21339654287118412	0.21339654287118412	2.097	0.126	3.2319999999999998	palimpsest	all	21	0.045825911400741985	2.0			0.5017268357885216	0.512	0.034764826175869123	0.9686888454011742	0.034764826175869123	1588698253.8111572
0	1	100	0.1	2	1000	47	6.0	0.21339654287118412	0.21339654287118412	0.21339654287118412	2.097	0.126	3.2319999999999998	palimpsest	prefit	4	0.045825911400741985	2.0			0.5017268357885216	0.512	0.034764826175869123	0.9686888454011742	0.034764826175869123	1588698253.8111572
0	1	500	0.1	2	1000	47	15.0	0.21339654287118412	0.21339654287118412	0.21339654287118412	2.084	0.109	3.193	clonesig	prefit	8	0.045825911400741985	2.0	13.55573600106436	0.051619233094121086	0.6602283143404942	0.657	0.5360623781676414	0.7843942505133471	0.5360623781676414	1588698429.9308705
0	1	500	0.1	2	1000	47	47.0	0.21339654287118412	0.21339654287118412	0.21339654287118412	2.084	0.109	3.193	clonesig	all	21	0.045825911400741985	1.0	0.02615015820629196	0.999992353617682	0.5	0.48700000000000004	0.0	1.0	0.0	1588698429.9308705
0	1	500	0.1	2	1000	47	47.0	0.21339654287118412	0.21339654287118412	0.21339654287118412	2.084	0.109	3.193	tracksig	all	21	0.045825911400741985	1.0			0.5	0.48700000000000004	0.0	1.0	0.0	1588698429.9308705
0	1	500	0.1	2	1000	47	7.0	0.21339654287118412	0.21339654287118412	0.21339654287118412	2.084	0.109	3.193	tracksig	prefit	5	0.045825911400741985	1.0			0.5	0.48700000000000004	0.0	1.0	0.0	1588698429.9308705
0	1	500	0.1	2	1000	47	47.0	0.21339654287118412	0.21339654287118412	0.21339654287118412	2.084	0.109	3.193	tracksigfreq	all	21	0.045825911400741985	1.0			0.5	0.48700000000000004	0.0	1.0	0.0	1588698429.9308705
0	1	500	0.1	2	1000	47	7.0	0.21339654287118412	0.21339654287118412	0.21339654287118412	2.084	0.109	3.193	tracksigfreq	prefit	5	0.045825911400741985	1.0			0.5	0.48700000000000004	0.0	1.0	0.0	1588698429.9308705
0	1	500	0.1	2	1000	47	47.0	0.21339654287118412	0.21339654287118412	0.21339654287118412	2.084	0.109	3.193	palimpsest	all	21	0.045825911400741985	2.0			0.5359162794048776	0.527	0.19298245614035087	0.8788501026694046	0.19298245614035087	1588698429.9308705
0	1	500	0.1	2	1000	47	5.0	0.21339654287118412	0.21339654287118412	0.21339654287118412	2.084	0.109	3.193	palimpsest	prefit	4	0.045825911400741985	2.0			0.5359162794048776	0.527	0.19298245614035087	0.8788501026694046	0.19298245614035087	1588698429.9308705
0	1	100	0.5	2	1000	47	17.0	0.21339654287118404	0.21339654287118404	0.21339654287118404	1.6269999999999998	0.498	2.674	clonesig	prefit	10	0.045825911400741985	1.0	0.0029813406144967303	0.9999993209220782	0.5	0.48	0.0	1.0	0.0	1588698100.6762676
0	1	100	0.5	2	1000	47	47.0	0.21339654287118404	0.21339654287118404	0.21339654287118404	1.6269999999999998	0.498	2.674	clonesig	all	21	0.045825911400741985	1.0	0.039415113169525284	0.9999792042599536	0.5	0.48	0.0	1.0	0.0	1588698100.6762676
0	1	100	0.5	2	1000	47	47.0	0.21339654287118404	0.21339654287118404	0.21339654287118404	1.6269999999999998	0.498	2.674	tracksig	all	21	0.045825911400741985	1.0			0.5	0.48	0.0	1.0	0.0	1588698100.6762676
0	1	100	0.5	2	1000	47	6.0	0.21339654287118404	0.21339654287118404	0.21339654287118404	1.6269999999999998	0.498	2.674	tracksig	prefit	4	0.045825911400741985	1.0			0.5	0.48	0.0	1.0	0.0	1588698100.6762676
0	1	100	0.5	2	1000	47	47.0	0.21339654287118404	0.21339654287118404	0.21339654287118404	1.6269999999999998	0.498	2.674	tracksigfreq	all	21	0.045825911400741985	1.0			0.5	0.48	0.0	1.0	0.0	1588698100.6762676
0	1	100	0.5	2	1000	47	6.0	0.21339654287118404	0.21339654287118404	0.21339654287118404	1.6269999999999998	0.498	2.674	tracksigfreq	prefit	4	0.045825911400741985	1.0			0.5	0.48	0.0	1.0	0.0	1588698100.6762676
0	1	100	0.5	2	1000	47	47.0	0.21339654287118404	0.21339654287118404	0.21339654287118404	1.6269999999999998	0.498	2.674	palimpsest	all	21	0.045825911400741985	2.0			0.5172275641025641	0.499	0.061538461538461535	0.9729166666666668	0.061538461538461535	1588698100.6762676
0	1	100	0.5	2	1000	47	5.0	0.21339654287118404	0.21339654287118404	0.21339654287118404	1.6269999999999998	0.498	2.674	palimpsest	prefit	4	0.045825911400741985	2.0			0.5172275641025641	0.499	0.061538461538461535	0.9729166666666668	0.061538461538461535	1588698100.6762676
0	1	500	0.5	2	1000	47	16.0	0.21339654287118404	0.21339654287118404	0.21339654287118404	1.571	0.53	2.605	clonesig	prefit	7	0.045825911400741985	1.0	0.0013646195657202045	0.7812996329467561	0.5	0.495	0.0	1.0	0.0	1588698211.4246695
0	1	500	0.5	2	1000	47	47.0	0.21339654287118404	0.21339654287118404	0.21339654287118404	1.571	0.53	2.605	clonesig	all	21	0.045825911400741985	1.0	0.038738343497243484	0.9999800634335172	0.5	0.495	0.0	1.0	0.0	1588698211.4246695
0	1	500	0.5	2	1000	47	47.0	0.21339654287118404	0.21339654287118404	0.21339654287118404	1.571	0.53	2.605	tracksig	all	21	0.045825911400741985	1.0			0.5	0.495	0.0	1.0	0.0	1588698211.4246695
0	1	500	0.5	2	1000	47	4.0	0.21339654287118404	0.21339654287118404	0.21339654287118404	1.571	0.53	2.605	tracksig	prefit	4	0.045825911400741985	2.0			0.5950095009500951	0.595	0.594059405940594	0.5959595959595959	0.594059405940594	1588698211.4246695
0	1	500	0.5	2	1000	47	47.0	0.21339654287118404	0.21339654287118404	0.21339654287118404	1.571	0.53	2.605	tracksigfreq	all	21	0.045825911400741985	1.0			0.5	0.495	0.0	1.0	0.0	1588698211.4246695
0	1	500	0.5	2	1000	47	4.0	0.21339654287118404	0.21339654287118404	0.21339654287118404	1.571	0.53	2.605	tracksigfreq	prefit	4	0.045825911400741985	1.0			0.5	0.495	0.0	1.0	0.0	1588698211.4246695
0	1	500	0.5	2	1000	47	47.0	0.21339654287118404	0.21339654287118404	0.21339654287118404	1.571	0.53	2.605	palimpsest	all	21	0.045825911400741985	2.0			0.5465246524652465	0.5429999999999999	0.19405940594059407	0.898989898989899	0.19405940594059407	1588698211.4246695
0	1	500	0.5	2	1000	47	4.0	0.21339654287118404	0.21339654287118404	0.21339654287118404	1.571	0.53	2.605	palimpsest	prefit	3	0.045825911400741985	2.0			0.5465246524652465	0.5429999999999999	0.19405940594059407	0.898989898989899	0.19405940594059407	1588698211.4246695
0	1	100	0.9	2	1000	47	14.0	0.21339654287118412	0.21339654287118412	0.21339654287118412	1.051	0.953	2.01	clonesig	prefit	9	0.045825911400741985	1.0	0.0008839496240398148	0.9999894457408608	0.5	0.513	0.0	1.0	0.0	1588697776.9125676
0	1	100	0.9	2	1000	47	47.0	0.21339654287118412	0.21339654287118412	0.21339654287118412	1.051	0.953	2.01	clonesig	all	21	0.045825911400741985	1.0	0.02981534270475095	0.9999894693114342	0.5	0.513	0.0	1.0	0.0	1588697776.9125676
0	1	100	0.9	2	1000	47	47.0	0.21339654287118412	0.21339654287118412	0.21339654287118412	1.051	0.953	2.01	tracksig	all	21	0.045825911400741985	1.0			0.5	0.513	0.0	1.0	0.0	1588697776.9125676
0	1	100	0.9	2	1000	47	5.0	0.21339654287118412	0.21339654287118412	0.21339654287118412	1.051	0.953	2.01	tracksig	prefit	4	0.045825911400741985	2.0			0.55583774631651	0.561	0.35728952772073924	0.7543859649122807	0.35728952772073924	1588697776.9125676
0	1	100	0.9	2	1000	47	47.0	0.21339654287118412	0.21339654287118412	0.21339654287118412	1.051	0.953	2.01	tracksigfreq	all	21	0.045825911400741985	1.0			0.5	0.513	0.0	1.0	0.0	1588697776.9125676
0	1	100	0.9	2	1000	47	5.0	0.21339654287118412	0.21339654287118412	0.21339654287118412	1.051	0.953	2.01	tracksigfreq	prefit	4	0.045825911400741985	1.0			0.5	0.513	0.0	1.0	0.0	1588697776.9125676
0	1	100	0.9	2	1000	47	47.0	0.21339654287118412	0.21339654287118412	0.21339654287118412	1.051	0.953	2.01	palimpsest	all	21	0.045825911400741985	2.0			0.5174678082383691	0.529	0.07392197125256672	0.9610136452241717	0.07392197125256672	1588697776.9125676
0	1	100	0.9	2	1000	47	6.0	0.21339654287118412	0.21339654287118412	0.21339654287118412	1.051	0.953	2.01	palimpsest	prefit	4	0.045825911400741985	2.0			0.5174678082383691	0.529	0.07392197125256672	0.9610136452241717	0.07392197125256672	1588697776.9125676
0	1	500	0.9	2	1000	47	14.0	0.21339654287118404	0.21339654287118404	0.21339654287118404	1.052	0.9540000000000001	2.016	clonesig	prefit	7	0.045825911400741985	2.0	18.493306348627808	0.0034920728251267943	0.5503853468121309	0.563	0.12989690721649486	0.9708737864077671	0.12989690721649486	1588698424.333421
0	1	500	0.9	2	1000	47	47.0	0.21339654287118404	0.21339654287118404	0.21339654287118404	1.052	0.9540000000000001	2.016	clonesig	all	21	0.045825911400741985	2.0	19.748221208581526	0.09298239588086953	0.5474727254529076	0.56	0.12989690721649486	0.9650485436893204	0.12989690721649486	1588698424.333421
0	1	500	0.9	2	1000	47	47.0	0.21339654287118404	0.21339654287118404	0.21339654287118404	1.052	0.9540000000000001	2.016	tracksig	all	21	0.045825911400741985	1.0			0.5	0.515	0.0	1.0	0.0	1588698424.333421
0	1	500	0.9	2	1000	47	5.0	0.21339654287118404	0.21339654287118404	0.21339654287118404	1.052	0.9540000000000001	2.016	tracksig	prefit	4	0.045825911400741985	2.0			0.5730657591832651	0.579	0.3752577319587629	0.7708737864077669	0.3752577319587629	1588698424.333421
0	1	500	0.9	2	1000	47	47.0	0.21339654287118404	0.21339654287118404	0.21339654287118404	1.052	0.9540000000000001	2.016	tracksigfreq	all	21	0.045825911400741985	1.0			0.5	0.515	0.0	1.0	0.0	1588698424.333421
0	1	500	0.9	2	1000	47	5.0	0.21339654287118404	0.21339654287118404	0.21339654287118404	1.052	0.9540000000000001	2.016	tracksigfreq	prefit	4	0.045825911400741985	1.0			0.5	0.515	0.0	1.0	0.0	1588698424.333421
0	1	500	0.9	2	1000	47	47.0	0.21339654287118404	0.21339654287118404	0.21339654287118404	1.052	0.9540000000000001	2.016	palimpsest	all	21	0.045825911400741985	2.0			0.5683114803322991	0.578	0.24536082474226806	0.8912621359223301	0.24536082474226806	1588698424.333421
0	1	500	0.9	2	1000	47	5.0	0.21339654287118404	0.21339654287118404	0.21339654287118404	1.052	0.9540000000000001	2.016	palimpsest	prefit	4	0.045825911400741985	2.0			0.5683114803322991	0.578	0.24536082474226806	0.8912621359223301	0.24536082474226806	1588698424.333421
0	2	100	0.1	2	30	47	8.0	0.21339654287118412	0.21339654287118412	0.21339654287118412	2.1333333333333333	0.03333333333333333	3.1333333333333333	clonesig	prefit	7	0.06640827850634845	2.0	6.1330863613535485	0.24153987790296685	0.5656108597285068	0.6	0.3076923076923077	0.8235294117647058	0.3076923076923077	1589399305.5999496
0	2	100	0.1	2	30	47	47.0	0.21339654287118412	0.21339654287118412	0.21339654287118412	2.1333333333333333	0.03333333333333333	3.1333333333333333	clonesig	all	21	0.06640827850634845	1.0	0.0013085183220482575	0.9999957722509046	0.5	0.5666666666666667	0.0	1.0	0.0	1589399305.5999496
0	2	100	0.1	2	30	47		0.21339654287118412	0.21339654287118412	0.21339654287118412	2.1333333333333333	0.03333333333333333	3.1333333333333333	tracksig	all	21	0.06640827850634845									1589399305.5999496
0	2	100	0.1	2	30	47		0.21339654287118412	0.21339654287118412	0.21339654287118412	2.1333333333333333	0.03333333333333333	3.1333333333333333	tracksig	prefit	21	0.06640827850634845									1589399305.5999496
0	2	100	0.1	2	30	47		0.21339654287118412	0.21339654287118412	0.21339654287118412	2.1333333333333333	0.03333333333333333	3.1333333333333333	tracksigfreq	all	21	0.06640827850634845									1589399305.5999496
0	2	100	0.1	2	30	47		0.21339654287118412	0.21339654287118412	0.21339654287118412	2.1333333333333333	0.03333333333333333	3.1333333333333333	tracksigfreq	prefit	21	0.06640827850634845									1589399305.5999496
0	2	100	0.1	2	30	47	47.0	0.21339654287118412	0.21339654287118412	0.21339654287118412	2.1333333333333333	0.03333333333333333	3.1333333333333333	palimpsest	all	21	0.06640827850634845	2.0			0.5384615384615384	0.6	0.07692307692307693	1.0	0.07692307692307693	1589399305.5999496
0	2	100	0.1	2	30	47	4.0	0.21339654287118412	0.21339654287118412	0.21339654287118412	2.1333333333333333	0.03333333333333333	3.1333333333333333	palimpsest	prefit	3	0.06640827850634845	2.0			0.5384615384615384	0.6	0.07692307692307693	1.0	0.07692307692307693	1589399305.5999496
0	2	500	0.1	2	30	47	13.0	0.21339654287118412	0.21339654287118412	0.21339654287118412	2.066666666666667	0.1	3.3	clonesig	prefit	10	0.06640827850634845	1.0	7.503812366849161e-05	0.9999999315462929	0.5	0.6	0.0	1.0	0.0	1589399324.384375
0	2	500	0.1	2	30	47	47.0	0.21339654287118412	0.21339654287118412	0.21339654287118412	2.066666666666667	0.1	3.3	clonesig	all	21	0.06640827850634845	1.0	0.0017103341040183295	0.9999934501598134	0.5	0.6	0.0	1.0	0.0	1589399324.384375
0	2	500	0.1	2	30	47		0.21339654287118412	0.21339654287118412	0.21339654287118412	2.066666666666667	0.1	3.3	tracksig	all	21	0.06640827850634845									1589399324.384375
0	2	500	0.1	2	30	47		0.21339654287118412	0.21339654287118412	0.21339654287118412	2.066666666666667	0.1	3.3	tracksig	prefit	21	0.06640827850634845									1589399324.384375
0	2	500	0.1	2	30	47		0.21339654287118412	0.21339654287118412	0.21339654287118412	2.066666666666667	0.1	3.3	tracksigfreq	all	21	0.06640827850634845									1589399324.384375
0	2	500	0.1	2	30	47		0.21339654287118412	0.21339654287118412	0.21339654287118412	2.066666666666667	0.1	3.3	tracksigfreq	prefit	21	0.06640827850634845									1589399324.384375
0	2	500	0.1	2	30	47	47.0	0.21339654287118412	0.21339654287118412	0.21339654287118412	2.066666666666667	0.1	3.3	palimpsest	all	21	0.06640827850634845	2.0			0.6666666666666666	0.7333333333333333	0.3333333333333333	1.0	0.3333333333333333	1589399324.384375
0	2	500	0.1	2	30	47	6.0	0.21339654287118412	0.21339654287118412	0.21339654287118412	2.066666666666667	0.1	3.3	palimpsest	prefit	5	0.06640827850634845	2.0			0.6666666666666666	0.7333333333333333	0.3333333333333333	1.0	0.3333333333333333	1589399324.384375
0	2	100	0.5	2	30	47	14.0	0.21339654287118404	0.21339654287118404	0.21339654287118404	1.6666666666666667	0.43333333333333335	2.7	clonesig	prefit	9	0.06640827850634845	1.0	1.560383486776118e-05	0.999988742313782	0.5	0.5	0.0	1.0	0.0	1589399297.7874987
0	2	100	0.5	2	30	47	47.0	0.21339654287118404	0.21339654287118404	0.21339654287118404	1.6666666666666667	0.43333333333333335	2.7	clonesig	all	21	0.06640827850634845	1.0	0.0014614736622320381	0.9999949348013	0.5	0.5	0.0	1.0	0.0	1589399297.7874987
0	2	100	0.5	2	30	47		0.21339654287118404	0.21339654287118404	0.21339654287118404	1.6666666666666667	0.43333333333333335	2.7	tracksig	all	21	0.06640827850634845									1589399297.7874987
0	2	100	0.5	2	30	47		0.21339654287118404	0.21339654287118404	0.21339654287118404	1.6666666666666667	0.43333333333333335	2.7	tracksig	prefit	21	0.06640827850634845									1589399297.7874987
0	2	100	0.5	2	30	47		0.21339654287118404	0.21339654287118404	0.21339654287118404	1.6666666666666667	0.43333333333333335	2.7	tracksigfreq	all	21	0.06640827850634845									1589399297.7874987
0	2	100	0.5	2	30	47		0.21339654287118404	0.21339654287118404	0.21339654287118404	1.6666666666666667	0.43333333333333335	2.7	tracksigfreq	prefit	21	0.06640827850634845									1589399297.7874987
0	2	100	0.5	2	30	47	47.0	0.21339654287118404	0.21339654287118404	0.21339654287118404	1.6666666666666667	0.43333333333333335	2.7	palimpsest	all	21	0.06640827850634845	2.0			0.5666666666666667	0.5666666666666667	0.13333333333333333	1.0	0.13333333333333333	1589399297.7874987
0	2	100	0.5	2	30	47	7.0	0.21339654287118404	0.21339654287118404	0.21339654287118404	1.6666666666666667	0.43333333333333335	2.7	palimpsest	prefit	6	0.06640827850634845	2.0			0.5666666666666667	0.5666666666666667	0.13333333333333333	1.0	0.13333333333333333	1589399297.7874987
0	2	500	0.5	2	30	47	14.0	0.21339654287118412	0.21339654287118412	0.21339654287118412	1.8666666666666667	0.36666666666666653	2.9	clonesig	prefit	10	0.06640827850634845	1.0	1.2853244356847425e-05	0.9999999958220762	0.5	0.36666666666666653	0.0	1.0	0.0	1589399308.097326
0	2	500	0.5	2	30	47	47.0	0.21339654287118412	0.21339654287118412	0.21339654287118412	1.8666666666666667	0.36666666666666653	2.9	clonesig	all	21	0.06640827850634845	1.0	0.00022568173096715327	0.9999997611451392	0.5	0.36666666666666653	0.0	1.0	0.0	1589399308.097326
0	2	500	0.5	2	30	47		0.21339654287118412	0.21339654287118412	0.21339654287118412	1.8666666666666667	0.36666666666666653	2.9	tracksig	all	21	0.06640827850634845									1589399308.097326
0	2	500	0.5	2	30	47		0.21339654287118412	0.21339654287118412	0.21339654287118412	1.8666666666666667	0.36666666666666653	2.9	tracksig	prefit	21	0.06640827850634845									1589399308.097326
0	2	500	0.5	2	30	47		0.21339654287118412	0.21339654287118412	0.21339654287118412	1.8666666666666667	0.36666666666666653	2.9	tracksigfreq	all	21	0.06640827850634845									1589399308.097326
0	2	500	0.5	2	30	47		0.21339654287118412	0.21339654287118412	0.21339654287118412	1.8666666666666667	0.36666666666666653	2.9	tracksigfreq	prefit	21	0.06640827850634845									1589399308.097326
0	2	500	0.5	2	30	47	47.0	0.21339654287118412	0.21339654287118412	0.21339654287118412	1.8666666666666667	0.36666666666666653	2.9	palimpsest	all	21	0.06640827850634845	2.0			0.4425837320574163	0.36666666666666653	0.15789473684210525	0.7272727272727273	0.15789473684210525	1589399308.097326
0	2	500	0.5	2	30	47	7.0	0.21339654287118412	0.21339654287118412	0.21339654287118412	1.8666666666666667	0.36666666666666653	2.9	palimpsest	prefit	7	0.06640827850634845	2.0			0.4425837320574163	0.36666666666666653	0.15789473684210525	0.7272727272727273	0.15789473684210525	1589399308.097326
0	2	100	0.9	2	30	47	11.0	0.21339654287118412	0.21339654287118412	0.21339654287118412	1.0666666666666669	0.9333333333333332	2.0	clonesig	prefit	7	0.06640827850634845	2.0	5.869312798066063	0.2645354655406529	0.6071428571428571	0.6333333333333333	0.21428571428571427	1.0	0.21428571428571427	1589399301.7775023
0	2	100	0.9	2	30	47	47.0	0.21339654287118412	0.21339654287118412	0.21339654287118412	1.0666666666666669	0.9333333333333332	2.0	clonesig	all	21	0.06640827850634845	1.0	0.0021708394504003077	0.9999903286231904	0.5	0.5333333333333333	0.0	1.0	0.0	1589399301.7775023
0	2	100	0.9	2	30	47		0.21339654287118412	0.21339654287118412	0.21339654287118412	1.0666666666666669	0.9333333333333332	2.0	tracksig	all	21	0.06640827850634845									1589399301.7775023
0	2	100	0.9	2	30	47		0.21339654287118412	0.21339654287118412	0.21339654287118412	1.0666666666666669	0.9333333333333332	2.0	tracksig	prefit	21	0.06640827850634845									1589399301.7775023
0	2	100	0.9	2	30	47		0.21339654287118412	0.21339654287118412	0.21339654287118412	1.0666666666666669	0.9333333333333332	2.0	tracksigfreq	all	21	0.06640827850634845									1589399301.7775023
0	2	100	0.9	2	30	47		0.21339654287118412	0.21339654287118412	0.21339654287118412	1.0666666666666669	0.9333333333333332	2.0	tracksigfreq	prefit	21	0.06640827850634845									1589399301.7775023
0	2	100	0.9	2	30	47	47.0	0.21339654287118412	0.21339654287118412	0.21339654287118412	1.0666666666666669	0.9333333333333332	2.0	palimpsest	all	21	0.06640827850634845	2.0			0.6071428571428571	0.6333333333333333	0.21428571428571427	1.0	0.21428571428571427	1589399301.7775023
0	2	100	0.9	2	30	47	5.0	0.21339654287118412	0.21339654287118412	0.21339654287118412	1.0666666666666669	0.9333333333333332	2.0	palimpsest	prefit	4	0.06640827850634845	2.0			0.6071428571428571	0.6333333333333333	0.21428571428571427	1.0	0.21428571428571427	1589399301.7775023
0	2	500	0.9	2	30	47	11.0	0.21339654287118404	0.21339654287118404	0.21339654287118404	1.0666666666666669	0.9333333333333332	2.0	clonesig	prefit	9	0.06640827850634845	2.0	7.102714728502065	0.4160710997040538	0.5	0.43333333333333335	0.16666666666666666	0.8333333333333334	0.16666666666666666	1589399298.0678604
0	2	500	0.9	2	30	47	47.0	0.21339654287118404	0.21339654287118404	0.21339654287118404	1.0666666666666669	0.9333333333333332	2.0	clonesig	all	21	0.06640827850634845	1.0	0.0012227872940115958	0.9999962155860546	0.5	0.4	0.0	1.0	0.0	1589399298.0678604
0	2	500	0.9	2	30	47		0.21339654287118404	0.21339654287118404	0.21339654287118404	1.0666666666666669	0.9333333333333332	2.0	tracksig	all	21	0.06640827850634845									1589399298.0678604
0	2	500	0.9	2	30	47		0.21339654287118404	0.21339654287118404	0.21339654287118404	1.0666666666666669	0.9333333333333332	2.0	tracksig	prefit	21	0.06640827850634845									1589399298.0678604
0	2	500	0.9	2	30	47		0.21339654287118404	0.21339654287118404	0.21339654287118404	1.0666666666666669	0.9333333333333332	2.0	tracksigfreq	all	21	0.06640827850634845									1589399298.0678604
0	2	500	0.9	2	30	47		0.21339654287118404	0.21339654287118404	0.21339654287118404	1.0666666666666669	0.9333333333333332	2.0	tracksigfreq	prefit	21	0.06640827850634845									1589399298.0678604
0	2	500	0.9	2	30	47	47.0	0.21339654287118404	0.21339654287118404	0.21339654287118404	1.0666666666666669	0.9333333333333332	2.0	palimpsest	all	21	0.06640827850634845	2.0			0.5277777777777778	0.4666666666666667	0.2222222222222222	0.8333333333333334	0.2222222222222222	1589399298.0678604
0	2	500	0.9	2	30	47	5.0	0.21339654287118404	0.21339654287118404	0.21339654287118404	1.0666666666666669	0.9333333333333332	2.0	palimpsest	prefit	5	0.06640827850634845	2.0			0.5277777777777778	0.4666666666666667	0.2222222222222222	0.8333333333333334	0.2222222222222222	1589399298.0678604
0	2	100	0.1	2	100	47	16.0	0.21339654287118412	0.21339654287118412	0.21339654287118412	2.14	0.12	3.28	clonesig	prefit	13	0.06640827850634845	2.0	5.255569432928269	0.9481206031721582	0.5096153846153846	0.49	0.019230769230769232	1.0	0.019230769230769232	1588697550.260317
0	2	100	0.1	2	100	47	47.0	0.21339654287118412	0.21339654287118412	0.21339654287118412	2.14	0.12	3.28	clonesig	all	21	0.06640827850634845	1.0	0.004022888688496096	0.9999824278092544	0.5	0.48	0.0	1.0	0.0	1588697550.260317
0	2	100	0.1	2	100	47	47.0	0.21339654287118412	0.21339654287118412	0.21339654287118412	2.14	0.12	3.28	tracksig	all	21	0.06640827850634845	1.0			0.5	0.48	0.0	1.0	0.0	1588697550.260317
0	2	100	0.1	2	100	47	5.0	0.21339654287118412	0.21339654287118412	0.21339654287118412	2.14	0.12	3.28	tracksig	prefit	5	0.06640827850634845	1.0			0.5	0.48	0.0	1.0	0.0	1588697550.260317
0	2	100	0.1	2	100	47	47.0	0.21339654287118412	0.21339654287118412	0.21339654287118412	2.14	0.12	3.28	tracksigfreq	all	21	0.06640827850634845	1.0			0.5	0.48	0.0	1.0	0.0	1588697550.260317
0	2	100	0.1	2	100	47	5.0	0.21339654287118412	0.21339654287118412	0.21339654287118412	2.14	0.12	3.28	tracksigfreq	prefit	5	0.06640827850634845	1.0			0.5	0.48	0.0	1.0	0.0	1588697550.260317
0	2	100	0.1	2	100	47	47.0	0.21339654287118412	0.21339654287118412	0.21339654287118412	2.14	0.12	3.28	palimpsest	all	21	0.06640827850634845	2.0			0.5096153846153846	0.49	0.019230769230769232	1.0	0.019230769230769232	1588697550.260317
0	2	100	0.1	2	100	47	5.0	0.21339654287118412	0.21339654287118412	0.21339654287118412	2.14	0.12	3.28	palimpsest	prefit	4	0.06640827850634845	2.0			0.5096153846153846	0.49	0.019230769230769232	1.0	0.019230769230769232	1588697550.260317
0	2	500	0.1	2	100	47	12.0	0.21339654287118404	0.21339654287118404	0.21339654287118404	2.19	0.09	3.47	clonesig	prefit	8	0.06640827850634845	2.0	9.482405620864256	0.1367729002811448	0.64953080375357	0.62	0.43859649122807015	0.8604651162790697	0.43859649122807015	1588697565.4780807
0	2	500	0.1	2	100	47	47.0	0.21339654287118404	0.21339654287118404	0.21339654287118404	2.19	0.09	3.47	clonesig	all	21	0.06640827850634845	1.0	0.004367274700371127	0.9999798066626964	0.5	0.43	0.0	1.0	0.0	1588697565.4780807
0	2	500	0.1	2	100	47	47.0	0.21339654287118404	0.21339654287118404	0.21339654287118404	2.19	0.09	3.47	tracksig	all	21	0.06640827850634845	1.0			0.5	0.43	0.0	1.0	0.0	1588697565.4780807
0	2	500	0.1	2	100	47	5.0	0.21339654287118404	0.21339654287118404	0.21339654287118404	2.19	0.09	3.47	tracksig	prefit	4	0.06640827850634845	1.0			0.5	0.43	0.0	1.0	0.0	1588697565.4780807
0	2	500	0.1	2	100	47	47.0	0.21339654287118404	0.21339654287118404	0.21339654287118404	2.19	0.09	3.47	tracksigfreq	all	21	0.06640827850634845	1.0			0.5	0.43	0.0	1.0	0.0	1588697565.4780807
0	2	500	0.1	2	100	47	5.0	0.21339654287118404	0.21339654287118404	0.21339654287118404	2.19	0.09	3.47	tracksigfreq	prefit	4	0.06640827850634845	1.0			0.5	0.43	0.0	1.0	0.0	1588697565.4780807
0	2	500	0.1	2	100	47	47.0	0.21339654287118404	0.21339654287118404	0.21339654287118404	2.19	0.09	3.47	palimpsest	all	21	0.06640827850634845	2.0			0.5850673194614444	0.54	0.2631578947368421	0.9069767441860463	0.2631578947368421	1588697565.4780807
0	2	500	0.1	2	100	47	5.0	0.21339654287118404	0.21339654287118404	0.21339654287118404	2.19	0.09	3.47	palimpsest	prefit	4	0.06640827850634845	2.0			0.5850673194614444	0.54	0.2631578947368421	0.9069767441860463	0.2631578947368421	1588697565.4780807
0	2	100	0.5	2	100	47	14.0	0.21339654287118404	0.21339654287118404	0.21339654287118404	1.64	0.55	2.66	clonesig	prefit	9	0.06640827850634845	1.0	8.945541389948629e-05	0.9999573703299064	0.5	0.45	0.0	1.0	0.0	1588697546.3584452
0	2	100	0.5	2	100	47	47.0	0.21339654287118404	0.21339654287118404	0.21339654287118404	1.64	0.55	2.66	clonesig	all	21	0.06640827850634845	1.0	0.007018804972403814	0.9999549287741929	0.5	0.45	0.0	1.0	0.0	1588697546.3584452
0	2	100	0.5	2	100	47	47.0	0.21339654287118404	0.21339654287118404	0.21339654287118404	1.64	0.55	2.66	tracksig	all	21	0.06640827850634845	1.0			0.5	0.45	0.0	1.0	0.0	1588697546.3584452
0	2	100	0.5	2	100	47	7.0	0.21339654287118404	0.21339654287118404	0.21339654287118404	1.64	0.55	2.66	tracksig	prefit	6	0.06640827850634845	1.0			0.5	0.45	0.0	1.0	0.0	1588697546.3584452
0	2	100	0.5	2	100	47	47.0	0.21339654287118404	0.21339654287118404	0.21339654287118404	1.64	0.55	2.66	tracksigfreq	all	21	0.06640827850634845	1.0			0.5	0.45	0.0	1.0	0.0	1588697546.3584452
0	2	100	0.5	2	100	47	7.0	0.21339654287118404	0.21339654287118404	0.21339654287118404	1.64	0.55	2.66	tracksigfreq	prefit	6	0.06640827850634845	1.0			0.5	0.45	0.0	1.0	0.0	1588697546.3584452
0	2	100	0.5	2	100	47	47.0	0.21339654287118404	0.21339654287118404	0.21339654287118404	1.64	0.55	2.66	palimpsest	all	21	0.06640827850634845	2.0			0.5545454545454546	0.51	0.10909090909090907	1.0	0.10909090909090907	1588697546.3584452
0	2	100	0.5	2	100	47	5.0	0.21339654287118404	0.21339654287118404	0.21339654287118404	1.64	0.55	2.66	palimpsest	prefit	4	0.06640827850634845	2.0			0.5545454545454546	0.51	0.10909090909090907	1.0	0.10909090909090907	1588697546.3584452
0	2	500	0.5	2	100	47	14.0	0.21339654287118404	0.21339654287118404	0.21339654287118404	1.57	0.52	2.65	clonesig	prefit	9	0.06640827850634845	1.0	0.0002140400897587824	0.9998975929640352	0.5	0.47	0.0	1.0	0.0	1588697543.0525453
0	2	500	0.5	2	100	47	47.0	0.21339654287118404	0.21339654287118404	0.21339654287118404	1.57	0.52	2.65	clonesig	all	21	0.06640827850634845	1.0	0.005859385063558875	0.999966793036404	0.5	0.47	0.0	1.0	0.0	1588697543.0525453
0	2	500	0.5	2	100	47	47.0	0.21339654287118404	0.21339654287118404	0.21339654287118404	1.57	0.52	2.65	tracksig	all	21	0.06640827850634845	1.0			0.5	0.47	0.0	1.0	0.0	1588697543.0525453
0	2	500	0.5	2	100	47	7.0	0.21339654287118404	0.21339654287118404	0.21339654287118404	1.57	0.52	2.65	tracksig	prefit	6	0.06640827850634845	1.0			0.5	0.47	0.0	1.0	0.0	1588697543.0525453
0	2	500	0.5	2	100	47	47.0	0.21339654287118404	0.21339654287118404	0.21339654287118404	1.57	0.52	2.65	tracksigfreq	all	21	0.06640827850634845	1.0			0.5	0.47	0.0	1.0	0.0	1588697543.0525453
0	2	500	0.5	2	100	47	7.0	0.21339654287118404	0.21339654287118404	0.21339654287118404	1.57	0.52	2.65	tracksigfreq	prefit	6	0.06640827850634845	1.0			0.5	0.47	0.0	1.0	0.0	1588697543.0525453
0	2	500	0.5	2	100	47	47.0	0.21339654287118404	0.21339654287118404	0.21339654287118404	1.57	0.52	2.65	palimpsest	all	21	0.06640827850634845	2.0			0.5670413488558812	0.55	0.2830188679245283	0.851063829787234	0.2830188679245283	1588697543.0525453
0	2	500	0.5	2	100	47	6.0	0.21339654287118404	0.21339654287118404	0.21339654287118404	1.57	0.52	2.65	palimpsest	prefit	5	0.06640827850634845	2.0			0.5670413488558812	0.55	0.2830188679245283	0.851063829787234	0.2830188679245283	1588697543.0525453
0	2	100	0.9	2	100	47	12.0	0.21339654287118404	0.21339654287118404	0.21339654287118404	1.12	0.9	2.06	clonesig	prefit	8	0.06640827850634845	2.0	10.086138911855867	0.11125622287688594	0.5730519480519481	0.56	0.4642857142857143	0.6818181818181818	0.4642857142857143	1588697562.8444264
0	2	100	0.9	2	100	47	47.0	0.21339654287118404	0.21339654287118404	0.21339654287118404	1.12	0.9	2.06	clonesig	all	21	0.06640827850634845	1.0	0.0035603030055426648	0.9999857103835352	0.5	0.44	0.0	1.0	0.0	1588697562.8444264
0	2	100	0.9	2	100	47	47.0	0.21339654287118404	0.21339654287118404	0.21339654287118404	1.12	0.9	2.06	tracksig	all	21	0.06640827850634845	1.0			0.5	0.44	0.0	1.0	0.0	1588697562.8444264
0	2	100	0.9	2	100	47	4.0	0.21339654287118404	0.21339654287118404	0.21339654287118404	1.12	0.9	2.06	tracksig	prefit	4	0.06640827850634845	1.0			0.5	0.44	0.0	1.0	0.0	1588697562.8444264
0	2	100	0.9	2	100	47	47.0	0.21339654287118404	0.21339654287118404	0.21339654287118404	1.12	0.9	2.06	tracksigfreq	all	21	0.06640827850634845	1.0			0.5	0.44	0.0	1.0	0.0	1588697562.8444264
0	2	100	0.9	2	100	47	4.0	0.21339654287118404	0.21339654287118404	0.21339654287118404	1.12	0.9	2.06	tracksigfreq	prefit	4	0.06640827850634845	1.0			0.5	0.44	0.0	1.0	0.0	1588697562.8444264
0	2	100	0.9	2	100	47	47.0	0.21339654287118404	0.21339654287118404	0.21339654287118404	1.12	0.9	2.06	palimpsest	all	21	0.06640827850634845	2.0			0.5194805194805195	0.47	0.10714285714285714	0.9318181818181818	0.10714285714285714	1588697562.8444264
0	2	100	0.9	2	100	47	4.0	0.21339654287118404	0.21339654287118404	0.21339654287118404	1.12	0.9	2.06	palimpsest	prefit	3	0.06640827850634845	2.0			0.5194805194805195	0.47	0.10714285714285714	0.9318181818181818	0.10714285714285714	1588697562.8444264
0	2	500	0.9	2	100	47	11.0	0.21339654287118404	0.21339654287118404	0.21339654287118404	1.07	0.93	2.0	clonesig	prefit	8	0.06640827850634845	2.0	10.540297535759011	0.09497025073037996	0.5184294871794872	0.5	0.0576923076923077	0.9791666666666666	0.0576923076923077	1588697552.3136861
0	2	500	0.9	2	100	47	47.0	0.21339654287118404	0.21339654287118404	0.21339654287118404	1.07	0.93	2.0	clonesig	all	21	0.06640827850634845	1.0	0.006206515107123778	0.9999633963302186	0.5	0.48	0.0	1.0	0.0	1588697552.3136861
0	2	500	0.9	2	100	47	47.0	0.21339654287118404	0.21339654287118404	0.21339654287118404	1.07	0.93	2.0	tracksig	all	21	0.06640827850634845	1.0			0.5	0.48	0.0	1.0	0.0	1588697552.3136861
0	2	500	0.9	2	100	47	7.0	0.21339654287118404	0.21339654287118404	0.21339654287118404	1.07	0.93	2.0	tracksig	prefit	5	0.06640827850634845	1.0			0.5	0.48	0.0	1.0	0.0	1588697552.3136861
0	2	500	0.9	2	100	47	47.0	0.21339654287118404	0.21339654287118404	0.21339654287118404	1.07	0.93	2.0	tracksigfreq	all	21	0.06640827850634845	1.0			0.5	0.48	0.0	1.0	0.0	1588697552.3136861
0	2	500	0.9	2	100	47	7.0	0.21339654287118404	0.21339654287118404	0.21339654287118404	1.07	0.93	2.0	tracksigfreq	prefit	5	0.06640827850634845	1.0			0.5	0.48	0.0	1.0	0.0	1588697552.3136861
0	2	500	0.9	2	100	47	47.0	0.21339654287118404	0.21339654287118404	0.21339654287118404	1.07	0.93	2.0	palimpsest	all	21	0.06640827850634845	2.0			0.5232371794871795	0.51	0.19230769230769232	0.8541666666666666	0.19230769230769232	1588697552.3136861
0	2	500	0.9	2	100	47	6.0	0.21339654287118404	0.21339654287118404	0.21339654287118404	1.07	0.93	2.0	palimpsest	prefit	5	0.06640827850634845	2.0			0.5232371794871795	0.51	0.19230769230769232	0.8541666666666666	0.19230769230769232	1588697552.3136861
0	2	100	0.1	2	300	47	11.0	0.21339654287118412	0.21339654287118412	0.21339654287118412	2.143333333333333	0.07666666666666666	3.286666666666666	clonesig	prefit	7	0.06640827850634845	2.0	9.069329528996603	0.0949666193006087	0.5648511321091103	0.5566666666666666	0.4113924050632912	0.7183098591549296	0.4113924050632912	1588697718.5355449
0	2	100	0.1	2	300	47	47.0	0.21339654287118412	0.21339654287118412	0.21339654287118412	2.143333333333333	0.07666666666666666	3.286666666666666	clonesig	all	21	0.06640827850634845	1.0	0.010828028665855529	0.9999660456544904	0.5	0.4733333333333333	0.0	1.0	0.0	1588697718.5355449
0	2	100	0.1	2	300	47	47.0	0.21339654287118412	0.21339654287118412	0.21339654287118412	2.143333333333333	0.07666666666666666	3.286666666666666	tracksig	all	21	0.06640827850634845	1.0			0.5	0.4733333333333333	0.0	1.0	0.0	1588697718.5355449
0	2	100	0.1	2	300	47	6.0	0.21339654287118412	0.21339654287118412	0.21339654287118412	2.143333333333333	0.07666666666666666	3.286666666666666	tracksig	prefit	4	0.06640827850634845	1.0			0.5	0.4733333333333333	0.0	1.0	0.0	1588697718.5355449
0	2	100	0.1	2	300	47	47.0	0.21339654287118412	0.21339654287118412	0.21339654287118412	2.143333333333333	0.07666666666666666	3.286666666666666	tracksigfreq	all	21	0.06640827850634845	1.0			0.5	0.4733333333333333	0.0	1.0	0.0	1588697718.5355449
0	2	100	0.1	2	300	47	6.0	0.21339654287118412	0.21339654287118412	0.21339654287118412	2.143333333333333	0.07666666666666666	3.286666666666666	tracksigfreq	prefit	4	0.06640827850634845	1.0			0.5	0.4733333333333333	0.0	1.0	0.0	1588697718.5355449
0	2	100	0.1	2	300	47	47.0	0.21339654287118412	0.21339654287118412	0.21339654287118412	2.143333333333333	0.07666666666666666	3.286666666666666	palimpsest	all	21	0.06640827850634845	2.0			0.5172044927794616	0.4933333333333334	0.06962025316455696	0.9647887323943662	0.06962025316455696	1588697718.5355449
0	2	100	0.1	2	300	47	6.0	0.21339654287118412	0.21339654287118412	0.21339654287118412	2.143333333333333	0.07666666666666666	3.286666666666666	palimpsest	prefit	4	0.06640827850634845	2.0			0.5172044927794616	0.4933333333333334	0.06962025316455696	0.9647887323943662	0.06962025316455696	1588697718.5355449
0	2	500	0.1	2	300	47	17.0	0.21339654287118412	0.21339654287118412	0.21339654287118412	2.0766666666666667	0.09	3.2066666666666666	clonesig	prefit	9	0.06640827850634845	1.0	0.0007258842688315781	0.9998478998676138	0.5	0.49	0.0	1.0	0.0	1588697653.2869935
0	2	500	0.1	2	300	47	47.0	0.21339654287118412	0.21339654287118412	0.21339654287118412	2.0766666666666667	0.09	3.2066666666666666	clonesig	all	21	0.06640827850634845	1.0	0.01190429204962129	0.999959507697844	0.5	0.49	0.0	1.0	0.0	1588697653.2869935
0	2	500	0.1	2	300	47	47.0	0.21339654287118412	0.21339654287118412	0.21339654287118412	2.0766666666666667	0.09	3.2066666666666666	tracksig	all	21	0.06640827850634845	1.0			0.5	0.49	0.0	1.0	0.0	1588697653.2869935
0	2	500	0.1	2	300	47	5.0	0.21339654287118412	0.21339654287118412	0.21339654287118412	2.0766666666666667	0.09	3.2066666666666666	tracksig	prefit	4	0.06640827850634845	1.0			0.5	0.49	0.0	1.0	0.0	1588697653.2869935
0	2	500	0.1	2	300	47	47.0	0.21339654287118412	0.21339654287118412	0.21339654287118412	2.0766666666666667	0.09	3.2066666666666666	tracksigfreq	all	21	0.06640827850634845	1.0			0.5	0.49	0.0	1.0	0.0	1588697653.2869935
0	2	500	0.1	2	300	47	5.0	0.21339654287118412	0.21339654287118412	0.21339654287118412	2.0766666666666667	0.09	3.2066666666666666	tracksigfreq	prefit	4	0.06640827850634845	1.0			0.5	0.49	0.0	1.0	0.0	1588697653.2869935
0	2	500	0.1	2	300	47	47.0	0.21339654287118412	0.21339654287118412	0.21339654287118412	2.0766666666666667	0.09	3.2066666666666666	palimpsest	all	21	0.06640827850634845	2.0			0.5526210484193678	0.5466666666666666	0.2549019607843137	0.8503401360544217	0.2549019607843137	1588697653.2869935
0	2	500	0.1	2	300	47	7.0	0.21339654287118412	0.21339654287118412	0.21339654287118412	2.0766666666666667	0.09	3.2066666666666666	palimpsest	prefit	5	0.06640827850634845	2.0			0.5526210484193678	0.5466666666666666	0.2549019607843137	0.8503401360544217	0.2549019607843137	1588697653.2869935
0	2	100	0.5	2	300	47	15.0	0.21339654287118412	0.21339654287118412	0.21339654287118412	1.62	0.5266666666666666	2.683333333333333	clonesig	prefit	10	0.06640827850634845	2.0	13.62139886111254	0.11200949999354808	0.5704115684093437	0.58	0.2827586206896552	0.8580645161290322	0.2827586206896552	1588697739.073042
0	2	100	0.5	2	300	47	47.0	0.21339654287118412	0.21339654287118412	0.21339654287118412	1.62	0.5266666666666666	2.683333333333333	clonesig	all	21	0.06640827850634845	1.0	0.011292921931271849	0.9999632866410358	0.5	0.5166666666666667	0.0	1.0	0.0	1588697739.073042
0	2	100	0.5	2	300	47	47.0	0.21339654287118412	0.21339654287118412	0.21339654287118412	1.62	0.5266666666666666	2.683333333333333	tracksig	all	21	0.06640827850634845	1.0			0.5	0.5166666666666667	0.0	1.0	0.0	1588697739.073042
0	2	100	0.5	2	300	47	6.0	0.21339654287118412	0.21339654287118412	0.21339654287118412	1.62	0.5266666666666666	2.683333333333333	tracksig	prefit	6	0.06640827850634845	1.0			0.5	0.5166666666666667	0.0	1.0	0.0	1588697739.073042
0	2	100	0.5	2	300	47	47.0	0.21339654287118412	0.21339654287118412	0.21339654287118412	1.62	0.5266666666666666	2.683333333333333	tracksigfreq	all	21	0.06640827850634845	1.0			0.5	0.5166666666666667	0.0	1.0	0.0	1588697739.073042
0	2	100	0.5	2	300	47	6.0	0.21339654287118412	0.21339654287118412	0.21339654287118412	1.62	0.5266666666666666	2.683333333333333	tracksigfreq	prefit	6	0.06640827850634845	1.0			0.5	0.5166666666666667	0.0	1.0	0.0	1588697739.073042
0	2	100	0.5	2	300	47	47.0	0.21339654287118412	0.21339654287118412	0.21339654287118412	1.62	0.5266666666666666	2.683333333333333	palimpsest	all	21	0.06640827850634845	2.0			0.4918798665183538	0.5066666666666667	0.04827586206896552	0.935483870967742	0.04827586206896552	1588697739.073042
0	2	100	0.5	2	300	47	5.0	0.21339654287118412	0.21339654287118412	0.21339654287118412	1.62	0.5266666666666666	2.683333333333333	palimpsest	prefit	4	0.06640827850634845	2.0			0.4918798665183538	0.5066666666666667	0.04827586206896552	0.935483870967742	0.04827586206896552	1588697739.073042
0	2	500	0.5	2	300	47	16.0	0.21339654287118404	0.21339654287118404	0.21339654287118404	1.5633333333333332	0.54	2.61	clonesig	prefit	10	0.06640827850634845	1.0	0.0003600478967200616	0.9999997665293228	0.5	0.5	0.0	1.0	0.0	1588697635.2787523
0	2	500	0.5	2	300	47	47.0	0.21339654287118404	0.21339654287118404	0.21339654287118404	1.5633333333333332	0.54	2.61	clonesig	all	21	0.06640827850634845	1.0	0.013118100487190532	0.9999515027907612	0.5	0.5	0.0	1.0	0.0	1588697635.2787523
0	2	500	0.5	2	300	47	47.0	0.21339654287118404	0.21339654287118404	0.21339654287118404	1.5633333333333332	0.54	2.61	tracksig	all	21	0.06640827850634845	1.0			0.5	0.5	0.0	1.0	0.0	1588697635.2787523
0	2	500	0.5	2	300	47	7.0	0.21339654287118404	0.21339654287118404	0.21339654287118404	1.5633333333333332	0.54	2.61	tracksig	prefit	6	0.06640827850634845	1.0			0.5	0.5	0.0	1.0	0.0	1588697635.2787523
0	2	500	0.5	2	300	47	47.0	0.21339654287118404	0.21339654287118404	0.21339654287118404	1.5633333333333332	0.54	2.61	tracksigfreq	all	21	0.06640827850634845	1.0			0.5	0.5	0.0	1.0	0.0	1588697635.2787523
0	2	500	0.5	2	300	47	7.0	0.21339654287118404	0.21339654287118404	0.21339654287118404	1.5633333333333332	0.54	2.61	tracksigfreq	prefit	6	0.06640827850634845	1.0			0.5	0.5	0.0	1.0	0.0	1588697635.2787523
0	2	500	0.5	2	300	47	47.0	0.21339654287118404	0.21339654287118404	0.21339654287118404	1.5633333333333332	0.54	2.61	palimpsest	all	21	0.06640827850634845	2.0			0.5633333333333334	0.5633333333333334	0.2333333333333333	0.8933333333333333	0.2333333333333333	1588697635.2787523
0	2	500	0.5	2	300	47	5.0	0.21339654287118404	0.21339654287118404	0.21339654287118404	1.5633333333333332	0.54	2.61	palimpsest	prefit	4	0.06640827850634845	2.0			0.5633333333333334	0.5633333333333334	0.2333333333333333	0.8933333333333333	0.2333333333333333	1588697635.2787523
0	2	100	0.9	2	300	47	15.0	0.21339654287118404	0.21339654287118404	0.21339654287118404	1.06	0.94	2.02	clonesig	prefit	9	0.06640827850634845	1.0	0.00041692490049172193	0.9999175179952156	0.5	0.4933333333333334	0.0	1.0	0.0	1588697561.5233052
0	2	100	0.9	2	300	47	47.0	0.21339654287118404	0.21339654287118404	0.21339654287118404	1.06	0.94	2.02	clonesig	all	21	0.06640827850634845	1.0	0.0076128392156533655	0.9999823616360995	0.5	0.4933333333333334	0.0	1.0	0.0	1588697561.5233052
0	2	100	0.9	2	300	47	47.0	0.21339654287118404	0.21339654287118404	0.21339654287118404	1.06	0.94	2.02	tracksig	all	21	0.06640827850634845	1.0			0.5	0.4933333333333334	0.0	1.0	0.0	1588697561.5233052
0	2	100	0.9	2	300	47	6.0	0.21339654287118404	0.21339654287118404	0.21339654287118404	1.06	0.94	2.02	tracksig	prefit	5	0.06640827850634845	1.0			0.5	0.4933333333333334	0.0	1.0	0.0	1588697561.5233052
0	2	100	0.9	2	300	47	47.0	0.21339654287118404	0.21339654287118404	0.21339654287118404	1.06	0.94	2.02	tracksigfreq	all	21	0.06640827850634845	1.0			0.5	0.4933333333333334	0.0	1.0	0.0	1588697561.5233052
0	2	100	0.9	2	300	47	6.0	0.21339654287118404	0.21339654287118404	0.21339654287118404	1.06	0.94	2.02	tracksigfreq	prefit	5	0.06640827850634845	1.0			0.5	0.4933333333333334	0.0	1.0	0.0	1588697561.5233052
0	2	100	0.9	2	300	47	47.0	0.21339654287118404	0.21339654287118404	0.21339654287118404	1.06	0.94	2.02	palimpsest	all	21	0.06640827850634845	2.0			0.502400426742532	0.4966666666666666	0.07236842105263158	0.9324324324324323	0.07236842105263158	1588697561.5233052
0	2	100	0.9	2	300	47	6.0	0.21339654287118404	0.21339654287118404	0.21339654287118404	1.06	0.94	2.02	palimpsest	prefit	5	0.06640827850634845	2.0			0.502400426742532	0.4966666666666666	0.07236842105263158	0.9324324324324323	0.07236842105263158	1588697561.5233052
0	2	500	0.9	2	300	47	15.0	0.21339654287118412	0.21339654287118412	0.21339654287118412	1.0566666666666666	0.9433333333333334	2.006666666666667	clonesig	prefit	9	0.06640827850634845	2.0	15.858360958218329	0.03027767907579033	0.6259117594734033	0.63	0.4726027397260274	0.7792207792207793	0.4726027397260274	1588697626.9694455
0	2	500	0.9	2	300	47	47.0	0.21339654287118412	0.21339654287118412	0.21339654287118412	1.0566666666666666	0.9433333333333334	2.006666666666667	clonesig	all	21	0.06640827850634845	2.0	16.971706522508608	0.13094038902243205	0.6221312933641701	0.6266666666666667	0.4520547945205479	0.7922077922077922	0.4520547945205479	1588697626.9694455
0	2	500	0.9	2	300	47	47.0	0.21339654287118412	0.21339654287118412	0.21339654287118412	1.0566666666666666	0.9433333333333334	2.006666666666667	tracksig	all	21	0.06640827850634845	1.0			0.5	0.5133333333333333	0.0	1.0	0.0	1588697626.9694455
0	2	500	0.9	2	300	47	6.0	0.21339654287118412	0.21339654287118412	0.21339654287118412	1.0566666666666666	0.9433333333333334	2.006666666666667	tracksig	prefit	5	0.06640827850634845	1.0			0.5	0.5133333333333333	0.0	1.0	0.0	1588697626.9694455
0	2	500	0.9	2	300	47	47.0	0.21339654287118412	0.21339654287118412	0.21339654287118412	1.0566666666666666	0.9433333333333334	2.006666666666667	tracksigfreq	all	21	0.06640827850634845	1.0			0.5	0.5133333333333333	0.0	1.0	0.0	1588697626.9694455
0	2	500	0.9	2	300	47	6.0	0.21339654287118412	0.21339654287118412	0.21339654287118412	1.0566666666666666	0.9433333333333334	2.006666666666667	tracksigfreq	prefit	5	0.06640827850634845	1.0			0.5	0.5133333333333333	0.0	1.0	0.0	1588697626.9694455
0	2	500	0.9	2	300	47	47.0	0.21339654287118412	0.21339654287118412	0.21339654287118412	1.0566666666666666	0.9433333333333334	2.006666666666667	palimpsest	all	21	0.06640827850634845	2.0			0.5918875644903041	0.6	0.2876712328767123	0.8961038961038961	0.2876712328767123	1588697626.9694455
0	2	500	0.9	2	300	47	6.0	0.21339654287118412	0.21339654287118412	0.21339654287118412	1.0566666666666666	0.9433333333333334	2.006666666666667	palimpsest	prefit	4	0.06640827850634845	2.0			0.5918875644903041	0.6	0.2876712328767123	0.8961038961038961	0.2876712328767123	1588697626.9694455
0	2	100	0.1	2	1000	47	14.0	0.21339654287118404	0.21339654287118404	0.21339654287118404	2.095	0.11599999999999999	3.237	clonesig	prefit	8	0.06640827850634845	1.0	0.0008277501965494594	0.9984230030846536	0.5	0.5	0.0	1.0	0.0	1588698084.9393718
0	2	100	0.1	2	1000	47	47.0	0.21339654287118404	0.21339654287118404	0.21339654287118404	2.095	0.11599999999999999	3.237	clonesig	all	21	0.06640827850634845	1.0	0.04678724701989268	0.9999684297733046	0.5	0.5	0.0	1.0	0.0	1588698084.9393718
0	2	100	0.1	2	1000	47	47.0	0.21339654287118404	0.21339654287118404	0.21339654287118404	2.095	0.11599999999999999	3.237	tracksig	all	21	0.06640827850634845	1.0			0.5	0.5	0.0	1.0	0.0	1588698084.9393718
0	2	100	0.1	2	1000	47	7.0	0.21339654287118404	0.21339654287118404	0.21339654287118404	2.095	0.11599999999999999	3.237	tracksig	prefit	5	0.06640827850634845	1.0			0.5	0.5	0.0	1.0	0.0	1588698084.9393718
0	2	100	0.1	2	1000	47	47.0	0.21339654287118404	0.21339654287118404	0.21339654287118404	2.095	0.11599999999999999	3.237	tracksigfreq	all	21	0.06640827850634845	1.0			0.5	0.5	0.0	1.0	0.0	1588698084.9393718
0	2	100	0.1	2	1000	47	7.0	0.21339654287118404	0.21339654287118404	0.21339654287118404	2.095	0.11599999999999999	3.237	tracksigfreq	prefit	5	0.06640827850634845	1.0			0.5	0.5	0.0	1.0	0.0	1588698084.9393718
0	2	100	0.1	2	1000	47	47.0	0.21339654287118404	0.21339654287118404	0.21339654287118404	2.095	0.11599999999999999	3.237	palimpsest	all	21	0.06640827850634845	2.0			0.508	0.508	0.07200000000000001	0.9440000000000001	0.07200000000000001	1588698084.9393718
0	2	100	0.1	2	1000	47	6.0	0.21339654287118404	0.21339654287118404	0.21339654287118404	2.095	0.11599999999999999	3.237	palimpsest	prefit	4	0.06640827850634845	2.0			0.508	0.508	0.07200000000000001	0.9440000000000001	0.07200000000000001	1588698084.9393718
0	2	500	0.1	2	1000	47	18.0	0.21339654287118412	0.21339654287118412	0.21339654287118412	2.122	0.109	3.261	clonesig	prefit	10	0.06640827850634845	1.0	0.003103393260971643	0.9999992622618358	0.5	0.52	0.0	1.0	0.0	1588698079.9449334
0	2	500	0.1	2	1000	47	47.0	0.21339654287118412	0.21339654287118412	0.21339654287118412	2.122	0.109	3.261	clonesig	all	21	0.06640827850634845	1.0	0.023123986971768318	0.999994336774478	0.5	0.52	0.0	1.0	0.0	1588698079.9449334
0	2	500	0.1	2	1000	47	47.0	0.21339654287118412	0.21339654287118412	0.21339654287118412	2.122	0.109	3.261	tracksig	all	21	0.06640827850634845	1.0			0.5	0.52	0.0	1.0	0.0	1588698079.9449334
0	2	500	0.1	2	1000	47	6.0	0.21339654287118412	0.21339654287118412	0.21339654287118412	2.122	0.109	3.261	tracksig	prefit	4	0.06640827850634845	1.0			0.5	0.52	0.0	1.0	0.0	1588698079.9449334
0	2	500	0.1	2	1000	47	47.0	0.21339654287118412	0.21339654287118412	0.21339654287118412	2.122	0.109	3.261	tracksigfreq	all	21	0.06640827850634845	1.0			0.5	0.52	0.0	1.0	0.0	1588698079.9449334
0	2	500	0.1	2	1000	47	6.0	0.21339654287118412	0.21339654287118412	0.21339654287118412	2.122	0.109	3.261	tracksigfreq	prefit	4	0.06640827850634845	1.0			0.5	0.52	0.0	1.0	0.0	1588698079.9449334
0	2	500	0.1	2	1000	47	47.0	0.21339654287118412	0.21339654287118412	0.21339654287118412	2.122	0.109	3.261	palimpsest	all	21	0.06640827850634845	2.0			0.5271634615384615	0.54	0.20625	0.8480769230769231	0.20625	1588698079.9449334
0	2	500	0.1	2	1000	47	5.0	0.21339654287118412	0.21339654287118412	0.21339654287118412	2.122	0.109	3.261	palimpsest	prefit	4	0.06640827850634845	2.0			0.5271634615384615	0.54	0.20625	0.8480769230769231	0.20625	1588698079.9449334
0	2	100	0.5	2	1000	47	19.0	0.21339654287118412	0.21339654287118412	0.21339654287118412	1.591	0.5379999999999999	2.6489999999999996	clonesig	prefit	9	0.06640827850634845	1.0	0.0026140005538763944	0.9999491314234668	0.5	0.5	0.0	1.0	0.0	1588698126.7195933
0	2	100	0.5	2	1000	47	47.0	0.21339654287118412	0.21339654287118412	0.21339654287118412	1.591	0.5379999999999999	2.6489999999999996	clonesig	all	21	0.06640827850634845	1.0	0.0413670800789987	0.9999766060051484	0.5	0.5	0.0	1.0	0.0	1588698126.7195933
0	2	100	0.5	2	1000	47	47.0	0.21339654287118412	0.21339654287118412	0.21339654287118412	1.591	0.5379999999999999	2.6489999999999996	tracksig	all	21	0.06640827850634845	1.0			0.5	0.5	0.0	1.0	0.0	1588698126.7195933
0	2	100	0.5	2	1000	47	5.0	0.21339654287118412	0.21339654287118412	0.21339654287118412	1.591	0.5379999999999999	2.6489999999999996	tracksig	prefit	4	0.06640827850634845	1.0			0.5	0.5	0.0	1.0	0.0	1588698126.7195933
0	2	100	0.5	2	1000	47	47.0	0.21339654287118412	0.21339654287118412	0.21339654287118412	1.591	0.5379999999999999	2.6489999999999996	tracksigfreq	all	21	0.06640827850634845	1.0			0.5	0.5	0.0	1.0	0.0	1588698126.7195933
0	2	100	0.5	2	1000	47	5.0	0.21339654287118412	0.21339654287118412	0.21339654287118412	1.591	0.5379999999999999	2.6489999999999996	tracksigfreq	prefit	4	0.06640827850634845	1.0			0.5	0.5	0.0	1.0	0.0	1588698126.7195933
0	2	100	0.5	2	1000	47	47.0	0.21339654287118412	0.21339654287118412	0.21339654287118412	1.591	0.5379999999999999	2.6489999999999996	palimpsest	all	21	0.06640827850634845	2.0			0.52	0.52	0.076	0.9640000000000001	0.076	1588698126.7195933
0	2	100	0.5	2	1000	47	5.0	0.21339654287118412	0.21339654287118412	0.21339654287118412	1.591	0.5379999999999999	2.6489999999999996	palimpsest	prefit	4	0.06640827850634845	2.0			0.52	0.52	0.076	0.9640000000000001	0.076	1588698126.7195933
0	2	500	0.5	2	1000	47	20.0	0.21339654287118412	0.21339654287118412	0.21339654287118412	1.585	0.524	2.6189999999999998	clonesig	prefit	11	0.06640827850634845	1.0	0.0028711812665278558	0.9999999941528048	0.5	0.496	0.0	1.0	0.0	1588698168.2729795
0	2	500	0.5	2	1000	47	47.0	0.21339654287118412	0.21339654287118412	0.21339654287118412	1.585	0.524	2.6189999999999998	clonesig	all	21	0.06640827850634845	1.0	0.03538794906853582	0.9999840074932096	0.5	0.496	0.0	1.0	0.0	1588698168.2729795
0	2	500	0.5	2	1000	47	47.0	0.21339654287118412	0.21339654287118412	0.21339654287118412	1.585	0.524	2.6189999999999998	tracksig	all	21	0.06640827850634845	1.0			0.5	0.496	0.0	1.0	0.0	1588698168.2729795
0	2	500	0.5	2	1000	47	6.0	0.21339654287118412	0.21339654287118412	0.21339654287118412	1.585	0.524	2.6189999999999998	tracksig	prefit	4	0.06640827850634845	1.0			0.5	0.496	0.0	1.0	0.0	1588698168.2729795
0	2	500	0.5	2	1000	47	47.0	0.21339654287118412	0.21339654287118412	0.21339654287118412	1.585	0.524	2.6189999999999998	tracksigfreq	all	21	0.06640827850634845	1.0			0.5	0.496	0.0	1.0	0.0	1588698168.2729795
0	2	500	0.5	2	1000	47	6.0	0.21339654287118412	0.21339654287118412	0.21339654287118412	1.585	0.524	2.6189999999999998	tracksigfreq	prefit	4	0.06640827850634845	1.0			0.5	0.496	0.0	1.0	0.0	1588698168.2729795
0	2	500	0.5	2	1000	47	47.0	0.21339654287118412	0.21339654287118412	0.21339654287118412	1.585	0.524	2.6189999999999998	palimpsest	all	21	0.06640827850634845	2.0			0.5636200716845878	0.561	0.2361111111111111	0.8911290322580645	0.2361111111111111	1588698168.2729795
0	2	500	0.5	2	1000	47	5.0	0.21339654287118412	0.21339654287118412	0.21339654287118412	1.585	0.524	2.6189999999999998	palimpsest	prefit	4	0.06640827850634845	2.0			0.5636200716845878	0.561	0.2361111111111111	0.8911290322580645	0.2361111111111111	1588698168.2729795
0	2	100	0.9	2	1000	47	14.0	0.21339654287118412	0.21339654287118412	0.21339654287118412	1.048	0.953	2.012	clonesig	prefit	8	0.06640827850634845	1.0	0.0005957162247796077	0.9988020934531648	0.5	0.478	0.0	1.0	0.0	1588697965.4197736
0	2	100	0.9	2	1000	47	47.0	0.21339654287118412	0.21339654287118412	0.21339654287118412	1.048	0.953	2.012	clonesig	all	21	0.06640827850634845	1.0	0.026766917224449568	0.9999919059688901	0.5	0.478	0.0	1.0	0.0	1588697965.4197736
0	2	100	0.9	2	1000	47	47.0	0.21339654287118412	0.21339654287118412	0.21339654287118412	1.048	0.953	2.012	tracksig	all	21	0.06640827850634845	1.0			0.5	0.478	0.0	1.0	0.0	1588697965.4197736
0	2	100	0.9	2	1000	47	5.0	0.21339654287118412	0.21339654287118412	0.21339654287118412	1.048	0.953	2.012	tracksig	prefit	4	0.06640827850634845	1.0			0.5	0.478	0.0	1.0	0.0	1588697965.4197736
0	2	100	0.9	2	1000	47	47.0	0.21339654287118412	0.21339654287118412	0.21339654287118412	1.048	0.953	2.012	tracksigfreq	all	21	0.06640827850634845	1.0			0.5	0.478	0.0	1.0	0.0	1588697965.4197736
0	2	100	0.9	2	1000	47	5.0	0.21339654287118412	0.21339654287118412	0.21339654287118412	1.048	0.953	2.012	tracksigfreq	prefit	4	0.06640827850634845	1.0			0.5	0.478	0.0	1.0	0.0	1588697965.4197736
0	2	100	0.9	2	1000	47	47.0	0.21339654287118412	0.21339654287118412	0.21339654287118412	1.048	0.953	2.012	palimpsest	all	21	0.06640827850634845	2.0			0.5261907052052774	0.507	0.09003831417624521	0.9623430962343096	0.09003831417624521	1588697965.4197736
0	2	100	0.9	2	1000	47	5.0	0.21339654287118412	0.21339654287118412	0.21339654287118412	1.048	0.953	2.012	palimpsest	prefit	4	0.06640827850634845	2.0			0.5261907052052774	0.507	0.09003831417624521	0.9623430962343096	0.09003831417624521	1588697965.4197736
0	2	500	0.9	2	1000	47	16.0	0.21339654287118412	0.21339654287118412	0.21339654287118412	1.061	0.9420000000000001	2.015	clonesig	prefit	9	0.06640827850634845	2.0	14.902025195831811	0.05946779869776349	0.6240173640728682	0.632	0.3892339544513457	0.8588007736943907	0.3892339544513457	1588697990.7623045
0	2	500	0.9	2	1000	47	47.0	0.21339654287118412	0.21339654287118412	0.21339654287118412	1.061	0.9420000000000001	2.015	clonesig	all	21	0.06640827850634845	1.0	0.02106100857417914	0.9999954923306592	0.5	0.517	0.0	1.0	0.0	1588697990.7623045
0	2	500	0.9	2	1000	47	47.0	0.21339654287118412	0.21339654287118412	0.21339654287118412	1.061	0.9420000000000001	2.015	tracksig	all	21	0.06640827850634845	1.0			0.5	0.517	0.0	1.0	0.0	1588697990.7623045
0	2	500	0.9	2	1000	47	6.0	0.21339654287118412	0.21339654287118412	0.21339654287118412	1.061	0.9420000000000001	2.015	tracksig	prefit	5	0.06640827850634845	1.0			0.5	0.517	0.0	1.0	0.0	1588697990.7623045
0	2	500	0.9	2	1000	47	47.0	0.21339654287118412	0.21339654287118412	0.21339654287118412	1.061	0.9420000000000001	2.015	tracksigfreq	all	21	0.06640827850634845	1.0			0.5	0.517	0.0	1.0	0.0	1588697990.7623045
0	2	500	0.9	2	1000	47	6.0	0.21339654287118412	0.21339654287118412	0.21339654287118412	1.061	0.9420000000000001	2.015	tracksigfreq	prefit	5	0.06640827850634845	1.0			0.5	0.517	0.0	1.0	0.0	1588697990.7623045
0	2	500	0.9	2	1000	47	47.0	0.21339654287118412	0.21339654287118412	0.21339654287118412	1.061	0.9420000000000001	2.015	palimpsest	all	21	0.06640827850634845	2.0			0.5742738605828337	0.585	0.2587991718426501	0.8897485493230174	0.2587991718426501	1588697990.7623045
0	2	500	0.9	2	1000	47	5.0	0.21339654287118412	0.21339654287118412	0.21339654287118412	1.061	0.9420000000000001	2.015	palimpsest	prefit	4	0.06640827850634845	2.0			0.5742738605828337	0.585	0.2587991718426501	0.8897485493230174	0.2587991718426501	1588697990.7623045
0	3	100	0.1	2	30	47	12.0	0.21339654287118412	0.21339654287118412	0.21339654287118412	2.066666666666667	0.13333333333333333	3.2333333333333334	clonesig	prefit	9	0.09623506263980884	1.0	8.884446685897274e-06	0.9999934804701396	0.5	0.5333333333333333	0.0	1.0	0.0	1589399354.037028
0	3	100	0.1	2	30	47	47.0	0.21339654287118412	0.21339654287118412	0.21339654287118412	2.066666666666667	0.13333333333333333	3.2333333333333334	clonesig	all	21	0.09623506263980884	1.0	0.0009705661645966756	0.9999974059405902	0.5	0.5333333333333333	0.0	1.0	0.0	1589399354.037028
0	3	100	0.1	2	30	47		0.21339654287118412	0.21339654287118412	0.21339654287118412	2.066666666666667	0.13333333333333333	3.2333333333333334	tracksig	all	21	0.09623506263980884									1589399354.037028
0	3	100	0.1	2	30	47		0.21339654287118412	0.21339654287118412	0.21339654287118412	2.066666666666667	0.13333333333333333	3.2333333333333334	tracksig	prefit	21	0.09623506263980884									1589399354.037028
0	3	100	0.1	2	30	47		0.21339654287118412	0.21339654287118412	0.21339654287118412	2.066666666666667	0.13333333333333333	3.2333333333333334	tracksigfreq	all	21	0.09623506263980884									1589399354.037028
0	3	100	0.1	2	30	47		0.21339654287118412	0.21339654287118412	0.21339654287118412	2.066666666666667	0.13333333333333333	3.2333333333333334	tracksigfreq	prefit	21	0.09623506263980884									1589399354.037028
0	3	100	0.1	2	30	47	47.0	0.21339654287118412	0.21339654287118412	0.21339654287118412	2.066666666666667	0.13333333333333333	3.2333333333333334	palimpsest	all	21	0.09623506263980884	2.0			0.5357142857142857	0.5666666666666667	0.07142857142857142	1.0	0.07142857142857142	1589399354.037028
0	3	100	0.1	2	30	47	6.0	0.21339654287118412	0.21339654287118412	0.21339654287118412	2.066666666666667	0.13333333333333333	3.2333333333333334	palimpsest	prefit	5	0.09623506263980884	2.0			0.5357142857142857	0.5666666666666667	0.07142857142857142	1.0	0.07142857142857142	1589399354.037028
0	3	500	0.1	2	30	47	13.0	0.21339654287118412	0.21339654287118412	0.21339654287118412	2.066666666666667	0.06666666666666668	3.2666666666666666	clonesig	prefit	9	0.09623506263980884	2.0	11.810659924301715	0.10601542490962436	0.6000000000000001	0.6	0.4666666666666667	0.7333333333333333	0.4666666666666667	1589399305.3175876
0	3	500	0.1	2	30	47	47.0	0.21339654287118412	0.21339654287118412	0.21339654287118412	2.066666666666667	0.06666666666666668	3.2666666666666666	clonesig	all	21	0.09623506263980884	2.0	11.814349458497816	0.3860175503626497	0.6000000000000001	0.6	0.4666666666666667	0.7333333333333333	0.4666666666666667	1589399305.3175876
0	3	500	0.1	2	30	47		0.21339654287118412	0.21339654287118412	0.21339654287118412	2.066666666666667	0.06666666666666668	3.2666666666666666	tracksig	all	21	0.09623506263980884									1589399305.3175876
0	3	500	0.1	2	30	47		0.21339654287118412	0.21339654287118412	0.21339654287118412	2.066666666666667	0.06666666666666668	3.2666666666666666	tracksig	prefit	21	0.09623506263980884									1589399305.3175876
0	3	500	0.1	2	30	47		0.21339654287118412	0.21339654287118412	0.21339654287118412	2.066666666666667	0.06666666666666668	3.2666666666666666	tracksigfreq	all	21	0.09623506263980884									1589399305.3175876
0	3	500	0.1	2	30	47		0.21339654287118412	0.21339654287118412	0.21339654287118412	2.066666666666667	0.06666666666666668	3.2666666666666666	tracksigfreq	prefit	21	0.09623506263980884									1589399305.3175876
0	3	500	0.1	2	30	47	47.0	0.21339654287118412	0.21339654287118412	0.21339654287118412	2.066666666666667	0.06666666666666668	3.2666666666666666	palimpsest	all	21	0.09623506263980884	2.0			0.6	0.6	0.26666666666666666	0.9333333333333332	0.26666666666666666	1589399305.3175876
0	3	500	0.1	2	30	47	7.0	0.21339654287118412	0.21339654287118412	0.21339654287118412	2.066666666666667	0.06666666666666668	3.2666666666666666	palimpsest	prefit	6	0.09623506263980884	2.0			0.6	0.6	0.26666666666666666	0.9333333333333332	0.26666666666666666	1589399305.3175876
0	3	100	0.5	2	30	47	14.0	0.21339654287118412	0.21339654287118412	0.21339654287118412	1.4333333333333331	0.6	2.533333333333333	clonesig	prefit	9	0.09623506263980884	2.0	7.2988580098718225	0.3962829533550397	0.4666666666666666	0.4666666666666667	0.4	0.5333333333333333	0.4	1589399305.4867117
0	3	100	0.5	2	30	47	47.0	0.21339654287118412	0.21339654287118412	0.21339654287118412	1.4333333333333331	0.6	2.533333333333333	clonesig	all	21	0.09623506263980884	1.0	0.0009059376267259722	0.9999976823265692	0.5	0.5	0.0	1.0	0.0	1589399305.4867117
0	3	100	0.5	2	30	47		0.21339654287118412	0.21339654287118412	0.21339654287118412	1.4333333333333331	0.6	2.533333333333333	tracksig	all	21	0.09623506263980884									1589399305.4867117
0	3	100	0.5	2	30	47		0.21339654287118412	0.21339654287118412	0.21339654287118412	1.4333333333333331	0.6	2.533333333333333	tracksig	prefit	21	0.09623506263980884									1589399305.4867117
0	3	100	0.5	2	30	47		0.21339654287118412	0.21339654287118412	0.21339654287118412	1.4333333333333331	0.6	2.533333333333333	tracksigfreq	all	21	0.09623506263980884									1589399305.4867117
0	3	100	0.5	2	30	47		0.21339654287118412	0.21339654287118412	0.21339654287118412	1.4333333333333331	0.6	2.533333333333333	tracksigfreq	prefit	21	0.09623506263980884									1589399305.4867117
0	3	100	0.5	2	30	47	47.0	0.21339654287118412	0.21339654287118412	0.21339654287118412	1.4333333333333331	0.6	2.533333333333333	palimpsest	all	21	0.09623506263980884	2.0			0.5	0.5	0.06666666666666668	0.9333333333333332	0.06666666666666668	1589399305.4867117
0	3	100	0.5	2	30	47	9.0	0.21339654287118412	0.21339654287118412	0.21339654287118412	1.4333333333333331	0.6	2.533333333333333	palimpsest	prefit	7	0.09623506263980884	2.0			0.5	0.5	0.06666666666666668	0.9333333333333332	0.06666666666666668	1589399305.4867117
0	3	500	0.5	2	30	47	14.0	0.21339654287118412	0.21339654287118412	0.21339654287118412	1.7666666666666666	0.4666666666666667	2.7666666666666666	clonesig	prefit	10	0.09623506263980884	1.0	1.6496658759024285e-05	0.999999993795105	0.5	0.5333333333333333	0.0	1.0	0.0	1589399327.346154
0	3	500	0.5	2	30	47	47.0	0.21339654287118412	0.21339654287118412	0.21339654287118412	1.7666666666666666	0.4666666666666667	2.7666666666666666	clonesig	all	21	0.09623506263980884	1.0	0.0004845278036782474	0.9999991669040372	0.5	0.5333333333333333	0.0	1.0	0.0	1589399327.346154
0	3	500	0.5	2	30	47		0.21339654287118412	0.21339654287118412	0.21339654287118412	1.7666666666666666	0.4666666666666667	2.7666666666666666	tracksig	all	21	0.09623506263980884									1589399327.346154
0	3	500	0.5	2	30	47		0.21339654287118412	0.21339654287118412	0.21339654287118412	1.7666666666666666	0.4666666666666667	2.7666666666666666	tracksig	prefit	21	0.09623506263980884									1589399327.346154
0	3	500	0.5	2	30	47		0.21339654287118412	0.21339654287118412	0.21339654287118412	1.7666666666666666	0.4666666666666667	2.7666666666666666	tracksigfreq	all	21	0.09623506263980884									1589399327.346154
0	3	500	0.5	2	30	47		0.21339654287118412	0.21339654287118412	0.21339654287118412	1.7666666666666666	0.4666666666666667	2.7666666666666666	tracksigfreq	prefit	21	0.09623506263980884									1589399327.346154
0	3	500	0.5	2	30	47	47.0	0.21339654287118412	0.21339654287118412	0.21339654287118412	1.7666666666666666	0.4666666666666667	2.7666666666666666	palimpsest	all	21	0.09623506263980884	2.0			0.4732142857142857	0.5	0.07142857142857142	0.875	0.07142857142857142	1589399327.346154
0	3	500	0.5	2	30	47	5.0	0.21339654287118412	0.21339654287118412	0.21339654287118412	1.7666666666666666	0.4666666666666667	2.7666666666666666	palimpsest	prefit	5	0.09623506263980884	2.0			0.4732142857142857	0.5	0.07142857142857142	0.875	0.07142857142857142	1589399327.346154
0	3	100	0.9	2	30	47	10.0	0.21339654287118412	0.21339654287118412	0.21339654287118412	1.0333333333333334	0.9666666666666668	2.0	clonesig	prefit	8	0.09623506263980884	2.0	7.977971893937307	0.21773786696613412	0.5491071428571429	0.5333333333333333	0.3125	0.7857142857142857	0.3125	1589399310.8290172
0	3	100	0.9	2	30	47	47.0	0.21339654287118412	0.21339654287118412	0.21339654287118412	1.0333333333333334	0.9666666666666668	2.0	clonesig	all	21	0.09623506263980884	1.0	0.0014940690151092895	0.9999947488216976	0.5	0.4666666666666667	0.0	1.0	0.0	1589399310.8290172
0	3	100	0.9	2	30	47		0.21339654287118412	0.21339654287118412	0.21339654287118412	1.0333333333333334	0.9666666666666668	2.0	tracksig	all	21	0.09623506263980884									1589399310.8290172
0	3	100	0.9	2	30	47		0.21339654287118412	0.21339654287118412	0.21339654287118412	1.0333333333333334	0.9666666666666668	2.0	tracksig	prefit	21	0.09623506263980884									1589399310.8290172
0	3	100	0.9	2	30	47		0.21339654287118412	0.21339654287118412	0.21339654287118412	1.0333333333333334	0.9666666666666668	2.0	tracksigfreq	all	21	0.09623506263980884									1589399310.8290172
0	3	100	0.9	2	30	47		0.21339654287118412	0.21339654287118412	0.21339654287118412	1.0333333333333334	0.9666666666666668	2.0	tracksigfreq	prefit	21	0.09623506263980884									1589399310.8290172
0	3	100	0.9	2	30	47	47.0	0.21339654287118412	0.21339654287118412	0.21339654287118412	1.0333333333333334	0.9666666666666668	2.0	palimpsest	all	21	0.09623506263980884	2.0			0.5625	0.5333333333333333	0.125	1.0	0.125	1589399310.8290172
0	3	100	0.9	2	30	47	5.0	0.21339654287118412	0.21339654287118412	0.21339654287118412	1.0333333333333334	0.9666666666666668	2.0	palimpsest	prefit	4	0.09623506263980884	2.0			0.5625	0.5333333333333333	0.125	1.0	0.125	1589399310.8290172
0	3	500	0.9	2	30	47	10.0	0.21339654287118412	0.21339654287118412	0.21339654287118412	1.0	1.0	2.0	clonesig	prefit	8	0.09623506263980884	1.0	4.1820933915914785e-06	0.989168344926782	0.5	0.36666666666666653	0.0	1.0	0.0	1589399299.437413
0	3	500	0.9	2	30	47	47.0	0.21339654287118412	0.21339654287118412	0.21339654287118412	1.0	1.0	2.0	clonesig	all	21	0.09623506263980884	1.0	0.0013158693042782945	0.9999957333543912	0.5	0.36666666666666653	0.0	1.0	0.0	1589399299.437413
0	3	500	0.9	2	30	47		0.21339654287118412	0.21339654287118412	0.21339654287118412	1.0	1.0	2.0	tracksig	all	21	0.09623506263980884									1589399299.437413
0	3	500	0.9	2	30	47		0.21339654287118412	0.21339654287118412	0.21339654287118412	1.0	1.0	2.0	tracksig	prefit	21	0.09623506263980884									1589399299.437413
0	3	500	0.9	2	30	47		0.21339654287118412	0.21339654287118412	0.21339654287118412	1.0	1.0	2.0	tracksigfreq	all	21	0.09623506263980884									1589399299.437413
0	3	500	0.9	2	30	47		0.21339654287118412	0.21339654287118412	0.21339654287118412	1.0	1.0	2.0	tracksigfreq	prefit	21	0.09623506263980884									1589399299.437413
0	3	500	0.9	2	30	47	47.0	0.21339654287118412	0.21339654287118412	0.21339654287118412	1.0	1.0	2.0	palimpsest	all	21	0.09623506263980884	2.0			0.4808612440191387	0.36666666666666653	0.05263157894736842	0.9090909090909092	0.05263157894736842	1589399299.437413
0	3	500	0.9	2	30	47	4.0	0.21339654287118412	0.21339654287118412	0.21339654287118412	1.0	1.0	2.0	palimpsest	prefit	4	0.09623506263980884	2.0			0.4808612440191387	0.36666666666666653	0.05263157894736842	0.9090909090909092	0.05263157894736842	1589399299.437413
0	3	100	0.1	2	100	47	14.0	0.21339654287118404	0.21339654287118404	0.21339654287118404	2.03	0.1	3.07	clonesig	prefit	8	0.09623506263980884	1.0	0.00027984262032987317	0.9645133397622664	0.5	0.48	0.0	1.0	0.0	1588697566.0337696
0	3	100	0.1	2	100	47	47.0	0.21339654287118404	0.21339654287118404	0.21339654287118404	2.03	0.1	3.07	clonesig	all	21	0.09623506263980884	1.0	0.0027756255633448745	0.9999906251977748	0.5	0.48	0.0	1.0	0.0	1588697566.0337696
0	3	100	0.1	2	100	47	47.0	0.21339654287118404	0.21339654287118404	0.21339654287118404	2.03	0.1	3.07	tracksig	all	21	0.09623506263980884	1.0			0.5	0.48	0.0	1.0	0.0	1588697566.0337696
0	3	100	0.1	2	100	47	6.0	0.21339654287118404	0.21339654287118404	0.21339654287118404	2.03	0.1	3.07	tracksig	prefit	5	0.09623506263980884	1.0			0.5	0.48	0.0	1.0	0.0	1588697566.0337696
0	3	100	0.1	2	100	47	47.0	0.21339654287118404	0.21339654287118404	0.21339654287118404	2.03	0.1	3.07	tracksigfreq	all	21	0.09623506263980884	1.0			0.5	0.48	0.0	1.0	0.0	1588697566.0337696
0	3	100	0.1	2	100	47	6.0	0.21339654287118404	0.21339654287118404	0.21339654287118404	2.03	0.1	3.07	tracksigfreq	prefit	5	0.09623506263980884	1.0			0.5	0.48	0.0	1.0	0.0	1588697566.0337696
0	3	100	0.1	2	100	47	47.0	0.21339654287118404	0.21339654287118404	0.21339654287118404	2.03	0.1	3.07	palimpsest	all	21	0.09623506263980884	2.0			0.4991987179487179	0.48	0.019230769230769232	0.9791666666666666	0.019230769230769232	1588697566.0337696
0	3	100	0.1	2	100	47	6.0	0.21339654287118404	0.21339654287118404	0.21339654287118404	2.03	0.1	3.07	palimpsest	prefit	5	0.09623506263980884	2.0			0.4991987179487179	0.48	0.019230769230769232	0.9791666666666666	0.019230769230769232	1588697566.0337696
0	3	500	0.1	2	100	47	13.0	0.21339654287118404	0.21339654287118404	0.21339654287118404	2.09	0.09	3.21	clonesig	prefit	9	0.09623506263980884	2.0	11.180342799533944	0.13364164582311408	0.5747474747474748	0.61	0.2222222222222222	0.9272727272727272	0.2222222222222222	1588697606.921004
0	3	500	0.1	2	100	47	47.0	0.21339654287118404	0.21339654287118404	0.21339654287118404	2.09	0.09	3.21	clonesig	all	21	0.09623506263980884	1.0	0.0020941963528002816	0.9999941815769792	0.5	0.55	0.0	1.0	0.0	1588697606.921004
0	3	500	0.1	2	100	47	47.0	0.21339654287118404	0.21339654287118404	0.21339654287118404	2.09	0.09	3.21	tracksig	all	21	0.09623506263980884	1.0			0.5	0.55	0.0	1.0	0.0	1588697606.921004
0	3	500	0.1	2	100	47	6.0	0.21339654287118404	0.21339654287118404	0.21339654287118404	2.09	0.09	3.21	tracksig	prefit	4	0.09623506263980884	1.0			0.5	0.55	0.0	1.0	0.0	1588697606.921004
0	3	500	0.1	2	100	47	47.0	0.21339654287118404	0.21339654287118404	0.21339654287118404	2.09	0.09	3.21	tracksigfreq	all	21	0.09623506263980884	1.0			0.5	0.55	0.0	1.0	0.0	1588697606.921004
0	3	500	0.1	2	100	47	6.0	0.21339654287118404	0.21339654287118404	0.21339654287118404	2.09	0.09	3.21	tracksigfreq	prefit	4	0.09623506263980884	1.0			0.5	0.55	0.0	1.0	0.0	1588697606.921004
0	3	500	0.1	2	100	47	47.0	0.21339654287118404	0.21339654287118404	0.21339654287118404	2.09	0.09	3.21	palimpsest	all	21	0.09623506263980884	2.0			0.6030303030303029	0.63	0.3333333333333333	0.8727272727272727	0.3333333333333333	1588697606.921004
0	3	500	0.1	2	100	47	8.0	0.21339654287118404	0.21339654287118404	0.21339654287118404	2.09	0.09	3.21	palimpsest	prefit	6	0.09623506263980884	2.0			0.6030303030303029	0.63	0.3333333333333333	0.8727272727272727	0.3333333333333333	1588697606.921004
0	3	100	0.5	2	100	47	13.0	0.21339654287118412	0.21339654287118412	0.21339654287118412	1.45	0.61	2.48	clonesig	prefit	9	0.09623506263980884	2.0	9.344967923925653	0.2327861232874269	0.6212121212121211	0.65	0.3333333333333333	0.9090909090909092	0.3333333333333333	1588697575.9046662
0	3	100	0.5	2	100	47	47.0	0.21339654287118412	0.21339654287118412	0.21339654287118412	1.45	0.61	2.48	clonesig	all	21	0.09623506263980884	1.0	0.001740577176633451	0.9999957461269712	0.5	0.55	0.0	1.0	0.0	1588697575.9046662
0	3	100	0.5	2	100	47	47.0	0.21339654287118412	0.21339654287118412	0.21339654287118412	1.45	0.61	2.48	tracksig	all	21	0.09623506263980884	1.0			0.5	0.55	0.0	1.0	0.0	1588697575.9046662
0	3	100	0.5	2	100	47	6.0	0.21339654287118412	0.21339654287118412	0.21339654287118412	1.45	0.61	2.48	tracksig	prefit	5	0.09623506263980884	1.0			0.5	0.55	0.0	1.0	0.0	1588697575.9046662
0	3	100	0.5	2	100	47	47.0	0.21339654287118412	0.21339654287118412	0.21339654287118412	1.45	0.61	2.48	tracksigfreq	all	21	0.09623506263980884	1.0			0.5	0.55	0.0	1.0	0.0	1588697575.9046662
0	3	100	0.5	2	100	47	6.0	0.21339654287118412	0.21339654287118412	0.21339654287118412	1.45	0.61	2.48	tracksigfreq	prefit	5	0.09623506263980884	1.0			0.5	0.55	0.0	1.0	0.0	1588697575.9046662
0	3	100	0.5	2	100	47	47.0	0.21339654287118412	0.21339654287118412	0.21339654287118412	1.45	0.61	2.48	palimpsest	all	21	0.09623506263980884	2.0			0.5393939393939394	0.58	0.13333333333333333	0.9454545454545454	0.13333333333333333	1588697575.9046662
0	3	100	0.5	2	100	47	6.0	0.21339654287118412	0.21339654287118412	0.21339654287118412	1.45	0.61	2.48	palimpsest	prefit	4	0.09623506263980884	2.0			0.5393939393939394	0.58	0.13333333333333333	0.9454545454545454	0.13333333333333333	1588697575.9046662
0	3	500	0.5	2	100	47	18.0	0.21339654287118412	0.21339654287118412	0.21339654287118412	1.57	0.55	2.56	clonesig	prefit	13	0.09623506263980884	1.0	0.00012356954493952801	0.9999999999999998	0.5	0.48	0.0	1.0	0.0	1588697553.449427
0	3	500	0.5	2	100	47	47.0	0.21339654287118412	0.21339654287118412	0.21339654287118412	1.57	0.55	2.56	clonesig	all	21	0.09623506263980884	1.0	0.0027937531560837674	0.9999905212987406	0.5	0.48	0.0	1.0	0.0	1588697553.449427
0	3	500	0.5	2	100	47	47.0	0.21339654287118412	0.21339654287118412	0.21339654287118412	1.57	0.55	2.56	tracksig	all	21	0.09623506263980884	1.0			0.5	0.48	0.0	1.0	0.0	1588697553.449427
0	3	500	0.5	2	100	47	7.0	0.21339654287118412	0.21339654287118412	0.21339654287118412	1.57	0.55	2.56	tracksig	prefit	6	0.09623506263980884	1.0			0.5	0.48	0.0	1.0	0.0	1588697553.449427
0	3	500	0.5	2	100	47	47.0	0.21339654287118412	0.21339654287118412	0.21339654287118412	1.57	0.55	2.56	tracksigfreq	all	21	0.09623506263980884	1.0			0.5	0.48	0.0	1.0	0.0	1588697553.449427
0	3	500	0.5	2	100	47	7.0	0.21339654287118412	0.21339654287118412	0.21339654287118412	1.57	0.55	2.56	tracksigfreq	prefit	6	0.09623506263980884	1.0			0.5	0.48	0.0	1.0	0.0	1588697553.449427
0	3	500	0.5	2	100	47	47.0	0.21339654287118412	0.21339654287118412	0.21339654287118412	1.57	0.55	2.56	palimpsest	all	21	0.09623506263980884	2.0			0.6314102564102564	0.62	0.3461538461538461	0.9166666666666666	0.3461538461538461	1588697553.449427
0	3	500	0.5	2	100	47	5.0	0.21339654287118412	0.21339654287118412	0.21339654287118412	1.57	0.55	2.56	palimpsest	prefit	3	0.09623506263980884	2.0			0.6314102564102564	0.62	0.3461538461538461	0.9166666666666666	0.3461538461538461	1588697553.449427
0	3	100	0.9	2	100	47	13.0	0.21339654287118404	0.21339654287118404	0.21339654287118404	1.01	0.99	2.0	clonesig	prefit	9	0.09623506263980884	2.0	10.334287230647533	0.1736664724669922	0.7203525641025641	0.72	0.7291666666666666	0.7115384615384616	0.7291666666666666	1588697561.6157715
0	3	100	0.9	2	100	47	47.0	0.21339654287118404	0.21339654287118404	0.21339654287118404	1.01	0.99	2.0	clonesig	all	21	0.09623506263980884	1.0	0.0037104501293470094	0.999984675376227	0.5	0.52	0.0	1.0	0.0	1588697561.6157715
0	3	100	0.9	2	100	47	47.0	0.21339654287118404	0.21339654287118404	0.21339654287118404	1.01	0.99	2.0	tracksig	all	21	0.09623506263980884	1.0			0.5	0.52	0.0	1.0	0.0	1588697561.6157715
0	3	100	0.9	2	100	47	6.0	0.21339654287118404	0.21339654287118404	0.21339654287118404	1.01	0.99	2.0	tracksig	prefit	5	0.09623506263980884	1.0			0.5	0.52	0.0	1.0	0.0	1588697561.6157715
0	3	100	0.9	2	100	47	47.0	0.21339654287118404	0.21339654287118404	0.21339654287118404	1.01	0.99	2.0	tracksigfreq	all	21	0.09623506263980884	1.0			0.5	0.52	0.0	1.0	0.0	1588697561.6157715
0	3	100	0.9	2	100	47	6.0	0.21339654287118404	0.21339654287118404	0.21339654287118404	1.01	0.99	2.0	tracksigfreq	prefit	5	0.09623506263980884	1.0			0.5	0.52	0.0	1.0	0.0	1588697561.6157715
0	3	100	0.9	2	100	47	47.0	0.21339654287118404	0.21339654287118404	0.21339654287118404	1.01	0.99	2.0	palimpsest	all	21	0.09623506263980884	2.0			0.5440705128205128	0.56	0.14583333333333334	0.9423076923076924	0.14583333333333334	1588697561.6157715
0	3	100	0.9	2	100	47	4.0	0.21339654287118404	0.21339654287118404	0.21339654287118404	1.01	0.99	2.0	palimpsest	prefit	3	0.09623506263980884	2.0			0.5440705128205128	0.56	0.14583333333333334	0.9423076923076924	0.14583333333333334	1588697561.6157715
0	3	500	0.9	2	100	47	18.0	0.21339654287118404	0.21339654287118404	0.21339654287118404	1.04	0.96	2.0	clonesig	prefit	12	0.09623506263980884	2.0	14.148863423640025	0.20875998217641428	0.6264505802320929	0.63	0.4489795918367347	0.8039215686274509	0.4489795918367347	1588697547.0920372
0	3	500	0.9	2	100	47	47.0	0.21339654287118404	0.21339654287118404	0.21339654287118404	1.04	0.96	2.0	clonesig	all	21	0.09623506263980884	1.0	0.008032281914665873	0.9999433775849024	0.5	0.51	0.0	1.0	0.0	1588697547.0920372
0	3	500	0.9	2	100	47	47.0	0.21339654287118404	0.21339654287118404	0.21339654287118404	1.04	0.96	2.0	tracksig	all	21	0.09623506263980884	1.0			0.5	0.51	0.0	1.0	0.0	1588697547.0920372
0	3	500	0.9	2	100	47	6.0	0.21339654287118404	0.21339654287118404	0.21339654287118404	1.04	0.96	2.0	tracksig	prefit	5	0.09623506263980884	1.0			0.5	0.51	0.0	1.0	0.0	1588697547.0920372
0	3	500	0.9	2	100	47	47.0	0.21339654287118404	0.21339654287118404	0.21339654287118404	1.04	0.96	2.0	tracksigfreq	all	21	0.09623506263980884	1.0			0.5	0.51	0.0	1.0	0.0	1588697547.0920372
0	3	500	0.9	2	100	47	6.0	0.21339654287118404	0.21339654287118404	0.21339654287118404	1.04	0.96	2.0	tracksigfreq	prefit	5	0.09623506263980884	1.0			0.5	0.51	0.0	1.0	0.0	1588697547.0920372
0	3	500	0.9	2	100	47	47.0	0.21339654287118404	0.21339654287118404	0.21339654287118404	1.04	0.96	2.0	palimpsest	all	21	0.09623506263980884	2.0			0.6146458583433373	0.62	0.3469387755102041	0.8823529411764706	0.3469387755102041	1588697547.0920372
0	3	500	0.9	2	100	47	6.0	0.21339654287118404	0.21339654287118404	0.21339654287118404	1.04	0.96	2.0	palimpsest	prefit	6	0.09623506263980884	2.0			0.6146458583433373	0.62	0.3469387755102041	0.8823529411764706	0.3469387755102041	1588697547.0920372
0	3	100	0.1	2	300	47	14.0	0.21339654287118412	0.21339654287118412	0.21339654287118412	2.12	0.08666666666666667	3.203333333333333	clonesig	prefit	9	0.09623506263980884	1.0	0.00016935263465711614	0.9999694853678212	0.5	0.4666666666666667	0.0	1.0	0.0	1588697588.2794077
0	3	100	0.1	2	300	47	47.0	0.21339654287118412	0.21339654287118412	0.21339654287118412	2.12	0.08666666666666667	3.203333333333333	clonesig	all	21	0.09623506263980884	1.0	0.015289030373423884	0.9999355459833148	0.5	0.4666666666666667	0.0	1.0	0.0	1588697588.2794077
0	3	100	0.1	2	300	47	47.0	0.21339654287118412	0.21339654287118412	0.21339654287118412	2.12	0.08666666666666667	3.203333333333333	tracksig	all	21	0.09623506263980884	1.0			0.5	0.4666666666666667	0.0	1.0	0.0	1588697588.2794077
0	3	100	0.1	2	300	47	7.0	0.21339654287118412	0.21339654287118412	0.21339654287118412	2.12	0.08666666666666667	3.203333333333333	tracksig	prefit	5	0.09623506263980884	1.0			0.5	0.4666666666666667	0.0	1.0	0.0	1588697588.2794077
0	3	100	0.1	2	300	47	47.0	0.21339654287118412	0.21339654287118412	0.21339654287118412	2.12	0.08666666666666667	3.203333333333333	tracksigfreq	all	21	0.09623506263980884	1.0			0.5	0.4666666666666667	0.0	1.0	0.0	1588697588.2794077
0	3	100	0.1	2	300	47	7.0	0.21339654287118412	0.21339654287118412	0.21339654287118412	2.12	0.08666666666666667	3.203333333333333	tracksigfreq	prefit	5	0.09623506263980884	1.0			0.5	0.4666666666666667	0.0	1.0	0.0	1588697588.2794077
0	3	100	0.1	2	300	47	47.0	0.21339654287118412	0.21339654287118412	0.21339654287118412	2.12	0.08666666666666667	3.203333333333333	palimpsest	all	21	0.09623506263980884	2.0			0.5196428571428572	0.49	0.075	0.9642857142857144	0.075	1588697588.2794077
0	3	100	0.1	2	300	47	7.0	0.21339654287118412	0.21339654287118412	0.21339654287118412	2.12	0.08666666666666667	3.203333333333333	palimpsest	prefit	6	0.09623506263980884	2.0			0.5196428571428572	0.49	0.075	0.9642857142857144	0.075	1588697588.2794077
0	3	500	0.1	2	300	47	11.0	0.21339654287118404	0.21339654287118404	0.21339654287118404	2.11	0.1	3.1966666666666668	clonesig	prefit	7	0.09623506263980884	2.0	11.893347781144257	0.03166517179209775	0.6454545454545454	0.6566666666666666	0.5333333333333333	0.7575757575757576	0.5333333333333333	1588697672.742955
0	3	500	0.1	2	300	47	47.0	0.21339654287118404	0.21339654287118404	0.21339654287118404	2.11	0.1	3.1966666666666668	clonesig	all	21	0.09623506263980884	1.0	0.010942505869934394	0.9999653754863652	0.5	0.55	0.0	1.0	0.0	1588697672.742955
0	3	500	0.1	2	300	47	47.0	0.21339654287118404	0.21339654287118404	0.21339654287118404	2.11	0.1	3.1966666666666668	tracksig	all	21	0.09623506263980884	1.0			0.5	0.55	0.0	1.0	0.0	1588697672.742955
0	3	500	0.1	2	300	47	8.0	0.21339654287118404	0.21339654287118404	0.21339654287118404	2.11	0.1	3.1966666666666668	tracksig	prefit	5	0.09623506263980884	1.0			0.5	0.55	0.0	1.0	0.0	1588697672.742955
0	3	500	0.1	2	300	47	47.0	0.21339654287118404	0.21339654287118404	0.21339654287118404	2.11	0.1	3.1966666666666668	tracksigfreq	all	21	0.09623506263980884	1.0			0.5	0.55	0.0	1.0	0.0	1588697672.742955
0	3	500	0.1	2	300	47	8.0	0.21339654287118404	0.21339654287118404	0.21339654287118404	2.11	0.1	3.1966666666666668	tracksigfreq	prefit	5	0.09623506263980884	1.0			0.5	0.55	0.0	1.0	0.0	1588697672.742955
0	3	500	0.1	2	300	47	47.0	0.21339654287118404	0.21339654287118404	0.21339654287118404	2.11	0.1	3.1966666666666668	palimpsest	all	21	0.09623506263980884	2.0			0.5703703703703704	0.6	0.2740740740740741	0.8666666666666667	0.2740740740740741	1588697672.742955
0	3	500	0.1	2	300	47	6.0	0.21339654287118404	0.21339654287118404	0.21339654287118404	2.11	0.1	3.1966666666666668	palimpsest	prefit	5	0.09623506263980884	2.0			0.5703703703703704	0.6	0.2740740740740741	0.8666666666666667	0.2740740740740741	1588697672.742955
0	3	100	0.5	2	300	47	13.0	0.21339654287118412	0.21339654287118412	0.21339654287118412	1.5533333333333332	0.54	2.5766666666666667	clonesig	prefit	7	0.09623506263980884	2.0	9.921256676414488	0.0687016299036554	0.5278778177937842	0.5366666666666666	0.08843537414965986	0.9673202614379084	0.08843537414965986	1588697634.8518462
0	3	100	0.5	2	300	47	47.0	0.21339654287118412	0.21339654287118412	0.21339654287118412	1.5533333333333332	0.54	2.5766666666666667	clonesig	all	21	0.09623506263980884	1.0	0.013384022222453495	0.9999496606239956	0.5	0.51	0.0	1.0	0.0	1588697634.8518462
0	3	100	0.5	2	300	47	47.0	0.21339654287118412	0.21339654287118412	0.21339654287118412	1.5533333333333332	0.54	2.5766666666666667	tracksig	all	21	0.09623506263980884	1.0			0.5	0.51	0.0	1.0	0.0	1588697634.8518462
0	3	100	0.5	2	300	47	6.0	0.21339654287118412	0.21339654287118412	0.21339654287118412	1.5533333333333332	0.54	2.5766666666666667	tracksig	prefit	4	0.09623506263980884	1.0			0.5	0.51	0.0	1.0	0.0	1588697634.8518462
0	3	100	0.5	2	300	47	47.0	0.21339654287118412	0.21339654287118412	0.21339654287118412	1.5533333333333332	0.54	2.5766666666666667	tracksigfreq	all	21	0.09623506263980884	1.0			0.5	0.51	0.0	1.0	0.0	1588697634.8518462
0	3	100	0.5	2	300	47	6.0	0.21339654287118412	0.21339654287118412	0.21339654287118412	1.5533333333333332	0.54	2.5766666666666667	tracksigfreq	prefit	4	0.09623506263980884	1.0			0.5	0.51	0.0	1.0	0.0	1588697634.8518462
0	3	100	0.5	2	300	47	47.0	0.21339654287118412	0.21339654287118412	0.21339654287118412	1.5533333333333332	0.54	2.5766666666666667	palimpsest	all	21	0.09623506263980884	2.0			0.5077364279044951	0.5166666666666667	0.061224489795918366	0.954248366013072	0.061224489795918366	1588697634.8518462
0	3	100	0.5	2	300	47	6.0	0.21339654287118412	0.21339654287118412	0.21339654287118412	1.5533333333333332	0.54	2.5766666666666667	palimpsest	prefit	5	0.09623506263980884	2.0			0.5077364279044951	0.5166666666666667	0.061224489795918366	0.954248366013072	0.061224489795918366	1588697634.8518462
0	3	500	0.5	2	300	47	19.0	0.21339654287118412	0.21339654287118412	0.21339654287118412	1.5666666666666669	0.53	2.6333333333333333	clonesig	prefit	10	0.09623506263980884	2.0	27.99542293579634	0.0006687288145987129	0.6490596238495399	0.6533333333333333	0.4353741496598639	0.8627450980392157	0.4353741496598639	1588697731.045749
0	3	500	0.5	2	300	47	47.0	0.21339654287118412	0.21339654287118412	0.21339654287118412	1.5666666666666669	0.53	2.6333333333333333	clonesig	all	21	0.09623506263980884	2.0	29.168673548978404	0.0029212783901284584	0.6489262371615313	0.6533333333333333	0.42857142857142855	0.8692810457516341	0.42857142857142855	1588697731.045749
0	3	500	0.5	2	300	47	47.0	0.21339654287118412	0.21339654287118412	0.21339654287118412	1.5666666666666669	0.53	2.6333333333333333	tracksig	all	21	0.09623506263980884	1.0			0.5	0.51	0.0	1.0	0.0	1588697731.045749
0	3	500	0.5	2	300	47	9.0	0.21339654287118412	0.21339654287118412	0.21339654287118412	1.5666666666666669	0.53	2.6333333333333333	tracksig	prefit	5	0.09623506263980884	1.0			0.5	0.51	0.0	1.0	0.0	1588697731.045749
0	3	500	0.5	2	300	47	47.0	0.21339654287118412	0.21339654287118412	0.21339654287118412	1.5666666666666669	0.53	2.6333333333333333	tracksigfreq	all	21	0.09623506263980884	1.0			0.5	0.51	0.0	1.0	0.0	1588697731.045749
0	3	500	0.5	2	300	47	9.0	0.21339654287118412	0.21339654287118412	0.21339654287118412	1.5666666666666669	0.53	2.6333333333333333	tracksigfreq	prefit	5	0.09623506263980884	1.0			0.5	0.51	0.0	1.0	0.0	1588697731.045749
0	3	500	0.5	2	300	47	47.0	0.21339654287118412	0.21339654287118412	0.21339654287118412	1.5666666666666669	0.53	2.6333333333333333	palimpsest	all	21	0.09623506263980884	2.0			0.6205148726157129	0.6266666666666667	0.3129251700680272	0.9281045751633988	0.3129251700680272	1588697731.045749
0	3	500	0.5	2	300	47	7.0	0.21339654287118412	0.21339654287118412	0.21339654287118412	1.5666666666666669	0.53	2.6333333333333333	palimpsest	prefit	5	0.09623506263980884	2.0			0.6205148726157129	0.6266666666666667	0.3129251700680272	0.9281045751633988	0.3129251700680272	1588697731.045749
0	3	100	0.9	2	300	47	13.0	0.21339654287118412	0.21339654287118412	0.21339654287118412	1.0566666666666666	0.9466666666666668	2.026666666666667	clonesig	prefit	8	0.09623506263980884	2.0	10.601642477657153	0.10235333462546307	0.5148953301127214	0.49	0.2037037037037037	0.8260869565217391	0.2037037037037037	1588697625.4957347
0	3	100	0.9	2	300	47	47.0	0.21339654287118412	0.21339654287118412	0.21339654287118412	1.0566666666666666	0.9466666666666668	2.026666666666667	clonesig	all	21	0.09623506263980884	1.0	0.013885146016946235	0.9999461033620444	0.5	0.46	0.0	1.0	0.0	1588697625.4957347
0	3	100	0.9	2	300	47	47.0	0.21339654287118412	0.21339654287118412	0.21339654287118412	1.0566666666666666	0.9466666666666668	2.026666666666667	tracksig	all	21	0.09623506263980884	1.0			0.5	0.46	0.0	1.0	0.0	1588697625.4957347
0	3	100	0.9	2	300	47	7.0	0.21339654287118412	0.21339654287118412	0.21339654287118412	1.0566666666666666	0.9466666666666668	2.026666666666667	tracksig	prefit	5	0.09623506263980884	1.0			0.5	0.46	0.0	1.0	0.0	1588697625.4957347
0	3	100	0.9	2	300	47	47.0	0.21339654287118412	0.21339654287118412	0.21339654287118412	1.0566666666666666	0.9466666666666668	2.026666666666667	tracksigfreq	all	21	0.09623506263980884	1.0			0.5	0.46	0.0	1.0	0.0	1588697625.4957347
0	3	100	0.9	2	300	47	7.0	0.21339654287118412	0.21339654287118412	0.21339654287118412	1.0566666666666666	0.9466666666666668	2.026666666666667	tracksigfreq	prefit	5	0.09623506263980884	1.0			0.5	0.46	0.0	1.0	0.0	1588697625.4957347
0	3	100	0.9	2	300	47	47.0	0.21339654287118412	0.21339654287118412	0.21339654287118412	1.0566666666666666	0.9466666666666668	2.026666666666667	palimpsest	all	21	0.09623506263980884	2.0			0.5084541062801933	0.4766666666666667	0.1111111111111111	0.9057971014492754	0.1111111111111111	1588697625.4957347
0	3	100	0.9	2	300	47	6.0	0.21339654287118412	0.21339654287118412	0.21339654287118412	1.0566666666666666	0.9466666666666668	2.026666666666667	palimpsest	prefit	5	0.09623506263980884	2.0			0.5084541062801933	0.4766666666666667	0.1111111111111111	0.9057971014492754	0.1111111111111111	1588697625.4957347
0	3	500	0.9	2	300	47	17.0	0.21339654287118404	0.21339654287118404	0.21339654287118404	1.0533333333333332	0.95	2.013333333333333	clonesig	prefit	10	0.09623506263980884	1.0	0.0003780249417104642	0.9999997461366612	0.5	0.5166666666666667	0.0	1.0	0.0	1588697582.2186067
0	3	500	0.9	2	300	47	47.0	0.21339654287118404	0.21339654287118404	0.21339654287118404	1.0533333333333332	0.95	2.013333333333333	clonesig	all	21	0.09623506263980884	1.0	0.012784142063537729	0.999953771406314	0.5	0.5166666666666667	0.0	1.0	0.0	1588697582.2186067
0	3	500	0.9	2	300	47	47.0	0.21339654287118404	0.21339654287118404	0.21339654287118404	1.0533333333333332	0.95	2.013333333333333	tracksig	all	21	0.09623506263980884	1.0			0.5	0.5166666666666667	0.0	1.0	0.0	1588697582.2186067
0	3	500	0.9	2	300	47	6.0	0.21339654287118404	0.21339654287118404	0.21339654287118404	1.0533333333333332	0.95	2.013333333333333	tracksig	prefit	4	0.09623506263980884	1.0			0.5	0.5166666666666667	0.0	1.0	0.0	1588697582.2186067
0	3	500	0.9	2	300	47	47.0	0.21339654287118404	0.21339654287118404	0.21339654287118404	1.0533333333333332	0.95	2.013333333333333	tracksigfreq	all	21	0.09623506263980884	1.0			0.5	0.5166666666666667	0.0	1.0	0.0	1588697582.2186067
0	3	500	0.9	2	300	47	6.0	0.21339654287118404	0.21339654287118404	0.21339654287118404	1.0533333333333332	0.95	2.013333333333333	tracksigfreq	prefit	4	0.09623506263980884	1.0			0.5	0.5166666666666667	0.0	1.0	0.0	1588697582.2186067
0	3	500	0.9	2	300	47	47.0	0.21339654287118404	0.21339654287118404	0.21339654287118404	1.0533333333333332	0.95	2.013333333333333	palimpsest	all	21	0.09623506263980884	2.0			0.6074527252502782	0.6166666666666667	0.3310344827586207	0.8838709677419355	0.3310344827586207	1588697582.2186067
0	3	500	0.9	2	300	47	5.0	0.21339654287118404	0.21339654287118404	0.21339654287118404	1.0533333333333332	0.95	2.013333333333333	palimpsest	prefit	4	0.09623506263980884	2.0			0.6074527252502782	0.6166666666666667	0.3310344827586207	0.8838709677419355	0.3310344827586207	1588697582.2186067
0	3	100	0.1	2	1000	47	17.0	0.21339654287118404	0.21339654287118404	0.21339654287118404	2.123	0.10300000000000001	3.265	clonesig	prefit	10	0.09623506263980884	2.0	20.799538915709487	0.014867595604711866	0.6724434626359158	0.675	0.556237218813906	0.7886497064579256	0.556237218813906	1588698585.0502234
0	3	100	0.1	2	1000	47	47.0	0.21339654287118404	0.21339654287118404	0.21339654287118404	2.123	0.10300000000000001	3.265	clonesig	all	21	0.09623506263980884	2.0	25.386126225950647	0.018255274543961617	0.6381828805141689	0.643	0.41922290388548056	0.8571428571428571	0.41922290388548056	1588698585.0502234
0	3	100	0.1	2	1000	47	47.0	0.21339654287118404	0.21339654287118404	0.21339654287118404	2.123	0.10300000000000001	3.265	tracksig	all	21	0.09623506263980884	1.0			0.5	0.511	0.0	1.0	0.0	1588698585.0502234
0	3	100	0.1	2	1000	47	5.0	0.21339654287118404	0.21339654287118404	0.21339654287118404	2.123	0.10300000000000001	3.265	tracksig	prefit	4	0.09623506263980884	2.0			0.6428691486679554	0.645	0.5460122699386503	0.7397260273972602	0.5460122699386503	1588698585.0502234
0	3	100	0.1	2	1000	47	47.0	0.21339654287118404	0.21339654287118404	0.21339654287118404	2.123	0.10300000000000001	3.265	tracksigfreq	all	21	0.09623506263980884	1.0			0.5	0.511	0.0	1.0	0.0	1588698585.0502234
0	3	100	0.1	2	1000	47	5.0	0.21339654287118404	0.21339654287118404	0.21339654287118404	2.123	0.10300000000000001	3.265	tracksigfreq	prefit	4	0.09623506263980884	1.0			0.5	0.511	0.0	1.0	0.0	1588698585.0502234
0	3	100	0.1	2	1000	47	47.0	0.21339654287118404	0.21339654287118404	0.21339654287118404	2.123	0.10300000000000001	3.265	palimpsest	all	21	0.09623506263980884	2.0			0.5290260486075261	0.539	0.07566462167689161	0.9823874755381604	0.07566462167689161	1588698585.0502234
0	3	100	0.1	2	1000	47	5.0	0.21339654287118404	0.21339654287118404	0.21339654287118404	2.123	0.10300000000000001	3.265	palimpsest	prefit	4	0.09623506263980884	2.0			0.5290260486075261	0.539	0.07566462167689161	0.9823874755381604	0.07566462167689161	1588698585.0502234
0	3	500	0.1	2	1000	47	14.0	0.21339654287118412	0.21339654287118412	0.21339654287118412	2.125	0.091	3.261	clonesig	prefit	9	0.09623506263980884	2.0	20.729800816236093	0.0076307103737941785	0.7024010354264923	0.7070000000000001	0.592901878914405	0.8119001919385797	0.592901878914405	1588698522.3139575
0	3	500	0.1	2	1000	47	47.0	0.21339654287118412	0.21339654287118412	0.21339654287118412	2.125	0.091	3.261	clonesig	all	21	0.09623506263980884	2.0	23.65203724255116	0.030917000898347417	0.6820972194951894	0.6890000000000001	0.5177453027139874	0.8464491362763915	0.5177453027139874	1588698522.3139575
0	3	500	0.1	2	1000	47	47.0	0.21339654287118412	0.21339654287118412	0.21339654287118412	2.125	0.091	3.261	tracksig	all	21	0.09623506263980884	1.0			0.5	0.521	0.0	1.0	0.0	1588698522.3139575
0	3	500	0.1	2	1000	47	5.0	0.21339654287118412	0.21339654287118412	0.21339654287118412	2.125	0.091	3.261	tracksig	prefit	4	0.09623506263980884	2.0			0.6328343197400215	0.6409999999999999	0.4384133611691023	0.8272552783109405	0.4384133611691023	1588698522.3139575
0	3	500	0.1	2	1000	47	47.0	0.21339654287118412	0.21339654287118412	0.21339654287118412	2.125	0.091	3.261	tracksigfreq	all	21	0.09623506263980884	1.0			0.5	0.521	0.0	1.0	0.0	1588698522.3139575
0	3	500	0.1	2	1000	47	5.0	0.21339654287118412	0.21339654287118412	0.21339654287118412	2.125	0.091	3.261	tracksigfreq	prefit	4	0.09623506263980884	2.0			0.5514908298238091	0.5429999999999999	0.7536534446764092	0.3493282149712092	0.7536534446764092	1588698522.3139575
0	3	500	0.1	2	1000	47	47.0	0.21339654287118412	0.21339654287118412	0.21339654287118412	2.125	0.091	3.261	palimpsest	all	21	0.09623506263980884	2.0			0.5860137282165739	0.598	0.3006263048016701	0.8714011516314779	0.3006263048016701	1588698522.3139575
0	3	500	0.1	2	1000	47	5.0	0.21339654287118412	0.21339654287118412	0.21339654287118412	2.125	0.091	3.261	palimpsest	prefit	4	0.09623506263980884	2.0			0.5860137282165739	0.598	0.3006263048016701	0.8714011516314779	0.3006263048016701	1588698522.3139575
0	3	100	0.5	2	1000	47	16.0	0.21339654287118412	0.21339654287118412	0.21339654287118412	1.58	0.522	2.6180000000000003	clonesig	prefit	10	0.09623506263980884	2.0	28.432432376412184	0.0009058192090036477	0.6676233133598313	0.664	0.5282651072124757	0.8069815195071869	0.5282651072124757	1588698065.640225
0	3	100	0.5	2	1000	47	47.0	0.21339654287118412	0.21339654287118412	0.21339654287118412	1.58	0.522	2.6180000000000003	clonesig	all	21	0.09623506263980884	2.0	31.32007799110943	0.0026252545749972478	0.6623477470770239	0.6579999999999999	0.4951267056530214	0.8295687885010267	0.4951267056530214	1588698065.640225
0	3	100	0.5	2	1000	47	47.0	0.21339654287118412	0.21339654287118412	0.21339654287118412	1.58	0.522	2.6180000000000003	tracksig	all	21	0.09623506263980884	1.0			0.5	0.48700000000000004	0.0	1.0	0.0	1588698065.640225
0	3	100	0.5	2	1000	47	5.0	0.21339654287118412	0.21339654287118412	0.21339654287118412	1.58	0.522	2.6180000000000003	tracksig	prefit	4	0.09623506263980884	2.0			0.581655198914466	0.579	0.47953216374269	0.6837782340862423	0.47953216374269	1588698065.640225
0	3	100	0.5	2	1000	47	47.0	0.21339654287118412	0.21339654287118412	0.21339654287118412	1.58	0.522	2.6180000000000003	tracksigfreq	all	21	0.09623506263980884	1.0			0.5	0.48700000000000004	0.0	1.0	0.0	1588698065.640225
0	3	100	0.5	2	1000	47	5.0	0.21339654287118412	0.21339654287118412	0.21339654287118412	1.58	0.522	2.6180000000000003	tracksigfreq	prefit	4	0.09623506263980884	1.0			0.5	0.48700000000000004	0.0	1.0	0.0	1588698065.640225
0	3	100	0.5	2	1000	47	47.0	0.21339654287118412	0.21339654287118412	0.21339654287118412	1.58	0.522	2.6180000000000003	palimpsest	all	21	0.09623506263980884	2.0			0.5289135455567964	0.518	0.10916179337231967	0.9486652977412732	0.10916179337231967	1588698065.640225
0	3	100	0.5	2	1000	47	5.0	0.21339654287118412	0.21339654287118412	0.21339654287118412	1.58	0.522	2.6180000000000003	palimpsest	prefit	4	0.09623506263980884	2.0			0.5289135455567964	0.518	0.10916179337231967	0.9486652977412732	0.10916179337231967	1588698065.640225
0	3	500	0.5	2	1000	47	16.0	0.21339654287118404	0.21339654287118404	0.21339654287118404	1.534	0.555	2.582	clonesig	prefit	9	0.09623506263980884	2.0	20.318812268342302	0.008884930735135665	0.5623821703471548	0.573	0.1540041067761807	0.9707602339181286	0.1540041067761807	1588698681.861464
0	3	500	0.5	2	1000	47	47.0	0.21339654287118404	0.21339654287118404	0.21339654287118404	1.534	0.555	2.582	clonesig	all	21	0.09623506263980884	2.0	20.874370026740507	0.06859180992844434	0.5489831125841069	0.56	0.12525667351129366	0.97270955165692	0.12525667351129366	1588698681.861464
0	3	500	0.5	2	1000	47	47.0	0.21339654287118404	0.21339654287118404	0.21339654287118404	1.534	0.555	2.582	tracksig	all	21	0.09623506263980884	1.0			0.5	0.513	0.0	1.0	0.0	1588698681.861464
0	3	500	0.5	2	1000	47	5.0	0.21339654287118404	0.21339654287118404	0.21339654287118404	1.534	0.555	2.582	tracksig	prefit	4	0.09623506263980884	2.0			0.6505017391756827	0.653	0.5544147843942505	0.7465886939571149	0.5544147843942505	1588698681.861464
0	3	500	0.5	2	1000	47	47.0	0.21339654287118404	0.21339654287118404	0.21339654287118404	1.534	0.555	2.582	tracksigfreq	all	21	0.09623506263980884	1.0			0.5	0.513	0.0	1.0	0.0	1588698681.861464
0	3	500	0.5	2	1000	47	5.0	0.21339654287118404	0.21339654287118404	0.21339654287118404	1.534	0.555	2.582	tracksigfreq	prefit	4	0.09623506263980884	1.0			0.5	0.513	0.0	1.0	0.0	1588698681.861464
0	3	500	0.5	2	1000	47	47.0	0.21339654287118404	0.21339654287118404	0.21339654287118404	1.534	0.555	2.582	palimpsest	all	21	0.09623506263980884	2.0			0.6138489618982432	0.621	0.3388090349075976	0.8888888888888888	0.3388090349075976	1588698681.861464
0	3	500	0.5	2	1000	47	5.0	0.21339654287118404	0.21339654287118404	0.21339654287118404	1.534	0.555	2.582	palimpsest	prefit	4	0.09623506263980884	2.0			0.6138489618982432	0.621	0.3388090349075976	0.8888888888888888	0.3388090349075976	1588698681.861464
0	3	100	0.9	2	1000	47	14.0	0.21339654287118404	0.21339654287118404	0.21339654287118404	1.057	0.946	2.017	clonesig	prefit	9	0.09623506263980884	2.0	15.789976085568926	0.044226436118746715	0.563	0.563	0.17	0.956	0.17	1588697955.292238
0	3	100	0.9	2	1000	47	47.0	0.21339654287118404	0.21339654287118404	0.21339654287118404	1.057	0.946	2.017	clonesig	all	21	0.09623506263980884	1.0	0.025604743308576868	0.999992737050858	0.5	0.5	0.0	1.0	0.0	1588697955.292238
0	3	100	0.9	2	1000	47	47.0	0.21339654287118404	0.21339654287118404	0.21339654287118404	1.057	0.946	2.017	tracksig	all	21	0.09623506263980884	1.0			0.5	0.5	0.0	1.0	0.0	1588697955.292238
0	3	100	0.9	2	1000	47	5.0	0.21339654287118404	0.21339654287118404	0.21339654287118404	1.057	0.946	2.017	tracksig	prefit	4	0.09623506263980884	2.0			0.6320000000000001	0.632	0.632	0.632	0.632	1588697955.292238
0	3	100	0.9	2	1000	47	47.0	0.21339654287118404	0.21339654287118404	0.21339654287118404	1.057	0.946	2.017	tracksigfreq	all	21	0.09623506263980884	1.0			0.5	0.5	0.0	1.0	0.0	1588697955.292238
0	3	100	0.9	2	1000	47	5.0	0.21339654287118404	0.21339654287118404	0.21339654287118404	1.057	0.946	2.017	tracksigfreq	prefit	4	0.09623506263980884	1.0			0.5	0.5	0.0	1.0	0.0	1588697955.292238
0	3	100	0.9	2	1000	47	47.0	0.21339654287118404	0.21339654287118404	0.21339654287118404	1.057	0.946	2.017	palimpsest	all	21	0.09623506263980884	2.0			0.5619999999999999	0.562	0.158	0.966	0.158	1588697955.292238
0	3	100	0.9	2	1000	47	5.0	0.21339654287118404	0.21339654287118404	0.21339654287118404	1.057	0.946	2.017	palimpsest	prefit	4	0.09623506263980884	2.0			0.5619999999999999	0.562	0.158	0.966	0.158	1588697955.292238
0	3	500	0.9	2	1000	47	15.0	0.21339654287118404	0.21339654287118404	0.21339654287118404	1.048	0.953	2.006	clonesig	prefit	10	0.09623506263980884	2.0	35.74877482909142	5.018307383798661e-05	0.6606934632692071	0.6559999999999999	0.5489443378119002	0.7724425887265136	0.5489443378119002	1588697951.909164
0	3	500	0.9	2	1000	47	47.0	0.21339654287118404	0.21339654287118404	0.21339654287118404	1.048	0.953	2.006	clonesig	all	21	0.09623506263980884	2.0	39.457150911239296	0.0001424658749798245	0.6563658293229256	0.65	0.5047984644913628	0.8079331941544885	0.5047984644913628	1588697951.909164
0	3	500	0.9	2	1000	47	47.0	0.21339654287118404	0.21339654287118404	0.21339654287118404	1.048	0.953	2.006	tracksig	all	21	0.09623506263980884	1.0			0.5	0.479	0.0	1.0	0.0	1588697951.909164
0	3	500	0.9	2	1000	47	4.0	0.21339654287118404	0.21339654287118404	0.21339654287118404	1.048	0.953	2.006	tracksig	prefit	4	0.09623506263980884	2.0			0.6474601196510644	0.643	0.5412667946257198	0.7536534446764092	0.5412667946257198	1588697951.909164
0	3	500	0.9	2	1000	47	47.0	0.21339654287118404	0.21339654287118404	0.21339654287118404	1.048	0.953	2.006	tracksigfreq	all	21	0.09623506263980884	1.0			0.5	0.479	0.0	1.0	0.0	1588697951.909164
0	3	500	0.9	2	1000	47	4.0	0.21339654287118404	0.21339654287118404	0.21339654287118404	1.048	0.953	2.006	tracksigfreq	prefit	4	0.09623506263980884	1.0			0.5	0.479	0.0	1.0	0.0	1588697951.909164
0	3	500	0.9	2	1000	47	47.0	0.21339654287118404	0.21339654287118404	0.21339654287118404	1.048	0.953	2.006	palimpsest	all	21	0.09623506263980884	2.0			0.6066120636803322	0.595	0.33013435700575816	0.8830897703549061	0.33013435700575816	1588697951.909164
0	3	500	0.9	2	1000	47	5.0	0.21339654287118404	0.21339654287118404	0.21339654287118404	1.048	0.953	2.006	palimpsest	prefit	4	0.09623506263980884	2.0			0.6066120636803322	0.595	0.33013435700575816	0.8830897703549061	0.33013435700575816	1588697951.909164
0	4	100	0.1	2	30	47	14.0	0.21339654287118404	0.21339654287118404	0.21339654287118404	2.1333333333333333	0.1	3.3666666666666667	clonesig	prefit	12	0.13945832491957444	2.0	9.108821811057057	0.5828696472688201	0.6985645933014354	0.6666666666666666	0.5789473684210527	0.8181818181818182	0.5789473684210527	1589399302.9175224
0	4	100	0.1	2	30	47	47.0	0.21339654287118404	0.21339654287118404	0.21339654287118404	2.1333333333333333	0.1	3.3666666666666667	clonesig	all	21	0.13945832491957444	1.0	0.0009736745294617323	0.9999973923443548	0.5	0.36666666666666653	0.0	1.0	0.0	1589399302.9175224
0	4	100	0.1	2	30	47		0.21339654287118404	0.21339654287118404	0.21339654287118404	2.1333333333333333	0.1	3.3666666666666667	tracksig	all	21	0.13945832491957444									1589399302.9175224
0	4	100	0.1	2	30	47		0.21339654287118404	0.21339654287118404	0.21339654287118404	2.1333333333333333	0.1	3.3666666666666667	tracksig	prefit	21	0.13945832491957444									1589399302.9175224
0	4	100	0.1	2	30	47		0.21339654287118404	0.21339654287118404	0.21339654287118404	2.1333333333333333	0.1	3.3666666666666667	tracksigfreq	all	21	0.13945832491957444									1589399302.9175224
0	4	100	0.1	2	30	47		0.21339654287118404	0.21339654287118404	0.21339654287118404	2.1333333333333333	0.1	3.3666666666666667	tracksigfreq	prefit	21	0.13945832491957444									1589399302.9175224
0	4	100	0.1	2	30	47	47.0	0.21339654287118404	0.21339654287118404	0.21339654287118404	2.1333333333333333	0.1	3.3666666666666667	palimpsest	all	21	0.13945832491957444	2.0			0.5789473684210527	0.4666666666666667	0.15789473684210525	1.0	0.15789473684210525	1589399302.9175224
0	4	100	0.1	2	30	47	5.0	0.21339654287118404	0.21339654287118404	0.21339654287118404	2.1333333333333333	0.1	3.3666666666666667	palimpsest	prefit	4	0.13945832491957444	2.0			0.5789473684210527	0.4666666666666667	0.15789473684210525	1.0	0.15789473684210525	1589399302.9175224
0	4	500	0.1	2	30	47	13.0	0.21339654287118412	0.21339654287118412	0.21339654287118412	1.8666666666666667	0.13333333333333333	2.9	clonesig	prefit	10	0.13945832491957444	3.0	15.405744968655085	0.2993266175115367	0.625	0.6	0.55	0.7	0.55	1589399357.8737128
0	4	500	0.1	2	30	47	47.0	0.21339654287118412	0.21339654287118412	0.21339654287118412	1.8666666666666667	0.13333333333333333	2.9	clonesig	all	21	0.13945832491957444	1.0	0.0014053134577807216	0.9999952490925894	0.5	0.3333333333333333	0.0	1.0	0.0	1589399357.8737128
0	4	500	0.1	2	30	47		0.21339654287118412	0.21339654287118412	0.21339654287118412	1.8666666666666667	0.13333333333333333	2.9	tracksig	all	21	0.13945832491957444									1589399357.8737128
0	4	500	0.1	2	30	47		0.21339654287118412	0.21339654287118412	0.21339654287118412	1.8666666666666667	0.13333333333333333	2.9	tracksig	prefit	21	0.13945832491957444									1589399357.8737128
0	4	500	0.1	2	30	47		0.21339654287118412	0.21339654287118412	0.21339654287118412	1.8666666666666667	0.13333333333333333	2.9	tracksigfreq	all	21	0.13945832491957444									1589399357.8737128
0	4	500	0.1	2	30	47		0.21339654287118412	0.21339654287118412	0.21339654287118412	1.8666666666666667	0.13333333333333333	2.9	tracksigfreq	prefit	21	0.13945832491957444									1589399357.8737128
0	4	500	0.1	2	30	47	47.0	0.21339654287118412	0.21339654287118412	0.21339654287118412	1.8666666666666667	0.13333333333333333	2.9	palimpsest	all	21	0.13945832491957444	2.0			0.625	0.5	0.25	1.0	0.25	1589399357.8737128
0	4	500	0.1	2	30	47	6.0	0.21339654287118412	0.21339654287118412	0.21339654287118412	1.8666666666666667	0.13333333333333333	2.9	palimpsest	prefit	5	0.13945832491957444	2.0			0.625	0.5	0.25	1.0	0.25	1589399357.8737128
0	4	100	0.5	2	30	47	11.0	0.21339654287118412	0.21339654287118412	0.21339654287118412	1.6333333333333333	0.6	2.7333333333333334	clonesig	prefit	7	0.13945832491957444	1.0	9.596525785582344e-06		0.5	0.5333333333333333	0.0	1.0	0.0	1589399305.3234208
0	4	100	0.5	2	30	47	47.0	0.21339654287118412	0.21339654287118412	0.21339654287118412	1.6333333333333333	0.6	2.7333333333333334	clonesig	all	21	0.13945832491957444	1.0	0.001987317937619082	0.9999916288296218	0.5	0.5333333333333333	0.0	1.0	0.0	1589399305.3234208
0	4	100	0.5	2	30	47		0.21339654287118412	0.21339654287118412	0.21339654287118412	1.6333333333333333	0.6	2.7333333333333334	tracksig	all	21	0.13945832491957444									1589399305.3234208
0	4	100	0.5	2	30	47		0.21339654287118412	0.21339654287118412	0.21339654287118412	1.6333333333333333	0.6	2.7333333333333334	tracksig	prefit	21	0.13945832491957444									1589399305.3234208
0	4	100	0.5	2	30	47		0.21339654287118412	0.21339654287118412	0.21339654287118412	1.6333333333333333	0.6	2.7333333333333334	tracksigfreq	all	21	0.13945832491957444									1589399305.3234208
0	4	100	0.5	2	30	47		0.21339654287118412	0.21339654287118412	0.21339654287118412	1.6333333333333333	0.6	2.7333333333333334	tracksigfreq	prefit	21	0.13945832491957444									1589399305.3234208
0	4	100	0.5	2	30	47	47.0	0.21339654287118412	0.21339654287118412	0.21339654287118412	1.6333333333333333	0.6	2.7333333333333334	palimpsest	all	21	0.13945832491957444	2.0			0.6071428571428571	0.6333333333333333	0.21428571428571427	1.0	0.21428571428571427	1589399305.3234208
0	4	100	0.5	2	30	47	5.0	0.21339654287118412	0.21339654287118412	0.21339654287118412	1.6333333333333333	0.6	2.7333333333333334	palimpsest	prefit	4	0.13945832491957444	2.0			0.6071428571428571	0.6333333333333333	0.21428571428571427	1.0	0.21428571428571427	1589399305.3234208
0	4	500	0.5	2	30	47	11.0	0.21339654287118404	0.21339654287118404	0.21339654287118404	1.4666666666666666	0.6666666666666666	2.6666666666666665	clonesig	prefit	7	0.13945832491957444	1.0	1.4193678794072186e-05		0.5	0.6666666666666666	0.0	1.0	0.0	1589399324.3848855
0	4	500	0.5	2	30	47	47.0	0.21339654287118404	0.21339654287118404	0.21339654287118404	1.4666666666666666	0.6666666666666666	2.6666666666666665	clonesig	all	21	0.13945832491957444	1.0	0.0009544304323299002	0.9999974760751712	0.5	0.6666666666666666	0.0	1.0	0.0	1589399324.3848855
0	4	500	0.5	2	30	47		0.21339654287118404	0.21339654287118404	0.21339654287118404	1.4666666666666666	0.6666666666666666	2.6666666666666665	tracksig	all	21	0.13945832491957444									1589399324.3848855
0	4	500	0.5	2	30	47		0.21339654287118404	0.21339654287118404	0.21339654287118404	1.4666666666666666	0.6666666666666666	2.6666666666666665	tracksig	prefit	21	0.13945832491957444									1589399324.3848855
0	4	500	0.5	2	30	47		0.21339654287118404	0.21339654287118404	0.21339654287118404	1.4666666666666666	0.6666666666666666	2.6666666666666665	tracksigfreq	all	21	0.13945832491957444									1589399324.3848855
0	4	500	0.5	2	30	47		0.21339654287118404	0.21339654287118404	0.21339654287118404	1.4666666666666666	0.6666666666666666	2.6666666666666665	tracksigfreq	prefit	21	0.13945832491957444									1589399324.3848855
0	4	500	0.5	2	30	47	47.0	0.21339654287118404	0.21339654287118404	0.21339654287118404	1.4666666666666666	0.6666666666666666	2.6666666666666665	palimpsest	all	21	0.13945832491957444	2.0			0.6000000000000001	0.7	0.3	0.9	0.3	1589399324.3848855
0	4	500	0.5	2	30	47	8.0	0.21339654287118404	0.21339654287118404	0.21339654287118404	1.4666666666666666	0.6666666666666666	2.6666666666666665	palimpsest	prefit	5	0.13945832491957444	2.0			0.6000000000000001	0.7	0.3	0.9	0.3	1589399324.3848855
0	4	100	0.9	2	30	47	12.0	0.21339654287118404	0.21339654287118404	0.21339654287118404	1.0333333333333334	0.9666666666666668	2.0	clonesig	prefit	11	0.13945832491957444	2.0	9.778087376747694	0.40879563469548863	0.6160714285714286	0.6333333333333333	0.35714285714285715	0.875	0.35714285714285715	1589399301.7535393
0	4	100	0.9	2	30	47	47.0	0.21339654287118404	0.21339654287118404	0.21339654287118404	1.0333333333333334	0.9666666666666668	2.0	clonesig	all	21	0.13945832491957444	2.0	11.618753723538587	0.4013465759483712	0.6160714285714286	0.6333333333333333	0.35714285714285715	0.875	0.35714285714285715	1589399301.7535393
0	4	100	0.9	2	30	47		0.21339654287118404	0.21339654287118404	0.21339654287118404	1.0333333333333334	0.9666666666666668	2.0	tracksig	all	21	0.13945832491957444									1589399301.7535393
0	4	100	0.9	2	30	47		0.21339654287118404	0.21339654287118404	0.21339654287118404	1.0333333333333334	0.9666666666666668	2.0	tracksig	prefit	21	0.13945832491957444									1589399301.7535393
0	4	100	0.9	2	30	47		0.21339654287118404	0.21339654287118404	0.21339654287118404	1.0333333333333334	0.9666666666666668	2.0	tracksigfreq	all	21	0.13945832491957444									1589399301.7535393
0	4	100	0.9	2	30	47		0.21339654287118404	0.21339654287118404	0.21339654287118404	1.0333333333333334	0.9666666666666668	2.0	tracksigfreq	prefit	21	0.13945832491957444									1589399301.7535393
0	4	100	0.9	2	30	47	47.0	0.21339654287118404	0.21339654287118404	0.21339654287118404	1.0333333333333334	0.9666666666666668	2.0	palimpsest	all	21	0.13945832491957444	2.0			0.5803571428571429	0.6	0.2857142857142857	0.875	0.2857142857142857	1589399301.7535393
0	4	100	0.9	2	30	47	6.0	0.21339654287118404	0.21339654287118404	0.21339654287118404	1.0333333333333334	0.9666666666666668	2.0	palimpsest	prefit	5	0.13945832491957444	2.0			0.5803571428571429	0.6	0.2857142857142857	0.875	0.2857142857142857	1589399301.7535393
0	4	500	0.9	2	30	47	13.0	0.21339654287118404	0.21339654287118404	0.21339654287118404	1.0	1.0	2.0	clonesig	prefit	9	0.13945832491957444	1.0	2.706934151319729e-05	0.9999807917340808	0.5	0.6	0.0	1.0	0.0	1589399320.9232976
0	4	500	0.9	2	30	47	47.0	0.21339654287118404	0.21339654287118404	0.21339654287118404	1.0	1.0	2.0	clonesig	all	21	0.13945832491957444	1.0	0.0006961106381027092	0.999998493459241	0.5	0.6	0.0	1.0	0.0	1589399320.9232976
0	4	500	0.9	2	30	47		0.21339654287118404	0.21339654287118404	0.21339654287118404	1.0	1.0	2.0	tracksig	all	21	0.13945832491957444									1589399320.9232976
0	4	500	0.9	2	30	47		0.21339654287118404	0.21339654287118404	0.21339654287118404	1.0	1.0	2.0	tracksig	prefit	21	0.13945832491957444									1589399320.9232976
0	4	500	0.9	2	30	47		0.21339654287118404	0.21339654287118404	0.21339654287118404	1.0	1.0	2.0	tracksigfreq	all	21	0.13945832491957444									1589399320.9232976
0	4	500	0.9	2	30	47		0.21339654287118404	0.21339654287118404	0.21339654287118404	1.0	1.0	2.0	tracksigfreq	prefit	21	0.13945832491957444									1589399320.9232976
0	4	500	0.9	2	30	47	47.0	0.21339654287118404	0.21339654287118404	0.21339654287118404	1.0	1.0	2.0	palimpsest	all	21	0.13945832491957444	2.0			0.6388888888888888	0.7	0.3333333333333333	0.9444444444444444	0.3333333333333333	1589399320.9232976
0	4	500	0.9	2	30	47	6.0	0.21339654287118404	0.21339654287118404	0.21339654287118404	1.0	1.0	2.0	palimpsest	prefit	6	0.13945832491957444	2.0			0.6388888888888888	0.7	0.3333333333333333	0.9444444444444444	0.3333333333333333	1589399320.9232976
0	4	100	0.1	2	100	47	14.0	0.21339654287118404	0.21339654287118404	0.21339654287118404	2.03	0.12	3.17	clonesig	prefit	9	0.13945832491957444	2.0	4.762078005282773	0.6940902515098968	0.5200000000000001	0.52	0.12	0.92	0.12	1588697567.8981025
0	4	100	0.1	2	100	47	47.0	0.21339654287118404	0.21339654287118404	0.21339654287118404	2.03	0.12	3.17	clonesig	all	21	0.13945832491957444	1.0	0.0034320802674301376	0.9999865706973126	0.5	0.5	0.0	1.0	0.0	1588697567.8981025
0	4	100	0.1	2	100	47	47.0	0.21339654287118404	0.21339654287118404	0.21339654287118404	2.03	0.12	3.17	tracksig	all	21	0.13945832491957444	1.0			0.5	0.5	0.0	1.0	0.0	1588697567.8981025
0	4	100	0.1	2	100	47	5.0	0.21339654287118404	0.21339654287118404	0.21339654287118404	2.03	0.12	3.17	tracksig	prefit	5	0.13945832491957444	1.0			0.5	0.5	0.0	1.0	0.0	1588697567.8981025
0	4	100	0.1	2	100	47	47.0	0.21339654287118404	0.21339654287118404	0.21339654287118404	2.03	0.12	3.17	tracksigfreq	all	21	0.13945832491957444	1.0			0.5	0.5	0.0	1.0	0.0	1588697567.8981025
0	4	100	0.1	2	100	47	5.0	0.21339654287118404	0.21339654287118404	0.21339654287118404	2.03	0.12	3.17	tracksigfreq	prefit	5	0.13945832491957444	1.0			0.5	0.5	0.0	1.0	0.0	1588697567.8981025
0	4	100	0.1	2	100	47	47.0	0.21339654287118404	0.21339654287118404	0.21339654287118404	2.03	0.12	3.17	palimpsest	all	21	0.13945832491957444	2.0			0.52	0.52	0.06	0.98	0.06	1588697567.8981025
0	4	100	0.1	2	100	47	5.0	0.21339654287118404	0.21339654287118404	0.21339654287118404	2.03	0.12	3.17	palimpsest	prefit	4	0.13945832491957444	2.0			0.52	0.52	0.06	0.98	0.06	1588697567.8981025
0	4	500	0.1	2	100	47	12.0	0.21339654287118412	0.21339654287118412	0.21339654287118412	1.95	0.12	2.92	clonesig	prefit	9	0.13945832491957444	1.0	3.196129227944766e-05	0.9999848406768472	0.5	0.41	0.0	1.0	0.0	1588697567.0624108
0	4	500	0.1	2	100	47	47.0	0.21339654287118412	0.21339654287118412	0.21339654287118412	1.95	0.12	2.92	clonesig	all	21	0.13945832491957444	1.0	0.002409458995316527	0.9999926221388532	0.5	0.41	0.0	1.0	0.0	1588697567.0624108
0	4	500	0.1	2	100	47	47.0	0.21339654287118412	0.21339654287118412	0.21339654287118412	1.95	0.12	2.92	tracksig	all	21	0.13945832491957444	1.0			0.5	0.41	0.0	1.0	0.0	1588697567.0624108
0	4	500	0.1	2	100	47	7.0	0.21339654287118412	0.21339654287118412	0.21339654287118412	1.95	0.12	2.92	tracksig	prefit	6	0.13945832491957444	1.0			0.5	0.41	0.0	1.0	0.0	1588697567.0624108
0	4	500	0.1	2	100	47	47.0	0.21339654287118412	0.21339654287118412	0.21339654287118412	1.95	0.12	2.92	tracksigfreq	all	21	0.13945832491957444	1.0			0.5	0.41	0.0	1.0	0.0	1588697567.0624108
0	4	500	0.1	2	100	47	7.0	0.21339654287118412	0.21339654287118412	0.21339654287118412	1.95	0.12	2.92	tracksigfreq	prefit	6	0.13945832491957444	1.0			0.5	0.41	0.0	1.0	0.0	1588697567.0624108
0	4	500	0.1	2	100	47	47.0	0.21339654287118412	0.21339654287118412	0.21339654287118412	1.95	0.12	2.92	palimpsest	all	21	0.13945832491957444	2.0			0.7356345597354278	0.71	0.5932203389830508	0.8780487804878049	0.5932203389830508	1588697567.0624108
0	4	500	0.1	2	100	47	5.0	0.21339654287118412	0.21339654287118412	0.21339654287118412	1.95	0.12	2.92	palimpsest	prefit	4	0.13945832491957444	2.0			0.7356345597354278	0.71	0.5932203389830508	0.8780487804878049	0.5932203389830508	1588697567.0624108
0	4	100	0.5	2	100	47	16.0	0.21339654287118412	0.21339654287118412	0.21339654287118412	1.57	0.53	2.58	clonesig	prefit	10	0.13945832491957444	2.0	17.72323107002444	0.02706663907959055	0.6522435897435896	0.65	0.5961538461538461	0.7083333333333334	0.5961538461538461	1588697612.6079218
0	4	100	0.5	2	100	47	47.0	0.21339654287118412	0.21339654287118412	0.21339654287118412	1.57	0.53	2.58	clonesig	all	21	0.13945832491957444	2.0	19.182543058438572	0.06305934755388869	0.6618589743589743	0.66	0.6153846153846154	0.7083333333333334	0.6153846153846154	1588697612.6079218
0	4	100	0.5	2	100	47	47.0	0.21339654287118412	0.21339654287118412	0.21339654287118412	1.57	0.53	2.58	tracksig	all	21	0.13945832491957444	1.0			0.5	0.48	0.0	1.0	0.0	1588697612.6079218
0	4	100	0.5	2	100	47	9.0	0.21339654287118412	0.21339654287118412	0.21339654287118412	1.57	0.53	2.58	tracksig	prefit	6	0.13945832491957444	1.0			0.5	0.48	0.0	1.0	0.0	1588697612.6079218
0	4	100	0.5	2	100	47	47.0	0.21339654287118412	0.21339654287118412	0.21339654287118412	1.57	0.53	2.58	tracksigfreq	all	21	0.13945832491957444	1.0			0.5	0.48	0.0	1.0	0.0	1588697612.6079218
0	4	100	0.5	2	100	47	9.0	0.21339654287118412	0.21339654287118412	0.21339654287118412	1.57	0.53	2.58	tracksigfreq	prefit	6	0.13945832491957444	1.0			0.5	0.48	0.0	1.0	0.0	1588697612.6079218
0	4	100	0.5	2	100	47	47.0	0.21339654287118412	0.21339654287118412	0.21339654287118412	1.57	0.53	2.58	palimpsest	all	21	0.13945832491957444	2.0			0.5761217948717948	0.56	0.17307692307692307	0.9791666666666666	0.17307692307692307	1588697612.6079218
0	4	100	0.5	2	100	47	6.0	0.21339654287118412	0.21339654287118412	0.21339654287118412	1.57	0.53	2.58	palimpsest	prefit	5	0.13945832491957444	2.0			0.5761217948717948	0.56	0.17307692307692307	0.9791666666666666	0.17307692307692307	1588697612.6079218
0	4	500	0.5	2	100	47	15.0	0.21339654287118404	0.21339654287118404	0.21339654287118404	1.66	0.44	2.62	clonesig	prefit	9	0.13945832491957444	2.0	11.120921101129852	0.1361663836882786	0.5857371794871795	0.6	0.22916666666666666	0.9423076923076924	0.22916666666666666	1588697572.6231017
0	4	500	0.5	2	100	47	47.0	0.21339654287118404	0.21339654287118404	0.21339654287118404	1.66	0.44	2.62	clonesig	all	21	0.13945832491957444	1.0	0.005169063488892789	0.9999731402636622	0.5	0.52	0.0	1.0	0.0	1588697572.6231017
0	4	500	0.5	2	100	47	47.0	0.21339654287118404	0.21339654287118404	0.21339654287118404	1.66	0.44	2.62	tracksig	all	21	0.13945832491957444	1.0			0.5	0.52	0.0	1.0	0.0	1588697572.6231017
0	4	500	0.5	2	100	47	6.0	0.21339654287118404	0.21339654287118404	0.21339654287118404	1.66	0.44	2.62	tracksig	prefit	5	0.13945832491957444	1.0			0.5	0.52	0.0	1.0	0.0	1588697572.6231017
0	4	500	0.5	2	100	47	47.0	0.21339654287118404	0.21339654287118404	0.21339654287118404	1.66	0.44	2.62	tracksigfreq	all	21	0.13945832491957444	1.0			0.5	0.52	0.0	1.0	0.0	1588697572.6231017
0	4	500	0.5	2	100	47	6.0	0.21339654287118404	0.21339654287118404	0.21339654287118404	1.66	0.44	2.62	tracksigfreq	prefit	5	0.13945832491957444	1.0			0.5	0.52	0.0	1.0	0.0	1588697572.6231017
0	4	500	0.5	2	100	47	47.0	0.21339654287118404	0.21339654287118404	0.21339654287118404	1.66	0.44	2.62	palimpsest	all	21	0.13945832491957444	2.0			0.5697115384615384	0.58	0.3125	0.8269230769230769	0.3125	1588697572.6231017
0	4	500	0.5	2	100	47	6.0	0.21339654287118404	0.21339654287118404	0.21339654287118404	1.66	0.44	2.62	palimpsest	prefit	4	0.13945832491957444	2.0			0.5697115384615384	0.58	0.3125	0.8269230769230769	0.3125	1588697572.6231017
0	4	100	0.9	2	100	47	12.0	0.21339654287118412	0.21339654287118412	0.21339654287118412	1.03	0.97	2.0	clonesig	prefit	8	0.13945832491957444	2.0	8.291743765958472	0.20250913183967886	0.65906362545018	0.66	0.6122448979591837	0.7058823529411765	0.6122448979591837	1588697551.7658021
0	4	100	0.9	2	100	47	47.0	0.21339654287118412	0.21339654287118412	0.21339654287118412	1.03	0.97	2.0	clonesig	all	21	0.13945832491957444	1.0	0.0021751754006800184	0.9999937955101448	0.5	0.51	0.0	1.0	0.0	1588697551.7658021
0	4	100	0.9	2	100	47	47.0	0.21339654287118412	0.21339654287118412	0.21339654287118412	1.03	0.97	2.0	tracksig	all	21	0.13945832491957444	1.0			0.5	0.51	0.0	1.0	0.0	1588697551.7658021
0	4	100	0.9	2	100	47	7.0	0.21339654287118412	0.21339654287118412	0.21339654287118412	1.03	0.97	2.0	tracksig	prefit	5	0.13945832491957444	1.0			0.5	0.51	0.0	1.0	0.0	1588697551.7658021
0	4	100	0.9	2	100	47	47.0	0.21339654287118412	0.21339654287118412	0.21339654287118412	1.03	0.97	2.0	tracksigfreq	all	21	0.13945832491957444	1.0			0.5	0.51	0.0	1.0	0.0	1588697551.7658021
0	4	100	0.9	2	100	47	7.0	0.21339654287118412	0.21339654287118412	0.21339654287118412	1.03	0.97	2.0	tracksigfreq	prefit	5	0.13945832491957444	1.0			0.5	0.51	0.0	1.0	0.0	1588697551.7658021
0	4	100	0.9	2	100	47	47.0	0.21339654287118412	0.21339654287118412	0.21339654287118412	1.03	0.97	2.0	palimpsest	all	21	0.13945832491957444	2.0			0.6020408163265306	0.61	0.20408163265306126	1.0	0.20408163265306126	1588697551.7658021
0	4	100	0.9	2	100	47	5.0	0.21339654287118412	0.21339654287118412	0.21339654287118412	1.03	0.97	2.0	palimpsest	prefit	4	0.13945832491957444	2.0			0.6020408163265306	0.61	0.20408163265306126	1.0	0.20408163265306126	1588697551.7658021
0	4	500	0.9	2	100	47	12.0	0.21339654287118412	0.21339654287118412	0.21339654287118412	1.08	0.97	2.07	clonesig	prefit	8	0.13945832491957444	2.0	9.219907614985232	0.1493971929121961	0.7494949494949494	0.74	0.8444444444444444	0.6545454545454545	0.8444444444444444	1588697573.2522495
0	4	500	0.9	2	100	47	47.0	0.21339654287118412	0.21339654287118412	0.21339654287118412	1.08	0.97	2.07	clonesig	all	21	0.13945832491957444	1.0	0.0037224057298317352	0.999984591694093	0.5	0.55	0.0	1.0	0.0	1588697573.2522495
0	4	500	0.9	2	100	47	47.0	0.21339654287118412	0.21339654287118412	0.21339654287118412	1.08	0.97	2.07	tracksig	all	21	0.13945832491957444	1.0			0.5	0.55	0.0	1.0	0.0	1588697573.2522495
0	4	500	0.9	2	100	47	7.0	0.21339654287118412	0.21339654287118412	0.21339654287118412	1.08	0.97	2.07	tracksig	prefit	5	0.13945832491957444	1.0			0.5	0.55	0.0	1.0	0.0	1588697573.2522495
0	4	500	0.9	2	100	47	47.0	0.21339654287118412	0.21339654287118412	0.21339654287118412	1.08	0.97	2.07	tracksigfreq	all	21	0.13945832491957444	1.0			0.5	0.55	0.0	1.0	0.0	1588697573.2522495
0	4	500	0.9	2	100	47	7.0	0.21339654287118412	0.21339654287118412	0.21339654287118412	1.08	0.97	2.07	tracksigfreq	prefit	5	0.13945832491957444	1.0			0.5	0.55	0.0	1.0	0.0	1588697573.2522495
0	4	500	0.9	2	100	47	47.0	0.21339654287118412	0.21339654287118412	0.21339654287118412	1.08	0.97	2.07	palimpsest	all	21	0.13945832491957444	2.0			0.6696969696969698	0.69	0.4666666666666667	0.8727272727272727	0.4666666666666667	1588697573.2522495
0	4	500	0.9	2	100	47	7.0	0.21339654287118412	0.21339654287118412	0.21339654287118412	1.08	0.97	2.07	palimpsest	prefit	5	0.13945832491957444	2.0			0.6696969696969698	0.69	0.4666666666666667	0.8727272727272727	0.4666666666666667	1588697573.2522495
0	4	100	0.1	2	300	47	14.0	0.21339654287118404	0.21339654287118404	0.21339654287118404	2.15	0.09	3.306666666666666	clonesig	prefit	9	0.13945832491957444	2.0	15.94563194265902	0.029350139260787007	0.6096779932396371	0.6133333333333333	0.7467532467532467	0.4726027397260274	0.7467532467532467	1588697686.086124
0	4	100	0.1	2	300	47	47.0	0.21339654287118404	0.21339654287118404	0.21339654287118404	2.15	0.09	3.306666666666666	clonesig	all	21	0.13945832491957444	1.0	0.01012906984306028	0.9999700060532262	0.5	0.4866666666666667	0.0	1.0	0.0	1588697686.086124
0	4	100	0.1	2	300	47	47.0	0.21339654287118404	0.21339654287118404	0.21339654287118404	2.15	0.09	3.306666666666666	tracksig	all	21	0.13945832491957444	1.0			0.5	0.4866666666666667	0.0	1.0	0.0	1588697686.086124
0	4	100	0.1	2	300	47	6.0	0.21339654287118404	0.21339654287118404	0.21339654287118404	2.15	0.09	3.306666666666666	tracksig	prefit	5	0.13945832491957444	1.0			0.5	0.4866666666666667	0.0	1.0	0.0	1588697686.086124
0	4	100	0.1	2	300	47	47.0	0.21339654287118404	0.21339654287118404	0.21339654287118404	2.15	0.09	3.306666666666666	tracksigfreq	all	21	0.13945832491957444	1.0			0.5	0.4866666666666667	0.0	1.0	0.0	1588697686.086124
0	4	100	0.1	2	300	47	6.0	0.21339654287118404	0.21339654287118404	0.21339654287118404	2.15	0.09	3.306666666666666	tracksigfreq	prefit	5	0.13945832491957444	1.0			0.5	0.4866666666666667	0.0	1.0	0.0	1588697686.086124
0	4	100	0.1	2	300	47	47.0	0.21339654287118404	0.21339654287118404	0.21339654287118404	2.15	0.09	3.306666666666666	palimpsest	all	21	0.13945832491957444	2.0			0.5221935598647927	0.51	0.06493506493506493	0.9794520547945206	0.06493506493506493	1588697686.086124
0	4	100	0.1	2	300	47	5.0	0.21339654287118404	0.21339654287118404	0.21339654287118404	2.15	0.09	3.306666666666666	palimpsest	prefit	4	0.13945832491957444	2.0			0.5221935598647927	0.51	0.06493506493506493	0.9794520547945206	0.06493506493506493	1588697686.086124
0	4	500	0.1	2	300	47	16.0	0.21339654287118404	0.21339654287118404	0.21339654287118404	2.09	0.10333333333333332	3.2466666666666666	clonesig	prefit	11	0.13945832491957444	2.0	14.855723745888099	0.12401514903004565	0.6276094276094276	0.6	0.3515151515151515	0.9037037037037036	0.3515151515151515	1588697654.577006
0	4	500	0.1	2	300	47	47.0	0.21339654287118404	0.21339654287118404	0.21339654287118404	2.09	0.10333333333333332	3.2466666666666666	clonesig	all	21	0.13945832491957444	2.0	17.47822740495667	0.11455169151192725	0.631986531986532	0.6033333333333334	0.34545454545454546	0.9185185185185184	0.34545454545454546	1588697654.577006
0	4	500	0.1	2	300	47	47.0	0.21339654287118404	0.21339654287118404	0.21339654287118404	2.09	0.10333333333333332	3.2466666666666666	tracksig	all	21	0.13945832491957444	1.0			0.5	0.45	0.0	1.0	0.0	1588697654.577006
0	4	500	0.1	2	300	47	5.0	0.21339654287118404	0.21339654287118404	0.21339654287118404	2.09	0.10333333333333332	3.2466666666666666	tracksig	prefit	4	0.13945832491957444	1.0			0.5	0.45	0.0	1.0	0.0	1588697654.577006
0	4	500	0.1	2	300	47	47.0	0.21339654287118404	0.21339654287118404	0.21339654287118404	2.09	0.10333333333333332	3.2466666666666666	tracksigfreq	all	21	0.13945832491957444	1.0			0.5	0.45	0.0	1.0	0.0	1588697654.577006
0	4	500	0.1	2	300	47	5.0	0.21339654287118404	0.21339654287118404	0.21339654287118404	2.09	0.10333333333333332	3.2466666666666666	tracksigfreq	prefit	4	0.13945832491957444	1.0			0.5	0.45	0.0	1.0	0.0	1588697654.577006
0	4	500	0.1	2	300	47	47.0	0.21339654287118404	0.21339654287118404	0.21339654287118404	2.09	0.10333333333333332	3.2466666666666666	palimpsest	all	21	0.13945832491957444	2.0			0.6336700336700337	0.6066666666666667	0.3636363636363637	0.9037037037037036	0.3636363636363637	1588697654.577006
0	4	500	0.1	2	300	47	5.0	0.21339654287118404	0.21339654287118404	0.21339654287118404	2.09	0.10333333333333332	3.2466666666666666	palimpsest	prefit	4	0.13945832491957444	2.0			0.6336700336700337	0.6066666666666667	0.3636363636363637	0.9037037037037036	0.3636363636363637	1588697654.577006
0	4	100	0.5	2	300	47	12.0	0.21339654287118404	0.21339654287118404	0.21339654287118404	1.5533333333333332	0.5566666666666666	2.62	clonesig	prefit	9	0.13945832491957444	2.0	12.941657940920775	0.0824971267572006	0.6466666666666666	0.6466666666666666	0.54	0.7533333333333333	0.54	1588697632.9185114
0	4	100	0.5	2	300	47	47.0	0.21339654287118404	0.21339654287118404	0.21339654287118404	1.5533333333333332	0.5566666666666666	2.62	clonesig	all	21	0.13945832491957444	1.0	0.012197943769024278	0.9999576321278764	0.5	0.5	0.0	1.0	0.0	1588697632.9185114
0	4	100	0.5	2	300	47	47.0	0.21339654287118404	0.21339654287118404	0.21339654287118404	1.5533333333333332	0.5566666666666666	2.62	tracksig	all	21	0.13945832491957444	1.0			0.5	0.5	0.0	1.0	0.0	1588697632.9185114
0	4	100	0.5	2	300	47	6.0	0.21339654287118404	0.21339654287118404	0.21339654287118404	1.5533333333333332	0.5566666666666666	2.62	tracksig	prefit	4	0.13945832491957444	1.0			0.5	0.5	0.0	1.0	0.0	1588697632.9185114
0	4	100	0.5	2	300	47	47.0	0.21339654287118404	0.21339654287118404	0.21339654287118404	1.5533333333333332	0.5566666666666666	2.62	tracksigfreq	all	21	0.13945832491957444	1.0			0.5	0.5	0.0	1.0	0.0	1588697632.9185114
0	4	100	0.5	2	300	47	6.0	0.21339654287118404	0.21339654287118404	0.21339654287118404	1.5533333333333332	0.5566666666666666	2.62	tracksigfreq	prefit	4	0.13945832491957444	1.0			0.5	0.5	0.0	1.0	0.0	1588697632.9185114
0	4	100	0.5	2	300	47	47.0	0.21339654287118404	0.21339654287118404	0.21339654287118404	1.5533333333333332	0.5566666666666666	2.62	palimpsest	all	21	0.13945832491957444	2.0			0.5733333333333334	0.5733333333333334	0.16666666666666666	0.98	0.16666666666666666	1588697632.9185114
0	4	100	0.5	2	300	47	7.0	0.21339654287118404	0.21339654287118404	0.21339654287118404	1.5533333333333332	0.5566666666666666	2.62	palimpsest	prefit	4	0.13945832491957444	2.0			0.5733333333333334	0.5733333333333334	0.16666666666666666	0.98	0.16666666666666666	1588697632.9185114
0	4	500	0.5	2	300	47	17.0	0.21339654287118404	0.21339654287118404	0.21339654287118404	1.66	0.4866666666666667	2.72	clonesig	prefit	10	0.13945832491957444	2.0	30.344676701217395	0.00026310949930734897	0.6878123452343433	0.6933333333333334	0.6390977443609023	0.7365269461077845	0.6390977443609023	1588697649.1002748
0	4	500	0.5	2	300	47	47.0	0.21339654287118404	0.21339654287118404	0.21339654287118404	1.66	0.4866666666666667	2.72	clonesig	all	21	0.13945832491957444	2.0	32.07501646915625	0.0010384327836012023	0.6945657557066318	0.7	0.6466165413533834	0.7425149700598802	0.6466165413533834	1588697649.1002748
0	4	500	0.5	2	300	47	47.0	0.21339654287118404	0.21339654287118404	0.21339654287118404	1.66	0.4866666666666667	2.72	tracksig	all	21	0.13945832491957444	1.0			0.5	0.5566666666666666	0.0	1.0	0.0	1588697649.1002748
0	4	500	0.5	2	300	47	5.0	0.21339654287118404	0.21339654287118404	0.21339654287118404	1.66	0.4866666666666667	2.72	tracksig	prefit	5	0.13945832491957444	1.0			0.5	0.5566666666666666	0.0	1.0	0.0	1588697649.1002748
0	4	500	0.5	2	300	47	47.0	0.21339654287118404	0.21339654287118404	0.21339654287118404	1.66	0.4866666666666667	2.72	tracksigfreq	all	21	0.13945832491957444	1.0			0.5	0.5566666666666666	0.0	1.0	0.0	1588697649.1002748
0	4	500	0.5	2	300	47	5.0	0.21339654287118404	0.21339654287118404	0.21339654287118404	1.66	0.4866666666666667	2.72	tracksigfreq	prefit	5	0.13945832491957444	1.0			0.5	0.5566666666666666	0.0	1.0	0.0	1588697649.1002748
0	4	500	0.5	2	300	47	47.0	0.21339654287118404	0.21339654287118404	0.21339654287118404	1.66	0.4866666666666667	2.72	palimpsest	all	21	0.13945832491957444	2.0			0.6341452433478906	0.66	0.40601503759398494	0.8622754491017964	0.40601503759398494	1588697649.1002748
0	4	500	0.5	2	300	47	6.0	0.21339654287118404	0.21339654287118404	0.21339654287118404	1.66	0.4866666666666667	2.72	palimpsest	prefit	4	0.13945832491957444	2.0			0.6341452433478906	0.66	0.40601503759398494	0.8622754491017964	0.40601503759398494	1588697649.1002748
0	4	100	0.9	2	300	47	14.0	0.21339654287118412	0.21339654287118412	0.21339654287118412	1.0466666666666666	0.9533333333333334	2.01	clonesig	prefit	7	0.13945832491957444	1.0	0.0002029825136560248		0.5	0.4933333333333334	0.0	1.0	0.0	1588697605.2990131
0	4	100	0.9	2	300	47	47.0	0.21339654287118412	0.21339654287118412	0.21339654287118412	1.0466666666666666	0.9533333333333334	2.01	clonesig	all	21	0.13945832491957444	1.0	0.007132667690711969	0.9999843742294642	0.5	0.4933333333333334	0.0	1.0	0.0	1588697605.2990131
0	4	100	0.9	2	300	47	47.0	0.21339654287118412	0.21339654287118412	0.21339654287118412	1.0466666666666666	0.9533333333333334	2.01	tracksig	all	21	0.13945832491957444	1.0			0.5	0.4933333333333334	0.0	1.0	0.0	1588697605.2990131
0	4	100	0.9	2	300	47	6.0	0.21339654287118412	0.21339654287118412	0.21339654287118412	1.0466666666666666	0.9533333333333334	2.01	tracksig	prefit	5	0.13945832491957444	1.0			0.5	0.4933333333333334	0.0	1.0	0.0	1588697605.2990131
0	4	100	0.9	2	300	47	47.0	0.21339654287118412	0.21339654287118412	0.21339654287118412	1.0466666666666666	0.9533333333333334	2.01	tracksigfreq	all	21	0.13945832491957444	1.0			0.5	0.4933333333333334	0.0	1.0	0.0	1588697605.2990131
0	4	100	0.9	2	300	47	6.0	0.21339654287118412	0.21339654287118412	0.21339654287118412	1.0466666666666666	0.9533333333333334	2.01	tracksigfreq	prefit	5	0.13945832491957444	1.0			0.5	0.4933333333333334	0.0	1.0	0.0	1588697605.2990131
0	4	100	0.9	2	300	47	47.0	0.21339654287118412	0.21339654287118412	0.21339654287118412	1.0466666666666666	0.9533333333333334	2.01	palimpsest	all	21	0.13945832491957444	2.0			0.5649893314366998	0.56	0.19078947368421054	0.9391891891891893	0.19078947368421054	1588697605.2990131
0	4	100	0.9	2	300	47	5.0	0.21339654287118412	0.21339654287118412	0.21339654287118412	1.0466666666666666	0.9533333333333334	2.01	palimpsest	prefit	4	0.13945832491957444	2.0			0.5649893314366998	0.56	0.19078947368421054	0.9391891891891893	0.19078947368421054	1588697605.2990131
0	4	500	0.9	2	300	47	16.0	0.21339654287118404	0.21339654287118404	0.21339654287118404	1.0433333333333332	0.9566666666666668	2.0033333333333334	clonesig	prefit	10	0.13945832491957444	2.0	20.380864240724804	0.01182530191662627	0.7299657762567227	0.73	0.7350993377483444	0.7248322147651006	0.7350993377483444	1588697614.086344
0	4	500	0.9	2	300	47	47.0	0.21339654287118404	0.21339654287118404	0.21339654287118404	1.0433333333333332	0.9566666666666668	2.0033333333333334	clonesig	all	21	0.13945832491957444	2.0	21.36168854155312	0.03780791024951589	0.7304102404551314	0.73	0.6688741721854304	0.7919463087248322	0.6688741721854304	1588697614.086344
0	4	500	0.9	2	300	47	47.0	0.21339654287118404	0.21339654287118404	0.21339654287118404	1.0433333333333332	0.9566666666666668	2.0033333333333334	tracksig	all	21	0.13945832491957444	1.0			0.5	0.4966666666666666	0.0	1.0	0.0	1588697614.086344
0	4	500	0.9	2	300	47	8.0	0.21339654287118404	0.21339654287118404	0.21339654287118404	1.0433333333333332	0.9566666666666668	2.0033333333333334	tracksig	prefit	5	0.13945832491957444	1.0			0.5	0.4966666666666666	0.0	1.0	0.0	1588697614.086344
0	4	500	0.9	2	300	47	47.0	0.21339654287118404	0.21339654287118404	0.21339654287118404	1.0433333333333332	0.9566666666666668	2.0033333333333334	tracksigfreq	all	21	0.13945832491957444	1.0			0.5	0.4966666666666666	0.0	1.0	0.0	1588697614.086344
0	4	500	0.9	2	300	47	8.0	0.21339654287118404	0.21339654287118404	0.21339654287118404	1.0433333333333332	0.9566666666666668	2.0033333333333334	tracksigfreq	prefit	5	0.13945832491957444	1.0			0.5	0.4966666666666666	0.0	1.0	0.0	1588697614.086344
0	4	500	0.9	2	300	47	47.0	0.21339654287118404	0.21339654287118404	0.21339654287118404	1.0433333333333332	0.9566666666666668	2.0033333333333334	palimpsest	all	21	0.13945832491957444	2.0			0.6716076270056447	0.67	0.4304635761589404	0.9127516778523491	0.4304635761589404	1588697614.086344
0	4	500	0.9	2	300	47	8.0	0.21339654287118404	0.21339654287118404	0.21339654287118404	1.0433333333333332	0.9566666666666668	2.0033333333333334	palimpsest	prefit	6	0.13945832491957444	2.0			0.6716076270056447	0.67	0.4304635761589404	0.9127516778523491	0.4304635761589404	1588697614.086344
0	4	100	0.1	2	1000	47	15.0	0.21339654287118404	0.21339654287118404	0.21339654287118404	2.112	0.102	3.253	clonesig	prefit	7	0.13945832491957444	2.0	23.29227084772356	0.0004562394604976962	0.6594272535075918	0.664	0.8023255813953488	0.5165289256198347	0.8023255813953488	1588698505.6856363
0	4	100	0.1	2	1000	47	47.0	0.21339654287118404	0.21339654287118404	0.21339654287118404	2.112	0.102	3.253	clonesig	all	21	0.13945832491957444	2.0	26.132912793853393	0.014460156792903741	0.6641360753411494	0.6679999999999999	0.7848837209302325	0.5433884297520661	0.7848837209302325	1588698505.6856363
0	4	100	0.1	2	1000	47	47.0	0.21339654287118404	0.21339654287118404	0.21339654287118404	2.112	0.102	3.253	tracksig	all	21	0.13945832491957444	1.0			0.5	0.484	0.0	1.0	0.0	1588698505.6856363
0	4	100	0.1	2	1000	47	6.0	0.21339654287118404	0.21339654287118404	0.21339654287118404	2.112	0.102	3.253	tracksig	prefit	5	0.13945832491957444	2.0			0.6493529374079057	0.6459999999999999	0.5445736434108527	0.7541322314049587	0.5445736434108527	1588698505.6856363
0	4	100	0.1	2	1000	47	47.0	0.21339654287118404	0.21339654287118404	0.21339654287118404	2.112	0.102	3.253	tracksigfreq	all	21	0.13945832491957444	1.0			0.5	0.484	0.0	1.0	0.0	1588698505.6856363
0	4	100	0.1	2	1000	47	6.0	0.21339654287118404	0.21339654287118404	0.21339654287118404	2.112	0.102	3.253	tracksigfreq	prefit	5	0.13945832491957444	1.0			0.5	0.484	0.0	1.0	0.0	1588698505.6856363
0	4	100	0.1	2	1000	47	47.0	0.21339654287118404	0.21339654287118404	0.21339654287118404	2.112	0.102	3.253	palimpsest	all	21	0.13945832491957444	2.0			0.5348917291306298	0.521	0.1007751937984496	0.96900826446281	0.1007751937984496	1588698505.6856363
0	4	100	0.1	2	1000	47	5.0	0.21339654287118404	0.21339654287118404	0.21339654287118404	2.112	0.102	3.253	palimpsest	prefit	4	0.13945832491957444	2.0			0.5348917291306298	0.521	0.1007751937984496	0.96900826446281	0.1007751937984496	1588698505.6856363
0	4	500	0.1	2	1000	47	15.0	0.21339654287118412	0.21339654287118412	0.21339654287118412	2.155	0.09	3.2960000000000003	clonesig	prefit	9	0.13945832491957444	2.0	18.827137232976387	0.015308122571687456	0.7179487179487181	0.7170000000000001	0.6942307692307692	0.7416666666666667	0.6942307692307692	1588698614.3136992
0	4	500	0.1	2	1000	47	47.0	0.21339654287118412	0.21339654287118412	0.21339654287118412	2.155	0.09	3.2960000000000003	clonesig	all	21	0.13945832491957444	2.0	24.564957059043078	0.023488826037530396	0.7158653846153844	0.7140000000000001	0.6692307692307692	0.7625	0.6692307692307692	1588698614.3136992
0	4	500	0.1	2	1000	47	47.0	0.21339654287118412	0.21339654287118412	0.21339654287118412	2.155	0.09	3.2960000000000003	tracksig	all	21	0.13945832491957444	1.0			0.5	0.48	0.0	1.0	0.0	1588698614.3136992
0	4	500	0.1	2	1000	47	5.0	0.21339654287118412	0.21339654287118412	0.21339654287118412	2.155	0.09	3.2960000000000003	tracksig	prefit	4	0.13945832491957444	2.0			0.7423878205128206	0.742	0.7326923076923076	0.7520833333333333	0.7326923076923076	1588698614.3136992
0	4	500	0.1	2	1000	47	47.0	0.21339654287118412	0.21339654287118412	0.21339654287118412	2.155	0.09	3.2960000000000003	tracksigfreq	all	21	0.13945832491957444	1.0			0.5	0.48	0.0	1.0	0.0	1588698614.3136992
0	4	500	0.1	2	1000	47	5.0	0.21339654287118412	0.21339654287118412	0.21339654287118412	2.155	0.09	3.2960000000000003	tracksigfreq	prefit	4	0.13945832491957444	1.0			0.5	0.48	0.0	1.0	0.0	1588698614.3136992
0	4	500	0.1	2	1000	47	47.0	0.21339654287118412	0.21339654287118412	0.21339654287118412	2.155	0.09	3.2960000000000003	palimpsest	all	21	0.13945832491957444	2.0			0.6525641025641025	0.642	0.3884615384615385	0.9166666666666666	0.3884615384615385	1588698614.3136992
0	4	500	0.1	2	1000	47	5.0	0.21339654287118412	0.21339654287118412	0.21339654287118412	2.155	0.09	3.2960000000000003	palimpsest	prefit	4	0.13945832491957444	2.0			0.6525641025641025	0.642	0.3884615384615385	0.9166666666666666	0.3884615384615385	1588698614.3136992
0	4	100	0.5	2	1000	47	13.0	0.21339654287118404	0.21339654287118404	0.21339654287118404	1.598	0.51	2.6430000000000002	clonesig	prefit	8	0.13945832491957444	2.0	34.690500653616255	9.815200452763212e-06	0.5879985115177316	0.594	0.2545824847250509	0.9214145383104124	0.2545824847250509	1588698708.3013477
0	4	100	0.5	2	1000	47	47.0	0.21339654287118404	0.21339654287118404	0.21339654287118404	1.598	0.51	2.6430000000000002	clonesig	all	21	0.13945832491957444	2.0	37.235653299791004	0.00032313201991865934	0.5920358196055522	0.598	0.2606924643584521	0.9233791748526524	0.2606924643584521	1588698708.3013477
0	4	100	0.5	2	1000	47	47.0	0.21339654287118404	0.21339654287118404	0.21339654287118404	1.598	0.51	2.6430000000000002	tracksig	all	21	0.13945832491957444	1.0			0.5	0.509	0.0	1.0	0.0	1588698708.3013477
0	4	100	0.5	2	1000	47	5.0	0.21339654287118404	0.21339654287118404	0.21339654287118404	1.598	0.51	2.6430000000000002	tracksig	prefit	4	0.13945832491957444	2.0			0.6414458284484172	0.645	0.4439918533604888	0.8388998035363457	0.4439918533604888	1588698708.3013477
0	4	100	0.5	2	1000	47	47.0	0.21339654287118404	0.21339654287118404	0.21339654287118404	1.598	0.51	2.6430000000000002	tracksigfreq	all	21	0.13945832491957444	1.0			0.5	0.509	0.0	1.0	0.0	1588698708.3013477
0	4	100	0.5	2	1000	47	5.0	0.21339654287118404	0.21339654287118404	0.21339654287118404	1.598	0.51	2.6430000000000002	tracksigfreq	prefit	4	0.13945832491957444	1.0			0.5	0.509	0.0	1.0	0.0	1588698708.3013477
0	4	100	0.5	2	1000	47	47.0	0.21339654287118404	0.21339654287118404	0.21339654287118404	1.598	0.51	2.6430000000000002	palimpsest	all	21	0.13945832491957444	2.0			0.5637486545640787	0.5710000000000001	0.16089613034623218	0.9666011787819252	0.16089613034623218	1588698708.3013477
0	4	100	0.5	2	1000	47	5.0	0.21339654287118404	0.21339654287118404	0.21339654287118404	1.598	0.51	2.6430000000000002	palimpsest	prefit	4	0.13945832491957444	2.0			0.5637486545640787	0.5710000000000001	0.16089613034623218	0.9666011787819252	0.16089613034623218	1588698708.3013477
0	4	500	0.5	2	1000	47	14.0	0.21339654287118404	0.21339654287118404	0.21339654287118404	1.6030000000000002	0.511	2.645	clonesig	prefit	9	0.13945832491957444	2.0	24.699881341133732	0.0016800467353019536	0.6684490160071374	0.665	0.4220907297830375	0.9148073022312372	0.4220907297830375	1588698301.2488635
0	4	500	0.5	2	1000	47	47.0	0.21339654287118404	0.21339654287118404	0.21339654287118404	1.6030000000000002	0.511	2.645	clonesig	all	21	0.13945832491957444	2.0	26.44054035672525	0.013123137653773079	0.6567267184368136	0.653	0.3905325443786982	0.9229208924949291	0.3905325443786982	1588698301.2488635
0	4	500	0.5	2	1000	47	47.0	0.21339654287118404	0.21339654287118404	0.21339654287118404	1.6030000000000002	0.511	2.645	tracksig	all	21	0.13945832491957444	1.0			0.5	0.493	0.0	1.0	0.0	1588698301.2488635
0	4	500	0.5	2	1000	47	5.0	0.21339654287118404	0.21339654287118404	0.21339654287118404	1.6030000000000002	0.511	2.645	tracksig	prefit	4	0.13945832491957444	2.0			0.6870366591852004	0.687	0.6844181459566075	0.6896551724137931	0.6844181459566075	1588698301.2488635
0	4	500	0.5	2	1000	47	47.0	0.21339654287118404	0.21339654287118404	0.21339654287118404	1.6030000000000002	0.511	2.645	tracksigfreq	all	21	0.13945832491957444	1.0			0.5	0.493	0.0	1.0	0.0	1588698301.2488635
0	4	500	0.5	2	1000	47	5.0	0.21339654287118404	0.21339654287118404	0.21339654287118404	1.6030000000000002	0.511	2.645	tracksigfreq	prefit	4	0.13945832491957444	1.0			0.5	0.493	0.0	1.0	0.0	1588698301.2488635
0	4	500	0.5	2	1000	47	47.0	0.21339654287118404	0.21339654287118404	0.21339654287118404	1.6030000000000002	0.511	2.645	palimpsest	all	21	0.13945832491957444	2.0			0.6375409580277734	0.634	0.38461538461538464	0.8904665314401623	0.38461538461538464	1588698301.2488635
0	4	500	0.5	2	1000	47	5.0	0.21339654287118404	0.21339654287118404	0.21339654287118404	1.6030000000000002	0.511	2.645	palimpsest	prefit	4	0.13945832491957444	2.0			0.6375409580277734	0.634	0.38461538461538464	0.8904665314401623	0.38461538461538464	1588698301.2488635
0	4	100	0.9	2	1000	47	16.0	0.21339654287118404	0.21339654287118404	0.21339654287118404	1.064	0.948	2.0380000000000003	clonesig	prefit	9	0.13945832491957444	2.0	24.018172833748395	0.0021896775163760328	0.6835319367031839	0.682	0.7314049586776858	0.6356589147286822	0.7314049586776858	1588698522.9486518
0	4	100	0.9	2	1000	47	47.0	0.21339654287118404	0.21339654287118404	0.21339654287118404	1.064	0.948	2.0380000000000003	clonesig	all	21	0.13945832491957444	2.0	26.739177708248462	0.011936981306263713	0.6848933307707092	0.684	0.7128099173553719	0.6569767441860465	0.7128099173553719	1588698522.9486518
0	4	100	0.9	2	1000	47	47.0	0.21339654287118404	0.21339654287118404	0.21339654287118404	1.064	0.948	2.0380000000000003	tracksig	all	21	0.13945832491957444	1.0			0.5	0.516	0.0	1.0	0.0	1588698522.9486518
0	4	100	0.9	2	1000	47	4.0	0.21339654287118404	0.21339654287118404	0.21339654287118404	1.064	0.948	2.0380000000000003	tracksig	prefit	4	0.13945832491957444	2.0			0.6297328464347492	0.636	0.4338842975206612	0.8255813953488372	0.4338842975206612	1588698522.9486518
0	4	100	0.9	2	1000	47	47.0	0.21339654287118404	0.21339654287118404	0.21339654287118404	1.064	0.948	2.0380000000000003	tracksigfreq	all	21	0.13945832491957444	1.0			0.5	0.516	0.0	1.0	0.0	1588698522.9486518
0	4	100	0.9	2	1000	47	4.0	0.21339654287118404	0.21339654287118404	0.21339654287118404	1.064	0.948	2.0380000000000003	tracksigfreq	prefit	4	0.13945832491957444	1.0			0.5	0.516	0.0	1.0	0.0	1588698522.9486518
0	4	100	0.9	2	1000	47	47.0	0.21339654287118404	0.21339654287118404	0.21339654287118404	1.064	0.948	2.0380000000000003	palimpsest	all	21	0.13945832491957444	2.0			0.5744922800948171	0.586	0.21487603305785125	0.9341085271317828	0.21487603305785125	1588698522.9486518
0	4	100	0.9	2	1000	47	4.0	0.21339654287118404	0.21339654287118404	0.21339654287118404	1.064	0.948	2.0380000000000003	palimpsest	prefit	3	0.13945832491957444	2.0			0.5744922800948171	0.586	0.21487603305785125	0.9341085271317828	0.21487603305785125	1588698522.9486518
0	4	500	0.9	2	1000	47	15.0	0.21339654287118404	0.21339654287118404	0.21339654287118404	1.055	0.945	2.012	clonesig	prefit	9	0.13945832491957444	2.0	50.305318674567395	3.3674130449733344e-08	0.7365838785899684	0.738	0.7628083491461101	0.7103594080338267	0.7628083491461101	1588697994.887164
0	4	500	0.9	2	1000	47	47.0	0.21339654287118404	0.21339654287118404	0.21339654287118404	1.055	0.945	2.012	clonesig	all	21	0.13945832491957444	2.0	54.13537784512664	4.6396178967385294e-07	0.7258746504808019	0.725	0.7096774193548387	0.7420718816067653	0.7096774193548387	1588697994.887164
0	4	500	0.9	2	1000	47	47.0	0.21339654287118404	0.21339654287118404	0.21339654287118404	1.055	0.945	2.012	tracksig	all	21	0.13945832491957444	1.0			0.5	0.473	0.0	1.0	0.0	1588697994.887164
0	4	500	0.9	2	1000	47	7.0	0.21339654287118404	0.21339654287118404	0.21339654287118404	1.055	0.945	2.012	tracksig	prefit	5	0.13945832491957444	2.0			0.7035936791684553	0.703	0.6925996204933587	0.7145877378435518	0.6925996204933587	1588697994.887164
0	4	500	0.9	2	1000	47	47.0	0.21339654287118404	0.21339654287118404	0.21339654287118404	1.055	0.945	2.012	tracksigfreq	all	21	0.13945832491957444	1.0			0.5	0.473	0.0	1.0	0.0	1588697994.887164
0	4	500	0.9	2	1000	47	7.0	0.21339654287118404	0.21339654287118404	0.21339654287118404	1.055	0.945	2.012	tracksigfreq	prefit	5	0.13945832491957444	1.0			0.5	0.473	0.0	1.0	0.0	1588697994.887164
0	4	500	0.9	2	1000	47	47.0	0.21339654287118404	0.21339654287118404	0.21339654287118404	1.055	0.945	2.012	palimpsest	all	21	0.13945832491957444	2.0			0.6663932025787195	0.655	0.4554079696394687	0.8773784355179705	0.4554079696394687	1588697994.887164
0	4	500	0.9	2	1000	47	6.0	0.21339654287118404	0.21339654287118404	0.21339654287118404	1.055	0.945	2.012	palimpsest	prefit	4	0.13945832491957444	2.0			0.6663932025787195	0.655	0.4554079696394687	0.8773784355179705	0.4554079696394687	1588697994.887164
0	5	100	0.1	2	30	47	15.0	0.21339654287118404	0.21339654287118404	0.21339654287118404	2.0	0.2333333333333333	3.1333333333333333	clonesig	prefit	12	0.20209499381910775	2.0	10.205899088258546	0.4826440384201551	0.7000000000000001	0.7	0.7333333333333333	0.6666666666666666	0.7333333333333333	1589399302.624685
0	5	100	0.1	2	30	47	47.0	0.21339654287118404	0.21339654287118404	0.21339654287118404	2.0	0.2333333333333333	3.1333333333333333	clonesig	all	21	0.20209499381910775	2.0	10.347470022027212	0.5082624240691549	0.7000000000000001	0.7	0.7333333333333333	0.6666666666666666	0.7333333333333333	1589399302.624685
0	5	100	0.1	2	30	47		0.21339654287118404	0.21339654287118404	0.21339654287118404	2.0	0.2333333333333333	3.1333333333333333	tracksig	all	21	0.20209499381910775									1589399302.624685
0	5	100	0.1	2	30	47		0.21339654287118404	0.21339654287118404	0.21339654287118404	2.0	0.2333333333333333	3.1333333333333333	tracksig	prefit	21	0.20209499381910775									1589399302.624685
0	5	100	0.1	2	30	47		0.21339654287118404	0.21339654287118404	0.21339654287118404	2.0	0.2333333333333333	3.1333333333333333	tracksigfreq	all	21	0.20209499381910775									1589399302.624685
0	5	100	0.1	2	30	47		0.21339654287118404	0.21339654287118404	0.21339654287118404	2.0	0.2333333333333333	3.1333333333333333	tracksigfreq	prefit	21	0.20209499381910775									1589399302.624685
0	5	100	0.1	2	30	47	47.0	0.21339654287118404	0.21339654287118404	0.21339654287118404	2.0	0.2333333333333333	3.1333333333333333	palimpsest	all	21	0.20209499381910775	2.0			0.5666666666666667	0.5666666666666667	0.13333333333333333	1.0	0.13333333333333333	1589399302.624685
0	5	100	0.1	2	30	47	5.0	0.21339654287118404	0.21339654287118404	0.21339654287118404	2.0	0.2333333333333333	3.1333333333333333	palimpsest	prefit	5	0.20209499381910775	2.0			0.5666666666666667	0.5666666666666667	0.13333333333333333	1.0	0.13333333333333333	1589399302.624685
0	5	500	0.1	2	30	47	11.0	0.21339654287118404	0.21339654287118404	0.21339654287118404	2.033333333333333	0.16666666666666666	3.033333333333333	clonesig	prefit	8	0.20209499381910775	2.0	6.856362425498902	0.30763543103801017	0.6674641148325359	0.7	0.7894736842105263	0.5454545454545454	0.7894736842105263	1589399335.1355827
0	5	500	0.1	2	30	47	47.0	0.21339654287118404	0.21339654287118404	0.21339654287118404	2.033333333333333	0.16666666666666666	3.033333333333333	clonesig	all	21	0.20209499381910775	1.0	0.0012940754256760554	0.9999958482697268	0.5	0.36666666666666653	0.0	1.0	0.0	1589399335.1355827
0	5	500	0.1	2	30	47		0.21339654287118404	0.21339654287118404	0.21339654287118404	2.033333333333333	0.16666666666666666	3.033333333333333	tracksig	all	21	0.20209499381910775									1589399335.1355827
0	5	500	0.1	2	30	47		0.21339654287118404	0.21339654287118404	0.21339654287118404	2.033333333333333	0.16666666666666666	3.033333333333333	tracksig	prefit	21	0.20209499381910775									1589399335.1355827
0	5	500	0.1	2	30	47		0.21339654287118404	0.21339654287118404	0.21339654287118404	2.033333333333333	0.16666666666666666	3.033333333333333	tracksigfreq	all	21	0.20209499381910775									1589399335.1355827
0	5	500	0.1	2	30	47		0.21339654287118404	0.21339654287118404	0.21339654287118404	2.033333333333333	0.16666666666666666	3.033333333333333	tracksigfreq	prefit	21	0.20209499381910775									1589399335.1355827
0	5	500	0.1	2	30	47	47.0	0.21339654287118404	0.21339654287118404	0.21339654287118404	2.033333333333333	0.16666666666666666	3.033333333333333	palimpsest	all	21	0.20209499381910775	2.0			0.6387559808612441	0.5666666666666667	0.3684210526315789	0.9090909090909092	0.3684210526315789	1589399335.1355827
0	5	500	0.1	2	30	47	6.0	0.21339654287118404	0.21339654287118404	0.21339654287118404	2.033333333333333	0.16666666666666666	3.033333333333333	palimpsest	prefit	6	0.20209499381910775	2.0			0.6387559808612441	0.5666666666666667	0.3684210526315789	0.9090909090909092	0.3684210526315789	1589399335.1355827
0	5	100	0.5	2	30	47	12.0	0.21339654287118404	0.21339654287118404	0.21339654287118404	1.5666666666666669	0.5	2.6666666666666665	clonesig	prefit	10	0.20209499381910775	3.0	9.803837353376991	0.727504279270478	0.725	0.7333333333333333	0.7	0.75	0.7	1589399299.6202922
0	5	100	0.5	2	30	47	47.0	0.21339654287118404	0.21339654287118404	0.21339654287118404	1.5666666666666669	0.5	2.6666666666666665	clonesig	all	21	0.20209499381910775	1.0	0.0014508340393604158	0.9999949949431958	0.5	0.6666666666666666	0.0	1.0	0.0	1589399299.6202922
0	5	100	0.5	2	30	47		0.21339654287118404	0.21339654287118404	0.21339654287118404	1.5666666666666669	0.5	2.6666666666666665	tracksig	all	21	0.20209499381910775									1589399299.6202922
0	5	100	0.5	2	30	47		0.21339654287118404	0.21339654287118404	0.21339654287118404	1.5666666666666669	0.5	2.6666666666666665	tracksig	prefit	21	0.20209499381910775									1589399299.6202922
0	5	100	0.5	2	30	47		0.21339654287118404	0.21339654287118404	0.21339654287118404	1.5666666666666669	0.5	2.6666666666666665	tracksigfreq	all	21	0.20209499381910775									1589399299.6202922
0	5	100	0.5	2	30	47		0.21339654287118404	0.21339654287118404	0.21339654287118404	1.5666666666666669	0.5	2.6666666666666665	tracksigfreq	prefit	21	0.20209499381910775									1589399299.6202922
0	5	100	0.5	2	30	47	47.0	0.21339654287118404	0.21339654287118404	0.21339654287118404	1.5666666666666669	0.5	2.6666666666666665	palimpsest	all	21	0.20209499381910775	2.0			0.6249999999999999	0.7333333333333333	0.3	0.95	0.3	1589399299.6202922
0	5	100	0.5	2	30	47	6.0	0.21339654287118404	0.21339654287118404	0.21339654287118404	1.5666666666666669	0.5	2.6666666666666665	palimpsest	prefit	5	0.20209499381910775	2.0			0.6249999999999999	0.7333333333333333	0.3	0.95	0.3	1589399299.6202922
0	5	500	0.5	2	30	47	13.0	0.21339654287118412	0.21339654287118412	0.21339654287118412	1.5333333333333334	0.5666666666666667	2.7333333333333334	clonesig	prefit	10	0.20209499381910775	3.0	24.75769167427387	0.02753828930802616	0.9321266968325792	0.9333333333333332	0.9411764705882352	0.9230769230769232	0.9411764705882352	1589399315.7516963
0	5	500	0.5	2	30	47	47.0	0.21339654287118412	0.21339654287118412	0.21339654287118412	1.5333333333333334	0.5666666666666667	2.7333333333333334	clonesig	all	21	0.20209499381910775	3.0	23.85170704769757	0.19881110093945065	0.9321266968325792	0.9333333333333332	0.9411764705882352	0.9230769230769232	0.9411764705882352	1589399315.7516963
0	5	500	0.5	2	30	47		0.21339654287118412	0.21339654287118412	0.21339654287118412	1.5333333333333334	0.5666666666666667	2.7333333333333334	tracksig	all	21	0.20209499381910775									1589399315.7516963
0	5	500	0.5	2	30	47		0.21339654287118412	0.21339654287118412	0.21339654287118412	1.5333333333333334	0.5666666666666667	2.7333333333333334	tracksig	prefit	21	0.20209499381910775									1589399315.7516963
0	5	500	0.5	2	30	47		0.21339654287118412	0.21339654287118412	0.21339654287118412	1.5333333333333334	0.5666666666666667	2.7333333333333334	tracksigfreq	all	21	0.20209499381910775									1589399315.7516963
0	5	500	0.5	2	30	47		0.21339654287118412	0.21339654287118412	0.21339654287118412	1.5333333333333334	0.5666666666666667	2.7333333333333334	tracksigfreq	prefit	21	0.20209499381910775									1589399315.7516963
0	5	500	0.5	2	30	47	47.0	0.21339654287118412	0.21339654287118412	0.21339654287118412	1.5333333333333334	0.5666666666666667	2.7333333333333334	palimpsest	all	21	0.20209499381910775	2.0			0.7941176470588236	0.7666666666666667	0.5882352941176471	1.0	0.5882352941176471	1589399315.7516963
0	5	500	0.5	2	30	47	6.0	0.21339654287118412	0.21339654287118412	0.21339654287118412	1.5333333333333334	0.5666666666666667	2.7333333333333334	palimpsest	prefit	5	0.20209499381910775	2.0			0.7941176470588236	0.7666666666666667	0.5882352941176471	1.0	0.5882352941176471	1589399315.7516963
0	5	100	0.9	2	30	47	12.0	0.21339654287118404	0.21339654287118404	0.21339654287118404	1.0666666666666669	0.9333333333333332	2.0	clonesig	prefit	8	0.20209499381910775	2.0	5.200661532118432	0.4871927672839752	0.7767857142857143	0.7666666666666667	0.625	0.9285714285714286	0.625	1589399306.6008518
0	5	100	0.9	2	30	47	47.0	0.21339654287118404	0.21339654287118404	0.21339654287118404	1.0666666666666669	0.9333333333333332	2.0	clonesig	all	21	0.20209499381910775	1.0	0.0026670831451269805	0.9999864598711488	0.5	0.4666666666666667	0.0	1.0	0.0	1589399306.6008518
0	5	100	0.9	2	30	47		0.21339654287118404	0.21339654287118404	0.21339654287118404	1.0666666666666669	0.9333333333333332	2.0	tracksig	all	21	0.20209499381910775									1589399306.6008518
0	5	100	0.9	2	30	47		0.21339654287118404	0.21339654287118404	0.21339654287118404	1.0666666666666669	0.9333333333333332	2.0	tracksig	prefit	21	0.20209499381910775									1589399306.6008518
0	5	100	0.9	2	30	47		0.21339654287118404	0.21339654287118404	0.21339654287118404	1.0666666666666669	0.9333333333333332	2.0	tracksigfreq	all	21	0.20209499381910775									1589399306.6008518
0	5	100	0.9	2	30	47		0.21339654287118404	0.21339654287118404	0.21339654287118404	1.0666666666666669	0.9333333333333332	2.0	tracksigfreq	prefit	21	0.20209499381910775									1589399306.6008518
0	5	100	0.9	2	30	47	47.0	0.21339654287118404	0.21339654287118404	0.21339654287118404	1.0666666666666669	0.9333333333333332	2.0	palimpsest	all	21	0.20209499381910775	2.0			0.71875	0.7	0.4375	1.0	0.4375	1589399306.6008518
0	5	100	0.9	2	30	47	5.0	0.21339654287118404	0.21339654287118404	0.21339654287118404	1.0666666666666669	0.9333333333333332	2.0	palimpsest	prefit	4	0.20209499381910775	2.0			0.71875	0.7	0.4375	1.0	0.4375	1589399306.6008518
0	5	500	0.9	2	30	47	11.0	0.21339654287118404	0.21339654287118404	0.21339654287118404	1.0	1.0	2.0	clonesig	prefit	9	0.20209499381910775	2.0	8.86103023899426	0.2610263226428621	0.7638888888888891	0.8	0.5833333333333334	0.9444444444444444	0.5833333333333334	1589399298.5864844
0	5	500	0.9	2	30	47	47.0	0.21339654287118404	0.21339654287118404	0.21339654287118404	1.0	1.0	2.0	clonesig	all	21	0.20209499381910775	2.0	11.140977683591077	0.4401422078528045	0.7638888888888891	0.8	0.5833333333333334	0.9444444444444444	0.5833333333333334	1589399298.5864844
0	5	500	0.9	2	30	47		0.21339654287118404	0.21339654287118404	0.21339654287118404	1.0	1.0	2.0	tracksig	all	21	0.20209499381910775									1589399298.5864844
0	5	500	0.9	2	30	47		0.21339654287118404	0.21339654287118404	0.21339654287118404	1.0	1.0	2.0	tracksig	prefit	21	0.20209499381910775									1589399298.5864844
0	5	500	0.9	2	30	47		0.21339654287118404	0.21339654287118404	0.21339654287118404	1.0	1.0	2.0	tracksigfreq	all	21	0.20209499381910775									1589399298.5864844
0	5	500	0.9	2	30	47		0.21339654287118404	0.21339654287118404	0.21339654287118404	1.0	1.0	2.0	tracksigfreq	prefit	21	0.20209499381910775									1589399298.5864844
0	5	500	0.9	2	30	47	47.0	0.21339654287118404	0.21339654287118404	0.21339654287118404	1.0	1.0	2.0	palimpsest	all	21	0.20209499381910775	2.0			0.75	0.7666666666666667	0.6666666666666666	0.8333333333333334	0.6666666666666666	1589399298.5864844
0	5	500	0.9	2	30	47	6.0	0.21339654287118404	0.21339654287118404	0.21339654287118404	1.0	1.0	2.0	palimpsest	prefit	5	0.20209499381910775	2.0			0.75	0.7666666666666667	0.6666666666666666	0.8333333333333334	0.6666666666666666	1589399298.5864844
0	5	100	0.1	2	100	47	14.0	0.21339654287118412	0.21339654287118412	0.21339654287118412	2.18	0.11	3.37	clonesig	prefit	10	0.20209499381910775	2.0	9.95871830367173	0.2912072357520803	0.7212121212121212	0.72	0.7090909090909091	0.7333333333333333	0.7090909090909091	1588697695.6830883
0	5	100	0.1	2	100	47	47.0	0.21339654287118412	0.21339654287118412	0.21339654287118412	2.18	0.11	3.37	clonesig	all	21	0.20209499381910775	2.0	11.182441413893912	0.4467728931206453	0.7121212121212123	0.71	0.6909090909090909	0.7333333333333333	0.6909090909090909	1588697695.6830883
0	5	100	0.1	2	100	47	47.0	0.21339654287118412	0.21339654287118412	0.21339654287118412	2.18	0.11	3.37	tracksig	all	21	0.20209499381910775	1.0			0.5	0.45	0.0	1.0	0.0	1588697695.6830883
0	5	100	0.1	2	100	47	6.0	0.21339654287118412	0.21339654287118412	0.21339654287118412	2.18	0.11	3.37	tracksig	prefit	5	0.20209499381910775	1.0			0.5	0.45	0.0	1.0	0.0	1588697695.6830883
0	5	100	0.1	2	100	47	47.0	0.21339654287118412	0.21339654287118412	0.21339654287118412	2.18	0.11	3.37	tracksigfreq	all	21	0.20209499381910775	1.0			0.5	0.45	0.0	1.0	0.0	1588697695.6830883
0	5	100	0.1	2	100	47	6.0	0.21339654287118412	0.21339654287118412	0.21339654287118412	2.18	0.11	3.37	tracksigfreq	prefit	5	0.20209499381910775	1.0			0.5	0.45	0.0	1.0	0.0	1588697695.6830883
0	5	100	0.1	2	100	47	47.0	0.21339654287118412	0.21339654287118412	0.21339654287118412	2.18	0.11	3.37	palimpsest	all	21	0.20209499381910775	2.0			0.5343434343434343	0.49	0.09090909090909093	0.9777777777777776	0.09090909090909093	1588697695.6830883
0	5	100	0.1	2	100	47	5.0	0.21339654287118412	0.21339654287118412	0.21339654287118412	2.18	0.11	3.37	palimpsest	prefit	4	0.20209499381910775	2.0			0.5343434343434343	0.49	0.09090909090909093	0.9777777777777776	0.09090909090909093	1588697695.6830883
0	5	500	0.1	2	100	47	14.0	0.21339654287118412	0.21339654287118412	0.21339654287118412	2.19	0.1	3.21	clonesig	prefit	9	0.20209499381910775	3.0	20.208275553894513	0.06538445694718001	0.5432692307692308	0.55	0.7115384615384616	0.375	0.7115384615384616	1588697648.9733639
0	5	500	0.1	2	100	47	47.0	0.21339654287118412	0.21339654287118412	0.21339654287118412	2.19	0.1	3.21	clonesig	all	21	0.20209499381910775	1.0	0.0015275969976755732	0.9999965897196859	0.5	0.48	0.0	1.0	0.0	1588697648.9733639
0	5	500	0.1	2	100	47	47.0	0.21339654287118412	0.21339654287118412	0.21339654287118412	2.19	0.1	3.21	tracksig	all	21	0.20209499381910775	1.0			0.5	0.48	0.0	1.0	0.0	1588697648.9733639
0	5	500	0.1	2	100	47	8.0	0.21339654287118412	0.21339654287118412	0.21339654287118412	2.19	0.1	3.21	tracksig	prefit	6	0.20209499381910775	1.0			0.5	0.48	0.0	1.0	0.0	1588697648.9733639
0	5	500	0.1	2	100	47	47.0	0.21339654287118412	0.21339654287118412	0.21339654287118412	2.19	0.1	3.21	tracksigfreq	all	21	0.20209499381910775	1.0			0.5	0.48	0.0	1.0	0.0	1588697648.9733639
0	5	500	0.1	2	100	47	8.0	0.21339654287118412	0.21339654287118412	0.21339654287118412	2.19	0.1	3.21	tracksigfreq	prefit	6	0.20209499381910775	1.0			0.5	0.48	0.0	1.0	0.0	1588697648.9733639
0	5	500	0.1	2	100	47	47.0	0.21339654287118412	0.21339654287118412	0.21339654287118412	2.19	0.1	3.21	palimpsest	all	21	0.20209499381910775	2.0			0.640224358974359	0.63	0.38461538461538464	0.8958333333333334	0.38461538461538464	1588697648.9733639
0	5	500	0.1	2	100	47	7.0	0.21339654287118412	0.21339654287118412	0.21339654287118412	2.19	0.1	3.21	palimpsest	prefit	4	0.20209499381910775	2.0			0.640224358974359	0.63	0.38461538461538464	0.8958333333333334	0.38461538461538464	1588697648.9733639
0	5	100	0.5	2	100	47	9.0	0.21339654287118412	0.21339654287118412	0.21339654287118412	1.6	0.5	2.68	clonesig	prefit	5	0.20209499381910775	3.0	20.319214502572773	0.005497874236726345	0.65	0.65	0.74	0.56	0.74	1588697617.6083379
0	5	100	0.5	2	100	47	47.0	0.21339654287118412	0.21339654287118412	0.21339654287118412	1.6	0.5	2.68	clonesig	all	21	0.20209499381910775	1.0	0.0046781142596046274	0.999977314464252	0.5	0.5	0.0	1.0	0.0	1588697617.6083379
0	5	100	0.5	2	100	47	47.0	0.21339654287118412	0.21339654287118412	0.21339654287118412	1.6	0.5	2.68	tracksig	all	21	0.20209499381910775	1.0			0.5	0.5	0.0	1.0	0.0	1588697617.6083379
0	5	100	0.5	2	100	47	6.0	0.21339654287118412	0.21339654287118412	0.21339654287118412	1.6	0.5	2.68	tracksig	prefit	5	0.20209499381910775	1.0			0.5	0.5	0.0	1.0	0.0	1588697617.6083379
0	5	100	0.5	2	100	47	47.0	0.21339654287118412	0.21339654287118412	0.21339654287118412	1.6	0.5	2.68	tracksigfreq	all	21	0.20209499381910775	1.0			0.5	0.5	0.0	1.0	0.0	1588697617.6083379
0	5	100	0.5	2	100	47	6.0	0.21339654287118412	0.21339654287118412	0.21339654287118412	1.6	0.5	2.68	tracksigfreq	prefit	5	0.20209499381910775	1.0			0.5	0.5	0.0	1.0	0.0	1588697617.6083379
0	5	100	0.5	2	100	47	47.0	0.21339654287118412	0.21339654287118412	0.21339654287118412	1.6	0.5	2.68	palimpsest	all	21	0.20209499381910775	2.0			0.6	0.6	0.22	0.98	0.22	1588697617.6083379
0	5	100	0.5	2	100	47	6.0	0.21339654287118412	0.21339654287118412	0.21339654287118412	1.6	0.5	2.68	palimpsest	prefit	4	0.20209499381910775	2.0			0.6	0.6	0.22	0.98	0.22	1588697617.6083379
0	5	500	0.5	2	100	47	20.0	0.21339654287118412	0.21339654287118412	0.21339654287118412	1.64	0.46	2.75	clonesig	prefit	12	0.20209499381910775	1.0	0.00024720954797885497	0.9999999999985334	0.5	0.49	0.0	1.0	0.0	1588697611.775028
0	5	500	0.5	2	100	47	47.0	0.21339654287118412	0.21339654287118412	0.21339654287118412	1.64	0.46	2.75	clonesig	all	21	0.20209499381910775	1.0	0.003958960347745233	0.9999828978894908	0.5	0.49	0.0	1.0	0.0	1588697611.775028
0	5	500	0.5	2	100	47	47.0	0.21339654287118412	0.21339654287118412	0.21339654287118412	1.64	0.46	2.75	tracksig	all	21	0.20209499381910775	1.0			0.5	0.49	0.0	1.0	0.0	1588697611.775028
0	5	500	0.5	2	100	47	7.0	0.21339654287118412	0.21339654287118412	0.21339654287118412	1.64	0.46	2.75	tracksig	prefit	5	0.20209499381910775	1.0			0.5	0.49	0.0	1.0	0.0	1588697611.775028
0	5	500	0.5	2	100	47	47.0	0.21339654287118412	0.21339654287118412	0.21339654287118412	1.64	0.46	2.75	tracksigfreq	all	21	0.20209499381910775	1.0			0.5	0.49	0.0	1.0	0.0	1588697611.775028
0	5	500	0.5	2	100	47	7.0	0.21339654287118412	0.21339654287118412	0.21339654287118412	1.64	0.46	2.75	tracksigfreq	prefit	5	0.20209499381910775	1.0			0.5	0.49	0.0	1.0	0.0	1588697611.775028
0	5	500	0.5	2	100	47	47.0	0.21339654287118412	0.21339654287118412	0.21339654287118412	1.64	0.46	2.75	palimpsest	all	21	0.20209499381910775	2.0			0.6736694677871149	0.67	0.4901960784313725	0.8571428571428571	0.4901960784313725	1588697611.775028
0	5	500	0.5	2	100	47	5.0	0.21339654287118412	0.21339654287118412	0.21339654287118412	1.64	0.46	2.75	palimpsest	prefit	4	0.20209499381910775	2.0			0.6736694677871149	0.67	0.4901960784313725	0.8571428571428571	0.4901960784313725	1588697611.775028
0	5	100	0.9	2	100	47	9.0	0.21339654287118404	0.21339654287118404	0.21339654287118404	1.04	0.96	2.0	clonesig	prefit	7	0.20209499381910775	2.0	12.963764304450477	0.01787685893253951	0.8474025974025973	0.84	0.7857142857142857	0.9090909090909092	0.7857142857142857	1588697591.5082436
0	5	100	0.9	2	100	47	47.0	0.21339654287118404	0.21339654287118404	0.21339654287118404	1.04	0.96	2.0	clonesig	all	21	0.20209499381910775	2.0	13.429791435268724	0.28145361555743603	0.8384740259740259	0.83	0.7678571428571429	0.9090909090909092	0.7678571428571429	1588697591.5082436
0	5	100	0.9	2	100	47	47.0	0.21339654287118404	0.21339654287118404	0.21339654287118404	1.04	0.96	2.0	tracksig	all	21	0.20209499381910775	1.0			0.5	0.44	0.0	1.0	0.0	1588697591.5082436
0	5	100	0.9	2	100	47	8.0	0.21339654287118404	0.21339654287118404	0.21339654287118404	1.04	0.96	2.0	tracksig	prefit	7	0.20209499381910775	1.0			0.5	0.44	0.0	1.0	0.0	1588697591.5082436
0	5	100	0.9	2	100	47	47.0	0.21339654287118404	0.21339654287118404	0.21339654287118404	1.04	0.96	2.0	tracksigfreq	all	21	0.20209499381910775	1.0			0.5	0.44	0.0	1.0	0.0	1588697591.5082436
0	5	100	0.9	2	100	47	8.0	0.21339654287118404	0.21339654287118404	0.21339654287118404	1.04	0.96	2.0	tracksigfreq	prefit	7	0.20209499381910775	1.0			0.5	0.44	0.0	1.0	0.0	1588697591.5082436
0	5	100	0.9	2	100	47	47.0	0.21339654287118404	0.21339654287118404	0.21339654287118404	1.04	0.96	2.0	palimpsest	all	21	0.20209499381910775	2.0			0.6136363636363636	0.57	0.25	0.9772727272727272	0.25	1588697591.5082436
0	5	100	0.9	2	100	47	6.0	0.21339654287118404	0.21339654287118404	0.21339654287118404	1.04	0.96	2.0	palimpsest	prefit	5	0.20209499381910775	2.0			0.6136363636363636	0.57	0.25	0.9772727272727272	0.25	1588697591.5082436
0	5	500	0.9	2	100	47	13.0	0.21339654287118412	0.21339654287118412	0.21339654287118412	1.07	0.94	2.01	clonesig	prefit	10	0.20209499381910775	2.0	9.042570087942524	0.3648197202909764	0.8068910256410257	0.81	0.8846153846153846	0.7291666666666666	0.8846153846153846	1588697626.7669003
0	5	500	0.9	2	100	47	47.0	0.21339654287118412	0.21339654287118412	0.21339654287118412	1.07	0.94	2.01	clonesig	all	21	0.20209499381910775	1.0	0.006560933747550735	0.9999597902045326	0.5	0.48	0.0	1.0	0.0	1588697626.7669003
0	5	500	0.9	2	100	47	47.0	0.21339654287118412	0.21339654287118412	0.21339654287118412	1.07	0.94	2.01	tracksig	all	21	0.20209499381910775	1.0			0.5	0.48	0.0	1.0	0.0	1588697626.7669003
0	5	500	0.9	2	100	47	8.0	0.21339654287118412	0.21339654287118412	0.21339654287118412	1.07	0.94	2.01	tracksig	prefit	6	0.20209499381910775	1.0			0.5	0.48	0.0	1.0	0.0	1588697626.7669003
0	5	500	0.9	2	100	47	47.0	0.21339654287118412	0.21339654287118412	0.21339654287118412	1.07	0.94	2.01	tracksigfreq	all	21	0.20209499381910775	1.0			0.5	0.48	0.0	1.0	0.0	1588697626.7669003
0	5	500	0.9	2	100	47	8.0	0.21339654287118412	0.21339654287118412	0.21339654287118412	1.07	0.94	2.01	tracksigfreq	prefit	6	0.20209499381910775	1.0			0.5	0.48	0.0	1.0	0.0	1588697626.7669003
0	5	500	0.9	2	100	47	47.0	0.21339654287118412	0.21339654287118412	0.21339654287118412	1.07	0.94	2.01	palimpsest	all	21	0.20209499381910775	2.0			0.8213141025641025	0.82	0.7884615384615384	0.8541666666666666	0.7884615384615384	1588697626.7669003
0	5	500	0.9	2	100	47	6.0	0.21339654287118412	0.21339654287118412	0.21339654287118412	1.07	0.94	2.01	palimpsest	prefit	5	0.20209499381910775	2.0			0.8213141025641025	0.82	0.7884615384615384	0.8541666666666666	0.7884615384615384	1588697626.7669003
0	5	100	0.1	2	300	47	15.0	0.21339654287118412	0.21339654287118412	0.21339654287118412	2.0866666666666664	0.11666666666666667	3.1966666666666668	clonesig	prefit	9	0.20209499381910775	2.0	15.949122354017165	0.029313603492805623	0.7147062759266692	0.7133333333333334	0.6918238993710691	0.7375886524822695	0.6918238993710691	1588697781.1951432
0	5	100	0.1	2	300	47	47.0	0.21339654287118412	0.21339654287118412	0.21339654287118412	2.0866666666666664	0.11666666666666667	3.1966666666666668	clonesig	all	21	0.20209499381910775	2.0	17.91098576703007	0.1019626930022796	0.7174494848119899	0.7166666666666667	0.7044025157232704	0.7304964539007093	0.7044025157232704	1588697781.1951432
0	5	100	0.1	2	300	47	47.0	0.21339654287118412	0.21339654287118412	0.21339654287118412	2.0866666666666664	0.11666666666666667	3.1966666666666668	tracksig	all	21	0.20209499381910775	1.0			0.5	0.47	0.0	1.0	0.0	1588697781.1951432
0	5	100	0.1	2	300	47	6.0	0.21339654287118412	0.21339654287118412	0.21339654287118412	2.0866666666666664	0.11666666666666667	3.1966666666666668	tracksig	prefit	4	0.20209499381910775	1.0			0.5	0.47	0.0	1.0	0.0	1588697781.1951432
0	5	100	0.1	2	300	47	47.0	0.21339654287118412	0.21339654287118412	0.21339654287118412	2.0866666666666664	0.11666666666666667	3.1966666666666668	tracksigfreq	all	21	0.20209499381910775	1.0			0.5	0.47	0.0	1.0	0.0	1588697781.1951432
0	5	100	0.1	2	300	47	6.0	0.21339654287118412	0.21339654287118412	0.21339654287118412	2.0866666666666664	0.11666666666666667	3.1966666666666668	tracksigfreq	prefit	4	0.20209499381910775	1.0			0.5	0.47	0.0	1.0	0.0	1588697781.1951432
0	5	100	0.1	2	300	47	47.0	0.21339654287118412	0.21339654287118412	0.21339654287118412	2.0866666666666664	0.11666666666666667	3.1966666666666668	palimpsest	all	21	0.20209499381910775	2.0			0.5719255988224274	0.5466666666666666	0.1509433962264151	0.9929078014184396	0.1509433962264151	1588697781.1951432
0	5	100	0.1	2	300	47	6.0	0.21339654287118412	0.21339654287118412	0.21339654287118412	2.0866666666666664	0.11666666666666667	3.1966666666666668	palimpsest	prefit	5	0.20209499381910775	2.0			0.5719255988224274	0.5466666666666666	0.1509433962264151	0.9929078014184396	0.1509433962264151	1588697781.1951432
0	5	500	0.1	2	300	47	15.0	0.21339654287118404	0.21339654287118404	0.21339654287118404	2.12	0.12333333333333335	3.263333333333333	clonesig	prefit	8	0.20209499381910775	2.0	28.46410296335853	7.804651124194977e-05	0.7880718008106543	0.7866666666666666	0.7579617834394905	0.8181818181818182	0.7579617834394905	1588697695.461757
0	5	500	0.1	2	300	47	47.0	0.21339654287118404	0.21339654287118404	0.21339654287118404	2.12	0.12333333333333335	3.263333333333333	clonesig	all	21	0.20209499381910775	2.0	30.8241066101009	0.0016278875499452087	0.7855106676762726	0.7833333333333333	0.7388535031847133	0.8321678321678322	0.7388535031847133	1588697695.461757
0	5	500	0.1	2	300	47	47.0	0.21339654287118404	0.21339654287118404	0.21339654287118404	2.12	0.12333333333333335	3.263333333333333	tracksig	all	21	0.20209499381910775	1.0			0.5	0.4766666666666667	0.0	1.0	0.0	1588697695.461757
0	5	500	0.1	2	300	47	7.0	0.21339654287118404	0.21339654287118404	0.21339654287118404	2.12	0.12333333333333335	3.263333333333333	tracksig	prefit	4	0.20209499381910775	1.0			0.5	0.4766666666666667	0.0	1.0	0.0	1588697695.461757
0	5	500	0.1	2	300	47	47.0	0.21339654287118404	0.21339654287118404	0.21339654287118404	2.12	0.12333333333333335	3.263333333333333	tracksigfreq	all	21	0.20209499381910775	1.0			0.5	0.4766666666666667	0.0	1.0	0.0	1588697695.461757
0	5	500	0.1	2	300	47	7.0	0.21339654287118404	0.21339654287118404	0.21339654287118404	2.12	0.12333333333333335	3.263333333333333	tracksigfreq	prefit	4	0.20209499381910775	1.0			0.5	0.4766666666666667	0.0	1.0	0.0	1588697695.461757
0	5	500	0.1	2	300	47	47.0	0.21339654287118404	0.21339654287118404	0.21339654287118404	2.12	0.12333333333333335	3.263333333333333	palimpsest	all	21	0.20209499381910775	2.0			0.7042002583403857	0.6933333333333334	0.4713375796178344	0.9370629370629372	0.4713375796178344	1588697695.461757
0	5	500	0.1	2	300	47	5.0	0.21339654287118404	0.21339654287118404	0.21339654287118404	2.12	0.12333333333333335	3.263333333333333	palimpsest	prefit	4	0.20209499381910775	2.0			0.7042002583403857	0.6933333333333334	0.4713375796178344	0.9370629370629372	0.4713375796178344	1588697695.461757
0	5	100	0.5	2	300	47	14.0	0.21339654287118412	0.21339654287118412	0.21339654287118412	1.5566666666666666	0.5666666666666667	2.58	clonesig	prefit	8	0.20209499381910775	2.0	16.141397128671088	0.013164495669280657	0.6760149572649573	0.6766666666666666	0.6923076923076923	0.6597222222222222	0.6923076923076923	1588697835.8583426
0	5	100	0.5	2	300	47	47.0	0.21339654287118412	0.21339654287118412	0.21339654287118412	1.5566666666666666	0.5666666666666667	2.58	clonesig	all	21	0.20209499381910775	2.0	17.200234713043756	0.12331721931760455	0.6829594017094018	0.6833333333333333	0.6923076923076923	0.6736111111111112	0.6923076923076923	1588697835.8583426
0	5	100	0.5	2	300	47	47.0	0.21339654287118412	0.21339654287118412	0.21339654287118412	1.5566666666666666	0.5666666666666667	2.58	tracksig	all	21	0.20209499381910775	1.0			0.5	0.48	0.0	1.0	0.0	1588697835.8583426
0	5	100	0.5	2	300	47	7.0	0.21339654287118412	0.21339654287118412	0.21339654287118412	1.5566666666666666	0.5666666666666667	2.58	tracksig	prefit	5	0.20209499381910775	1.0			0.5	0.48	0.0	1.0	0.0	1588697835.8583426
0	5	100	0.5	2	300	47	47.0	0.21339654287118412	0.21339654287118412	0.21339654287118412	1.5566666666666666	0.5666666666666667	2.58	tracksigfreq	all	21	0.20209499381910775	1.0			0.5	0.48	0.0	1.0	0.0	1588697835.8583426
0	5	100	0.5	2	300	47	7.0	0.21339654287118412	0.21339654287118412	0.21339654287118412	1.5566666666666666	0.5666666666666667	2.58	tracksigfreq	prefit	5	0.20209499381910775	1.0			0.5	0.48	0.0	1.0	0.0	1588697835.8583426
0	5	100	0.5	2	300	47	47.0	0.21339654287118412	0.21339654287118412	0.21339654287118412	1.5566666666666666	0.5666666666666667	2.58	palimpsest	all	21	0.20209499381910775	2.0			0.6006944444444444	0.5866666666666667	0.25	0.9513888888888888	0.25	1588697835.8583426
0	5	100	0.5	2	300	47	6.0	0.21339654287118412	0.21339654287118412	0.21339654287118412	1.5566666666666666	0.5666666666666667	2.58	palimpsest	prefit	4	0.20209499381910775	2.0			0.6006944444444444	0.5866666666666667	0.25	0.9513888888888888	0.25	1588697835.8583426
0	5	500	0.5	2	300	47	14.0	0.21339654287118404	0.21339654287118404	0.21339654287118404	1.6366666666666667	0.5166666666666667	2.723333333333333	clonesig	prefit	8	0.20209499381910775	2.0	31.397635100767733	2.163882346490817e-05	0.7852564102564102	0.7866666666666666	0.8205128205128205	0.75	0.8205128205128205	1588697719.5619726
0	5	500	0.5	2	300	47	47.0	0.21339654287118404	0.21339654287118404	0.21339654287118404	1.6366666666666667	0.5166666666666667	2.723333333333333	clonesig	all	21	0.20209499381910775	2.0	33.14677511471928	0.0007030178081488076	0.7919337606837606	0.7933333333333333	0.8269230769230769	0.7569444444444444	0.8269230769230769	1588697719.5619726
0	5	500	0.5	2	300	47	47.0	0.21339654287118404	0.21339654287118404	0.21339654287118404	1.6366666666666667	0.5166666666666667	2.723333333333333	tracksig	all	21	0.20209499381910775	1.0			0.5	0.48	0.0	1.0	0.0	1588697719.5619726
0	5	500	0.5	2	300	47	6.0	0.21339654287118404	0.21339654287118404	0.21339654287118404	1.6366666666666667	0.5166666666666667	2.723333333333333	tracksig	prefit	4	0.20209499381910775	1.0			0.5	0.48	0.0	1.0	0.0	1588697719.5619726
0	5	500	0.5	2	300	47	47.0	0.21339654287118404	0.21339654287118404	0.21339654287118404	1.6366666666666667	0.5166666666666667	2.723333333333333	tracksigfreq	all	21	0.20209499381910775	1.0			0.5	0.48	0.0	1.0	0.0	1588697719.5619726
0	5	500	0.5	2	300	47	6.0	0.21339654287118404	0.21339654287118404	0.21339654287118404	1.6366666666666667	0.5166666666666667	2.723333333333333	tracksigfreq	prefit	4	0.20209499381910775	1.0			0.5	0.48	0.0	1.0	0.0	1588697719.5619726
0	5	500	0.5	2	300	47	47.0	0.21339654287118404	0.21339654287118404	0.21339654287118404	1.6366666666666667	0.5166666666666667	2.723333333333333	palimpsest	all	21	0.20209499381910775	2.0			0.7358440170940171	0.73	0.5897435897435898	0.8819444444444444	0.5897435897435898	1588697719.5619726
0	5	500	0.5	2	300	47	5.0	0.21339654287118404	0.21339654287118404	0.21339654287118404	1.6366666666666667	0.5166666666666667	2.723333333333333	palimpsest	prefit	4	0.20209499381910775	2.0			0.7358440170940171	0.73	0.5897435897435898	0.8819444444444444	0.5897435897435898	1588697719.5619726
0	5	100	0.9	2	300	47	15.0	0.21339654287118404	0.21339654287118404	0.21339654287118404	1.0466666666666666	0.9533333333333334	2.0033333333333334	clonesig	prefit	9	0.20209499381910775	2.0	26.9471829480226	0.00041319678579143735	0.7669642857142858	0.7733333333333333	0.6714285714285714	0.8625	0.6714285714285714	1588697638.0663195
0	5	100	0.9	2	300	47	47.0	0.21339654287118404	0.21339654287118404	0.21339654287118404	1.0466666666666666	0.9533333333333334	2.0033333333333334	clonesig	all	21	0.20209499381910775	2.0	28.51097002553433	0.003672509860641385	0.7705357142857143	0.7766666666666666	0.6785714285714286	0.8625	0.6785714285714286	1588697638.0663195
0	5	100	0.9	2	300	47	47.0	0.21339654287118404	0.21339654287118404	0.21339654287118404	1.0466666666666666	0.9533333333333334	2.0033333333333334	tracksig	all	21	0.20209499381910775	1.0			0.5	0.5333333333333333	0.0	1.0	0.0	1588697638.0663195
0	5	100	0.9	2	300	47	5.0	0.21339654287118404	0.21339654287118404	0.21339654287118404	1.0466666666666666	0.9533333333333334	2.0033333333333334	tracksig	prefit	4	0.20209499381910775	1.0			0.5	0.5333333333333333	0.0	1.0	0.0	1588697638.0663195
0	5	100	0.9	2	300	47	47.0	0.21339654287118404	0.21339654287118404	0.21339654287118404	1.0466666666666666	0.9533333333333334	2.0033333333333334	tracksigfreq	all	21	0.20209499381910775	1.0			0.5	0.5333333333333333	0.0	1.0	0.0	1588697638.0663195
0	5	100	0.9	2	300	47	5.0	0.21339654287118404	0.21339654287118404	0.21339654287118404	1.0466666666666666	0.9533333333333334	2.0033333333333334	tracksigfreq	prefit	4	0.20209499381910775	1.0			0.5	0.5333333333333333	0.0	1.0	0.0	1588697638.0663195
0	5	100	0.9	2	300	47	47.0	0.21339654287118404	0.21339654287118404	0.21339654287118404	1.0466666666666666	0.9533333333333334	2.0033333333333334	palimpsest	all	21	0.20209499381910775	2.0			0.6330357142857143	0.6566666666666666	0.2785714285714286	0.9875	0.2785714285714286	1588697638.0663195
0	5	100	0.9	2	300	47	4.0	0.21339654287118404	0.21339654287118404	0.21339654287118404	1.0466666666666666	0.9533333333333334	2.0033333333333334	palimpsest	prefit	3	0.20209499381910775	2.0			0.6330357142857143	0.6566666666666666	0.2785714285714286	0.9875	0.2785714285714286	1588697638.0663195
0	5	500	0.9	2	300	47	19.0	0.21339654287118404	0.21339654287118404	0.21339654287118404	1.07	0.9266666666666666	2.006666666666667	clonesig	prefit	10	0.20209499381910775	2.0	27.7712529720784	0.0007302795936681878	0.7764567314102848	0.7766666666666666	0.8079470198675497	0.7449664429530202	0.8079470198675497	1588697678.6530025
0	5	500	0.9	2	300	47	47.0	0.21339654287118404	0.21339654287118404	0.21339654287118404	1.07	0.9266666666666666	2.006666666666667	clonesig	all	21	0.20209499381910775	2.0	29.56390809913773	0.0025434591679098844	0.7732343659718209	0.7733333333333333	0.7880794701986755	0.7583892617449665	0.7880794701986755	1588697678.6530025
0	5	500	0.9	2	300	47	47.0	0.21339654287118404	0.21339654287118404	0.21339654287118404	1.07	0.9266666666666666	2.006666666666667	tracksig	all	21	0.20209499381910775	1.0			0.5	0.4966666666666666	0.0	1.0	0.0	1588697678.6530025
0	5	500	0.9	2	300	47	7.0	0.21339654287118404	0.21339654287118404	0.21339654287118404	1.07	0.9266666666666666	2.006666666666667	tracksig	prefit	5	0.20209499381910775	1.0			0.5	0.4966666666666666	0.0	1.0	0.0	1588697678.6530025
0	5	500	0.9	2	300	47	47.0	0.21339654287118404	0.21339654287118404	0.21339654287118404	1.07	0.9266666666666666	2.006666666666667	tracksigfreq	all	21	0.20209499381910775	1.0			0.5	0.4966666666666666	0.0	1.0	0.0	1588697678.6530025
0	5	500	0.9	2	300	47	7.0	0.21339654287118404	0.21339654287118404	0.21339654287118404	1.07	0.9266666666666666	2.006666666666667	tracksigfreq	prefit	5	0.20209499381910775	1.0			0.5	0.4966666666666666	0.0	1.0	0.0	1588697678.6530025
0	5	500	0.9	2	300	47	47.0	0.21339654287118404	0.21339654287118404	0.21339654287118404	1.07	0.9266666666666666	2.006666666666667	palimpsest	all	21	0.20209499381910775	2.0			0.7374327747899907	0.7366666666666667	0.6225165562913907	0.8523489932885906	0.6225165562913907	1588697678.6530025
0	5	500	0.9	2	300	47	7.0	0.21339654287118404	0.21339654287118404	0.21339654287118404	1.07	0.9266666666666666	2.006666666666667	palimpsest	prefit	5	0.20209499381910775	2.0			0.7374327747899907	0.7366666666666667	0.6225165562913907	0.8523489932885906	0.6225165562913907	1588697678.6530025
0	5	100	0.1	2	1000	47	18.0	0.21339654287118412	0.21339654287118412	0.21339654287118412	2.08	0.114	3.187	clonesig	prefit	11	0.20209499381910775	2.0	35.44203248075428	0.00013939826433614718	0.7182878816977146	0.7170000000000001	0.6377952755905512	0.7987804878048781	0.6377952755905512	1588698428.6432297
0	5	100	0.1	2	1000	47	47.0	0.21339654287118412	0.21339654287118412	0.21339654287118412	2.08	0.114	3.187	clonesig	all	21	0.20209499381910775	2.0	37.52237162065649	0.00029097934402324486	0.7123503616925932	0.711	0.6279527559055118	0.7967479674796748	0.6279527559055118	1588698428.6432297
0	5	100	0.1	2	1000	47	47.0	0.21339654287118412	0.21339654287118412	0.21339654287118412	2.08	0.114	3.187	tracksig	all	21	0.20209499381910775	1.0			0.5	0.49200000000000005	0.0	1.0	0.0	1588698428.6432297
0	5	100	0.1	2	1000	47	7.0	0.21339654287118412	0.21339654287118412	0.21339654287118412	2.08	0.114	3.187	tracksig	prefit	5	0.20209499381910775	2.0			0.705652647077652	0.7040000000000001	0.6023622047244095	0.8089430894308943	0.6023622047244095	1588698428.6432297
0	5	100	0.1	2	1000	47	47.0	0.21339654287118412	0.21339654287118412	0.21339654287118412	2.08	0.114	3.187	tracksigfreq	all	21	0.20209499381910775	1.0			0.5	0.49200000000000005	0.0	1.0	0.0	1588698428.6432297
0	5	100	0.1	2	1000	47	7.0	0.21339654287118412	0.21339654287118412	0.21339654287118412	2.08	0.114	3.187	tracksigfreq	prefit	5	0.20209499381910775	1.0			0.5	0.49200000000000005	0.0	1.0	0.0	1588698428.6432297
0	5	100	0.1	2	1000	47	47.0	0.21339654287118412	0.21339654287118412	0.21339654287118412	2.08	0.114	3.187	palimpsest	all	21	0.20209499381910775	2.0			0.5616557838806735	0.555	0.14566929133858267	0.9776422764227642	0.14566929133858267	1588698428.6432297
0	5	100	0.1	2	1000	47	6.0	0.21339654287118412	0.21339654287118412	0.21339654287118412	2.08	0.114	3.187	palimpsest	prefit	5	0.20209499381910775	2.0			0.5616557838806735	0.555	0.14566929133858267	0.9776422764227642	0.14566929133858267	1588698428.6432297
0	5	500	0.1	2	1000	47	11.0	0.21339654287118404	0.21339654287118404	0.21339654287118404	2.097	0.114	3.201	clonesig	prefit	7	0.20209499381910775	2.0	53.79251958114037	4.2950283274467234e-10	0.7906126565257585	0.7909999999999999	0.8082191780821918	0.7730061349693251	0.8082191780821918	1588698412.283403
0	5	500	0.1	2	1000	47	47.0	0.21339654287118404	0.21339654287118404	0.21339654287118404	2.097	0.114	3.201	clonesig	all	21	0.20209499381910775	2.0	64.64591624283639	6.05282465019959e-09	0.7887877732822686	0.789	0.7984344422700587	0.7791411042944786	0.7984344422700587	1588698412.283403
0	5	500	0.1	2	1000	47	47.0	0.21339654287118404	0.21339654287118404	0.21339654287118404	2.097	0.114	3.201	tracksig	all	21	0.20209499381910775	1.0			0.5	0.489	0.0	1.0	0.0	1588698412.283403
0	5	500	0.1	2	1000	47	4.0	0.21339654287118404	0.21339654287118404	0.21339654287118404	2.097	0.114	3.201	tracksig	prefit	3	0.20209499381910775	2.0			0.7891399437327666	0.789	0.7827788649706457	0.7955010224948875	0.7827788649706457	1588698412.283403
0	5	500	0.1	2	1000	47	47.0	0.21339654287118404	0.21339654287118404	0.21339654287118404	2.097	0.114	3.201	tracksigfreq	all	21	0.20209499381910775	1.0			0.5	0.489	0.0	1.0	0.0	1588698412.283403
0	5	500	0.1	2	1000	47	4.0	0.21339654287118404	0.21339654287118404	0.21339654287118404	2.097	0.114	3.201	tracksigfreq	prefit	3	0.20209499381910775	1.0			0.5	0.489	0.0	1.0	0.0	1588698412.283403
0	5	500	0.1	2	1000	47	47.0	0.21339654287118404	0.21339654287118404	0.21339654287118404	2.097	0.114	3.201	palimpsest	all	21	0.20209499381910775	2.0			0.695406576783163	0.691	0.4951076320939334	0.8957055214723927	0.4951076320939334	1588698412.283403
0	5	500	0.1	2	1000	47	4.0	0.21339654287118404	0.21339654287118404	0.21339654287118404	2.097	0.114	3.201	palimpsest	prefit	3	0.20209499381910775	2.0			0.695406576783163	0.691	0.4951076320939334	0.8957055214723927	0.4951076320939334	1588698412.283403
0	5	100	0.5	2	1000	47	14.0	0.21339654287118412	0.21339654287118412	0.21339654287118412	1.581	0.521	2.628	clonesig	prefit	8	0.20209499381910775	2.0	20.070041230303108	0.004469873991364792	0.7139152151639344	0.713	0.67578125	0.7520491803278688	0.67578125	1588698578.603664
0	5	100	0.5	2	1000	47	47.0	0.21339654287118412	0.21339654287118412	0.21339654287118412	1.581	0.521	2.628	clonesig	all	21	0.20209499381910775	2.0	25.302212735725327	0.018735461304936186	0.7102491034836066	0.7090000000000001	0.658203125	0.7622950819672131	0.658203125	1588698578.603664
0	5	100	0.5	2	1000	47	47.0	0.21339654287118412	0.21339654287118412	0.21339654287118412	1.581	0.521	2.628	tracksig	all	21	0.20209499381910775	1.0			0.5	0.488	0.0	1.0	0.0	1588698578.603664
0	5	100	0.5	2	1000	47	5.0	0.21339654287118412	0.21339654287118412	0.21339654287118412	1.581	0.521	2.628	tracksig	prefit	4	0.20209499381910775	2.0			0.6809042008196721	0.6759999999999999	0.4765625	0.8852459016393442	0.4765625	1588698578.603664
0	5	100	0.5	2	1000	47	47.0	0.21339654287118412	0.21339654287118412	0.21339654287118412	1.581	0.521	2.628	tracksigfreq	all	21	0.20209499381910775	1.0			0.5	0.488	0.0	1.0	0.0	1588698578.603664
0	5	100	0.5	2	1000	47	5.0	0.21339654287118412	0.21339654287118412	0.21339654287118412	1.581	0.521	2.628	tracksigfreq	prefit	4	0.20209499381910775	1.0			0.5	0.488	0.0	1.0	0.0	1588698578.603664
0	5	100	0.5	2	1000	47	47.0	0.21339654287118412	0.21339654287118412	0.21339654287118412	1.581	0.521	2.628	palimpsest	all	21	0.20209499381910775	2.0			0.6047963627049181	0.596	0.23828125	0.971311475409836	0.23828125	1588698578.603664
0	5	100	0.5	2	1000	47	5.0	0.21339654287118412	0.21339654287118412	0.21339654287118412	1.581	0.521	2.628	palimpsest	prefit	4	0.20209499381910775	2.0			0.6047963627049181	0.596	0.23828125	0.971311475409836	0.23828125	1588698578.603664
0	5	500	0.5	2	1000	47	14.0	0.21339654287118412	0.21339654287118412	0.21339654287118412	1.556	0.5489999999999999	2.595	clonesig	prefit	8	0.20209499381910775	2.0	44.566169506048034	1.2317402578266996e-07	0.7746930005321724	0.775	0.7576374745417516	0.7917485265225933	0.7576374745417516	1588698057.4974933
0	5	500	0.5	2	1000	47	47.0	0.21339654287118412	0.21339654287118412	0.21339654287118412	1.556	0.5489999999999999	2.595	clonesig	all	21	0.20209499381910775	2.0	50.0591496703346	2.383169998242516e-06	0.7716380107154718	0.772	0.7515274949083504	0.7917485265225933	0.7515274949083504	1588698057.4974933
0	5	500	0.5	2	1000	47	47.0	0.21339654287118412	0.21339654287118412	0.21339654287118412	1.556	0.5489999999999999	2.595	tracksig	all	21	0.20209499381910775	1.0			0.5	0.509	0.0	1.0	0.0	1588698057.4974933
0	5	500	0.5	2	1000	47	5.0	0.21339654287118412	0.21339654287118412	0.21339654287118412	1.556	0.5489999999999999	2.595	tracksig	prefit	4	0.20209499381910775	2.0			0.7194711086391992	0.723	0.5234215885947047	0.9155206286836935	0.5234215885947047	1588698057.4974933
0	5	500	0.5	2	1000	47	47.0	0.21339654287118412	0.21339654287118412	0.21339654287118412	1.556	0.5489999999999999	2.595	tracksigfreq	all	21	0.20209499381910775	1.0			0.5	0.509	0.0	1.0	0.0	1588698057.4974933
0	5	500	0.5	2	1000	47	5.0	0.21339654287118412	0.21339654287118412	0.21339654287118412	1.556	0.5489999999999999	2.595	tracksigfreq	prefit	4	0.20209499381910775	1.0			0.5	0.509	0.0	1.0	0.0	1588698057.4974933
0	5	500	0.5	2	1000	47	47.0	0.21339654287118412	0.21339654287118412	0.21339654287118412	1.556	0.5489999999999999	2.595	palimpsest	all	21	0.20209499381910775	2.0			0.7205514586726098	0.723	0.5845213849287169	0.8565815324165029	0.5845213849287169	1588698057.4974933
0	5	500	0.5	2	1000	47	6.0	0.21339654287118412	0.21339654287118412	0.21339654287118412	1.556	0.5489999999999999	2.595	palimpsest	prefit	4	0.20209499381910775	2.0			0.7205514586726098	0.723	0.5845213849287169	0.8565815324165029	0.5845213849287169	1588698057.4974933
0	5	100	0.9	2	1000	47	13.0	0.21339654287118412	0.21339654287118412	0.21339654287118412	1.044	0.955	2.006	clonesig	prefit	7	0.20209499381910775	2.0	38.96873432440043	4.156285192943095e-07	0.7703508884469819	0.768	0.7213740458015268	0.8193277310924371	0.7213740458015268	1588698020.5792542
0	5	100	0.9	2	1000	47	47.0	0.21339654287118412	0.21339654287118412	0.21339654287118412	1.044	0.955	2.006	clonesig	all	21	0.20209499381910775	2.0	43.40804828568798	3.2034220575203554e-05	0.7712088652254794	0.769	0.7251908396946565	0.8172268907563025	0.7251908396946565	1588698020.5792542
0	5	100	0.9	2	1000	47	47.0	0.21339654287118412	0.21339654287118412	0.21339654287118412	1.044	0.955	2.006	tracksig	all	21	0.20209499381910775	1.0			0.5	0.47600000000000003	0.0	1.0	0.0	1588698020.5792542
0	5	100	0.9	2	1000	47	5.0	0.21339654287118412	0.21339654287118412	0.21339654287118412	1.044	0.955	2.006	tracksig	prefit	4	0.20209499381910775	2.0			0.6920424658412984	0.682	0.482824427480916	0.9012605042016808	0.482824427480916	1588698020.5792542
0	5	100	0.9	2	1000	47	47.0	0.21339654287118412	0.21339654287118412	0.21339654287118412	1.044	0.955	2.006	tracksigfreq	all	21	0.20209499381910775	1.0			0.5	0.47600000000000003	0.0	1.0	0.0	1588698020.5792542
0	5	100	0.9	2	1000	47	5.0	0.21339654287118412	0.21339654287118412	0.21339654287118412	1.044	0.955	2.006	tracksigfreq	prefit	4	0.20209499381910775	1.0			0.5	0.47600000000000003	0.0	1.0	0.0	1588698020.5792542
0	5	100	0.9	2	1000	47	47.0	0.21339654287118412	0.21339654287118412	0.21339654287118412	1.044	0.955	2.006	palimpsest	all	21	0.20209499381910775	2.0			0.6299473988068509	0.614	0.2977099236641221	0.96218487394958	0.2977099236641221	1588698020.5792542
0	5	100	0.9	2	1000	47	5.0	0.21339654287118412	0.21339654287118412	0.21339654287118412	1.044	0.955	2.006	palimpsest	prefit	4	0.20209499381910775	2.0			0.6299473988068509	0.614	0.2977099236641221	0.96218487394958	0.2977099236641221	1588698020.5792542
0	5	500	0.9	2	1000	47	13.0	0.21339654287118412	0.21339654287118412	0.21339654287118412	1.057	0.945	2.0140000000000002	clonesig	prefit	7	0.20209499381910775	2.0	63.07892778740643	5.404611701825278e-12	0.8095506877391876	0.809	0.7898832684824902	0.8292181069958847	0.7898832684824902	1588708855.8957648
0	5	500	0.9	2	1000	47	47.0	0.21339654287118412	0.21339654287118412	0.21339654287118412	1.057	0.945	2.0140000000000002	clonesig	all	21	0.20209499381910775	2.0	68.13372129608615	1.3898120749876407e-09	0.8086900129701686	0.8079999999999999	0.7840466926070039	0.8333333333333334	0.7840466926070039	1588708855.8957648
0	5	500	0.9	2	1000	47	47.0	0.21339654287118412	0.21339654287118412	0.21339654287118412	1.057	0.945	2.0140000000000002	tracksig	all	21	0.20209499381910775	1.0			0.5	0.486	0.0	1.0	0.0	1588708855.8957648
0	5	500	0.9	2	1000	47	5.0	0.21339654287118412	0.21339654287118412	0.21339654287118412	1.057	0.945	2.0140000000000002	tracksig	prefit	4	0.20209499381910775	2.0			0.7377864245568524	0.732	0.5311284046692607	0.9444444444444444	0.5311284046692607	1588708855.8957648
0	5	500	0.9	2	1000	47	47.0	0.21339654287118412	0.21339654287118412	0.21339654287118412	1.057	0.945	2.0140000000000002	tracksigfreq	all	21	0.20209499381910775	1.0			0.5	0.486	0.0	1.0	0.0	1588708855.8957648
0	5	500	0.9	2	1000	47	5.0	0.21339654287118412	0.21339654287118412	0.21339654287118412	1.057	0.945	2.0140000000000002	tracksigfreq	prefit	4	0.20209499381910775	2.0			0.7802196922387151	0.78	0.7723735408560312	0.7880658436213992	0.7723735408560312	1588708855.8957648
0	5	500	0.9	2	1000	47	47.0	0.21339654287118412	0.21339654287118412	0.21339654287118412	1.057	0.945	2.0140000000000002	palimpsest	all	21	0.20209499381910775	2.0			0.7859962210372933	0.7829999999999999	0.6789883268482491	0.8930041152263375	0.6789883268482491	1588708855.8957648
0	5	500	0.9	2	1000	47	6.0	0.21339654287118412	0.21339654287118412	0.21339654287118412	1.057	0.945	2.0140000000000002	palimpsest	prefit	4	0.20209499381910775	2.0			0.7859962210372933	0.7829999999999999	0.6789883268482491	0.8930041152263375	0.6789883268482491	1588708855.8957648
0	6	100	0.1	2	30	47	15.0	0.21339654287118404	0.21339654287118404	0.21339654287118404	2.033333333333333	0.13333333333333333	3.2666666666666666	clonesig	prefit	11	0.2928644564625236	2.0	4.224005519658704	0.9159956375123592	0.6825396825396826	0.7333333333333333	0.5555555555555556	0.8095238095238095	0.5555555555555556	1589399303.9423804
0	6	100	0.1	2	30	47	47.0	0.21339654287118404	0.21339654287118404	0.21339654287118404	2.033333333333333	0.13333333333333333	3.2666666666666666	clonesig	all	21	0.2928644564625236	1.0	0.0008126615793457859	0.99999805955177	0.5	0.7	0.0	1.0	0.0	1589399303.9423804
0	6	100	0.1	2	30	47		0.21339654287118404	0.21339654287118404	0.21339654287118404	2.033333333333333	0.13333333333333333	3.2666666666666666	tracksig	all	21	0.2928644564625236									1589399303.9423804
0	6	100	0.1	2	30	47		0.21339654287118404	0.21339654287118404	0.21339654287118404	2.033333333333333	0.13333333333333333	3.2666666666666666	tracksig	prefit	21	0.2928644564625236									1589399303.9423804
0	6	100	0.1	2	30	47		0.21339654287118404	0.21339654287118404	0.21339654287118404	2.033333333333333	0.13333333333333333	3.2666666666666666	tracksigfreq	all	21	0.2928644564625236									1589399303.9423804
0	6	100	0.1	2	30	47		0.21339654287118404	0.21339654287118404	0.21339654287118404	2.033333333333333	0.13333333333333333	3.2666666666666666	tracksigfreq	prefit	21	0.2928644564625236									1589399303.9423804
0	6	100	0.1	2	30	47	47.0	0.21339654287118404	0.21339654287118404	0.21339654287118404	2.033333333333333	0.13333333333333333	3.2666666666666666	palimpsest	all	21	0.2928644564625236	2.0			0.5317460317460317	0.7	0.1111111111111111	0.9523809523809524	0.1111111111111111	1589399303.9423804
0	6	100	0.1	2	30	47	4.0	0.21339654287118404	0.21339654287118404	0.21339654287118404	2.033333333333333	0.13333333333333333	3.2666666666666666	palimpsest	prefit	3	0.2928644564625236	2.0			0.5317460317460317	0.7	0.1111111111111111	0.9523809523809524	0.1111111111111111	1589399303.9423804
0	6	500	0.1	2	30	47	11.0	0.21339654287118412	0.21339654287118412	0.21339654287118412	2.033333333333333	0.1	3.2666666666666666	clonesig	prefit	9	0.2928644564625236	2.0	10.766241471691501	0.1479343699772577	0.8492822966507177	0.8333333333333334	0.7894736842105263	0.9090909090909092	0.7894736842105263	1589399310.274974
0	6	500	0.1	2	30	47	47.0	0.21339654287118412	0.21339654287118412	0.21339654287118412	2.033333333333333	0.1	3.2666666666666666	clonesig	all	21	0.2928644564625236	2.0	11.021443252577685	0.4501294450501183	0.8492822966507177	0.8333333333333334	0.7894736842105263	0.9090909090909092	0.7894736842105263	1589399310.274974
0	6	500	0.1	2	30	47		0.21339654287118412	0.21339654287118412	0.21339654287118412	2.033333333333333	0.1	3.2666666666666666	tracksig	all	21	0.2928644564625236									1589399310.274974
0	6	500	0.1	2	30	47		0.21339654287118412	0.21339654287118412	0.21339654287118412	2.033333333333333	0.1	3.2666666666666666	tracksig	prefit	21	0.2928644564625236									1589399310.274974
0	6	500	0.1	2	30	47		0.21339654287118412	0.21339654287118412	0.21339654287118412	2.033333333333333	0.1	3.2666666666666666	tracksigfreq	all	21	0.2928644564625236									1589399310.274974
0	6	500	0.1	2	30	47		0.21339654287118412	0.21339654287118412	0.21339654287118412	2.033333333333333	0.1	3.2666666666666666	tracksigfreq	prefit	21	0.2928644564625236									1589399310.274974
0	6	500	0.1	2	30	47	47.0	0.21339654287118412	0.21339654287118412	0.21339654287118412	2.033333333333333	0.1	3.2666666666666666	palimpsest	all	21	0.2928644564625236	2.0			0.763157894736842	0.7	0.5263157894736842	1.0	0.5263157894736842	1589399310.274974
0	6	500	0.1	2	30	47	8.0	0.21339654287118412	0.21339654287118412	0.21339654287118412	2.033333333333333	0.1	3.2666666666666666	palimpsest	prefit	7	0.2928644564625236	2.0			0.763157894736842	0.7	0.5263157894736842	1.0	0.5263157894736842	1589399310.274974
0	6	100	0.5	2	30	47	11.0	0.21339654287118412	0.21339654287118412	0.21339654287118412	1.7333333333333334	0.43333333333333335	2.6666666666666665	clonesig	prefit	8	0.2928644564625236	4.0	16.653251915884255	0.3965780168681462	0.6875	0.7	0.875	0.5	0.875	1589399313.5365798
0	6	100	0.5	2	30	47	47.0	0.21339654287118412	0.21339654287118412	0.21339654287118412	1.7333333333333334	0.43333333333333335	2.6666666666666665	clonesig	all	21	0.2928644564625236	1.0	0.00032566885869300677	0.9999995649141232	0.5	0.4666666666666667	0.0	1.0	0.0	1589399313.5365798
0	6	100	0.5	2	30	47		0.21339654287118412	0.21339654287118412	0.21339654287118412	1.7333333333333334	0.43333333333333335	2.6666666666666665	tracksig	all	21	0.2928644564625236									1589399313.5365798
0	6	100	0.5	2	30	47		0.21339654287118412	0.21339654287118412	0.21339654287118412	1.7333333333333334	0.43333333333333335	2.6666666666666665	tracksig	prefit	21	0.2928644564625236									1589399313.5365798
0	6	100	0.5	2	30	47		0.21339654287118412	0.21339654287118412	0.21339654287118412	1.7333333333333334	0.43333333333333335	2.6666666666666665	tracksigfreq	all	21	0.2928644564625236									1589399313.5365798
0	6	100	0.5	2	30	47		0.21339654287118412	0.21339654287118412	0.21339654287118412	1.7333333333333334	0.43333333333333335	2.6666666666666665	tracksigfreq	prefit	21	0.2928644564625236									1589399313.5365798
0	6	100	0.5	2	30	47	47.0	0.21339654287118412	0.21339654287118412	0.21339654287118412	1.7333333333333334	0.43333333333333335	2.6666666666666665	palimpsest	all	21	0.2928644564625236	2.0			0.6160714285714286	0.6	0.375	0.8571428571428571	0.375	1589399313.5365798
0	6	100	0.5	2	30	47	5.0	0.21339654287118412	0.21339654287118412	0.21339654287118412	1.7333333333333334	0.43333333333333335	2.6666666666666665	palimpsest	prefit	4	0.2928644564625236	2.0			0.6160714285714286	0.6	0.375	0.8571428571428571	0.375	1589399313.5365798
0	6	500	0.5	2	30	47	9.0	0.21339654287118412	0.21339654287118412	0.21339654287118412	1.8333333333333333	0.43333333333333335	2.9	clonesig	prefit	7	0.2928644564625236	4.0	13.839188953428676	0.5075729784038148	0.6785714285714286	0.6666666666666666	0.8571428571428571	0.5	0.8571428571428571	1589399308.6526225
0	6	500	0.5	2	30	47	47.0	0.21339654287118412	0.21339654287118412	0.21339654287118412	1.8333333333333333	0.43333333333333335	2.9	clonesig	all	21	0.2928644564625236	1.0	0.0014840793272696828	0.9999948060964056	0.5	0.5333333333333333	0.0	1.0	0.0	1589399308.6526225
0	6	500	0.5	2	30	47		0.21339654287118412	0.21339654287118412	0.21339654287118412	1.8333333333333333	0.43333333333333335	2.9	tracksig	all	21	0.2928644564625236									1589399308.6526225
0	6	500	0.5	2	30	47		0.21339654287118412	0.21339654287118412	0.21339654287118412	1.8333333333333333	0.43333333333333335	2.9	tracksig	prefit	21	0.2928644564625236									1589399308.6526225
0	6	500	0.5	2	30	47		0.21339654287118412	0.21339654287118412	0.21339654287118412	1.8333333333333333	0.43333333333333335	2.9	tracksigfreq	all	21	0.2928644564625236									1589399308.6526225
0	6	500	0.5	2	30	47		0.21339654287118412	0.21339654287118412	0.21339654287118412	1.8333333333333333	0.43333333333333335	2.9	tracksigfreq	prefit	21	0.2928644564625236									1589399308.6526225
0	6	500	0.5	2	30	47	47.0	0.21339654287118412	0.21339654287118412	0.21339654287118412	1.8333333333333333	0.43333333333333335	2.9	palimpsest	all	21	0.2928644564625236	2.0			0.7946428571428571	0.8	0.7142857142857143	0.875	0.7142857142857143	1589399308.6526225
0	6	500	0.5	2	30	47	4.0	0.21339654287118412	0.21339654287118412	0.21339654287118412	1.8333333333333333	0.43333333333333335	2.9	palimpsest	prefit	3	0.2928644564625236	2.0			0.7946428571428571	0.8	0.7142857142857143	0.875	0.7142857142857143	1589399308.6526225
0	6	100	0.9	2	30	47	13.0	0.21339654287118412	0.21339654287118412	0.21339654287118412	1.1	0.9	2.0	clonesig	prefit	9	0.2928644564625236	2.0	14.795968281090666	0.038293709341337114	0.8492822966507176	0.8333333333333334	0.9090909090909092	0.7894736842105263	0.9090909090909092	1589399314.508835
0	6	100	0.9	2	30	47	47.0	0.21339654287118412	0.21339654287118412	0.21339654287118412	1.1	0.9	2.0	clonesig	all	21	0.2928644564625236	2.0	14.80096371294843	0.1975296824231698	0.8492822966507176	0.8333333333333334	0.9090909090909092	0.7894736842105263	0.9090909090909092	1589399314.508835
0	6	100	0.9	2	30	47		0.21339654287118412	0.21339654287118412	0.21339654287118412	1.1	0.9	2.0	tracksig	all	21	0.2928644564625236									1589399314.508835
0	6	100	0.9	2	30	47		0.21339654287118412	0.21339654287118412	0.21339654287118412	1.1	0.9	2.0	tracksig	prefit	21	0.2928644564625236									1589399314.508835
0	6	100	0.9	2	30	47		0.21339654287118412	0.21339654287118412	0.21339654287118412	1.1	0.9	2.0	tracksigfreq	all	21	0.2928644564625236									1589399314.508835
0	6	100	0.9	2	30	47		0.21339654287118412	0.21339654287118412	0.21339654287118412	1.1	0.9	2.0	tracksigfreq	prefit	21	0.2928644564625236									1589399314.508835
0	6	100	0.9	2	30	47	47.0	0.21339654287118412	0.21339654287118412	0.21339654287118412	1.1	0.9	2.0	palimpsest	all	21	0.2928644564625236	2.0			0.7464114832535885	0.8	0.5454545454545454	0.9473684210526316	0.5454545454545454	1589399314.508835
0	6	100	0.9	2	30	47	9.0	0.21339654287118412	0.21339654287118412	0.21339654287118412	1.1	0.9	2.0	palimpsest	prefit	6	0.2928644564625236	2.0			0.7464114832535885	0.8	0.5454545454545454	0.9473684210526316	0.5454545454545454	1589399314.508835
0	6	500	0.9	2	30	47	13.0	0.21339654287118412	0.21339654287118412	0.21339654287118412	1.0666666666666669	0.9333333333333332	2.066666666666667	clonesig	prefit	10	0.2928644564625236	3.0	22.737775102468962	0.049382569648644535	0.90625	0.9	1.0	0.8125	1.0	1589399327.80586
0	6	500	0.9	2	30	47	47.0	0.21339654287118412	0.21339654287118412	0.21339654287118412	1.0666666666666669	0.9333333333333332	2.066666666666667	clonesig	all	21	0.2928644564625236	2.0	13.795163305074597	0.25120799028456753	0.9375	0.9333333333333332	1.0	0.875	1.0	1589399327.80586
0	6	500	0.9	2	30	47		0.21339654287118412	0.21339654287118412	0.21339654287118412	1.0666666666666669	0.9333333333333332	2.066666666666667	tracksig	all	21	0.2928644564625236									1589399327.80586
0	6	500	0.9	2	30	47		0.21339654287118412	0.21339654287118412	0.21339654287118412	1.0666666666666669	0.9333333333333332	2.066666666666667	tracksig	prefit	21	0.2928644564625236									1589399327.80586
0	6	500	0.9	2	30	47		0.21339654287118412	0.21339654287118412	0.21339654287118412	1.0666666666666669	0.9333333333333332	2.066666666666667	tracksigfreq	all	21	0.2928644564625236									1589399327.80586
0	6	500	0.9	2	30	47		0.21339654287118412	0.21339654287118412	0.21339654287118412	1.0666666666666669	0.9333333333333332	2.066666666666667	tracksigfreq	prefit	21	0.2928644564625236									1589399327.80586
0	6	500	0.9	2	30	47	47.0	0.21339654287118412	0.21339654287118412	0.21339654287118412	1.0666666666666669	0.9333333333333332	2.066666666666667	palimpsest	all	21	0.2928644564625236	2.0			0.9017857142857144	0.9	0.9285714285714286	0.875	0.9285714285714286	1589399327.80586
0	6	500	0.9	2	30	47	6.0	0.21339654287118412	0.21339654287118412	0.21339654287118412	1.0666666666666669	0.9333333333333332	2.066666666666667	palimpsest	prefit	5	0.2928644564625236	2.0			0.9017857142857144	0.9	0.9285714285714286	0.875	0.9285714285714286	1589399327.80586
0	6	100	0.1	2	100	47	12.0	0.21339654287118404	0.21339654287118404	0.21339654287118404	2.12	0.07	3.22	clonesig	prefit	8	0.2928644564625236	2.0	7.895351079329886	0.2296450241230973	0.6472589035614246	0.65	0.7843137254901961	0.5102040816326531	0.7843137254901961	1588708090.7482443
0	6	100	0.1	2	100	47	47.0	0.21339654287118404	0.21339654287118404	0.21339654287118404	2.12	0.07	3.22	clonesig	all	21	0.2928644564625236	2.0	10.740132936925876	0.4842710353741552	0.6370548219287715	0.64	0.7843137254901961	0.4897959183673469	0.7843137254901961	1588708090.7482443
0	6	100	0.1	2	100	47	47.0	0.21339654287118404	0.21339654287118404	0.21339654287118404	2.12	0.07	3.22	tracksig	all	21	0.2928644564625236	1.0			0.5	0.49	0.0	1.0	0.0	1588708090.7482443
0	6	100	0.1	2	100	47	6.0	0.21339654287118404	0.21339654287118404	0.21339654287118404	2.12	0.07	3.22	tracksig	prefit	5	0.2928644564625236	1.0			0.5	0.49	0.0	1.0	0.0	1588708090.7482443
0	6	100	0.1	2	100	47	47.0	0.21339654287118404	0.21339654287118404	0.21339654287118404	2.12	0.07	3.22	tracksigfreq	all	21	0.2928644564625236	1.0			0.5	0.49	0.0	1.0	0.0	1588708090.7482443
0	6	100	0.1	2	100	47	6.0	0.21339654287118404	0.21339654287118404	0.21339654287118404	2.12	0.07	3.22	tracksigfreq	prefit	5	0.2928644564625236	1.0			0.5	0.49	0.0	1.0	0.0	1588708090.7482443
0	6	100	0.1	2	100	47	47.0	0.21339654287118404	0.21339654287118404	0.21339654287118404	2.12	0.07	3.22	palimpsest	all	21	0.2928644564625236	2.0			0.5764305722288916	0.57	0.2549019607843137	0.8979591836734694	0.2549019607843137	1588708090.7482443
0	6	100	0.1	2	100	47	6.0	0.21339654287118404	0.21339654287118404	0.21339654287118404	2.12	0.07	3.22	palimpsest	prefit	5	0.2928644564625236	2.0			0.5764305722288916	0.57	0.2549019607843137	0.8979591836734694	0.2549019607843137	1588708090.7482443
0	6	500	0.1	2	100	47	12.0	0.21339654287118404	0.21339654287118404	0.21339654287118404	2.05	0.17	3.13	clonesig	prefit	8	0.2928644564625236	2.0	10.751152234425037	0.08817087412637871	0.8287836210357287	0.83	0.8085106382978723	0.8490566037735849	0.8085106382978723	1588699613.4281766
0	6	500	0.1	2	100	47	47.0	0.21339654287118404	0.21339654287118404	0.21339654287118404	2.05	0.17	3.13	clonesig	all	21	0.2928644564625236	2.0	13.289685020323073	0.2903685697811204	0.8570855078281816	0.86	0.8085106382978723	0.9056603773584906	0.8085106382978723	1588699613.4281766
0	6	500	0.1	2	100	47	47.0	0.21339654287118404	0.21339654287118404	0.21339654287118404	2.05	0.17	3.13	tracksig	all	21	0.2928644564625236	1.0			0.5	0.53	0.0	1.0	0.0	1588699613.4281766
0	6	500	0.1	2	100	47	6.0	0.21339654287118404	0.21339654287118404	0.21339654287118404	2.05	0.17	3.13	tracksig	prefit	5	0.2928644564625236	1.0			0.5	0.53	0.0	1.0	0.0	1588699613.4281766
0	6	500	0.1	2	100	47	47.0	0.21339654287118404	0.21339654287118404	0.21339654287118404	2.05	0.17	3.13	tracksigfreq	all	21	0.2928644564625236	1.0			0.5	0.53	0.0	1.0	0.0	1588699613.4281766
0	6	500	0.1	2	100	47	6.0	0.21339654287118404	0.21339654287118404	0.21339654287118404	2.05	0.17	3.13	tracksigfreq	prefit	5	0.2928644564625236	1.0			0.5	0.53	0.0	1.0	0.0	1588699613.4281766
0	6	500	0.1	2	100	47	47.0	0.21339654287118404	0.21339654287118404	0.21339654287118404	2.05	0.17	3.13	palimpsest	all	21	0.2928644564625236	2.0			0.7601364913689281	0.77	0.5957446808510638	0.9245283018867924	0.5957446808510638	1588699613.4281766
0	6	500	0.1	2	100	47	6.0	0.21339654287118404	0.21339654287118404	0.21339654287118404	2.05	0.17	3.13	palimpsest	prefit	4	0.2928644564625236	2.0			0.7601364913689281	0.77	0.5957446808510638	0.9245283018867924	0.5957446808510638	1588699613.4281766
0	6	100	0.5	2	100	47	19.0	0.21339654287118412	0.21339654287118412	0.21339654287118412	1.47	0.65	2.53	clonesig	prefit	12	0.2928644564625236	1.0	0.0002822437838858605	0.9999999999978604	0.5	0.46	0.0	1.0	0.0	1588708101.6549218
0	6	100	0.5	2	100	47	47.0	0.21339654287118412	0.21339654287118412	0.21339654287118412	1.47	0.65	2.53	clonesig	all	21	0.2928644564625236	1.0	0.0019613317774656025	0.99999479283352	0.5	0.46	0.0	1.0	0.0	1588708101.6549218
0	6	100	0.5	2	100	47	47.0	0.21339654287118412	0.21339654287118412	0.21339654287118412	1.47	0.65	2.53	tracksig	all	21	0.2928644564625236	1.0			0.5	0.46	0.0	1.0	0.0	1588708101.6549218
0	6	100	0.5	2	100	47	7.0	0.21339654287118412	0.21339654287118412	0.21339654287118412	1.47	0.65	2.53	tracksig	prefit	4	0.2928644564625236	1.0			0.5	0.46	0.0	1.0	0.0	1588708101.6549218
0	6	100	0.5	2	100	47	47.0	0.21339654287118412	0.21339654287118412	0.21339654287118412	1.47	0.65	2.53	tracksigfreq	all	21	0.2928644564625236	1.0			0.5	0.46	0.0	1.0	0.0	1588708101.6549218
0	6	100	0.5	2	100	47	7.0	0.21339654287118412	0.21339654287118412	0.21339654287118412	1.47	0.65	2.53	tracksigfreq	prefit	4	0.2928644564625236	1.0			0.5	0.46	0.0	1.0	0.0	1588708101.6549218
0	6	100	0.5	2	100	47	47.0	0.21339654287118412	0.21339654287118412	0.21339654287118412	1.47	0.65	2.53	palimpsest	all	21	0.2928644564625236	2.0			0.6694847020933978	0.65	0.4259259259259259	0.9130434782608696	0.4259259259259259	1588708101.6549218
0	6	100	0.5	2	100	47	5.0	0.21339654287118412	0.21339654287118412	0.21339654287118412	1.47	0.65	2.53	palimpsest	prefit	5	0.2928644564625236	2.0			0.6694847020933978	0.65	0.4259259259259259	0.9130434782608696	0.4259259259259259	1588708101.6549218
0	6	500	0.5	2	100	47	15.0	0.21339654287118412	0.21339654287118412	0.21339654287118412	1.72	0.43	2.8	clonesig	prefit	9	0.2928644564625236	2.0	20.307119700335306	0.005106525694041717	0.7999999999999999	0.8	0.86	0.74	0.86	1588708085.6832392
0	6	500	0.5	2	100	47	47.0	0.21339654287118412	0.21339654287118412	0.21339654287118412	1.72	0.43	2.8	clonesig	all	21	0.2928644564625236	2.0	23.002607732387556	0.019556911693993657	0.79	0.79	0.86	0.72	0.86	1588708085.6832392
0	6	500	0.5	2	100	47	47.0	0.21339654287118412	0.21339654287118412	0.21339654287118412	1.72	0.43	2.8	tracksig	all	21	0.2928644564625236	1.0			0.5	0.5	0.0	1.0	0.0	1588708085.6832392
0	6	500	0.5	2	100	47	6.0	0.21339654287118412	0.21339654287118412	0.21339654287118412	1.72	0.43	2.8	tracksig	prefit	5	0.2928644564625236	1.0			0.5	0.5	0.0	1.0	0.0	1588708085.6832392
0	6	500	0.5	2	100	47	47.0	0.21339654287118412	0.21339654287118412	0.21339654287118412	1.72	0.43	2.8	tracksigfreq	all	21	0.2928644564625236	1.0			0.5	0.5	0.0	1.0	0.0	1588708085.6832392
0	6	500	0.5	2	100	47	6.0	0.21339654287118412	0.21339654287118412	0.21339654287118412	1.72	0.43	2.8	tracksigfreq	prefit	5	0.2928644564625236	1.0			0.5	0.5	0.0	1.0	0.0	1588708085.6832392
0	6	500	0.5	2	100	47	47.0	0.21339654287118412	0.21339654287118412	0.21339654287118412	1.72	0.43	2.8	palimpsest	all	21	0.2928644564625236	2.0			0.7300000000000002	0.73	0.66	0.8	0.66	1588708085.6832392
0	6	500	0.5	2	100	47	5.0	0.21339654287118412	0.21339654287118412	0.21339654287118412	1.72	0.43	2.8	palimpsest	prefit	4	0.2928644564625236	2.0			0.7300000000000002	0.73	0.66	0.8	0.66	1588708085.6832392
0	6	100	0.9	2	100	47	15.0	0.21339654287118404	0.21339654287118404	0.21339654287118404	1.11	0.9	2.03	clonesig	prefit	9	0.2928644564625236	2.0	15.866852838064231	0.02709065822468805	0.8301320528211285	0.83	0.8235294117647058	0.8367346938775511	0.8235294117647058	1588697612.9280226
0	6	100	0.9	2	100	47	47.0	0.21339654287118404	0.21339654287118404	0.21339654287118404	1.11	0.9	2.03	clonesig	all	21	0.2928644564625236	2.0	18.02550156723305	0.08773453459221038	0.8199279711884754	0.82	0.8235294117647058	0.8163265306122449	0.8235294117647058	1588697612.9280226
0	6	100	0.9	2	100	47	47.0	0.21339654287118404	0.21339654287118404	0.21339654287118404	1.11	0.9	2.03	tracksig	all	21	0.2928644564625236	1.0			0.5	0.49	0.0	1.0	0.0	1588697612.9280226
0	6	100	0.9	2	100	47	7.0	0.21339654287118404	0.21339654287118404	0.21339654287118404	1.11	0.9	2.03	tracksig	prefit	5	0.2928644564625236	1.0			0.5	0.49	0.0	1.0	0.0	1588697612.9280226
0	6	100	0.9	2	100	47	47.0	0.21339654287118404	0.21339654287118404	0.21339654287118404	1.11	0.9	2.03	tracksigfreq	all	21	0.2928644564625236	1.0			0.5	0.49	0.0	1.0	0.0	1588697612.9280226
0	6	100	0.9	2	100	47	7.0	0.21339654287118404	0.21339654287118404	0.21339654287118404	1.11	0.9	2.03	tracksigfreq	prefit	5	0.2928644564625236	1.0			0.5	0.49	0.0	1.0	0.0	1588697612.9280226
0	6	100	0.9	2	100	47	47.0	0.21339654287118404	0.21339654287118404	0.21339654287118404	1.11	0.9	2.03	palimpsest	all	21	0.2928644564625236	2.0			0.6552621048419367	0.65	0.392156862745098	0.9183673469387756	0.392156862745098	1588697612.9280226
0	6	100	0.9	2	100	47	7.0	0.21339654287118404	0.21339654287118404	0.21339654287118404	1.11	0.9	2.03	palimpsest	prefit	5	0.2928644564625236	2.0			0.6552621048419367	0.65	0.392156862745098	0.9183673469387756	0.392156862745098	1588697612.9280226
0	6	500	0.9	2	100	47	15.0	0.21339654287118404	0.21339654287118404	0.21339654287118404	1.05	0.96	2.02	clonesig	prefit	9	0.2928644564625236	2.0	10.72064238154735	0.15427364466417126	0.8718890248878008	0.88	0.9298245614035088	0.813953488372093	0.9298245614035088	1588701741.7563732
0	6	500	0.9	2	100	47	47.0	0.21339654287118404	0.21339654287118404	0.21339654287118404	1.05	0.96	2.02	clonesig	all	21	0.2928644564625236	2.0	13.250446753437474	0.2928999818743662	0.883516931864545	0.89	0.9298245614035088	0.8372093023255814	0.9298245614035088	1588701741.7563732
0	6	500	0.9	2	100	47	47.0	0.21339654287118404	0.21339654287118404	0.21339654287118404	1.05	0.96	2.02	tracksig	all	21	0.2928644564625236	1.0			0.5	0.43	0.0	1.0	0.0	1588701741.7563732
0	6	500	0.9	2	100	47	6.0	0.21339654287118404	0.21339654287118404	0.21339654287118404	1.05	0.96	2.02	tracksig	prefit	5	0.2928644564625236	1.0			0.5	0.43	0.0	1.0	0.0	1588701741.7563732
0	6	500	0.9	2	100	47	47.0	0.21339654287118404	0.21339654287118404	0.21339654287118404	1.05	0.96	2.02	tracksigfreq	all	21	0.2928644564625236	1.0			0.5	0.43	0.0	1.0	0.0	1588701741.7563732
0	6	500	0.9	2	100	47	6.0	0.21339654287118404	0.21339654287118404	0.21339654287118404	1.05	0.96	2.02	tracksigfreq	prefit	5	0.2928644564625236	1.0			0.5	0.43	0.0	1.0	0.0	1588701741.7563732
0	6	500	0.9	2	100	47	47.0	0.21339654287118404	0.21339654287118404	0.21339654287118404	1.05	0.96	2.02	palimpsest	all	21	0.2928644564625236	2.0			0.9065687474500204	0.9	0.8596491228070176	0.9534883720930232	0.8596491228070176	1588701741.7563732
0	6	500	0.9	2	100	47	6.0	0.21339654287118404	0.21339654287118404	0.21339654287118404	1.05	0.96	2.02	palimpsest	prefit	5	0.2928644564625236	2.0			0.9065687474500204	0.9	0.8596491228070176	0.9534883720930232	0.8596491228070176	1588701741.7563732
0	6	100	0.1	2	300	47	10.0	0.21339654287118412	0.21339654287118412	0.21339654287118412	2.083333333333333	0.11	3.243333333333333	clonesig	prefit	7	0.2928644564625236	2.0	15.815213112991842	0.006288723077404383	0.7670726792351441	0.7633333333333333	0.8102189781021898	0.7239263803680982	0.8102189781021898	1588708331.200049
0	6	100	0.1	2	300	47	47.0	0.21339654287118412	0.21339654287118412	0.21339654287118412	2.083333333333333	0.11	3.243333333333333	clonesig	all	21	0.2928644564625236	2.0	18.046376950757804	0.09827650122444023	0.7463391697640052	0.7433333333333333	0.7810218978102191	0.7116564417177914	0.7810218978102191	1588708331.200049
0	6	100	0.1	2	300	47	47.0	0.21339654287118412	0.21339654287118412	0.21339654287118412	2.083333333333333	0.11	3.243333333333333	tracksig	all	21	0.2928644564625236	1.0			0.5	0.5433333333333333	0.0	1.0	0.0	1588708331.200049
0	6	100	0.1	2	300	47	6.0	0.21339654287118412	0.21339654287118412	0.21339654287118412	2.083333333333333	0.11	3.243333333333333	tracksig	prefit	4	0.2928644564625236	1.0			0.5	0.5433333333333333	0.0	1.0	0.0	1588708331.200049
0	6	100	0.1	2	300	47	47.0	0.21339654287118412	0.21339654287118412	0.21339654287118412	2.083333333333333	0.11	3.243333333333333	tracksigfreq	all	21	0.2928644564625236	1.0			0.5	0.5433333333333333	0.0	1.0	0.0	1588708331.200049
0	6	100	0.1	2	300	47	6.0	0.21339654287118412	0.21339654287118412	0.21339654287118412	2.083333333333333	0.11	3.243333333333333	tracksigfreq	prefit	4	0.2928644564625236	1.0			0.5	0.5433333333333333	0.0	1.0	0.0	1588708331.200049
0	6	100	0.1	2	300	47	47.0	0.21339654287118412	0.21339654287118412	0.21339654287118412	2.083333333333333	0.11	3.243333333333333	palimpsest	all	21	0.2928644564625236	2.0			0.6045183825175764	0.6366666666666667	0.2335766423357664	0.9754601226993864	0.2335766423357664	1588708331.200049
0	6	100	0.1	2	300	47	6.0	0.21339654287118412	0.21339654287118412	0.21339654287118412	2.083333333333333	0.11	3.243333333333333	palimpsest	prefit	5	0.2928644564625236	2.0			0.6045183825175764	0.6366666666666667	0.2335766423357664	0.9754601226993864	0.2335766423357664	1588708331.200049
0	6	500	0.1	2	300	47	15.0	0.21339654287118404	0.21339654287118404	0.21339654287118404	2.066666666666667	0.09	3.1533333333333333	clonesig	prefit	9	0.2928644564625236	2.0	39.720728308430814	1.8054247606179126e-06	0.8355307113268897	0.8366666666666667	0.8111888111888111	0.8598726114649682	0.8111888111888111	1588708202.779691
0	6	500	0.1	2	300	47	47.0	0.21339654287118404	0.21339654287118404	0.21339654287118404	2.066666666666667	0.09	3.1533333333333333	clonesig	all	21	0.2928644564625236	2.0	44.522263772749284	8.961364356342462e-06	0.8164224310721127	0.8166666666666667	0.8111888111888111	0.821656050955414	0.8111888111888111	1588708202.779691
0	6	500	0.1	2	300	47	47.0	0.21339654287118404	0.21339654287118404	0.21339654287118404	2.066666666666667	0.09	3.1533333333333333	tracksig	all	21	0.2928644564625236	1.0			0.5	0.5233333333333333	0.0	1.0	0.0	1588708202.779691
0	6	500	0.1	2	300	47	7.0	0.21339654287118404	0.21339654287118404	0.21339654287118404	2.066666666666667	0.09	3.1533333333333333	tracksig	prefit	5	0.2928644564625236	1.0			0.5	0.5233333333333333	0.0	1.0	0.0	1588708202.779691
0	6	500	0.1	2	300	47	47.0	0.21339654287118404	0.21339654287118404	0.21339654287118404	2.066666666666667	0.09	3.1533333333333333	tracksigfreq	all	21	0.2928644564625236	1.0			0.5	0.5233333333333333	0.0	1.0	0.0	1588708202.779691
0	6	500	0.1	2	300	47	7.0	0.21339654287118404	0.21339654287118404	0.21339654287118404	2.066666666666667	0.09	3.1533333333333333	tracksigfreq	prefit	5	0.2928644564625236	1.0			0.5	0.5233333333333333	0.0	1.0	0.0	1588708202.779691
0	6	500	0.1	2	300	47	47.0	0.21339654287118404	0.21339654287118404	0.21339654287118404	2.066666666666667	0.09	3.1533333333333333	palimpsest	all	21	0.2928644564625236	2.0			0.7122177185871453	0.72	0.5454545454545454	0.8789808917197452	0.5454545454545454	1588708202.779691
0	6	500	0.1	2	300	47	6.0	0.21339654287118404	0.21339654287118404	0.21339654287118404	2.066666666666667	0.09	3.1533333333333333	palimpsest	prefit	4	0.2928644564625236	2.0			0.7122177185871453	0.72	0.5454545454545454	0.8789808917197452	0.5454545454545454	1588708202.779691
0	6	100	0.5	2	300	47	18.0	0.21339654287118412	0.21339654287118412	0.21339654287118412	1.6266666666666667	0.5166666666666667	2.6866666666666665	clonesig	prefit	10	0.2928644564625236	2.0	27.13710327473473	0.0009359260485684555	0.7845134317737057	0.7833333333333333	0.8287671232876712	0.7402597402597403	0.8287671232876712	1588708286.452873
0	6	100	0.5	2	300	47	47.0	0.21339654287118412	0.21339654287118412	0.21339654287118412	1.6266666666666667	0.5166666666666667	2.6866666666666665	clonesig	all	21	0.2928644564625236	2.0	30.967297344031977	0.0015467352094008047	0.7877601850204592	0.7866666666666666	0.8287671232876712	0.7467532467532467	0.8287671232876712	1588708286.452873
0	6	100	0.5	2	300	47	47.0	0.21339654287118412	0.21339654287118412	0.21339654287118412	1.6266666666666667	0.5166666666666667	2.6866666666666665	tracksig	all	21	0.2928644564625236	1.0			0.5	0.5133333333333333	0.0	1.0	0.0	1588708286.452873
0	6	100	0.5	2	300	47	5.0	0.21339654287118412	0.21339654287118412	0.21339654287118412	1.6266666666666667	0.5166666666666667	2.6866666666666665	tracksig	prefit	4	0.2928644564625236	1.0			0.5	0.5133333333333333	0.0	1.0	0.0	1588708286.452873
0	6	100	0.5	2	300	47	47.0	0.21339654287118412	0.21339654287118412	0.21339654287118412	1.6266666666666667	0.5166666666666667	2.6866666666666665	tracksigfreq	all	21	0.2928644564625236	1.0			0.5	0.5133333333333333	0.0	1.0	0.0	1588708286.452873
0	6	100	0.5	2	300	47	5.0	0.21339654287118412	0.21339654287118412	0.21339654287118412	1.6266666666666667	0.5166666666666667	2.6866666666666665	tracksigfreq	prefit	4	0.2928644564625236	1.0			0.5	0.5133333333333333	0.0	1.0	0.0	1588708286.452873
0	6	100	0.5	2	300	47	47.0	0.21339654287118412	0.21339654287118412	0.21339654287118412	1.6266666666666667	0.5166666666666667	2.6866666666666665	palimpsest	all	21	0.2928644564625236	2.0			0.7025885073830279	0.71	0.4246575342465753	0.9805194805194806	0.4246575342465753	1588708286.452873
0	6	100	0.5	2	300	47	7.0	0.21339654287118412	0.21339654287118412	0.21339654287118412	1.6266666666666667	0.5166666666666667	2.6866666666666665	palimpsest	prefit	5	0.2928644564625236	2.0			0.7025885073830279	0.71	0.4246575342465753	0.9805194805194806	0.4246575342465753	1588708286.452873
0	6	500	0.5	2	300	47	14.0	0.21339654287118404	0.21339654287118404	0.21339654287118404	1.5933333333333333	0.5166666666666667	2.6566666666666667	clonesig	prefit	9	0.2928644564625236	2.0	40.7487848694982	1.1507337396669435e-06	0.8803616765400205	0.88	0.8726114649681529	0.8881118881118881	0.8726114649681529	1588708260.7183554
0	6	500	0.5	2	300	47	47.0	0.21339654287118404	0.21339654287118404	0.21339654287118404	1.5933333333333333	0.5166666666666667	2.6566666666666667	clonesig	all	21	0.2928644564625236	2.0	41.67700600864373	2.7566019250858936e-05	0.8867311032916129	0.8866666666666667	0.8853503184713376	0.8881118881118881	0.8853503184713376	1588708260.7183554
0	6	500	0.5	2	300	47	47.0	0.21339654287118404	0.21339654287118404	0.21339654287118404	1.5933333333333333	0.5166666666666667	2.6566666666666667	tracksig	all	21	0.2928644564625236	1.0			0.5	0.4766666666666667	0.0	1.0	0.0	1588708260.7183554
0	6	500	0.5	2	300	47	6.0	0.21339654287118404	0.21339654287118404	0.21339654287118404	1.5933333333333333	0.5166666666666667	2.6566666666666667	tracksig	prefit	4	0.2928644564625236	1.0			0.5	0.4766666666666667	0.0	1.0	0.0	1588708260.7183554
0	6	500	0.5	2	300	47	47.0	0.21339654287118404	0.21339654287118404	0.21339654287118404	1.5933333333333333	0.5166666666666667	2.6566666666666667	tracksigfreq	all	21	0.2928644564625236	1.0			0.5	0.4766666666666667	0.0	1.0	0.0	1588708260.7183554
0	6	500	0.5	2	300	47	6.0	0.21339654287118404	0.21339654287118404	0.21339654287118404	1.5933333333333333	0.5166666666666667	2.6566666666666667	tracksigfreq	prefit	4	0.2928644564625236	1.0			0.5	0.4766666666666667	0.0	1.0	0.0	1588708260.7183554
0	6	500	0.5	2	300	47	47.0	0.21339654287118404	0.21339654287118404	0.21339654287118404	1.5933333333333333	0.5166666666666667	2.6566666666666667	palimpsest	all	21	0.2928644564625236	2.0			0.7962451561177675	0.79	0.6624203821656051	0.93006993006993	0.6624203821656051	1588708260.7183554
0	6	500	0.5	2	300	47	5.0	0.21339654287118404	0.21339654287118404	0.21339654287118404	1.5933333333333333	0.5166666666666667	2.6566666666666667	palimpsest	prefit	4	0.2928644564625236	2.0			0.7962451561177675	0.79	0.6624203821656051	0.93006993006993	0.6624203821656051	1588708260.7183554
0	6	100	0.9	2	300	47	14.0	0.21339654287118404	0.21339654287118404	0.21339654287118404	1.0466666666666666	0.9533333333333334	2.0033333333333334	clonesig	prefit	9	0.2928644564625236	2.0	32.762657486218814	3.6354541012913943e-05	0.8240174078607371	0.82	0.7953216374269005	0.8527131782945736	0.7953216374269005	1588708114.9204495
0	6	100	0.9	2	300	47	47.0	0.21339654287118404	0.21339654287118404	0.21339654287118404	1.0466666666666666	0.9533333333333334	2.0033333333333334	clonesig	all	21	0.2928644564625236	2.0	34.44934827007637	0.000435105728338357	0.8172174622603019	0.8133333333333334	0.7894736842105263	0.8449612403100775	0.7894736842105263	1588708114.9204495
0	6	100	0.9	2	300	47	47.0	0.21339654287118404	0.21339654287118404	0.21339654287118404	1.0466666666666666	0.9533333333333334	2.0033333333333334	tracksig	all	21	0.2928644564625236	1.0			0.5	0.43	0.0	1.0	0.0	1588708114.9204495
0	6	100	0.9	2	300	47	4.0	0.21339654287118404	0.21339654287118404	0.21339654287118404	1.0466666666666666	0.9533333333333334	2.0033333333333334	tracksig	prefit	4	0.2928644564625236	1.0			0.5	0.43	0.0	1.0	0.0	1588708114.9204495
0	6	100	0.9	2	300	47	47.0	0.21339654287118404	0.21339654287118404	0.21339654287118404	1.0466666666666666	0.9533333333333334	2.0033333333333334	tracksigfreq	all	21	0.2928644564625236	1.0			0.5	0.43	0.0	1.0	0.0	1588708114.9204495
0	6	100	0.9	2	300	47	4.0	0.21339654287118404	0.21339654287118404	0.21339654287118404	1.0466666666666666	0.9533333333333334	2.0033333333333334	tracksigfreq	prefit	4	0.2928644564625236	1.0			0.5	0.43	0.0	1.0	0.0	1588708114.9204495
0	6	100	0.9	2	300	47	47.0	0.21339654287118404	0.21339654287118404	0.21339654287118404	1.0466666666666666	0.9533333333333334	2.0033333333333334	palimpsest	all	21	0.2928644564625236	2.0			0.7165102679178565	0.6833333333333333	0.47953216374269	0.9534883720930232	0.47953216374269	1588708114.9204495
0	6	100	0.9	2	300	47	4.0	0.21339654287118404	0.21339654287118404	0.21339654287118404	1.0466666666666666	0.9533333333333334	2.0033333333333334	palimpsest	prefit	3	0.2928644564625236	2.0			0.7165102679178565	0.6833333333333333	0.47953216374269	0.9534883720930232	0.47953216374269	1588708114.9204495
0	6	500	0.9	2	300	47	15.0	0.21339654287118404	0.21339654287118404	0.21339654287118404	1.0566666666666666	0.9433333333333334	2.006666666666667	clonesig	prefit	8	0.2928644564625236	2.0	41.702315026678654	2.145611910931664e-07	0.8475577026301663	0.8533333333333334	0.7753623188405797	0.9197530864197532	0.7753623188405797	1588704068.7610116
0	6	500	0.9	2	300	47	47.0	0.21339654287118404	0.21339654287118404	0.21339654287118404	1.0566666666666666	0.9433333333333334	2.006666666666667	clonesig	all	21	0.2928644564625236	2.0	44.44823372096108	9.22935468656414e-06	0.8475577026301663	0.8533333333333334	0.7753623188405797	0.9197530864197532	0.7753623188405797	1588704068.7610116
0	6	500	0.9	2	300	47	47.0	0.21339654287118404	0.21339654287118404	0.21339654287118404	1.0566666666666666	0.9433333333333334	2.006666666666667	tracksig	all	21	0.2928644564625236	1.0			0.5	0.54	0.0	1.0	0.0	1588704068.7610116
0	6	500	0.9	2	300	47	6.0	0.21339654287118404	0.21339654287118404	0.21339654287118404	1.0566666666666666	0.9433333333333334	2.006666666666667	tracksig	prefit	4	0.2928644564625236	1.0			0.5	0.54	0.0	1.0	0.0	1588704068.7610116
0	6	500	0.9	2	300	47	47.0	0.21339654287118404	0.21339654287118404	0.21339654287118404	1.0566666666666666	0.9433333333333334	2.006666666666667	tracksigfreq	all	21	0.2928644564625236	1.0			0.5	0.54	0.0	1.0	0.0	1588704068.7610116
0	6	500	0.9	2	300	47	6.0	0.21339654287118404	0.21339654287118404	0.21339654287118404	1.0566666666666666	0.9433333333333334	2.006666666666667	tracksigfreq	prefit	4	0.2928644564625236	1.0			0.5	0.54	0.0	1.0	0.0	1588704068.7610116
0	6	500	0.9	2	300	47	47.0	0.21339654287118404	0.21339654287118404	0.21339654287118404	1.0566666666666666	0.9433333333333334	2.006666666666667	palimpsest	all	21	0.2928644564625236	2.0			0.8527911969940956	0.8566666666666667	0.8043478260869565	0.9012345679012346	0.8043478260869565	1588704068.7610116
0	6	500	0.9	2	300	47	6.0	0.21339654287118404	0.21339654287118404	0.21339654287118404	1.0566666666666666	0.9433333333333334	2.006666666666667	palimpsest	prefit	5	0.2928644564625236	2.0			0.8527911969940956	0.8566666666666667	0.8043478260869565	0.9012345679012346	0.8043478260869565	1588704068.7610116
0	6	100	0.1	2	1000	47	12.0	0.21339654287118404	0.21339654287118404	0.21339654287118404	2.065	0.11800000000000001	3.1919999999999997	clonesig	prefit	8	0.2928644564625236	2.0	51.29183267843655	5.858579119270888e-09	0.7769859714949737	0.777	0.7746478873239436	0.7793240556660039	0.7746478873239436	1588698261.8249059
0	6	100	0.1	2	1000	47	47.0	0.21339654287118404	0.21339654287118404	0.21339654287118404	2.065	0.11800000000000001	3.1919999999999997	clonesig	all	21	0.2928644564625236	2.0	57.2797026517801	1.2880825803449984e-07	0.7800640823069629	0.78	0.7907444668008048	0.7693836978131213	0.7907444668008048	1588698261.8249059
0	6	100	0.1	2	1000	47	47.0	0.21339654287118404	0.21339654287118404	0.21339654287118404	2.065	0.11800000000000001	3.1919999999999997	tracksig	all	21	0.2928644564625236	1.0			0.5	0.503	0.0	1.0	0.0	1588698261.8249059
0	6	100	0.1	2	1000	47	6.0	0.21339654287118404	0.21339654287118404	0.21339654287118404	2.065	0.11800000000000001	3.1919999999999997	tracksig	prefit	5	0.2928644564625236	2.0			0.7498089931237524	0.7509999999999999	0.5513078470824949	0.9483101391650101	0.5513078470824949	1588698261.8249059
0	6	100	0.1	2	1000	47	47.0	0.21339654287118404	0.21339654287118404	0.21339654287118404	2.065	0.11800000000000001	3.1919999999999997	tracksigfreq	all	21	0.2928644564625236	1.0			0.5	0.503	0.0	1.0	0.0	1588698261.8249059
0	6	100	0.1	2	1000	47	6.0	0.21339654287118404	0.21339654287118404	0.21339654287118404	2.065	0.11800000000000001	3.1919999999999997	tracksigfreq	prefit	5	0.2928644564625236	1.0			0.5	0.503	0.0	1.0	0.0	1588698261.8249059
0	6	100	0.1	2	1000	47	47.0	0.21339654287118404	0.21339654287118404	0.21339654287118404	2.065	0.11800000000000001	3.1919999999999997	palimpsest	all	21	0.2928644564625236	2.0			0.6390250049001764	0.6409999999999999	0.30985915492957744	0.9681908548707754	0.30985915492957744	1588698261.8249059
0	6	100	0.1	2	1000	47	6.0	0.21339654287118404	0.21339654287118404	0.21339654287118404	2.065	0.11800000000000001	3.1919999999999997	palimpsest	prefit	4	0.2928644564625236	2.0			0.6390250049001764	0.6409999999999999	0.30985915492957744	0.9681908548707754	0.30985915492957744	1588698261.8249059
0	6	500	0.1	2	1000	47	13.0	0.21339654287118412	0.21339654287118412	0.21339654287118412	2.095	0.1	3.2260000000000004	clonesig	prefit	8	0.2928644564625236	4.0	79.8581167131997	3.425855658663122e-10	0.8071457246085909	0.81	0.7595744680851064	0.8547169811320755	0.7595744680851064	1588699815.3126402
0	6	500	0.1	2	1000	47	47.0	0.21339654287118412	0.21339654287118412	0.21339654287118412	2.095	0.1	3.2260000000000004	clonesig	all	21	0.2928644564625236	2.0	74.83865034980046	7.924716358028484e-11	0.8201726214371738	0.821	0.8063829787234043	0.8339622641509434	0.8063829787234043	1588699815.3126402
0	6	500	0.1	2	1000	47	47.0	0.21339654287118412	0.21339654287118412	0.21339654287118412	2.095	0.1	3.2260000000000004	tracksig	all	21	0.2928644564625236	2.0			0.8633079084704938	0.868	0.7851063829787234	0.9415094339622642	0.7851063829787234	1588699815.3126402
0	6	500	0.1	2	1000	47	5.0	0.21339654287118412	0.21339654287118412	0.21339654287118412	2.095	0.1	3.2260000000000004	tracksig	prefit	4	0.2928644564625236	2.0			0.8633079084704938	0.868	0.7851063829787234	0.9415094339622642	0.7851063829787234	1588699815.3126402
0	6	500	0.1	2	1000	47	47.0	0.21339654287118412	0.21339654287118412	0.21339654287118412	2.095	0.1	3.2260000000000004	tracksigfreq	all	21	0.2928644564625236	1.0			0.5	0.53	0.0	1.0	0.0	1588699815.3126402
0	6	500	0.1	2	1000	47	5.0	0.21339654287118412	0.21339654287118412	0.21339654287118412	2.095	0.1	3.2260000000000004	tracksigfreq	prefit	4	0.2928644564625236	1.0			0.5	0.53	0.0	1.0	0.0	1588699815.3126402
0	6	500	0.1	2	1000	47	47.0	0.21339654287118412	0.21339654287118412	0.21339654287118412	2.095	0.1	3.2260000000000004	palimpsest	all	21	0.2928644564625236	2.0			0.6970694500200723	0.708	0.5148936170212766	0.879245283018868	0.5148936170212766	1588699815.3126402
0	6	500	0.1	2	1000	47	5.0	0.21339654287118412	0.21339654287118412	0.21339654287118412	2.095	0.1	3.2260000000000004	palimpsest	prefit	4	0.2928644564625236	2.0			0.6970694500200723	0.708	0.5148936170212766	0.879245283018868	0.5148936170212766	1588699815.3126402
0	6	100	0.5	2	1000	47	16.0	0.21339654287118412	0.21339654287118412	0.21339654287118412	1.624	0.494	2.653	clonesig	prefit	8	0.2928644564625236	2.0	50.47930687713415	8.482820692602729e-09	0.7907104655767608	0.7909999999999999	0.8389662027833003	0.7424547283702213	0.8389662027833003	1588708922.2303078
0	6	100	0.5	2	1000	47	47.0	0.21339654287118412	0.21339654287118412	0.21339654287118412	1.624	0.494	2.653	clonesig	all	21	0.2928644564625236	2.0	53.813932060831576	5.284284418110492e-07	0.7917045013620491	0.792	0.8409542743538767	0.7424547283702213	0.8409542743538767	1588708922.2303078
0	6	100	0.5	2	1000	47	47.0	0.21339654287118412	0.21339654287118412	0.21339654287118412	1.624	0.494	2.653	tracksig	all	21	0.2928644564625236	1.0			0.5	0.49700000000000005	0.0	1.0	0.0	1588708922.2303078
0	6	100	0.5	2	1000	47	5.0	0.21339654287118412	0.21339654287118412	0.21339654287118412	1.624	0.494	2.653	tracksig	prefit	4	0.2928644564625236	2.0			0.8110111964030705	0.8109999999999999	0.8091451292246521	0.8128772635814889	0.8091451292246521	1588708922.2303078
0	6	100	0.5	2	1000	47	47.0	0.21339654287118412	0.21339654287118412	0.21339654287118412	1.624	0.494	2.653	tracksigfreq	all	21	0.2928644564625236	1.0			0.5	0.49700000000000005	0.0	1.0	0.0	1588708922.2303078
0	6	100	0.5	2	1000	47	5.0	0.21339654287118412	0.21339654287118412	0.21339654287118412	1.624	0.494	2.653	tracksigfreq	prefit	4	0.2928644564625236	2.0			0.6750063002268081	0.675	0.6739562624254473	0.676056338028169	0.6739562624254473	1588708922.2303078
0	6	100	0.5	2	1000	47	47.0	0.21339654287118412	0.21339654287118412	0.21339654287118412	1.624	0.494	2.653	palimpsest	all	21	0.2928644564625236	2.0			0.672614214111708	0.6709999999999999	0.40357852882703776	0.9416498993963782	0.40357852882703776	1588708922.2303078
0	6	100	0.5	2	1000	47	4.0	0.21339654287118412	0.21339654287118412	0.21339654287118412	1.624	0.494	2.653	palimpsest	prefit	3	0.2928644564625236	2.0			0.672614214111708	0.6709999999999999	0.40357852882703776	0.9416498993963782	0.40357852882703776	1588708922.2303078
0	6	500	0.5	2	1000	47	22.0	0.21339654287118412	0.21339654287118412	0.21339654287118412	1.574	0.526	2.6010000000000004	clonesig	prefit	12	0.2928644564625236	2.0	85.01121938723008	3.085228069495265e-13	0.867570813732359	0.867	0.8485436893203884	0.8865979381443299	0.8485436893203884	1588701478.5157855
0	6	500	0.5	2	1000	47	47.0	0.21339654287118412	0.21339654287118412	0.21339654287118412	1.574	0.526	2.6010000000000004	clonesig	all	21	0.2928644564625236	2.0	90.80770831267	7.415322332082058e-14	0.865508958062256	0.865	0.8485436893203884	0.8824742268041237	0.8485436893203884	1588701478.5157855
0	6	500	0.5	2	1000	47	47.0	0.21339654287118412	0.21339654287118412	0.21339654287118412	1.574	0.526	2.6010000000000004	tracksig	all	21	0.2928644564625236	1.0			0.5	0.485	0.0	1.0	0.0	1588701478.5157855
0	6	500	0.5	2	1000	47	5.0	0.21339654287118412	0.21339654287118412	0.21339654287118412	1.574	0.526	2.6010000000000004	tracksig	prefit	4	0.2928644564625236	2.0			0.8443098788910021	0.841	0.7339805825242719	0.9546391752577321	0.7339805825242719	1588701478.5157855
0	6	500	0.5	2	1000	47	47.0	0.21339654287118412	0.21339654287118412	0.21339654287118412	1.574	0.526	2.6010000000000004	tracksigfreq	all	21	0.2928644564625236	1.0			0.5	0.485	0.0	1.0	0.0	1588701478.5157855
0	6	500	0.5	2	1000	47	5.0	0.21339654287118412	0.21339654287118412	0.21339654287118412	1.574	0.526	2.6010000000000004	tracksigfreq	prefit	4	0.2928644564625236	2.0			0.73320988890001	0.733	0.7262135922330097	0.7402061855670103	0.7262135922330097	1588701478.5157855
0	6	500	0.5	2	1000	47	47.0	0.21339654287118412	0.21339654287118412	0.21339654287118412	1.574	0.526	2.6010000000000004	palimpsest	all	21	0.2928644564625236	2.0			0.8120408367530777	0.809	0.7106796116504854	0.91340206185567	0.7106796116504854	1588701478.5157855
0	6	500	0.5	2	1000	47	4.0	0.21339654287118412	0.21339654287118412	0.21339654287118412	1.574	0.526	2.6010000000000004	palimpsest	prefit	3	0.2928644564625236	2.0			0.8120408367530777	0.809	0.7106796116504854	0.91340206185567	0.7106796116504854	1588701478.5157855
0	6	100	0.9	2	1000	47	11.0	0.21339654287118404	0.21339654287118404	0.21339654287118404	1.05	0.955	2.015	clonesig	prefit	6	0.2928644564625236	2.0	44.03756695918128	8.827203466724058e-09	0.8272023659451173	0.8270000000000001	0.8180039138943248	0.83640081799591	0.8180039138943248	1588708507.369489
0	6	100	0.9	2	1000	47	47.0	0.21339654287118404	0.21339654287118404	0.21339654287118404	1.05	0.955	2.015	clonesig	all	21	0.2928644564625236	2.0	50.99231590957788	1.6429375257460285e-06	0.8242669452014776	0.8240000000000001	0.812133072407045	0.83640081799591	0.812133072407045	1588708507.369489
0	6	100	0.9	2	1000	47	47.0	0.21339654287118404	0.21339654287118404	0.21339654287118404	1.05	0.955	2.015	tracksig	all	21	0.2928644564625236	1.0			0.5	0.489	0.0	1.0	0.0	1588708507.369489
0	6	100	0.9	2	1000	47	5.0	0.21339654287118404	0.21339654287118404	0.21339654287118404	1.05	0.955	2.015	tracksig	prefit	4	0.2928644564625236	2.0			0.7933419775171183	0.7909999999999999	0.6868884540117417	0.8997955010224948	0.6868884540117417	1588708507.369489
0	6	100	0.9	2	1000	47	47.0	0.21339654287118404	0.21339654287118404	0.21339654287118404	1.05	0.955	2.015	tracksigfreq	all	21	0.2928644564625236	1.0			0.5	0.489	0.0	1.0	0.0	1588708507.369489
0	6	100	0.9	2	1000	47	5.0	0.21339654287118404	0.21339654287118404	0.21339654287118404	1.05	0.955	2.015	tracksigfreq	prefit	4	0.2928644564625236	1.0			0.5	0.489	0.0	1.0	0.0	1588708507.369489
0	6	100	0.9	2	1000	47	47.0	0.21339654287118404	0.21339654287118404	0.21339654287118404	1.05	0.955	2.015	palimpsest	all	21	0.2928644564625236	2.0			0.7230579600526654	0.718	0.4931506849315068	0.952965235173824	0.4931506849315068	1588708507.369489
0	6	100	0.9	2	1000	47	5.0	0.21339654287118404	0.21339654287118404	0.21339654287118404	1.05	0.955	2.015	palimpsest	prefit	4	0.2928644564625236	2.0			0.7230579600526654	0.718	0.4931506849315068	0.952965235173824	0.4931506849315068	1588708507.369489
0	6	500	0.9	2	1000	47	13.0	0.21339654287118404	0.21339654287118404	0.21339654287118404	1.051	0.9470000000000001	2.011	clonesig	prefit	8	0.2928644564625236	2.0	71.76096068655535	4.5195273508038783e-13	0.8991295442908346	0.899	0.9153225806451613	0.8829365079365079	0.9153225806451613	1588708489.2647645
0	6	500	0.9	2	1000	47	47.0	0.21339654287118404	0.21339654287118404	0.21339654287118404	1.051	0.9470000000000001	2.011	clonesig	all	21	0.2928644564625236	2.0	77.17680991820453	2.8899093496029247e-11	0.8981214797747056	0.898	0.9133064516129032	0.8829365079365079	0.9133064516129032	1588708489.2647645
0	6	500	0.9	2	1000	47	47.0	0.21339654287118404	0.21339654287118404	0.21339654287118404	1.051	0.9470000000000001	2.011	tracksig	all	21	0.2928644564625236	1.0			0.5	0.504	0.0	1.0	0.0	1588708489.2647645
0	6	500	0.9	2	1000	47	6.0	0.21339654287118404	0.21339654287118404	0.21339654287118404	1.051	0.9470000000000001	2.011	tracksig	prefit	4	0.2928644564625236	2.0			0.8512224782386072	0.852	0.7540322580645161	0.9484126984126984	0.7540322580645161	1588708489.2647645
0	6	500	0.9	2	1000	47	47.0	0.21339654287118404	0.21339654287118404	0.21339654287118404	1.051	0.9470000000000001	2.011	tracksigfreq	all	21	0.2928644564625236	1.0			0.5	0.504	0.0	1.0	0.0	1588708489.2647645
0	6	500	0.9	2	1000	47	6.0	0.21339654287118404	0.21339654287118404	0.21339654287118404	1.051	0.9470000000000001	2.011	tracksigfreq	prefit	4	0.2928644564625236	2.0			0.7576164874551972	0.7559999999999999	0.9596774193548387	0.5555555555555556	0.9596774193548387	1588708489.2647645
0	6	500	0.9	2	1000	47	47.0	0.21339654287118404	0.21339654287118404	0.21339654287118404	1.051	0.9470000000000001	2.011	palimpsest	all	21	0.2928644564625236	2.0			0.8719758064516129	0.872	0.8689516129032258	0.875	0.8689516129032258	1588708489.2647645
0	6	500	0.9	2	1000	47	5.0	0.21339654287118404	0.21339654287118404	0.21339654287118404	1.051	0.9470000000000001	2.011	palimpsest	prefit	4	0.2928644564625236	2.0			0.8719758064516129	0.872	0.8689516129032258	0.875	0.8689516129032258	1588708489.2647645
0	7	100	0.1	2	30	47	11.0	0.21339654287118412	0.21339654287118412	0.21339654287118412	2.3	0.16666666666666666	3.5	clonesig	prefit	11	0.4244023478179796	2.0	8.925040830249829	0.4863835908123328	0.675	0.6333333333333333	0.8	0.55	0.8	1589399309.3221452
0	7	100	0.1	2	30	47	47.0	0.21339654287118412	0.21339654287118412	0.21339654287118412	2.3	0.16666666666666666	3.5	clonesig	all	21	0.4244023478179796	2.0	9.145603157360824	0.6171050527370194	0.675	0.6333333333333333	0.8	0.55	0.8	1589399309.3221452
0	7	100	0.1	2	30	47		0.21339654287118412	0.21339654287118412	0.21339654287118412	2.3	0.16666666666666666	3.5	tracksig	all	21	0.4244023478179796									1589399309.3221452
0	7	100	0.1	2	30	47		0.21339654287118412	0.21339654287118412	0.21339654287118412	2.3	0.16666666666666666	3.5	tracksig	prefit	21	0.4244023478179796									1589399309.3221452
0	7	100	0.1	2	30	47		0.21339654287118412	0.21339654287118412	0.21339654287118412	2.3	0.16666666666666666	3.5	tracksigfreq	all	21	0.4244023478179796									1589399309.3221452
0	7	100	0.1	2	30	47		0.21339654287118412	0.21339654287118412	0.21339654287118412	2.3	0.16666666666666666	3.5	tracksigfreq	prefit	21	0.4244023478179796									1589399309.3221452
0	7	100	0.1	2	30	47	47.0	0.21339654287118412	0.21339654287118412	0.21339654287118412	2.3	0.16666666666666666	3.5	palimpsest	all	21	0.4244023478179796	2.0			0.5249999999999999	0.6666666666666666	0.1	0.95	0.1	1589399309.3221452
0	7	100	0.1	2	30	47	5.0	0.21339654287118412	0.21339654287118412	0.21339654287118412	2.3	0.16666666666666666	3.5	palimpsest	prefit	5	0.4244023478179796	2.0			0.5249999999999999	0.6666666666666666	0.1	0.95	0.1	1589399309.3221452
0	7	500	0.1	2	30	47	13.0	0.21339654287118412	0.21339654287118412	0.21339654287118412	2.1	0.1	3.2333333333333334	clonesig	prefit	10	0.4244023478179796	4.0	32.01951498291436	0.02428547297527953	0.6674208144796381	0.6333333333333333	0.9230769230769232	0.4117647058823529	0.9230769230769232	1589399324.8285658
0	7	500	0.1	2	30	47	47.0	0.21339654287118412	0.21339654287118412	0.21339654287118412	2.1	0.1	3.2333333333333334	clonesig	all	21	0.4244023478179796	5.0	37.68742051764821	0.32943774833642464	0.6380090497737556	0.6	0.9230769230769232	0.35294117647058826	0.9230769230769232	1589399324.8285658
0	7	500	0.1	2	30	47		0.21339654287118412	0.21339654287118412	0.21339654287118412	2.1	0.1	3.2333333333333334	tracksig	all	21	0.4244023478179796									1589399324.8285658
0	7	500	0.1	2	30	47		0.21339654287118412	0.21339654287118412	0.21339654287118412	2.1	0.1	3.2333333333333334	tracksig	prefit	21	0.4244023478179796									1589399324.8285658
0	7	500	0.1	2	30	47		0.21339654287118412	0.21339654287118412	0.21339654287118412	2.1	0.1	3.2333333333333334	tracksigfreq	all	21	0.4244023478179796									1589399324.8285658
0	7	500	0.1	2	30	47		0.21339654287118412	0.21339654287118412	0.21339654287118412	2.1	0.1	3.2333333333333334	tracksigfreq	prefit	21	0.4244023478179796									1589399324.8285658
0	7	500	0.1	2	30	47	47.0	0.21339654287118412	0.21339654287118412	0.21339654287118412	2.1	0.1	3.2333333333333334	palimpsest	all	21	0.4244023478179796	2.0			0.7782805429864253	0.8	0.6153846153846154	0.9411764705882352	0.6153846153846154	1589399324.8285658
0	7	500	0.1	2	30	47	6.0	0.21339654287118412	0.21339654287118412	0.21339654287118412	2.1	0.1	3.2333333333333334	palimpsest	prefit	5	0.4244023478179796	2.0			0.7782805429864253	0.8	0.6153846153846154	0.9411764705882352	0.6153846153846154	1589399324.8285658
0	7	100	0.5	2	30	47	9.0	0.21339654287118412	0.21339654287118412	0.21339654287118412	1.8666666666666667	0.36666666666666653	3.0	clonesig	prefit	8	0.4244023478179796	3.0	18.673578260465828	0.06190799321376541	0.7171945701357467	0.7	0.8461538461538461	0.5882352941176471	0.8461538461538461	1589399313.9665008
0	7	100	0.5	2	30	47	47.0	0.21339654287118412	0.21339654287118412	0.21339654287118412	1.8666666666666667	0.36666666666666653	3.0	clonesig	all	21	0.4244023478179796	2.0	11.60965543969013	0.4020677091807977	0.7850678733031673	0.7666666666666667	0.9230769230769232	0.6470588235294118	0.9230769230769232	1589399313.9665008
0	7	100	0.5	2	30	47		0.21339654287118412	0.21339654287118412	0.21339654287118412	1.8666666666666667	0.36666666666666653	3.0	tracksig	all	21	0.4244023478179796									1589399313.9665008
0	7	100	0.5	2	30	47		0.21339654287118412	0.21339654287118412	0.21339654287118412	1.8666666666666667	0.36666666666666653	3.0	tracksig	prefit	21	0.4244023478179796									1589399313.9665008
0	7	100	0.5	2	30	47		0.21339654287118412	0.21339654287118412	0.21339654287118412	1.8666666666666667	0.36666666666666653	3.0	tracksigfreq	all	21	0.4244023478179796									1589399313.9665008
0	7	100	0.5	2	30	47		0.21339654287118412	0.21339654287118412	0.21339654287118412	1.8666666666666667	0.36666666666666653	3.0	tracksigfreq	prefit	21	0.4244023478179796									1589399313.9665008
0	7	100	0.5	2	30	47	47.0	0.21339654287118412	0.21339654287118412	0.21339654287118412	1.8666666666666667	0.36666666666666653	3.0	palimpsest	all	21	0.4244023478179796	2.0			0.7692307692307692	0.8	0.5384615384615384	1.0	0.5384615384615384	1589399313.9665008
0	7	100	0.5	2	30	47	4.0	0.21339654287118412	0.21339654287118412	0.21339654287118412	1.8666666666666667	0.36666666666666653	3.0	palimpsest	prefit	4	0.4244023478179796	2.0			0.7692307692307692	0.8	0.5384615384615384	1.0	0.5384615384615384	1589399313.9665008
0	7	500	0.5	2	30	47	14.0	0.21339654287118412	0.21339654287118412	0.21339654287118412	1.6	0.5	2.7333333333333334	clonesig	prefit	8	0.4244023478179796	2.0	11.953160923753787	0.05508890910945696	0.7285067873303167	0.7333333333333333	0.7647058823529411	0.6923076923076923	0.7647058823529411	1589399315.6268506
0	7	500	0.5	2	30	47	47.0	0.21339654287118412	0.21339654287118412	0.21339654287118412	1.6	0.5	2.7333333333333334	clonesig	all	21	0.4244023478179796	2.0	12.369641589181926	0.34438764194689303	0.7285067873303167	0.7333333333333333	0.7647058823529411	0.6923076923076923	0.7647058823529411	1589399315.6268506
0	7	500	0.5	2	30	47		0.21339654287118412	0.21339654287118412	0.21339654287118412	1.6	0.5	2.7333333333333334	tracksig	all	21	0.4244023478179796									1589399315.6268506
0	7	500	0.5	2	30	47		0.21339654287118412	0.21339654287118412	0.21339654287118412	1.6	0.5	2.7333333333333334	tracksig	prefit	21	0.4244023478179796									1589399315.6268506
0	7	500	0.5	2	30	47		0.21339654287118412	0.21339654287118412	0.21339654287118412	1.6	0.5	2.7333333333333334	tracksigfreq	all	21	0.4244023478179796									1589399315.6268506
0	7	500	0.5	2	30	47		0.21339654287118412	0.21339654287118412	0.21339654287118412	1.6	0.5	2.7333333333333334	tracksigfreq	prefit	21	0.4244023478179796									1589399315.6268506
0	7	500	0.5	2	30	47	47.0	0.21339654287118412	0.21339654287118412	0.21339654287118412	1.6	0.5	2.7333333333333334	palimpsest	all	21	0.4244023478179796	2.0			0.7081447963800904	0.7	0.6470588235294118	0.7692307692307693	0.6470588235294118	1589399315.6268506
0	7	500	0.5	2	30	47	7.0	0.21339654287118412	0.21339654287118412	0.21339654287118412	1.6	0.5	2.7333333333333334	palimpsest	prefit	4	0.4244023478179796	2.0			0.7081447963800904	0.7	0.6470588235294118	0.7692307692307693	0.6470588235294118	1589399315.6268506
0	7	100	0.9	2	30	47	11.0	0.21339654287118412	0.21339654287118412	0.21339654287118412	1.1	0.9	2.066666666666667	clonesig	prefit	7	0.4244023478179796	3.0	17.781907623512094	0.04870632228795307	0.7901785714285714	0.8	0.9375	0.6428571428571429	0.9375	1589399341.3580964
0	7	100	0.9	2	30	47	47.0	0.21339654287118412	0.21339654287118412	0.21339654287118412	1.1	0.9	2.066666666666667	clonesig	all	21	0.4244023478179796	2.0	10.323412954434957	0.51038793375464	0.7589285714285714	0.7666666666666667	0.875	0.6428571428571429	0.875	1589399341.3580964
0	7	100	0.9	2	30	47		0.21339654287118412	0.21339654287118412	0.21339654287118412	1.1	0.9	2.066666666666667	tracksig	all	21	0.4244023478179796									1589399341.3580964
0	7	100	0.9	2	30	47		0.21339654287118412	0.21339654287118412	0.21339654287118412	1.1	0.9	2.066666666666667	tracksig	prefit	21	0.4244023478179796									1589399341.3580964
0	7	100	0.9	2	30	47		0.21339654287118412	0.21339654287118412	0.21339654287118412	1.1	0.9	2.066666666666667	tracksigfreq	all	21	0.4244023478179796									1589399341.3580964
0	7	100	0.9	2	30	47		0.21339654287118412	0.21339654287118412	0.21339654287118412	1.1	0.9	2.066666666666667	tracksigfreq	prefit	21	0.4244023478179796									1589399341.3580964
0	7	100	0.9	2	30	47	47.0	0.21339654287118412	0.21339654287118412	0.21339654287118412	1.1	0.9	2.066666666666667	palimpsest	all	21	0.4244023478179796	2.0			0.90625	0.9	0.8125	1.0	0.8125	1589399341.3580964
0	7	100	0.9	2	30	47	6.0	0.21339654287118412	0.21339654287118412	0.21339654287118412	1.1	0.9	2.066666666666667	palimpsest	prefit	5	0.4244023478179796	2.0			0.90625	0.9	0.8125	1.0	0.8125	1589399341.3580964
0	7	500	0.9	2	30	47	10.0	0.21339654287118404	0.21339654287118404	0.21339654287118404	1.0666666666666669	0.9333333333333332	2.0	clonesig	prefit	7	0.4244023478179796	3.0	19.824200988494454	0.025159351698486158	0.9375	0.9333333333333332	1.0	0.875	1.0	1589399301.4275992
0	7	500	0.9	2	30	47	47.0	0.21339654287118404	0.21339654287118404	0.21339654287118404	1.0666666666666669	0.9333333333333332	2.0	clonesig	all	21	0.4244023478179796	2.0	10.844710976648912	0.4650859445707474	0.9375	0.9333333333333332	1.0	0.875	1.0	1589399301.4275992
0	7	500	0.9	2	30	47		0.21339654287118404	0.21339654287118404	0.21339654287118404	1.0666666666666669	0.9333333333333332	2.0	tracksig	all	21	0.4244023478179796									1589399301.4275992
0	7	500	0.9	2	30	47		0.21339654287118404	0.21339654287118404	0.21339654287118404	1.0666666666666669	0.9333333333333332	2.0	tracksig	prefit	21	0.4244023478179796									1589399301.4275992
0	7	500	0.9	2	30	47		0.21339654287118404	0.21339654287118404	0.21339654287118404	1.0666666666666669	0.9333333333333332	2.0	tracksigfreq	all	21	0.4244023478179796									1589399301.4275992
0	7	500	0.9	2	30	47		0.21339654287118404	0.21339654287118404	0.21339654287118404	1.0666666666666669	0.9333333333333332	2.0	tracksigfreq	prefit	21	0.4244023478179796									1589399301.4275992
0	7	500	0.9	2	30	47	47.0	0.21339654287118404	0.21339654287118404	0.21339654287118404	1.0666666666666669	0.9333333333333332	2.0	palimpsest	all	21	0.4244023478179796	2.0			0.9375	0.9333333333333332	1.0	0.875	1.0	1589399301.4275992
0	7	500	0.9	2	30	47	5.0	0.21339654287118404	0.21339654287118404	0.21339654287118404	1.0666666666666669	0.9333333333333332	2.0	palimpsest	prefit	4	0.4244023478179796	2.0			0.9375	0.9333333333333332	1.0	0.875	1.0	1589399301.4275992
0	7	100	0.1	2	100	47	12.0	0.21339654287118404	0.21339654287118404	0.21339654287118404	2.01	0.17	3.18	clonesig	prefit	8	0.4244023478179796	2.0	6.160750632359622	0.3843477367570016	0.81	0.81	0.8	0.82	0.8	1588708093.462257
0	7	100	0.1	2	100	47	47.0	0.21339654287118404	0.21339654287118404	0.21339654287118404	2.01	0.17	3.18	clonesig	all	21	0.4244023478179796	2.0	10.86380938561706	0.4736549597997751	0.8000000000000002	0.8	0.78	0.82	0.78	1588708093.462257
0	7	100	0.1	2	100	47	47.0	0.21339654287118404	0.21339654287118404	0.21339654287118404	2.01	0.17	3.18	tracksig	all	21	0.4244023478179796	1.0			0.5	0.5	0.0	1.0	0.0	1588708093.462257
0	7	100	0.1	2	100	47	7.0	0.21339654287118404	0.21339654287118404	0.21339654287118404	2.01	0.17	3.18	tracksig	prefit	6	0.4244023478179796	1.0			0.5	0.5	0.0	1.0	0.0	1588708093.462257
0	7	100	0.1	2	100	47	47.0	0.21339654287118404	0.21339654287118404	0.21339654287118404	2.01	0.17	3.18	tracksigfreq	all	21	0.4244023478179796	1.0			0.5	0.5	0.0	1.0	0.0	1588708093.462257
0	7	100	0.1	2	100	47	7.0	0.21339654287118404	0.21339654287118404	0.21339654287118404	2.01	0.17	3.18	tracksigfreq	prefit	6	0.4244023478179796	1.0			0.5	0.5	0.0	1.0	0.0	1588708093.462257
0	7	100	0.1	2	100	47	47.0	0.21339654287118404	0.21339654287118404	0.21339654287118404	2.01	0.17	3.18	palimpsest	all	21	0.4244023478179796	2.0			0.65	0.65	0.3	1.0	0.3	1588708093.462257
0	7	100	0.1	2	100	47	7.0	0.21339654287118404	0.21339654287118404	0.21339654287118404	2.01	0.17	3.18	palimpsest	prefit	5	0.4244023478179796	2.0			0.65	0.65	0.3	1.0	0.3	1588708093.462257
0	7	500	0.1	2	100	47	11.0	0.21339654287118404	0.21339654287118404	0.21339654287118404	2.11	0.09	3.23	clonesig	prefit	8	0.4244023478179796	2.0	13.260063174553352	0.03521783929491945	0.7668269230769231	0.77	0.6875	0.8461538461538461	0.6875	1588701102.3356266
0	7	500	0.1	2	100	47	47.0	0.21339654287118404	0.21339654287118404	0.21339654287118404	2.11	0.09	3.23	clonesig	all	21	0.4244023478179796	2.0	13.82160654695008	0.2575506999538744	0.7668269230769231	0.77	0.6875	0.8461538461538461	0.6875	1588701102.3356266
0	7	500	0.1	2	100	47	47.0	0.21339654287118404	0.21339654287118404	0.21339654287118404	2.11	0.09	3.23	tracksig	all	21	0.4244023478179796	1.0			0.5	0.52	0.0	1.0	0.0	1588701102.3356266
0	7	500	0.1	2	100	47	6.0	0.21339654287118404	0.21339654287118404	0.21339654287118404	2.11	0.09	3.23	tracksig	prefit	6	0.4244023478179796	1.0			0.5	0.52	0.0	1.0	0.0	1588701102.3356266
0	7	500	0.1	2	100	47	47.0	0.21339654287118404	0.21339654287118404	0.21339654287118404	2.11	0.09	3.23	tracksigfreq	all	21	0.4244023478179796	1.0			0.5	0.52	0.0	1.0	0.0	1588701102.3356266
0	7	500	0.1	2	100	47	6.0	0.21339654287118404	0.21339654287118404	0.21339654287118404	2.11	0.09	3.23	tracksigfreq	prefit	6	0.4244023478179796	1.0			0.5	0.52	0.0	1.0	0.0	1588701102.3356266
0	7	500	0.1	2	100	47	47.0	0.21339654287118404	0.21339654287118404	0.21339654287118404	2.11	0.09	3.23	palimpsest	all	21	0.4244023478179796	2.0			0.7235576923076923	0.73	0.5625	0.8846153846153846	0.5625	1588701102.3356266
0	7	500	0.1	2	100	47	5.0	0.21339654287118404	0.21339654287118404	0.21339654287118404	2.11	0.09	3.23	palimpsest	prefit	4	0.4244023478179796	2.0			0.7235576923076923	0.73	0.5625	0.8846153846153846	0.5625	1588701102.3356266
0	7	100	0.5	2	100	47	15.0	0.21339654287118404	0.21339654287118404	0.21339654287118404	1.88	0.35	2.91	clonesig	prefit	9	0.4244023478179796	2.0	11.031982225362071	0.1400225584252299	0.8291666666666666	0.84	0.775	0.8833333333333333	0.775	1588708111.0267174
0	7	100	0.5	2	100	47	47.0	0.21339654287118404	0.21339654287118404	0.21339654287118404	1.88	0.35	2.91	clonesig	all	21	0.4244023478179796	2.0	13.070208748874393	0.3047223528644702	0.8166666666666667	0.83	0.75	0.8833333333333333	0.75	1588708111.0267174
0	7	100	0.5	2	100	47	47.0	0.21339654287118404	0.21339654287118404	0.21339654287118404	1.88	0.35	2.91	tracksig	all	21	0.4244023478179796	1.0			0.5	0.6	0.0	1.0	0.0	1588708111.0267174
0	7	100	0.5	2	100	47	7.0	0.21339654287118404	0.21339654287118404	0.21339654287118404	1.88	0.35	2.91	tracksig	prefit	5	0.4244023478179796	1.0			0.5	0.6	0.0	1.0	0.0	1588708111.0267174
0	7	100	0.5	2	100	47	47.0	0.21339654287118404	0.21339654287118404	0.21339654287118404	1.88	0.35	2.91	tracksigfreq	all	21	0.4244023478179796	1.0			0.5	0.6	0.0	1.0	0.0	1588708111.0267174
0	7	100	0.5	2	100	47	7.0	0.21339654287118404	0.21339654287118404	0.21339654287118404	1.88	0.35	2.91	tracksigfreq	prefit	5	0.4244023478179796	1.0			0.5	0.6	0.0	1.0	0.0	1588708111.0267174
0	7	100	0.5	2	100	47	47.0	0.21339654287118404	0.21339654287118404	0.21339654287118404	1.88	0.35	2.91	palimpsest	all	21	0.4244023478179796	2.0			0.7249999999999999	0.77	0.5	0.95	0.5	1588708111.0267174
0	7	100	0.5	2	100	47	4.0	0.21339654287118404	0.21339654287118404	0.21339654287118404	1.88	0.35	2.91	palimpsest	prefit	4	0.4244023478179796	2.0			0.7249999999999999	0.77	0.5	0.95	0.5	1588708111.0267174
0	7	500	0.5	2	100	47	17.0	0.21339654287118412	0.21339654287118412	0.21339654287118412	1.53	0.57	2.6	clonesig	prefit	10	0.4244023478179796	5.0	40.83606902278302	0.01419316600476425	0.7682512733446519	0.82	0.9838709677419356	0.5526315789473685	0.9838709677419356	1588708131.0022514
0	7	500	0.5	2	100	47	47.0	0.21339654287118412	0.21339654287118412	0.21339654287118412	1.53	0.57	2.6	clonesig	all	21	0.4244023478179796	2.0	14.420060256795294	0.223948208858268	0.9070458404074704	0.91	0.9193548387096774	0.8947368421052632	0.9193548387096774	1588708131.0022514
0	7	500	0.5	2	100	47	47.0	0.21339654287118412	0.21339654287118412	0.21339654287118412	1.53	0.57	2.6	tracksig	all	21	0.4244023478179796	1.0			0.5	0.38	0.0	1.0	0.0	1588708131.0022514
0	7	500	0.5	2	100	47	7.0	0.21339654287118412	0.21339654287118412	0.21339654287118412	1.53	0.57	2.6	tracksig	prefit	5	0.4244023478179796	1.0			0.5	0.38	0.0	1.0	0.0	1588708131.0022514
0	7	500	0.5	2	100	47	47.0	0.21339654287118412	0.21339654287118412	0.21339654287118412	1.53	0.57	2.6	tracksigfreq	all	21	0.4244023478179796	1.0			0.5	0.38	0.0	1.0	0.0	1588708131.0022514
0	7	500	0.5	2	100	47	7.0	0.21339654287118412	0.21339654287118412	0.21339654287118412	1.53	0.57	2.6	tracksigfreq	prefit	5	0.4244023478179796	1.0			0.5	0.38	0.0	1.0	0.0	1588708131.0022514
0	7	500	0.5	2	100	47	47.0	0.21339654287118412	0.21339654287118412	0.21339654287118412	1.53	0.57	2.6	palimpsest	all	21	0.4244023478179796	2.0			0.8264006791171477	0.81	0.7580645161290323	0.8947368421052632	0.7580645161290323	1588708131.0022514
0	7	500	0.5	2	100	47	8.0	0.21339654287118412	0.21339654287118412	0.21339654287118412	1.53	0.57	2.6	palimpsest	prefit	7	0.4244023478179796	2.0			0.8264006791171477	0.81	0.7580645161290323	0.8947368421052632	0.7580645161290323	1588708131.0022514
0	7	100	0.9	2	100	47	11.0	0.21339654287118412	0.21339654287118412	0.21339654287118412	1.05	0.94	2.0	clonesig	prefit	8	0.4244023478179796	2.0	19.50867035869578	0.002960603120540251	0.9146141215106732	0.92	0.8809523809523809	0.9482758620689656	0.8809523809523809	1588708089.4923756
0	7	100	0.9	2	100	47	47.0	0.21339654287118412	0.21339654287118412	0.21339654287118412	1.05	0.94	2.0	clonesig	all	21	0.4244023478179796	2.0	24.586793766779014	0.011671616676160712	0.9092775041050902	0.91	0.9047619047619048	0.913793103448276	0.9047619047619048	1588708089.4923756
0	7	100	0.9	2	100	47	47.0	0.21339654287118412	0.21339654287118412	0.21339654287118412	1.05	0.94	2.0	tracksig	all	21	0.4244023478179796	1.0			0.5	0.58	0.0	1.0	0.0	1588708089.4923756
0	7	100	0.9	2	100	47	7.0	0.21339654287118412	0.21339654287118412	0.21339654287118412	1.05	0.94	2.0	tracksig	prefit	5	0.4244023478179796	1.0			0.5	0.58	0.0	1.0	0.0	1588708089.4923756
0	7	100	0.9	2	100	47	47.0	0.21339654287118412	0.21339654287118412	0.21339654287118412	1.05	0.94	2.0	tracksigfreq	all	21	0.4244023478179796	1.0			0.5	0.58	0.0	1.0	0.0	1588708089.4923756
0	7	100	0.9	2	100	47	7.0	0.21339654287118412	0.21339654287118412	0.21339654287118412	1.05	0.94	2.0	tracksigfreq	prefit	5	0.4244023478179796	1.0			0.5	0.58	0.0	1.0	0.0	1588708089.4923756
0	7	100	0.9	2	100	47	47.0	0.21339654287118412	0.21339654287118412	0.21339654287118412	1.05	0.94	2.0	palimpsest	all	21	0.4244023478179796	2.0			0.8637110016420362	0.88	0.7619047619047619	0.9655172413793104	0.7619047619047619	1588708089.4923756
0	7	100	0.9	2	100	47	6.0	0.21339654287118412	0.21339654287118412	0.21339654287118412	1.05	0.94	2.0	palimpsest	prefit	6	0.4244023478179796	2.0			0.8637110016420362	0.88	0.7619047619047619	0.9655172413793104	0.7619047619047619	1588708089.4923756
0	7	500	0.9	2	100	47	18.0	0.21339654287118404	0.21339654287118404	0.21339654287118404	1.04	0.96	2.01	clonesig	prefit	12	0.4244023478179796	2.0	27.29286036969916	0.0035910782197898397	0.9897959183673468	0.99	1.0	0.979591836734694	1.0	1588708094.3487
0	7	500	0.9	2	100	47	47.0	0.21339654287118404	0.21339654287118404	0.21339654287118404	1.04	0.96	2.01	clonesig	all	21	0.4244023478179796	2.0	31.296597063211717	0.0011271943804081652	0.9897959183673468	0.99	1.0	0.979591836734694	1.0	1588708094.3487
0	7	500	0.9	2	100	47	47.0	0.21339654287118404	0.21339654287118404	0.21339654287118404	1.04	0.96	2.01	tracksig	all	21	0.4244023478179796	1.0			0.5	0.49	0.0	1.0	0.0	1588708094.3487
0	7	500	0.9	2	100	47	8.0	0.21339654287118404	0.21339654287118404	0.21339654287118404	1.04	0.96	2.01	tracksig	prefit	5	0.4244023478179796	1.0			0.5	0.49	0.0	1.0	0.0	1588708094.3487
0	7	500	0.9	2	100	47	47.0	0.21339654287118404	0.21339654287118404	0.21339654287118404	1.04	0.96	2.01	tracksigfreq	all	21	0.4244023478179796	1.0			0.5	0.49	0.0	1.0	0.0	1588708094.3487
0	7	500	0.9	2	100	47	8.0	0.21339654287118404	0.21339654287118404	0.21339654287118404	1.04	0.96	2.01	tracksigfreq	prefit	5	0.4244023478179796	1.0			0.5	0.49	0.0	1.0	0.0	1588708094.3487
0	7	500	0.9	2	100	47	47.0	0.21339654287118404	0.21339654287118404	0.21339654287118404	1.04	0.96	2.01	palimpsest	all	21	0.4244023478179796	2.0			0.949779911964786	0.95	0.9607843137254902	0.9387755102040816	0.9607843137254902	1588708094.3487
0	7	500	0.9	2	100	47	6.0	0.21339654287118404	0.21339654287118404	0.21339654287118404	1.04	0.96	2.01	palimpsest	prefit	4	0.4244023478179796	2.0			0.949779911964786	0.95	0.9607843137254902	0.9387755102040816	0.9607843137254902	1588708094.3487
0	7	100	0.1	2	300	47	13.0	0.21339654287118404	0.21339654287118404	0.21339654287118404	2.1166666666666667	0.10333333333333332	3.26	clonesig	prefit	9	0.4244023478179796	2.0	19.346221700694517	0.008383478473792382	0.7844551282051282	0.79	0.9230769230769232	0.6458333333333334	0.9230769230769232	1588708321.4624228
0	7	100	0.1	2	300	47	47.0	0.21339654287118404	0.21339654287118404	0.21339654287118404	2.1166666666666667	0.10333333333333332	3.26	clonesig	all	21	0.4244023478179796	2.0	21.90943352390695	0.03200081272864454	0.7839209401709402	0.79	0.935897435897436	0.6319444444444444	0.935897435897436	1588708321.4624228
0	7	100	0.1	2	300	47	47.0	0.21339654287118404	0.21339654287118404	0.21339654287118404	2.1166666666666667	0.10333333333333332	3.26	tracksig	all	21	0.4244023478179796	1.0			0.5	0.48	0.0	1.0	0.0	1588708321.4624228
0	7	100	0.1	2	300	47	7.0	0.21339654287118404	0.21339654287118404	0.21339654287118404	2.1166666666666667	0.10333333333333332	3.26	tracksig	prefit	6	0.4244023478179796	1.0			0.5	0.48	0.0	1.0	0.0	1588708321.4624228
0	7	100	0.1	2	300	47	47.0	0.21339654287118404	0.21339654287118404	0.21339654287118404	2.1166666666666667	0.10333333333333332	3.26	tracksigfreq	all	21	0.4244023478179796	1.0			0.5	0.48	0.0	1.0	0.0	1588708321.4624228
0	7	100	0.1	2	300	47	7.0	0.21339654287118404	0.21339654287118404	0.21339654287118404	2.1166666666666667	0.10333333333333332	3.26	tracksigfreq	prefit	6	0.4244023478179796	1.0			0.5	0.48	0.0	1.0	0.0	1588708321.4624228
0	7	100	0.1	2	300	47	47.0	0.21339654287118404	0.21339654287118404	0.21339654287118404	2.1166666666666667	0.10333333333333332	3.26	palimpsest	all	21	0.4244023478179796	2.0			0.6947115384615383	0.6833333333333333	0.41025641025641024	0.9791666666666666	0.41025641025641024	1588708321.4624228
0	7	100	0.1	2	300	47	5.0	0.21339654287118404	0.21339654287118404	0.21339654287118404	2.1166666666666667	0.10333333333333332	3.26	palimpsest	prefit	4	0.4244023478179796	2.0			0.6947115384615383	0.6833333333333333	0.41025641025641024	0.9791666666666666	0.41025641025641024	1588708321.4624228
0	7	500	0.1	2	300	47	17.0	0.21339654287118404	0.21339654287118404	0.21339654287118404	2.103333333333333	0.12	3.31	clonesig	prefit	11	0.4244023478179796	2.0	33.189515293425764	0.0002065539445968891	0.7941924260671752	0.7933333333333333	0.8085106382978723	0.779874213836478	0.8085106382978723	1588708260.9020474
0	7	500	0.1	2	300	47	47.0	0.21339654287118404	0.21339654287118404	0.21339654287118404	2.103333333333333	0.12	3.31	clonesig	all	21	0.4244023478179796	2.0	33.815746001206215	0.0005498956417721132	0.8004817342432758	0.8	0.8085106382978723	0.7924528301886793	0.8085106382978723	1588708260.9020474
0	7	500	0.1	2	300	47	47.0	0.21339654287118404	0.21339654287118404	0.21339654287118404	2.103333333333333	0.12	3.31	tracksig	all	21	0.4244023478179796	1.0			0.5	0.53	0.0	1.0	0.0	1588708260.9020474
0	7	500	0.1	2	300	47	7.0	0.21339654287118404	0.21339654287118404	0.21339654287118404	2.103333333333333	0.12	3.31	tracksig	prefit	6	0.4244023478179796	1.0			0.5	0.53	0.0	1.0	0.0	1588708260.9020474
0	7	500	0.1	2	300	47	47.0	0.21339654287118404	0.21339654287118404	0.21339654287118404	2.103333333333333	0.12	3.31	tracksigfreq	all	21	0.4244023478179796	1.0			0.5	0.53	0.0	1.0	0.0	1588708260.9020474
0	7	500	0.1	2	300	47	7.0	0.21339654287118404	0.21339654287118404	0.21339654287118404	2.103333333333333	0.12	3.31	tracksigfreq	prefit	6	0.4244023478179796	1.0			0.5	0.53	0.0	1.0	0.0	1588708260.9020474
0	7	500	0.1	2	300	47	47.0	0.21339654287118404	0.21339654287118404	0.21339654287118404	2.103333333333333	0.12	3.31	palimpsest	all	21	0.4244023478179796	2.0			0.7251438511976449	0.7333333333333333	0.5886524822695035	0.8616352201257862	0.5886524822695035	1588708260.9020474
0	7	500	0.1	2	300	47	5.0	0.21339654287118404	0.21339654287118404	0.21339654287118404	2.103333333333333	0.12	3.31	palimpsest	prefit	4	0.4244023478179796	2.0			0.7251438511976449	0.7333333333333333	0.5886524822695035	0.8616352201257862	0.5886524822695035	1588708260.9020474
0	7	100	0.5	2	300	47	15.0	0.21339654287118412	0.21339654287118412	0.21339654287118412	1.6566666666666667	0.5033333333333333	2.7466666666666666	clonesig	prefit	10	0.4244023478179796	2.0	27.465199725854287	0.0008233249150960213	0.8241000936705474	0.8233333333333334	0.8368794326241135	0.8113207547169812	0.8368794326241135	1588706220.6098928
0	7	100	0.5	2	300	47	47.0	0.21339654287118412	0.21339654287118412	0.21339654287118412	1.6566666666666667	0.5033333333333333	2.7466666666666666	clonesig	all	21	0.4244023478179796	2.0	32.567602600443934	0.0008684639780867629	0.830389401846648	0.83	0.8368794326241135	0.8238993710691824	0.8368794326241135	1588706220.6098928
0	7	100	0.5	2	300	47	47.0	0.21339654287118412	0.21339654287118412	0.21339654287118412	1.6566666666666667	0.5033333333333333	2.7466666666666666	tracksig	all	21	0.4244023478179796	1.0			0.5	0.53	0.0	1.0	0.0	1588706220.6098928
0	7	100	0.5	2	300	47	7.0	0.21339654287118412	0.21339654287118412	0.21339654287118412	1.6566666666666667	0.5033333333333333	2.7466666666666666	tracksig	prefit	5	0.4244023478179796	1.0			0.5	0.53	0.0	1.0	0.0	1588706220.6098928
0	7	100	0.5	2	300	47	47.0	0.21339654287118412	0.21339654287118412	0.21339654287118412	1.6566666666666667	0.5033333333333333	2.7466666666666666	tracksigfreq	all	21	0.4244023478179796	1.0			0.5	0.53	0.0	1.0	0.0	1588706220.6098928
0	7	100	0.5	2	300	47	7.0	0.21339654287118412	0.21339654287118412	0.21339654287118412	1.6566666666666667	0.5033333333333333	2.7466666666666666	tracksigfreq	prefit	5	0.4244023478179796	1.0			0.5	0.53	0.0	1.0	0.0	1588706220.6098928
0	7	100	0.5	2	300	47	47.0	0.21339654287118412	0.21339654287118412	0.21339654287118412	1.6566666666666667	0.5033333333333333	2.7466666666666666	palimpsest	all	21	0.4244023478179796	2.0			0.7762612070119095	0.7866666666666666	0.6028368794326241	0.949685534591195	0.6028368794326241	1588706220.6098928
0	7	100	0.5	2	300	47	6.0	0.21339654287118412	0.21339654287118412	0.21339654287118412	1.6566666666666667	0.5033333333333333	2.7466666666666666	palimpsest	prefit	5	0.4244023478179796	2.0			0.7762612070119095	0.7866666666666666	0.6028368794326241	0.949685534591195	0.6028368794326241	1588706220.6098928
0	7	500	0.5	2	300	47	18.0	0.21339654287118412	0.21339654287118412	0.21339654287118412	1.5833333333333333	0.5166666666666667	2.6266666666666665	clonesig	prefit	11	0.4244023478179796	2.0	23.150383314470677	0.008730367698702939	0.8892990571072763	0.89	0.8630136986301371	0.9155844155844156	0.8630136986301371	1588702738.7545273
0	7	500	0.5	2	300	47	47.0	0.21339654287118412	0.21339654287118412	0.21339654287118412	1.5833333333333333	0.5166666666666667	2.6266666666666665	clonesig	all	21	0.4244023478179796	2.0	26.40503978710421	0.007532007473888502	0.8860523038605229	0.8866666666666667	0.8630136986301371	0.9090909090909092	0.8630136986301371	1588702738.7545273
0	7	500	0.5	2	300	47	47.0	0.21339654287118412	0.21339654287118412	0.21339654287118412	1.5833333333333333	0.5166666666666667	2.6266666666666665	tracksig	all	21	0.4244023478179796	1.0			0.5	0.5133333333333333	0.0	1.0	0.0	1588702738.7545273
0	7	500	0.5	2	300	47	6.0	0.21339654287118412	0.21339654287118412	0.21339654287118412	1.5833333333333333	0.5166666666666667	2.6266666666666665	tracksig	prefit	5	0.4244023478179796	1.0			0.5	0.5133333333333333	0.0	1.0	0.0	1588702738.7545273
0	7	500	0.5	2	300	47	47.0	0.21339654287118412	0.21339654287118412	0.21339654287118412	1.5833333333333333	0.5166666666666667	2.6266666666666665	tracksigfreq	all	21	0.4244023478179796	1.0			0.5	0.5133333333333333	0.0	1.0	0.0	1588702738.7545273
0	7	500	0.5	2	300	47	6.0	0.21339654287118412	0.21339654287118412	0.21339654287118412	1.5833333333333333	0.5166666666666667	2.6266666666666665	tracksigfreq	prefit	5	0.4244023478179796	1.0			0.5	0.5133333333333333	0.0	1.0	0.0	1588702738.7545273
0	7	500	0.5	2	300	47	47.0	0.21339654287118412	0.21339654287118412	0.21339654287118412	1.5833333333333333	0.5166666666666667	2.6266666666666665	palimpsest	all	21	0.4244023478179796	2.0			0.7836683864081124	0.7866666666666666	0.6712328767123288	0.8961038961038961	0.6712328767123288	1588702738.7545273
0	7	500	0.5	2	300	47	4.0	0.21339654287118412	0.21339654287118412	0.21339654287118412	1.5833333333333333	0.5166666666666667	2.6266666666666665	palimpsest	prefit	3	0.4244023478179796	2.0			0.7836683864081124	0.7866666666666666	0.6712328767123288	0.8961038961038961	0.6712328767123288	1588702738.7545273
0	7	100	0.9	2	300	47	15.0	0.21339654287118412	0.21339654287118412	0.21339654287118412	1.0766666666666669	0.9333333333333332	2.02	clonesig	prefit	11	0.4244023478179796	2.0	63.605247899668036	5.584487914795474e-10	0.9433499732572652	0.9433333333333334	0.9430379746835444	0.943661971830986	0.9430379746835444	1588708329.8481808
0	7	100	0.9	2	300	47	47.0	0.21339654287118412	0.21339654287118412	0.21339654287118412	1.0766666666666669	0.9333333333333332	2.02	clonesig	all	21	0.4244023478179796	2.0	65.50877677128847	1.4570498461125772e-09	0.9433499732572652	0.9433333333333334	0.9430379746835444	0.943661971830986	0.9430379746835444	1588708329.8481808
0	7	100	0.9	2	300	47	47.0	0.21339654287118412	0.21339654287118412	0.21339654287118412	1.0766666666666669	0.9333333333333332	2.02	tracksig	all	21	0.4244023478179796	1.0			0.5	0.4733333333333333	0.0	1.0	0.0	1588708329.8481808
0	7	100	0.9	2	300	47	5.0	0.21339654287118412	0.21339654287118412	0.21339654287118412	1.0766666666666669	0.9333333333333332	2.02	tracksig	prefit	4	0.4244023478179796	1.0			0.5	0.4733333333333333	0.0	1.0	0.0	1588708329.8481808
0	7	100	0.9	2	300	47	47.0	0.21339654287118412	0.21339654287118412	0.21339654287118412	1.0766666666666669	0.9333333333333332	2.02	tracksigfreq	all	21	0.4244023478179796	1.0			0.5	0.4733333333333333	0.0	1.0	0.0	1588708329.8481808
0	7	100	0.9	2	300	47	5.0	0.21339654287118412	0.21339654287118412	0.21339654287118412	1.0766666666666669	0.9333333333333332	2.02	tracksigfreq	prefit	4	0.4244023478179796	1.0			0.5	0.4733333333333333	0.0	1.0	0.0	1588708329.8481808
0	7	100	0.9	2	300	47	47.0	0.21339654287118412	0.21339654287118412	0.21339654287118412	1.0766666666666669	0.9333333333333332	2.02	palimpsest	all	21	0.4244023478179796	2.0			0.9198163665537529	0.9166666666666666	0.8607594936708861	0.9788732394366196	0.8607594936708861	1588708329.8481808
0	7	100	0.9	2	300	47	4.0	0.21339654287118412	0.21339654287118412	0.21339654287118412	1.0766666666666669	0.9333333333333332	2.02	palimpsest	prefit	3	0.4244023478179796	2.0			0.9198163665537529	0.9166666666666666	0.8607594936708861	0.9788732394366196	0.8607594936708861	1588708329.8481808
0	7	500	0.9	2	300	47	14.0	0.21339654287118412	0.21339654287118412	0.21339654287118412	1.06	0.9466666666666668	2.02	clonesig	prefit	8	0.4244023478179796	2.0	53.11155067761774	1.1378588361387524e-09	0.943915673367728	0.9433333333333334	0.9657534246575342	0.9220779220779219	0.9657534246575342	1588708267.2741287
0	7	500	0.9	2	300	47	47.0	0.21339654287118412	0.21339654287118412	0.21339654287118412	1.06	0.9466666666666668	2.02	clonesig	all	21	0.4244023478179796	2.0	57.071117450947895	5.2461019598767576e-08	0.9406689201209749	0.94	0.9657534246575342	0.9155844155844156	0.9657534246575342	1588708267.2741287
0	7	500	0.9	2	300	47	47.0	0.21339654287118412	0.21339654287118412	0.21339654287118412	1.06	0.9466666666666668	2.02	tracksig	all	21	0.4244023478179796	1.0			0.5	0.5133333333333333	0.0	1.0	0.0	1588708267.2741287
0	7	500	0.9	2	300	47	5.0	0.21339654287118412	0.21339654287118412	0.21339654287118412	1.06	0.9466666666666668	2.02	tracksig	prefit	4	0.4244023478179796	1.0			0.5	0.5133333333333333	0.0	1.0	0.0	1588708267.2741287
0	7	500	0.9	2	300	47	47.0	0.21339654287118412	0.21339654287118412	0.21339654287118412	1.06	0.9466666666666668	2.02	tracksigfreq	all	21	0.4244023478179796	1.0			0.5	0.5133333333333333	0.0	1.0	0.0	1588708267.2741287
0	7	500	0.9	2	300	47	5.0	0.21339654287118412	0.21339654287118412	0.21339654287118412	1.06	0.9466666666666668	2.02	tracksigfreq	prefit	4	0.4244023478179796	1.0			0.5	0.5133333333333333	0.0	1.0	0.0	1588708267.2741287
0	7	500	0.9	2	300	47	47.0	0.21339654287118412	0.21339654287118412	0.21339654287118412	1.06	0.9466666666666668	2.02	palimpsest	all	21	0.4244023478179796	2.0			0.917941647393702	0.9166666666666666	0.9657534246575342	0.8701298701298701	0.9657534246575342	1588708267.2741287
0	7	500	0.9	2	300	47	5.0	0.21339654287118412	0.21339654287118412	0.21339654287118412	1.06	0.9466666666666668	2.02	palimpsest	prefit	4	0.4244023478179796	2.0			0.917941647393702	0.9166666666666666	0.9657534246575342	0.8701298701298701	0.9657534246575342	1588708267.2741287
0	7	100	0.1	2	1000	47	14.0	0.21339654287118404	0.21339654287118404	0.21339654287118404	2.096	0.10099999999999999	3.2489999999999997	clonesig	prefit	8	0.4244023478179796	3.0	60.35897808621485	1.5627270222962344e-08	0.7767682465763291	0.7759999999999999	0.7218934911242604	0.8316430020283976	0.7218934911242604	1588708879.7645662
0	7	100	0.1	2	1000	47	47.0	0.21339654287118404	0.21339654287118404	0.21339654287118404	2.096	0.10099999999999999	3.2489999999999997	clonesig	all	21	0.4244023478179796	2.0	49.18447555739112	3.372095152646518e-06	0.8017371404795341	0.802	0.8205128205128205	0.7829614604462475	0.8205128205128205	1588708879.7645662
0	7	100	0.1	2	1000	47	47.0	0.21339654287118404	0.21339654287118404	0.21339654287118404	2.096	0.10099999999999999	3.2489999999999997	tracksig	all	21	0.4244023478179796	1.0			0.5	0.493	0.0	1.0	0.0	1588708879.7645662
0	7	100	0.1	2	1000	47	5.0	0.21339654287118404	0.21339654287118404	0.21339654287118404	2.096	0.10099999999999999	3.2489999999999997	tracksig	prefit	4	0.4244023478179796	2.0			0.8644714364015347	0.863	0.7593688362919132	0.969574036511156	0.7593688362919132	1588708879.7645662
0	7	100	0.1	2	1000	47	47.0	0.21339654287118404	0.21339654287118404	0.21339654287118404	2.096	0.10099999999999999	3.2489999999999997	tracksigfreq	all	21	0.4244023478179796	1.0			0.5	0.493	0.0	1.0	0.0	1588708879.7645662
0	7	100	0.1	2	1000	47	5.0	0.21339654287118404	0.21339654287118404	0.21339654287118404	2.096	0.10099999999999999	3.2489999999999997	tracksigfreq	prefit	4	0.4244023478179796	2.0			0.6570307780324943	0.657	0.6548323471400395	0.6592292089249493	0.6548323471400395	1588708879.7645662
0	7	100	0.1	2	1000	47	47.0	0.21339654287118404	0.21339654287118404	0.21339654287118404	2.096	0.10099999999999999	3.2489999999999997	palimpsest	all	21	0.4244023478179796	2.0			0.6643582142099852	0.66	0.3530571992110454	0.9756592292089248	0.3530571992110454	1588708879.7645662
0	7	100	0.1	2	1000	47	5.0	0.21339654287118404	0.21339654287118404	0.21339654287118404	2.096	0.10099999999999999	3.2489999999999997	palimpsest	prefit	4	0.4244023478179796	2.0			0.6643582142099852	0.66	0.3530571992110454	0.9756592292089248	0.3530571992110454	1588708879.7645662
0	7	500	0.1	2	1000	47	18.0	0.21339654287118404	0.21339654287118404	0.21339654287118404	2.109	0.102	3.235	clonesig	prefit	10	0.4244023478179796	2.0	63.64293132433522	3.1700613635890717e-10	0.8277227722772277	0.828	0.8554455445544554	0.8	0.8554455445544554	1588707015.2303474
0	7	500	0.1	2	1000	47	47.0	0.21339654287118404	0.21339654287118404	0.21339654287118404	2.109	0.102	3.235	clonesig	all	21	0.4244023478179796	2.0	68.59807173440277	1.1414060321090632e-09	0.8266726672667266	0.8270000000000001	0.8594059405940594	0.7939393939393941	0.8594059405940594	1588707015.2303474
0	7	500	0.1	2	1000	47	47.0	0.21339654287118404	0.21339654287118404	0.21339654287118404	2.109	0.102	3.235	tracksig	all	21	0.4244023478179796	2.0			0.9350435043504352	0.935	0.9306930693069309	0.9393939393939394	0.9306930693069309	1588707015.2303474
0	7	500	0.1	2	1000	47	5.0	0.21339654287118404	0.21339654287118404	0.21339654287118404	2.109	0.102	3.235	tracksig	prefit	4	0.4244023478179796	2.0			0.9350435043504352	0.935	0.9306930693069309	0.9393939393939394	0.9306930693069309	1588707015.2303474
0	7	500	0.1	2	1000	47	47.0	0.21339654287118404	0.21339654287118404	0.21339654287118404	2.109	0.102	3.235	tracksigfreq	all	21	0.4244023478179796	1.0			0.5	0.495	0.0	1.0	0.0	1588707015.2303474
0	7	500	0.1	2	1000	47	5.0	0.21339654287118404	0.21339654287118404	0.21339654287118404	2.109	0.102	3.235	tracksigfreq	prefit	4	0.4244023478179796	2.0			0.6730173017301729	0.6729999999999999	0.6712871287128713	0.6747474747474748	0.6712871287128713	1588707015.2303474
0	7	500	0.1	2	1000	47	47.0	0.21339654287118404	0.21339654287118404	0.21339654287118404	2.109	0.102	3.235	palimpsest	all	21	0.4244023478179796	2.0			0.7436343634363437	0.742	0.5801980198019802	0.907070707070707	0.5801980198019802	1588707015.2303474
0	7	500	0.1	2	1000	47	6.0	0.21339654287118404	0.21339654287118404	0.21339654287118404	2.109	0.102	3.235	palimpsest	prefit	4	0.4244023478179796	2.0			0.7436343634363437	0.742	0.5801980198019802	0.907070707070707	0.5801980198019802	1588707015.2303474
0	7	100	0.5	2	1000	47	15.0	0.21339654287118412	0.21339654287118412	0.21339654287118412	1.598	0.522	2.665	clonesig	prefit	8	0.4244023478179796	2.0	111.73875391341062	2.611252481521139e-21	0.8723150835752178	0.873	0.8951456310679612	0.8494845360824742	0.8951456310679612	1588709603.786831
0	7	100	0.5	2	1000	47	47.0	0.21339654287118412	0.21339654287118412	0.21339654287118412	1.598	0.522	2.665	clonesig	all	21	0.4244023478179796	2.0	116.51713345663302	7.180821709831848e-19	0.8694024622159943	0.87	0.8893203883495145	0.8494845360824742	0.8893203883495145	1588709603.786831
0	7	100	0.5	2	1000	47	47.0	0.21339654287118412	0.21339654287118412	0.21339654287118412	1.598	0.522	2.665	tracksig	all	21	0.4244023478179796	2.0			0.8643278951055949	0.861	0.7533980582524272	0.9752577319587628	0.7533980582524272	1588709603.786831
0	7	100	0.5	2	1000	47	5.0	0.21339654287118412	0.21339654287118412	0.21339654287118412	1.598	0.522	2.665	tracksig	prefit	4	0.4244023478179796	2.0			0.8643278951055949	0.861	0.7533980582524272	0.9752577319587628	0.7533980582524272	1588709603.786831
0	7	100	0.5	2	1000	47	47.0	0.21339654287118412	0.21339654287118412	0.21339654287118412	1.598	0.522	2.665	tracksigfreq	all	21	0.4244023478179796	1.0			0.5	0.485	0.0	1.0	0.0	1588709603.786831
0	7	100	0.5	2	1000	47	6.0	0.21339654287118412	0.21339654287118412	0.21339654287118412	1.598	0.522	2.665	tracksigfreq	prefit	4	0.4244023478179796	2.0			0.7752477229506556	0.775	0.7669902912621359	0.7835051546391752	0.7669902912621359	1588709603.786831
0	7	100	0.5	2	1000	47	47.0	0.21339654287118412	0.21339654287118412	0.21339654287118412	1.598	0.522	2.665	palimpsest	all	21	0.4244023478179796	2.0			0.7904213792413173	0.785	0.6097087378640776	0.9711340206185568	0.6097087378640776	1588709603.786831
0	7	100	0.5	2	1000	47	6.0	0.21339654287118412	0.21339654287118412	0.21339654287118412	1.598	0.522	2.665	palimpsest	prefit	4	0.4244023478179796	2.0			0.7904213792413173	0.785	0.6097087378640776	0.9711340206185568	0.6097087378640776	1588709603.786831
0	7	500	0.5	2	1000	47	11.0	0.21339654287118412	0.21339654287118412	0.21339654287118412	1.643	0.513	2.7060000000000004	clonesig	prefit	8	0.4244023478179796	2.0	97.00756080476641	2.977351517530716e-18	0.8969534050179211	0.897	0.8911290322580645	0.9027777777777778	0.8911290322580645	1588702631.8798141
0	7	500	0.5	2	1000	47	47.0	0.21339654287118412	0.21339654287118412	0.21339654287118412	1.643	0.513	2.7060000000000004	clonesig	all	21	0.4244023478179796	2.0	108.96819748073904	2.1992506624470672e-17	0.8979614695340501	0.898	0.8931451612903226	0.9027777777777778	0.8931451612903226	1588702631.8798141
0	7	500	0.5	2	1000	47	47.0	0.21339654287118412	0.21339654287118412	0.21339654287118412	1.643	0.513	2.7060000000000004	tracksig	all	21	0.4244023478179796	2.0			0.8932251664106503	0.894	0.7963709677419355	0.9900793650793652	0.7963709677419355	1588702631.8798141
0	7	500	0.5	2	1000	47	6.0	0.21339654287118412	0.21339654287118412	0.21339654287118412	1.643	0.513	2.7060000000000004	tracksig	prefit	5	0.4244023478179796	2.0			0.8932251664106503	0.894	0.7963709677419355	0.9900793650793652	0.7963709677419355	1588702631.8798141
0	7	500	0.5	2	1000	47	47.0	0.21339654287118412	0.21339654287118412	0.21339654287118412	1.643	0.513	2.7060000000000004	tracksigfreq	all	21	0.4244023478179796	1.0			0.5	0.504	0.0	1.0	0.0	1588702631.8798141
0	7	500	0.5	2	1000	47	6.0	0.21339654287118412	0.21339654287118412	0.21339654287118412	1.643	0.513	2.7060000000000004	tracksigfreq	prefit	5	0.4244023478179796	2.0			0.7500160010240655	0.75	0.7520161290322581	0.748015873015873	0.7520161290322581	1588702631.8798141
0	7	500	0.5	2	1000	47	47.0	0.21339654287118412	0.21339654287118412	0.21339654287118412	1.643	0.513	2.7060000000000004	palimpsest	all	21	0.4244023478179796	2.0			0.794402841781874	0.795	0.719758064516129	0.8690476190476191	0.719758064516129	1588702631.8798141
0	7	500	0.5	2	1000	47	6.0	0.21339654287118412	0.21339654287118412	0.21339654287118412	1.643	0.513	2.7060000000000004	palimpsest	prefit	4	0.4244023478179796	2.0			0.794402841781874	0.795	0.719758064516129	0.8690476190476191	0.719758064516129	1588702631.8798141
0	7	100	0.9	2	1000	47	15.0	0.21339654287118412	0.21339654287118412	0.21339654287118412	1.045	0.956	2.016	clonesig	prefit	10	0.4244023478179796	2.0	80.26587146240672	1.7469360574090398e-13	0.9221916447349972	0.922	0.9171483622350676	0.9272349272349272	0.9171483622350676	1588708442.6869938
0	7	100	0.9	2	1000	47	47.0	0.21339654287118412	0.21339654287118412	0.21339654287118412	1.045	0.956	2.016	clonesig	all	21	0.4244023478179796	2.0	86.0861915021087	5.943136246739655e-13	0.9243467567166992	0.924	0.9152215799614644	0.9334719334719336	0.9152215799614644	1588708442.6869938
0	7	100	0.9	2	1000	47	47.0	0.21339654287118412	0.21339654287118412	0.21339654287118412	1.045	0.956	2.016	tracksig	all	21	0.4244023478179796	1.0			0.5	0.48100000000000004	0.0	1.0	0.0	1588708442.6869938
0	7	100	0.9	2	1000	47	6.0	0.21339654287118412	0.21339654287118412	0.21339654287118412	1.045	0.956	2.016	tracksig	prefit	5	0.4244023478179796	2.0			0.9296203718169036	0.929	0.9132947976878611	0.945945945945946	0.9132947976878611	1588708442.6869938
0	7	100	0.9	2	1000	47	47.0	0.21339654287118412	0.21339654287118412	0.21339654287118412	1.045	0.956	2.016	tracksigfreq	all	21	0.4244023478179796	1.0			0.5	0.48100000000000004	0.0	1.0	0.0	1588708442.6869938
0	7	100	0.9	2	1000	47	47.0	0.21339654287118412	0.21339654287118412	0.21339654287118412	1.045	0.956	2.016	palimpsest	all	21	0.4244023478179796	2.0			0.9005163456030508	0.898	0.8342967244701349	0.9667359667359668	0.8342967244701349	1588708442.6869938
0	7	100	0.9	2	1000	47	6.0	0.21339654287118412	0.21339654287118412	0.21339654287118412	1.045	0.956	2.016	palimpsest	prefit	4	0.4244023478179796	2.0			0.9005163456030508	0.898	0.8342967244701349	0.9667359667359668	0.8342967244701349	1588708442.6869938
0	7	500	0.9	2	1000	47	16.0	0.21339654287118404	0.21339654287118404	0.21339654287118404	1.044	0.955	2.013	clonesig	prefit	10	0.4244023478179796	2.0	108.87199167358996	3.124194512252621e-19	0.9587380292061358	0.9590000000000001	0.9468302658486708	0.9706457925636008	0.9468302658486708	1588702555.3548453
0	7	500	0.9	2	1000	47	47.0	0.21339654287118404	0.21339654287118404	0.21339654287118404	1.044	0.955	2.013	clonesig	all	21	0.4244023478179796	2.0	112.94032859840807	3.6438714231393896e-18	0.9587380292061358	0.9590000000000001	0.9468302658486708	0.9706457925636008	0.9468302658486708	1588702555.3548453
0	7	500	0.9	2	1000	47	47.0	0.21339654287118404	0.21339654287118404	0.21339654287118404	1.044	0.955	2.013	tracksig	all	21	0.4244023478179796	2.0			0.9049960180727472	0.907	0.8139059304703476	0.9960861056751468	0.8139059304703476	1588702555.3548453
0	7	500	0.9	2	1000	47	5.0	0.21339654287118404	0.21339654287118404	0.21339654287118404	1.044	0.955	2.013	tracksig	prefit	4	0.4244023478179796	2.0			0.9049960180727472	0.907	0.8139059304703476	0.9960861056751468	0.8139059304703476	1588702555.3548453
0	7	500	0.9	2	1000	47	47.0	0.21339654287118404	0.21339654287118404	0.21339654287118404	1.044	0.955	2.013	tracksigfreq	all	21	0.4244023478179796	1.0			0.5	0.511	0.0	1.0	0.0	1588702555.3548453
0	7	500	0.9	2	1000	47	47.0	0.21339654287118404	0.21339654287118404	0.21339654287118404	1.044	0.955	2.013	palimpsest	all	21	0.4244023478179796	2.0			0.9059884984332416	0.905	0.950920245398773	0.8610567514677103	0.950920245398773	1588702555.3548453
0	7	500	0.9	2	1000	47	5.0	0.21339654287118404	0.21339654287118404	0.21339654287118404	1.044	0.955	2.013	palimpsest	prefit	4	0.4244023478179796	2.0			0.9059884984332416	0.905	0.950920245398773	0.8610567514677103	0.950920245398773	1588702555.3548453
0	8	100	0.1	2	30	47	13.0	0.21339654287118412	0.21339654287118412	0.21339654287118412	1.9666666666666663	0.1	2.9	clonesig	prefit	10	0.6150195042752207	4.0	20.440626496932513	0.32561903955325033	0.9282296650717702	0.9333333333333332	0.9473684210526316	0.9090909090909092	0.9473684210526316	1589399312.5604506
0	8	100	0.1	2	30	47	47.0	0.21339654287118412	0.21339654287118412	0.21339654287118412	1.9666666666666663	0.1	2.9	clonesig	all	21	0.6150195042752207	2.0	14.572783172660422	0.20885301195415115	0.9019138755980862	0.9	0.8947368421052632	0.9090909090909092	0.8947368421052632	1589399312.5604506
0	8	100	0.1	2	30	47		0.21339654287118412	0.21339654287118412	0.21339654287118412	1.9666666666666663	0.1	2.9	tracksig	all	21	0.6150195042752207									1589399312.5604506
0	8	100	0.1	2	30	47		0.21339654287118412	0.21339654287118412	0.21339654287118412	1.9666666666666663	0.1	2.9	tracksig	prefit	21	0.6150195042752207									1589399312.5604506
0	8	100	0.1	2	30	47		0.21339654287118412	0.21339654287118412	0.21339654287118412	1.9666666666666663	0.1	2.9	tracksigfreq	all	21	0.6150195042752207									1589399312.5604506
0	8	100	0.1	2	30	47		0.21339654287118412	0.21339654287118412	0.21339654287118412	1.9666666666666663	0.1	2.9	tracksigfreq	prefit	21	0.6150195042752207									1589399312.5604506
0	8	100	0.1	2	30	47	47.0	0.21339654287118412	0.21339654287118412	0.21339654287118412	1.9666666666666663	0.1	2.9	palimpsest	all	21	0.6150195042752207	2.0			0.8157894736842105	0.7666666666666667	0.631578947368421	1.0	0.631578947368421	1589399312.5604506
0	8	100	0.1	2	30	47	6.0	0.21339654287118412	0.21339654287118412	0.21339654287118412	1.9666666666666663	0.1	2.9	palimpsest	prefit	5	0.6150195042752207	2.0			0.8157894736842105	0.7666666666666667	0.631578947368421	1.0	0.631578947368421	1589399312.5604506
0	8	500	0.1	2	30	47	10.0	0.21339654287118412	0.21339654287118412	0.21339654287118412	2.2	0.06666666666666668	3.3666666666666667	clonesig	prefit	8	0.6150195042752207	4.0	28.92010563261374	0.022935112275141608	0.8035714285714285	0.8	0.8571428571428571	0.75	0.8571428571428571	1589399311.0207422
0	8	500	0.1	2	30	47	47.0	0.21339654287118412	0.21339654287118412	0.21339654287118412	2.2	0.06666666666666668	3.3666666666666667	clonesig	all	21	0.6150195042752207	2.0	17.995129985715153	0.08477574592404179	0.8973214285714286	0.9	0.8571428571428571	0.9375	0.8571428571428571	1589399311.0207422
0	8	500	0.1	2	30	47		0.21339654287118412	0.21339654287118412	0.21339654287118412	2.2	0.06666666666666668	3.3666666666666667	tracksig	all	21	0.6150195042752207									1589399311.0207422
0	8	500	0.1	2	30	47		0.21339654287118412	0.21339654287118412	0.21339654287118412	2.2	0.06666666666666668	3.3666666666666667	tracksig	prefit	21	0.6150195042752207									1589399311.0207422
0	8	500	0.1	2	30	47		0.21339654287118412	0.21339654287118412	0.21339654287118412	2.2	0.06666666666666668	3.3666666666666667	tracksigfreq	all	21	0.6150195042752207									1589399311.0207422
0	8	500	0.1	2	30	47		0.21339654287118412	0.21339654287118412	0.21339654287118412	2.2	0.06666666666666668	3.3666666666666667	tracksigfreq	prefit	21	0.6150195042752207									1589399311.0207422
0	8	500	0.1	2	30	47	47.0	0.21339654287118412	0.21339654287118412	0.21339654287118412	2.2	0.06666666666666668	3.3666666666666667	palimpsest	all	21	0.6150195042752207	2.0			0.7946428571428571	0.8	0.7142857142857143	0.875	0.7142857142857143	1589399311.0207422
0	8	500	0.1	2	30	47	5.0	0.21339654287118412	0.21339654287118412	0.21339654287118412	2.2	0.06666666666666668	3.3666666666666667	palimpsest	prefit	4	0.6150195042752207	2.0			0.7946428571428571	0.8	0.7142857142857143	0.875	0.7142857142857143	1589399311.0207422
0	8	100	0.5	2	30	47	11.0	0.21339654287118404	0.21339654287118404	0.21339654287118404	1.7666666666666666	0.36666666666666653	2.8666666666666667	clonesig	prefit	8	0.6150195042752207	3.0	16.06717071220328	0.1293234261672726	0.7333333333333334	0.7333333333333333	1.0	0.4666666666666667	1.0	1589399317.3549047
0	8	100	0.5	2	30	47	47.0	0.21339654287118404	0.21339654287118404	0.21339654287118404	1.7666666666666666	0.36666666666666653	2.8666666666666667	clonesig	all	21	0.6150195042752207	3.0	18.20284093821607	0.5043234621386281	0.7333333333333334	0.7333333333333333	1.0	0.4666666666666667	1.0	1589399317.3549047
0	8	100	0.5	2	30	47		0.21339654287118404	0.21339654287118404	0.21339654287118404	1.7666666666666666	0.36666666666666653	2.8666666666666667	tracksig	all	21	0.6150195042752207									1589399317.3549047
0	8	100	0.5	2	30	47		0.21339654287118404	0.21339654287118404	0.21339654287118404	1.7666666666666666	0.36666666666666653	2.8666666666666667	tracksig	prefit	21	0.6150195042752207									1589399317.3549047
0	8	100	0.5	2	30	47		0.21339654287118404	0.21339654287118404	0.21339654287118404	1.7666666666666666	0.36666666666666653	2.8666666666666667	tracksigfreq	all	21	0.6150195042752207									1589399317.3549047
0	8	100	0.5	2	30	47		0.21339654287118404	0.21339654287118404	0.21339654287118404	1.7666666666666666	0.36666666666666653	2.8666666666666667	tracksigfreq	prefit	21	0.6150195042752207									1589399317.3549047
0	8	100	0.5	2	30	47	47.0	0.21339654287118404	0.21339654287118404	0.21339654287118404	1.7666666666666666	0.36666666666666653	2.8666666666666667	palimpsest	all	21	0.6150195042752207	2.0			0.8666666666666667	0.8666666666666667	0.8	0.9333333333333332	0.8	1589399317.3549047
0	8	100	0.5	2	30	47	7.0	0.21339654287118404	0.21339654287118404	0.21339654287118404	1.7666666666666666	0.36666666666666653	2.8666666666666667	palimpsest	prefit	5	0.6150195042752207	2.0			0.8666666666666667	0.8666666666666667	0.8	0.9333333333333332	0.8	1589399317.3549047
0	8	500	0.5	2	30	47	9.0	0.21339654287118412	0.21339654287118412	0.21339654287118412	1.5333333333333334	0.6	2.533333333333333	clonesig	prefit	7	0.6150195042752207	3.0	15.259973585142804	0.10462976137186936	0.8076923076923077	0.8333333333333334	1.0	0.6153846153846154	1.0	1589399347.7129874
0	8	500	0.5	2	30	47	47.0	0.21339654287118412	0.21339654287118412	0.21339654287118412	1.5333333333333334	0.6	2.533333333333333	clonesig	all	21	0.6150195042752207	2.0	12.102775235681404	0.36403757746222176	0.8461538461538461	0.8666666666666667	1.0	0.6923076923076923	1.0	1589399347.7129874
0	8	500	0.5	2	30	47		0.21339654287118412	0.21339654287118412	0.21339654287118412	1.5333333333333334	0.6	2.533333333333333	tracksig	all	21	0.6150195042752207									1589399347.7129874
0	8	500	0.5	2	30	47		0.21339654287118412	0.21339654287118412	0.21339654287118412	1.5333333333333334	0.6	2.533333333333333	tracksig	prefit	21	0.6150195042752207									1589399347.7129874
0	8	500	0.5	2	30	47		0.21339654287118412	0.21339654287118412	0.21339654287118412	1.5333333333333334	0.6	2.533333333333333	tracksigfreq	all	21	0.6150195042752207									1589399347.7129874
0	8	500	0.5	2	30	47		0.21339654287118412	0.21339654287118412	0.21339654287118412	1.5333333333333334	0.6	2.533333333333333	tracksigfreq	prefit	21	0.6150195042752207									1589399347.7129874
0	8	500	0.5	2	30	47	47.0	0.21339654287118412	0.21339654287118412	0.21339654287118412	1.5333333333333334	0.6	2.533333333333333	palimpsest	all	21	0.6150195042752207	2.0			0.9027149321266968	0.9	0.8823529411764706	0.9230769230769232	0.8823529411764706	1589399347.7129874
0	8	500	0.5	2	30	47	6.0	0.21339654287118412	0.21339654287118412	0.21339654287118412	1.5333333333333334	0.6	2.533333333333333	palimpsest	prefit	5	0.6150195042752207	2.0			0.9027149321266968	0.9	0.8823529411764706	0.9230769230769232	0.8823529411764706	1589399347.7129874
0	8	100	0.9	2	30	47	13.0	0.21339654287118412	0.21339654287118412	0.21339654287118412	1.0	1.0	2.0	clonesig	prefit	10	0.6150195042752207	3.0	17.379320343663096	0.1953723682960309	0.90625	0.9	1.0	0.8125	1.0	1589399302.297959
0	8	100	0.9	2	30	47	47.0	0.21339654287118412	0.21339654287118412	0.21339654287118412	1.0	1.0	2.0	clonesig	all	21	0.6150195042752207	2.0	10.961560095920902	0.4551723363419022	0.9642857142857144	0.9666666666666668	0.9285714285714286	1.0	0.9285714285714286	1589399302.297959
0	8	100	0.9	2	30	47		0.21339654287118412	0.21339654287118412	0.21339654287118412	1.0	1.0	2.0	tracksig	all	21	0.6150195042752207									1589399302.297959
0	8	100	0.9	2	30	47		0.21339654287118412	0.21339654287118412	0.21339654287118412	1.0	1.0	2.0	tracksig	prefit	21	0.6150195042752207									1589399302.297959
0	8	100	0.9	2	30	47		0.21339654287118412	0.21339654287118412	0.21339654287118412	1.0	1.0	2.0	tracksigfreq	all	21	0.6150195042752207									1589399302.297959
0	8	100	0.9	2	30	47		0.21339654287118412	0.21339654287118412	0.21339654287118412	1.0	1.0	2.0	tracksigfreq	prefit	21	0.6150195042752207									1589399302.297959
0	8	100	0.9	2	30	47	47.0	0.21339654287118412	0.21339654287118412	0.21339654287118412	1.0	1.0	2.0	palimpsest	all	21	0.6150195042752207	2.0			0.96875	0.9666666666666668	1.0	0.9375	1.0	1589399302.297959
0	8	100	0.9	2	30	47	6.0	0.21339654287118412	0.21339654287118412	0.21339654287118412	1.0	1.0	2.0	palimpsest	prefit	6	0.6150195042752207	2.0			0.96875	0.9666666666666668	1.0	0.9375	1.0	1589399302.297959
0	8	500	0.9	2	30	47	12.0	0.21339654287118412	0.21339654287118412	0.21339654287118412	1.0333333333333334	0.9666666666666668	2.0	clonesig	prefit	9	0.6150195042752207	3.0	14.874017317825745	0.24966048724467466	0.9705882352941176	0.9666666666666668	1.0	0.9411764705882352	1.0	1589399306.2607584
0	8	500	0.9	2	30	47	47.0	0.21339654287118412	0.21339654287118412	0.21339654287118412	1.0333333333333334	0.9666666666666668	2.0	clonesig	all	21	0.6150195042752207	3.0	16.336605610151533	0.6302867944406184	0.9705882352941176	0.9666666666666668	1.0	0.9411764705882352	1.0	1589399306.2607584
0	8	500	0.9	2	30	47		0.21339654287118412	0.21339654287118412	0.21339654287118412	1.0333333333333334	0.9666666666666668	2.0	tracksig	all	21	0.6150195042752207									1589399306.2607584
0	8	500	0.9	2	30	47		0.21339654287118412	0.21339654287118412	0.21339654287118412	1.0333333333333334	0.9666666666666668	2.0	tracksig	prefit	21	0.6150195042752207									1589399306.2607584
0	8	500	0.9	2	30	47		0.21339654287118412	0.21339654287118412	0.21339654287118412	1.0333333333333334	0.9666666666666668	2.0	tracksigfreq	all	21	0.6150195042752207									1589399306.2607584
0	8	500	0.9	2	30	47		0.21339654287118412	0.21339654287118412	0.21339654287118412	1.0333333333333334	0.9666666666666668	2.0	tracksigfreq	prefit	21	0.6150195042752207									1589399306.2607584
0	8	500	0.9	2	30	47	47.0	0.21339654287118412	0.21339654287118412	0.21339654287118412	1.0333333333333334	0.9666666666666668	2.0	palimpsest	all	21	0.6150195042752207	2.0			0.9411764705882352	0.9333333333333332	1.0	0.8823529411764706	1.0	1589399306.2607584
0	8	500	0.9	2	30	47	5.0	0.21339654287118412	0.21339654287118412	0.21339654287118412	1.0333333333333334	0.9666666666666668	2.0	palimpsest	prefit	5	0.6150195042752207	2.0			0.9411764705882352	0.9333333333333332	1.0	0.8823529411764706	1.0	1589399306.2607584
0	8	100	0.1	2	100	47	13.0	0.21339654287118412	0.21339654287118412	0.21339654287118412	2.14	0.13	3.31	clonesig	prefit	10	0.6150195042752207	3.0	25.925252600865637	0.019970999205162942	0.8811524609843938	0.88	0.9387755102040816	0.8235294117647058	0.9387755102040816	1588708219.6591897
0	8	100	0.1	2	100	47	47.0	0.21339654287118412	0.21339654287118412	0.21339654287118412	2.14	0.13	3.31	clonesig	all	21	0.6150195042752207	2.0	17.472488725300536	0.1022609885818294	0.8501400560224089	0.85	0.8571428571428571	0.8431372549019608	0.8571428571428571	1588708219.6591897
0	8	100	0.1	2	100	47	47.0	0.21339654287118412	0.21339654287118412	0.21339654287118412	2.14	0.13	3.31	tracksig	all	21	0.6150195042752207	1.0			0.5	0.51	0.0	1.0	0.0	1588708219.6591897
0	8	100	0.1	2	100	47	6.0	0.21339654287118412	0.21339654287118412	0.21339654287118412	2.14	0.13	3.31	tracksig	prefit	4	0.6150195042752207	1.0			0.5	0.51	0.0	1.0	0.0	1588708219.6591897
0	8	100	0.1	2	100	47	47.0	0.21339654287118412	0.21339654287118412	0.21339654287118412	2.14	0.13	3.31	tracksigfreq	all	21	0.6150195042752207	1.0			0.5	0.51	0.0	1.0	0.0	1588708219.6591897
0	8	100	0.1	2	100	47	6.0	0.21339654287118412	0.21339654287118412	0.21339654287118412	2.14	0.13	3.31	tracksigfreq	prefit	4	0.6150195042752207	1.0			0.5	0.51	0.0	1.0	0.0	1588708219.6591897
0	8	100	0.1	2	100	47	47.0	0.21339654287118412	0.21339654287118412	0.21339654287118412	2.14	0.13	3.31	palimpsest	all	21	0.6150195042752207	2.0			0.8061224489795918	0.81	0.6122448979591837	1.0	0.6122448979591837	1588708219.6591897
0	8	100	0.1	2	100	47	5.0	0.21339654287118412	0.21339654287118412	0.21339654287118412	2.14	0.13	3.31	palimpsest	prefit	4	0.6150195042752207	2.0			0.8061224489795918	0.81	0.6122448979591837	1.0	0.6122448979591837	1588708219.6591897
0	8	500	0.1	2	100	47	12.0	0.21339654287118404	0.21339654287118404	0.21339654287118404	2.32	0.04	3.48	clonesig	prefit	7	0.6150195042752207	2.0	9.239972506266897	0.07962721598871543	0.8247126436781611	0.85	0.9827586206896552	0.6666666666666666	0.9827586206896552	1588708200.6485605
0	8	500	0.1	2	100	47	47.0	0.21339654287118404	0.21339654287118404	0.21339654287118404	2.32	0.04	3.48	clonesig	all	21	0.6150195042752207	2.0	10.479268654395355	0.5069622258508744	0.7889983579638753	0.82	0.9827586206896552	0.5952380952380952	0.9827586206896552	1588708200.6485605
0	8	500	0.1	2	100	47	47.0	0.21339654287118404	0.21339654287118404	0.21339654287118404	2.32	0.04	3.48	tracksig	all	21	0.6150195042752207	1.0			0.5	0.42	0.0	1.0	0.0	1588708200.6485605
0	8	500	0.1	2	100	47	7.0	0.21339654287118404	0.21339654287118404	0.21339654287118404	2.32	0.04	3.48	tracksig	prefit	5	0.6150195042752207	1.0			0.5	0.42	0.0	1.0	0.0	1588708200.6485605
0	8	500	0.1	2	100	47	47.0	0.21339654287118404	0.21339654287118404	0.21339654287118404	2.32	0.04	3.48	tracksigfreq	all	21	0.6150195042752207	1.0			0.5	0.42	0.0	1.0	0.0	1588708200.6485605
0	8	500	0.1	2	100	47	7.0	0.21339654287118404	0.21339654287118404	0.21339654287118404	2.32	0.04	3.48	tracksigfreq	prefit	5	0.6150195042752207	1.0			0.5	0.42	0.0	1.0	0.0	1588708200.6485605
0	8	500	0.1	2	100	47	47.0	0.21339654287118404	0.21339654287118404	0.21339654287118404	2.32	0.04	3.48	palimpsest	all	21	0.6150195042752207	2.0			0.8111658456486043	0.8	0.7413793103448276	0.8809523809523809	0.7413793103448276	1588708200.6485605
0	8	500	0.1	2	100	47	6.0	0.21339654287118404	0.21339654287118404	0.21339654287118404	2.32	0.04	3.48	palimpsest	prefit	5	0.6150195042752207	2.0			0.8111658456486043	0.8	0.7413793103448276	0.8809523809523809	0.7413793103448276	1588708200.6485605
0	8	100	0.5	2	100	47	16.0	0.21339654287118412	0.21339654287118412	0.21339654287118412	1.62	0.44	2.66	clonesig	prefit	10	0.6150195042752207	2.0	22.422419413607262	0.004986602160238947	0.8676767676767676	0.87	0.8444444444444444	0.8909090909090909	0.8444444444444444	1588708193.625688
0	8	100	0.5	2	100	47	47.0	0.21339654287118412	0.21339654287118412	0.21339654287118412	1.62	0.44	2.66	clonesig	all	21	0.6150195042752207	2.0	24.94715863173997	0.010356011302203	0.8676767676767676	0.87	0.8444444444444444	0.8909090909090909	0.8444444444444444	1588708193.625688
0	8	100	0.5	2	100	47	47.0	0.21339654287118412	0.21339654287118412	0.21339654287118412	1.62	0.44	2.66	tracksig	all	21	0.6150195042752207	1.0			0.5	0.55	0.0	1.0	0.0	1588708193.625688
0	8	100	0.5	2	100	47	9.0	0.21339654287118412	0.21339654287118412	0.21339654287118412	1.62	0.44	2.66	tracksig	prefit	6	0.6150195042752207	1.0			0.5	0.55	0.0	1.0	0.0	1588708193.625688
0	8	100	0.5	2	100	47	47.0	0.21339654287118412	0.21339654287118412	0.21339654287118412	1.62	0.44	2.66	tracksigfreq	all	21	0.6150195042752207	1.0			0.5	0.55	0.0	1.0	0.0	1588708193.625688
0	8	100	0.5	2	100	47	9.0	0.21339654287118412	0.21339654287118412	0.21339654287118412	1.62	0.44	2.66	tracksigfreq	prefit	6	0.6150195042752207	1.0			0.5	0.55	0.0	1.0	0.0	1588708193.625688
0	8	100	0.5	2	100	47	47.0	0.21339654287118412	0.21339654287118412	0.21339654287118412	1.62	0.44	2.66	palimpsest	all	21	0.6150195042752207	2.0			0.8212121212121212	0.83	0.7333333333333333	0.9090909090909092	0.7333333333333333	1588708193.625688
0	8	100	0.5	2	100	47	6.0	0.21339654287118412	0.21339654287118412	0.21339654287118412	1.62	0.44	2.66	palimpsest	prefit	6	0.6150195042752207	2.0			0.8212121212121212	0.83	0.7333333333333333	0.9090909090909092	0.7333333333333333	1588708193.625688
0	8	500	0.5	2	100	47	15.0	0.21339654287118404	0.21339654287118404	0.21339654287118404	1.45	0.62	2.46	clonesig	prefit	10	0.6150195042752207	2.0	19.64845695947565	0.013760279468164624	0.9607371794871796	0.96	0.9423076923076924	0.9791666666666666	0.9423076923076924	1588708192.209945
0	8	500	0.5	2	100	47	47.0	0.21339654287118404	0.21339654287118404	0.21339654287118404	1.45	0.62	2.46	clonesig	all	21	0.6150195042752207	2.0	27.207059767941473	0.004810784752491784	0.9607371794871796	0.96	0.9423076923076924	0.9791666666666666	0.9423076923076924	1588708192.209945
0	8	500	0.5	2	100	47	47.0	0.21339654287118404	0.21339654287118404	0.21339654287118404	1.45	0.62	2.46	tracksig	all	21	0.6150195042752207	1.0			0.5	0.48	0.0	1.0	0.0	1588708192.209945
0	8	500	0.5	2	100	47	9.0	0.21339654287118404	0.21339654287118404	0.21339654287118404	1.45	0.62	2.46	tracksig	prefit	7	0.6150195042752207	1.0			0.5	0.48	0.0	1.0	0.0	1588708192.209945
0	8	500	0.5	2	100	47	47.0	0.21339654287118404	0.21339654287118404	0.21339654287118404	1.45	0.62	2.46	tracksigfreq	all	21	0.6150195042752207	1.0			0.5	0.48	0.0	1.0	0.0	1588708192.209945
0	8	500	0.5	2	100	47	9.0	0.21339654287118404	0.21339654287118404	0.21339654287118404	1.45	0.62	2.46	tracksigfreq	prefit	7	0.6150195042752207	1.0			0.5	0.48	0.0	1.0	0.0	1588708192.209945
0	8	500	0.5	2	100	47	47.0	0.21339654287118404	0.21339654287118404	0.21339654287118404	1.45	0.62	2.46	palimpsest	all	21	0.6150195042752207	2.0			0.8597756410256411	0.86	0.8653846153846154	0.8541666666666666	0.8653846153846154	1588708192.209945
0	8	500	0.5	2	100	47	6.0	0.21339654287118404	0.21339654287118404	0.21339654287118404	1.45	0.62	2.46	palimpsest	prefit	4	0.6150195042752207	2.0			0.8597756410256411	0.86	0.8653846153846154	0.8541666666666666	0.8653846153846154	1588708192.209945
0	8	100	0.9	2	100	47	10.0	0.21339654287118412	0.21339654287118412	0.21339654287118412	1.09	0.91	2.0	clonesig	prefit	10	0.6150195042752207	3.0	30.495470597370513	0.0046889614020499005	0.9799277398635088	0.98	0.981132075471698	0.9787234042553192	0.981132075471698	1588708173.993547
0	8	100	0.9	2	100	47	47.0	0.21339654287118412	0.21339654287118412	0.21339654287118412	1.09	0.91	2.0	clonesig	all	21	0.6150195042752207	2.0	29.255855848562533	0.0023472105305440824	0.9799277398635088	0.98	0.981132075471698	0.9787234042553192	0.981132075471698	1588708173.993547
0	8	100	0.9	2	100	47	47.0	0.21339654287118412	0.21339654287118412	0.21339654287118412	1.09	0.91	2.0	tracksig	all	21	0.6150195042752207	1.0			0.5	0.47	0.0	1.0	0.0	1588708173.993547
0	8	100	0.9	2	100	47	4.0	0.21339654287118412	0.21339654287118412	0.21339654287118412	1.09	0.91	2.0	tracksig	prefit	4	0.6150195042752207	1.0			0.5	0.47	0.0	1.0	0.0	1588708173.993547
0	8	100	0.9	2	100	47	47.0	0.21339654287118412	0.21339654287118412	0.21339654287118412	1.09	0.91	2.0	tracksigfreq	all	21	0.6150195042752207	1.0			0.5	0.47	0.0	1.0	0.0	1588708173.993547
0	8	100	0.9	2	100	47	4.0	0.21339654287118412	0.21339654287118412	0.21339654287118412	1.09	0.91	2.0	tracksigfreq	prefit	4	0.6150195042752207	1.0			0.5	0.47	0.0	1.0	0.0	1588708173.993547
0	8	100	0.9	2	100	47	47.0	0.21339654287118412	0.21339654287118412	0.21339654287118412	1.09	0.91	2.0	palimpsest	all	21	0.6150195042752207	2.0			0.9692894419911682	0.97	0.981132075471698	0.9574468085106383	0.981132075471698	1588708173.993547
0	8	100	0.9	2	100	47	4.0	0.21339654287118412	0.21339654287118412	0.21339654287118412	1.09	0.91	2.0	palimpsest	prefit	3	0.6150195042752207	2.0			0.9692894419911682	0.97	0.981132075471698	0.9574468085106383	0.981132075471698	1588708173.993547
0	8	500	0.9	2	100	47	17.0	0.21339654287118412	0.21339654287118412	0.21339654287118412	1.04	0.96	2.01	clonesig	prefit	9	0.6150195042752207	2.0	20.596236194381163	0.004563396075694259	1.0	1.0	1.0	1.0	1.0	1588698476.344439
0	8	500	0.9	2	100	47	47.0	0.21339654287118412	0.21339654287118412	0.21339654287118412	1.04	0.96	2.01	clonesig	all	21	0.6150195042752207	2.0	25.537290072617225	0.008500114001941728	1.0	1.0	1.0	1.0	1.0	1588698476.344439
0	8	500	0.9	2	100	47	47.0	0.21339654287118412	0.21339654287118412	0.21339654287118412	1.04	0.96	2.01	tracksig	all	21	0.6150195042752207	1.0			0.5	0.46	0.0	1.0	0.0	1588698476.344439
0	8	500	0.9	2	100	47	6.0	0.21339654287118412	0.21339654287118412	0.21339654287118412	1.04	0.96	2.01	tracksig	prefit	5	0.6150195042752207	1.0			0.5	0.46	0.0	1.0	0.0	1588698476.344439
0	8	500	0.9	2	100	47	47.0	0.21339654287118412	0.21339654287118412	0.21339654287118412	1.04	0.96	2.01	tracksigfreq	all	21	0.6150195042752207	1.0			0.5	0.46	0.0	1.0	0.0	1588698476.344439
0	8	500	0.9	2	100	47	6.0	0.21339654287118412	0.21339654287118412	0.21339654287118412	1.04	0.96	2.01	tracksigfreq	prefit	5	0.6150195042752207	1.0			0.5	0.46	0.0	1.0	0.0	1588698476.344439
0	8	500	0.9	2	100	47	47.0	0.21339654287118412	0.21339654287118412	0.21339654287118412	1.04	0.96	2.01	palimpsest	all	21	0.6150195042752207	2.0			0.9565217391304348	0.96	1.0	0.9130434782608696	1.0	1588698476.344439
0	8	500	0.9	2	100	47	6.0	0.21339654287118412	0.21339654287118412	0.21339654287118412	1.04	0.96	2.01	palimpsest	prefit	5	0.6150195042752207	2.0			0.9565217391304348	0.96	1.0	0.9130434782608696	1.0	1588698476.344439
0	8	100	0.1	2	300	47	17.0	0.21339654287118404	0.21339654287118404	0.21339654287118404	2.12	0.11	3.293333333333333	clonesig	prefit	11	0.6150195042752207	2.0	28.888285901930427	0.0010798298120968887	0.8670874822190612	0.8666666666666667	0.8355263157894737	0.8986486486486487	0.8355263157894737	1588708308.9449372
0	8	100	0.1	2	300	47	47.0	0.21339654287118404	0.21339654287118404	0.21339654287118404	2.12	0.11	3.293333333333333	clonesig	all	21	0.6150195042752207	2.0	34.20153859927814	0.0004769117237766444	0.8703769559032717	0.87	0.8421052631578947	0.8986486486486487	0.8421052631578947	1588708308.9449372
0	8	100	0.1	2	300	47	47.0	0.21339654287118404	0.21339654287118404	0.21339654287118404	2.12	0.11	3.293333333333333	tracksig	all	21	0.6150195042752207	1.0			0.5	0.4933333333333334	0.0	1.0	0.0	1588708308.9449372
0	8	100	0.1	2	300	47	6.0	0.21339654287118404	0.21339654287118404	0.21339654287118404	2.12	0.11	3.293333333333333	tracksig	prefit	5	0.6150195042752207	1.0			0.5	0.4933333333333334	0.0	1.0	0.0	1588708308.9449372
0	8	100	0.1	2	300	47	47.0	0.21339654287118404	0.21339654287118404	0.21339654287118404	2.12	0.11	3.293333333333333	tracksigfreq	all	21	0.6150195042752207	1.0			0.5	0.4933333333333334	0.0	1.0	0.0	1588708308.9449372
0	8	100	0.1	2	300	47	6.0	0.21339654287118404	0.21339654287118404	0.21339654287118404	2.12	0.11	3.293333333333333	tracksigfreq	prefit	5	0.6150195042752207	1.0			0.5	0.4933333333333334	0.0	1.0	0.0	1588708308.9449372
0	8	100	0.1	2	300	47	47.0	0.21339654287118404	0.21339654287118404	0.21339654287118404	2.12	0.11	3.293333333333333	palimpsest	all	21	0.6150195042752207	2.0			0.7924075391180655	0.79	0.6118421052631579	0.972972972972973	0.6118421052631579	1588708308.9449372
0	8	100	0.1	2	300	47	5.0	0.21339654287118404	0.21339654287118404	0.21339654287118404	2.12	0.11	3.293333333333333	palimpsest	prefit	4	0.6150195042752207	2.0			0.7924075391180655	0.79	0.6118421052631579	0.972972972972973	0.6118421052631579	1588708308.9449372
0	8	500	0.1	2	300	47	13.0	0.21339654287118412	0.21339654287118412	0.21339654287118412	2.1466666666666665	0.09666666666666666	3.293333333333333	clonesig	prefit	9	0.6150195042752207	2.0	32.677045195806386	3.770117672590085e-05	0.8968452567138834	0.8966666666666666	0.8944099378881988	0.8992805755395683	0.8944099378881988	1588698994.405317
0	8	500	0.1	2	300	47	47.0	0.21339654287118412	0.21339654287118412	0.21339654287118412	2.1466666666666665	0.09666666666666666	3.293333333333333	clonesig	all	21	0.6150195042752207	2.0	40.74438344453756	3.9675115198771667e-05	0.8999508467759952	0.9	0.9006211180124224	0.8992805755395683	0.9006211180124224	1588698994.405317
0	8	500	0.1	2	300	47	47.0	0.21339654287118412	0.21339654287118412	0.21339654287118412	2.1466666666666665	0.09666666666666666	3.293333333333333	tracksig	all	21	0.6150195042752207	1.0			0.5	0.4633333333333333	0.0	1.0	0.0	1588698994.405317
0	8	500	0.1	2	300	47	8.0	0.21339654287118412	0.21339654287118412	0.21339654287118412	2.1466666666666665	0.09666666666666666	3.293333333333333	tracksig	prefit	5	0.6150195042752207	1.0			0.5	0.4633333333333333	0.0	1.0	0.0	1588698994.405317
0	8	500	0.1	2	300	47	47.0	0.21339654287118412	0.21339654287118412	0.21339654287118412	2.1466666666666665	0.09666666666666666	3.293333333333333	tracksigfreq	all	21	0.6150195042752207	1.0			0.5	0.4633333333333333	0.0	1.0	0.0	1588698994.405317
0	8	500	0.1	2	300	47	8.0	0.21339654287118412	0.21339654287118412	0.21339654287118412	2.1466666666666665	0.09666666666666666	3.293333333333333	tracksigfreq	prefit	5	0.6150195042752207	1.0			0.5	0.4633333333333333	0.0	1.0	0.0	1588698994.405317
0	8	500	0.1	2	300	47	47.0	0.21339654287118412	0.21339654287118412	0.21339654287118412	2.1466666666666665	0.09666666666666666	3.293333333333333	palimpsest	all	21	0.6150195042752207	2.0			0.8466642834800483	0.8433333333333334	0.8012422360248447	0.8920863309352518	0.8012422360248447	1588698994.405317
0	8	500	0.1	2	300	47	8.0	0.21339654287118412	0.21339654287118412	0.21339654287118412	2.1466666666666665	0.09666666666666666	3.293333333333333	palimpsest	prefit	6	0.6150195042752207	2.0			0.8466642834800483	0.8433333333333334	0.8012422360248447	0.8920863309352518	0.8012422360248447	1588698994.405317
0	8	100	0.5	2	300	47	13.0	0.21339654287118412	0.21339654287118412	0.21339654287118412	1.6166666666666667	0.5066666666666667	2.68	clonesig	prefit	8	0.6150195042752207	2.0	20.4264736059431	0.0023554358310757576	0.9132290184921762	0.9133333333333332	0.9054054054054054	0.9210526315789472	0.9054054054054054	1588708383.9610748
0	8	100	0.5	2	300	47	47.0	0.21339654287118412	0.21339654287118412	0.21339654287118412	1.6166666666666667	0.5066666666666667	2.68	clonesig	all	21	0.6150195042752207	2.0	27.743930649266076	0.004783289169867222	0.9065611664295876	0.9066666666666666	0.8986486486486487	0.9144736842105264	0.8986486486486487	1588708383.9610748
0	8	100	0.5	2	300	47	47.0	0.21339654287118412	0.21339654287118412	0.21339654287118412	1.6166666666666667	0.5066666666666667	2.68	tracksig	all	21	0.6150195042752207	1.0			0.5	0.5066666666666667	0.0	1.0	0.0	1588708383.9610748
0	8	100	0.5	2	300	47	8.0	0.21339654287118412	0.21339654287118412	0.21339654287118412	1.6166666666666667	0.5066666666666667	2.68	tracksig	prefit	6	0.6150195042752207	1.0			0.5	0.5066666666666667	0.0	1.0	0.0	1588708383.9610748
0	8	100	0.5	2	300	47	47.0	0.21339654287118412	0.21339654287118412	0.21339654287118412	1.6166666666666667	0.5066666666666667	2.68	tracksigfreq	all	21	0.6150195042752207	1.0			0.5	0.5066666666666667	0.0	1.0	0.0	1588708383.9610748
0	8	100	0.5	2	300	47	8.0	0.21339654287118412	0.21339654287118412	0.21339654287118412	1.6166666666666667	0.5066666666666667	2.68	tracksigfreq	prefit	6	0.6150195042752207	1.0			0.5	0.5066666666666667	0.0	1.0	0.0	1588708383.9610748
0	8	100	0.5	2	300	47	47.0	0.21339654287118412	0.21339654287118412	0.21339654287118412	1.6166666666666667	0.5066666666666667	2.68	palimpsest	all	21	0.6150195042752207	2.0			0.8821123755334281	0.8833333333333333	0.7905405405405406	0.9736842105263158	0.7905405405405406	1588708383.9610748
0	8	100	0.5	2	300	47	6.0	0.21339654287118412	0.21339654287118412	0.21339654287118412	1.6166666666666667	0.5066666666666667	2.68	palimpsest	prefit	5	0.6150195042752207	2.0			0.8821123755334281	0.8833333333333333	0.7905405405405406	0.9736842105263158	0.7905405405405406	1588708383.9610748
0	8	500	0.5	2	300	47	13.0	0.21339654287118404	0.21339654287118404	0.21339654287118404	1.59	0.5133333333333333	2.6333333333333333	clonesig	prefit	8	0.6150195042752207	2.0	54.039915775980255	7.396920865888919e-10	0.9466571834992888	0.9466666666666668	0.945945945945946	0.9473684210526316	0.945945945945946	1588708290.29848
0	8	500	0.5	2	300	47	47.0	0.21339654287118404	0.21339654287118404	0.21339654287118404	1.59	0.5133333333333333	2.6333333333333333	clonesig	all	21	0.6150195042752207	2.0	59.197019146294224	2.1439777785844988e-08	0.9466571834992888	0.9466666666666668	0.945945945945946	0.9473684210526316	0.945945945945946	1588708290.29848
0	8	500	0.5	2	300	47	47.0	0.21339654287118404	0.21339654287118404	0.21339654287118404	1.59	0.5133333333333333	2.6333333333333333	tracksig	all	21	0.6150195042752207	1.0			0.5	0.5066666666666667	0.0	1.0	0.0	1588708290.29848
0	8	500	0.5	2	300	47	6.0	0.21339654287118404	0.21339654287118404	0.21339654287118404	1.59	0.5133333333333333	2.6333333333333333	tracksig	prefit	4	0.6150195042752207	1.0			0.5	0.5066666666666667	0.0	1.0	0.0	1588708290.29848
0	8	500	0.5	2	300	47	47.0	0.21339654287118404	0.21339654287118404	0.21339654287118404	1.59	0.5133333333333333	2.6333333333333333	tracksigfreq	all	21	0.6150195042752207	1.0			0.5	0.5066666666666667	0.0	1.0	0.0	1588708290.29848
0	8	500	0.5	2	300	47	6.0	0.21339654287118404	0.21339654287118404	0.21339654287118404	1.59	0.5133333333333333	2.6333333333333333	tracksigfreq	prefit	4	0.6150195042752207	1.0			0.5	0.5066666666666667	0.0	1.0	0.0	1588708290.29848
0	8	500	0.5	2	300	47	47.0	0.21339654287118404	0.21339654287118404	0.21339654287118404	1.59	0.5133333333333333	2.6333333333333333	palimpsest	all	21	0.6150195042752207	2.0			0.8869132290184921	0.8866666666666667	0.9054054054054054	0.8684210526315791	0.9054054054054054	1588708290.29848
0	8	500	0.5	2	300	47	5.0	0.21339654287118404	0.21339654287118404	0.21339654287118404	1.59	0.5133333333333333	2.6333333333333333	palimpsest	prefit	4	0.6150195042752207	2.0			0.8869132290184921	0.8866666666666667	0.9054054054054054	0.8684210526315791	0.9054054054054054	1588708290.29848
0	8	100	0.9	2	300	47	14.0	0.21339654287118404	0.21339654287118404	0.21339654287118404	1.0633333333333332	0.9333333333333332	2.0	clonesig	prefit	8	0.6150195042752207	2.0	33.51332841541625	8.49612435673998e-06	0.9734560490863012	0.9733333333333334	0.979591836734694	0.9673202614379084	0.979591836734694	1588708223.7616642
0	8	100	0.9	2	300	47	47.0	0.21339654287118404	0.21339654287118404	0.21339654287118404	1.0633333333333332	0.9333333333333332	2.0	clonesig	all	21	0.6150195042752207	2.0	34.546727745657336	0.0004196746477955522	0.9734560490863012	0.9733333333333334	0.979591836734694	0.9673202614379084	0.979591836734694	1588708223.7616642
0	8	100	0.9	2	300	47	47.0	0.21339654287118404	0.21339654287118404	0.21339654287118404	1.0633333333333332	0.9333333333333332	2.0	tracksig	all	21	0.6150195042752207	1.0			0.5	0.51	0.0	1.0	0.0	1588708223.7616642
0	8	100	0.9	2	300	47	6.0	0.21339654287118404	0.21339654287118404	0.21339654287118404	1.0633333333333332	0.9333333333333332	2.0	tracksig	prefit	5	0.6150195042752207	1.0			0.5	0.51	0.0	1.0	0.0	1588708223.7616642
0	8	100	0.9	2	300	47	47.0	0.21339654287118404	0.21339654287118404	0.21339654287118404	1.0633333333333332	0.9333333333333332	2.0	tracksigfreq	all	21	0.6150195042752207	1.0			0.5	0.51	0.0	1.0	0.0	1588708223.7616642
0	8	100	0.9	2	300	47	6.0	0.21339654287118404	0.21339654287118404	0.21339654287118404	1.0633333333333332	0.9333333333333332	2.0	tracksigfreq	prefit	5	0.6150195042752207	1.0			0.5	0.51	0.0	1.0	0.0	1588708223.7616642
0	8	100	0.9	2	300	47	47.0	0.21339654287118404	0.21339654287118404	0.21339654287118404	1.0633333333333332	0.9333333333333332	2.0	palimpsest	all	21	0.6150195042752207	2.0			0.9667867146858744	0.9666666666666668	0.9727891156462584	0.9607843137254902	0.9727891156462584	1588708223.7616642
0	8	100	0.9	2	300	47	6.0	0.21339654287118404	0.21339654287118404	0.21339654287118404	1.0633333333333332	0.9333333333333332	2.0	palimpsest	prefit	4	0.6150195042752207	2.0			0.9667867146858744	0.9666666666666668	0.9727891156462584	0.9607843137254902	0.9727891156462584	1588708223.7616642
0	8	500	0.9	2	300	47	11.0	0.21339654287118404	0.21339654287118404	0.21339654287118404	1.05	0.9533333333333334	2.006666666666667	clonesig	prefit	9	0.6150195042752207	2.0	48.571578114458134	3.574193756768416e-08	0.9932432432432432	0.9933333333333332	0.9864864864864864	1.0	0.9864864864864864	1588708253.8303483
0	8	500	0.9	2	300	47	47.0	0.21339654287118404	0.21339654287118404	0.21339654287118404	1.05	0.9533333333333334	2.006666666666667	clonesig	all	21	0.6150195042752207	2.0	60.06655875550132	1.4843836286125717e-08	0.9932432432432432	0.9933333333333332	0.9864864864864864	1.0	0.9864864864864864	1588708253.8303483
0	8	500	0.9	2	300	47	47.0	0.21339654287118404	0.21339654287118404	0.21339654287118404	1.05	0.9533333333333334	2.006666666666667	tracksig	all	21	0.6150195042752207	1.0			0.5	0.5066666666666667	0.0	1.0	0.0	1588708253.8303483
0	8	500	0.9	2	300	47	5.0	0.21339654287118404	0.21339654287118404	0.21339654287118404	1.05	0.9533333333333334	2.006666666666667	tracksig	prefit	4	0.6150195042752207	1.0			0.5	0.5066666666666667	0.0	1.0	0.0	1588708253.8303483
0	8	500	0.9	2	300	47	47.0	0.21339654287118404	0.21339654287118404	0.21339654287118404	1.05	0.9533333333333334	2.006666666666667	tracksigfreq	all	21	0.6150195042752207	1.0			0.5	0.5066666666666667	0.0	1.0	0.0	1588708253.8303483
0	8	500	0.9	2	300	47	5.0	0.21339654287118404	0.21339654287118404	0.21339654287118404	1.05	0.9533333333333334	2.006666666666667	tracksigfreq	prefit	4	0.6150195042752207	1.0			0.5	0.5066666666666667	0.0	1.0	0.0	1588708253.8303483
0	8	500	0.9	2	300	47	47.0	0.21339654287118404	0.21339654287118404	0.21339654287118404	1.05	0.9533333333333334	2.006666666666667	palimpsest	all	21	0.6150195042752207	2.0			0.9143847795163584	0.9133333333333332	0.9932432432432432	0.8355263157894737	0.9932432432432432	1588708253.8303483
0	8	500	0.9	2	300	47	5.0	0.21339654287118404	0.21339654287118404	0.21339654287118404	1.05	0.9533333333333334	2.006666666666667	palimpsest	prefit	4	0.6150195042752207	2.0			0.9143847795163584	0.9133333333333332	0.9932432432432432	0.8355263157894737	0.9932432432432432	1588708253.8303483
0	8	100	0.1	2	1000	47	12.0	0.21339654287118412	0.21339654287118412	0.21339654287118412	2.135	0.092	3.281	clonesig	prefit	7	0.6150195042752207	2.0	109.16290515813309	1.3502048174413446e-21	0.8979519985917239	0.898	0.90138067061144	0.8945233265720081	0.90138067061144	1588703639.7145774
0	8	100	0.1	2	1000	47	47.0	0.21339654287118412	0.21339654287118412	0.21339654287118412	2.135	0.092	3.281	clonesig	all	21	0.6150195042752207	2.0	114.29514429090159	1.97076162377322e-18	0.8999803961576469	0.9	0.90138067061144	0.8985801217038539	0.90138067061144	1588703639.7145774
0	8	100	0.1	2	1000	47	47.0	0.21339654287118412	0.21339654287118412	0.21339654287118412	2.135	0.092	3.281	tracksig	all	21	0.6150195042752207	2.0			0.8944773175542406	0.893	0.7889546351084813	1.0	0.7889546351084813	1588703639.7145774
0	8	100	0.1	2	1000	47	5.0	0.21339654287118412	0.21339654287118412	0.21339654287118412	2.135	0.092	3.281	tracksig	prefit	4	0.6150195042752207	2.0			0.8944773175542406	0.893	0.7889546351084813	1.0	0.7889546351084813	1588703639.7145774
0	8	100	0.1	2	1000	47	47.0	0.21339654287118412	0.21339654287118412	0.21339654287118412	2.135	0.092	3.281	tracksigfreq	all	21	0.6150195042752207	1.0			0.5	0.493	0.0	1.0	0.0	1588703639.7145774
0	8	100	0.1	2	1000	47	5.0	0.21339654287118412	0.21339654287118412	0.21339654287118412	2.135	0.092	3.281	tracksigfreq	prefit	4	0.6150195042752207	2.0			0.7990586154886357	0.799	0.7948717948717948	0.8032454361054767	0.7948717948717948	1588703639.7145774
0	8	100	0.1	2	1000	47	47.0	0.21339654287118412	0.21339654287118412	0.21339654287118412	2.135	0.092	3.281	palimpsest	all	21	0.6150195042752207	2.0			0.7695728362759101	0.767	0.5857988165680473	0.9533468559837728	0.5857988165680473	1588703639.7145774
0	8	100	0.1	2	1000	47	5.0	0.21339654287118412	0.21339654287118412	0.21339654287118412	2.135	0.092	3.281	palimpsest	prefit	4	0.6150195042752207	2.0			0.7695728362759101	0.767	0.5857988165680473	0.9533468559837728	0.5857988165680473	1588703639.7145774
0	8	500	0.1	2	1000	47	13.0	0.21339654287118412	0.21339654287118412	0.21339654287118412	2.105	0.095	3.2489999999999997	clonesig	prefit	8	0.6150195042752207	3.0	127.36978815669865	1.5295860402747005e-21	0.8963319203781757	0.897	0.9220272904483432	0.8706365503080082	0.9220272904483432	1588709340.312478
[truncated: 93,664 more rows]
