# Supplementary material for: CloneSig can jointly infer intra-tumor heterogeneity and mutational signature activity in bulk tumor sequencing data
Source: Nat Commun. 2021 Sep 9;12:5352. doi: 10.1038/s41467-021-24992-y (PMC8429716; doi:10.1038/s41467-021-24992-y)
Supplement: Supplementary file 3 — Source Data [file 41467_2021_24992_MOESM3_ESM.zip › Source data/20200520_eval_compare_simulations_new.csv]

cancer_type	perc_diploid	nb_clones	nb_mut	nb_sig	nb_sig_fit	min_dist	max_dist	avg_dist	avg_major_cn	actual_perc_diploid	avg_tot_cn	method	setting	dof	fitted_nb_clones	ll_ratio	pval	score1B	score1C	score2A	score2C_auc	score2C_accuracy	score2C_sensitivity	score2C_specificity	score2C_precision	score_sig_1A	score_sig_1B	score_sig_1C_auc	score_sig_1C_accuracy	score_sig_1C_sensitivity	score_sig_1C_specificity	score_sig_1C_precision	score_sig_1D	min_diff_distrib_mut	max_diff_distrib_mut	std_diff_distrib_mut	median_diff_distrib_mut	perc_dist_5	perc_dist_10	runtime	timestamp
0	0	1	20	7.0	7.0				2.3	0.0	3.15	clonesig	cancer_type	6.0	1.0	0.00014521113811838404		1.0	0.9999899999999999	1.0		1.0	0.0	1.0	0.0	0.18602553392538865	0.04113826582474682	0.9946236559139784	0.9846153846153848	0.5	1.0	0.6666666666666666	0.95	0.0004924233287870726	0.0004924233287870726	0.0	0.0004924233287870726	1.0	1.0	0.9904637336730956	1582468516.8702662
0	0	1	20	47.0	3.0				2.3	0.0	3.15	clonesig	prefit	3.0	2.0	1.748116192702156		0.5	0.9453936424874264	0.3376370316947523		0.9	0.0	0.9	0.0	0.1783955886431617	0.05298218533683394	0.6559139784946236	0.9384615384615383	0.25	0.967741935483871	0.25	0.7	0.0070058935736545536	0.020048871906396367	0.003912893499822545	0.0070058935736545536	1.0	1.0	2.0053231716156006	1582468516.8702662
0	0	1	20	47.0	47.0				2.3	0.0	3.15	clonesig	all	21.0	1.0	0.0005288979466229193	0.9999989630484152	1.0	0.9999899999999999	1.0		1.0	0.0	1.0	0.0	0.17807229068205174	0.05298231677344755	0.913978494623656	0.9384615384615383	0.25	0.967741935483871	0.25	0.7	0.003907782653909121	0.003907782653909121	0.0	0.003907782653909121	1.0	1.0	1.9412643909454343	1582468516.8702662
0	0	1	20	47.0	47.0				2.3	0.0	3.15	clonesig	all_nuclonal	21.0	1.0	0.0005288979466797628	0.9999989630484151	1.0	0.9999899999999999	1.0		1.0	0.0	1.0	0.0	0.17807229068205174	0.05298231677344755	0.913978494623656	0.9384615384615383	0.25	0.967741935483871	0.25	0.7	0.003907782653909121	0.003907782653909121	0.0	0.003907782653909121	1.0	1.0	1.5234334468841553	1582468516.8702662
0	0	1	20						2.3	0.0	3.15	pyclone	all		3.0			1.0	0.93058724327905	0.3330442351104536		0.9	0.0	0.9	0.0															71.0	1582468493.2618012
0	0	1	20						2.3	0.0	3.15	ccube	all		1.0			1.0	1.0	1.0		1.0	0.0	1.0	0.0															34.0	1582468498.7136123
0	0	1	20	47.0	47.0				2.3	0.0	3.15	deconstructsigs	all	21.0												0.16765201409583533	0.10281519980803798	0.6559139784946236	0.9384615384615383	0.25	0.967741935483871	0.25	0.7	0.005574295061520962	0.005574295061520962	0.0	0.005574295061520962	1.0	1.0	0.568030118942261	1582468501.6776893
0	0	1	20	7.0	7.0				2.3	0.0	3.15	deconstructsigs	cancertype	6.0												0.17636565228359372	0.09289874579828468	0.8333333333333333	0.9846153846153848	0.5	1.0	0.6666666666666666	0.95	0.002645581451662493	0.002645581451662493	0.0	0.002645581451662493	1.0	1.0	0.0324461460113525	1582468501.6776893
0	0	1	20	47.0	47.0				2.3	0.0	3.15	palimpsest	all	21.0	2.0			0.5	0.9387416016953576	0.4380834930751648		0.95	0.0	0.95	0.0	0.18595375596115	0.03869723514057124	0.6505376344086021	0.9230769230769232	0.25	0.9516129032258064	0.2	0.7	0.004018826985359825	0.02004887191742533	0.0034936672959644927	0.004018826985359825	1.0	1.0	0.7157926559448241	1589747913.0335405
0	0	1	20	7.0	7.0				2.3	0.0	3.15	palimpsest	cancertype	6.0	2.0			0.5	0.9387416016953576	0.4380834930751648		0.95	0.0	0.95	0.0	0.1835545110348906	0.047341871365675664	0.8333333333333333	0.9846153846153848	0.5	1.0	0.6666666666666666	0.95	0.0005220158985815848	0.02004887191742533	0.0042557796035604415	0.0005220158985815848	1.0	1.0	0.327957391738892	1589747913.0335405
0	0	1	20	47.0	4.0				2.3	0.0	3.15	palimpsest	prefit	3.0	2.0			0.5	0.9387416016953576	0.4380834930751648		0.95	0.0	0.95	0.0	0.19883594317510184	0.06499531006182181	0.6505376344086021	0.9230769230769232	0.25	0.9516129032258064	0.2	0.7	0.009240549055799295	0.02004887191742533	0.00235561935514941	0.009240549055799295	1.0	1.0	0.32400107383728	1589747913.0335405
0	0	1	20						2.3	0.0	3.15	DPClust	all		2.0			1.0	0.9708512720156596	0.4380834930751648		0.05	0.0	0.05	0.0															17.0	1582468520.1124394
0	0	1	20						2.3	0.0	3.15	PhylogicNDT	all		1.0			1.0	1.0	1.0		1.0	0.0	1.0	0.0															36.0	1590329020.0886478
0	0	1	20	47.0	47.0				2.3	0.0	3.15	tracksigfreq	all	21.0	1.0			1.0	0.7930028579621904	1.0		1.0	0.0	1.0	0.0	0.17806673216155294	0.052898573867813034	0.913978494623656	0.9384615384615383	0.25	0.967741935483871	0.25	0.7	0.0038833678664796922	0.0038833678664796922	0.0	0.0038833678664796922	1.0	1.0	0.0121467113494873	1585136990.7511153
0	0	1	20	7.0	7.0				2.3	0.0	3.15	tracksigfreq	cancertype	6.0	1.0			1.0	0.7930028579621904	1.0		1.0	0.0	1.0	0.0	0.1866797559910536	0.03992536670458818	0.9946236559139784	0.9846153846153848	0.5	1.0	0.6666666666666666	0.95	0.0005008584847391306	0.0005008584847391306	0.0	0.0005008584847391306	1.0	1.0	0.0143177509307861	1585136990.7511153
0	0	1	20	65.0	3.0				2.3	0.0	3.15	tracksigfreq	prefit	3.0	1.0			1.0	0.7930028579621904	1.0		1.0	0.0	1.0	0.0	0.17807575744537324	0.05351142990257374	0.6559139784946236	0.9384615384615383	0.25	0.967741935483871	0.25	0.7	0.004047407074928677	0.004047407074928677	0.0	0.004047407074928677	1.0	1.0	0.0118210315704346	1585136990.7511153
0	20	1	20	7.0	7.0				2.15	0.15	3.45	clonesig	cancer_type	6.0	1.0	6.304620114860882e-07		1.0	0.903626650146942	1.0		1.0	0.0	1.0	0.0	0.22311600174666368	0.18847265162438565	0.9887005649717514	0.953846153846154	0.5714285714285714	0.9830508474576272	0.6666666666666666	0.7	0.3993247647112985	0.3993247647112985	5.551115123125783e-17	0.3993247647112985	0.0	0.0	4.392490148544312	1582468516.3046882
0	20	1	20	47.0	10.0				2.15	0.15	3.45	clonesig	prefit	8.0	2.0	4.527471187146716	0.5733866555401816	0.5	0.8465419627003181	0.2381432503393488		0.8	0.0	0.8	0.0	0.21543801271826052	0.2006209804698297	0.6836158192090396	0.8307692307692308	0.2857142857142857	0.8813559322033898	0.2	0.25	0.4516810916639542	0.4905482784760034	0.01554687472481966	0.4905482784760034	0.0	0.0	12.489999294281006	1582468516.3046882
0	20	1	20	47.0	47.0				2.15	0.15	3.45	clonesig	all	21.0	1.0	0.0006520919345121001	0.9999985422664828	1.0	0.9036576883154009	1.0		1.0	0.0	1.0	0.0	0.2144305624814664	0.19940896061255592	0.8389830508474576	0.8307692307692308	0.2857142857142857	0.8813559322033898	0.2	0.25	0.4443365223042888	0.4443365223042888	5.551115123125783e-17	0.4443365223042888	0.0	0.0	2.76324462890625	1582468516.3046882
0	20	1	20	47.0	47.0				2.15	0.15	3.45	clonesig	all_nuclonal	21.0	1.0	0.0006520919344552567	0.9999985422664832	1.0	0.9665407178074696	1.0		1.0	0.0	1.0	0.0	0.2144305624814664	0.19940896061255592	0.8389830508474576	0.8307692307692308	0.2857142857142857	0.8813559322033898	0.2	0.25	0.4443365223042888	0.4443365223042888	5.551115123125783e-17	0.4443365223042888	0.0	0.0	3.651073932647705	1582468516.3046882
0	20	1	20						2.15	0.15	3.45	pyclone	all		7.0			1.0	0.8228520871725999	0.15857547627520172		0.7	0.0	0.7	0.0															86.0	1582468474.9598823
0	20	1	20						2.15	0.15	3.45	ccube	all		1.0			1.0	1.0	1.0		1.0	0.0	1.0	0.0															4.0	1582468481.2875302
0	20	1	20	47.0	47.0				2.15	0.15	3.45	deconstructsigs	all	21.0												0.2552741448112211	0.21213220328365076	0.4491525423728814	0.8153846153846154	0.0	0.8983050847457628	0.0	0.0	0.5714761813353313	0.5714761813353313	0.0	0.5714761813353313	0.0	0.0	0.981735229492188	1582468484.0229168
0	20	1	20	7.0	7.0				2.15	0.15	3.45	deconstructsigs	cancertype	6.0												0.27211090385074266	0.2100038193718738	0.655367231638418	0.9230769230769232	0.2857142857142857	0.9830508474576272	0.5	0.0	0.5561349510496625	0.5561349510496625	0.0	0.5561349510496625	0.0	0.0	0.0340561866760254	1582468484.0229168
0	20	1	20						2.15	0.15	3.45	DPClust	all		3.0			1.0	0.8953033268101759	0.3330442351104537		0.05	0.0	0.05	0.0															19.0	1582468519.8922112
0	20	1	20						2.15	0.15	3.45	PhylogicNDT	all		1.0			1.0	1.0	1.0		1.0	0.0	1.0	0.0															23.0	1590329024.2419612
0	20	1	20	47.0	47.0				2.15	0.15	3.45	tracksigfreq	all	21.0	1.0			1.0	0.9100003788985654	1.0		1.0	0.0	1.0	0.0	0.21427813607607735	0.19914818254908	0.8361581920903954	0.8307692307692308	0.2857142857142857	0.8813559322033898	0.2	0.25	0.4433683858268477	0.4433683858268477	5.551115123125783e-17	0.4433683858268477	0.0	0.0	0.0124986171722412	1585136994.8404076
0	20	1	20	7.0	7.0				2.15	0.15	3.45	tracksigfreq	cancertype	6.0	1.0			1.0	0.9100003788985654	1.0		1.0	0.0	1.0	0.0	0.22310725126570885	0.18857260571867676	0.9887005649717514	0.953846153846154	0.5714285714285714	0.9830508474576272	0.6666666666666666	0.7	0.3997908194375419	0.3997908194375419	5.551115123125783e-17	0.3997908194375419	0.0	0.0	0.00820612907409668	1585136994.8404076
0	20	1	20	65.0	7.0				2.15	0.15	3.45	tracksigfreq	prefit	6.0	1.0			1.0	0.9100003788985654	1.0		1.0	0.0	1.0	0.0	0.216890190206604	0.20435510834212198	0.5381355932203391	0.8307692307692308	0.14285714285714285	0.8983050847457628	0.125	0.05	0.4570186191186505	0.4570186191186505	5.551115123125783e-17	0.4570186191186505	0.0	0.0	0.0137488842010498	1585136994.8404076
0	40	1	20	7.0	7.0				1.85	0.4	2.9	clonesig	cancer_type	6.0	1.0	0.00017743516463042394		1.0	0.9999899999999999	1.0		1.0	0.0	1.0	0.0	0.2700818463747213	0.174582808171639	1.0	0.9384615384615383	0.375	1.0	0.75	0.65	0.17726534127246918	0.17726534127246918	0.0	0.17726534127246918	0.0	0.0	3.744872093200684	1582468496.6241388
0	40	1	20	47.0	6.0				1.85	0.4	2.9	clonesig	prefit	4.0	1.0	2.529843192178305e-05		1.0	0.9999899999999999	1.0		1.0	0.0	1.0	0.0	0.26765490557866245	0.18173018627201665	0.6945812807881774	0.9230769230769232	0.375	0.9827586206896552	0.6	0.6	0.1905955960196477	0.1905955960196477	5.551115123125783e-17	0.1905955960196477	0.0	0.0	2.736032247543335	1582468496.6241388
0	40	1	20	47.0	47.0				1.85	0.4	2.9	clonesig	all	21.0	1.0	0.00036804309257831846	0.9999994250862524	1.0	0.9999899999999999	1.0		1.0	0.0	1.0	0.0	0.2677569229108221	0.1816661439313784	0.8275862068965517	0.9230769230769232	0.375	0.9827586206896552	0.6	0.6	0.19043349439418653	0.19043349439418653	0.0	0.19043349439418653	0.0	0.0	3.1678388118743896	1582468496.6241388
0	40	1	20	47.0	47.0				1.85	0.4	2.9	clonesig	all_nuclonal	21.0	1.0	0.0003680430926067402	0.9999994250862524	1.0	0.9999899999999999	1.0		1.0	0.0	1.0	0.0	0.2677569229108221	0.1816661439313784	0.8275862068965517	0.9230769230769232	0.375	0.9827586206896552	0.6	0.6	0.19043349439418653	0.19043349439418653	0.0	0.19043349439418653	0.0	0.0	7.284299612045287	1582468496.6241388
0	40	1	20						1.85	0.4	2.9	pyclone	all		4.0			1.0	0.9348318364212	0.2681105932925333		0.85	0.0	0.85	0.0															54.0	1582468460.2834635
0	40	1	20						1.85	0.4	2.9	ccube	all		1.0			1.0	1.0	1.0		1.0	0.0	1.0	0.0															3.0	1582468466.1363707
0	40	1	20	47.0	47.0				1.85	0.4	2.9	deconstructsigs	all	21.0												0.21526345224759488	0.27092184248099754	0.6428571428571428	0.9230769230769232	0.25	1.0	0.6666666666666666	0.55	0.2118419426971193	0.2118419426971193	2.7755575615628914e-17	0.2118419426971193	0.0	0.0	0.301544427871704	1582468469.457233
0	40	1	20	7.0	7.0				1.85	0.4	2.9	deconstructsigs	cancertype	6.0												0.2148952899616742	0.2724981984388812	0.6428571428571428	0.9230769230769232	0.25	1.0	0.6666666666666666	0.55	0.2113131049512972	0.2113131049512972	2.7755575615628914e-17	0.2113131049512972	0.0	0.0	0.0305428504943848	1582468469.457233
0	40	1	20						1.85	0.4	2.9	DPClust	all		4.0			0.0	0.8728473581213314	0.19131801630927514		0.75	0.0	0.75	0.0															25.0	1582468499.4551039
0	40	1	20						1.85	0.4	2.9	PhylogicNDT	all		2.0			0.5	0.948	0.23814325033934886		0.8	0.0	0.8	0.0															33.0	1590329022.0879574
0	40	1	20	47.0	47.0				1.85	0.4	2.9	tracksigfreq	all	21.0	1.0			1.0	0.8372145912450122	1.0		1.0	0.0	1.0	0.0	0.2676741492776302	0.1816819682503984	0.8226600985221675	0.9230769230769232	0.375	0.9827586206896552	0.6	0.6	0.1904681543429767	0.1904681543429767	0.0	0.1904681543429767	0.0	0.0	0.0143516063690186	1585136993.442058
0	40	1	20	7.0	7.0				1.85	0.4	2.9	tracksigfreq	cancertype	6.0	1.0			1.0	0.8372145912450122	1.0		1.0	0.0	1.0	0.0	0.270005411314612	0.1747572590928058	1.0	0.953846153846154	0.5	1.0	0.8	0.65	0.17764205268457312	0.17764205268457312	2.7755575615628914e-17	0.17764205268457312	0.0	0.0	0.00847148895263672	1585136993.442058
0	40	1	20	65.0	4.0				1.85	0.4	2.9	tracksigfreq	prefit	4.0	1.0			1.0	0.8372145912450122	1.0		1.0	0.0	1.0	0.0	0.26893958148833585	0.18213126374104965	0.7068965517241379	0.9230769230769232	0.375	0.9827586206896552	0.6	0.6	0.1913862587426859	0.1913862587426859	2.7755575615628914e-17	0.1913862587426859	0.0	0.0	0.0152816772460938	1585136993.442058
0	60	1	20	7.0	7.0				1.55	0.55	2.55	clonesig	cancer_type	6.0	3.0	2.7291708044585903	0.9593682022372452	0.0	0.918424385797296	0.14014581633887338		0.5	0.0	0.5	0.0	0.18744144891898445	0.07050787627918774	1.0	0.9692307692307692	0.625	1.0	0.8333333333333334	0.7	0.10297572103221386	0.2909299821198912	0.0914918242734322	0.2509330082316217	0.0	0.0	11.12084412574768	1582468507.1203842
0	60	1	20	47.0	10.0				1.55	0.55	2.55	clonesig	prefit	8.0	2.0	6.526854727717534	0.3377898234471642	0.5	0.9448003259540956	0.4380834930751648		0.95	0.0	0.95	0.0	0.1778093810566317	0.08872555332142837	0.667487684729064	0.8615384615384616	0.375	0.913793103448276	0.3333333333333333	0.45	0.07648551231850577	0.9140284486864392	0.18253825102520688	0.07648551231850598	0.0	0.95	1.637486696243286	1582468507.1203842
0	60	1	20	47.0	47.0				1.55	0.55	2.55	clonesig	all	21.0	1.0	0.0008823436922966721	0.9999976160720636	1.0	0.976999420682676	1.0		1.0	0.0	1.0	0.0	0.17688828311976074	0.08569132129820545	0.8768472906403941	0.8615384615384616	0.375	0.913793103448276	0.3333333333333333	0.45	0.07415165073526175	0.07415165073526175	0.0	0.07415165073526175	0.0	1.0	1.0714683532714844	1582468507.1203842
0	60	1	20	47.0	47.0				1.55	0.55	2.55	clonesig	all_nuclonal	21.0	1.0	0.0008823436922398287	0.9999976160720638	1.0	0.9767774396978854	1.0		1.0	0.0	1.0	0.0	0.17688828311976074	0.08569132129820545	0.8768472906403941	0.8615384615384616	0.375	0.913793103448276	0.3333333333333333	0.45	0.07415165073526175	0.07415165073526175	0.0	0.07415165073526175	0.0	1.0	1.188664197921753	1582468507.1203842
0	60	1	20						1.55	0.55	2.55	pyclone	all		2.0			1.0	0.9246418566006	0.4380834930751648		0.95	0.0	0.95	0.0															71.0	1582468474.8757977
0	60	1	20						1.55	0.55	2.55	sciclone	all		1.0			1.0	0.2401977342520055	0.0		0.6	0.0	0.6	0.0															20.0	1582468478.0516202
0	60	1	20						1.55	0.55	2.55	ccube	all		1.0			1.0	1.0	1.0		1.0	0.0	1.0	0.0															3.0	1582468480.882578
0	60	1	20	47.0	47.0				1.55	0.55	2.55	deconstructsigs	all	21.0												0.17292137675853814	0.095397549837313	0.6194581280788176	0.8769230769230769	0.25	0.9482758620689656	0.3333333333333333	0.4	0.09273491516456978	0.09273491516456987	3.510833468576701e-17	0.09273491516456987	0.0	1.0	0.863310813903809	1582468483.5575135
0	60	1	20	7.0	7.0				1.55	0.55	2.55	deconstructsigs	cancertype	6.0												0.1843806050868929	0.0885765700790876	0.7857142857142857	0.953846153846154	0.5	1.0	0.8	0.7	0.07955718868832495	0.07955718868832495	2.7755575615628914e-17	0.07955718868832495	0.0	1.0	0.0557620525360107	1582468483.5575135
0	60	1	20	47.0	47.0				1.55	0.55	2.55	palimpsest	all	21.0	2.0			0.5	0.9541745133236936	0.4380834930751648		0.95	0.0	0.95	0.0	0.17298534979883395	0.0999459178995914	0.6194581280788176	0.8769230769230769	0.25	0.9482758620689656	0.3333333333333333	0.4	0.10016148072581788	0.9140284486864474	0.1773781933413119	0.1001614807258181	0.0	0.0	0.7010080814361569	1589747915.4290903
0	60	1	20	7.0	7.0				1.55	0.55	2.55	palimpsest	cancertype	6.0	2.0			0.5	0.9541745133236936	0.4380834930751648		0.95	0.0	0.95	0.0	0.18681127306556164	0.08931581157377727	0.8571428571428572	0.9692307692307692	0.625	1.0	0.8333333333333334	0.65	0.07568699971789683	0.5401800580905134	0.10123391507111873	0.07568699971789683	0.0	0.95	0.30701851844787603	1589747915.4290903
0	60	1	20	47.0	4.0				1.55	0.55	2.55	palimpsest	prefit	3.0	2.0			0.5	0.9541745133236936	0.4380834930751648		0.95	0.0	0.95	0.0	0.17957869369435506	0.10013128265924834	0.625615763546798	0.8923076923076924	0.25	0.9655172413793104	0.4	0.3	0.10294705373501643	0.24929137791877895	0.031895006003888816	0.10294705373501643	0.0	0.0	0.316087961196899	1589747915.4290903
0	60	1	20						1.55	0.55	2.55	DPClust	all		2.0			1.0	0.9246575342465752	0.4380834930751648		0.95	0.0	0.95	0.0															17.0	1582468509.9222772
0	60	1	20						1.55	0.55	2.55	PhylogicNDT	all		1.0			1.0	1.0	1.0		1.0	0.0	1.0	0.0															24.0	1590329021.5305626
0	60	1	20	47.0	47.0				1.55	0.55	2.55	tracksigfreq	all	21.0	1.0			1.0	0.7177089066340846	1.0		1.0	0.0	1.0	0.0	0.17688041004395408	0.08565532328188727	0.8793103448275862	0.8615384615384616	0.375	0.913793103448276	0.3333333333333333	0.45	0.07408304825753076	0.07408304825753076	0.0	0.07408304825753076	0.0	1.0	0.0116469860076904	1585136990.773323
0	60	1	20	7.0	7.0				1.55	0.55	2.55	tracksigfreq	cancertype	6.0	1.0			1.0	0.7177089066340846	1.0		1.0	0.0	1.0	0.0	0.18764626100942955	0.0731860404422212	1.0	0.9692307692307692	0.625	1.0	0.8333333333333334	0.7	0.052516651785030836	0.052516651785030836	0.0	0.052516651785030836	0.0	1.0	0.005370140075683589	1585136990.773323
0	60	1	20	65.0	5.0				1.55	0.55	2.55	tracksigfreq	prefit	4.0	1.0			1.0	0.7177089066340846	1.0		1.0	0.0	1.0	0.0	0.1769905255551792	0.09560104282830292	0.6219211822660098	0.8769230769230769	0.25	0.9482758620689656	0.3333333333333333	0.4	0.09221600811405596	0.09221600811405596	0.0	0.09221600811405596	0.0	1.0	0.0122292041778564	1585136990.773323
0	80	1	20	7.0	7.0				1.15	0.85	2.15	clonesig	cancer_type	6.0	1.0	0.00014400659040347819		1.0	0.9999899999999999	1.0		1.0	0.0	1.0	0.0	0.20467085026495646	0.06177739949839646	1.0	0.953846153846154	0.5	1.0	0.8	0.8	0.03490118179267632	0.03490118179267632	0.0	0.03490118179267632	1.0	1.0	13.28026533126831	1582468502.6386487
0	80	1	20	47.0	12.0				1.15	0.85	2.15	clonesig	prefit	10.0	2.0	5.963271667095455	0.671105812535298	0.5	0.9635448950117986	0.2381432503393488		0.8	0.0	0.8	0.0	0.1689104530524869	0.0999992660347405	0.6502463054187192	0.8153846153846154	0.375	0.8620689655172413	0.25	0.25	0.17771805558514575	0.4487230533624735	0.1084019991109311	0.17771805558514575	0.0	0.0	2.3851451873779297	1582468502.6386487
0	80	1	20	47.0	47.0				1.15	0.85	2.15	clonesig	all	21.0	1.0	0.00025336426551803015	0.9999996867961356	1.0	0.9999899999999999	1.0		1.0	0.0	1.0	0.0	0.1689765396447166	0.09211853371397108	0.8226600985221675	0.8153846153846154	0.375	0.8620689655172413	0.25	0.4	0.11027298330082813	0.11027298330082824	3.7238012298709096e-17	0.11027298330082813	0.0	0.0	2.6893064975738525	1582468502.6386487
0	80	1	20	47.0	47.0				1.15	0.85	2.15	clonesig	all_nuclonal	21.0	1.0	0.000253364265631717	0.9999996867961352	1.0	0.9984725016239491	1.0		1.0	0.0	1.0	0.0	0.1689765396447166	0.09211853371397108	0.8226600985221675	0.8153846153846154	0.375	0.8620689655172413	0.25	0.4	0.11027298330082813	0.11027298330082824	3.7238012298709096e-17	0.11027298330082813	0.0	0.0	2.5930233001708984	1582468502.6386487
0	80	1	20						1.15	0.85	2.15	pyclone	all		3.0			1.0	0.9663961352015	0.3330442351104536		0.9	0.0	0.9	0.0															42.0	1582468462.652173
0	80	1	20						1.15	0.85	2.15	sciclone	all		2.0			0.5	0.3783361234537874	0.0		0.6	0.0	0.6	0.0															17.0	1582468465.9028304
0	80	1	20						1.15	0.85	2.15	ccube	all		1.0			1.0	1.0	1.0		1.0	0.0	1.0	0.0															4.0	1582468468.7515173
0	80	1	20	47.0	47.0				1.15	0.85	2.15	deconstructsigs	all	21.0												0.17150306491690534	0.11744259024292412	0.6120689655172413	0.8769230769230769	0.0	0.9827586206896552	0.0	0.3	0.17700181870292842	0.17700181870292842	2.7755575615628914e-17	0.17700181870292842	0.0	0.0	1.49962854385376	1582468471.6611233
0	80	1	20	7.0	7.0				1.15	0.85	2.15	deconstructsigs	cancertype	6.0												0.19843799170615944	0.07023502458139473	0.7142857142857143	0.9384615384615383	0.375	1.0	0.75	0.75	0.06268709580707865	0.06268709580707865	0.0	0.06268709580707865	0.0	1.0	0.0370161533355713	1582468471.6611233
0	80	1	20	47.0	47.0				1.15	0.85	2.15	palimpsest	all	21.0	2.0			0.5	0.9483448809660248	0.3376370316947524		0.9	0.0	0.9	0.0	0.16225282916644532	0.12036753312256465	0.6502463054187192	0.8615384615384616	0.375	0.913793103448276	0.3333333333333333	0.15	0.1760256457139444	0.2273445286325425	0.015395664875579428	0.2273445286325425	0.0	0.0	0.761727333068848	1589747913.3948781
0	80	1	20	7.0	7.0				1.15	0.85	2.15	palimpsest	cancertype	6.0	2.0			0.5	0.9483448809660248	0.3376370316947524		0.9	0.0	0.9	0.0	0.19356443494174705	0.03963849074115775	0.9285714285714286	0.9846153846153848	0.75	1.0	0.8571428571428571	0.7	0.04458412490059016	0.1845307617155757	0.04198399104449566	0.04458412490059016	0.9	0.9	0.29056620597839394	1589747913.3948781
0	80	1	20	47.0	8.0				1.15	0.85	2.15	palimpsest	prefit	6.0	2.0			0.5	0.9483448809660248	0.3376370316947524		0.9	0.0	0.9	0.0	0.1826400873830271	0.13150044444244105	0.6600985221674877	0.8615384615384616	0.375	0.913793103448276	0.3333333333333333	0.2	0.2419530623937386	0.30291223473752216	0.01828775170313507	0.2419530623937386	0.0	0.0	0.379052877426147	1589747913.3948781
0	80	1	20						1.15	0.85	2.15	DPClust	all		2.0			0.5	0.878043052837573	0.1891249356621697		0.7	0.0	0.7	0.0															18.0	1582468505.7177742
0	80	1	20						1.15	0.85	2.15	PhylogicNDT	all		1.0			1.0	1.0	1.0		1.0	0.0	1.0	0.0															21.0	1590329023.598004
0	80	1	20	47.0	47.0				1.15	0.85	2.15	tracksigfreq	all	21.0	1.0			1.0	0.7879515829491324	1.0		1.0	0.0	1.0	0.0	0.1690199732392397	0.09223959788767384	0.8152709359605912	0.8153846153846154	0.375	0.8620689655172413	0.25	0.4	0.110565859992809	0.110565859992809	0.0	0.110565859992809	0.0	0.0	0.0114157199859619	1585136991.2210689
0	80	1	20	7.0	7.0				1.15	0.85	2.15	tracksigfreq	cancertype	6.0	1.0			1.0	0.7879515829491324	1.0		1.0	0.0	1.0	0.0	0.2043253143300222	0.060979786132344324	1.0	0.953846153846154	0.5	1.0	0.8	0.8	0.03421423540802193	0.034214235408022035	3.342213888644168e-17	0.03421423540802193	1.0	1.0	0.0059351921081543	1585136991.2210689
0	80	1	20	65.0	9.0				1.15	0.85	2.15	tracksigfreq	prefit	8.0	1.0			1.0	0.7879515829491324	1.0		1.0	0.0	1.0	0.0	0.17334085351912829	0.09392835586141778	0.6650246305418719	0.8461538461538461	0.375	0.8965517241379308	0.3	0.4	0.11293756511760646	0.11293756511760646	2.7755575615628914e-17	0.11293756511760646	0.0	0.0	0.0128483772277832	1585136991.2210689
0	100	1	20	7.0	7.0				1.0	1.0	2.0	clonesig	cancer_type	6.0	1.0	1.7244971388663544e-06		1.0	0.9999899999999999	1.0		1.0	0.0	1.0	0.0	0.2780865857658207	0.060028852661474175	0.9943502824858758	0.953846153846154	0.42857142857142855	1.0	0.75	0.85	0.030181455561188782	0.030181455561189008	6.662783593823664e-17	0.030181455561189008	1.0	1.0	0.26938939094543457	1582468483.8180375
0	100	1	20	47.0	5.0				1.0	1.0	2.0	clonesig	prefit	5.0	1.0	8.934647155456331e-07		1.0	0.9999899999999999	1.0		1.0	0.0	1.0	0.0	0.2777817653626301	0.058400233821703264	0.8305084745762712	0.953846153846154	0.42857142857142855	1.0	0.75	0.85	0.029157856402572287	0.02915785640257252	6.662783593823664e-17	0.02915785640257252	1.0	1.0	0.4938483238220215	1582468483.8180375
0	100	1	20	47.0	47.0				1.0	1.0	2.0	clonesig	all	21.0	1.0	0.0008652495152432492	0.9999976907367479	1.0	0.9999899999999999	1.0		1.0	0.0	1.0	0.0	0.2777496094971701	0.058226667949145286	0.8700564971751412	0.9692307692307692	0.5714285714285714	1.0	0.8	0.85	0.029033449772969174	0.029033449772969174	0.0	0.029033449772969174	1.0	1.0	0.7221105098724365	1582468483.8180375
0	100	1	20	47.0	47.0				1.0	1.0	2.0	clonesig	all_nuclonal	21.0	1.0	0.0008652495152432492	0.9999976907367479	1.0	0.9999899999999999	1.0		1.0	0.0	1.0	0.0	0.2777496094971701	0.058226667949145286	0.8700564971751412	0.9692307692307692	0.5714285714285714	1.0	0.8	0.85	0.029033449772969174	0.029033449772969174	0.0	0.029033449772969174	1.0	1.0	0.7237229347229004	1582468483.8180375
0	100	1	20						1.0	1.0	2.0	pyclone	all		3.0			1.0	0.9857952423478499	0.3330442351104536		0.9	0.0	0.9	0.0															67.0	1582468464.0638845
0	100	1	20						1.0	1.0	2.0	sciclone	all		1.0			1.0	0.4632191827028678	1.0		1.0	0.0	1.0	0.0															4.0	1582468467.0926287
0	100	1	20	47.0	47.0				1.0	1.0	2.0	deconstructsigs	all	21.0												0.27660706970406923	0.097923746084008	0.7302259887005649	0.9230769230769232	0.42857142857142855	0.9661016949152542	0.5	0.25	0.0949923115769381	0.09499231157693823	3.510833468576701e-17	0.0949923115769381	0.0	1.0	0.88346266746521	1582468472.2518363
0	100	1	20	7.0	7.0				1.0	1.0	2.0	deconstructsigs	cancertype	6.0												0.29035909966683143	0.13326207607208485	0.7457627118644068	0.9384615384615383	0.42857142857142855	0.9830508474576272	0.6	0.6	0.17040439848350342	0.17040439848350342	2.7755575615628914e-17	0.17040439848350342	0.0	0.0	0.0534851551055908	1582468472.2518363
0	100	1	20						1.0	1.0	2.0	DPClust	all		1.0			1.0	0.9667318982387499	1.0		1.0	0.0	1.0	0.0															18.0	1582468486.382387
0	100	1	20						1.0	1.0	2.0	PhylogicNDT	all		1.0			1.0	1.0	1.0		1.0	0.0	1.0	0.0															21.0	1590329022.7609334
0	100	1	20	47.0	47.0				1.0	1.0	2.0	tracksigfreq	all	21.0	1.0			1.0	0.9318476795549644	1.0		1.0	0.0	1.0	0.0	0.277724762888988	0.0581145196167036	0.8672316384180792	0.9692307692307692	0.5714285714285714	1.0	0.8	0.85	0.028952244623641543	0.028952244623641543	0.0	0.028952244623641543	1.0	1.0	0.0249359607696533	1585136991.4304132
0	100	1	20	7.0	7.0				1.0	1.0	2.0	tracksigfreq	cancertype	6.0	1.0			1.0	0.9318476795549644	1.0		1.0	0.0	1.0	0.0	0.2778472338305291	0.05929668919461595	0.9943502824858758	0.953846153846154	0.42857142857142855	1.0	0.75	0.85	0.029540138950207906	0.029540138950207906	0.0	0.029540138950207906	1.0	1.0	0.0102436542510986	1585136991.4304132
0	100	1	20	65.0	3.0				1.0	1.0	2.0	tracksigfreq	prefit	3.0	1.0			1.0	0.9318476795549644	1.0		1.0	0.0	1.0	0.0	0.28130622729327764	0.0696932096166854	0.75	0.953846153846154	0.42857142857142855	1.0	0.75	0.85	0.03916856592340523	0.03916856592340523	0.0	0.03916856592340523	1.0	1.0	0.0255060195922852	1585136991.4304132
0	0	1	50	7.0	7.0				2.4	0.0	3.66	clonesig	cancer_type	6.0	2.0	2.923850910819056	0.4570152594730272	0.5	0.8856388238915582	0.12300025174279287		0.64	0.0	0.64	0.0	0.14447980959664294	0.03874730601750235	1.0	0.953846153846154	0.5	1.0	0.8	0.84	0.007617810101726795	0.0145262349107812	0.003316043908346114	0.0145262349107812	1.0	1.0	6.74233341217041	1582468597.3086843
0	0	1	50	47.0	8.0				2.4	0.0	3.66	clonesig	prefit	8.0	3.0	14.082309995981287	0.21654025343786426	0.0	0.8645235345625679	0.08752847899873273		0.52	0.0	0.52	0.0	0.1350757654401269	0.0553049353731592	0.603448275862069	0.8615384615384616	0.25	0.9310344827586208	0.2857142857142857	0.62	0.012709053237165646	0.9181677038487536	0.346102275047698	0.020007878311633972	0.82	0.82	9.055577993392943	1582468597.3086843
0	0	1	50	47.0	47.0				2.4	0.0	3.66	clonesig	all	21.0	1.0	0.0022818280216370113	0.9999907569027734	1.0	0.9526761135865192	1.0		1.0	0.0	1.0	0.0	0.1359179198337737	0.05277671187471136	0.8472906403940887	0.8461538461538461	0.25	0.913793103448276	0.25	0.62	0.00864774842965377	0.008647748429653991	4.351217652513118e-17	0.008647748429653991	1.0	1.0	4.521706342697144	1582468597.3086843
0	0	1	50	47.0	47.0				2.4	0.0	3.66	clonesig	all_nuclonal	21.0	1.0	0.0022818280216370113	0.9999907569027734	1.0	0.9999899999999999	1.0		1.0	0.0	1.0	0.0	0.1359179198337737	0.05277671187471136	0.8472906403940887	0.8461538461538461	0.25	0.913793103448276	0.25	0.62	0.00864774842965377	0.008647748429653991	4.351217652513118e-17	0.008647748429653991	1.0	1.0	7.635294198989867	1582468597.3086843
0	0	1	50						2.4	0.0	3.66	pyclone	all		14.0			1.0	0.8896543757169201	0.12678219376019126		0.74	0.0	0.74	0.0															118.0	1582468549.382867
0	0	1	50						2.4	0.0	3.66	ccube	all		1.0			1.0	1.0	1.0		1.0	0.0	1.0	0.0															27.0	1582468555.8826776
0	0	1	50	47.0	47.0				2.4	0.0	3.66	deconstructsigs	all	21.0												0.14074216483669955	0.07961475977668378	0.5566502463054187	0.8769230769230769	0.125	0.9655172413793104	0.25	0.54	0.020918228627542668	0.020918228627542782	2.1777517048675608e-17	0.020918228627542782	1.0	1.0	2.94685101509094	1582468559.248399
0	0	1	50	7.0	7.0				2.4	0.0	3.66	deconstructsigs	cancertype	6.0												0.14028623462289094	0.08319219383891759	0.6428571428571428	0.9230769230769232	0.25	1.0	0.6666666666666666	0.76	0.019033317097079228	0.019033317097079228	0.0	0.019033317097079228	1.0	1.0	0.0684268474578857	1582468559.248399
0	0	1	50	47.0	47.0				2.4	0.0	3.66	palimpsest	all	21.0	2.0			0.5	0.986017285241922	0.4585180962912978		0.98	0.0	0.98	0.0	0.1584663310919613	0.13855003617887213	0.5418719211822659	0.8769230769230769	0.125	0.9655172413793104	0.25	0.52	0.020181504712565967	0.3217782498426817	0.0422235443182162	0.020181504712566082	0.98	0.98	0.753728866577148	1589747914.5995557
0	0	1	50	7.0	7.0				2.4	0.0	3.66	palimpsest	cancertype	6.0	2.0			0.5	0.986017285241922	0.4585180962912978		0.98	0.0	0.98	0.0	0.1469943889026163	0.11257418085515243	0.7857142857142857	0.9384615384615383	0.375	1.0	0.75	0.76	0.019901818779722857	0.20071540793262846	0.02531390248140678	0.019901818779722857	0.98	0.98	0.297163724899292	1589747914.5995557
0	0	1	50	47.0	4.0				2.4	0.0	3.66	palimpsest	prefit	3.0	2.0			0.5	0.986017285241922	0.4585180962912978		0.98	0.0	0.98	0.0	0.1523461586738831	0.12786208524115605	0.5492610837438424	0.8769230769230769	0.125	0.9655172413793104	0.25	0.52	0.020084004889248663	0.28108769520995713	0.036540516644899185	0.020084004889248663	0.98	0.98	0.32462620735168496	1589747914.5995557
0	0	1	50						2.4	0.0	3.66	DPClust	all		3.0			0.0	0.8974951076320932	0.2019109359116953		0.86	0.0	0.86	0.0															34.0	1582468600.8491797
0	0	1	50						2.4	0.0	3.66	PhylogicNDT	all		1.0			1.0	1.0	1.0		1.0	0.0	1.0	0.0															42.0	1590329021.3954415
0	0	1	50	47.0	47.0				2.4	0.0	3.66	tracksigfreq	all	21.0	1.0			1.0	0.6863775783970323	1.0		1.0	0.0	1.0	0.0	0.1361221111099213	0.05248294382589727	0.8472906403940887	0.8461538461538461	0.25	0.913793103448276	0.25	0.62	0.008566112058398634	0.008566112058398634	0.0	0.008566112058398634	1.0	1.0	0.0247237682342529	1585136995.0098403
0	0	1	50	7.0	7.0				2.4	0.0	3.66	tracksigfreq	cancertype	6.0	1.0			1.0	0.6863775783970323	1.0		1.0	0.0	1.0	0.0	0.1429254289360648	0.04452771655405849	1.0	0.953846153846154	0.5	1.0	0.8	0.82	0.006510877017266936	0.006510877017266936	0.0	0.006510877017266936	1.0	1.0	0.009111642837524407	1585136995.0098403
0	0	1	50	65.0	5.0				2.4	0.0	3.66	tracksigfreq	prefit	5.0	1.0			1.0	0.6863775783970323	1.0		1.0	0.0	1.0	0.0	0.13646816205976367	0.05624424605943665	0.6194581280788176	0.8769230769230769	0.25	0.9482758620689656	0.3333333333333333	0.62	0.009071503353428323	0.009071503353428323	0.0	0.009071503353428323	1.0	1.0	0.0257673263549805	1585136995.0098403
0	20	1	50	7.0	7.0				2.0	0.2	3.24	clonesig	cancer_type	6.0	2.0	9.838081651022435	0.02590899252172484	0.5	0.9676923465835336	0.1795811791476372		0.82	0.0	0.82	0.0	0.1318900666772955	0.06733493712564391	1.0	0.9846153846153848	0.75	1.0	0.8571428571428571	0.72	0.100941906649458	0.10238645273744083	0.0005549764840830256	0.100941906649458	0.0	0.0	4.0760157108306885	1582468578.6551797
0	20	1	50	47.0	9.0				2.0	0.2	3.24	clonesig	prefit	7.0	3.0	12.954829373896134	0.19917100514528366	0.0	0.9554573826655468	0.16265616193133142		0.8	0.0	0.8	0.0	0.12668533721794425	0.06710481126467514	0.8325123152709359	0.9230769230769232	0.625	0.9482758620689656	0.5555555555555556	0.5	0.10680113924399393	0.5978469691635739	0.11659392536793173	0.10680113924399393	0.0	0.0	5.500880479812622	1582468578.6551797
0	20	1	50	47.0	47.0				2.0	0.2	3.24	clonesig	all	21.0	1.0	0.002221014620204187	0.9999911601413218	1.0	0.9655404877375598	1.0		1.0	0.0	1.0	0.0	0.12629749075922994	0.06525315588714736	0.8940886699507389	0.9076923076923076	0.625	0.9310344827586208	0.5	0.52	0.048095247890304386	0.048095247890304615	4.379755957367587e-17	0.048095247890304386	1.0	1.0	4.30196475982666	1582468578.6551797
0	20	1	50	47.0	47.0				2.0	0.2	3.24	clonesig	all_nuclonal	21.0	1.0	0.0022210146203178733	0.9999911601413212	1.0	0.9837886883950464	1.0		1.0	0.0	1.0	0.0	0.12629749075922994	0.06525315588714736	0.8940886699507389	0.9076923076923076	0.625	0.9310344827586208	0.5	0.52	0.048095247890304386	0.048095247890304615	4.379755957367587e-17	0.048095247890304386	1.0	1.0	3.776933431625366	1582468578.6551797
0	20	1	50						2.0	0.2	3.24	pyclone	all		6.0			1.0	0.9557911992113	0.2395559627754573		0.9	0.0	0.9	0.0															122.0	1582468542.653924
0	20	1	50						2.0	0.2	3.24	sciclone	all		1.0			1.0	0.3517267337296115	0.0		0.22	0.0	0.22	0.0															5.0	1582468545.754653
0	20	1	50						2.0	0.2	3.24	ccube	all		1.0			1.0	0.993003619042888	1.0		1.0	0.0	1.0	0.0															8.0	1582468548.5590649
0	20	1	50	47.0	47.0				2.0	0.2	3.24	deconstructsigs	all	21.0												0.12472549990433457	0.07326833202591647	0.6995073891625616	0.9076923076923076	0.375	0.9655172413793104	0.5	0.38	0.0811872739606071	0.08118727396060721	2.3714374201337734e-17	0.08118727396060721	0.0	1.0	2.09756398200989	1582468551.6448143
0	20	1	50	7.0	7.0				2.0	0.2	3.24	deconstructsigs	cancertype	6.0												0.13205894120961822	0.05942036187899846	0.8571428571428572	0.9692307692307692	0.625	1.0	0.8333333333333334	0.7	0.04877941787194517	0.04877941787194517	0.0	0.04877941787194517	1.0	1.0	0.253178596496582	1582468551.6448143
0	20	1	50	47.0	47.0				2.0	0.2	3.24	palimpsest	all	21.0	2.0			0.5	0.9546477988860286	0.24551704778020095		0.9	0.0	0.9	0.0	0.11955836074290313	0.07978872507792838	0.8275862068965518	0.9076923076923076	0.5	0.9482758620689656	0.5	0.38	0.1134678071304256	0.2402023720145915	0.038020369465249775	0.1134678071304256	0.0	0.0	0.7676880359649659	1589747915.5097759
0	20	1	50	7.0	7.0				2.0	0.2	3.24	palimpsest	cancertype	6.0	2.0			0.5	0.9546477988860286	0.24551704778020095		0.9	0.0	0.9	0.0	0.12931755410199144	0.051675854020890255	0.9285714285714286	0.9692307692307692	0.625	1.0	0.8333333333333334	0.74	0.0610995212688471	0.22801131340145475	0.05007353763978229	0.0610995212688471	0.0	0.9	0.29675912857055703	1589747915.5097759
0	20	1	50	47.0	7.0				2.0	0.2	3.24	palimpsest	prefit	6.0	2.0			0.5	0.9546477988860286	0.24551704778020095		0.9	0.0	0.9	0.0	0.13476828518082767	0.08789376365918995	0.7598522167487685	0.8923076923076924	0.375	0.9482758620689656	0.42857142857142855	0.38	0.14053582600909964	0.16814285056136458	0.00828210736567948	0.14053582600909964	0.0	0.0	0.370282649993896	1589747915.5097759
0	20	1	50						2.0	0.2	3.24	DPClust	all		3.0			1.0	0.9818395303326806	0.3648900019918901		0.02	0.0	0.02	0.0															33.0	1582468581.9315708
0	20	1	50						2.0	0.2	3.24	PhylogicNDT	all		1.0			1.0	1.0	1.0		1.0	0.0	1.0	0.0															20.0	1590329023.5390487
0	20	1	50	47.0	47.0				2.0	0.2	3.24	tracksigfreq	all	21.0	1.0			1.0	0.9292043398975184	1.0		1.0	0.0	1.0	0.0	0.12627925191281758	0.06521709133611513	0.8940886699507389	0.9076923076923076	0.625	0.9310344827586208	0.5	0.52	0.0480575045747087	0.04805750457470881	2.1898779786837932e-17	0.04805750457470881	1.0	1.0	0.0222053527832031	1585136988.938744
0	20	1	50	7.0	7.0				2.0	0.2	3.24	tracksigfreq	cancertype	6.0	1.0			1.0	0.9292043398975184	1.0		1.0	0.0	1.0	0.0	0.13183588460437112	0.06682302077333907	1.0	0.9846153846153848	0.75	1.0	0.8571428571428571	0.74	0.04727644062587566	0.04727644062587566	6.938893903907227e-18	0.04727644062587566	1.0	1.0	0.0147886276245117	1585136988.938744
0	20	1	50	65.0	6.0				2.0	0.2	3.24	tracksigfreq	prefit	5.0	1.0			1.0	0.9292043398975184	1.0		1.0	0.0	1.0	0.0	0.12926765402965162	0.0758943224165738	0.768472906403941	0.9230769230769232	0.5	0.9655172413793104	0.5714285714285714	0.5	0.061447728441091025	0.06144772844109125	4.5118820365977075e-17	0.06144772844109125	0.0	1.0	0.0211503505706787	1585136988.938744
0	40	1	50	7.0	7.0				1.62	0.42	2.64	clonesig	cancer_type	6.0	1.0	0.00024119939723732384		1.0	0.9972328683455878	1.0		1.0	0.0	1.0	0.0	0.13529409093271932	0.04597048658123954	1.0	0.953846153846154	0.5	1.0	0.8	0.76	0.022737615989849247	0.022737615989849247	3.4694469519536134e-18	0.022737615989849247	1.0	1.0	2.8812501430511475	1582468520.1123831
0	40	1	50	47.0	13.0				1.62	0.42	2.64	clonesig	prefit	11.0	1.0	3.111792523213808e-05	0.9999999999903072	1.0	0.9972583091421512	1.0		1.0	0.0	1.0	0.0	0.1125754086827014	0.0834741750645287	0.6330049261083744	0.8	0.25	0.8620689655172413	0.18181818181818185	0.34	0.08634783564586801	0.08634783564586812	2.2204460492503126e-17	0.08634783564586812	0.0	1.0	2.7841241359710693	1582468520.1123831
0	40	1	50	47.0	47.0				1.62	0.42	2.64	clonesig	all	21.0	1.0	0.0012128078951718635	0.9999967453585228	1.0	0.9972220302587878	1.0		1.0	0.0	1.0	0.0	0.11276007573471115	0.0842166483606705	0.7758620689655172	0.7846153846153846	0.25	0.8448275862068966	0.16666666666666666	0.34	0.08789305711602123	0.08789305711602123	1.3877787807814454e-17	0.08789305711602123	0.0	1.0	2.4402339458465576	1582468520.1123831
0	40	1	50	47.0	47.0				1.62	0.42	2.64	clonesig	all_nuclonal	21.0	1.0	0.0012128078951718635	0.9999967453585228	1.0	0.9999899999999999	1.0		1.0	0.0	1.0	0.0	0.11276007573471115	0.0842166483606705	0.7758620689655172	0.7846153846153846	0.25	0.8448275862068966	0.16666666666666666	0.34	0.08789305711602123	0.08789305711602123	1.3877787807814454e-17	0.08789305711602123	0.0	1.0	1.803730010986328	1582468520.1123831
0	40	1	50						1.62	0.42	2.64	pyclone	all		5.0			0.5	0.9486000900134599	0.2401391674462049		0.9	0.0	0.9	0.0															75.0	1582468494.2323558
0	40	1	50						1.62	0.42	2.64	sciclone	all		1.0			1.0	0.375884172901765	0.0		0.4	0.0	0.4	0.0															18.0	1582468496.881591
0	40	1	50						1.62	0.42	2.64	ccube	all		2.0			0.5	0.9730664212086692	0.22375991820390626		0.88	0.0	0.88	0.0															10.0	1582468499.369758
0	40	1	50	47.0	47.0				1.62	0.42	2.64	deconstructsigs	all	21.0												0.11651947050738662	0.09650062837132237	0.5344827586206896	0.9076923076923076	0.125	1.0	0.5	0.28	0.11783488183373425	0.11783488183373425	0.0	0.11783488183373425	0.0	0.0	2.8393929004669203	1582468502.2093241
0	40	1	50	7.0	7.0				1.62	0.42	2.64	deconstructsigs	cancertype	6.0												0.14206981709315405	0.0886042199009021	0.6428571428571428	0.9230769230769232	0.25	1.0	0.6666666666666666	0.68	0.09759371454774723	0.09759371454774723	1.3877787807814454e-17	0.09759371454774723	0.0	1.0	0.0571560859680176	1582468502.2093241
0	40	1	50	47.0	47.0				1.62	0.42	2.64	palimpsest	all	21.0	2.0			0.5	0.9348369405837414	0.3663709307470959		0.96	0.0	0.96	0.0	0.11675540132873025	0.1091875084078262	0.5344827586206896	0.8461538461538461	0.125	0.9310344827586208	0.16666666666666666	0.26	0.13986546407082426	0.2233458441626942	0.016358746780694117	0.13986546407082426	0.0	0.0	0.732518196105957	1589747913.8090322
0	40	1	50	7.0	7.0				1.62	0.42	2.64	palimpsest	cancertype	6.0	2.0			0.5	0.9348369405837414	0.3663709307470959		0.96	0.0	0.96	0.0	0.1410845192266363	0.0880469964418683	0.7142857142857143	0.9230769230769232	0.25	1.0	0.6666666666666666	0.68	0.09959224951598857	0.16221455085725378	0.012271414784392514	0.09959224951598857	0.0	0.96	0.294835329055786	1589747913.8090322
0	40	1	50	47.0	5.0				1.62	0.42	2.64	palimpsest	prefit	3.0	2.0			0.5	0.9348369405837414	0.3663709307470959		0.96	0.0	0.96	0.0	0.11703469412962116	0.11030581728964088	0.5418719211822659	0.8461538461538461	0.125	0.9310344827586208	0.16666666666666666	0.28	0.14684950834998167	0.1929010021042804	0.00902421292727987	0.14684950834998167	0.0	0.0	0.338091373443604	1589747913.8090322
0	40	1	50						1.62	0.42	2.64	DPClust	all		3.0			0.5	0.9216046966731904	0.20362058129060231		0.12	0.0	0.12	0.0															31.0	1582468522.857794
0	40	1	50						1.62	0.42	2.64	PhylogicNDT	all		1.0			1.0	1.0	1.0		1.0	0.0	1.0	0.0															31.0	1590329025.36204
0	40	1	50	47.0	47.0				1.62	0.42	2.64	tracksigfreq	all	21.0	1.0			1.0	0.97435110379955	1.0		1.0	0.0	1.0	0.0	0.11276312235518307	0.08334163837881904	0.7832512315270936	0.8153846153846154	0.375	0.8620689655172413	0.25	0.34	0.08615970412538787	0.08615970412538787	1.3877787807814454e-17	0.08615970412538787	0.0	1.0	0.0257978439331055	1585136993.5223975
0	40	1	50	7.0	7.0				1.62	0.42	2.64	tracksigfreq	cancertype	6.0	1.0			1.0	0.97435110379955	1.0		1.0	0.0	1.0	0.0	0.13533258774632204	0.04583177767167978	1.0	0.953846153846154	0.5	1.0	0.8	0.76	0.02254219577305949	0.02254219577305949	3.4694469519536134e-18	0.02254219577305949	1.0	1.0	0.0119564533233643	1585136993.5223975
0	40	1	50	65.0	7.0				1.62	0.42	2.64	tracksigfreq	prefit	5.0	1.0			1.0	0.97435110379955	1.0		1.0	0.0	1.0	0.0	0.11497250573300265	0.0974859298712348	0.5997536945812807	0.8461538461538461	0.25	0.913793103448276	0.25	0.5	0.11329459018092625	0.11329459018092625	0.0	0.11329459018092625	0.0	0.0	0.0277533531188965	1585136993.5223975
0	60	1	50	7.0	7.0				1.5	0.6	2.52	clonesig	cancer_type	6.0	2.0	3.670706008495927	0.3463441161089565	0.5	0.9717918895425912	0.3663709307470959		0.96	0.0	0.96	0.0	0.09266732465958084	0.07495761230207837	1.0	0.9692307692307692	0.625	1.0	0.8333333333333334	0.76	0.02701564286328917	0.6351894765690449	0.11917724539930967	0.02701564286328917	0.96	0.96	4.909839153289795	1582468582.25751
0	60	1	50	47.0	9.0				1.5	0.6	2.52	clonesig	prefit	8.0	2.0	4.541356864168279	0.5752724178646762	0.5	0.9725860105533564	0.3663709307470959		0.96	0.0	0.96	0.0	0.07779845551552153	0.07698563947532372	0.7647783251231527	0.9076923076923076	0.5	0.9482758620689656	0.5	0.64	0.02794196336277144	0.6405221728569942	0.12004071518304553	0.02794196336277144	0.96	0.96	5.333852529525757	1582468582.25751
0	60	1	50	47.0	47.0				1.5	0.6	2.52	clonesig	all	21.0	1.0	0.002546045310396039	0.9999889238388951	1.0	0.9736498232979128	1.0		1.0	0.0	1.0	0.0	0.078279146817003	0.07597314787283974	0.8793103448275862	0.8923076923076924	0.5	0.9310344827586208	0.4444444444444444	0.62	0.031608363174767784	0.031608363174767784	6.938893903907227e-18	0.031608363174767784	1.0	1.0	2.025986194610596	1582468582.25751
0	60	1	50	47.0	47.0				1.5	0.6	2.52	clonesig	all_nuclonal	21.0	1.0	0.002546045310282352	0.999988923838896	1.0	0.9736854006411432	1.0		1.0	0.0	1.0	0.0	0.078279146817003	0.07597314787283974	0.8793103448275862	0.8923076923076924	0.5	0.9310344827586208	0.4444444444444444	0.62	0.031608363174767784	0.031608363174767784	6.938893903907227e-18	0.031608363174767784	1.0	1.0	1.7943146228790283	1582468582.25751
0	60	1	50						1.5	0.6	2.52	pyclone	all		3.0			1.0	0.9687944587541399	0.3648900019918901		0.96	0.0	0.96	0.0															124.0	1582468550.5121982
0	60	1	50						1.5	0.6	2.52	sciclone	all		1.0			1.0	0.3799881345301205	0.0		0.62	0.0	0.62	0.0															5.0	1582468553.3020477
0	60	1	50						1.5	0.6	2.52	ccube	all		1.0			1.0	0.97346823622746	1.0		1.0	0.0	1.0	0.0															18.0	1582468556.0686765
0	60	1	50	47.0	47.0				1.5	0.6	2.52	deconstructsigs	all	21.0												0.0773746938359328	0.0621228528463675	0.7783251231527094	0.9230769230769232	0.5	0.9655172413793104	0.5714285714285714	0.66	0.02216486156917941	0.02216486156917941	0.0	0.02216486156917941	1.0	1.0	2.8057999610900897	1582468559.0866632
0	60	1	50	7.0	7.0				1.5	0.6	2.52	deconstructsigs	cancertype	6.0												0.08736661892168572	0.05302938272148625	0.8571428571428572	0.9692307692307692	0.625	1.0	0.8333333333333334	0.7	0.016367227461798417	0.016367227461798417	0.0	0.016367227461798417	1.0	1.0	0.245044231414795	1582468559.0866632
0	60	1	50	47.0	47.0				1.5	0.6	2.52	palimpsest	all	21.0	2.0			0.5	0.9501037406867884	0.3663709307470959		0.96	0.0	0.96	0.0	0.08918956714244278	0.04583379467339347	0.7709359605911329	0.9384615384615383	0.5	0.9827586206896552	0.6666666666666666	0.66	0.01068979525089342	0.6639461497798392	0.1280115791861267	0.01068979525089342	0.96	0.96	0.8739471435546879	1589747914.3718288
0	60	1	50	7.0	7.0				1.5	0.6	2.52	palimpsest	cancertype	6.0	2.0			0.5	0.9501037406867884	0.3663709307470959		0.96	0.0	0.96	0.0	0.08764041406072219	0.05199277261582279	0.9285714285714286	0.9692307692307692	0.625	1.0	0.8333333333333334	0.72	0.013983146935306891	0.5428675872341646	0.10363976093037394	0.013983146935306891	0.96	0.96	0.310279130935669	1589747914.3718288
0	60	1	50	47.0	5.0				1.5	0.6	2.52	palimpsest	prefit	5.0	2.0			0.5	0.9501037406867884	0.3663709307470959		0.96	0.0	0.96	0.0	0.08484971623251135	0.06858384275005862	0.7795566502463054	0.9384615384615383	0.5	0.9827586206896552	0.6666666666666666	0.68	0.020596745769492664	0.6682943256357502	0.12692228626463087	0.020596745769492664	0.96	0.96	0.35960316658020003	1589747914.3718288
0	60	1	50						1.5	0.6	2.52	DPClust	all		2.0			1.0	0.971835616438356	0.458518096291298		0.98	0.0	0.98	0.0															35.0	1582468584.9763465
0	60	1	50						1.5	0.6	2.52	PhylogicNDT	all		2.0			1.0	0.9940000000000001	0.458518096291298		0.98	0.0	0.98	0.0															17.0	1590329024.2161844
0	60	1	50	47.0	47.0				1.5	0.6	2.52	tracksigfreq	all	21.0	1.0			1.0	0.9050536263764626	1.0		1.0	0.0	1.0	0.0	0.07824894227149481	0.07594152532001312	0.8719211822660098	0.8923076923076924	0.5	0.9310344827586208	0.4444444444444444	0.62	0.03158655297488866	0.03158655297488866	0.0	0.03158655297488866	1.0	1.0	0.0168349742889404	1585136989.0166695
0	60	1	50	7.0	7.0				1.5	0.6	2.52	tracksigfreq	cancertype	6.0	1.0			1.0	0.9050536263764626	1.0		1.0	0.0	1.0	0.0	0.0914856610702565	0.07175562214145496	1.0	0.9692307692307692	0.625	1.0	0.8333333333333334	0.74	0.030197828822094982	0.030197828822094982	0.0	0.030197828822094982	1.0	1.0	0.0061671733856201215	1585136989.0166695
0	60	1	50	65.0	5.0				1.5	0.6	2.52	tracksigfreq	prefit	5.0	1.0			1.0	0.9050536263764626	1.0		1.0	0.0	1.0	0.0	0.08826917621747896	0.08186232744492032	0.7795566502463054	0.9384615384615383	0.5	0.9827586206896552	0.6666666666666666	0.68	0.03921562757896413	0.03921562757896413	0.0	0.03921562757896413	1.0	1.0	0.0161917209625244	1585136989.0166695
0	80	1	50	7.0	7.0				1.14	0.88	2.1	clonesig	cancer_type	6.0	1.0	0.0003923474666862603		1.0	0.9888558540579492	1.0		1.0	0.0	1.0	0.0	0.0979560190586896	0.08071221559387408	1.0	0.9692307692307692	0.625	1.0	0.8333333333333334	0.6	0.07975628446898743	0.07975628446898743	1.3877787807814454e-17	0.07975628446898743	0.0	1.0	3.0857334136962886	1582468561.2517278
0	80	1	50	47.0	13.0				1.14	0.88	2.1	clonesig	prefit	9.0	2.0	6.8576068186434895	0.4438109079014197	0.5	0.9699133710323756	0.15250130995867595		0.76	0.0	0.76	0.0	0.08665090288801489	0.0783341603782365	0.8103448275862069	0.8461538461538461	0.5	0.8793103448275862	0.3333333333333333	0.42	0.12867027069381545	0.4947002679879513	0.1563252369480119	0.12867027069381545	0.0	0.0	19.835435628890988	1582468561.2517278
0	80	1	50	47.0	47.0				1.14	0.88	2.1	clonesig	all	21.0	1.0	0.002259310083786659	0.9999909070398072	1.0	0.9888553072044114	1.0		1.0	0.0	1.0	0.0	0.08573678808352574	0.07495929685350128	0.9113300492610836	0.8615384615384616	0.625	0.8793103448275862	0.38461538461538464	0.44	0.07572810851237466	0.07572810851237466	1.3877787807814454e-17	0.07572810851237466	0.0	1.0	5.546467065811157	1582468561.2517278
0	80	1	50	47.0	47.0				1.14	0.88	2.1	clonesig	all_nuclonal	21.0	1.0	0.002259310083786659	0.9999909070398072	1.0	0.9911751274845008	1.0		1.0	0.0	1.0	0.0	0.08573678808352574	0.07495929685350128	0.9113300492610836	0.8615384615384616	0.625	0.8793103448275862	0.38461538461538464	0.44	0.07572810851237466	0.07572810851237466	1.3877787807814454e-17	0.07572810851237466	0.0	1.0	5.211530685424805	1582468561.2517278
0	80	1	50						1.14	0.88	2.1	pyclone	all		6.0			1.0	0.9620028853190601	0.2395559627754573		0.9	0.0	0.9	0.0															98.0	1582468511.373887
0	80	1	50						1.14	0.88	2.1	sciclone	all		1.0			1.0	0.3242043382659062	0.0		0.9	0.0	0.9	0.0															5.0	1582468513.9349809
0	80	1	50						1.14	0.88	2.1	ccube	all		1.0			1.0	1.0	1.0		1.0	0.0	1.0	0.0															6.0	1582468516.4849339
0	80	1	50	47.0	47.0				1.14	0.88	2.1	deconstructsigs	all	21.0												0.08554522991965725	0.07544631665812558	0.7524630541871921	0.8769230769230769	0.5	0.913793103448276	0.4	0.42	0.08681943957275595	0.08681943957275595	1.3877787807814454e-17	0.08681943957275595	0.0	1.0	4.307641506195069	1582468519.7482562
0	80	1	50	7.0	7.0				1.14	0.88	2.1	deconstructsigs	cancertype	6.0												0.09898542818287584	0.08239500303881996	0.8571428571428572	0.9692307692307692	0.625	1.0	0.8333333333333334	0.58	0.10525281839068956	0.10525281839068956	0.0	0.10525281839068956	0.0	0.0	0.17666459083557104	1582468519.7482562
0	80	1	50	47.0	47.0				1.14	0.88	2.1	palimpsest	all	21.0	2.0			0.5	0.955754356674083	0.24551704778020095		0.9	0.0	0.9	0.0	0.094483309606483	0.09836565771900924	0.7426108374384236	0.8769230769230769	0.5	0.913793103448276	0.4	0.38	0.16529012740140592	0.2134404357098252	0.014445092492525747	0.16529012740140606	0.0	0.0	0.8883376121520999	1589747914.9250324
0	80	1	50	7.0	7.0				1.14	0.88	2.1	palimpsest	cancertype	6.0	2.0			0.5	0.955754356674083	0.24551704778020095		0.9	0.0	0.9	0.0	0.09363342952254404	0.061024474573722925	0.9285714285714286	0.9846153846153848	0.75	1.0	0.8571428571428571	0.6	0.05147400644712352	0.2868236968162249	0.07060490711073035	0.051474006447123744	0.0	0.9	0.31380176544189503	1589747914.9250324
0	80	1	50	47.0	8.0				1.14	0.88	2.1	palimpsest	prefit	7.0	2.0			0.5	0.955754356674083	0.24551704778020095		0.9	0.0	0.9	0.0	0.09059908523490733	0.07668919222626096	0.7536945812807881	0.8923076923076924	0.5	0.9310344827586208	0.4444444444444444	0.34	0.08721711058436565	0.31591830386704256	0.06861035798480299	0.08721711058436599	0.0	0.9	0.41389298439025896	1589747914.9250324
0	80	1	50						1.14	0.88	2.1	DPClust	all		4.0			1.0	0.9542152641878668	0.30822994840660484		0.02	0.0	0.02	0.0															37.0	1582468564.0175188
0	80	1	50						1.14	0.88	2.1	PhylogicNDT	all		2.0			0.5	0.958	0.2062327045583665		0.86	0.0	0.86	0.0															21.0	1590329026.7758439
0	80	1	50	47.0	47.0				1.14	0.88	2.1	tracksigfreq	all	21.0	1.0			1.0	0.7024028341210982	1.0		1.0	0.0	1.0	0.0	0.08565058876245782	0.07424664805301084	0.9137931034482758	0.8615384615384616	0.625	0.8793103448275862	0.38461538461538464	0.44	0.07460902139145742	0.07460902139145742	1.3877787807814454e-17	0.07460902139145742	0.0	1.0	0.0210731029510498	1585136991.0251763
0	80	1	50	7.0	7.0				1.14	0.88	2.1	tracksigfreq	cancertype	6.0	1.0			1.0	0.7024028341210982	1.0		1.0	0.0	1.0	0.0	0.09797333891145192	0.08075139564711012	1.0	0.9846153846153848	0.75	1.0	0.8571428571428571	0.6	0.0798532324722806	0.0798532324722806	0.0	0.0798532324722806	0.0	1.0	0.0082850456237793	1585136991.0251763
0	80	1	50	65.0	7.0				1.14	0.88	2.1	tracksigfreq	prefit	7.0	1.0			1.0	0.7024028341210982	1.0		1.0	0.0	1.0	0.0	0.08970993092085361	0.07854004683139118	0.7549261083743842	0.9076923076923076	0.5	0.9482758620689656	0.5	0.26	0.08190530503209725	0.08190530503209725	0.0	0.08190530503209725	0.0	1.0	0.0224273204803467	1585136991.0251763
0	100	1	50	7.0	7.0				1.0	1.0	2.0	clonesig	cancer_type	6.0	1.0	4.275179549040331e-06		1.0	0.9872539070253946	1.0		1.0	0.0	1.0	0.0	0.14105718251748733	0.06987474820494298	1.0	0.9692307692307692	0.625	1.0	0.8333333333333334	0.72	0.07081970034894347	0.07081970034894347	0.0	0.07081970034894347	0.0	1.0	12.985607624053955	1582468551.2046854
0	100	1	50	47.0	14.0				1.0	1.0	2.0	clonesig	prefit	10.0	1.0	5.753781135808822e-05	0.9999999597880964	1.0	0.9872533843170854	1.0		1.0	0.0	1.0	0.0	0.13010726473325024	0.06725211462959971	0.6305418719211823	0.7692307692307693	0.25	0.8275862068965517	0.15384615384615385	0.28	0.07206983893223651	0.07206983893223651	0.0	0.07206983893223651	0.0	1.0	5.463987350463867	1582468551.2046854
0	100	1	50	47.0	47.0				1.0	1.0	2.0	clonesig	all	21.0	1.0	0.0018640642849732105	0.99999338100517	1.0	0.9872504204053618	1.0		1.0	0.0	1.0	0.0	0.12989754204369264	0.06692140169583241	0.8275862068965517	0.7846153846153846	0.25	0.8448275862068966	0.16666666666666666	0.28	0.07177215160779116	0.07177215160779138	4.379755957367587e-17	0.07177215160779116	0.0	1.0	2.721535444259644	1582468551.2046854
0	100	1	50	47.0	47.0				1.0	1.0	2.0	clonesig	all_nuclonal	21.0	1.0	0.0018640642849732105	0.99999338100517	1.0	0.9872504204053618	1.0		1.0	0.0	1.0	0.0	0.12989754204369264	0.06692140169583241	0.8275862068965517	0.7846153846153846	0.25	0.8448275862068966	0.16666666666666666	0.28	0.07177215160779116	0.07177215160779138	4.379755957367587e-17	0.07177215160779116	0.0	1.0	2.721128225326538	1582468551.2046854
0	100	1	50						1.0	1.0	2.0	pyclone	all		2.0			0.5	0.9382952549825799	0.1795811791476372		0.82	0.0	0.82	0.0															103.0	1582468511.3256943
0	100	1	50						1.0	1.0	2.0	sciclone	all		2.0			0.5	0.3086100684114321	0.11347501459917048		0.46	0.0	0.46	0.0															5.0	1582468513.8897357
0	100	1	50	47.0	47.0				1.0	1.0	2.0	deconstructsigs	all	21.0												0.14047713940895665	0.07453665235122782	0.6194581280788176	0.8769230769230769	0.25	0.9482758620689656	0.3333333333333333	0.32	0.09960796244017302	0.09960796244017324	4.7428748402675475e-17	0.09960796244017324	0.0	1.0	2.78896713256836	1582468519.7130487
0	100	1	50	7.0	7.0				1.0	1.0	2.0	deconstructsigs	cancertype	6.0												0.1389095705899802	0.06291078382517291	0.8571428571428572	0.9692307692307692	0.625	1.0	0.8333333333333334	0.64	0.0663680108616288	0.06636801086162912	6.526987848146007e-17	0.0663680108616288	0.0	1.0	0.160426378250122	1582468519.7130487
0	100	1	50	47.0	47.0				1.0	1.0	2.0	palimpsest	all	21.0	2.0			0.5	0.8939366189406589	0.16919867174179598		0.8	0.0	0.8	0.0	0.12849168054724416	0.08313536931587666	0.5837438423645319	0.8153846153846154	0.25	0.8793103448275862	0.2	0.26	0.12444085743197796	0.2635926021110703	0.05566069787163692	0.12444085743197796	0.0	0.0	0.830061435699463	1589747914.9600694
0	100	1	50	7.0	7.0				1.0	1.0	2.0	palimpsest	cancertype	6.0	2.0			0.5	0.8939366189406589	0.16919867174179598		0.8	0.0	0.8	0.0	0.13899422043214155	0.0644628642005515	0.7857142857142857	0.953846153846154	0.5	1.0	0.8	0.74	0.053904432395709634	0.21956375333732925	0.06626372837664785	0.053904432395709634	0.0	0.8	0.32599925994873	1589747914.9600694
0	100	1	50	47.0	5.0				1.0	1.0	2.0	palimpsest	prefit	4.0	2.0			0.5	0.8939366189406589	0.16919867174179598		0.8	0.0	0.8	0.0	0.14276522551842094	0.10259015336782756	0.6145320197044334	0.8769230769230769	0.25	0.9482758620689656	0.3333333333333333	0.28	0.13739546527097046	0.3010417452618812	0.0654585119963643	0.13739546527097046	0.0	0.0	0.37004852294921897	1589747914.9600694
0	100	1	50						1.0	1.0	2.0	DPClust	all		3.0			0.0	0.8369784735812139	0.08405925097125487		0.5	0.0	0.5	0.0															35.0	1582468554.373365
0	100	1	50						1.0	1.0	2.0	PhylogicNDT	all		2.0			0.5	0.94	0.16919867174179598		0.8	0.0	0.8	0.0															22.0	1590329026.546471
0	100	1	50	47.0	47.0				1.0	1.0	2.0	tracksigfreq	all	21.0	1.0			1.0	0.6236360580603191	1.0		1.0	0.0	1.0	0.0	0.13002985839532008	0.06712944050869597	0.8201970443349753	0.7692307692307693	0.25	0.8275862068965517	0.15384615384615385	0.28	0.07198885041863856	0.07198885041863877	4.379755957367587e-17	0.07198885041863856	0.0	1.0	0.0168535709381104	1585136994.1313121
0	100	1	50	7.0	7.0				1.0	1.0	2.0	tracksigfreq	cancertype	6.0	1.0			1.0	0.6236360580603191	1.0		1.0	0.0	1.0	0.0	0.14098805076718005	0.0696672799868094	1.0	0.9692307692307692	0.625	1.0	0.8333333333333334	0.72	0.07052529232599059	0.07052529232599081	4.379755957367587e-17	0.07052529232599059	0.0	1.0	0.0203506946563721	1585136994.1313121
0	100	1	50	65.0	5.0				1.0	1.0	2.0	tracksigfreq	prefit	4.0	1.0			1.0	0.6236360580603191	1.0		1.0	0.0	1.0	0.0	0.13879747141900162	0.08110070024713724	0.6169950738916256	0.8769230769230769	0.25	0.9482758620689656	0.3333333333333333	0.3	0.09316940250310768	0.09316940250310768	0.0	0.09316940250310768	0.0	1.0	0.0187275409698486	1585136994.1313121
0	0	1	100	7.0	7.0				2.18	0.0	3.18	clonesig	cancer_type	6.0	1.0	4.096940756426193e-06		1.0	0.9983010357627424	1.0		1.0	0.0	1.0	0.0	0.08538234419320805	0.051702246125914134	1.0	0.9846153846153848	0.75	1.0	0.8571428571428571	0.54	0.03191979054318217	0.03191979054318217	6.938893903907227e-18	0.03191979054318217	1.0	1.0	24.16439700126648	1582468747.3664165
0	0	1	100	47.0	14.0				2.18	0.0	3.18	clonesig	prefit	9.0	1.0	0.0002987489601764537	0.9998568478127764	1.0	0.9983019303186156	1.0		1.0	0.0	1.0	0.0	0.07781040196568498	0.0639521404463537	0.8152709359605912	0.8769230769230769	0.625	0.8965517241379308	0.4166666666666667	0.36	0.051688538079845865	0.051688538079845865	6.938893903907227e-18	0.051688538079845865	0.0	1.0	7.878978252410889	1582468747.3664165
0	0	1	100	47.0	47.0				2.18	0.0	3.18	clonesig	all	21.0	1.0	0.0029168710489102523	0.9999898033082604	1.0	0.9982992519527112	1.0		1.0	0.0	1.0	0.0	0.07781860365572969	0.0640942631311805	0.9039408866995072	0.8615384615384616	0.625	0.8793103448275862	0.38461538461538464	0.35	0.052651997962321895	0.052651997962321895	6.938893903907227e-18	0.052651997962321895	0.0	1.0	8.210766077041626	1582468747.3664165
0	0	1	100	47.0	47.0				2.18	0.0	3.18	clonesig	all_nuclonal	21.0	1.0	0.0029168710489102523	0.9999898033082604	1.0	0.9999899999999999	1.0		1.0	0.0	1.0	0.0	0.07781860365572969	0.0640942631311805	0.9039408866995072	0.8615384615384616	0.625	0.8793103448275862	0.38461538461538464	0.35	0.052651997962321895	0.052651997962321895	6.938893903907227e-18	0.052651997962321895	0.0	1.0	20.297791957855228	1582468747.3664165
0	0	1	100						2.18	0.0	3.18	pyclone	all		5.0			0.5	0.9667755151144201	0.2036797820546085		0.92	0.0	0.92	0.0															193.0	1582468667.803723
0	0	1	100						2.18	0.0	3.18	ccube	all		2.0			0.5	0.9888368909266064	0.25871620530595724		0.95	0.0	0.95	0.0															20.0	1582468673.7515879
0	0	1	100	47.0	47.0				2.18	0.0	3.18	deconstructsigs	all	21.0												0.0899787686529343	0.07720507293726966	0.6921182266009852	0.8923076923076924	0.375	0.9482758620689656	0.42857142857142855	0.37	0.09324206314992987	0.09324206314992987	0.0	0.09324206314992987	0.0	1.0	5.43701720237732	1582468676.6668808
0	0	1	100	7.0	7.0				2.18	0.0	3.18	deconstructsigs	cancertype	6.0												0.08576040776496527	0.06275006867701086	0.8571428571428572	0.9692307692307692	0.625	1.0	0.8333333333333334	0.49	0.046659262268104684	0.046659262268104684	1.3877787807814454e-17	0.046659262268104684	1.0	1.0	0.281242609024048	1582468676.6668808
0	0	1	100	47.0	47.0				2.18	0.0	3.18	tracksig	all	21.0	1.0			1.0	0.9998114510573596	1.0		1.0	0.0	1.0	0.0	0.0782104783366619	0.05956889562045878	0.9088669950738916	0.8769230769230769	0.625	0.8965517241379308	0.4166666666666667	0.39	0.04593677328836165	0.04593677328836165	6.938893903907227e-18	0.04593677328836165	1.0	1.0	0.135265827178955	1585136988.5388956
0	0	1	100	7.0	7.0				2.18	0.0	3.18	tracksig	cancertype	6.0	1.0			1.0	0.9998114510573596	1.0		1.0	0.0	1.0	0.0	0.08593784458923913	0.048420381803005764	1.0	0.9692307692307692	0.625	1.0	0.8333333333333334	0.6	0.02777949209928221	0.02777949209928221	1.0408340855860843e-17	0.02777949209928221	1.0	1.0	0.0200917720794678	1585136988.5388956
0	0	1	100	65.0	5.0				2.18	0.0	3.18	tracksig	prefit	5.0	1.0			1.0	0.9998114510573596	1.0		1.0	0.0	1.0	0.0	0.0848066115664468	0.07744642113871722	0.6945812807881774	0.9076923076923076	0.375	0.9655172413793104	0.5	0.35	0.0698387839063227	0.0698387839063227	0.0	0.0698387839063227	0.0	1.0	0.0789790153503418	1585136988.5388956
0	0	1	100	47.0	47.0				2.18	0.0	3.18	palimpsest	all	21.0	2.0			0.5	0.9719177391460372	0.3223212361495306		0.97	0.0	0.97	0.0	0.11672970021373855	0.13766320389267994	0.6120689655172412	0.8923076923076924	0.25	0.9655172413793104	0.4	0.35	0.11143860668990192	0.7502316593669125	0.10896993170925112	0.11143860668990192	0.0	0.0	0.913375377655029	1589747915.8506062
0	0	1	100	7.0	7.0				2.18	0.0	3.18	palimpsest	cancertype	6.0	2.0			0.5	0.9719177391460372	0.3223212361495306		0.97	0.0	0.97	0.0	0.0852719582947474	0.06577796662587694	0.8571428571428572	0.9692307692307692	0.625	1.0	0.8333333333333334	0.64	0.049591676625814096	0.3617528675115523	0.053250710086067285	0.049591676625814096	0.97	0.97	0.32363581657409696	1589747915.8506062
0	0	1	100	47.0	4.0				2.18	0.0	3.18	palimpsest	prefit	4.0	2.0			0.5	0.9719177391460372	0.3223212361495306		0.97	0.0	0.97	0.0	0.08842658378560603	0.08681840997352251	0.625615763546798	0.8923076923076924	0.25	0.9655172413793104	0.4	0.34	0.07974831084590484	0.7032014657915868	0.10635314118342336	0.07974831084590484	0.0	0.97	0.36201286315918	1589747915.8506062
0	0	1	100						2.18	0.0	3.18	DPClust	all		4.0			0.5	0.9360117416829744	0.09604232510702736		0.01	0.0	0.01	0.0															67.0	1582468750.8287525
0	0	1	100						2.18	0.0	3.18	PhylogicNDT	all		2.0			0.5	0.9922	0.37570755561609176		0.98	0.0	0.98	0.0															26.0	1590329026.1553044
0	0	1	100	47.0	47.0				2.18	0.0	3.18	tracksigfreq	all	21.0	1.0			1.0	0.9545026500678012	1.0		1.0	0.0	1.0	0.0	0.07768498387759626	0.06377733674995419	0.9039408866995072	0.8461538461538461	0.625	0.8620689655172413	0.35714285714285715	0.35	0.052145809220899515	0.052145809220899515	0.0	0.052145809220899515	0.0	1.0	0.0394339561462402	1585136992.5961328
0	0	1	100	7.0	7.0				2.18	0.0	3.18	tracksigfreq	cancertype	6.0	1.0			1.0	0.9545026500678012	1.0		1.0	0.0	1.0	0.0	0.08535783327206993	0.051673069744667344	1.0	0.9846153846153848	0.75	1.0	0.8571428571428571	0.54	0.031880726559110784	0.031880726559110784	0.0	0.031880726559110784	1.0	1.0	0.0204975605010986	1585136992.5961328
0	0	1	100	65.0	5.0				2.18	0.0	3.18	tracksigfreq	prefit	5.0	1.0			1.0	0.9545026500678012	1.0		1.0	0.0	1.0	0.0	0.08453896947894847	0.07997810921825342	0.6945812807881774	0.9076923076923076	0.375	0.9655172413793104	0.5	0.35	0.07160927669028039	0.07160927669028039	1.3877787807814454e-17	0.07160927669028039	0.0	1.0	0.0479586124420166	1585136992.5961328
0	20	1	100	7.0	7.0				2.03	0.19	3.13	clonesig	cancer_type	6.0	1.0	0.0007853436150071503		1.0	0.9585563286320647	1.0		1.0	0.0	1.0	0.0	0.06221331654011258	0.04948035864372498	1.0	0.9846153846153848	0.75	1.0	0.8571428571428571	0.73	0.01496995006862889	0.01496995006862889	0.0	0.01496995006862889	1.0	1.0	13.881388187408447	1582468693.044556
0	20	1	100	47.0	10.0				2.03	0.19	3.13	clonesig	prefit	7.0	1.0	4.530480418907246e-05		1.0	0.9585570301295792	1.0		1.0	0.0	1.0	0.0	0.06162392190077987	0.05403275026044816	0.8399014778325123	0.9230769230769232	0.625	0.9482758620689656	0.5555555555555556	0.61	0.018651113115280227	0.018651113115280227	0.0	0.018651113115280227	1.0	1.0	7.894457578659058	1582468693.044556
0	20	1	100	47.0	47.0				2.03	0.19	3.13	clonesig	all	21.0	1.0	0.0025948823410999466	0.9999916353303112	1.0	0.9585558847402982	1.0		1.0	0.0	1.0	0.0	0.061149957803090065	0.053381600593617434	0.8866995073891626	0.9076923076923076	0.625	0.9310344827586208	0.5	0.62	0.0181718231686836	0.0181718231686836	0.0	0.0181718231686836	1.0	1.0	8.158860683441162	1582468693.044556
0	20	1	100	47.0	47.0				2.03	0.19	3.13	clonesig	all_nuclonal	21.0	1.0	0.002594882340417825	0.999991635330315	1.0	0.9686317188758372	1.0		1.0	0.0	1.0	0.0	0.061149957803090065	0.053381600593617434	0.8866995073891626	0.9076923076923076	0.625	0.9310344827586208	0.5	0.62	0.0181718231686836	0.0181718231686836	0.0	0.0181718231686836	1.0	1.0	6.162178039550781	1582468693.044556
0	20	1	100						2.03	0.19	3.13	pyclone	all		6.0			0.5	0.95928873964147	0.19096890026461852		0.91	0.0	0.91	0.0															150.0	1582468639.6674254
0	20	1	100						2.03	0.19	3.13	sciclone	all		1.0			1.0	0.3136737790946789	0.0		0.19	0.0	0.19	0.0															41.0	1582468642.3335502
0	20	1	100						2.03	0.19	3.13	ccube	all		3.0			0.0	0.9521779306673384	0.1027782556999075		0.72	0.0	0.72	0.0															11.0	1582468645.0316646
0	20	1	100	47.0	47.0				2.03	0.19	3.13	deconstructsigs	all	21.0												0.07287172701805175	0.05925761105325504	0.7857142857142857	0.953846153846154	0.5	1.0	0.8	0.65	0.02303105542623607	0.02303105542623607	0.0	0.02303105542623607	1.0	1.0	5.91000270843506	1582468647.810561
0	20	1	100	7.0	7.0				2.03	0.19	3.13	deconstructsigs	cancertype	6.0												0.058028395233241235	0.0578087858133993	0.9285714285714286	0.9846153846153848	0.75	1.0	0.8571428571428571	0.71	0.016948689889523142	0.016948689889523142	3.4694469519536134e-18	0.016948689889523142	1.0	1.0	0.319575309753418	1582468647.810561
0	20	1	100	47.0	47.0				2.03	0.19	3.13	tracksig	all	21.0	1.0			1.0	0.94904077395049	1.0		1.0	0.0	1.0	0.0	0.05991419507115574	0.056663103786274316	0.8940886699507389	0.8923076923076924	0.625	0.913793103448276	0.4545454545454545	0.61	0.01978145642225237	0.01978145642225237	3.4694469519536134e-18	0.01978145642225237	1.0	1.0	0.127524852752686	1585136987.5196939
0	20	1	100	7.0	7.0				2.03	0.19	3.13	tracksig	cancertype	6.0	1.0			1.0	0.94904077395049	1.0		1.0	0.0	1.0	0.0	0.0624845065505576	0.051902477529258285	1.0	0.9846153846153848	0.75	1.0	0.8571428571428571	0.72	0.016392302243622203	0.016392302243622203	3.4694469519536134e-18	0.016392302243622203	1.0	1.0	0.0182704925537109	1585136987.5196939
0	20	1	100	65.0	6.0				2.03	0.19	3.13	tracksig	prefit	5.0	1.0			1.0	0.94904077395049	1.0		1.0	0.0	1.0	0.0	0.06949441376406923	0.05678102228432399	0.7758620689655173	0.9230769230769232	0.5	0.9655172413793104	0.5714285714285714	0.63	0.019622337509052182	0.019622337509052182	3.4694469519536134e-18	0.019622337509052182	1.0	1.0	0.0662577152252197	1585136987.5196939
0	20	1	100	47.0	47.0				2.03	0.19	3.13	palimpsest	all	21.0	2.0			0.5	0.9587265945730824	0.19442096046879773		0.91	0.0	0.91	0.0	0.06876849881212685	0.08542998777157022	0.8546798029556651	0.9692307692307692	0.625	1.0	0.8333333333333334	0.63	0.03583788257276144	0.11677016551698514	0.023161343208198917	0.03583788257276144	0.91	0.91	0.783919811248779	1589747922.111708
0	20	1	100	7.0	7.0				2.03	0.19	3.13	palimpsest	cancertype	6.0	2.0			0.5	0.9587265945730824	0.19442096046879773		0.91	0.0	0.91	0.0	0.05893971202566541	0.051379357761065086	1.0	0.9846153846153848	0.75	1.0	0.8571428571428571	0.71	0.02911820110581265	0.10530019631610543	0.021801897501976884	0.02911820110581265	0.91	0.91	0.30243778228759804	1589747922.111708
0	20	1	100	47.0	5.0				2.03	0.19	3.13	palimpsest	prefit	5.0	2.0			0.5	0.9587265945730824	0.19442096046879773		0.91	0.0	0.91	0.0	0.07657905244308685	0.07017734502281121	0.8571428571428572	0.9692307692307692	0.625	1.0	0.8333333333333334	0.63	0.032479383799126293	0.11100809602736317	0.022473485109391626	0.032479383799126293	0.91	0.91	0.3614752292633061	1589747922.111708
0	20	1	100						2.03	0.19	3.13	DPClust	all		4.0			0.0	0.8827612524461829	0.07784037790600963		0.04	0.0	0.04	0.0															63.0	1582468696.3980608
0	20	1	100						2.03	0.19	3.13	PhylogicNDT	all		2.0			0.5	0.9914	0.37570755561609176		0.98	0.0	0.98	0.0															36.0	1590329027.1556683
0	20	1	100	47.0	47.0				2.03	0.19	3.13	tracksigfreq	all	21.0	1.0			1.0	0.8962945738455733	1.0		1.0	0.0	1.0	0.0	0.06095991622742682	0.053290790726377706	0.8842364532019704	0.9076923076923076	0.625	0.9310344827586208	0.5	0.62	0.01814663359135316	0.01814663359135316	0.0	0.01814663359135316	1.0	1.0	0.0307633876800537	1585136990.4879777
0	20	1	100	7.0	7.0				2.03	0.19	3.13	tracksigfreq	cancertype	6.0	1.0			1.0	0.8962945738455733	1.0		1.0	0.0	1.0	0.0	0.06220260041265599	0.049522673034003664	1.0	0.9846153846153848	0.75	1.0	0.8571428571428571	0.73	0.0150138710255302	0.0150138710255302	5.204170427930421e-18	0.0150138710255302	1.0	1.0	0.00831985473632812	1585136990.4879777
0	20	1	100	65.0	6.0				2.03	0.19	3.13	tracksigfreq	prefit	5.0	1.0			1.0	0.8962945738455733	1.0		1.0	0.0	1.0	0.0	0.0700808673813121	0.05360272084401859	0.7758620689655173	0.9230769230769232	0.5	0.9655172413793104	0.5714285714285714	0.63	0.01820001069348132	0.01820001069348132	3.4694469519536134e-18	0.01820001069348132	1.0	1.0	0.0379621982574463	1585136990.4879777
0	40	1	100	7.0	7.0				1.67	0.49	2.71	clonesig	cancer_type	6.0	1.0	0.0019808008466952747		1.0	0.9938615668343904	1.0		1.0	0.0	1.0	0.0	0.05228519006241994	0.015116751295011704	1.0	1.0	0.75	1.0	0.75	0.98	0.0009303668723590339	0.0009303668723590339	0.0	0.0009303668723590339	1.0	1.0	22.24915885925293	1582468777.6009226
0	40	1	100	47.0	4.0				1.67	0.49	2.71	clonesig	prefit	4.0	2.0	1.933276653173607	0.14432915171521038	0.5	0.9861644397205231	0.20641953182680492		0.92	0.0	0.92	0.0	0.052321536046463064	0.017325103650520778	1.0	1.0	0.75	1.0	0.75	0.97	0.010055682730853222	0.2482097307359533	0.0646095736155058	0.010055682730853222	0.92	0.92	72.5127534866333	1582468777.6009226
0	40	1	100	47.0	47.0				1.67	0.49	2.71	clonesig	all	21.0	1.0	0.010159708102719378	0.9999157523740174	1.0	0.9938558788187488	1.0		1.0	0.0	1.0	0.0	0.052656840975102835	0.0242810764583324	1.0	1.0	0.75	1.0	0.75	0.95	0.002432294742804486	0.002432294742804486	0.0	0.002432294742804486	1.0	1.0	10.000819683074953	1582468777.6009226
0	40	1	100	47.0	47.0				1.67	0.49	2.71	clonesig	all_nuclonal	21.0	1.0	0.010159708102719378	0.9999157523740174	1.0	0.9973140371681346	1.0		1.0	0.0	1.0	0.0	0.052656840975102835	0.0242810764583324	1.0	1.0	0.75	1.0	0.75	0.95	0.002432294742804486	0.002432294742804486	0.0	0.002432294742804486	1.0	1.0	18.61790180206299	1582468777.6009226
0	40	1	100						1.67	0.49	2.71	pyclone	all		4.0			0.5	0.95181158751855	0.14575673058629132		0.85	0.0	0.85	0.0															166.0	1582468635.7678308
0	40	1	100						1.67	0.49	2.71	sciclone	all		3.0			0.0	0.3147610993293836	0.0		0.04	0.0	0.04	0.0															25.0	1582468638.4391615
0	40	1	100						1.67	0.49	2.71	ccube	all		2.0			0.5	0.94789078975004	0.11904400400925726		0.78	0.0	0.78	0.0															14.0	1582468641.168521
0	40	1	100	47.0	47.0				1.67	0.49	2.71	deconstructsigs	all	21.0												0.05207265663068033	0.04061629707337296	0.8306451612903225	0.9692307692307692	0.5	0.9838709677419356	0.5	0.95	0.006596913165807683	0.006596913165807683	0.0	0.006596913165807683	1.0	1.0	0.645435571670532	1582468644.2542748
0	40	1	100	7.0	7.0				1.67	0.49	2.71	deconstructsigs	cancertype	6.0												0.05774217110977544	0.031583499415382986	0.8333333333333333	0.9846153846153848	0.5	1.0	0.6666666666666666	0.97	0.004150382964675181	0.004150382964675181	0.0	0.004150382964675181	1.0	1.0	0.0805728435516357	1582468644.2542748
0	40	1	100	47.0	47.0				1.67	0.49	2.71	tracksig	all	21.0	1.0			1.0	0.975062293406468	1.0		1.0	0.0	1.0	0.0	0.05284895948092739	0.02317967235052373	1.0	1.0	0.75	1.0	0.75	0.96	0.0022464372761920037	0.0022464372761920037	0.0	0.0022464372761920037	1.0	1.0	0.0528769493103027	1585136989.2128623
0	40	1	100	7.0	7.0				1.67	0.49	2.71	tracksig	cancertype	6.0	1.0			1.0	0.975062293406468	1.0		1.0	0.0	1.0	0.0	0.052483291465973164	0.015754232549046857	1.0	1.0	0.75	1.0	0.75	0.98	0.0010401007080862446	0.0010401007080862446	0.0	0.0010401007080862446	1.0	1.0	0.0125956535339355	1585136989.2128623
0	40	1	100	65.0	2.0				1.67	0.49	2.71	tracksig	prefit	2.0	1.0			1.0	0.975062293406468	1.0		1.0	0.0	1.0	0.0	0.0616070776379862	0.035030310280314836	0.8333333333333333	0.9846153846153848	0.5	1.0	0.6666666666666666	0.97	0.004001407290513459	0.004001407290513459	0.0	0.004001407290513459	1.0	1.0	0.0781128406524658	1585136989.2128623
0	40	1	100	47.0	47.0				1.67	0.49	2.71	palimpsest	all	21.0	2.0			0.5	0.9638621938194248	0.19442096046879773		0.91	0.0	0.91	0.0	0.049281123556918535	0.041643485507523725	0.9946236559139784	0.9692307692307692	0.5	0.9838709677419356	0.5	0.95	0.009771371589385349	0.030705044999341787	0.005990835508625099	0.009771371589385349	1.0	1.0	0.778499841690063	1589747925.014359
0	40	1	100	7.0	7.0				1.67	0.49	2.71	palimpsest	cancertype	6.0	2.0			0.5	0.9638621938194248	0.19442096046879773		0.91	0.0	0.91	0.0	0.05959297875543109	0.03603973221907992	1.0	0.9846153846153848	0.5	1.0	0.6666666666666666	0.97	0.005504026303237097	0.030846684019896875	0.007252606399204025	0.005504026303237097	1.0	1.0	0.302686214447021	1589747925.014359
0	40	1	100	47.0	3.0				1.67	0.49	2.71	palimpsest	prefit	2.0	2.0			0.5	0.9638621938194248	0.19442096046879773		0.91	0.0	0.91	0.0	0.050400521781873084	0.04405905057471272	0.8306451612903225	0.9692307692307692	0.5	0.9838709677419356	0.5	0.95	0.01018551626196007	0.035436969891379684	0.007226505452959672	0.01018551626196007	1.0	1.0	0.321085691452026	1589747925.014359
0	40	1	100						1.67	0.49	2.71	DPClust	all		4.0			0.0	0.9342426614481404	0.09958396742628384		0.01	0.0	0.01	0.0															59.0	1582468781.402633
0	40	1	100						1.67	0.49	2.71	PhylogicNDT	all		2.0			0.5	0.97	0.1840819384505369		0.9	0.0	0.9	0.0															34.0	1590329026.438202
0	40	1	100	47.0	47.0				1.67	0.49	2.71	tracksigfreq	all	21.0	1.0			1.0	0.8174017221325884	1.0		1.0	0.0	1.0	0.0	0.052212797153445054	0.021209175957035455	1.0	1.0	0.75	1.0	0.75	0.95	0.0018614645248299366	0.0018614645248299366	0.0	0.0018614645248299366	1.0	1.0	0.0253331661224365	1585136992.7882247
0	40	1	100	7.0	7.0				1.67	0.49	2.71	tracksigfreq	cancertype	6.0	1.0			1.0	0.8174017221325884	1.0		1.0	0.0	1.0	0.0	0.052276856829147886	0.015079445261415973	1.0	1.0	0.75	1.0	0.75	0.98	0.0009299288259039252	0.0009299288259039252	0.0	0.0009299288259039252	1.0	1.0	0.00736212730407715	1585136992.7882247
0	40	1	100	65.0	2.0				1.67	0.49	2.71	tracksigfreq	prefit	2.0	1.0			1.0	0.8174017221325884	1.0		1.0	0.0	1.0	0.0	0.0609069842893164	0.0352963543096283	0.8333333333333333	0.9846153846153848	0.5	1.0	0.6666666666666666	0.97	0.0038828563364211592	0.0038828563364211592	0.0	0.0038828563364211592	1.0	1.0	0.0244462490081787	1585136992.7882247
0	60	1	100	7.0	7.0				1.48	0.66	2.45	clonesig	cancer_type	6.0	1.0	0.00019623950197456		1.0	0.9999899999999999	1.0		1.0	0.0	1.0	0.0	0.07446370158750294	0.02226304953436246	1.0	0.9692307692307692	0.625	1.0	0.8333333333333334	0.75	0.0023973944116776336	0.0023973944116776336	0.0	0.0023973944116776336	1.0	1.0	8.062352418899536	1582468724.563368
0	60	1	100	47.0	10.0				1.48	0.66	2.45	clonesig	prefit	7.0	1.0	0.00028509314643088146		1.0	0.9999899999999999	1.0		1.0	0.0	1.0	0.0	0.07260201802643812	0.027854874775282555	0.7512315270935961	0.8769230769230769	0.375	0.9310344827586208	0.375	0.67	0.003762367095912822	0.003762367095912822	0.0	0.003762367095912822	1.0	1.0	27.216138124465946	1582468724.563368
0	60	1	100	47.0	47.0				1.48	0.66	2.45	clonesig	all	21.0	1.0	0.009527374141725886	0.9999244268019392	1.0	0.9999899999999999	1.0		1.0	0.0	1.0	0.0	0.07267043917571378	0.027879717835059173	0.854679802955665	0.8769230769230769	0.375	0.9310344827586208	0.375	0.67	0.003761193831825271	0.003761193831825271	0.0	0.003761193831825271	1.0	1.0	7.035569429397582	1582468724.563368
0	60	1	100	47.0	47.0				1.48	0.66	2.45	clonesig	all_nuclonal	21.0	1.0	0.00952737414195326	0.999924426801936	1.0	0.9999899999999999	1.0		1.0	0.0	1.0	0.0	0.07267043917571378	0.027879717835059173	0.854679802955665	0.8769230769230769	0.375	0.9310344827586208	0.375	0.67	0.003761193831825271	0.003761193831825271	0.0	0.003761193831825271	1.0	1.0	4.535994291305542	1582468724.563368
0	60	1	100						1.48	0.66	2.45	pyclone	all		4.0			1.0	0.9888592850254899	0.32094998331499		0.97	0.0	0.97	0.0															168.0	1582468658.8906548
0	60	1	100						1.48	0.66	2.45	sciclone	all		1.0			1.0	0.3883089022008413	0.0		0.7	0.0	0.7	0.0															10.0	1582468661.4155772
0	60	1	100						1.48	0.66	2.45	ccube	all		1.0			1.0	1.0	1.0		1.0	0.0	1.0	0.0															40.0	1582468664.0368783
0	60	1	100	47.0	47.0				1.48	0.66	2.45	deconstructsigs	all	21.0												0.06772072460430181	0.02564042865509271	0.7044334975369458	0.9076923076923076	0.375	0.9655172413793104	0.5	0.68	0.0034102564439151273	0.0034102564439151273	0.0	0.0034102564439151273	1.0	1.0	3.12502789497375	1582468667.1127653
0	60	1	100	7.0	7.0				1.48	0.66	2.45	deconstructsigs	cancertype	6.0												0.06887883196682544	0.02305341063137001	0.8571428571428572	0.9692307692307692	0.625	1.0	0.8333333333333334	0.78	0.002853169329247063	0.002853169329247063	0.0	0.002853169329247063	1.0	1.0	0.14208173751831102	1582468667.1127653
0	60	1	100	47.0	47.0				1.48	0.66	2.45	tracksig	all	21.0	1.0			1.0	0.9665454288731424	1.0		1.0	0.0	1.0	0.0	0.07353656284440681	0.030757262293828826	0.8645320197044335	0.9076923076923076	0.5	0.9482758620689656	0.5	0.67	0.004524345551304876	0.004524345551304876	0.0	0.004524345551304876	1.0	1.0	0.11742854118347194	1585136989.550947
0	60	1	100	7.0	7.0				1.48	0.66	2.45	tracksig	cancertype	6.0	1.0			1.0	0.9665454288731424	1.0		1.0	0.0	1.0	0.0	0.0748365626648428	0.024782292821268162	1.0	0.9692307692307692	0.625	1.0	0.8333333333333334	0.74	0.003210105427492005	0.003210105427492005	0.0	0.003210105427492005	1.0	1.0	0.0223188400268555	1585136989.550947
0	60	1	100	65.0	5.0				1.48	0.66	2.45	tracksig	prefit	5.0	1.0			1.0	0.9665454288731424	1.0		1.0	0.0	1.0	0.0	0.0775588254006381	0.03110072925146905	0.7044334975369458	0.9076923076923076	0.375	0.9655172413793104	0.5	0.7	0.005223260175506672	0.005223260175506672	0.0	0.005223260175506672	1.0	1.0	0.0640969276428223	1585136989.550947
0	60	1	100						1.48	0.66	2.45	DPClust	all		3.0			0.0	0.9082270058708426	0.06596829457840896		0.22	0.0	0.22	0.0															61.0	1582468727.6948469
0	60	1	100						1.48	0.66	2.45	PhylogicNDT	all		1.0			1.0	1.0	1.0		1.0	0.0	1.0	0.0															44.0	1590329023.5776618
0	60	1	100	47.0	47.0				1.48	0.66	2.45	tracksigfreq	all	21.0	1.0			1.0	0.8686976186942802	1.0		1.0	0.0	1.0	0.0	0.07272735756618824	0.027453457772795117	0.8472906403940886	0.8769230769230769	0.375	0.9310344827586208	0.375	0.67	0.0035987445948065795	0.0035987445948065795	0.0	0.0035987445948065795	1.0	1.0	0.0677962303161621	1585136992.822591
0	60	1	100	7.0	7.0				1.48	0.66	2.45	tracksigfreq	cancertype	6.0	1.0			1.0	0.8686976186942802	1.0		1.0	0.0	1.0	0.0	0.07449073298227384	0.02205771824127517	1.0	0.9692307692307692	0.625	1.0	0.8333333333333334	0.75	0.002346849216704583	0.002346849216704583	0.0	0.002346849216704583	1.0	1.0	0.0214128494262695	1585136992.822591
0	60	1	100	65.0	5.0				1.48	0.66	2.45	tracksigfreq	prefit	5.0	1.0			1.0	0.8686976186942802	1.0		1.0	0.0	1.0	0.0	0.07585625739691625	0.028635067477183637	0.7044334975369458	0.9076923076923076	0.375	0.9655172413793104	0.5	0.7	0.004427133762410884	0.004427133762410884	0.0	0.004427133762410884	1.0	1.0	0.0645151138305664	1585136992.822591
0	80	1	100	7.0	7.0				1.12	0.9	2.11	clonesig	cancer_type	6.0	2.0	4.698410604220272	0.2378434601115837	0.5	0.9693507568401112	0.20641953182680492		0.92	0.0	0.92	0.0	0.11393340634513192	0.035577685779637436	1.0	0.9846153846153848	0.75	1.0	0.8571428571428571	0.79	0.008547473919642501	0.12026618191304884	0.03030852571598785	0.008547473919642501	0.92	0.92	7.376646280288696	1582468729.9511402
0	80	1	100	47.0	12.0				1.12	0.9	2.11	clonesig	prefit	11.0	2.0	4.5146540164244024	0.9004218070244376	0.5	0.9666135711773288	0.19442096046879773		0.91	0.0	0.91	0.0	0.10839414578909594	0.04578936433269251	0.8251231527093597	0.8615384615384616	0.5	0.8965517241379308	0.3636363636363637	0.63	0.017953174551323725	0.10939541272760243	0.02616910069849724	0.017953174551323725	0.91	0.91	30.509759426116943	1582468729.9511402
0	80	1	100	47.0	47.0				1.12	0.9	2.11	clonesig	all	21.0	1.0	0.004036695695504022	0.9999823255996378	1.0	0.9943520846643517	1.0		1.0	0.0	1.0	0.0	0.10767688648256464	0.045197190968404834	0.8990147783251232	0.8615384615384616	0.625	0.8793103448275862	0.38461538461538464	0.61	0.014933528160280709	0.014933528160280709	0.0	0.014933528160280709	1.0	1.0	4.998239994049072	1582468729.9511402
0	80	1	100	47.0	47.0				1.12	0.9	2.11	clonesig	all_nuclonal	21.0	1.0	0.004036695695504022	0.9999823255996378	1.0	0.9925334411175329	1.0		1.0	0.0	1.0	0.0	0.10767688648256464	0.045197190968404834	0.8990147783251232	0.8615384615384616	0.625	0.8793103448275862	0.38461538461538464	0.61	0.014933528160280709	0.014933528160280709	0.0	0.014933528160280709	1.0	1.0	4.446744441986084	1582468729.9511402
0	80	1	100						1.12	0.9	2.11	pyclone	all		9.0			1.0	0.96252964133507	0.20219237714647006		0.92	0.0	0.92	0.0															189.0	1582468665.5548139
0	80	1	100						1.12	0.9	2.11	sciclone	all		3.0			0.0	0.2542078882104017	0.0		0.04	0.0	0.04	0.0															19.0	1582468668.1976306
0	80	1	100						1.12	0.9	2.11	ccube	all		1.0			1.0	0.988052963248774	1.0		1.0	0.0	1.0	0.0															18.0	1582468670.782045
0	80	1	100	47.0	47.0				1.12	0.9	2.11	deconstructsigs	all	21.0												0.11385416500825672	0.04393519819322887	0.7857142857142857	0.953846153846154	0.5	1.0	0.8	0.63	0.015550916772313015	0.015550916772313015	5.204170427930421e-18	0.015550916772313015	1.0	1.0	5.05016899108887	1582468672.9210443
0	80	1	100	7.0	7.0				1.12	0.9	2.11	deconstructsigs	cancertype	6.0												0.1099410770982037	0.03487668081254881	0.8571428571428572	0.9692307692307692	0.625	1.0	0.8333333333333334	0.8	0.010745178324829352	0.010745178324829352	0.0	0.010745178324829352	1.0	1.0	0.16436505317688002	1582468672.9210443
0	80	1	100	47.0	47.0				1.12	0.9	2.11	tracksig	all	21.0	1.0			1.0	0.9962131059365072	1.0		1.0	0.0	1.0	0.0	0.10735483458394468	0.04284687119202814	0.8965517241379308	0.8615384615384616	0.625	0.8793103448275862	0.38461538461538464	0.62	0.013140616960150342	0.013140616960150342	5.204170427930421e-18	0.013140616960150342	1.0	1.0	0.13739871978759802	1585136992.2093494
0	80	1	100	7.0	7.0				1.12	0.9	2.11	tracksig	cancertype	6.0	1.0			1.0	0.9962131059365072	1.0		1.0	0.0	1.0	0.0	0.11388399190999822	0.03579840788170398	1.0	1.0	0.875	1.0	0.875	0.8	0.007573841980425654	0.007573841980425654	0.0	0.007573841980425654	1.0	1.0	0.0193109512329102	1585136992.2093494
0	80	1	100	65.0	5.0				1.12	0.9	2.11	tracksig	prefit	5.0	1.0			1.0	0.9962131059365072	1.0		1.0	0.0	1.0	0.0	0.1147028461662086	0.056936710751549525	0.7746305418719212	0.9384615384615383	0.5	0.9827586206896552	0.6666666666666666	0.63	0.029863260295783345	0.029863260295783345	0.0	0.029863260295783345	1.0	1.0	0.0566542148590088	1585136992.2093494
0	80	1	100	47.0	47.0				1.12	0.9	2.11	palimpsest	all	21.0	2.0			0.5	0.9250955962055316	0.17505373756384354		0.89	0.0	0.89	0.0	0.11530956969241515	0.051271151426472164	0.7746305418719212	0.9384615384615383	0.5	0.9827586206896552	0.6666666666666666	0.62	0.024263943779939123	0.1074296810866443	0.02602170733190036	0.024263943779939123	0.89	0.89	0.7971768379211429	1589747925.819742
0	80	1	100	7.0	7.0				1.12	0.9	2.11	palimpsest	cancertype	6.0	2.0			0.5	0.9250955962055316	0.17505373756384354		0.89	0.0	0.89	0.0	0.11014426513069438	0.03390836751235988	0.9285714285714286	0.9692307692307692	0.625	1.0	0.8333333333333334	0.76	0.016640404290479305	0.1014505841662544	0.02653623656764377	0.016640404290479305	0.89	0.89	0.30161333084106395	1589747925.819742
0	80	1	100	47.0	4.0				1.12	0.9	2.11	palimpsest	prefit	4.0	2.0			0.5	0.9250955962055316	0.17505373756384354		0.89	0.0	0.89	0.0	0.1266292536637114	0.06446218529095728	0.7857142857142857	0.953846153846154	0.5	1.0	0.8	0.65	0.03040802148423949	0.1197024283830358	0.027939305270955183	0.03040802148423949	0.89	0.89	0.33400940895080605	1589747925.819742
0	80	1	100						1.12	0.9	2.11	DPClust	all		4.0			0.0	0.9261898238747559	0.14334813059134188		0.01	0.0	0.01	0.0															61.0	1582468732.1892095
0	80	1	100						1.12	0.9	2.11	PhylogicNDT	all		2.0			0.5	0.9604	0.17505373756384354		0.89	0.0	0.89	0.0															30.0	1590329026.3996649
0	80	1	100	47.0	47.0				1.12	0.9	2.11	tracksigfreq	all	21.0	1.0			1.0	0.5392055369912788	1.0		1.0	0.0	1.0	0.0	0.10786195768258852	0.04513072288967925	0.8916256157635468	0.8615384615384616	0.625	0.8793103448275862	0.38461538461538464	0.61	0.014844001604419343	0.014844001604419343	0.0	0.014844001604419343	1.0	1.0	0.0401694774627686	1585136996.9318004
0	80	1	100	7.0	7.0				1.12	0.9	2.11	tracksigfreq	cancertype	6.0	1.0			1.0	0.5392055369912788	1.0		1.0	0.0	1.0	0.0	0.11411161759836487	0.035974080345618546	1.0	1.0	0.875	1.0	0.875	0.82	0.007248224106681689	0.007248224106681689	0.0	0.007248224106681689	1.0	1.0	0.0140590667724609	1585136996.9318004
0	80	1	100	65.0	5.0				1.12	0.9	2.11	tracksigfreq	prefit	5.0	1.0			1.0	0.5392055369912788	1.0		1.0	0.0	1.0	0.0	0.11447776286192088	0.05415912945820149	0.7795566502463054	0.9384615384615383	0.5	0.9827586206896552	0.6666666666666666	0.63	0.02697255776791907	0.02697255776791907	3.4694469519536134e-18	0.02697255776791907	1.0	1.0	0.0442476272583008	1585136996.9318004
0	100	1	100	7.0	7.0				1.0	1.0	2.0	clonesig	cancer_type	6.0	1.0	1.2273275160623598e-05		1.0	0.9999899999999999	1.0		1.0	0.0	1.0	0.0	0.08077723612477324	0.021227979436803456	1.0	1.0	0.8333333333333334	1.0	0.8333333333333334	0.61	0.00972822066939405	0.00972822066939405	0.0	0.00972822066939405	1.0	1.0	3.587106943130493	1582468622.1519496
0	100	1	100	47.0	14.0				1.0	1.0	2.0	clonesig	prefit	8.0	2.0	6.415598387700356	0.3577842698407916	0.5	0.992558328183972	0.37570755561609176		0.98	0.0	0.98	0.0	0.07428400998453691	0.04001372573069911	0.84	0.8461538461538461	0.5	0.8666666666666667	0.25	0.32	0.029858446603724612	0.7678384427816853	0.10331719946491452	0.029858446603724612	0.98	0.98	9.403906345367432	1582468622.1519496
0	100	1	100	47.0	47.0				1.0	1.0	2.0	clonesig	all	21.0	1.0	0.0026520592750785	0.999991320881028	1.0	0.9999899999999999	1.0		1.0	0.0	1.0	0.0	0.07363767971999995	0.039270285490771065	0.89	0.8153846153846154	0.6666666666666666	0.8166666666666667	0.25	0.3	0.03259931327960297	0.03259931327960297	0.0	0.03259931327960297	1.0	1.0	3.6836121082305913	1582468622.1519496
0	100	1	100	47.0	47.0				1.0	1.0	2.0	clonesig	all_nuclonal	21.0	1.0	0.0026520592750785	0.999991320881028	1.0	0.9999899999999999	1.0		1.0	0.0	1.0	0.0	0.07363767971999995	0.039270285490771065	0.89	0.8153846153846154	0.6666666666666666	0.8166666666666667	0.25	0.3	0.03259931327960297	0.03259931327960297	0.0	0.03259931327960297	1.0	1.0	3.6731538772583012	1582468622.1519496
0	100	1	100						1.0	1.0	2.0	pyclone	all		4.0			1.0	0.98593793624255	0.32094998331499		0.97	0.0	0.97	0.0															131.0	1582468582.6282864
0	100	1	100						1.0	1.0	2.0	sciclone	all		3.0			0.0	0.3997492443683799	0.14507209879862107		0.12	0.0	0.12	0.0															11.0	1582468585.3469706
0	100	1	100	47.0	47.0				1.0	1.0	2.0	deconstructsigs	all	21.0												0.07552869224048403	0.03456207694279908	0.8866666666666667	0.9230769230769232	0.6666666666666666	0.9333333333333332	0.4444444444444444	0.49	0.0262349956766954	0.0262349956766954	0.0	0.0262349956766954	1.0	1.0	4.06445908546448	1582468590.8485737
0	100	1	100	7.0	7.0				1.0	1.0	2.0	deconstructsigs	cancertype	6.0												0.07992201609100458	0.0234972625872176	0.9	0.9846153846153848	0.6666666666666666	1.0	0.8	0.61	0.0112374776363533	0.0112374776363533	0.0	0.0112374776363533	1.0	1.0	0.0910332202911377	1582468590.8485737
0	100	1	100	47.0	47.0				1.0	1.0	2.0	tracksig	all	21.0	1.0			1.0	0.9892916052986792	1.0		1.0	0.0	1.0	0.0	0.07494097996365537	0.039103499053223766	0.8566666666666667	0.8	0.5	0.8166666666666667	0.2	0.32	0.0327164121408261	0.0327164121408261	0.0	0.0327164121408261	1.0	1.0	0.147514581680298	1585136987.2959466
0	100	1	100	7.0	7.0				1.0	1.0	2.0	tracksig	cancertype	6.0	1.0			1.0	0.9892916052986792	1.0		1.0	0.0	1.0	0.0	0.08175260676490871	0.02157012752034789	1.0	1.0	0.8333333333333334	1.0	0.8333333333333334	0.6	0.010139308202596677	0.010139308202596677	0.0	0.010139308202596677	1.0	1.0	0.0252549648284912	1585136987.2959466
0	100	1	100	65.0	7.0				1.0	1.0	2.0	tracksig	prefit	6.0	1.0			1.0	0.9892916052986792	1.0		1.0	0.0	1.0	0.0	0.0753434371898147	0.04579612760814105	0.7666666666666667	0.9076923076923076	0.5	0.9333333333333332	0.375	0.33	0.04139356390616344	0.04139356390616344	1.3877787807814454e-17	0.04139356390616344	1.0	1.0	0.0794517993927002	1585136987.2959466
0	100	1	100	47.0	47.0				1.0	1.0	2.0	palimpsest	all	21.0	2.0			0.5	0.9659977098302498	0.25871620530595724		0.95	0.0	0.95	0.0	0.07807027362273854	0.05985015980675809	0.7633333333333333	0.9076923076923076	0.5	0.9333333333333332	0.375	0.33	0.05886725562365658	0.3667721579890798	0.06710631768158187	0.05886725562365658	0.0	0.95	0.762465953826904	1589747925.5533519
0	100	1	100	7.0	7.0				1.0	1.0	2.0	palimpsest	cancertype	6.0	2.0			0.5	0.9659977098302498	0.25871620530595724		0.95	0.0	0.95	0.0	0.08033794621700667	0.02660489293352301	0.8966666666666666	0.9846153846153848	0.6666666666666666	1.0	0.8	0.6	0.012144255895356726	0.314709857010399	0.06594264395260534	0.012144255895356726	0.95	0.95	0.30513095855712896	1589747925.5533519
0	100	1	100	47.0	7.0				1.0	1.0	2.0	palimpsest	prefit	6.0	2.0			0.5	0.9659977098302498	0.25871620530595724		0.95	0.0	0.95	0.0	0.09614859961309817	0.08100207425168962	0.7666666666666667	0.9076923076923076	0.5	0.9333333333333332	0.375	0.33	0.14061785633246535	0.2342423374941439	0.020404982601259215	0.14061785633246535	0.0	0.0	0.368504524230957	1589747925.5533519
0	100	1	100						1.0	1.0	2.0	DPClust	all		4.0			0.0	0.9518590998043056	0.17227815940576194		0.08	0.0	0.08	0.0															59.0	1582468624.3265753
0	100	1	100						1.0	1.0	2.0	PhylogicNDT	all		2.0			0.5	0.9768	0.20641953182680495		0.92	0.0	0.92	0.0															46.0	1590329025.9520347
0	100	1	100	47.0	47.0				1.0	1.0	2.0	tracksigfreq	all	21.0	1.0			1.0	0.7932446271069098	1.0		1.0	0.0	1.0	0.0	0.07365578394716635	0.0393063881023595	0.87	0.8153846153846154	0.6666666666666666	0.8166666666666667	0.25	0.3	0.03268935736111578	0.03268935736111578	0.0	0.03268935736111578	1.0	1.0	0.0364959239959717	1585136990.0619903
0	100	1	100	7.0	7.0				1.0	1.0	2.0	tracksigfreq	cancertype	6.0	1.0			1.0	0.7932446271069098	1.0		1.0	0.0	1.0	0.0	0.08087436965582169	0.02076189660398422	1.0	1.0	0.8333333333333334	1.0	0.8333333333333334	0.61	0.009324749269156607	0.009324749269156607	0.0	0.009324749269156607	1.0	1.0	0.0116715431213379	1585136990.0619903
0	100	1	100	65.0	7.0				1.0	1.0	2.0	tracksigfreq	prefit	6.0	1.0			1.0	0.7932446271069098	1.0		1.0	0.0	1.0	0.0	0.07506024521910949	0.045159010873046315	0.7666666666666667	0.9076923076923076	0.5	0.9333333333333332	0.375	0.33	0.0397954573171404	0.0397954573171404	0.0	0.0397954573171404	1.0	1.0	0.0420782566070557	1585136990.0619903
0	0	1	300	7.0	7.0				2.216666666666667	0.0	3.3466666666666667	clonesig	cancer_type	6.0	2.0	3.402659073525683	0.4229861714320472	0.5	0.9693227708360042	0.11569422046355465		0.9066666666666666	0.0	0.9066666666666666	0.0	0.04418016977777495	0.011657853062741945	1.0	0.953846153846154	0.5	1.0	0.8	0.7766666666666666	0.0014322447220760368	0.0573567283515245	0.01626837578862163	0.0014322447220760368	0.9066666666666666	1.0	85.74155330657959	1582469824.1716793
0	0	1	300	47.0	11.0				2.216666666666667	0.0	3.3466666666666667	clonesig	prefit	9.0	2.0	9.910576679781117	0.2118892685784455	0.5	0.9663925443409076	0.11147006082418502		0.9	0.0	0.9	0.0	0.04866886010000772	0.02356560727122447	0.8325123152709359	0.8923076923076924	0.5	0.9310344827586208	0.4444444444444444	0.6666666666666666	0.0036754756009906853	0.08236689574068412	0.02360742604190803	0.0036754756009906853	0.9	1.0	124.1326904296875	1582469824.1716793
0	0	1	300	47.0	47.0				2.216666666666667	0.0	3.3466666666666667	clonesig	all	21.0	1.0	0.00845806162305962	0.999978547526692	1.0	0.9872680205817148	1.0		1.0	0.0	1.0	0.0	0.04859031724938675	0.0219360295954528	0.8965517241379308	0.8923076923076924	0.625	0.913793103448276	0.4545454545454545	0.7333333333333333	0.003012232284666516	0.003012232284666516	0.0	0.003012232284666516	1.0	1.0	38.407465696334846	1582469824.1716793
0	0	1	300	47.0	47.0				2.216666666666667	0.0	3.3466666666666667	clonesig	all_nuclonal	21.0	1.0	0.008458061623969115	0.9999785475266878	1.0	0.9999899999999999	1.0		1.0	0.0	1.0	0.0	0.04859031724938675	0.0219360295954528	0.8965517241379308	0.8923076923076924	0.625	0.913793103448276	0.4545454545454545	0.7333333333333333	0.003012232284666516	0.003012232284666516	0.0	0.003012232284666516	1.0	1.0	28.449533700942997	1582469824.1716793
0	0	1	300						2.216666666666667	0.0	3.3466666666666667	pyclone	all		15.0			0.5	0.9712464095707866	0.1480447694957674		0.9433333333333334	0.0	0.9433333333333334	0.0															738.0	1582469520.781438
0	0	1	300						2.216666666666667	0.0	3.3466666666666667	ccube	all		2.0			0.5	0.9728967523074163	0.11352986316823525		0.9033333333333332	0.0	0.9033333333333332	0.0															118.0	1582469526.0873842
0	0	1	300	47.0	47.0				2.216666666666667	0.0	3.3466666666666667	deconstructsigs	all	21.0												0.04497218991117806	0.022247492689801127	0.7093596059113301	0.9230769230769232	0.375	0.9827586206896552	0.6	0.63	0.0031878388012298586	0.0031878388012298586	0.0	0.0031878388012298586	1.0	1.0	3.49269247055054	1582469528.8869257
0	0	1	300	7.0	7.0				2.216666666666667	0.0	3.3466666666666667	deconstructsigs	cancertype	6.0												0.04278313561239875	0.017174315876198637	0.7857142857142857	0.953846153846154	0.5	1.0	0.8	0.77	0.00136249971315483	0.00136249971315483	0.0	0.00136249971315483	1.0	1.0	0.129701137542725	1582469528.8869257
0	0	1	300	47.0	47.0				2.216666666666667	0.0	3.3466666666666667	tracksig	all	21.0	1.0			1.0	0.9845933941041158	1.0		1.0	0.0	1.0	0.0	0.050606232479415814	0.025532218750142138	0.8842364532019704	0.8923076923076924	0.625	0.913793103448276	0.4545454545454545	0.7333333333333333	0.003998164178656172	0.003998164178656172	0.0	0.003998164178656172	1.0	1.0	0.28066968917846696	1585137011.3174953
0	0	1	300	7.0	7.0				2.216666666666667	0.0	3.3466666666666667	tracksig	cancertype	6.0	1.0			1.0	0.9845933941041158	1.0		1.0	0.0	1.0	0.0	0.04601606649943577	0.016169002735202553	1.0	0.953846153846154	0.5	1.0	0.8	0.7833333333333333	0.0016733507556283556	0.0016733507556283556	0.0	0.0016733507556283556	1.0	1.0	0.0593328475952148	1585137011.3174953
0	0	1	300	65.0	4.0				2.216666666666667	0.0	3.3466666666666667	tracksig	prefit	4.0	1.0			1.0	0.9845933941041158	1.0		1.0	0.0	1.0	0.0	0.0444856821128567	0.01731487722600609	0.7857142857142857	0.953846153846154	0.5	1.0	0.8	0.7766666666666666	0.0019672700994373127	0.0019672700994373127	0.0	0.0019672700994373127	1.0	1.0	0.253161430358887	1585137011.3174953
0	0	1	300	47.0	47.0				2.216666666666667	0.0	3.3466666666666667	palimpsest	all	21.0	2.0			0.5	0.9605741643966266	0.1458824642609214		0.94	0.0	0.94	0.0	0.06937045093077503	0.06622667840107686	0.6995073891625616	0.9384615384615383	0.375	1.0	0.75	0.64	0.0050475139938054294	0.07138209413411145	0.01575358993572051	0.0050475139938054294	0.94	1.0	1.05185294151306	1589747927.561393
0	0	1	300	7.0	7.0				2.216666666666667	0.0	3.3466666666666667	palimpsest	cancertype	6.0	2.0			0.5	0.9605741643966266	0.1458824642609214		0.94	0.0	0.94	0.0	0.04474106894130254	0.02739199572710625	0.7857142857142857	0.953846153846154	0.5	1.0	0.8	0.7666666666666667	0.001514361664165742	0.05999197048165239	0.013887662630616427	0.001514361664165742	0.94	1.0	0.375781774520874	1589747927.561393
0	0	1	300	47.0	3.0				2.216666666666667	0.0	3.3466666666666667	palimpsest	prefit	3.0	2.0			0.5	0.9605741643966266	0.1458824642609214		0.94	0.0	0.94	0.0	0.07270736156108774	0.07033843211015248	0.7142857142857143	0.9384615384615383	0.375	1.0	0.75	0.64	0.004921971144120074	0.06053456106193333	0.013207258340605413	0.004921971144120074	0.94	1.0	0.38092303276062	1589747927.561393
0	0	1	300						2.216666666666667	0.0	3.3466666666666667	DPClust	all		3.0			0.0	0.9080747054728832	0.0		0.5833333333333334	0.0	0.5833333333333334	0.0															219.0	1582469830.240747
0	0	1	300						2.216666666666667	0.0	3.3466666666666667	PhylogicNDT	all		2.0			0.5	0.9772	0.1458824642609214		0.94	0.0	0.94	0.0															92.0	1590329027.415987
0	0	1	300	47.0	47.0				2.216666666666667	0.0	3.3466666666666667	tracksigfreq	all	21.0	1.0			1.0	0.9993601133233276	1.0		1.0	0.0	1.0	0.0	0.04849818288454126	0.02219707371384656	0.8940886699507389	0.8923076923076924	0.625	0.913793103448276	0.4545454545454545	0.7333333333333333	0.0030941586613619787	0.0030941586613619787	0.0	0.0030941586613619787	1.0	1.0	0.155960321426392	1585137016.7422588
0	0	1	300	7.0	7.0				2.216666666666667	0.0	3.3466666666666667	tracksigfreq	cancertype	6.0	1.0			1.0	0.9993601133233276	1.0		1.0	0.0	1.0	0.0	0.044286553850927016	0.011719125251016196	1.0	0.953846153846154	0.5	1.0	0.8	0.78	0.0008886334590180178	0.0008886334590180178	0.0	0.0008886334590180178	1.0	1.0	0.0205154418945312	1585137016.7422588
0	0	1	300	65.0	4.0				2.216666666666667	0.0	3.3466666666666667	tracksigfreq	prefit	4.0	1.0			1.0	0.9993601133233276	1.0		1.0	0.0	1.0	0.0	0.04467901183899987	0.014258783086935144	0.7857142857142857	0.953846153846154	0.5	1.0	0.8	0.7766666666666666	0.0013293417030013632	0.0013293417030013632	0.0	0.0013293417030013632	1.0	1.0	0.112136125564575	1585137016.7422588
0	20	1	300	7.0	7.0				1.913333333333333	0.20666666666666667	2.973333333333333	clonesig	cancer_type	6.0	1.0	1.8996384824276905e-05		1.0	0.9999899999999999	1.0		1.0	0.0	1.0	0.0	0.05954645580613185	0.01300046917412087	1.0	0.9846153846153848	0.7142857142857143	1.0	0.8333333333333334	0.7433333333333333	0.001255684790754219	0.001255684790754219	0.0	0.001255684790754219	1.0	1.0	27.08919644355774	1582469585.7399576
0	20	1	300	47.0	14.0				1.913333333333333	0.20666666666666667	2.973333333333333	clonesig	prefit	9.0	1.0	0.0003167109071000596	0.9999391048604468	1.0	0.9999899999999999	1.0		1.0	0.0	1.0	0.0	0.05493539368450714	0.02342019848141897	0.9717514124293783	0.9230769230769232	0.8571428571428571	0.9152542372881356	0.5	0.6366666666666667	0.004432213618382419	0.004432213618382419	0.0	0.004432213618382419	1.0	1.0	29.50642466545105	1582469585.7399576
0	20	1	300	47.0	47.0				1.913333333333333	0.20666666666666667	2.973333333333333	clonesig	all	21.0	1.0	0.013310400256159484	0.9999501738032434	1.0	0.9999899999999999	1.0		1.0	0.0	1.0	0.0	0.05515846453158496	0.02360101515224773	0.963276836158192	0.8615384615384616	0.8571428571428571	0.8474576271186439	0.375	0.6233333333333333	0.004628830321872446	0.004628830321872446	0.0	0.004628830321872446	1.0	1.0	34.79856419563293	1582469585.7399576
0	20	1	300	47.0	47.0				1.913333333333333	0.20666666666666667	2.973333333333333	clonesig	all_nuclonal	21.0	1.0	0.013310400256159484	0.9999501738032434	1.0	0.9999899999999999	1.0		1.0	0.0	1.0	0.0	0.05515846453158496	0.02360101515224773	0.963276836158192	0.8615384615384616	0.8571428571428571	0.8474576271186439	0.375	0.6233333333333333	0.004628830321872446	0.004628830321872446	0.0	0.004628830321872446	1.0	1.0	28.11683368682861	1582469585.7399576
0	20	1	300						1.913333333333333	0.20666666666666667	2.973333333333333	pyclone	all		5.0			0.5	0.9844707477864634	0.17105395206306775		0.9566666666666668	0.0	0.9566666666666668	0.0															684.0	1582469442.1564865
0	20	1	300						1.913333333333333	0.20666666666666667	2.973333333333333	sciclone	all		4.0			0.0	0.4207962532920747	0.0		0.01	0.0	0.01	0.0															28.0	1582469444.9513943
0	20	1	300						1.913333333333333	0.20666666666666667	2.973333333333333	ccube	all		2.0			0.5	0.9826803524613186	0.10763253841231812		0.8933333333333333	0.0	0.8933333333333333	0.0															78.0	1582469447.4938219
0	20	1	300	47.0	47.0				1.913333333333333	0.20666666666666667	2.973333333333333	deconstructsigs	all	21.0												0.06323884864549492	0.042988980183616285	0.6610169491525423	0.9230769230769232	0.2857142857142857	0.9830508474576272	0.5	0.5866666666666667	0.0166108677092357	0.0166108677092357	0.0	0.0166108677092357	1.0	1.0	3.90768551826477	1582469449.5060346
0	20	1	300	7.0	7.0				1.913333333333333	0.20666666666666667	2.973333333333333	deconstructsigs	cancertype	6.0												0.0574563846498909	0.02973493605869164	0.8333333333333333	0.9692307692307692	0.5714285714285714	1.0	0.8	0.6666666666666666	0.006488406660663304	0.006488406660663304	0.0	0.006488406660663304	1.0	1.0	0.238998889923096	1582469449.5060346
0	20	1	300	47.0	47.0				1.913333333333333	0.20666666666666667	2.973333333333333	tracksig	all	21.0	1.0			1.0	0.9961227780859324	1.0		1.0	0.0	1.0	0.0	0.05445541256427626	0.02147301483368257	0.9519774011299434	0.8615384615384616	0.8571428571428571	0.8474576271186439	0.375	0.61	0.0037086445759926256	0.0037086445759926256	0.0	0.0037086445759926256	1.0	1.0	0.293725252151489	1585137010.6872187
0	20	1	300	7.0	7.0				1.913333333333333	0.20666666666666667	2.973333333333333	tracksig	cancertype	6.0	1.0			1.0	0.9961227780859324	1.0		1.0	0.0	1.0	0.0	0.05835555799424892	0.011306621712759993	1.0	0.9846153846153848	0.7142857142857143	1.0	0.8333333333333334	0.7366666666666667	0.0006812140093775955	0.0006812140093775955	0.0	0.0006812140093775955	1.0	1.0	0.049769401550293	1585137010.6872187
0	20	1	300	65.0	2.0				1.913333333333333	0.20666666666666667	2.973333333333333	tracksig	prefit	2.0	1.0			1.0	0.9961227780859324	1.0		1.0	0.0	1.0	0.0	0.12698600550000055	0.13744722659129224	0.6666666666666666	0.9384615384615383	0.2857142857142857	1.0	0.6666666666666666	0.6066666666666667	0.03029592110907364	0.03029592110907364	0.0	0.03029592110907364	1.0	1.0	0.216866016387939	1585137010.6872187
0	20	1	300	47.0	47.0				1.913333333333333	0.20666666666666667	2.973333333333333	palimpsest	all	21.0	2.0			0.5	0.9723260676639808	0.17183557273978098		0.9566666666666668	0.0	0.9566666666666668	0.0	0.09432094208290732	0.10189498213058608	0.713276836158192	0.9230769230769232	0.2857142857142857	0.9830508474576272	0.5	0.6	0.022303078515811703	0.1625491789728465	0.02855499998931748	0.022303078515811703	0.9566666666666668	0.9566666666666668	1.0346498489379898	1589747927.9528112
0	20	1	300	7.0	7.0				1.913333333333333	0.20666666666666667	2.973333333333333	palimpsest	cancertype	6.0	2.0			0.5	0.9723260676639808	0.17183557273978098		0.9566666666666668	0.0	0.9566666666666668	0.0	0.0607804920330837	0.04884673458825428	0.9166666666666669	0.9692307692307692	0.5714285714285714	1.0	0.8	0.6766666666666666	0.012423968967968269	0.11673769257640708	0.02123893902802076	0.012423968967968269	0.9566666666666668	0.9566666666666668	0.371355295181274	1589747927.9528112
0	20	1	300	47.0	3.0				1.913333333333333	0.20666666666666667	2.973333333333333	palimpsest	prefit	3.0	2.0			0.5	0.9723260676639808	0.17183557273978098		0.9566666666666668	0.0	0.9566666666666668	0.0	0.09129278663070772	0.09642921264095387	0.6610169491525423	0.9230769230769232	0.2857142857142857	0.9830508474576272	0.5	0.5933333333333334	0.022514248103270185	0.1268578169310256	0.021245015704908683	0.022514248103270185	0.9566666666666668	0.9566666666666668	0.387303113937378	1589747927.9528112
0	20	1	300						1.913333333333333	0.20666666666666667	2.973333333333333	DPClust	all		4.0			0.0	0.9473150684931488	0.057853437775606975		0.013333333333333334	0.0	0.013333333333333334	0.0															217.0	1582469589.277955
0	20	1	300						1.913333333333333	0.20666666666666667	2.973333333333333	PhylogicNDT	all		2.0			0.5	0.9966666666666668	0.2940190998717129		0.9866666666666668	0.0	0.9866666666666668	0.0															90.0	1590329025.4294024
0	20	1	300	47.0	47.0				1.913333333333333	0.20666666666666667	2.973333333333333	tracksigfreq	all	21.0	1.0			1.0	0.8152696898150424	1.0		1.0	0.0	1.0	0.0	0.055353951844104576	0.02298851807997441	0.9576271186440678	0.8769230769230769	0.8571428571428571	0.8644067796610171	0.4	0.6133333333333333	0.004408013822219337	0.004408013822219337	0.0	0.004408013822219337	1.0	1.0	0.103523969650269	1585137015.7689571
0	20	1	300	7.0	7.0				1.913333333333333	0.20666666666666667	2.973333333333333	tracksigfreq	cancertype	6.0	1.0			1.0	0.8152696898150424	1.0		1.0	0.0	1.0	0.0	0.05947064818190901	0.01278720512716655	1.0	0.9846153846153848	0.7142857142857143	1.0	0.8333333333333334	0.7566666666666667	0.0012029353201626902	0.0012029353201626902	0.0	0.0012029353201626902	1.0	1.0	0.0178210735321045	1585137015.7689571
0	20	1	300	65.0	2.0				1.913333333333333	0.20666666666666667	2.973333333333333	tracksigfreq	prefit	2.0	1.0			1.0	0.8152696898150424	1.0		1.0	0.0	1.0	0.0	0.12827058895575064	0.13859048762160292	0.6666666666666666	0.9384615384615383	0.2857142857142857	1.0	0.6666666666666666	0.6066666666666667	0.03323607780561222	0.03323607780561222	0.0	0.03323607780561222	1.0	1.0	0.133928298950195	1585137015.7689571
0	40	1	300	7.0	7.0				1.836666666666667	0.37333333333333335	2.9066666666666667	clonesig	cancer_type	6.0	1.0	0.0014668353296656278		1.0	0.9909541486440222	1.0		1.0	0.0	1.0	0.0	0.046791511612795836	0.026850592131344175	0.997175141242938	0.9846153846153848	0.7142857142857143	1.0	0.8333333333333334	0.7933333333333333	0.004594590521494135	0.004594590521494135	0.0	0.004594590521494135	1.0	1.0	22.65791082382202	1582469331.7759433
0	40	1	300	47.0	9.0				1.836666666666667	0.37333333333333335	2.9066666666666667	clonesig	prefit	8.0	2.0	6.31420602443086	0.39095197065448783	0.5	0.9915459472151036	0.13471455221422887		0.93	0.0	0.93	0.0	0.04374589294784145	0.029574535868828505	0.8163841807909604	0.9230769230769232	0.5714285714285714	0.9491525423728814	0.5	0.7066666666666667	0.010529648700604244	0.09569713698349247	0.0217302305333624	0.010529648700604244	0.93	1.0	33.69595193862915	1582469331.7759433
0	40	1	300	47.0	47.0				1.836666666666667	0.37333333333333335	2.9066666666666667	clonesig	all	21.0	1.0	0.009762292834238906	0.9999719934001084	1.0	0.9909540743283872	1.0		1.0	0.0	1.0	0.0	0.04504565171477424	0.029851121088376707	0.9519774011299434	0.9230769230769232	0.5714285714285714	0.9491525423728814	0.5	0.7466666666666667	0.0057974478244660075	0.0057974478244660075	0.0	0.0057974478244660075	1.0	1.0	33.41181135177612	1582469331.7759433
0	40	1	300	47.0	47.0				1.836666666666667	0.37333333333333335	2.9066666666666667	clonesig	all_nuclonal	21.0	1.0	0.009762292833329413	0.9999719934001132	1.0	0.9928948181670574	1.0		1.0	0.0	1.0	0.0	0.04504565171477424	0.029851121088376707	0.9519774011299434	0.9230769230769232	0.5714285714285714	0.9491525423728814	0.5	0.7466666666666667	0.0057974478244660075	0.0057974478244660075	0.0	0.0057974478244660075	1.0	1.0	34.54143190383911	1582469331.7759433
0	40	1	300						1.836666666666667	0.37333333333333335	2.9066666666666667	pyclone	all		2.0			0.5	0.9700162367566836	0.1024834540152777		0.8833333333333333	0.0	0.8833333333333333	0.0															502.0	1582469180.8519332
0	40	1	300						1.836666666666667	0.37333333333333335	2.9066666666666667	sciclone	all		2.0			0.5	0.3962070594508033	0.0		0.013333333333333334	0.0	0.013333333333333334	0.0															28.0	1582469184.1162581
0	40	1	300						1.836666666666667	0.37333333333333335	2.9066666666666667	ccube	all		3.0			0.0	0.9716235654202544	0.08950785414799305		0.8566666666666667	0.0	0.8566666666666667	0.0															51.0	1582469187.2093818
0	40	1	300	47.0	47.0				1.836666666666667	0.37333333333333335	2.9066666666666667	deconstructsigs	all	21.0												0.04988547544681353	0.045702807744032806	0.75	0.953846153846154	0.42857142857142855	1.0	0.75	0.7	0.014488001596086987	0.014488001596086987	1.7347234759768067e-18	0.014488001596086987	1.0	1.0	2.12136793136597	1582469189.8471098
0	40	1	300	7.0	7.0				1.836666666666667	0.37333333333333335	2.9066666666666667	deconstructsigs	cancertype	6.0												0.049029420094495235	0.044234385535124335	0.75	0.953846153846154	0.42857142857142855	1.0	0.75	0.7	0.01299000947430662	0.01299000947430662	1.7347234759768067e-18	0.01299000947430662	1.0	1.0	0.16022849082946802	1582469189.8471098
0	40	1	300	47.0	47.0				1.836666666666667	0.37333333333333335	2.9066666666666667	tracksig	all	21.0	1.0			1.0	0.9993819276632914	1.0		1.0	0.0	1.0	0.0	0.04682969296777099	0.02864880654957545	0.9463276836158192	0.9230769230769232	0.5714285714285714	0.9491525423728814	0.5	0.7466666666666667	0.005495989506826726	0.005495989506826726	0.0	0.005495989506826726	1.0	1.0	0.185291528701782	1585137011.1252968
0	40	1	300	7.0	7.0				1.836666666666667	0.37333333333333335	2.9066666666666667	tracksig	cancertype	6.0	1.0			1.0	0.9993819276632914	1.0		1.0	0.0	1.0	0.0	0.048117650790097735	0.025722185589596814	0.997175141242938	0.9846153846153848	0.7142857142857143	1.0	0.8333333333333334	0.7933333333333333	0.004223257343540232	0.004223257343540232	0.0	0.004223257343540232	1.0	1.0	0.0349037647247314	1585137011.1252968
0	40	1	300	65.0	4.0				1.836666666666667	0.37333333333333335	2.9066666666666667	tracksig	prefit	4.0	1.0			1.0	0.9993819276632914	1.0		1.0	0.0	1.0	0.0	0.0495585006113628	0.030992308193597825	0.7429378531073446	0.9384615384615383	0.42857142857142855	0.9830508474576272	0.6	0.7333333333333333	0.00598005464987561	0.00598005464987561	0.0	0.00598005464987561	1.0	1.0	0.17346334457397505	1585137011.1252968
0	40	1	300	47.0	47.0				1.836666666666667	0.37333333333333335	2.9066666666666667	palimpsest	all	21.0	2.0			0.5	0.9715279774063956	0.13817351416072135		0.9333333333333332	0.0	0.9333333333333332	0.0	0.05971126055803351	0.06957632220553951	0.7372881355932204	0.953846153846154	0.42857142857142855	1.0	0.75	0.6833333333333333	0.015673169935488174	0.08510975446378488	0.017320527294176966	0.015673169935488174	0.9333333333333332	1.0	0.8447520732879642	1589747927.4334567
0	40	1	300	7.0	7.0				1.836666666666667	0.37333333333333335	2.9066666666666667	palimpsest	cancertype	6.0	2.0			0.5	0.9715279774063956	0.13817351416072135		0.9333333333333332	0.0	0.9333333333333332	0.0	0.04866757927714844	0.048389537568734174	0.8333333333333333	0.9692307692307692	0.5714285714285714	1.0	0.8	0.73	0.011403589621553743	0.01418422698725319	0.0006936128226205976	0.011403589621553743	1.0	1.0	0.337918281555176	1589747927.4334567
0	40	1	300	47.0	3.0				1.836666666666667	0.37333333333333335	2.9066666666666667	palimpsest	prefit	3.0	2.0			0.5	0.9715279774063956	0.13817351416072135		0.9333333333333332	0.0	0.9333333333333332	0.0	0.1158940869328152	0.12198462870909613	0.75	0.953846153846154	0.42857142857142855	1.0	0.75	0.7066666666666667	0.09012357472970213	0.09455051628884126	0.001104273239037968	0.09455051628884126	0.0	1.0	0.339027166366577	1589747927.4334567
0	40	1	300						1.836666666666667	0.37333333333333335	2.9066666666666667	DPClust	all		4.0			0.0	0.9206901500326179	0.04660003339144941		0.013333333333333334	0.0	0.013333333333333334	0.0															187.0	1582469335.1488223
0	40	1	300						1.836666666666667	0.37333333333333335	2.9066666666666667	PhylogicNDT	all		2.0			0.5	0.9844	0.1458824642609214		0.94	0.0	0.94	0.0															93.0	1590329026.387193
0	40	1	300	47.0	47.0				1.836666666666667	0.37333333333333335	2.9066666666666667	tracksigfreq	all	21.0	1.0			1.0	0.9388748769530624	1.0		1.0	0.0	1.0	0.0	0.04507338296941647	0.02982540636496006	0.9463276836158192	0.9230769230769232	0.5714285714285714	0.9491525423728814	0.5	0.7466666666666667	0.005787945135052429	0.005787945135052429	0.0	0.005787945135052429	1.0	1.0	0.104051828384399	1585137016.6099176
0	40	1	300	7.0	7.0				1.836666666666667	0.37333333333333335	2.9066666666666667	tracksigfreq	cancertype	6.0	1.0			1.0	0.9388748769530624	1.0		1.0	0.0	1.0	0.0	0.046832928175766064	0.026658187415484102	0.997175141242938	0.9846153846153848	0.7142857142857143	1.0	0.8333333333333334	0.7933333333333333	0.0045410884787912	0.0045410884787912	0.0	0.0045410884787912	1.0	1.0	0.0192842483520508	1585137016.6099176
0	40	1	300	65.0	4.0				1.836666666666667	0.37333333333333335	2.9066666666666667	tracksigfreq	prefit	4.0	1.0			1.0	0.9388748769530624	1.0		1.0	0.0	1.0	0.0	0.04845108254461013	0.032487046795415	0.7429378531073446	0.9384615384615383	0.42857142857142855	0.9830508474576272	0.6	0.7333333333333333	0.006402859353521029	0.006402859353521029	0.0	0.006402859353521029	1.0	1.0	0.138010740280151	1585137016.6099176
0	60	1	300	7.0	7.0				1.36	0.67	2.32	clonesig	cancer_type	6.0	1.0	0.0018452650883773454		1.0	0.9856442767513008	1.0		1.0	0.0	1.0	0.0	0.03896517141047949	0.019797173326416045	1.0	1.0	0.8333333333333334	1.0	0.8333333333333334	0.8166666666666667	0.0022188716167950147	0.0022188716167950147	0.0	0.0022188716167950147	1.0	1.0	91.34799766540527	1582469415.1974401
0	60	1	300	47.0	13.0				1.36	0.67	2.32	clonesig	prefit	8.0	1.0	0.00024155118535418296	0.9862766163823724	1.0	0.9856469241907212	1.0		1.0	0.0	1.0	0.0	0.03096464517756121	0.022448209128019245	0.8583333333333333	0.8615384615384616	0.5	0.8833333333333333	0.2727272727272727	0.7133333333333334	0.00322817994894542	0.00322817994894542	0.0	0.00322817994894542	1.0	1.0	22.92946600914001	1582469415.1974401
0	60	1	300	47.0	47.0				1.36	0.67	2.32	clonesig	all	21.0	1.0	0.02166997073800303	0.9998768591854478	1.0	0.9856388623227774	1.0		1.0	0.0	1.0	0.0	0.031247065086405106	0.021865473080606712	0.94	0.8615384615384616	0.6666666666666666	0.8666666666666667	0.3076923076923077	0.7066666666666667	0.0031829072875272373	0.0031829072875272373	0.0	0.0031829072875272373	1.0	1.0	31.71510624885559	1582469415.1974401
0	60	1	300	47.0	47.0				1.36	0.67	2.32	clonesig	all_nuclonal	21.0	1.0	0.02166997073800303	0.9998768591854478	1.0	0.9879921252365632	1.0		1.0	0.0	1.0	0.0	0.031247065086405106	0.021865473080606712	0.94	0.8615384615384616	0.6666666666666666	0.8666666666666667	0.3076923076923077	0.7066666666666667	0.0031829072875272373	0.0031829072875272373	0.0	0.0031829072875272373	1.0	1.0	53.5185182094574	1582469415.1974401
0	60	1	300						1.36	0.67	2.32	pyclone	all		13.0			0.5	0.9772748287356534	0.12937035635567087		0.9266666666666666	0.0	0.9266666666666666	0.0															492.0	1582469188.5634325
0	60	1	300						1.36	0.67	2.32	sciclone	all		3.0			0.0	0.3770606064060608	0.0		0.013333333333333334	0.0	0.013333333333333334	0.0															28.0	1582469191.837405
0	60	1	300						1.36	0.67	2.32	ccube	all		2.0			0.5	0.9677268567099986	0.08041074269634814		0.82	0.0	0.82	0.0															54.0	1582469195.8313673
0	60	1	300	47.0	47.0				1.36	0.67	2.32	deconstructsigs	all	21.0												0.055201706803978436	0.044274207624249017	0.7	0.953846153846154	0.3333333333333333	1.0	0.6666666666666666	0.6833333333333333	0.014320076842761376	0.014320076842761376	0.0	0.014320076842761376	1.0	1.0	7.48184704780579	1582469198.4043417
0	60	1	300	7.0	7.0				1.36	0.67	2.32	deconstructsigs	cancertype	6.0												0.0436200925100679	0.027606400647705042	0.9	0.9846153846153848	0.6666666666666666	1.0	0.8	0.7833333333333333	0.0049727395874143996	0.0049727395874143996	0.0	0.0049727395874143996	1.0	1.0	0.185486078262329	1582469198.4043417
0	60	1	300	47.0	47.0				1.36	0.67	2.32	tracksig	all	21.0	1.0			1.0	0.98035501554296	1.0		1.0	0.0	1.0	0.0	0.03031927177846513	0.024640324387865183	0.9266666666666666	0.8461538461538461	0.5	0.8666666666666667	0.25	0.71	0.0038523322617760596	0.0038523322617760596	0.0	0.0038523322617760596	1.0	1.0	0.185433387756348	1585137009.9876142
0	60	1	300	7.0	7.0				1.36	0.67	2.32	tracksig	cancertype	6.0	1.0			1.0	0.98035501554296	1.0		1.0	0.0	1.0	0.0	0.03963834071393825	0.02248760710131608	1.0	1.0	0.8333333333333334	1.0	0.8333333333333334	0.8133333333333334	0.002909792797809341	0.002909792797809341	0.0	0.002909792797809341	1.0	1.0	0.0377364158630371	1585137009.9876142
0	60	1	300	65.0	2.0				1.36	0.67	2.32	tracksig	prefit	2.0	1.0			1.0	0.98035501554296	1.0		1.0	0.0	1.0	0.0	0.0959308309956289	0.10385645881799536	0.7	0.953846153846154	0.3333333333333333	1.0	0.6666666666666666	0.6833333333333333	0.01896863971706808	0.01896863971706808	0.0	0.01896863971706808	1.0	1.0	0.170738458633423	1585137009.9876142
0	60	1	300	47.0	47.0				1.36	0.67	2.32	palimpsest	all	21.0	2.0			0.5	0.9798062464473888	0.1458824642609214		0.94	0.0	0.94	0.0	0.08812630390548425	0.09349670862544247	0.6799999999999999	0.953846153846154	0.3333333333333333	1.0	0.6666666666666666	0.6666666666666666	0.014352932092877024	0.05326766276145345	0.009241736483672445	0.014352932092877024	0.94	1.0	0.8798804283142091	1589747927.9525425
0	60	1	300	7.0	7.0				1.36	0.67	2.32	palimpsest	cancertype	6.0	2.0			0.5	0.9798062464473888	0.1458824642609214		0.94	0.0	0.94	0.0	0.04671316834315194	0.03895265403707192	0.9	0.9846153846153848	0.6666666666666666	1.0	0.8	0.77	0.005526671546307482	0.031435891549065675	0.006153098830421525	0.005526671546307482	1.0	1.0	0.344143867492676	1589747927.9525425
0	60	1	300	47.0	3.0				1.36	0.67	2.32	palimpsest	prefit	3.0	2.0			0.5	0.9798062464473888	0.1458824642609214		0.94	0.0	0.94	0.0	0.07326943914182009	0.0708589414021697	0.695	0.9384615384615383	0.3333333333333333	0.9833333333333332	0.5	0.6733333333333333	0.018196539972542336	0.04500230449325904	0.006366016356471482	0.018196539972542336	1.0	1.0	0.34478116035461404	1589747927.9525425
0	60	1	300						1.36	0.67	2.32	DPClust	all		4.0			0.0	0.9210864340219856	0.0		0.02	0.0	0.02	0.0															200.0	1582469418.8600745
0	60	1	300						1.36	0.67	2.32	PhylogicNDT	all		2.0			0.5	0.9655333333333334	0.08697245373845085		0.8433333333333334	0.0	0.8433333333333334	0.0															90.0	1590329026.641144
0	60	1	300	47.0	47.0				1.36	0.67	2.32	tracksigfreq	all	21.0	1.0			1.0	0.8772311781116129	1.0		1.0	0.0	1.0	0.0	0.031202942221627606	0.02220107881393846	0.94	0.8615384615384616	0.6666666666666666	0.8666666666666667	0.3076923076923077	0.7066666666666667	0.0032648397984955673	0.0032648397984955673	0.0	0.0032648397984955673	1.0	1.0	0.0867397785186768	1585137015.2782261
0	60	1	300	7.0	7.0				1.36	0.67	2.32	tracksigfreq	cancertype	6.0	1.0			1.0	0.8772311781116129	1.0		1.0	0.0	1.0	0.0	0.03898227748368189	0.01974391254255144	1.0	1.0	0.8333333333333334	1.0	0.8333333333333334	0.8133333333333334	0.0022072603275147267	0.0022072603275147267	0.0	0.0022072603275147267	1.0	1.0	0.0190918445587158	1585137015.2782261
0	60	1	300	65.0	2.0				1.36	0.67	2.32	tracksigfreq	prefit	2.0	1.0			1.0	0.8772311781116129	1.0		1.0	0.0	1.0	0.0	0.09560505780918224	0.10341615690572258	0.7	0.953846153846154	0.3333333333333333	1.0	0.6666666666666666	0.6833333333333333	0.018372879673964948	0.018372879673964948	0.0	0.018372879673964948	1.0	1.0	0.125794887542725	1585137015.2782261
0	80	1	300	7.0	7.0				1.2066666666666668	0.82	2.22	clonesig	cancer_type	6.0	1.0	0.00047822028409427736		1.0	0.9904425468776334	1.0		1.0	0.0	1.0	0.0	0.04614096775558666	0.02127098501134736	1.0	0.9846153846153848	0.6666666666666666	1.0	0.8	0.86	0.003393163620494355	0.003393163620494355	0.0	0.003393163620494355	1.0	1.0	138.49652028083798	1582469648.4609408
0	80	1	300	47.0	12.0				1.2066666666666668	0.82	2.22	clonesig	prefit	8.0	1.0	0.001048896693646384	0.9718730320553298	1.0	0.9904425237991428	1.0		1.0	0.0	1.0	0.0	0.043921575703394215	0.027095690779667225	0.99	0.953846153846154	0.8333333333333334	0.95	0.5555555555555556	0.8266666666666667	0.005581184809041573	0.005581184809041573	0.0	0.005581184809041573	1.0	1.0	51.95520353317261	1582469648.4609408
0	80	1	300	47.0	47.0				1.2066666666666668	0.82	2.22	clonesig	all	21.0	1.0	0.008090049074780836	0.9999802505010944	1.0	0.9904425866152594	1.0		1.0	0.0	1.0	0.0	0.045855286300878026	0.027142230683733986	0.9933333333333332	0.8923076923076924	0.8333333333333334	0.8833333333333333	0.38461538461538464	0.8133333333333334	0.005685060488991645	0.005685060488991645	0.0	0.005685060488991645	1.0	1.0	49.00743532180786	1582469648.4609408
0	80	1	300	47.0	47.0				1.2066666666666668	0.82	2.22	clonesig	all_nuclonal	21.0	1.0	0.008090049074780836	0.9999802505010944	1.0	0.9906803648887544	1.0		1.0	0.0	1.0	0.0	0.045855286300878026	0.027142230683733986	0.9933333333333332	0.8923076923076924	0.8333333333333334	0.8833333333333333	0.38461538461538464	0.8133333333333334	0.005685060488991645	0.005685060488991645	0.0	0.005685060488991645	1.0	1.0	32.89719867706299	1582469648.4609408
0	80	1	300						1.2066666666666668	0.82	2.22	pyclone	all		21.0			1.0	0.9786523333011132	0.13561555682860835		0.9333333333333332	0.0	0.9333333333333332	0.0															609.0	1582469348.846781
0	80	1	300						1.2066666666666668	0.82	2.22	sciclone	all		3.0			0.0	0.3630693729163873	0.0		0.016666666666666666	0.0	0.016666666666666666	0.0															50.0	1582469352.0799785
0	80	1	300						1.2066666666666668	0.82	2.22	ccube	all		2.0			0.5	0.9779784420505384	0.10090725337351418		0.88	0.0	0.88	0.0															45.0	1582469354.6362388
0	80	1	300	47.0	47.0				1.2066666666666668	0.82	2.22	deconstructsigs	all	21.0												0.06569977275392942	0.04549095657127527	0.8	0.9692307692307692	0.5	1.0	0.75	0.8	0.01606275888900821	0.01606275888900821	0.0	0.01606275888900821	1.0	1.0	9.77523422241211	1582469357.4853885
0	80	1	300	7.0	7.0				1.2066666666666668	0.82	2.22	deconstructsigs	cancertype	6.0												0.044280299050546985	0.030715464928696187	0.9	0.9846153846153848	0.6666666666666666	1.0	0.8	0.8433333333333334	0.005300641432935516	0.005300641432935516	0.0	0.005300641432935516	1.0	1.0	0.200002193450928	1582469357.4853885
0	80	1	300	47.0	47.0				1.2066666666666668	0.82	2.22	tracksig	all	21.0	1.0			1.0	0.9948550825375492	1.0		1.0	0.0	1.0	0.0	0.04342743799775678	0.028122731134752263	0.9966666666666666	0.8769230769230769	0.8333333333333334	0.8666666666666667	0.35714285714285715	0.8233333333333334	0.005833843477032197	0.005833843477032197	0.0	0.005833843477032197	1.0	1.0	0.313233375549316	1585137011.0928977
0	80	1	300	7.0	7.0				1.2066666666666668	0.82	2.22	tracksig	cancertype	6.0	1.0			1.0	0.9948550825375492	1.0		1.0	0.0	1.0	0.0	0.04591751119526023	0.02184452729748089	0.9933333333333332	0.953846153846154	0.6666666666666666	0.9666666666666668	0.5714285714285714	0.86	0.0035209753533707033	0.0035209753533707033	0.0	0.0035209753533707033	1.0	1.0	0.0523917675018311	1585137011.0928977
0	80	1	300	65.0	4.0				1.2066666666666668	0.82	2.22	tracksig	prefit	4.0	1.0			1.0	0.9948550825375492	1.0		1.0	0.0	1.0	0.0	0.04658688274947004	0.02156027888514596	0.9	0.9846153846153848	0.6666666666666666	1.0	0.8	0.8433333333333334	0.0031454317303506447	0.0031454317303506447	0.0	0.0031454317303506447	1.0	1.0	0.2543001174926761	1585137011.0928977
0	80	1	300	47.0	47.0				1.2066666666666668	0.82	2.22	palimpsest	all	21.0	2.0			0.5	0.9734290451839032	0.14188528828214927		0.9366666666666666	0.0	0.9366666666666666	0.0	0.1001639555246171	0.10736107463519184	0.875	0.953846153846154	0.5	0.9833333333333332	0.6	0.7433333333333333	0.016281150572227343	0.2811072099171861	0.06450144200627272	0.016281150572227343	0.9366666666666666	0.9366666666666666	1.0037739276886	1589747928.0876024
0	80	1	300	7.0	7.0				1.2066666666666668	0.82	2.22	palimpsest	cancertype	6.0	2.0			0.5	0.9734290451839032	0.14188528828214927		0.9366666666666666	0.0	0.9366666666666666	0.0	0.055454068052862966	0.041033014354917706	0.895	0.9692307692307692	0.5	1.0	0.75	0.8066666666666666	0.008323725677950256	0.12715864755257555	0.02894361620066907	0.008323725677950256	0.9366666666666666	0.9366666666666666	0.370720148086548	1589747928.0876024
0	80	1	300	47.0	3.0				1.2066666666666668	0.82	2.22	palimpsest	prefit	3.0	2.0			0.5	0.9734290451839032	0.14188528828214927		0.9366666666666666	0.0	0.9366666666666666	0.0	0.057720222751078465	0.04204037988894094	0.8	0.9692307692307692	0.5	1.0	0.75	0.8133333333333334	0.008584009206509036	0.05882364539122365	0.012236442998849831	0.008584009206509036	0.9366666666666666	1.0	0.365288257598877	1589747928.0876024
0	80	1	300						1.2066666666666668	0.82	2.22	DPClust	all		4.0			0.0	0.9183222439660791	0.03758436995606506		0.13666666666666666	0.0	0.13666666666666666	0.0															203.0	1582469658.8551621
0	80	1	300						1.2066666666666668	0.82	2.22	PhylogicNDT	all		2.0			0.5	0.9744	0.10763253841231812		0.8933333333333333	0.0	0.8933333333333333	0.0															73.0	1590329026.9972007
0	80	1	300	47.0	47.0				1.2066666666666668	0.82	2.22	tracksigfreq	all	21.0	1.0			1.0	0.8060591422091181	1.0		1.0	0.0	1.0	0.0	0.0455527037614323	0.02710094272800022	0.9933333333333332	0.8923076923076924	0.8333333333333334	0.8833333333333333	0.38461538461538464	0.8033333333333333	0.005666053850120867	0.005666053850120867	0.0	0.005666053850120867	1.0	1.0	0.192489385604858	1585137016.3706062
0	80	1	300	7.0	7.0				1.2066666666666668	0.82	2.22	tracksigfreq	cancertype	6.0	1.0			1.0	0.8060591422091181	1.0		1.0	0.0	1.0	0.0	0.046367110045971265	0.021262526238062403	1.0	1.0	0.8333333333333334	1.0	0.8333333333333334	0.86	0.0034083658833761192	0.0034083658833761192	0.0	0.0034083658833761192	1.0	1.0	0.0275187492370605	1585137016.3706062
0	80	1	300	65.0	4.0				1.2066666666666668	0.82	2.22	tracksigfreq	prefit	4.0	1.0			1.0	0.8060591422091181	1.0		1.0	0.0	1.0	0.0	0.0468615321697476	0.023948247027533863	0.9	0.9846153846153848	0.6666666666666666	1.0	0.8	0.8433333333333334	0.004043077201897115	0.004043077201897115	0.0	0.004043077201897115	1.0	1.0	0.114339828491211	1585137016.3706062
0	100	1	300	7.0	7.0				1.0	1.0	2.0	clonesig	cancer_type	6.0	1.0	0.00012286487435630988		1.0	0.996134556313668	1.0		1.0	0.0	1.0	0.0	0.044845835091913484	0.030031195331690807	1.0	0.9692307692307692	0.5714285714285714	1.0	0.8	0.8266666666666667	0.0008766796286641121	0.0008766796286641121	0.0	0.0008766796286641121	1.0	1.0	5.554255962371826	1582469233.0445852
0	100	1	300	47.0	12.0				1.0	1.0	2.0	clonesig	prefit	9.0	1.0	0.000283218354525161	0.9999461722532772	1.0	0.9961344882083932	1.0		1.0	0.0	1.0	0.0	0.036780198794715294	0.027420528548221648	0.7909604519774011	0.8769230769230769	0.5714285714285714	0.8983050847457628	0.3636363636363637	0.7466666666666667	0.002348414793749032	0.002348414793749032	0.0	0.002348414793749032	1.0	1.0	6.212013483047485	1582469233.0445852
0	100	1	300	47.0	47.0				1.0	1.0	2.0	clonesig	all	21.0	1.0	0.010333524803172622	0.999968871019639	1.0	0.9961331652334051	1.0		1.0	0.0	1.0	0.0	0.0372863682362176	0.026607933522950628	0.8813559322033898	0.8461538461538461	0.5714285714285714	0.8644067796610171	0.3076923076923077	0.7333333333333333	0.0022753217931403835	0.0022753217931403835	0.0	0.0022753217931403835	1.0	1.0	10.517141103744509	1582469233.0445852
0	100	1	300	47.0	47.0				1.0	1.0	2.0	clonesig	all_nuclonal	21.0	1.0	0.010333524803172622	0.999968871019639	1.0	0.9961331652334051	1.0		1.0	0.0	1.0	0.0	0.0372863682362176	0.026607933522950628	0.8813559322033898	0.8461538461538461	0.5714285714285714	0.8644067796610171	0.3076923076923077	0.7333333333333333	0.0022753217931403835	0.0022753217931403835	0.0	0.0022753217931403835	1.0	1.0	10.521029233932497	1582469233.0445852
0	100	1	300						1.0	1.0	2.0	pyclone	all		8.0			1.0	0.9898743990574034	0.22950597297152103		0.9766666666666668	0.0	0.9766666666666668	0.0															505.0	1582469173.9467378
0	100	1	300						1.0	1.0	2.0	sciclone	all		3.0			0.0	0.3891747909023016	0.06692095797101587		0.013333333333333334	0.0	0.013333333333333334	0.0															35.0	1582469177.4091854
0	100	1	300	47.0	47.0				1.0	1.0	2.0	deconstructsigs	all	21.0												0.0646010544922088	0.0481113275153911	0.5762711864406781	0.9076923076923076	0.14285714285714285	0.9830508474576272	0.3333333333333333	0.6566666666666666	0.012080936389390562	0.012080936389390562	0.0	0.012080936389390562	1.0	1.0	8.69375896453857	1582469183.0597775
0	100	1	300	7.0	7.0				1.0	1.0	2.0	deconstructsigs	cancertype	6.0												0.045655525965849104	0.02339757652437561	0.75	0.953846153846154	0.42857142857142855	1.0	0.75	0.82	0.001953576678732083	0.001953576678732083	0.0	0.001953576678732083	1.0	1.0	0.158828020095825	1582469183.0597775
0	100	1	300	47.0	47.0				1.0	1.0	2.0	tracksig	all	21.0	1.0			1.0	0.9962951367205168	1.0		1.0	0.0	1.0	0.0	0.03964062988639335	0.02766849785616861	0.884180790960452	0.8615384615384616	0.5714285714285714	0.8813559322033898	0.3333333333333333	0.7466666666666667	0.0024084049138178854	0.0024084049138178854	0.0	0.0024084049138178854	1.0	1.0	0.252185821533203	1585137010.1862636
0	100	1	300	7.0	7.0				1.0	1.0	2.0	tracksig	cancertype	6.0	1.0			1.0	0.9962951367205168	1.0		1.0	0.0	1.0	0.0	0.0450082259882124	0.030455820850051437	1.0	0.9692307692307692	0.5714285714285714	1.0	0.8	0.8266666666666667	0.0007970675992678977	0.0007970675992678977	0.0	0.0007970675992678977	1.0	1.0	0.0441639423370361	1585137010.1862636
0	100	1	300	65.0	2.0				1.0	1.0	2.0	tracksig	prefit	2.0	1.0			1.0	0.9962951367205168	1.0		1.0	0.0	1.0	0.0	0.07747832236756044	0.0803276396472868	0.6666666666666666	0.9384615384615383	0.2857142857142857	1.0	0.6666666666666666	0.7233333333333334	0.010535326334514485	0.010535326334514485	0.0	0.010535326334514485	1.0	1.0	0.150963068008423	1585137010.1862636
0	100	1	300	47.0	47.0				1.0	1.0	2.0	palimpsest	all	21.0	2.0			0.5	0.9751161470193226	0.15489622011193024		0.9466666666666668	0.0	0.9466666666666668	0.0	0.11510411632203435	0.12603131131657633	0.5550847457627118	0.9076923076923076	0.14285714285714285	0.9830508474576272	0.3333333333333333	0.6466666666666666	0.012137815706231405	0.05328461726447209	0.00924557633645073	0.012137815706231405	0.9466666666666668	1.0	0.9199645519256592	1589747927.6548507
0	100	1	300	7.0	7.0				1.0	1.0	2.0	palimpsest	cancertype	6.0	2.0			0.5	0.9751161470193226	0.15489622011193024		0.9466666666666668	0.0	0.9466666666666668	0.0	0.04564257280862473	0.029785249757698137	0.75	0.953846153846154	0.42857142857142855	1.0	0.75	0.8133333333333334	0.0018431751262166784	0.01200259604856624	0.002282794728012237	0.0018431751262166784	1.0	1.0	0.35026168823242204	1589747927.6548507
0	100	1	300	47.0	2.0				1.0	1.0	2.0	palimpsest	prefit	2.0	2.0			0.5	0.9751161470193226	0.15489622011193024		0.9466666666666668	0.0	0.9466666666666668	0.0	0.0962879623824688	0.1024490618624472	0.5762711864406781	0.9076923076923076	0.14285714285714285	0.9830508474576272	0.3333333333333333	0.6466666666666666	0.011910664932913262	0.02598115280179936	0.003161601017730541	0.011910664932913262	1.0	1.0	0.338796377182007	1589747927.6548507
0	100	1	300						1.0	1.0	2.0	DPClust	all		4.0			0.0	0.9487149380300088	0.058908551243901076		0.04	0.0	0.04	0.0															203.0	1582469236.711838
0	100	1	300						1.0	1.0	2.0	PhylogicNDT	all		2.0			0.5	0.9794666666666668	0.13148082083979065		0.9266666666666666	0.0	0.9266666666666666	0.0															103.0	1590329028.1045997
0	100	1	300	47.0	47.0				1.0	1.0	2.0	tracksigfreq	all	21.0	1.0			1.0	0.778459704291387	1.0		1.0	0.0	1.0	0.0	0.03735772786565224	0.025948083103769892	0.8757062146892655	0.8307692307692308	0.5714285714285714	0.8474576271186439	0.2857142857142857	0.7366666666666667	0.0021625921946007987	0.0021625921946007987	0.0	0.0021625921946007987	1.0	1.0	0.0929880142211914	1585137015.23192
0	100	1	300	7.0	7.0				1.0	1.0	2.0	tracksigfreq	cancertype	6.0	1.0			1.0	0.778459704291387	1.0		1.0	0.0	1.0	0.0	0.04512299507611271	0.030572302976869317	1.0	0.9692307692307692	0.5714285714285714	1.0	0.8	0.8266666666666667	0.0009134886058645987	0.0009134886058645987	0.0	0.0009134886058645987	1.0	1.0	0.01751708984375	1585137015.23192
0	100	1	300	65.0	2.0				1.0	1.0	2.0	tracksigfreq	prefit	2.0	1.0			1.0	0.778459704291387	1.0		1.0	0.0	1.0	0.0	0.07861874025035072	0.08226590829816383	0.6666666666666666	0.9384615384615383	0.2857142857142857	1.0	0.6666666666666666	0.7233333333333334	0.009830344761184606	0.009830344761184606	0.0	0.009830344761184606	1.0	1.0	0.128582715988159	1585137015.23192
0	0	1	600	7.0	7.0				2.25	0.0	3.388333333333333	clonesig	cancer_type	6.0	1.0	0.00014903603732818738		1.0	0.9922943911357212	1.0000000000000002		1.0	0.0	1.0	0.0	0.037017000306092264	0.01137527626522204	1.0	0.9846153846153848	0.75	1.0	0.8571428571428571	0.7916666666666666	0.0011138184820636	0.0011138184820636	0.0	0.0011138184820636	1.0	1.0	501.6841905117035	1582471497.8428457
0	0	1	600	47.0	14.0				2.25	0.0	3.388333333333333	clonesig	prefit	9.0	1.0	0.0004932271822326584	0.9999733496735309	1.0	0.992295595563868	1.0000000000000002		1.0	0.0	1.0	0.0	0.033381731055479695	0.015848805937190482	0.9187192118226599	0.9230769230769232	0.75	0.9310344827586208	0.5454545454545454	0.71	0.002167411252434137	0.002167411252434137	0.0	0.002167411252434137	1.0	1.0	122.69757986068727	1582471497.8428457
0	0	1	600	47.0	47.0				2.25	0.0	3.388333333333333	clonesig	all	21.0	1.0	0.00939419897076732	0.9999946414347968	1.0	0.9922963685265502	1.0000000000000002		1.0	0.0	1.0	0.0	0.03322102709607379	0.017121102839450668	0.9236453201970444	0.8769230769230769	0.75	0.8793103448275862	0.42857142857142855	0.6666666666666666	0.002551852526521792	0.002551852526521792	0.0	0.002551852526521792	1.0	1.0	104.9703140258789	1582471497.8428457
0	0	1	600	47.0	47.0				2.25	0.0	3.388333333333333	clonesig	all_nuclonal	21.0	1.0	0.00939419897258631	0.9999946414347944	1.0	0.9999899999999999	1.0000000000000002		1.0	0.0	1.0	0.0	0.03322102709607379	0.017121102839450668	0.9236453201970444	0.8769230769230769	0.75	0.8793103448275862	0.42857142857142855	0.6666666666666666	0.002551852526521792	0.002551852526521792	0.0	0.002551852526521792	1.0	1.0	105.84420275688171	1582471497.8428457
0	0	1	600						2.25	0.0	3.388333333333333	pyclone	all		4.0			0.5	0.9854628694257399	0.12401763573329345		0.9566666666666668	0.0	0.9566666666666668	0.0															1520.0	1582470612.9842873
0	0	1	600						2.25	0.0	3.388333333333333	ccube	all		2.0			0.5	0.9842464171422904	0.0830730533601325		0.9066666666666666	0.0	0.9066666666666666	0.0															291.0	1582470619.2951958
0	0	1	600	47.0	47.0				2.25	0.0	3.388333333333333	deconstructsigs	all	21.0												0.0502147647951065	0.03976566298685784	0.7068965517241379	0.9230769230769232	0.375	0.9827586206896552	0.6	0.56	0.01099027621571802	0.01099027621571802	0.0	0.01099027621571802	1.0	1.0	4.28618264198303	1582470621.1452382
0	0	1	600	7.0	7.0				2.25	0.0	3.388333333333333	deconstructsigs	cancertype	6.0												0.0365432744408232	0.0134084636417065	0.8571428571428572	0.9692307692307692	0.625	1.0	0.8333333333333334	0.7983333333333333	0.0015562475125667776	0.0015562475125667776	0.0	0.0015562475125667776	1.0	1.0	0.26830506324768105	1582470621.1452382
0	0	1	600	47.0	47.0				2.25	0.0	3.388333333333333	tracksig	all	21.0	1.0			1.0	0.991903706226557	1.0000000000000002		1.0	0.0	1.0	0.0	0.03338004271469814	0.015880822414766682	0.9261083743842364	0.8615384615384616	0.75	0.8620689655172413	0.4	0.7066666666666667	0.0022196271193226647	0.0022196271193226647	0.0	0.0022196271193226647	1.0	1.0	2.36142301559448	1585137019.550622
0	0	1	600	7.0	7.0				2.25	0.0	3.388333333333333	tracksig	cancertype	6.0	1.0			1.0	0.991903706226557	1.0000000000000002		1.0	0.0	1.0	0.0	0.03710436149379712	0.011056828499598643	1.0	0.9846153846153848	0.75	1.0	0.8571428571428571	0.7833333333333333	0.0010730749945174756	0.0010730749945174756	0.0	0.0010730749945174756	1.0	1.0	0.403726100921631	1585137019.550622
0	0	1	600	65.0	5.0				2.25	0.0	3.388333333333333	tracksig	prefit	5.0	1.0			1.0	0.991903706226557	1.0000000000000002		1.0	0.0	1.0	0.0	0.03722452284634658	0.011834454500140515	0.8571428571428572	0.9692307692307692	0.625	1.0	0.8333333333333334	0.8033333333333333	0.001251040966160799	0.001251040966160799	0.0	0.001251040966160799	1.0	1.0	0.5802645683288571	1585137019.550622
0	0	1	600	47.0	47.0				2.25	0.0	3.388333333333333	palimpsest	all	21.0	2.0			0.5	0.9787466700312876	0.12937759578303148		0.96	0.0	0.96	0.0	0.07953574273269425	0.07245090906522607	0.7610837438423645	0.9384615384615383	0.5	0.9827586206896552	0.6666666666666666	0.67	0.017493366436844182	0.1549935097494769	0.026944415254040874	0.017493366436844182	0.96	0.96	0.926470518112183	1589747934.3494616
0	0	1	600	7.0	7.0				2.25	0.0	3.388333333333333	palimpsest	cancertype	6.0	2.0			0.5	0.9787466700312876	0.12937759578303148		0.96	0.0	0.96	0.0	0.03618878676161938	0.013279158890256191	0.9285714285714286	0.9846153846153848	0.75	1.0	0.8571428571428571	0.7916666666666666	0.002429256122032486	0.08837678368325508	0.01684220697430314	0.002429256122032486	0.96	1.0	0.380741596221924	1589747934.3494616
0	0	1	600	47.0	5.0				2.25	0.0	3.388333333333333	palimpsest	prefit	4.0	2.0			0.5	0.9787466700312876	0.12937759578303148		0.96	0.0	0.96	0.0	0.047502399041244085	0.03795334319215575	0.7857142857142857	0.953846153846154	0.5	1.0	0.8	0.76	0.01184654879794289	0.095451541366129	0.016383165739298853	0.01184654879794289	0.96	1.0	0.391149282455444	1589747934.3494616
0	0	1	600						2.25	0.0	3.388333333333333	DPClust	all		3.0			0.0	0.9139205926003772	0.0		0.013333333333333334	0.0	0.013333333333333334	0.0															326.0	1582471504.156389
0	0	1	600						2.25	0.0	3.388333333333333	PhylogicNDT	all		2.0			0.5	0.9956	0.21953649072545314		0.9866666666666668	0.0	0.9866666666666668	0.0															125.0	1590329029.5220668
0	0	1	600	47.0	47.0				2.25	0.0	3.388333333333333	tracksigfreq	all	21.0	1.0			1.0	0.9026003333902232	1.0000000000000002		1.0	0.0	1.0	0.0	0.033175913391298266	0.01674270770332604	0.9261083743842364	0.8615384615384616	0.75	0.8620689655172413	0.4	0.6533333333333333	0.0024261215714113105	0.0024261215714113105	0.0	0.0024261215714113105	1.0	1.0	1.92466807365417	1585137031.4951224
0	0	1	600	7.0	7.0				2.25	0.0	3.388333333333333	tracksigfreq	cancertype	6.0	1.0			1.0	0.9026003333902232	1.0000000000000002		1.0	0.0	1.0	0.0	0.03715084808291862	0.01132568118009348	1.0	0.9846153846153848	0.75	1.0	0.8571428571428571	0.7866666666666666	0.0010971322548617435	0.0010971322548617435	0.0	0.0010971322548617435	1.0	1.0	0.29956841468811	1585137031.4951224
0	0	1	600	65.0	5.0				2.25	0.0	3.388333333333333	tracksigfreq	prefit	5.0	1.0			1.0	0.9026003333902232	1.0000000000000002		1.0	0.0	1.0	0.0	0.03738551809921558	0.01173037528667791	0.8571428571428572	0.9692307692307692	0.625	1.0	0.8333333333333334	0.8033333333333333	0.001215024909871687	0.001215024909871687	0.0	0.001215024909871687	1.0	1.0	0.382922649383545	1585137031.4951224
0	20	1	600	7.0	7.0				1.9733333333333332	0.2283333333333333	3.07	clonesig	cancer_type	6.0	1.0	6.158831820357591e-05		1.0	0.9968033560986196	1.0000000000000002		1.0	0.0	1.0	0.0	0.03405037140312322	0.009966358987391205	1.0	0.9846153846153848	0.75	1.0	0.8571428571428571	0.7433333333333333	0.0004486198966987542	0.0004486198966987542	0.0	0.0004486198966987542	1.0	1.0	64.6904308795929	1582471085.420375
0	20	1	600	47.0	12.0				1.9733333333333332	0.2283333333333333	3.07	clonesig	prefit	7.0	1.0	0.0007573196744488088	0.15248041839035278	1.0	0.9968034961927456	1.0000000000000002		1.0	0.0	1.0	0.0	0.03269540163661856	0.013735640934593831	0.9901477832512314	0.9230769230769232	0.75	0.9310344827586208	0.5454545454545454	0.6783333333333333	0.0011234151606216436	0.0011234151606216436	0.0	0.0011234151606216436	1.0	1.0	68.3519356250763	1582471085.420375
0	20	1	600	47.0	47.0				1.9733333333333332	0.2283333333333333	3.07	clonesig	all	21.0	1.0	0.02457599855188164	0.9999592875645767	1.0	0.9968030835500444	1.0000000000000002		1.0	0.0	1.0	0.0	0.03221797087037924	0.015549791863467003	0.9704433497536944	0.8923076923076924	0.875	0.8793103448275862	0.4666666666666667	0.5883333333333334	0.0015594999648337329	0.0015594999648337329	0.0	0.0015594999648337329	1.0	1.0	82.06312918663025	1582471085.420375
0	20	1	600	47.0	47.0				1.9733333333333332	0.2283333333333333	3.07	clonesig	all_nuclonal	21.0	1.0	0.02457599855188164	0.9999592875645767	1.0	0.9992566563907216	1.0000000000000002		1.0	0.0	1.0	0.0	0.03221797087037924	0.015549791863467003	0.9704433497536944	0.8923076923076924	0.875	0.8793103448275862	0.4666666666666667	0.5883333333333334	0.0015594999648337329	0.0015594999648337329	0.0	0.0015594999648337329	1.0	1.0	87.93747854232788	1582471085.420375
0	20	1	600						1.9733333333333332	0.2283333333333333	3.07	pyclone	all		14.0			1.0	0.9905968329985534	0.17410800879679048		0.9783333333333334	0.0	0.9783333333333334	0.0															1614.0	1582470725.156829
0	20	1	600						1.9733333333333332	0.2283333333333333	3.07	sciclone	all		1.0			1.0	0.42604282184232795	0.0		0.2383333333333333	0.0	0.2383333333333333	0.0															7.0	1582470729.963906
0	20	1	600						1.9733333333333332	0.2283333333333333	3.07	ccube	all		2.0			0.5	0.9814085948340524	0.07930178474205722		0.8983333333333333	0.0	0.8983333333333333	0.0															247.0	1582470734.4555461
0	20	1	600	47.0	47.0				1.9733333333333332	0.2283333333333333	3.07	deconstructsigs	all	21.0												0.03544905903251958	0.025466932691463197	0.8571428571428572	0.9692307692307692	0.625	1.0	0.8333333333333334	0.7283333333333334	0.0056062825908347325	0.0056062825908347325	0.0	0.0056062825908347325	1.0	1.0	3.43296480178833	1582470736.7146714
0	20	1	600	7.0	7.0				1.9733333333333332	0.2283333333333333	3.07	deconstructsigs	cancertype	6.0												0.033894409203330915	0.024009145485191587	0.8571428571428572	0.9076923076923076	0.125	1.0	0.5	0.73	0.004599852541039118	0.004599852541039118	0.0	0.004599852541039118	1.0	1.0	0.225098371505737	1582470736.7146714
0	20	1	600	47.0	47.0				1.9733333333333332	0.2283333333333333	3.07	tracksig	all	21.0	1.0			1.0	0.999627702057016	1.0000000000000002		1.0	0.0	1.0	0.0	0.03259186593591118	0.017380521482484194	0.9556650246305418	0.8615384615384616	0.75	0.8620689655172413	0.4	0.595	0.0017726962418408434	0.0017726962418408434	0.0	0.0017726962418408434	1.0	1.0	2.19290637969971	1585137020.013693
0	20	1	600	7.0	7.0				1.9733333333333332	0.2283333333333333	3.07	tracksig	cancertype	6.0	1.0			1.0	0.999627702057016	1.0000000000000002		1.0	0.0	1.0	0.0	0.034842068412463574	0.011645894899737816	1.0	1.0	0.875	1.0	0.875	0.7383333333333333	0.0005781698210761688	0.0005781698210761688	0.0	0.0005781698210761688	1.0	1.0	0.487050771713257	1585137020.013693
0	20	1	600	65.0	5.0				1.9733333333333332	0.2283333333333333	3.07	tracksig	prefit	5.0	1.0			1.0	0.999627702057016	1.0000000000000002		1.0	0.0	1.0	0.0	0.0536689443748448	0.05761738193071402	0.7770935960591132	0.9384615384615383	0.5	0.9827586206896552	0.6666666666666666	0.5933333333333334	0.02022151393661964	0.02022151393661964	0.0	0.02022151393661964	1.0	1.0	0.473390102386475	1585137020.013693
0	20	1	600	47.0	47.0				1.9733333333333332	0.2283333333333333	3.07	palimpsest	all	21.0	2.0			0.5	0.9691541495136886	0.1154683428155066		0.95	0.0	0.95	0.0	0.08810583194521905	0.09531939465129956	0.7746305418719212	0.953846153846154	0.5	1.0	0.8	0.6133333333333333	0.01591601725842406	0.058319532030896015	0.009241631787206966	0.01591601725842406	0.95	1.0	1.00651526451111	1589747934.7275949
0	20	1	600	7.0	7.0				1.9733333333333332	0.2283333333333333	3.07	palimpsest	cancertype	6.0	2.0			0.5	0.9691541495136886	0.1154683428155066		0.95	0.0	0.95	0.0	0.03455185262171478	0.02933821992099935	0.9285714285714286	0.9692307692307692	0.625	1.0	0.8333333333333334	0.735	0.005136289199806021	0.04194322712699417	0.008021886142289377	0.005136289199806021	1.0	1.0	0.381118059158325	1589747934.7275949
0	20	1	600	47.0	4.0				1.9733333333333332	0.2283333333333333	3.07	palimpsest	prefit	4.0	2.0			0.5	0.9691541495136886	0.1154683428155066		0.95	0.0	0.95	0.0	0.08703500436636663	0.09474380841439684	0.7857142857142857	0.953846153846154	0.5	1.0	0.8	0.615	0.015715253996918532	0.03573423410291632	0.004363035561739776	0.015715253996918532	1.0	1.0	0.39519190788269	1589747934.7275949
0	20	1	600						1.9733333333333332	0.2283333333333333	3.07	DPClust	all		4.0			0.0	0.9352909328114823	0.04556090768134863		0.03166666666666667	0.0	0.03166666666666667	0.0															355.0	1582471091.3661826
0	20	1	600						1.9733333333333332	0.2283333333333333	3.07	PhylogicNDT	all		3.0			0.0	0.9849666666666668	0.10000237180615924		0.935	0.0	0.935	0.0															197.0	1590329033.6232867
0	20	1	600	47.0	47.0				1.9733333333333332	0.2283333333333333	3.07	tracksigfreq	all	21.0	1.0			1.0	0.7520014071790044	1.0000000000000002		1.0	0.0	1.0	0.0	0.032181706975229485	0.015672729913078387	0.9655172413793104	0.8769230769230769	0.875	0.8620689655172413	0.4375	0.6016666666666667	0.0015659633347879787	0.0015659633347879787	0.0	0.0015659633347879787	1.0	1.0	1.5897104740142802	1585137031.8896592
0	20	1	600	7.0	7.0				1.9733333333333332	0.2283333333333333	3.07	tracksigfreq	cancertype	6.0	1.0			1.0	0.7520014071790044	1.0000000000000002		1.0	0.0	1.0	0.0	0.0340384898009256	0.010091018231057677	1.0	1.0	0.875	1.0	0.875	0.7433333333333333	0.0004689976355811698	0.0004689976355811698	0.0	0.0004689976355811698	1.0	1.0	0.276663780212402	1585137031.8896592
0	20	1	600	65.0	5.0				1.9733333333333332	0.2283333333333333	3.07	tracksigfreq	prefit	5.0	1.0			1.0	0.7520014071790044	1.0000000000000002		1.0	0.0	1.0	0.0	0.053922859977853586	0.05833141719643457	0.7770935960591132	0.9384615384615383	0.5	0.9827586206896552	0.6666666666666666	0.5933333333333334	0.02147102367323717	0.02147102367323717	0.0	0.02147102367323717	1.0	1.0	0.322275876998901	1585137031.8896592
0	40	1	600	7.0	7.0				1.7133333333333334	0.4283333333333333	2.763333333333333	clonesig	cancer_type	6.0	1.0	0.00014043275041331071		1.0	0.9999899999999999	1.0000000000000002		1.0	0.0	1.0	0.0	0.035897174748010574	0.02794314856323693	1.0	0.9692307692307692	0.625	1.0	0.8333333333333334	0.7383333333333333	0.00860236961299743	0.00860236961299743	0.0	0.00860236961299743	1.0	1.0	319.53371024131775	1582471076.5847175
0	40	1	600	47.0	12.0				1.7133333333333334	0.4283333333333333	2.763333333333333	clonesig	prefit	9.0	1.0	0.00024661864881636575	0.9999888140391652	1.0	0.9999899999999999	1.0000000000000002		1.0	0.0	1.0	0.0	0.030167771386531726	0.03010365873868968	0.751231527093596	0.8769230769230769	0.5	0.913793103448276	0.4	0.7216666666666667	0.010102835876429794	0.010102835876429794	0.0	0.010102835876429794	1.0	1.0	113.07254910469057	1582471076.5847175
0	40	1	600	47.0	47.0				1.7133333333333334	0.4283333333333333	2.763333333333333	clonesig	all	21.0	1.0	0.004723525369627168	0.9999987453858188	1.0	0.9999899999999999	1.0000000000000002		1.0	0.0	1.0	0.0	0.02986202735359848	0.030530996230987137	0.9039408866995072	0.8615384615384616	0.5	0.8965517241379308	0.3636363636363637	0.72	0.010361804442671652	0.010361804442671652	0.0	0.010361804442671652	1.0	1.0	86.75833463668823	1582471076.5847175
0	40	1	600	47.0	47.0				1.7133333333333334	0.4283333333333333	2.763333333333333	clonesig	all_nuclonal	21.0	1.0	0.004723525369627168	0.9999987453858188	1.0	0.9999899999999999	1.0000000000000002		1.0	0.0	1.0	0.0	0.02986202735359848	0.030530996230987137	0.9039408866995072	0.8615384615384616	0.5	0.8965517241379308	0.3636363636363637	0.72	0.010361804442671652	0.010361804442671652	0.0	0.010361804442671652	1.0	1.0	137.290376663208	1582471076.5847175
0	40	1	600						1.7133333333333334	0.4283333333333333	2.763333333333333	pyclone	all		7.0			0.0	0.9793910840287652	0.09879534344971123		0.9333333333333332	0.0	0.9333333333333332	0.0															1405.0	1582470368.9503725
0	40	1	600						1.7133333333333334	0.4283333333333333	2.763333333333333	sciclone	all		3.0			0.0	0.3863249681736979	0.0		0.01	0.0	0.01	0.0															30.0	1582470373.735949
0	40	1	600						1.7133333333333334	0.4283333333333333	2.763333333333333	ccube	all		2.0			0.5	0.9767919428008376	0.07240406533707645		0.88	0.0	0.88	0.0															123.0	1582470377.6257398
0	40	1	600	47.0	47.0				1.7133333333333334	0.4283333333333333	2.763333333333333	deconstructsigs	all	21.0												0.041613503649593465	0.03631054912948944	0.7709359605911331	0.9230769230769232	0.5	0.9655172413793104	0.5714285714285714	0.73	0.008944621118580298	0.008944621118580298	0.0	0.008944621118580298	1.0	1.0	4.0518927574157715	1582470379.492335
0	40	1	600	7.0	7.0				1.7133333333333334	0.4283333333333333	2.763333333333333	deconstructsigs	cancertype	6.0												0.035563659153774005	0.02348394034564497	0.8571428571428572	0.9692307692307692	0.625	1.0	0.8333333333333334	0.74	0.00576820422626234	0.00576820422626234	0.0	0.00576820422626234	1.0	1.0	0.153668642044067	1582470379.492335
0	40	1	600	47.0	47.0				1.7133333333333334	0.4283333333333333	2.763333333333333	tracksig	all	21.0	1.0			1.0	0.9926401109034848	1.0000000000000002		1.0	0.0	1.0	0.0	0.02991465192862433	0.03158767932240135	0.8940886699507389	0.8615384615384616	0.5	0.8965517241379308	0.3636363636363637	0.7233333333333334	0.011184496418315093	0.011184496418315093	0.0	0.011184496418315093	1.0	1.0	2.05282473564148	1585137019.768826
0	40	1	600	7.0	7.0				1.7133333333333334	0.4283333333333333	2.763333333333333	tracksig	cancertype	6.0	1.0			1.0	0.9926401109034848	1.0000000000000002		1.0	0.0	1.0	0.0	0.03612295347703865	0.028792745119395467	1.0	0.9692307692307692	0.625	1.0	0.8333333333333334	0.75	0.009064598082581532	0.009064598082581532	0.0	0.009064598082581532	1.0	1.0	0.366551876068115	1585137019.768826
0	40	1	600	65.0	6.0				1.7133333333333334	0.4283333333333333	2.763333333333333	tracksig	prefit	4.0	1.0			1.0	0.9926401109034848	1.0000000000000002		1.0	0.0	1.0	0.0	0.0396948369512029	0.03840365193221123	0.7709359605911331	0.9384615384615383	0.5	0.9827586206896552	0.6666666666666666	0.7366666666666667	0.013676831175094328	0.013676831175094328	0.0	0.013676831175094328	1.0	1.0	0.665886163711548	1585137019.768826
0	40	1	600	47.0	47.0				1.7133333333333334	0.4283333333333333	2.763333333333333	palimpsest	all	21.0	2.0			0.5	0.9646395130377516	0.10506131303538703		0.94	0.0	0.94	0.0	0.037703175995587083	0.02624842416434597	0.7697044334975369	0.9230769230769232	0.5	0.9655172413793104	0.5714285714285714	0.7116666666666667	0.007056568854171164	0.11084501684859238	0.024648390723370044	0.007056568854171164	0.94	0.94	0.930706977844238	1589747933.6237023
0	40	1	600	7.0	7.0				1.7133333333333334	0.4283333333333333	2.763333333333333	palimpsest	cancertype	6.0	2.0			0.5	0.9646395130377516	0.10506131303538703		0.94	0.0	0.94	0.0	0.03474716940750657	0.023103485498294603	0.9285714285714286	0.9846153846153848	0.75	1.0	0.8571428571428571	0.7466666666666667	0.006467796725182272	0.06000392248272024	0.012714125425193757	0.006467796725182272	0.94	1.0	0.3655331134796141	1589747933.6237023
0	40	1	600	47.0	5.0				1.7133333333333334	0.4283333333333333	2.763333333333333	palimpsest	prefit	5.0	2.0			0.5	0.9646395130377516	0.10506131303538703		0.94	0.0	0.94	0.0	0.14442166832188738	0.13862161081983587	0.7746305418719212	0.9384615384615383	0.5	0.9827586206896552	0.6666666666666666	0.7	0.10666194581489108	0.2782252901590747	0.04074403680678236	0.2782252901590747	0.0	0.0	0.385899066925049	1589747933.6237023
0	40	1	600						1.7133333333333334	0.4283333333333333	2.763333333333333	DPClust	all		4.0			0.0	0.9324869618805064	0.0		0.03	0.0	0.03	0.0															325.0	1582471082.337662
0	40	1	600						1.7133333333333334	0.4283333333333333	2.763333333333333	PhylogicNDT	all		2.0			0.5	0.9874	0.1196271453527789		0.9533333333333334	0.0	0.9533333333333334	0.0															194.0	1590329029.5400956
0	40	1	600	47.0	47.0				1.7133333333333334	0.4283333333333333	2.763333333333333	tracksigfreq	all	21.0	1.0			1.0	0.9555107259467104	1.0000000000000002		1.0	0.0	1.0	0.0	0.02980149569376025	0.030284475517200263	0.8965517241379308	0.8615384615384616	0.5	0.8965517241379308	0.3636363636363637	0.7233333333333334	0.010188773523368331	0.010188773523368331	0.0	0.010188773523368331	1.0	1.0	1.9046125411987296	1585137031.1764517
0	40	1	600	7.0	7.0				1.7133333333333334	0.4283333333333333	2.763333333333333	tracksigfreq	cancertype	6.0	1.0			1.0	0.9555107259467104	1.0000000000000002		1.0	0.0	1.0	0.0	0.035743721128323996	0.02763091977824701	1.0	0.9692307692307692	0.625	1.0	0.8333333333333334	0.7466666666666667	0.00842721634500565	0.00842721634500565	0.0	0.00842721634500565	1.0	1.0	0.321110963821411	1585137031.1764517
0	40	1	600	65.0	6.0				1.7133333333333334	0.4283333333333333	2.763333333333333	tracksigfreq	prefit	4.0	1.0			1.0	0.9555107259467104	1.0000000000000002		1.0	0.0	1.0	0.0	0.03929592254901783	0.03698673391837752	0.7709359605911331	0.9384615384615383	0.5	0.9827586206896552	0.6666666666666666	0.7316666666666667	0.012736832748862836	0.012736832748862836	0.0	0.012736832748862836	1.0	1.0	0.468411922454834	1585137031.1764517
0	60	1	600	7.0	7.0				1.4366666666666668	0.64	2.475	clonesig	cancer_type	6.0	1.0	2.8151447622803968e-05		1.0	0.9987043202383212	1.0000000000000002		1.0	0.0	1.0	0.0	0.033955113175230936	0.008974011242224864	1.0	0.9692307692307692	0.625	1.0	0.8333333333333334	0.7933333333333333	0.0007887900546367232	0.0007887900546367232	0.0	0.0007887900546367232	1.0	1.0	81.44561624526979	1582470997.7427843
0	60	1	600	47.0	17.0				1.4366666666666668	0.64	2.475	clonesig	prefit	10.0	1.0	0.0005400320078479126	0.9999998781887466	1.0	0.9987046606803824	1.0000000000000002		1.0	0.0	1.0	0.0	0.03120545861167312	0.019786094845291785	0.9458128078817734	0.8461538461538461	0.625	0.8620689655172413	0.35714285714285715	0.725	0.0038721940904661296	0.0038721940904661296	0.0	0.0038721940904661296	1.0	1.0	139.57242345809937	1582470997.7427843
0	60	1	600	47.0	47.0				1.4366666666666668	0.64	2.475	clonesig	all	21.0	1.0	0.013137216490576977	0.999989126044231	1.0	0.9987036262401991	1.0000000000000002		1.0	0.0	1.0	0.0	0.03132492093008809	0.019786953310901374	0.9384236453201972	0.8461538461538461	0.875	0.8275862068965517	0.3888888888888889	0.7283333333333334	0.0038889531466800298	0.0038889531466800298	0.0	0.0038889531466800298	1.0	1.0	92.3205897808075	1582470997.7427843
0	60	1	600	47.0	47.0				1.4366666666666668	0.64	2.475	clonesig	all_nuclonal	21.0	1.0	0.013137216492395964	0.9999891260442276	1.0	0.9999899999999999	1.0000000000000002		1.0	0.0	1.0	0.0	0.03132492093008809	0.019786953310901374	0.9384236453201972	0.8461538461538461	0.875	0.8275862068965517	0.3888888888888889	0.7283333333333334	0.0038889531466800298	0.0038889531466800298	0.0	0.0038889531466800298	1.0	1.0	124.358558177948	1582470997.7427843
0	60	1	600						1.4366666666666668	0.64	2.475	pyclone	all		13.0			0.0	0.989910295164025	0.15729999852551155		0.9733333333333334	0.0	0.9733333333333334	0.0															1431.0	1582470506.0883393
0	60	1	600						1.4366666666666668	0.64	2.475	sciclone	all		3.0			0.0	0.3722660277473828	0.0		0.008333333333333333	0.0	0.008333333333333333	0.0															72.0	1582470510.4738932
0	60	1	600						1.4366666666666668	0.64	2.475	ccube	all		2.0			0.5	0.9759290322068944	0.07412385067787712		0.885	0.0	0.885	0.0															157.0	1582470514.9232798
0	60	1	600	47.0	47.0				1.4366666666666668	0.64	2.475	deconstructsigs	all	21.0												0.05327577246674327	0.04123540983421011	0.6366995073891625	0.9076923076923076	0.25	0.9827586206896552	0.5	0.5283333333333333	0.014210311826107325	0.014210311826107325	1.7347234759768067e-18	0.014210311826107325	1.0	1.0	6.78919625282288	1582470516.9774122
0	60	1	600	7.0	7.0				1.4366666666666668	0.64	2.475	deconstructsigs	cancertype	6.0												0.041393264690091934	0.029045343942600776	0.7857142857142857	0.953846153846154	0.5	1.0	0.8	0.655	0.008363656850888357	0.008363656850888357	0.0	0.008363656850888357	1.0	1.0	0.3778438568115229	1582470516.9774122
0	60	1	600	47.0	47.0				1.4366666666666668	0.64	2.475	tracksig	all	21.0	1.0			1.0	0.9929626577163932	1.0000000000000002		1.0	0.0	1.0	0.0	0.031422701431389345	0.023482130188577303	0.9261083743842364	0.8153846153846154	0.75	0.8103448275862069	0.3333333333333333	0.665	0.005449828578082627	0.005449828578082627	0.0	0.005449828578082627	1.0	1.0	3.44323039054871	1585137018.8128493
0	60	1	600	7.0	7.0				1.4366666666666668	0.64	2.475	tracksig	cancertype	6.0	1.0			1.0	0.9929626577163932	1.0000000000000002		1.0	0.0	1.0	0.0	0.03361353048606963	0.01120533833428122	1.0	0.9692307692307692	0.625	1.0	0.8333333333333334	0.775	0.0012046022729217398	0.0012046022729217398	0.0	0.0012046022729217398	1.0	1.0	0.45447301864624	1585137018.8128493
0	60	1	600	65.0	3.0				1.4366666666666668	0.64	2.475	tracksig	prefit	3.0	1.0			1.0	0.9929626577163932	1.0000000000000002		1.0	0.0	1.0	0.0	0.044439097968424386	0.026708583506057627	0.7142857142857143	0.9384615384615383	0.375	1.0	0.75	0.7833333333333333	0.005933759555388218	0.005933759555388218	0.0	0.005933759555388218	1.0	1.0	0.735582828521729	1585137018.8128493
0	60	1	600	47.0	47.0				1.4366666666666668	0.64	2.475	palimpsest	all	21.0	2.0			0.5	0.970103877328228	0.09689130711773593		0.93	0.0	0.93	0.0	0.06778718146067375	0.057792742089768284	0.8497536945812809	0.9384615384615383	0.375	1.0	0.75	0.765	0.010351423763355516	0.028870364693816875	0.0047250525260999175	0.010351423763355516	1.0	1.0	1.01959466934204	1589747944.9409347
0	60	1	600	7.0	7.0				1.4366666666666668	0.64	2.475	palimpsest	cancertype	6.0	2.0			0.5	0.970103877328228	0.09689130711773593		0.93	0.0	0.93	0.0	0.040262872883424214	0.027367056736808684	0.9285714285714286	0.953846153846154	0.5	1.0	0.8	0.73	0.0070962130472466125	0.03168342600760321	0.006273354029494993	0.0070962130472466125	1.0	1.0	0.364580631256104	1589747944.9409347
0	60	1	600	47.0	3.0				1.4366666666666668	0.64	2.475	palimpsest	prefit	2.0	2.0			0.5	0.970103877328228	0.09689130711773593		0.93	0.0	0.93	0.0	0.11762085161914362	0.1009931681126417	0.7142857142857143	0.9384615384615383	0.375	1.0	0.75	0.7816666666666666	0.10783064793055708	0.12285873930010227	0.003834372675779189	0.10783064793055708	0.0	0.0	0.371359586715698	1589747944.9409347
0	60	1	600						1.4366666666666668	0.64	2.475	DPClust	all		4.0			0.0	0.9273444227005896	0.03384234705421618		0.07833333333333334	0.0	0.07833333333333334	0.0															350.0	1582471004.0710983
0	60	1	600						1.4366666666666668	0.64	2.475	PhylogicNDT	all		2.0			0.5	0.98065	0.09569271079046457		0.9283333333333332	0.0	0.9283333333333332	0.0															195.0	1590329027.3645785
0	60	1	600	47.0	47.0				1.4366666666666668	0.64	2.475	tracksigfreq	all	21.0	1.0			1.0	0.9129191227879658	1.0000000000000002		1.0	0.0	1.0	0.0	0.031085371637537003	0.019595202504000743	0.9261083743842364	0.8153846153846154	0.75	0.8103448275862069	0.3333333333333333	0.7116666666666667	0.003806648247619893	0.003806648247619893	0.0	0.003806648247619893	1.0	1.0	1.70566129684448	1585137030.1356096
0	60	1	600	7.0	7.0				1.4366666666666668	0.64	2.475	tracksigfreq	cancertype	6.0	1.0			1.0	0.9129191227879658	1.0000000000000002		1.0	0.0	1.0	0.0	0.03388247411605255	0.009317491485445835	1.0	0.9692307692307692	0.625	1.0	0.8333333333333334	0.79	0.0008537080306937339	0.0008537080306937339	0.0	0.0008537080306937339	1.0	1.0	0.258446216583252	1585137030.1356096
0	60	1	600	65.0	3.0				1.4366666666666668	0.64	2.475	tracksigfreq	prefit	3.0	1.0			1.0	0.9129191227879658	1.0000000000000002		1.0	0.0	1.0	0.0	0.04417520668820415	0.025392957011703483	0.7142857142857143	0.9384615384615383	0.375	1.0	0.75	0.7833333333333333	0.0056013447703066035	0.0056013447703066035	0.0	0.0056013447703066035	1.0	1.0	0.319443941116333	1585137030.1356096
0	80	1	600	7.0	7.0				1.165	0.8466666666666667	2.155	clonesig	cancer_type	6.0	1.0	0.00024937211492215283		1.0	0.9945366788912452	1.0000000000000002		1.0	0.0	1.0	0.0	0.031118074387340006	0.013624646588410512	1.0	0.953846153846154	0.5	1.0	0.8	0.8083333333333333	0.0010020481740838916	0.0010020481740838916	0.0	0.0010020481740838916	1.0	1.0	202.5678346157074	1582473587.048022
0	80	1	600	47.0	8.0				1.165	0.8466666666666667	2.155	clonesig	prefit	6.0	1.0	0.0007396948822133709		1.0	0.9945387015079392	1.0000000000000002		1.0	0.0	1.0	0.0	0.031505836485601686	0.014365936740751576	0.8497536945812809	0.9692307692307692	0.625	1.0	0.8333333333333334	0.81	0.0010570012804211881	0.0010570012804211881	0.0	0.0010570012804211881	1.0	1.0	59.68590784072876	1582473587.048022
0	80	1	600	47.0	47.0				1.165	0.8466666666666667	2.155	clonesig	all	21.0	1.0	0.03188007214521349	0.9999296035572409	1.0	0.9945393980382315	1.0000000000000002		1.0	0.0	1.0	0.0	0.030672101422489436	0.012884433566969687	0.9285714285714286	0.8923076923076924	0.625	0.913793103448276	0.4545454545454545	0.7366666666666667	0.000919072128283238	0.000919072128283238	0.0	0.000919072128283238	1.0	1.0	96.87764835357666	1582473587.048022
0	80	1	600	47.0	47.0				1.165	0.8466666666666667	2.155	clonesig	all_nuclonal	21.0	1.0	0.03188007214521349	0.9999296035572409	1.0	0.995796715104026	1.0000000000000002		1.0	0.0	1.0	0.0	0.030672101422489436	0.012884433566969687	0.9285714285714286	0.8923076923076924	0.625	0.913793103448276	0.4545454545454545	0.7366666666666667	0.000919072128283238	0.000919072128283238	0.0	0.000919072128283238	1.0	1.0	84.27615737915039	1582473587.048022
0	80	1	600						1.165	0.8466666666666667	2.155	pyclone	all		4.0			0.5	0.9800169129748599	0.11148436252691044		0.9466666666666668	0.0	0.9466666666666668	0.0															3346.0	1582473035.2638175
0	80	1	600						1.165	0.8466666666666667	2.155	sciclone	all		2.0			0.5	0.25039873270849955	0.0		0.016666666666666666	0.0	0.016666666666666666	0.0															135.0	1582473045.0941951
0	80	1	600						1.165	0.8466666666666667	2.155	ccube	all		2.0			0.5	0.9692538729163914	0.07240406533707645		0.88	0.0	0.88	0.0															239.0	1582473054.8154008
0	80	1	600	47.0	47.0				1.165	0.8466666666666667	2.155	deconstructsigs	all	21.0												0.04512261554162187	0.03028823680922932	0.6366995073891625	0.9076923076923076	0.25	0.9827586206896552	0.5	0.68	0.005455314275564005	0.005455314275564005	0.0	0.005455314275564005	1.0	1.0	6.47467112541199	1582473059.4663317
0	80	1	600	7.0	7.0				1.165	0.8466666666666667	2.155	deconstructsigs	cancertype	6.0												0.0410781765217227	0.02585194003874932	0.7142857142857143	0.9384615384615383	0.375	1.0	0.75	0.8016666666666666	0.004080200393894118	0.004080200393894118	0.0	0.004080200393894118	1.0	1.0	0.465310335159302	1582473059.4663317
0	80	1	600	47.0	47.0				1.165	0.8466666666666667	2.155	tracksig	all	21.0	1.0			1.0	0.9969634825617336	1.0000000000000002		1.0	0.0	1.0	0.0	0.029859996084689387	0.013723263781820677	0.9088669950738916	0.9076923076923076	0.625	0.9310344827586208	0.5	0.705	0.0010356833755830186	0.0010356833755830186	0.0	0.0010356833755830186	1.0	1.0	4.77153825759888	1585137017.4109378
0	80	1	600	7.0	7.0				1.165	0.8466666666666667	2.155	tracksig	cancertype	6.0	1.0			1.0	0.9969634825617336	1.0000000000000002		1.0	0.0	1.0	0.0	0.03093505976278485	0.015243134372120543	1.0	0.9692307692307692	0.625	1.0	0.8333333333333334	0.8083333333333333	0.001093079005601738	0.001093079005601738	0.0	0.001093079005601738	1.0	1.0	1.06791305541992	1585137017.4109378
0	80	1	600	65.0	2.0				1.165	0.8466666666666667	2.155	tracksig	prefit	2.0	1.0			1.0	0.9969634825617336	1.0000000000000002		1.0	0.0	1.0	0.0	0.08853804614095359	0.08716036235778114	0.6428571428571428	0.9230769230769232	0.25	1.0	0.6666666666666666	0.7	0.009223690632769621	0.009223690632769621	0.0	0.009223690632769621	1.0	1.0	0.834060430526733	1585137017.4109378
0	80	1	600	47.0	47.0				1.165	0.8466666666666667	2.155	palimpsest	all	21.0	2.0			0.5	0.9754337962136178	0.09941700267738923		0.9333333333333332	0.0	0.9333333333333332	0.0	0.06510797056443057	0.057727983497030726	0.6243842364532018	0.9076923076923076	0.25	0.9827586206896552	0.5	0.6833333333333333	0.005330086491787457	0.03507829191764533	0.007420506171661984	0.005330086491787457	1.0	1.0	2.15023684501648	1589747945.3275928
0	80	1	600	7.0	7.0				1.165	0.8466666666666667	2.155	palimpsest	cancertype	6.0	2.0			0.5	0.9754337962136178	0.09941700267738923		0.9333333333333332	0.0	0.9333333333333332	0.0	0.049889253529199165	0.03933341786475879	0.7857142857142857	0.9384615384615383	0.375	1.0	0.75	0.8066666666666666	0.0038516781459014826	0.03420082097340482	0.007570406296185683	0.0038516781459014826	1.0	1.0	0.670482873916626	1589747945.3275928
0	80	1	600	47.0	3.0				1.165	0.8466666666666667	2.155	palimpsest	prefit	3.0	2.0			0.5	0.9754337962136178	0.09941700267738923		0.9333333333333332	0.0	0.9333333333333332	0.0	0.04635966582241459	0.04107981118874357	0.6366995073891625	0.9076923076923076	0.25	0.9827586206896552	0.5	0.675	0.004574411805596923	0.03777334370219232	0.008281268584260076	0.004574411805596923	1.0	1.0	0.669144630432129	1589747945.3275928
0	80	1	600						1.165	0.8466666666666667	2.155	DPClust	all		3.0			0.0	0.8917155903457266	0.029835092869359026		0.3533333333333333	0.0	0.3533333333333333	0.0															689.0	1582473600.7462928
0	80	1	600						1.165	0.8466666666666667	2.155	PhylogicNDT	all		2.0			0.5	0.9742	0.09569271079046457		0.9283333333333332	0.0	0.9283333333333332	0.0															129.0	1590329028.3261409
0	80	1	600	47.0	47.0				1.165	0.8466666666666667	2.155	tracksigfreq	all	21.0	1.0			1.0	0.5379752062636516	1.0000000000000002		1.0	0.0	1.0	0.0	0.03057045661940212	0.013076546027257323	0.9064039408866996	0.8923076923076924	0.625	0.913793103448276	0.4545454545454545	0.7	0.0009376738780016992	0.0009376738780016992	0.0	0.0009376738780016992	1.0	1.0	1.24201011657715	1585137027.4036481
0	80	1	600	7.0	7.0				1.165	0.8466666666666667	2.155	tracksigfreq	cancertype	6.0	1.0			1.0	0.5379752062636516	1.0000000000000002		1.0	0.0	1.0	0.0	0.030886629455480905	0.013041037611760644	1.0	0.9692307692307692	0.625	1.0	0.8333333333333334	0.8083333333333333	0.0009347144411062658	0.0009347144411062658	0.0	0.0009347144411062658	1.0	1.0	0.23952651023864704	1585137027.4036481
0	80	1	600	65.0	2.0				1.165	0.8466666666666667	2.155	tracksigfreq	prefit	2.0	1.0			1.0	0.5379752062636516	1.0000000000000002		1.0	0.0	1.0	0.0	0.08872977883686267	0.08718490982662153	0.6428571428571428	0.9230769230769232	0.25	1.0	0.6666666666666666	0.7	0.009037094308977034	0.009037094308977034	0.0	0.009037094308977034	1.0	1.0	0.214831829071045	1585137027.4036481
0	100	1	600	7.0	7.0				1.0	1.0	2.0	clonesig	cancer_type	6.0	1.0	2.311322532477789e-05		1.0	0.9944260894558176	1.0000000000000002		1.0	0.0	1.0	0.0	0.034418543106575716	0.011247554702544158	1.0	0.9846153846153848	0.75	1.0	0.8571428571428571	0.635	0.0020744213391346022	0.0020744213391346022	0.0	0.0020744213391346022	1.0	1.0	29.142088174819946	1582471000.4474602
0	100	1	600	47.0	18.0				1.0	1.0	2.0	clonesig	prefit	10.0	1.0	0.0015050565234560054	0.99999917418663	1.0	0.9944261011293704	1.0000000000000002		1.0	0.0	1.0	0.0	0.02814291881620233	0.02047926625959214	0.9827586206896552	0.8923076923076924	0.875	0.8793103448275862	0.4666666666666667	0.5333333333333333	0.007285514686879434	0.007285514686879434	0.0	0.007285514686879434	1.0	1.0	20.328065633773804	1582471000.4474602
0	100	1	600	47.0	47.0				1.0	1.0	2.0	clonesig	all	21.0	1.0	0.012689439003224834	0.9999898931755417	1.0	0.9944261913364364	1.0000000000000002		1.0	0.0	1.0	0.0	0.027524598323099884	0.02092847567489537	0.9729064039408868	0.8461538461538461	0.875	0.8275862068965517	0.3888888888888889	0.5083333333333333	0.007620514366487473	0.007620514366487473	0.0	0.007620514366487473	1.0	1.0	13.65702199935913	1582471000.4474602
0	100	1	600	47.0	47.0				1.0	1.0	2.0	clonesig	all_nuclonal	21.0	1.0	0.012689439003224834	0.9999898931755417	1.0	0.9944261913364364	1.0000000000000002		1.0	0.0	1.0	0.0	0.027524598323099884	0.02092847567489537	0.9729064039408868	0.8461538461538461	0.875	0.8275862068965517	0.3888888888888889	0.5083333333333333	0.007620514366487473	0.007620514366487473	0.0	0.007620514366487473	1.0	1.0	13.863422393798828	1582471000.4474602
0	100	1	600						1.0	1.0	2.0	pyclone	all		8.0			1.0	0.9927636072065452	0.2326140950654749		0.9883333333333332	0.0	0.9883333333333332	0.0															1867.0	1582470874.494703
0	100	1	600						1.0	1.0	2.0	sciclone	all		1.0			1.0	0.4158460304113336	1.0000000000000002		1.0	0.0	1.0	0.0															48.0	1582470879.9791722
0	100	1	600	47.0	47.0				1.0	1.0	2.0	deconstructsigs	all	21.0												0.04675567661408374	0.03656601719614927	0.772167487684729	0.9384615384615383	0.5	0.9827586206896552	0.6666666666666666	0.45	0.010890396510789158	0.010890396510789158	0.0	0.010890396510789158	1.0	1.0	6.06054091453552	1582470884.0297797
0	100	1	600	7.0	7.0				1.0	1.0	2.0	deconstructsigs	cancertype	6.0												0.0334436253634154	0.013820379714666686	0.9285714285714286	0.9846153846153848	0.75	1.0	0.8571428571428571	0.6366666666666667	0.003253369120829741	0.003253369120829741	0.0	0.003253369120829741	1.0	1.0	0.281066656112671	1582470884.0297797
0	100	1	600	47.0	47.0				1.0	1.0	2.0	tracksig	all	21.0	1.0			1.0	0.9906148807930952	1.0000000000000002		1.0	0.0	1.0	0.0	0.02776764361498173	0.02251402194587076	0.9605911330049258	0.8153846153846154	0.875	0.7931034482758621	0.35	0.5183333333333333	0.008777667337634298	0.008777667337634298	0.0	0.008777667337634298	1.0	1.0	3.96355962753296	1585137019.9230783
0	100	1	600	7.0	7.0				1.0	1.0	2.0	tracksig	cancertype	6.0	1.0			1.0	0.9906148807930952	1.0000000000000002		1.0	0.0	1.0	0.0	0.034498849119574376	0.011519777384449448	1.0	0.9846153846153848	0.75	1.0	0.8571428571428571	0.6383333333333333	0.0023027727632729533	0.0023027727632729533	0.0	0.0023027727632729533	1.0	1.0	0.551898241043091	1585137019.9230783
0	100	1	600	65.0	6.0				1.0	1.0	2.0	tracksig	prefit	5.0	1.0			1.0	0.9906148807930952	1.0000000000000002		1.0	0.0	1.0	0.0	0.03779089050577328	0.022520890296768417	0.8546798029556651	0.953846153846154	0.625	0.9827586206896552	0.7142857142857143	0.5383333333333333	0.008541445626663147	0.008541445626663147	0.0	0.008541445626663147	1.0	1.0	0.952062606811523	1585137019.9230783
0	100	1	600	47.0	47.0				1.0	1.0	2.0	palimpsest	all	21.0	2.0			0.5	0.971382212132886	0.103568111442649		0.9383333333333334	0.0	0.9383333333333334	0.0	0.07241242395186036	0.06112701151201461	0.8497536945812809	0.9692307692307692	0.625	1.0	0.8333333333333334	0.545	0.026709739557498332	0.11881248977382465	0.022155237381854005	0.026709739557498332	0.9383333333333334	0.9383333333333334	1.19945454597473	1589747946.062983
0	100	1	600	7.0	7.0				1.0	1.0	2.0	palimpsest	cancertype	6.0	2.0			0.5	0.971382212132886	0.103568111442649		0.9383333333333334	0.0	0.9383333333333334	0.0	0.03336363463307422	0.012919973352412949	0.9285714285714286	0.9846153846153848	0.75	1.0	0.8571428571428571	0.615	0.0029686872213945392	0.0708198944994557	0.01632154957761896	0.0029686872213945392	0.9383333333333334	1.0	0.420182943344116	1589747946.062983
0	100	1	600	47.0	5.0				1.0	1.0	2.0	palimpsest	prefit	4.0	2.0			0.5	0.971382212132886	0.103568111442649		0.9383333333333334	0.0	0.9383333333333334	0.0	0.09040810182683023	0.0883547776215447	0.8571428571428572	0.9692307692307692	0.625	1.0	0.8333333333333334	0.5433333333333333	0.14348355544527858	0.18220408888661452	0.009314191030451427	0.14348355544527858	0.0	0.0	0.452130317687988	1589747946.062983
0	100	1	600						1.0	1.0	2.0	DPClust	all		4.0			0.0	0.9203085453359424	0.03277848325105908		0.11	0.0	0.11	0.0															404.0	1582471006.2297797
0	100	1	600						1.0	1.0	2.0	PhylogicNDT	all		2.0			0.5	0.9657	0.060954659691791924		0.8366666666666667	0.0	0.8366666666666667	0.0															191.0	1590329030.3211517
0	100	1	600	47.0	47.0				1.0	1.0	2.0	tracksigfreq	all	21.0	1.0			1.0	0.8350644382134829	1.0000000000000002		1.0	0.0	1.0	0.0	0.027379003076205256	0.020587509165057256	0.9655172413793104	0.8307692307692308	0.875	0.8103448275862069	0.3684210526315789	0.5266666666666666	0.007373359582763972	0.007373359582763972	0.0	0.007373359582763972	1.0	1.0	1.85947203636169	1585137031.6406116
0	100	1	600	7.0	7.0				1.0	1.0	2.0	tracksigfreq	cancertype	6.0	1.0			1.0	0.8350644382134829	1.0000000000000002		1.0	0.0	1.0	0.0	0.034414133336730685	0.011206511828092071	1.0	0.9846153846153848	0.75	1.0	0.8571428571428571	0.635	0.0020613390671485603	0.0020613390671485603	0.0	0.0020613390671485603	1.0	1.0	0.288930177688599	1585137031.6406116
0	100	1	600	65.0	6.0				1.0	1.0	2.0	tracksigfreq	prefit	5.0	1.0			1.0	0.8350644382134829	1.0000000000000002		1.0	0.0	1.0	0.0	0.03761646133918655	0.02192086164908809	0.8546798029556651	0.953846153846154	0.625	0.9827586206896552	0.7142857142857143	0.5383333333333333	0.007802600119489411	0.007802600119489411	0.0	0.007802600119489411	1.0	1.0	0.416821479797363	1585137031.6406116
0	0	1	1000	7.0	7.0				2.274	0.0	3.478	clonesig	cancer_type	6.0	1.0	0.00013263480104797054		1.0	0.9944182201915392	1.0		1.0	0.0	1.0	0.0	0.02941352280782183	0.008619466188995109	1.0	0.9846153846153848	0.7142857142857143	1.0	0.8333333333333334	0.754	0.0007944654163659638	0.0007944654163659638	0.0	0.0007944654163659638	1.0	1.0	389.15410137176514	1582476634.5737686
0	0	1	1000	47.0	14.0				2.274	0.0	3.478	clonesig	prefit	8.0	1.0	0.0005962731502222597	0.9988011574376552	1.0	0.994418345832114	1.0		1.0	0.0	1.0	0.0	0.02537635360941292	0.016606733786719487	0.9915254237288136	0.9384615384615383	0.8571428571428571	0.9322033898305084	0.5454545454545454	0.7190000000000001	0.003519231905071529	0.003519231905071529	0.0	0.003519231905071529	1.0	1.0	323.3628435134888	1582476634.5737686
0	0	1	1000	47.0	47.0				2.274	0.0	3.478	clonesig	all	21.0	1.0	0.007269776418979745	0.9999996655891272	1.0	0.9944179652512436	1.0		1.0	0.0	1.0	0.0	0.02496899771827804	0.017389392419263596	0.9745762711864407	0.8923076923076924	0.8571428571428571	0.8813559322033898	0.42857142857142855	0.7090000000000001	0.0037921853737898905	0.0037921853737898905	0.0	0.0037921853737898905	1.0	1.0	315.83929753303534	1582476634.5737686
0	0	1	1000	47.0	47.0				2.274	0.0	3.478	clonesig	all_nuclonal	21.0	1.0	0.007269776420798735	0.9999996655891271	1.0	0.9980482220372064	1.0		1.0	0.0	1.0	0.0	0.02496899771827804	0.017389392419263596	0.9745762711864407	0.8923076923076924	0.8571428571428571	0.8813559322033898	0.42857142857142855	0.7090000000000001	0.0037921853737898905	0.0037921853737898905	0.0	0.0037921853737898905	1.0	1.0	186.24014759063718	1582476634.5737686
0	0	1	1000						2.274	0.0	3.478	pyclone	all		25.0			0.5	0.9895462389908671	0.12502774521412918		0.9740000000000001	0.0	0.9740000000000001	0.0															5937.0	1582475347.946986
0	0	1	1000						2.274	0.0	3.478	ccube	all		1.0			1.0	0.994924955305972	1.0		1.0	0.0	1.0	0.0															52.0	1582475359.51587
0	0	1	1000	47.0	47.0				2.274	0.0	3.478	deconstructsigs	all	21.0												0.04879401584906308	0.043995241575581184	0.8220338983050847	0.9384615384615383	0.5714285714285714	0.9661016949152542	0.5714285714285714	0.47600000000000003	0.01498622253240356	0.01498622253240356	0.0	0.01498622253240356	1.0	1.0	12.2923746109009	1582475361.669398
0	0	1	1000	7.0	7.0				2.274	0.0	3.478	deconstructsigs	cancertype	6.0												0.03395821633946992	0.02028876186335234	0.8333333333333333	0.9230769230769232	0.14285714285714285	1.0	0.5	0.743	0.004160228163500368	0.004160228163500368	0.0	0.004160228163500368	1.0	1.0	0.226340770721436	1582475361.669398
0	0	1	1000	47.0	47.0				2.274	0.0	3.478	tracksig	all	21.0	1.0			1.0	0.9952794504213952	1.0		1.0	0.0	1.0	0.0	0.02495776116273137	0.01877615652525946	0.9604519774011301	0.8461538461538461	0.7142857142857143	0.8474576271186439	0.3333333333333333	0.682	0.004395816658907203	0.004395816658907203	0.0	0.004395816658907203	1.0	1.0	13.573018789291401	1584901118.2298903
0	0	1	1000	7.0	7.0				2.274	0.0	3.478	tracksig	cancertype	6.0	1.0			1.0	0.9952794504213952	1.0		1.0	0.0	1.0	0.0	0.029309778786794825	0.01023760985760786	1.0	0.9846153846153848	0.7142857142857143	1.0	0.8333333333333334	0.754	0.0010331428643408638	0.0010331428643408638	0.0	0.0010331428643408638	1.0	1.0	1.99664378166199	1584901118.2298903
0	0	1	1000	65.0	4.0				2.274	0.0	3.478	tracksig	prefit	4.0	1.0			1.0	0.9952794504213952	1.0		1.0	0.0	1.0	0.0	0.0340188796865658	0.01962315202501713	0.8333333333333333	0.9692307692307692	0.5714285714285714	1.0	0.8	0.7390000000000001	0.005073690070921288	0.005073690070921288	0.0	0.005073690070921288	1.0	1.0	1.7539560794830302	1584901118.2298903
0	0	1	1000	47.0	47.0				2.274	0.0	3.478	palimpsest	all	21.0	2.0			0.5	0.9836880387567144	0.09997734561605816		0.9590000000000001	0.0	0.9590000000000001	0.0	0.056353391447460176	0.04345705269541752	0.8248587570621468	0.953846153846154	0.5714285714285714	0.9830508474576272	0.6666666666666666	0.684	0.01389609244366985	0.10951450441477628	0.01896019320980104	0.01389609244366985	0.9590000000000001	0.9590000000000001	1.40177440643311	1589747960.8014417
0	0	1	1000	7.0	7.0				2.274	0.0	3.478	palimpsest	cancertype	6.0	2.0			0.5	0.9836880387567144	0.09997734561605816		0.9590000000000001	0.0	0.9590000000000001	0.0	0.03575499628345842	0.01786447488079354	0.9166666666666669	0.9692307692307692	0.5714285714285714	1.0	0.8	0.743	0.004180293728075046	0.10762141416257777	0.02051135956816681	0.004180293728075046	0.9590000000000001	0.9590000000000001	0.477286577224731	1589747960.8014417
0	0	1	1000	47.0	4.0				2.274	0.0	3.478	palimpsest	prefit	4.0	2.0			0.5	0.9836880387567144	0.09997734561605816		0.9590000000000001	0.0	0.9590000000000001	0.0	0.034198764266499475	0.018436308685398424	0.8333333333333333	0.9692307692307692	0.5714285714285714	1.0	0.8	0.743	0.004565134825171291	0.10443085134523178	0.01980239204168888	0.004565134825171291	0.9590000000000001	0.9590000000000001	0.4467830657958979	1589747960.8014417
0	0	1	1000						2.274	0.0	3.478	DPClust	all		3.0			0.0	0.92138082191781	0.028171592977824664		0.012	0.0	0.012	0.0															641.0	1582476645.4658842
0	0	1	1000						2.274	0.0	3.478	PhylogicNDT	all		2.0			0.5	0.99597	0.17625082882860968		0.987	0.0	0.987	0.0															357.0	1590329035.9093556
0	20	1	1000	7.0	7.0				1.966	0.221	3.05	clonesig	cancer_type	6.0	1.0	4.9089343519881374e-05		1.0	0.9999899999999999	1.0		1.0	0.0	1.0	0.0	0.027388860617670936	0.028538274935399656	1.0	0.9692307692307692	0.625	1.0	0.8333333333333334	0.758	0.019819724759456703	0.019819724759456703	3.4694469519536134e-18	0.019819724759456703	1.0	1.0	85.73079633712769	1582473837.5246167
0	20	1	1000	47.0	14.0				1.966	0.221	3.05	clonesig	prefit	7.0	1.0	0.0006638815211772452	0.8134816760415178	1.0	0.9999899999999999	1.0		1.0	0.0	1.0	0.0	0.026195880721660573	0.029496504637963893	0.8842364532019704	0.9076923076923076	0.625	0.9310344827586208	0.5	0.752	0.02113428104069304	0.02113428104069304	3.4694469519536134e-18	0.02113428104069304	1.0	1.0	148.8414206504822	1582473837.5246167
0	20	1	1000	47.0	47.0				1.966	0.221	3.05	clonesig	all	21.0	1.0	0.0069561679556500175	0.9999996998013044	1.0	0.9999899999999999	1.0		1.0	0.0	1.0	0.0	0.02601670386112329	0.029754344931145007	0.8743842364532021	0.8615384615384616	0.75	0.8620689655172413	0.4	0.7490000000000001	0.02145391171287181	0.02145391171287181	3.4694469519536134e-18	0.02145391171287181	1.0	1.0	154.2013268470764	1582473837.5246167
0	20	1	1000	47.0	47.0				1.966	0.221	3.05	clonesig	all_nuclonal	21.0	1.0	0.006956167952012038	0.9999996998013048	1.0	0.9999899999999999	1.0		1.0	0.0	1.0	0.0	0.02601670386112329	0.029754344931145007	0.8743842364532021	0.8615384615384616	0.75	0.8620689655172413	0.4	0.7490000000000001	0.02145391171287181	0.02145391171287181	3.4694469519536134e-18	0.02145391171287181	1.0	1.0	138.8563859462738	1582473837.5246167
0	20	1	1000						1.966	0.221	3.05	pyclone	all		14.0			0.0	0.980342860623325	0.08222452209070392		0.941	0.0	0.941	0.0															3679.0	1582473218.891232
0	20	1	1000						1.966	0.221	3.05	sciclone	all		4.0			0.0	0.36075478406209305	0.0		0.004	0.0	0.004	0.0															24.0	1582473228.882402
0	20	1	1000						1.966	0.221	3.05	ccube	all		2.0			0.5	0.9769414061557904	0.059856989225013285		0.892	0.0	0.892	0.0															356.0	1582473237.5638149
0	20	1	1000	47.0	47.0				1.966	0.221	3.05	deconstructsigs	all	21.0												0.04452081390780361	0.03977976880011572	0.7142857142857143	0.9384615384615383	0.375	1.0	0.75	0.752	0.01587262529636113	0.01587262529636113	0.0	0.01587262529636113	1.0	1.0	2.72234749794006	1582473240.4915216
0	20	1	1000	7.0	7.0				1.966	0.221	3.05	deconstructsigs	cancertype	6.0												0.03952713035608325	0.03383610133939352	0.7857142857142857	0.953846153846154	0.5	1.0	0.8	0.752	0.02279407517896559	0.02279407517896559	3.4694469519536134e-18	0.02279407517896559	1.0	1.0	0.106621742248535	1582473240.4915216
0	20	1	1000	47.0	47.0				1.966	0.221	3.05	tracksig	all	21.0	1.0			1.0	0.9893178897670992	1.0		1.0	0.0	1.0	0.0	0.02630583786823386	0.031241287069687262	0.8596059113300492	0.8307692307692308	0.625	0.8448275862068966	0.3333333333333333	0.746	0.02389505434380057	0.02389505434380057	0.0	0.02389505434380057	1.0	1.0	13.204650402069099	1585137045.8726554
0	20	1	1000	7.0	7.0				1.966	0.221	3.05	tracksig	cancertype	6.0	1.0			1.0	0.9893178897670992	1.0		1.0	0.0	1.0	0.0	0.02728669177971304	0.02849153887857562	1.0	0.9692307692307692	0.625	1.0	0.8333333333333334	0.758	0.019777841788805258	0.019777841788805258	0.0	0.019777841788805258	1.0	1.0	1.7049455642700202	1585137045.8726554
0	20	1	1000	65.0	5.0				1.966	0.221	3.05	tracksig	prefit	3.0	1.0			1.0	0.9893178897670992	1.0		1.0	0.0	1.0	0.0	0.036039574638548684	0.030058937448549258	0.6995073891625616	0.9230769230769232	0.375	0.9827586206896552	0.6	0.748	0.020908031688193333	0.020908031688193333	0.0	0.020908031688193333	1.0	1.0	2.40843892097473	1585137045.8726554
0	20	1	1000	47.0	47.0				1.966	0.221	3.05	palimpsest	all	21.0	2.0			0.5	0.9749400847967156	0.08352887022505717		0.9420000000000001	0.0	0.9420000000000001	0.0	0.038485424904530684	0.030490315417606644	0.6945812807881773	0.9230769230769232	0.375	0.9827586206896552	0.6	0.71	0.02299174594425624	0.22820833856074185	0.04796803417197176	0.02299174594425624	0.9420000000000001	0.9420000000000001	1.1367723941803	1589747961.2530103
0	20	1	1000	7.0	7.0				1.966	0.221	3.05	palimpsest	cancertype	6.0	2.0			0.5	0.9749400847967156	0.08352887022505717		0.9420000000000001	0.0	0.9420000000000001	0.0	0.03902475556658667	0.0309253893625975	0.7857142857142857	0.953846153846154	0.5	1.0	0.8	0.746	0.02302056206678138	0.073183189559903	0.011725185566465013	0.02302056206678138	0.9420000000000001	1.0	0.4247469902038569	1589747961.2530103
0	20	1	1000	47.0	4.0				1.966	0.221	3.05	palimpsest	prefit	3.0	2.0			0.5	0.9749400847967156	0.08352887022505717		0.9420000000000001	0.0	0.9420000000000001	0.0	0.07028266531056374	0.06412257170523307	0.7142857142857143	0.9384615384615383	0.375	1.0	0.75	0.748	0.08047614142779624	0.10808025717015968	0.0064522812231430785	0.10808025717015968	0.0	0.057999999999999996	0.388446092605591	1589747961.2530103
0	20	1	1000						1.966	0.221	3.05	DPClust	all		3.0			0.0	0.9170589092283628	0.0		0.055	0.0	0.055	0.0															556.0	1582473849.27934
0	20	1	1000						1.966	0.221	3.05	PhylogicNDT	all		2.0			0.5	0.9838	0.08670925490197567		0.946	0.0	0.946	0.0															369.0	1590329035.9663787
0	20	1	1000	47.0	47.0				1.966	0.221	3.05	tracksigfreq	all	21.0	1.0			1.0	0.9483848766787804	1.0		1.0	0.0	1.0	0.0	0.02598803580963795	0.02971013305760558	0.854679802955665	0.8307692307692308	0.625	0.8448275862068966	0.3333333333333333	0.746	0.021392813800487853	0.021392813800487853	3.4694469519536134e-18	0.021392813800487853	1.0	1.0	8.32168126106262	1585137074.7461412
0	20	1	1000	7.0	7.0				1.966	0.221	3.05	tracksigfreq	cancertype	6.0	1.0			1.0	0.9483848766787804	1.0		1.0	0.0	1.0	0.0	0.027314635505251404	0.02850170501487156	1.0	0.9692307692307692	0.625	1.0	0.8333333333333334	0.758	0.019720599464860045	0.019720599464860045	0.0	0.019720599464860045	1.0	1.0	1.00806784629822	1585137074.7461412
0	20	1	1000	65.0	5.0				1.966	0.221	3.05	tracksigfreq	prefit	3.0	1.0			1.0	0.9483848766787804	1.0		1.0	0.0	1.0	0.0	0.036070425174294346	0.029873534906381588	0.6995073891625616	0.9230769230769232	0.375	0.9827586206896552	0.6	0.748	0.02061796069091082	0.02061796069091082	0.0	0.02061796069091082	1.0	1.0	1.34653234481812	1585137074.7461412
0	40	1	1000	7.0	7.0				1.7409999999999999	0.396	2.802	clonesig	cancer_type	6.0	1.0	0.00038941615093790466		1.0	0.9933950706936251	1.0		1.0	0.0	1.0	0.0	0.025700319190535927	0.012312200998106695	1.0	0.9846153846153848	0.75	1.0	0.8571428571428571	0.82	0.0007462999090159794	0.0007462999090159794	0.0	0.0007462999090159794	1.0	1.0	647.3258321285248	1582474770.708692
0	40	1	1000	47.0	9.0				1.7409999999999999	0.396	2.802	clonesig	prefit	7.0	1.0	0.00024133910847012885	0.8508522127472014	1.0	0.9933955184127958	1.0		1.0	0.0	1.0	0.0	0.025230879081147115	0.015994930330355504	0.8472906403940887	0.9384615384615383	0.625	0.9655172413793104	0.625	0.7979999999999999	0.0010982070106436703	0.0010982070106436703	0.0	0.0010982070106436703	1.0	1.0	362.0767858028412	1582474770.708692
0	40	1	1000	47.0	47.0				1.7409999999999999	0.396	2.802	clonesig	all	21.0	1.0	0.07524532229763281	0.9998998939161842	1.0	0.9933931027568608	1.0		1.0	0.0	1.0	0.0	0.0254457400541787	0.01721709151305675	0.894088669950739	0.8923076923076924	0.625	0.913793103448276	0.4545454545454545	0.789	0.001265282220244357	0.001265282220244357	0.0	0.001265282220244357	1.0	1.0	230.41715788841248	1582474770.708692
0	40	1	1000	47.0	47.0				1.7409999999999999	0.396	2.802	clonesig	all_nuclonal	21.0	1.0	0.07524532229763281	0.9998998939161842	1.0	0.9999899999999999	1.0		1.0	0.0	1.0	0.0	0.0254457400541787	0.01721709151305675	0.894088669950739	0.8923076923076924	0.625	0.913793103448276	0.4545454545454545	0.789	0.001265282220244357	0.001265282220244357	0.0	0.001265282220244357	1.0	1.0	200.32055115699768	1582474770.708692
0	40	1	1000						1.7409999999999999	0.396	2.802	pyclone	all		23.0			0.0	0.9874581520398159	0.12042912713736098		0.972	0.0	0.972	0.0															3826.0	1582473245.3453155
0	40	1	1000						1.7409999999999999	0.396	2.802	sciclone	all		3.0			0.0	0.2669705939183794	0.0		0.016	0.0	0.016	0.0															39.0	1582473256.0297594
0	40	1	1000						1.7409999999999999	0.396	2.802	ccube	all		2.0			0.5	0.9718031010243112	0.05403461924518407		0.87	0.0	0.87	0.0															149.0	1582473265.6987278
0	40	1	1000	47.0	47.0				1.7409999999999999	0.396	2.802	deconstructsigs	all	21.0												0.030620201743827062	0.023902820275275932	0.7857142857142857	0.953846153846154	0.5	1.0	0.8	0.797	0.0024839182447392587	0.0024839182447392587	0.0	0.0024839182447392587	1.0	1.0	7.276080131530759	1582473267.7967553
0	40	1	1000	7.0	7.0				1.7409999999999999	0.396	2.802	deconstructsigs	cancertype	6.0												0.025418229374386727	0.015958994627259	0.9285714285714286	0.9846153846153848	0.75	1.0	0.8571428571428571	0.818	0.0011042425409267807	0.0011042425409267807	0.0	0.0011042425409267807	1.0	1.0	0.449013948440552	1582473267.7967553
0	40	1	1000	47.0	47.0				1.7409999999999999	0.396	2.802	tracksig	all	21.0	1.0			1.0	0.9984593552802508	1.0		1.0	0.0	1.0	0.0	0.025193881048097284	0.01549512932787597	0.8842364532019704	0.8923076923076924	0.625	0.913793103448276	0.4545454545454545	0.784	0.0010986515465465363	0.0010986515465465363	0.0	0.0010986515465465363	1.0	1.0	7.96376132965088	1585137037.8811216
0	40	1	1000	7.0	7.0				1.7409999999999999	0.396	2.802	tracksig	cancertype	6.0	1.0			1.0	0.9984593552802508	1.0		1.0	0.0	1.0	0.0	0.02636468204741203	0.012026980994052252	1.0	0.9846153846153848	0.75	1.0	0.8571428571428571	0.82	0.0007620831141693651	0.0007620831141693651	0.0	0.0007620831141693651	1.0	1.0	1.37020015716553	1585137037.8811216
0	40	1	1000	65.0	4.0				1.7409999999999999	0.396	2.802	tracksig	prefit	4.0	1.0			1.0	0.9984593552802508	1.0		1.0	0.0	1.0	0.0	0.05517727756760839	0.040810558934192435	0.7857142857142857	0.953846153846154	0.5	1.0	0.8	0.794	0.002226159298590713	0.002226159298590713	0.0	0.002226159298590713	1.0	1.0	1.0730271339416502	1585137037.8811216
0	40	1	1000	47.0	47.0				1.7409999999999999	0.396	2.802	palimpsest	all	21.0	2.0			0.5	0.9623112981789338	0.08205587839630399		0.94	0.0	0.94	0.0	0.04987211957697239	0.0364559442496843	0.7783251231527094	0.953846153846154	0.5	1.0	0.8	0.792	0.0024419417556931227	0.02488694166489358	0.005330392141307624	0.0024419417556931227	1.0	1.0	1.23507022857666	1589747960.2084727
0	40	1	1000	7.0	7.0				1.7409999999999999	0.396	2.802	palimpsest	cancertype	6.0	2.0			0.5	0.9623112981789338	0.08205587839630399		0.94	0.0	0.94	0.0	0.025471052190741972	0.013750764126267984	0.9285714285714286	0.9692307692307692	0.625	1.0	0.8333333333333334	0.807	0.0009666136628458943	0.016080089424870048	0.0035892516264486173	0.0009666136628458943	1.0	1.0	0.447512149810791	1589747960.2084727
0	40	1	1000	47.0	4.0				1.7409999999999999	0.396	2.802	palimpsest	prefit	4.0	2.0			0.5	0.9623112981789338	0.08205587839630399		0.94	0.0	0.94	0.0	0.051840129419976816	0.03882779278602657	0.7857142857142857	0.953846153846154	0.5	1.0	0.8	0.794	0.002412980725959191	0.01705713157523614	0.0034777931351700265	0.002412980725959191	1.0	1.0	0.403579235076904	1589747960.2084727
0	40	1	1000						1.7409999999999999	0.396	2.802	DPClust	all		5.0			0.0	0.8998954990215257	0.01993552224114568		0.017	0.0	0.017	0.0															626.0	1582474781.8141577
0	40	1	1000						1.7409999999999999	0.396	2.802	PhylogicNDT	all		2.0			0.5	0.9807799999999999	0.08065272017376322		0.938	0.0	0.938	0.0															282.0	1590329034.7206552
0	40	1	1000	47.0	47.0				1.7409999999999999	0.396	2.802	tracksigfreq	all	21.0	1.0			1.0	0.710832756309605	1.0		1.0	0.0	1.0	0.0	0.0252896039954584	0.01720964959001341	0.8842364532019704	0.8923076923076924	0.625	0.913793103448276	0.4545454545454545	0.785	0.0012743852031188439	0.0012743852031188439	0.0	0.0012743852031188439	1.0	1.0	4.66795301437378	1585137064.309489
0	40	1	1000	7.0	7.0				1.7409999999999999	0.396	2.802	tracksigfreq	cancertype	6.0	1.0			1.0	0.710832756309605	1.0		1.0	0.0	1.0	0.0	0.025823303434814898	0.012652328499351091	1.0	0.9846153846153848	0.75	1.0	0.8571428571428571	0.821	0.0007756101285549821	0.0007756101285549821	0.0	0.0007756101285549821	1.0	1.0	0.781491041183472	1585137064.309489
0	40	1	1000	65.0	4.0				1.7409999999999999	0.396	2.802	tracksigfreq	prefit	4.0	1.0			1.0	0.710832756309605	1.0		1.0	0.0	1.0	0.0	0.05458110412038528	0.04017399904120353	0.7857142857142857	0.953846153846154	0.5	1.0	0.8	0.794	0.002140917550174315	0.002140917550174315	0.0	0.002140917550174315	1.0	1.0	0.719297170639038	1585137064.309489
0	60	1	1000	7.0	7.0				1.439	0.6509999999999999	2.437	clonesig	cancer_type	6.0	1.0	0.0003664185824163724		1.0	0.9962436252575352	1.0		1.0	0.0	1.0	0.0	0.03038869902520925	0.00756726242151478	1.0	0.9692307692307692	0.625	1.0	0.8333333333333334	0.757	0.0002898068786982844	0.0002898068786982844	0.0	0.0002898068786982844	1.0	1.0	684.3018515110016	1582475744.5718253
0	60	1	1000	47.0	13.0				1.439	0.6509999999999999	2.437	clonesig	prefit	8.0	1.0	0.0007388415651803371	0.9985658825219886	1.0	0.9962435883689036	1.0		1.0	0.0	1.0	0.0	0.020465439452967152	0.0218982901202004	0.915024630541872	0.9230769230769232	0.75	0.9310344827586208	0.5454545454545454	0.6559999999999999	0.003701772329028352	0.003701772329028352	0.0	0.003701772329028352	1.0	1.0	604.6981189250946	1582475744.5718253
0	60	1	1000	47.0	47.0				1.439	0.6509999999999999	2.437	clonesig	all	21.0	1.0	0.028963261767785294	0.9999901884682044	1.0	0.9962436854239182	1.0		1.0	0.0	1.0	0.0	0.018820545424360825	0.023652121619625512	0.9507389162561576	0.8769230769230769	0.75	0.8793103448275862	0.42857142857142855	0.636	0.004259888556008118	0.004259888556008118	0.0	0.004259888556008118	1.0	1.0	194.87337827682492	1582475744.5718253
0	60	1	1000	47.0	47.0				1.439	0.6509999999999999	2.437	clonesig	all_nuclonal	21.0	1.0	0.028963261767785294	0.9999901884682044	1.0	0.9968976618615444	1.0		1.0	0.0	1.0	0.0	0.018820545424360825	0.023652121619625512	0.9507389162561576	0.8769230769230769	0.75	0.8793103448275862	0.42857142857142855	0.636	0.004259888556008118	0.004259888556008118	0.0	0.004259888556008118	1.0	1.0	132.71115183830258	1582475744.5718253
0	60	1	1000						1.439	0.6509999999999999	2.437	pyclone	all		27.0			0.0	0.988896921710981	0.11625945241154415		0.97	0.0	0.97	0.0															4434.0	1582474045.9491084
0	60	1	1000						1.439	0.6509999999999999	2.437	sciclone	all		3.0			0.0	0.3428206603253397	0.0		0.018000000000000002	0.0	0.018000000000000002	0.0															40.0	1582474055.437508
0	60	1	1000						1.439	0.6509999999999999	2.437	ccube	all		2.0			0.5	0.9731945929133874	0.05522309550501506		0.875	0.0	0.875	0.0															222.0	1582474064.7461495
0	60	1	1000	47.0	47.0				1.439	0.6509999999999999	2.437	deconstructsigs	all	21.0												0.057763945639482527	0.05049864888828066	0.7142857142857143	0.9384615384615383	0.375	1.0	0.75	0.6	0.014155123120151103	0.014155123120151103	0.0	0.014155123120151103	1.0	1.0	14.815311670303302	1582474067.1018276
0	60	1	1000	7.0	7.0				1.439	0.6509999999999999	2.437	deconstructsigs	cancertype	6.0												0.029286138661610343	0.025182300118280786	0.8571428571428572	0.9692307692307692	0.625	1.0	0.8333333333333334	0.7390000000000001	0.004206317283708239	0.004206317283708239	0.0	0.004206317283708239	1.0	1.0	0.239511489868164	1582474067.1018276
0	60	1	1000	47.0	47.0				1.439	0.6509999999999999	2.437	tracksig	all	21.0	1.0			1.0	0.999115013412666	1.0		1.0	0.0	1.0	0.0	0.0185353459254712	0.024644491395344574	0.9334975369458128	0.8461538461538461	0.75	0.8448275862068966	0.375	0.5820000000000001	0.004621710286827896	0.004621710286827896	0.0	0.004621710286827896	1.0	1.0	8.45631217956543	1585137038.8543248
0	60	1	1000	7.0	7.0				1.439	0.6509999999999999	2.437	tracksig	cancertype	6.0	1.0			1.0	0.999115013412666	1.0		1.0	0.0	1.0	0.0	0.030706536774351968	0.007960452975883391	1.0	0.9846153846153848	0.75	1.0	0.8571428571428571	0.759	0.00031421137889597883	0.00031421137889597883	0.0	0.00031421137889597883	1.0	1.0	1.45700359344482	1585137038.8543248
0	60	1	1000	65.0	5.0				1.439	0.6509999999999999	2.437	tracksig	prefit	4.0	1.0			1.0	0.999115013412666	1.0		1.0	0.0	1.0	0.0	0.038013501284443335	0.017110421825411844	0.7820197044334974	0.953846153846154	0.5	1.0	0.8	0.742	0.002341319948223397	0.002341319948223397	0.0	0.002341319948223397	1.0	1.0	1.5841972827911397	1585137038.8543248
0	60	1	1000	47.0	47.0				1.439	0.6509999999999999	2.437	palimpsest	all	21.0	2.0			0.5	0.9662513876365972	0.07563885442343347		0.93	0.0	0.93	0.0	0.07314497547878125	0.05850068913444005	0.7746305418719212	0.953846153846154	0.5	1.0	0.8	0.7140000000000001	0.007671418443418344	0.04646583258517567	0.009898279022941412	0.007671418443418344	1.0	1.0	1.40922045707703	1589747963.0281053
0	60	1	1000	7.0	7.0				1.439	0.6509999999999999	2.437	palimpsest	cancertype	6.0	2.0			0.5	0.9662513876365972	0.07563885442343347		0.93	0.0	0.93	0.0	0.02889735201468518	0.025984337774842037	0.8571428571428572	0.9692307692307692	0.625	1.0	0.8333333333333334	0.7390000000000001	0.004315826872140161	0.03841629221131149	0.008700631990623233	0.004315826872140161	1.0	1.0	0.481409788131714	1589747963.0281053
0	60	1	1000	47.0	4.0				1.439	0.6509999999999999	2.437	palimpsest	prefit	4.0	2.0			0.5	0.9662513876365972	0.07563885442343347		0.93	0.0	0.93	0.0	0.034099185307176816	0.0219260033927284	0.7857142857142857	0.953846153846154	0.5	1.0	0.8	0.741	0.0031089011053777593	0.036200049010727715	0.008443107658739341	0.0031089011053777593	1.0	1.0	0.43216419219970703	1589747963.0281053
0	60	1	1000						1.439	0.6509999999999999	2.437	DPClust	all		5.0			0.0	0.8908414872798437	0.025227360844397438		0.015	0.0	0.015	0.0															637.0	1582475755.5091422
0	60	1	1000						1.439	0.6509999999999999	2.437	PhylogicNDT	all		2.0			0.5	0.97452	0.06571207756902563		0.909	0.0	0.909	0.0															320.0	1590329037.9632483
0	60	1	1000	47.0	47.0				1.439	0.6509999999999999	2.437	tracksigfreq	all	21.0	1.0			1.0	0.8317137595317919	1.0		1.0	0.0	1.0	0.0	0.0187181456540478	0.023661278835370274	0.9458128078817734	0.8769230769230769	0.75	0.8793103448275862	0.42857142857142855	0.5920000000000001	0.004267979430582214	0.004267979430582214	0.0	0.004267979430582214	1.0	1.0	5.02140808105469	1585137064.6778393
0	60	1	1000	7.0	7.0				1.439	0.6509999999999999	2.437	tracksigfreq	cancertype	6.0	1.0			1.0	0.8317137595317919	1.0		1.0	0.0	1.0	0.0	0.03072970230385165	0.007139188029822946	1.0	0.9846153846153848	0.75	1.0	0.8571428571428571	0.759	0.00024044707310222344	0.00024044707310222344	0.0	0.00024044707310222344	1.0	1.0	0.811083793640137	1585137064.6778393
0	60	1	1000	65.0	5.0				1.439	0.6509999999999999	2.437	tracksigfreq	prefit	4.0	1.0			1.0	0.8317137595317919	1.0		1.0	0.0	1.0	0.0	0.03731880980405211	0.01663006083244328	0.7820197044334974	0.953846153846154	0.5	1.0	0.8	0.742	0.002209914079498998	0.002209914079498998	0.0	0.002209914079498998	1.0	1.0	0.817798137664795	1585137064.6778393
0	80	1	1000	7.0	7.0				1.1840000000000002	0.848	2.177	clonesig	cancer_type	6.0	1.0	0.00031711683368484955		1.0	0.995352552746372	1.0		1.0	0.0	1.0	0.0	0.03081338769632577	0.0051587083049809326	1.0	0.953846153846154	0.5	1.0	0.8	0.8029999999999999	0.0006503761634306661	0.0006503761634306661	0.0	0.0006503761634306661	1.0	1.0	250.81358408927917	1582473303.9524431
0	80	1	1000	47.0	12.0				1.1840000000000002	0.848	2.177	clonesig	prefit	7.0	1.0	0.0005364788448787294	0.8220591676970009	1.0	0.9953526849720372	1.0		1.0	0.0	1.0	0.0	0.029005421838923268	0.011900099380753204	0.8251231527093597	0.8769230769230769	0.5	0.913793103448276	0.4	0.8009999999999999	0.003492632907800885	0.003492632907800885	0.0	0.003492632907800885	1.0	1.0	150.1314063072205	1582473303.9524431
0	80	1	1000	47.0	47.0				1.1840000000000002	0.848	2.177	clonesig	all	21.0	1.0	0.01414330556144705	0.999998296492693	1.0	0.9953522976515664	1.0		1.0	0.0	1.0	0.0	0.029022378489051558	0.012698690845420385	0.8571428571428572	0.8615384615384616	0.625	0.8793103448275862	0.38461538461538464	0.8	0.003971614732567129	0.003971614732567129	0.0	0.003971614732567129	1.0	1.0	129.8869826793671	1582473303.9524431
0	80	1	1000	47.0	47.0				1.1840000000000002	0.848	2.177	clonesig	all_nuclonal	21.0	1.0	0.01414330556144705	0.999998296492693	1.0	0.9951014967286712	1.0		1.0	0.0	1.0	0.0	0.029022378489051558	0.012698690845420385	0.8571428571428572	0.8615384615384616	0.625	0.8793103448275862	0.38461538461538464	0.8	0.003971614732567129	0.003971614732567129	0.0	0.003971614732567129	1.0	1.0	123.36564350128174	1582473303.9524431
0	80	1	1000						1.1840000000000002	0.848	2.177	pyclone	all		16.0			0.5	0.9806033599087168	0.07808108980650769		0.935	0.0	0.935	0.0															3079.0	1582472557.5201743
0	80	1	1000						1.1840000000000002	0.848	2.177	sciclone	all		2.0			0.5	0.3360310448794097	0.0		0.015	0.0	0.015	0.0															81.0	1582472567.1193554
0	80	1	1000						1.1840000000000002	0.848	2.177	ccube	all		2.0			0.5	0.966492077329984	0.04988935556300317		0.85	0.0	0.85	0.0															211.0	1582472576.541921
0	80	1	1000	47.0	47.0				1.1840000000000002	0.848	2.177	deconstructsigs	all	21.0												0.04128805959791428	0.029123248307576514	0.7857142857142857	0.9076923076923076	0.125	1.0	0.5	0.8009999999999999	0.012699089050266843	0.012699089050266843	1.7347234759768067e-18	0.012699089050266843	1.0	1.0	4.528648853302	1582472578.993298
0	80	1	1000	7.0	7.0				1.1840000000000002	0.848	2.177	deconstructsigs	cancertype	6.0												0.030975003593340114	0.008857599633881285	0.7857142857142857	0.953846153846154	0.5	1.0	0.8	0.8029999999999999	0.0019320582917117246	0.0019320582917117246	0.0	0.0019320582917117246	1.0	1.0	0.0653078556060791	1582472578.993298
0	80	1	1000	47.0	47.0				1.1840000000000002	0.848	2.177	tracksig	all	21.0	1.0			1.0	0.994683844402842	1.0		1.0	0.0	1.0	0.0	0.029059414508565338	0.013072059828792773	0.8448275862068966	0.8615384615384616	0.625	0.8793103448275862	0.38461538461538464	0.7759999999999999	0.004202436577867119	0.004202436577867119	0.0	0.004202436577867119	1.0	1.0	10.813673257827801	1585137041.7891116
0	80	1	1000	7.0	7.0				1.1840000000000002	0.848	2.177	tracksig	cancertype	6.0	1.0			1.0	0.994683844402842	1.0		1.0	0.0	1.0	0.0	0.03112906910661972	0.006302944962230958	1.0	0.9692307692307692	0.625	1.0	0.8333333333333334	0.8009999999999999	0.0009342470922349967	0.0009342470922349967	0.0	0.0009342470922349967	1.0	1.0	1.68760919570923	1585137041.7891116
0	80	1	1000	65.0	4.0				1.1840000000000002	0.848	2.177	tracksig	prefit	4.0	1.0			1.0	0.994683844402842	1.0		1.0	0.0	1.0	0.0	0.031424079780244155	0.009332140287953395	0.7857142857142857	0.953846153846154	0.5	1.0	0.8	0.8029999999999999	0.002087733099797595	0.002087733099797595	0.0	0.002087733099797595	1.0	1.0	1.31182384490967	1585137041.7891116
0	80	1	1000	47.0	47.0				1.1840000000000002	0.848	2.177	palimpsest	all	21.0	2.0			0.5	0.973922395257944	0.08065272017376322		0.938	0.0	0.938	0.0	0.03224334961867435	0.01728939429999907	0.8472906403940887	0.953846153846154	0.5	1.0	0.8	0.764	0.005072228592658211	0.19047092301154056	0.04470992439255855	0.005072228592658211	0.938	0.938	1.23066568374634	1589747959.4436073
0	80	1	1000	7.0	7.0				1.1840000000000002	0.848	2.177	palimpsest	cancertype	6.0	2.0			0.5	0.973922395257944	0.08065272017376322		0.938	0.0	0.938	0.0	0.03102402047290372	0.009225452775971107	0.8571428571428572	0.953846153846154	0.5	1.0	0.8	0.802	0.0015671844623477151	0.08825082050888677	0.020904240053365247	0.0015671844623477151	0.938	1.0	0.44652771949768105	1589747959.4436073
0	80	1	1000	47.0	4.0				1.1840000000000002	0.848	2.177	palimpsest	prefit	3.0	2.0			0.5	0.973922395257944	0.08065272017376322		0.938	0.0	0.938	0.0	0.05303878864740757	0.04467370150674036	0.7857142857142857	0.953846153846154	0.5	1.0	0.8	0.8059999999999999	0.051683465813752716	0.05177902612212315	2.304489886276448e-05	0.051683465813752716	0.0	1.0	0.408653259277344	1589747959.4436073
0	80	1	1000						1.1840000000000002	0.848	2.177	DPClust	all		4.0			0.0	0.9254300961183292	0.0		0.01	0.0	0.01	0.0															570.0	1582473317.3715634
0	80	1	1000						1.1840000000000002	0.848	2.177	PhylogicNDT	all		2.0			0.5	0.9727	0.060787827420291526		0.895	0.0	0.895	0.0															227.0	1590329035.4591856
0	80	1	1000	47.0	47.0				1.1840000000000002	0.848	2.177	tracksigfreq	all	21.0	1.0			1.0	0.7333644631682509	1.0		1.0	0.0	1.0	0.0	0.028941855440841067	0.012532112875874407	0.8522167487684729	0.8615384615384616	0.625	0.8793103448275862	0.38461538461538464	0.8	0.00386833929054109	0.00386833929054109	0.0	0.00386833929054109	1.0	1.0	6.880730867385862	1585137068.7557983
0	80	1	1000	7.0	7.0				1.1840000000000002	0.848	2.177	tracksigfreq	cancertype	6.0	1.0			1.0	0.7333644631682509	1.0		1.0	0.0	1.0	0.0	0.030866723713854183	0.005070110988771156	1.0	0.953846153846154	0.5	1.0	0.8	0.8009999999999999	0.0006323716812337565	0.0006323716812337565	0.0	0.0006323716812337565	1.0	1.0	1.17435717582703	1585137068.7557983
0	80	1	1000	65.0	4.0				1.1840000000000002	0.848	2.177	tracksigfreq	prefit	4.0	1.0			1.0	0.7333644631682509	1.0		1.0	0.0	1.0	0.0	0.0311705346442936	0.008293433790887452	0.7857142857142857	0.953846153846154	0.5	1.0	0.8	0.8029999999999999	0.001690602994559698	0.001690602994559698	0.0	0.001690602994559698	1.0	1.0	1.04442310333252	1585137068.7557983
0	100	1	1000	7.0	7.0				1.0	1.0	2.0	clonesig	cancer_type	6.0	1.0	0.0002516289787308778		1.0	0.9947626551835226	1.0		1.0	0.0	1.0	0.0	0.02283588523132281	0.02018654446418301	1.0	0.9846153846153848	0.75	1.0	0.8571428571428571	0.757	0.0035309169689488047	0.0035309169689488047	0.0	0.0035309169689488047	1.0	1.0	80.26568818092345	1582475111.209133
0	100	1	1000	47.0	15.0				1.0	1.0	2.0	clonesig	prefit	10.0	1.0	0.002486487326677889	0.9999995331914032	1.0	0.9947626558044234	1.0		1.0	0.0	1.0	0.0	0.01891459971005819	0.02000421626947515	0.8325123152709359	0.8615384615384616	0.625	0.8793103448275862	0.38461538461538464	0.7	0.003866214541127122	0.003866214541127122	0.0	0.003866214541127122	1.0	1.0	105.54955577850342	1582475111.209133
0	100	1	1000	47.0	47.0				1.0	1.0	2.0	clonesig	all	21.0	1.0	0.0268238369426399	0.9999918638989526	1.0	0.9947626616989712	1.0		1.0	0.0	1.0	0.0	0.019178988896900853	0.02024353537237904	0.8940886699507389	0.8461538461538461	0.625	0.8620689655172413	0.35714285714285715	0.701	0.003965422367708693	0.003965422367708693	0.0	0.003965422367708693	1.0	1.0	23.084036350250244	1582475111.209133
0	100	1	1000	47.0	47.0				1.0	1.0	2.0	clonesig	all_nuclonal	21.0	1.0	0.0268238369426399	0.9999918638989526	1.0	0.9947626616989712	1.0		1.0	0.0	1.0	0.0	0.019178988896900853	0.02024353537237904	0.8940886699507389	0.8461538461538461	0.625	0.8620689655172413	0.35714285714285715	0.701	0.003965422367708693	0.003965422367708693	0.0	0.003965422367708693	1.0	1.0	23.350057125091553	1582475111.209133
0	100	1	1000						1.0	1.0	2.0	pyclone	all		25.0			0.0	0.98788020352432	0.11074343827747998		0.9670000000000001	0.0	0.9670000000000001	0.0															5357.0	1582474768.0752034
0	100	1	1000						1.0	1.0	2.0	sciclone	all		1.0			1.0	0.3082661824988455	1.0		1.0	0.0	1.0	0.0															72.0	1582474777.7450795
0	100	1	1000	47.0	47.0				1.0	1.0	2.0	deconstructsigs	all	21.0												0.04008895139857301	0.0373785155024349	0.7857142857142857	0.953846153846154	0.5	1.0	0.8	0.701	0.011756186320842632	0.011756186320842632	0.0	0.011756186320842632	1.0	1.0	9.738847970962519	1582474782.6196136
0	100	1	1000	7.0	7.0				1.0	1.0	2.0	deconstructsigs	cancertype	6.0												0.028485565100920106	0.025485921192933338	0.8571428571428572	0.9692307692307692	0.625	1.0	0.8333333333333334	0.735	0.006226876627776656	0.006226876627776656	0.0	0.006226876627776656	1.0	1.0	0.239469051361084	1582474782.6196136
0	100	1	1000	47.0	47.0				1.0	1.0	2.0	tracksig	all	21.0	1.0			1.0	0.9928722988345944	1.0		1.0	0.0	1.0	0.0	0.01834949552641137	0.021846615958018827	0.8916256157635468	0.8461538461538461	0.625	0.8620689655172413	0.35714285714285715	0.7	0.004575503388760782	0.004575503388760782	0.0	0.004575503388760782	1.0	1.0	9.02739477157593	1585137047.1836739
0	100	1	1000	7.0	7.0				1.0	1.0	2.0	tracksig	cancertype	6.0	1.0			1.0	0.9928722988345944	1.0		1.0	0.0	1.0	0.0	0.023285945812992568	0.022985601118883755	1.0	0.9846153846153848	0.75	1.0	0.8571428571428571	0.7559999999999999	0.004507959359989266	0.004507959359989266	0.0	0.004507959359989266	1.0	1.0	1.31199526786804	1585137047.1836739
0	100	1	1000	65.0	4.0				1.0	1.0	2.0	tracksig	prefit	4.0	1.0			1.0	0.9928722988345944	1.0		1.0	0.0	1.0	0.0	0.044941540591245915	0.03901628544663889	0.7857142857142857	0.953846153846154	0.5	1.0	0.8	0.695	0.005331758193012792	0.005331758193012792	0.0	0.005331758193012792	1.0	1.0	1.21042728424072	1585137047.1836739
0	100	1	1000	47.0	47.0				1.0	1.0	2.0	palimpsest	all	21.0	2.0			0.5	0.9655653794536352	0.07507085439752692		0.929	0.0	0.929	0.0	0.046930055791040114	0.049541033645828035	0.7709359605911329	0.953846153846154	0.5	1.0	0.8	0.6829999999999999	0.00978041252112416	0.07209065213590382	0.016002817508544803	0.00978041252112416	0.929	1.0	1.4046700000762902	1589747959.6862972
0	100	1	1000	7.0	7.0				1.0	1.0	2.0	palimpsest	cancertype	6.0	2.0			0.5	0.9655653794536352	0.07507085439752692		0.929	0.0	0.929	0.0	0.02952138045718037	0.028698904429439825	0.9285714285714286	0.9692307692307692	0.625	1.0	0.8333333333333334	0.725	0.006025696497678812	0.03105057356570406	0.006427010124968075	0.006025696497678812	1.0	1.0	0.480341911315918	1589747959.6862972
0	100	1	1000	47.0	4.0				1.0	1.0	2.0	palimpsest	prefit	4.0	2.0			0.5	0.9655653794536352	0.07507085439752692		0.929	0.0	0.929	0.0	0.13124746233492374	0.14048593458456565	0.7857142857142857	0.953846153846154	0.5	1.0	0.8	0.6970000000000001	0.1840566849811064	0.18701366895233795	0.0007594269442688312	0.18701366895233795	0.0	0.0	0.4315645694732671	1589747959.6862972
0	100	1	1000						1.0	1.0	2.0	DPClust	all		3.0			0.0	0.9142222457290956	0.0		0.121	0.0	0.121	0.0															651.0	1582475121.882659
0	100	1	1000						1.0	1.0	2.0	PhylogicNDT	all		2.0			0.5	0.97764	0.0677494373638019		0.914	0.0	0.914	0.0															227.0	1590329034.5417707
0	100	1	1000	47.0	47.0				1.0	1.0	2.0	tracksigfreq	all	21.0	1.0			1.0	0.6197116632048263	1.0		1.0	0.0	1.0	0.0	0.019066620863707515	0.020260689165001542	0.8916256157635468	0.8461538461538461	0.625	0.8620689655172413	0.35714285714285715	0.6940000000000001	0.003972449316238635	0.003972449316238635	0.0	0.003972449316238635	1.0	1.0	6.4840600490570095	1585137076.219466
0	100	1	1000	7.0	7.0				1.0	1.0	2.0	tracksigfreq	cancertype	6.0	1.0			1.0	0.6197116632048263	1.0		1.0	0.0	1.0	0.0	0.02290167758868673	0.0205671044635664	1.0	0.9846153846153848	0.75	1.0	0.8571428571428571	0.7490000000000001	0.003662598199690947	0.003662598199690947	0.0	0.003662598199690947	1.0	1.0	1.01987457275391	1585137076.219466
0	100	1	1000	65.0	4.0				1.0	1.0	2.0	tracksigfreq	prefit	4.0	1.0			1.0	0.6197116632048263	1.0		1.0	0.0	1.0	0.0	0.04549102935127581	0.03847571496392409	0.7857142857142857	0.953846153846154	0.5	1.0	0.8	0.695	0.005174786933445752	0.005174786933445752	0.0	0.005174786933445752	1.0	1.0	0.892375230789185	1585137076.219466
0	0	1	5000	7.0	7.0				2.2244	0.0	3.37	clonesig	cancer_type	6.0	1.0	0.00021787053265143183	0.9999996475492376	1.0	0.9999899999999999	1.0		1.0	0.0	1.0	0.0	0.013820417146436923	0.0036836564825394854	1.0	0.9846153846153848	0.75	1.0	0.8571428571428571	0.6808	0.0001396364683412532	0.0001396364683412532	0.0	0.0001396364683412532	1.0	1.0	626.7786450386047	1584704055.2799625
0	0	1	5000	47.0	11.0				2.2244	0.0	3.37	clonesig	prefit	7.0	1.0	0.0058014677924802536	0.9999989594429084	1.0	0.9999899999999999	1.0		1.0	0.0	1.0	0.0	0.013840562460621516	0.004998898301676382	0.9224137931034484	0.9846153846153848	0.75	1.0	0.8571428571428571	0.6784	0.00029958471824420574	0.00029958471824420574	0.0	0.00029958471824420574	1.0	1.0	1295.210301876068	1584704055.2799625
0	0	1	5000	47.0	47.0				2.2244	0.0	3.37	clonesig	all	21.0	1.0	0.06280598269950133	0.9999999999964376	1.0	0.9999899999999999	1.0		1.0	0.0	1.0	0.0	0.012550561282962048	0.006561344836048696	0.9753694581280788	0.8461538461538461	0.75	0.8448275862068966	0.375	0.6788	0.000538106345146061	0.000538106345146061	0.0	0.000538106345146061	1.0	1.0	1541.871375799179	1584704055.2799625
0	0	1	5000	47.0	47.0				2.2244	0.0	3.37	clonesig	all_nuclonal	21.0	1.0	0.06280598268494941	0.9999999999964376	1.0	0.9999899999999999	1.0		1.0	0.0	1.0	0.0	0.012550561282962048	0.006561344836048696	0.9753694581280788	0.8461538461538461	0.75	0.8448275862068966	0.375	0.6788	0.000538106345146061	0.000538106345146061	0.0	0.000538106345146061	1.0	1.0	671.8446033000946	1584704055.2799625
0	0	1	5000						2.2244	0.0	3.37	pyclone	all		91.0			0.0	0.9777132073206966	0.034976799393078184		0.9346	0.0	0.9346	0.0															124692.0	1587498326.6751137
0	0	1	5000						2.2244	0.0	3.37	ccube	all		1.0			1.0	1.0	1.0		1.0	0.0	1.0	0.0															271.0	1582476246.6500542
0	0	1	5000	47.0	47.0				2.2244	0.0	3.37	deconstructsigs	all	21.0												0.02194686798295221	0.018181948209504396	0.852216748768473	0.953846153846154	0.625	0.9827586206896552	0.7142857142857143	0.6154	0.0031503657459028838	0.0031503657459028838	0.0	0.0031503657459028838	1.0	1.0	11.6646597385406	1582476251.006921
0	0	1	5000	7.0	7.0				2.2244	0.0	3.37	deconstructsigs	cancertype	6.0												0.013754655039222777	0.0057222051965008895	0.9285714285714286	0.9846153846153848	0.75	1.0	0.8571428571428571	0.6798	0.00039545063278956233	0.00039545063278956233	0.0	0.00039545063278956233	1.0	1.0	0.283745527267456	1582476251.006921
0	0	1	5000	47.0	47.0				2.2244	0.0	3.37	palimpsest	all	21.0	2.0			0.5	0.9739686340168328	0.04261493684224388		0.9538	0.0	0.9538	0.0	0.038977502177875226	0.03345653326659262	0.8571428571428572	0.9692307692307692	0.625	1.0	0.8333333333333334	0.6694	0.004783404518855172	0.019967411115876854	0.003187396053649916	0.004783404518855172	1.0	1.0	3.2909533977508505	1589748635.1694639
0	0	1	5000	7.0	7.0				2.2244	0.0	3.37	palimpsest	cancertype	6.0	2.0			0.5	0.9739686340168328	0.04261493684224388		0.9538	0.0	0.9538	0.0	0.013790071620614828	0.0046323195101796106	0.9285714285714286	0.9846153846153848	0.75	1.0	0.8571428571428571	0.6808	0.0003851725571405451	0.005850431101021125	0.001147256055483955	0.0003851725571405451	1.0	1.0	0.897449493408203	1589748635.1694639
0	0	1	5000	47.0	5.0				2.2244	0.0	3.37	palimpsest	prefit	4.0	2.0			0.5	0.9739686340168328	0.04261493684224388		0.9538	0.0	0.9538	0.0	0.08551865134008907	0.0847013970721055	0.8571428571428572	0.9692307692307692	0.625	1.0	0.8333333333333334	0.6694	0.10812913931982272	0.1108429803801293	0.0005696840442331617	0.1108429803801293	0.0	0.0	0.853251695632935	1589748635.1694639
0	0	1	5000						2.2244	0.0	3.37	DPClust	all		2.0			0.5	0.9102287296396742	0.0		0.4106	0.0	0.4106	0.0															2686.0	1582480498.5376797
0	0	1	5000						2.2244	0.0	3.37	PhylogicNDT	all		3.0			0.0	0.964636	0.022229846555940132		0.8472	0.0	0.8472	0.0															0.0	1586331759.1316555
0	20	1	5000	7.0	7.0				1.979	0.2054	3.0976	clonesig	cancer_type	6.0	1.0	0.00360833085142076	0.999969448817686	1.0	0.999279897858909	1.0		1.0	0.0	1.0	0.0	0.009129917417060068	0.0034470973620864247	1.0	0.9692307692307692	0.625	1.0	0.8333333333333334	0.8390000000000001	5.585697631860232e-05	5.585697631860232e-05	0.0	5.585697631860232e-05	1.0	1.0	1063.8574848175047	1584704723.0362628
0	20	1	5000	47.0	5.0				1.979	0.2054	3.0976	clonesig	prefit	5.0	1.0	5.0146540161222226e-05	0.999966983756252	1.0	0.9992800951582492	1.0		1.0	0.0	1.0	0.0	0.010795452822555823	0.007760290426058166	0.8571428571428572	0.953846153846154	0.5	1.0	0.8	0.8352	0.00017165206642655306	0.00017165206642655306	0.0	0.00017165206642655306	1.0	1.0	1470.0726001262665	1584704723.0362628
0	20	1	5000	47.0	47.0				1.979	0.2054	3.0976	clonesig	all	21.0	1.0	0.3955856604297878	0.9999998639116046	1.0	0.9992796682120038	1.0		1.0	0.0	1.0	0.0	0.009912920350611762	0.005371191656603305	0.9261083743842364	0.9076923076923076	0.5	0.9482758620689656	0.5	0.8318	0.00012295531980399677	0.00012295531980399677	0.0	0.00012295531980399677	1.0	1.0	1278.971906900406	1584704723.0362628
0	20	1	5000	47.0	47.0				1.979	0.2054	3.0976	clonesig	all_nuclonal	21.0	1.0	0.3955856604225119	0.9999998639116046	1.0	0.9999899999999999	1.0		1.0	0.0	1.0	0.0	0.009912920350611762	0.005371191656603305	0.9261083743842364	0.9076923076923076	0.5	0.9482758620689656	0.5	0.8318	0.00012295531980399677	0.00012295531980399677	0.0	0.00012295531980399677	1.0	1.0	911.1097145080566	1584704723.0362628
0	20	1	5000						1.979	0.2054	3.0976	pyclone	all		159.0			0.0	0.984948390551609	0.03962977154646211		0.9484	0.0	0.9484	0.0															172800.0	1587546435.7437174
0	20	1	5000						1.979	0.2054	3.0976	sciclone	all		4.0			0.0	0.40184580073832055	0.0		0.0006	0.0	0.0006	0.0															134.0	1582475411.8086207
0	20	1	5000						1.979	0.2054	3.0976	ccube	all		1.0			1.0	0.999997731685787	1.0		1.0	0.0	1.0	0.0															119.0	1582475624.689958
0	20	1	5000	47.0	47.0				1.979	0.2054	3.0976	deconstructsigs	all	21.0												0.022770566560676025	0.020378362397093227	0.7142857142857143	0.9384615384615383	0.375	1.0	0.75	0.8202	0.0019512961443689523	0.0019512961443689523	2.168404344971009e-19	0.0019512961443689523	1.0	1.0	3.61723065376282	1582475629.324559
0	20	1	5000	7.0	7.0				1.979	0.2054	3.0976	deconstructsigs	cancertype	6.0												0.022582981846889744	0.020182403294629232	0.7142857142857143	0.9384615384615383	0.375	1.0	0.75	0.8202	0.001935883436775532	0.001935883436775532	0.0	0.001935883436775532	1.0	1.0	0.253033399581909	1582475629.324559
0	20	1	5000	47.0	47.0				1.979	0.2054	3.0976	tracksig	all	21.0	1.0			1.0	0.9981134051974428	1.0		1.0	0.0	1.0	0.0	0.009194283956972976	0.004539175301147618	0.9261083743842364	0.953846153846154	0.625	0.9827586206896552	0.7142857142857143	0.8338	8.980182021178784e-05	8.980182021178784e-05	0.0	8.980182021178784e-05	1.0	1.0	20.3659453988075	1582909275.912401
0	20	1	5000	7.0	7.0				1.979	0.2054	3.0976	tracksig	cancertype	6.0	1.0			1.0	0.9981134051974428	1.0		1.0	0.0	1.0	0.0	0.009310268768787077	0.003339822212502648	1.0	0.9692307692307692	0.625	1.0	0.8333333333333334	0.8392	4.745258288141319e-05	4.745258288141319e-05	0.0	4.745258288141319e-05	1.0	1.0	3.42186550696691	1582909275.912401
0	20	1	5000	65.0	3.0				1.979	0.2054	3.0976	tracksig	prefit	3.0	1.0			1.0	0.9981134051974428	1.0		1.0	0.0	1.0	0.0	0.030726603095290038	0.03132951934698243	0.7142857142857143	0.9384615384615383	0.375	1.0	0.75	0.82	0.0028296659697699678	0.0028296659697699678	0.0	0.0028296659697699678	1.0	1.0	1.12108951012294	1582909275.912401
0	20	1	5000	47.0	47.0				1.979	0.2054	3.0976	palimpsest	all	21.0	2.0			0.5	0.9720479173708116	0.040138427049081285		0.9482	0.0	0.9482	0.0	0.03198966212629467	0.031393322327646515	0.7093596059113301	0.9384615384615383	0.375	1.0	0.75	0.8190000000000001	0.0020048717673141203	0.006195947669537682	0.0009288388701912463	0.0020048717673141203	1.0	1.0	3.44339823722839	1589748632.26789
0	20	1	5000	7.0	7.0				1.979	0.2054	3.0976	palimpsest	cancertype	6.0	2.0			0.5	0.9720479173708116	0.040138427049081285		0.9482	0.0	0.9482	0.0	0.03291559307730263	0.03236333535961773	0.7142857142857143	0.9384615384615383	0.375	1.0	0.75	0.8202	0.0019681110911494715	0.0049112624253183634	0.0006522700671159232	0.0019681110911494715	1.0	1.0	0.937519550323486	1589748632.26789
0	20	1	5000	47.0	3.0				1.979	0.2054	3.0976	palimpsest	prefit	3.0	2.0			0.5	0.9720479173708116	0.040138427049081285		0.9482	0.0	0.9482	0.0	0.031233203389684633	0.0310064748660049	0.7142857142857143	0.9384615384615383	0.375	1.0	0.75	0.8202	0.0019411805552018715	0.006228688891528389	0.0009502105168117377	0.0019411805552018715	1.0	1.0	0.7824404239654541	1589748632.26789
0	20	1	5000						1.979	0.2054	3.0976	DPClust	all		3.0			0.0	0.9444614590788832	0.0		0.0728	0.0	0.0728	0.0															2818.0	1582480750.3180714
0	20	1	5000						1.979	0.2054	3.0976	PhylogicNDT	all		4.0			0.0	0.97291	0.023688028585266096		0.8672	0.0	0.8672	0.0															0.0	1586331815.0786898
0	40	1	5000	7.0	7.0				1.7092	0.4216	2.7764	clonesig	cancer_type	6.0	1.0	0.00033264259400311863	0.9999993092954088	1.0	0.9981796360790444	1.0		1.0	0.0	1.0	0.0	0.01246484015787128	0.006070900793016536	1.0	1.0	0.8333333333333334	1.0	0.8333333333333334	0.7222	0.0005383719203443382	0.0005383719203443382	0.0	0.0005383719203443382	1.0	1.0	2583.376925945282	1584707241.9310453
0	40	1	5000	47.0	10.0				1.7092	0.4216	2.7764	clonesig	prefit	6.0	1.0	0.002281524968566373	0.9999852542836298	1.0	0.9981795117230914	1.0		1.0	0.0	1.0	0.0	0.011629920175600685	0.007757490249188091	1.0	0.9692307692307692	0.8333333333333334	0.9666666666666668	0.625	0.7222	0.0009529302591304578	0.0009529302591304578	0.0	0.0009529302591304578	1.0	1.0	2054.336243629456	1584707241.9310453
0	40	1	5000	47.0	47.0				1.7092	0.4216	2.7764	clonesig	all	21.0	1.0	0.054742463573347784	0.9999999999983912	1.0	0.998179547572528	1.0		1.0	0.0	1.0	0.0	0.012149315381910832	0.009672136311756566	1.0	0.8923076923076924	0.8333333333333334	0.8833333333333333	0.38461538461538464	0.722	0.001462016409517819	0.001462016409517819	0.0	0.001462016409517819	1.0	1.0	1299.577939748764	1584707241.9310453
0	40	1	5000	47.0	47.0				1.7092	0.4216	2.7764	clonesig	all_nuclonal	21.0	1.0	0.054742463573347784	0.9999999999983912	1.0	0.9999899999999999	1.0		1.0	0.0	1.0	0.0	0.012149315381910832	0.009672136311756566	1.0	0.8923076923076924	0.8333333333333334	0.8833333333333333	0.38461538461538464	0.722	0.001462016409517819	0.001462016409517819	0.0	0.001462016409517819	1.0	1.0	1331.7060253620148	1584707241.9310453
0	40	1	5000						1.7092	0.4216	2.7764	pyclone	all		106.0			0.0	0.988664275334814	0.050770341458190434		0.9676	0.0	0.9676	0.0															172800.0	1587546430.2590003
0	40	1	5000						1.7092	0.4216	2.7764	sciclone	all		2.0			0.5	0.3419832658176416	0.0		0.0088	0.0	0.0088	0.0															520.0	1582478819.1788585
0	40	1	5000						1.7092	0.4216	2.7764	ccube	all		1.0			1.0	0.99750441656058	1.0		1.0	0.0	1.0	0.0															80.0	1582479051.9548788
0	40	1	5000	47.0	47.0				1.7092	0.4216	2.7764	deconstructsigs	all	21.0												0.024376823849486532	0.021834422526459524	0.8983333333333333	0.9692307692307692	0.6666666666666666	0.9833333333333332	0.6666666666666666	0.7158	0.0053697648657254895	0.0053697648657254895	0.0	0.0053697648657254895	1.0	1.0	12.5620238780975	1582479056.7845373
0	40	1	5000	7.0	7.0				1.7092	0.4216	2.7764	deconstructsigs	cancertype	6.0												0.012224599167542856	0.002989897350188986	1.0	1.0	0.8333333333333334	1.0	0.8333333333333334	0.7222	0.00015357765196444273	0.00015357765196444273	0.0	0.00015357765196444273	1.0	1.0	0.21989035606384305	1582479056.7845373
0	40	1	5000	47.0	47.0				1.7092	0.4216	2.7764	palimpsest	all	21.0	2.0			0.5	0.9664128919479094	0.03741366126647397		0.9408	0.0	0.9408	0.0	0.03162249258537102	0.028249510857004112	0.895	0.9846153846153848	0.6666666666666666	1.0	0.8	0.6988	0.006206255663371739	0.01127382088753648	0.0011959385216082587	0.006206255663371739	1.0	1.0	4.0557644367218	1589748610.174403
0	40	1	5000	7.0	7.0				1.7092	0.4216	2.7764	palimpsest	cancertype	6.0	2.0			0.5	0.9664128919479094	0.03741366126647397		0.9408	0.0	0.9408	0.0	0.012223537163218091	0.0034218959169864107	1.0	1.0	0.8333333333333334	1.0	0.8333333333333334	0.7224	0.00015135696137213994	0.005457719909314318	0.0012522944606252805	0.00015135696137213994	1.0	1.0	1.1328706741333	1589748610.174403
0	40	1	5000	47.0	4.0				1.7092	0.4216	2.7764	palimpsest	prefit	3.0	2.0			0.5	0.9664128919479094	0.03741366126647397		0.9408	0.0	0.9408	0.0	0.042742038178570835	0.03928187295678474	0.9	0.9846153846153848	0.6666666666666666	1.0	0.8	0.7216	0.028416039028177357	0.03468910640433598	0.001480435394894931	0.028416039028177357	1.0	1.0	0.969820737838745	1589748610.174403
0	40	1	5000						1.7092	0.4216	2.7764	DPClust	all		4.0			0.0	0.9243180062641092	0.0		0.0506	0.0	0.0506	0.0															3228.0	1582487131.818464
0	40	1	5000						1.7092	0.4216	2.7764	PhylogicNDT	all		3.0			0.0	0.985718	0.04181752098749855		0.9522	0.0	0.9522	0.0															1969.0	1590329231.432603
0	60	1	5000	7.0	7.0				1.4394	0.6382	2.4674	clonesig	cancer_type	6.0	1.0	0.0007377635483862832	0.9999975493466616	1.0	0.998168045977768	1.0		1.0	0.0	1.0	0.0	0.010870283816689938	0.00838511052323394	1.0	0.9692307692307692	0.625	1.0	0.8333333333333334	0.812	0.00037543873027967584	0.00037543873027967584	0.0	0.00037543873027967584	1.0	1.0	4184.146064043045	1584709908.578638
0	60	1	5000	47.0	10.0				1.4394	0.6382	2.4674	clonesig	prefit	6.0	1.0	0.0008813514141365887	0.9999967486667802	1.0	0.998168636952814	1.0		1.0	0.0	1.0	0.0	0.010832211094836038	0.00971120777116255	0.9236453201970444	0.9692307692307692	0.75	0.9827586206896552	0.75	0.8132	0.00068338536736956	0.00068338536736956	0.0	0.00068338536736956	1.0	1.0	2131.438155889511	1584709908.578638
0	60	1	5000	47.0	47.0				1.4394	0.6382	2.4674	clonesig	all	21.0	1.0	0.0340029562212294	0.999999999999898	1.0	0.9981677291925941	1.0		1.0	0.0	1.0	0.0	0.010977561451277278	0.010450353243955959	0.9605911330049258	0.9076923076923076	0.75	0.913793103448276	0.5	0.812	0.0007843487685795791	0.0007843487685795791	0.0	0.0007843487685795791	1.0	1.0	1836.437701702118	1584709908.578638
0	60	1	5000	47.0	47.0				1.4394	0.6382	2.4674	clonesig	all_nuclonal	21.0	1.0	0.03400295620667748	0.999999999999898	1.0	0.9995202374112396	1.0		1.0	0.0	1.0	0.0	0.010977561451277278	0.010450353243955959	0.9605911330049258	0.9076923076923076	0.75	0.913793103448276	0.5	0.812	0.0007843487685795791	0.0007843487685795791	0.0	0.0007843487685795791	1.0	1.0	1742.923705816269	1584709908.578638
0	60	1	5000						1.4394	0.6382	2.4674	pyclone	all		230.0			0.0	0.9765646364458466	0.02785113006921944		0.9032	0.0	0.9032	0.0															167340.0	1587541161.0274203
0	60	1	5000						1.4394	0.6382	2.4674	sciclone	all		2.0			0.5	0.357991487199919	0.0		0.015	0.0	0.015	0.0															340.0	1582477002.4827476
0	60	1	5000						1.4394	0.6382	2.4674	ccube	all		2.0			0.5	0.9475428233569604	0.016700577721152604		0.741	0.0	0.741	0.0															62.0	1582477195.7397113
0	60	1	5000	47.0	47.0				1.4394	0.6382	2.4674	deconstructsigs	all	21.0												0.02049817961391932	0.019229057395420544	0.7142857142857143	0.9384615384615383	0.375	1.0	0.75	0.8072	0.003138549706987237	0.003138549706987237	0.0	0.003138549706987237	1.0	1.0	3.31318163871765	1582477199.79922
0	60	1	5000	7.0	7.0				1.4394	0.6382	2.4674	deconstructsigs	cancertype	6.0												0.02026863092738332	0.018989326092233038	0.7142857142857143	0.9384615384615383	0.375	1.0	0.75	0.8072	0.0031189127585824483	0.0031189127585824483	0.0	0.0031189127585824483	1.0	1.0	0.267770528793335	1582477199.79922
0	60	1	5000	47.0	47.0				1.4394	0.6382	2.4674	palimpsest	all	21.0	2.0			0.5	0.9675200566371028	0.03608088958766467		0.9366	0.0	0.9366	0.0	0.0392162554346327	0.033737971213610635	0.7093596059113301	0.9384615384615383	0.375	1.0	0.75	0.807	0.0043949981710362795	0.0075233995681182044	0.0007623320465669781	0.0043949981710362795	1.0	1.0	3.4004094600677504	1589748611.0397203
0	60	1	5000	7.0	7.0				1.4394	0.6382	2.4674	palimpsest	cancertype	6.0	2.0			0.5	0.9675200566371028	0.03608088958766467		0.9366	0.0	0.9366	0.0	0.025861178590079886	0.02125918463417649	0.7142857142857143	0.9384615384615383	0.375	1.0	0.75	0.8072	0.003160749477732261	0.003675437757605593	0.00012541976554091144	0.003160749477732261	1.0	1.0	0.9827561378479	1589748611.0397203
0	60	1	5000	47.0	3.0				1.4394	0.6382	2.4674	palimpsest	prefit	3.0	2.0			0.5	0.9675200566371028	0.03608088958766467		0.9366	0.0	0.9366	0.0	0.02048393828512009	0.018080315703222192	0.7142857142857143	0.9384615384615383	0.375	1.0	0.75	0.8072	0.003200154882131323	0.0035273228934886718	7.972463504905032e-05	0.003200154882131323	1.0	1.0	0.802006721496582	1589748611.0397203
0	60	1	5000						1.4394	0.6382	2.4674	DPClust	all		4.0			0.0	0.9089845609846819	0.0		0.0556	0.0	0.0556	0.0															2724.0	1582484707.3859665
0	60	1	5000						1.4394	0.6382	2.4674	PhylogicNDT	all		4.0			0.0	0.9735379999999999	0.02605792967807222		0.8858	0.0	0.8858	0.0															0.0	1586331738.6514595
0	80	1	5000	7.0	7.0				1.173	0.8504	2.1566	clonesig	cancer_type	6.0	1.0	0.0002866739087039605	0.9999994547434864	1.0	0.9992165320064852	1.0		1.0	0.0	1.0	0.0	0.01207394023350915	0.004946593341079135	1.0	0.9846153846153848	0.6666666666666666	1.0	0.8	0.7116	0.00011012455476955284	0.00011012455476955284	0.0	0.00011012455476955284	1.0	1.0	1246.1165020465849	1584705719.2642853
0	80	1	5000	47.0	10.0				1.173	0.8504	2.1566	clonesig	prefit	6.0	1.0	0.008192899316782132	0.9998876260166096	1.0	0.999217278395834	1.0		1.0	0.0	1.0	0.0	0.011736543536566349	0.0067644071941429	1.0	0.9846153846153848	0.6666666666666666	1.0	0.8	0.7114	0.00034212596580107674	0.00034212596580107674	0.0	0.00034212596580107674	1.0	1.0	3130.397379875183	1584705719.2642853
0	80	1	5000	47.0	47.0				1.173	0.8504	2.1566	clonesig	all	21.0	1.0	0.06711844824894797	0.9999999999947696	1.0	0.9992177686805565	1.0		1.0	0.0	1.0	0.0	0.011787630059520058	0.010265546545754156	0.99	0.8769230769230769	0.8333333333333334	0.8666666666666667	0.35714285714285715	0.706	0.0008045100980812459	0.0008045100980812459	0.0	0.0008045100980812459	1.0	1.0	663.2338073253633	1584705719.2642853
0	80	1	5000	47.0	47.0				1.173	0.8504	2.1566	clonesig	all_nuclonal	21.0	1.0	0.06711844826349989	0.9999999999947696	1.0	0.9999899999999999	1.0		1.0	0.0	1.0	0.0	0.011787630059520058	0.010265546545754156	0.99	0.8769230769230769	0.8333333333333334	0.8666666666666667	0.35714285714285715	0.706	0.0008045100980812459	0.0008045100980812459	0.0	0.0008045100980812459	1.0	1.0	692.1191327571869	1584705719.2642853
0	80	1	5000						1.173	0.8504	2.1566	pyclone	all		172.0			0.0	0.9803199121277488	0.03776369486810266		0.9436	0.0	0.9436	0.0															158613.0	1587537816.7140534
0	80	1	5000						1.173	0.8504	2.1566	sciclone	all		1.0			1.0	0.2988024567350005	0.0		0.8688	0.0	0.8688	0.0															38168.0	1582521851.71658
0	80	1	5000						1.173	0.8504	2.1566	ccube	all		2.0			0.5	0.9426243528923994	0.017245300266640454		0.7559999999999999	0.0	0.7559999999999999	0.0															110.0	1582522296.5873358
0	80	1	5000	47.0	47.0				1.173	0.8504	2.1566	deconstructsigs	all	21.0												0.02943244305385801	0.027464092186411725	0.695	0.9384615384615383	0.3333333333333333	0.9833333333333332	0.5	0.625	0.005185239446816703	0.005185239446816703	0.0	0.005185239446816703	1.0	1.0	26.232803106307998	1582522305.671837
0	80	1	5000	7.0	7.0				1.173	0.8504	2.1566	deconstructsigs	cancertype	6.0												0.013315013582548508	0.009259904326817009	0.9	0.9846153846153848	0.6666666666666666	1.0	0.8	0.6920000000000001	0.0007355506565542846	0.0007355506565542846	0.0	0.0007355506565542846	1.0	1.0	0.697384119033813	1582522305.671837
0	80	1	5000	47.0	47.0				1.173	0.8504	2.1566	palimpsest	all	21.0	2.0			0.5	0.9606994636310418	0.03428274674414042		0.9302	0.0	0.9302	0.0	0.03808386442113824	0.035153878477277085	0.8	0.9692307692307692	0.5	1.0	0.75	0.6878	0.00182665312973318	0.00999858511416718	0.002082287165127643	0.00182665312973318	1.0	1.0	6.714864492416379	1589748630.353588
0	80	1	5000	7.0	7.0				1.173	0.8504	2.1566	palimpsest	cancertype	6.0	2.0			0.5	0.9606994636310418	0.03428274674414042		0.9302	0.0	0.9302	0.0	0.01365615536663962	0.00909708163548885	0.9	0.9846153846153848	0.6666666666666666	1.0	0.8	0.705	0.0006737804932566148	0.0009480098182036434	6.987627952930951e-05	0.0006737804932566148	1.0	1.0	1.84192085266113	1589748630.353588
0	80	1	5000	47.0	3.0				1.173	0.8504	2.1566	palimpsest	prefit	2.0	2.0			0.5	0.9606994636310418	0.03428274674414042		0.9302	0.0	0.9302	0.0	0.1124629946196158	0.10811545265492603	0.8	0.9692307692307692	0.5	1.0	0.75	0.6882	0.10535594352050416	0.10667335371110187	0.0003356888354327145	0.10535594352050416	0.0	0.0	1.49580264091492	1589748630.353588
0	80	1	5000						1.173	0.8504	2.1566	DPClust	all		4.0			0.0	0.8955176289544255	0.0		0.0612	0.0	0.0612	0.0															5597.0	1582534128.4065638
0	80	1	5000						1.173	0.8504	2.1566	PhylogicNDT	all		3.0			0.0	0.9684459999999999	0.025950025782968983		0.8864	0.0	0.8864	0.0															3203.0	1590329236.645057
0	100	1	5000	7.0	7.0				1.0	1.0	2.0	clonesig	cancer_type	6.0	1.0	0.0003030449734069407	0.9999994044095056	1.0	0.9989232004193328	1.0		1.0	0.0	1.0	0.0	0.012075313927311856	0.005030328184737796	1.0	0.9692307692307692	0.625	1.0	0.8333333333333334	0.7646	0.0004454235362417736	0.0004454235362417736	0.0	0.0004454235362417736	1.0	1.0	204.32246780395508	1582481552.0935388
0	100	1	5000	47.0	10.0				1.0	1.0	2.0	clonesig	prefit	7.0	1.0	0.00387480300560128	0.9999995723946926	1.0	0.9989232230253406	1.0		1.0	0.0	1.0	0.0	0.011951302165451714	0.009320699919995502	0.8423645320197045	0.953846153846154	0.625	0.9827586206896552	0.7142857142857143	0.7654	0.001533704068756414	0.001533704068756414	0.0	0.001533704068756414	1.0	1.0	287.9467978477478	1582481552.0935388
0	100	1	5000	47.0	47.0				1.0	1.0	2.0	clonesig	all	21.0	1.0	0.03359571505279746	0.9999999999999049	1.0	0.9989231989149352	1.0		1.0	0.0	1.0	0.0	0.00987576085268952	0.008643841987188178	0.9507389162561576	0.8461538461538461	0.75	0.8448275862068966	0.375	0.763	0.0012724335282098265	0.0012724335282098265	0.0	0.0012724335282098265	1.0	1.0	133.40239930152893	1582481552.0935388
0	100	1	5000	47.0	47.0				1.0	1.0	2.0	clonesig	all_nuclonal	21.0	1.0	0.03359571505279746	0.9999999999999049	1.0	0.9989231989149352	1.0		1.0	0.0	1.0	0.0	0.00987576085268952	0.008643841987188178	0.9507389162561576	0.8461538461538461	0.75	0.8448275862068966	0.375	0.763	0.0012724335282098265	0.0012724335282098265	0.0	0.0012724335282098265	1.0	1.0	134.11942791938782	1582481552.0935388
0	100	1	5000						1.0	1.0	2.0	pyclone	all		258.0			0.0	0.982989304453029	0.0352235648430715		0.9359999999999999	0.0	0.9359999999999999	0.0															172806.0	1587548323.8671029
0	100	1	5000						1.0	1.0	2.0	sciclone	all		1.0			1.0	0.35600326835638296	0.4712785524975585		0.9998	0.0	0.9998	0.0															689.0	1582479414.1638522
0	100	1	5000	47.0	47.0				1.0	1.0	2.0	deconstructsigs	all	21.0												0.01888415100108173	0.017536274611498332	0.7857142857142857	0.953846153846154	0.5	1.0	0.8	0.7624	0.0026001545233659273	0.0026001545233659273	0.0	0.0026001545233659273	1.0	1.0	7.310543775558469	1582479419.226939
0	100	1	5000	7.0	7.0				1.0	1.0	2.0	deconstructsigs	cancertype	6.0												0.013744039968923346	0.009444922562760359	0.7857142857142857	0.953846153846154	0.5	1.0	0.8	0.764	0.0009802643210570226	0.0009802643210570226	0.0	0.0009802643210570226	1.0	1.0	0.273903369903564	1582479419.226939
0	100	1	5000	47.0	47.0				1.0	1.0	2.0	palimpsest	all	21.0	2.0			0.5	0.9633285002584246	0.03481765857526147		0.9322	0.0	0.9322	0.0	0.02858187809745948	0.025042133103276583	0.7709359605911329	0.953846153846154	0.5	1.0	0.8	0.7292	0.005669961877869278	0.02837026732517556	0.0057069109665356076	0.005669961877869278	1.0	1.0	4.03672122955322	1589748579.6412578
0	100	1	5000	7.0	7.0				1.0	1.0	2.0	palimpsest	cancertype	6.0	2.0			0.5	0.9633285002584246	0.03481765857526147		0.9322	0.0	0.9322	0.0	0.015480161913816475	0.00936618260135973	0.8571428571428572	0.953846153846154	0.5	1.0	0.8	0.7648	0.001084735443926732	0.010855189506441263	0.0024563154697115853	0.001084735443926732	1.0	1.0	1.13896656036377	1589748579.6412578
0	100	1	5000	47.0	4.0				1.0	1.0	2.0	palimpsest	prefit	3.0	2.0			0.5	0.9633285002584246	0.03481765857526147		0.9322	0.0	0.9322	0.0	0.02558949525003395	0.02182222755388309	0.7857142857142857	0.953846153846154	0.5	1.0	0.8	0.7644	0.008661618379517178	0.011547767088099459	0.0007255846734879651	0.008661618379517178	1.0	1.0	0.956835985183716	1589748579.6412578
0	100	1	5000						1.0	1.0	2.0	DPClust	all		4.0			0.0	0.8996756789095266	0.0		0.0202	0.0	0.0202	0.0															3317.0	1582481765.7489154
0	100	1	5000						1.0	1.0	2.0	PhylogicNDT	all		4.0			0.0	0.9757600000000001	0.028484614380872138		0.9022	0.0	0.9022	0.0															3582.0	1590329273.1535702
0	0	2	20	7.0	7.0	0.16436326818748406	0.16436326818748406	0.16436326818748406	2.35	0.0	3.7	clonesig	cancer_type	6.0	3.0	11.270121391433403	0.20839242073824665	0.6666666666666666	0.8696839414263965	0.035159450122804574	0.65	0.65	0.8	0.5	0.8	0.17975434880440253	0.0755995855021794	1.0	1.0	0.875	1.0	0.875	0.8	0.1379821312942352	0.4506948245182891	0.11806450572320724	0.3400243508399172	0.0	0.0	5.7209553718566895	1582468534.0933435
0	0	2	20	47.0	11.0	0.16436326818748406	0.16436326818748406	0.16436326818748406	2.35	0.0	3.7	clonesig	prefit	9.0	3.0	12.734166491556435	0.3894353824048632	0.6666666666666666	0.8919241290047415	0.0	0.6	0.6	0.7	0.5	0.7	0.1528512315222237	0.09644165384807593	0.7549261083743842	0.8769230769230769	0.5	0.913793103448276	0.4	0.35	0.17149731352867306	0.7270673613986058	0.16122916845624113	0.4276695662792475	0.0	0.0	9.284660100936891	1582468534.0933435
0	0	2	20	47.0	47.0	0.16436326818748406	0.16436326818748406	0.16436326818748406	2.35	0.0	3.7	clonesig	all	21.0	1.0	0.0007138320279409527	0.9999983111843076	0.6666666666666666	0.902748633288294	0.039432107989517434	0.5	0.5	0.0	1.0	0.0	0.1506527813006382	0.10834161758525183	0.8793103448275862	0.8769230769230769	0.5	0.913793103448276	0.4	0.35	0.14383856428151556	0.2000397837696759	0.028100609744080185	0.17193917402559572	0.0	0.0	2.231534242630005	1582468534.0933435
0	0	2	20	47.0	47.0	0.16436326818748406	0.16436326818748406	0.16436326818748406	2.35	0.0	3.7	clonesig	all_nuclonal	21.0	1.0	0.0007138320279977961	0.9999983111843072	0.6666666666666666	0.902748633288294	0.039432107989517434	0.5	0.5	0.0	1.0	0.0	0.1506527813006382	0.10834161758525183	0.8793103448275862	0.8769230769230769	0.5	0.913793103448276	0.4	0.35	0.14383856428151556	0.2000397837696759	0.028100609744080185	0.17193917402559572	0.0	0.0	1.7638626098632812	1582468534.0933435
0	0	2	20			0.16436326818748406	0.16436326818748406	0.16436326818748406	2.35	0.0	3.7	pyclone	all		8.0			1.0	0.8650247581631559	0.056787736914588875	0.7	0.7	0.7	0.7	0.7															103.0	1582468499.9735386
0	0	2	20			0.16436326818748406	0.16436326818748406	0.16436326818748406	2.35	0.0	3.7	ccube	all		1.0			0.6666666666666666	0.902748633288294	0.039432107989517434	0.5	0.5	0.0	1.0	0.0															8.0	1582468504.6258798
0	0	2	20	47.0	47.0	0.16436326818748406	0.16436326818748406	0.16436326818748406	2.35	0.0	3.7	deconstructsigs	all	21.0												0.16293947193059405	0.11521166823614355	0.6871921182266011	0.8923076923076924	0.375	0.9482758620689656	0.42857142857142855	0.3	0.20644711313756306	0.2173489199850639	0.005450903423750432	0.21189801656131346	0.0	0.0	2.24385547637939	1582468507.2768874
0	0	2	20	7.0	7.0	0.16436326818748406	0.16436326818748406	0.16436326818748406	2.35	0.0	3.7	deconstructsigs	cancertype	6.0												0.1924524405774094	0.07727641107840359	0.8571428571428572	0.9692307692307692	0.625	1.0	0.8333333333333334	0.55	0.09430909427231804	0.15810133356554468	0.031896119646613326	0.12620521391893136	0.0	0.5	0.122042417526245	1582468507.2768874
0	0	2	20	47.0	47.0	0.16436326818748406	0.16436326818748406	0.16436326818748406	2.35	0.0	3.7	palimpsest	all	21.0	2.0			1.0	0.8832317219623005	0.0	0.5	0.5	0.2	0.8	0.2	0.15089708910404032	0.1061027725844942	0.7586206896551724	0.9076923076923076	0.5	0.9482758620689656	0.5	0.45	0.17840887405530514	0.37837451953353374	0.06587053548733253	0.23043473081231455	0.0	0.0	0.8887686729431149	1589747960.07901
0	0	2	20	7.0	7.0	0.16436326818748406	0.16436326818748406	0.16436326818748406	2.35	0.0	3.7	palimpsest	cancertype	6.0	2.0			1.0	0.8832317219623005	0.0	0.5	0.5	0.2	0.8	0.2	0.17834436054872554	0.0757148369697077	0.8571428571428572	0.9692307692307692	0.625	1.0	0.8333333333333334	0.65	0.14800457012494195	0.2718322183915597	0.04187313155593446	0.21148255483742065	0.0	0.0	0.3128716945648189	1589747960.07901
0	0	2	20	47.0	6.0	0.16436326818748406	0.16436326818748406	0.16436326818748406	2.35	0.0	3.7	palimpsest	prefit	5.0	2.0			1.0	0.8832317219623005	0.0	0.5	0.5	0.2	0.8	0.2	0.19350371664460453	0.10448517498895916	0.7660098522167489	0.9230769230769232	0.5	0.9655172413793104	0.5714285714285714	0.45	0.2172451726178648	0.3096300801339501	0.0305096585772687	0.2700083458138749	0.0	0.0	0.390816450119019	1589747960.07901
0	0	2	20			0.16436326818748406	0.16436326818748406	0.16436326818748406	2.35	0.0	3.7	DPClust	all		2.0			0.6666666666666666	0.8840402184154955	0.0	0.45	0.45	0.9	0.0	0.9															20.0	1582468536.1102636
0	0	2	20			0.16436326818748406	0.16436326818748406	0.16436326818748406	2.35	0.0	3.7	PhylogicNDT	all		1.0			0.6666666666666666	0.902748633288294	0.039432107989517434	0.5	0.5	0.0	1.0	0.0															12.0	1590329028.0766075
0	0	2	20	47.0	47.0	0.16436326818748406	0.16436326818748406	0.16436326818748406	2.35	0.0	3.7	tracksigfreq	all	21.0	1.0			0.6666666666666666	0.902748633288294	0.039432107989517434	0.5	0.5	0.0	1.0	0.0	0.15065342988809105	0.10836164671602434	0.8743842364532021	0.8769230769230769	0.5	0.913793103448276	0.4	0.35	0.1439881437557503	0.2000051717241007	0.02800851398417519	0.17199665773992545	0.0	0.0	0.0102732181549072	1585137023.9039354
0	0	2	20	7.0	7.0	0.16436326818748406	0.16436326818748406	0.16436326818748406	2.35	0.0	3.7	tracksigfreq	cancertype	6.0	1.0			0.6666666666666666	0.902748633288294	0.039432107989517434	0.5	0.5	0.0	1.0	0.0	0.17966398019786184	0.07078375781249881	1.0	0.9846153846153848	0.75	1.0	0.8571428571428571	0.7	0.029642433548186187	0.12966154450017942	0.050009555475996614	0.07965198902418275	0.5	0.5	0.00609922409057617	1585137023.9039354
0	0	2	20	65.0	8.0	0.16436326818748406	0.16436326818748406	0.16436326818748406	2.35	0.0	3.7	tracksigfreq	prefit	8.0	1.0			0.6666666666666666	0.902748633288294	0.039432107989517434	0.5	0.5	0.0	1.0	0.0	0.15011627206549072	0.10951535841910533	0.7610837438423644	0.8923076923076924	0.5	0.9310344827586208	0.4444444444444444	0.4	0.1500395380752505	0.2015790366172958	0.025769749271022647	0.17580928734627305	0.0	0.0	0.0116078853607178	1585137023.9039354
0	20	2	20	7.0	7.0	0.4042326469183951	0.4042326469183951	0.4042326469183951	1.85	0.2	2.85	clonesig	cancer_type	6.0	2.0	6.249476677101483	0.12039771027994085	1.0	0.9912854715093142	0.2213050803192991	0.7979797979797979	0.8	0.7777777777777778	0.8181818181818182	0.7777777777777778	0.15431766265777094	0.09413937818717852	1.0	0.9846153846153848	0.7142857142857143	1.0	0.8333333333333334	0.8	0.038004331130637385	0.6893861449267016	0.20799182242220515	0.11845930916379233	0.45	0.45	2.4494099617004395	1582468516.0153062
0	20	2	20	47.0	6.0	0.4042326469183951	0.4042326469183951	0.4042326469183951	1.85	0.2	2.85	clonesig	prefit	6.0	3.0	11.652948752822056	0.1873958194557071	0.6666666666666666	0.9681734730560828	0.4015392482860105	0.8636363636363636	0.85	1.0	0.7272727272727273	1.0	0.1471788192431948	0.10393864661331036	0.827683615819209	0.9384615384615383	0.5714285714285714	0.9661016949152542	0.5714285714285714	0.7	0.02304500498420592	0.7206468683773475	0.19151599955795187	0.2440250292394893	0.4	0.4	10.173236608505247	1582468516.0153062
0	20	2	20	47.0	47.0	0.4042326469183951	0.4042326469183951	0.4042326469183951	1.85	0.2	2.85	clonesig	all	21.0	1.0	0.0010031662515075368	0.9999970627103064	0.6666666666666666	0.8932053103052976	0.04360399762472447	0.5	0.55	0.0	1.0	0.0	0.1468448443438005	0.08174911387986218	0.9378531073446328	0.9384615384615383	0.5714285714285714	0.9661016949152542	0.5714285714285714	0.75	0.14348348699431834	0.1530541198040296	0.004761329705411571	0.1530541198040296	0.0	0.0	2.10982346534729	1582468516.0153062
0	20	2	20	47.0	47.0	0.4042326469183951	0.4042326469183951	0.4042326469183951	1.85	0.2	2.85	clonesig	all_nuclonal	21.0	1.0	0.0010031662515075368	0.9999970627103064	0.6666666666666666	0.8959959955902089	0.04360399762472447	0.5	0.55	0.0	1.0	0.0	0.1468448443438005	0.08174911387986218	0.9378531073446328	0.9384615384615383	0.5714285714285714	0.9661016949152542	0.5714285714285714	0.75	0.14348348699431834	0.1530541198040296	0.004761329705411571	0.1530541198040296	0.0	0.0	0.8046462535858154	1582468516.0153062
0	20	2	20			0.4042326469183951	0.4042326469183951	0.4042326469183951	1.85	0.2	2.85	pyclone	all		2.0			1.0	0.9408292099608204	0.3697600553449735	0.8434343434343433	0.85	0.7777777777777778	0.9090909090909092	0.7777777777777778															81.0	1582468481.900544
0	20	2	20			0.4042326469183951	0.4042326469183951	0.4042326469183951	1.85	0.2	2.85	ccube	all		3.0			0.6666666666666666	0.9685527874312856	0.4827322571257636	0.8434343434343433	0.85	0.7777777777777778	0.9090909090909092	0.7777777777777778															4.0	1582468488.0029626
0	20	2	20	47.0	47.0	0.4042326469183951	0.4042326469183951	0.4042326469183951	1.85	0.2	2.85	deconstructsigs	all	21.0												0.14470631521300326	0.08609272014984926	0.8305084745762712	0.953846153846154	0.5714285714285714	0.9830508474576272	0.6666666666666666	0.75	0.11564357287057135	0.18594609117290292	0.03497506125388908	0.18594609117290292	0.0	0.0	1.71042251586914	1582468491.1625733
0	20	2	20	7.0	7.0	0.4042326469183951	0.4042326469183951	0.4042326469183951	1.85	0.2	2.85	deconstructsigs	cancertype	6.0												0.15136838942019493	0.07753727757956683	0.9166666666666669	0.9846153846153848	0.7142857142857143	1.0	0.8333333333333334	0.8	0.10166275771284528	0.18397339160006165	0.040949023329031366	0.18397339160006165	0.0	0.0	0.222231149673462	1582468491.1625733
0	20	2	20	47.0	47.0	0.4042326469183951	0.4042326469183951	0.4042326469183951	1.85	0.2	2.85	palimpsest	all	21.0	2.0			1.0	0.8644733855713916	0.18042589765375228	0.7222222222222222	0.75	0.4444444444444444	1.0	0.4444444444444444	0.14534396210395584	0.09326444386654124	0.8248587570621468	0.9384615384615383	0.5714285714285714	0.9661016949152542	0.5714285714285714	0.6	0.1480229476899363	0.1952181681016528	0.01923141783387769	0.1480229476899363	0.0	0.0	0.881902694702148	1589747960.179275
0	20	2	20	7.0	7.0	0.4042326469183951	0.4042326469183951	0.4042326469183951	1.85	0.2	2.85	palimpsest	cancertype	6.0	2.0			1.0	0.8644733855713916	0.18042589765375228	0.7222222222222222	0.75	0.4444444444444444	1.0	0.4444444444444444	0.15434844016900248	0.08711870789501787	0.9166666666666669	0.9846153846153848	0.7142857142857143	1.0	0.8333333333333334	0.7	0.13460067488274566	0.1945499243387233	0.02350592373653041	0.13460067488274566	0.0	0.0	0.3122003078460689	1589747960.179275
0	20	2	20	47.0	6.0	0.4042326469183951	0.4042326469183951	0.4042326469183951	1.85	0.2	2.85	palimpsest	prefit	6.0	2.0			1.0	0.8644733855713916	0.18042589765375228	0.7222222222222222	0.75	0.4444444444444444	1.0	0.4444444444444444	0.1445054532905649	0.09572507345813196	0.827683615819209	0.9384615384615383	0.5714285714285714	0.9661016949152542	0.5714285714285714	0.7	0.15147636027255096	0.1945499243387233	0.017758102910153256	0.15147636027255096	0.0	0.0	0.39683914184570296	1589747960.179275
0	20	2	20			0.4042326469183951	0.4042326469183951	0.4042326469183951	1.85	0.2	2.85	DPClust	all		5.0			0.6666666666666666	0.874869812594889	0.2686109178525012	0.4444444444444444	0.4	0.8888888888888888	0.0	0.8888888888888888															21.0	1582468519.6842775
0	20	2	20			0.4042326469183951	0.4042326469183951	0.4042326469183951	1.85	0.2	2.85	PhylogicNDT	all		2.0			1.0	0.9178290192173426	0.034318954616912555	0.6111111111111112	0.65	0.2222222222222222	1.0	0.2222222222222222															14.0	1590329027.344431
0	20	2	20	47.0	47.0	0.4042326469183951	0.4042326469183951	0.4042326469183951	1.85	0.2	2.85	tracksigfreq	all	21.0	1.0			0.6666666666666666	0.43539704105302224	0.04360399762472447	0.5	0.55	0.0	1.0	0.0	0.146838907393263	0.08178581060279486	0.9378531073446328	0.9384615384615383	0.5714285714285714	0.9661016949152542	0.5714285714285714	0.75	0.14354544776302602	0.1530776879792506	0.004742229631312965	0.1530776879792506	0.0	0.0	0.0419576168060303	1585029517.8999941
0	20	2	20	7.0	7.0	0.4042326469183951	0.4042326469183951	0.4042326469183951	1.85	0.2	2.85	tracksigfreq	cancertype	6.0	1.0			0.6666666666666666	0.43539704105302224	0.04360399762472447	0.5	0.55	0.0	1.0	0.0	0.15472581059531634	0.07020350452877384	1.0	0.9846153846153848	0.7142857142857143	1.0	0.8333333333333334	0.8	0.12711100382336282	0.1480898719814383	0.0104368551310006	0.1480898719814383	0.0	0.0	0.0592484474182129	1585029517.8999941
0	20	2	20	65.0	6.0	0.4042326469183951	0.4042326469183951	0.4042326469183951	1.85	0.2	2.85	tracksigfreq	prefit	6.0	1.0			0.6666666666666666	0.43539704105302224	0.04360399762472447	0.5	0.55	0.0	1.0	0.0	0.14679946355208456	0.08182579069034347	0.827683615819209	0.9384615384615383	0.5714285714285714	0.9661016949152542	0.5714285714285714	0.75	0.14365653323216765	0.15306667157182985	0.004681484714699618	0.15306667157182985	0.0	0.0	0.0388247966766357	1585029517.8999941
0	40	2	20	7.0	7.0	0.13420429954669	0.13420429954669	0.13420429954669	1.7	0.45	2.75	clonesig	cancer_type	6.0	1.0	1.3464582480082754e-06		0.6666666666666666	0.9800653892532702	0.4296603449448401	0.5	0.95	0.0	1.0	0.0	0.18262747160669945	0.11133215088077493	1.0	0.953846153846154	0.5	1.0	0.8	0.75	0.18993812357446305	0.20682947623783232	0.00368138496396666	0.20682947623783232	0.0	0.0	1.70582914352417	1582468509.6326547
0	40	2	20	47.0	8.0	0.13420429954669	0.13420429954669	0.13420429954669	1.7	0.45	2.75	clonesig	prefit	6.0	1.0	1.5908458976809925e-06		0.6666666666666666	0.9800653892532702	0.4296603449448401	0.5	0.95	0.0	1.0	0.0	0.16226002388265787	0.12372245564705255	0.5172413793103448	0.8153846153846154	0.125	0.8965517241379308	0.125	0.25	0.21851947741112845	0.2438723116058791	0.005525522109363022	0.2438723116058791	0.0	0.0	1.7800822257995603	1582468509.6326547
0	40	2	20	47.0	47.0	0.13420429954669	0.13420429954669	0.13420429954669	1.7	0.45	2.75	clonesig	all	21.0	1.0	0.000507304323889457	0.999999031028714	0.6666666666666666	0.9800653892532702	0.4296603449448401	0.5	0.95	0.0	1.0	0.0	0.16228497788962076	0.12370683898043	0.6822660098522166	0.8153846153846154	0.125	0.8965517241379308	0.125	0.25	0.21822035797562497	0.2438967682557129	0.00559604388218961	0.2438967682557129	0.0	0.0	2.759729385375977	1582468509.6326547
0	40	2	20	47.0	47.0	0.13420429954669	0.13420429954669	0.13420429954669	1.7	0.45	2.75	clonesig	all_nuclonal	21.0	1.0	0.000507304323889457	0.999999031028714	0.6666666666666666	0.9800653892532702	0.4296603449448401	0.5	0.95	0.0	1.0	0.0	0.16228497788962076	0.12370683898043	0.6822660098522166	0.8153846153846154	0.125	0.8965517241379308	0.125	0.25	0.21822035797562497	0.2438967682557129	0.00559604388218961	0.2438967682557129	0.0	0.0	2.338116407394409	1582468509.6326547
0	40	2	20			0.13420429954669	0.13420429954669	0.13420429954669	1.7	0.45	2.75	pyclone	all		3.0			0.6666666666666666	0.9712373917333704	0.16356032424781886	0.4473684210526316	0.85	0.0	0.8947368421052632	0.0															68.0	1582468482.4668474
0	40	2	20			0.13420429954669	0.13420429954669	0.13420429954669	1.7	0.45	2.75	ccube	all		1.0			0.6666666666666666	0.9758908558071449	0.4296603449448401	0.5	0.95	0.0	1.0	0.0															28.0	1582468488.273349
0	40	2	20	47.0	47.0	0.13420429954669	0.13420429954669	0.13420429954669	1.7	0.45	2.75	deconstructsigs	all	21.0												0.16291224247061514	0.1267128603132329	0.5394088669950738	0.8769230769230769	0.0	0.9827586206896552	0.0	0.25	0.2422659560896324	0.2550535665323871	0.002786995082466648	0.2550535665323871	0.0	0.0	1.48632216453552	1582468490.9638143
0	40	2	20	7.0	7.0	0.13420429954669	0.13420429954669	0.13420429954669	1.7	0.45	2.75	deconstructsigs	cancertype	6.0												0.18247080118814624	0.10475934188932312	0.7142857142857143	0.9384615384615383	0.375	1.0	0.75	0.7	0.20848375053577006	0.2140979273101872	0.0012235814605428645	0.20848375053577006	0.0	0.0	0.0455324649810791	1582468490.9638143
0	40	2	20			0.13420429954669	0.13420429954669	0.13420429954669	1.7	0.45	2.75	DPClust	all		2.0			0.6666666666666666	0.9276282053002368	0.24963205508186004	0.5263157894736843	0.1	1.0	0.05263157894736842	1.0															17.0	1582468512.472197
0	40	2	20			0.1342042995466899	0.1342042995466899	0.1342042995466899	1.7	0.45	2.75	PhylogicNDT	all		1.0			0.6666666666666666	0.9800743892532704	0.4296603449448401	0.5	0.95	0.0	1.0	0.0															11.0	1590329027.7699666
0	40	2	20	47.0	47.0	0.13420429954669	0.13420429954669	0.13420429954669	1.7	0.45	2.75	tracksigfreq	all	21.0	1.0			0.6666666666666666	0.9507732274831191	0.4296603449448401	0.5	0.95	0.0	1.0	0.0	0.16229186777548105	0.12368580182601707	0.6798029556650246	0.8153846153846154	0.125	0.8965517241379308	0.125	0.25	0.21812290872264906	0.2438249249401945	0.005601624566876196	0.2438249249401945	0.0	0.0	0.0121362209320068	1585110153.8931215
0	40	2	20	7.0	7.0	0.13420429954669	0.13420429954669	0.13420429954669	1.7	0.45	2.75	tracksigfreq	cancertype	6.0	1.0			0.6666666666666666	0.9507732274831191	0.4296603449448401	0.5	0.95	0.0	1.0	0.0	0.18260538623302916	0.11068610203395693	1.0	0.953846153846154	0.5	1.0	0.8	0.75	0.18725117774985967	0.2052455784044528	0.003921788700147678	0.2052455784044528	0.0	0.0	0.0057981014251709	1585110153.8931215
0	40	2	20	65.0	4.0	0.13420429954669	0.13420429954669	0.13420429954669	1.7	0.45	2.75	tracksigfreq	prefit	4.0	1.0			0.6666666666666666	0.9507732274831191	0.4296603449448401	0.5	0.95	0.0	1.0	0.0	0.16286950874442532	0.12264772883195645	0.5443349753694582	0.8615384615384616	0.125	0.9482758620689656	0.2	0.25	0.2086861278787705	0.2412195715295119	0.007090499657947831	0.2412195715295119	0.0	0.0	0.0125730037689209	1585110153.8931215
0	60	2	20	7.0	7.0	0.05541466437255493	0.05541466437255493	0.05541466437255493	1.45	0.6	2.45	clonesig	cancer_type	6.0	2.0	4.548139354597879	0.2423579797721679	1.0	0.943986883092404	0.0	0.5757575757575757	0.6	0.3333333333333333	0.8181818181818182	0.3333333333333333	0.2712161504116627	0.1613620210889513	1.0	1.0	0.875	1.0	0.875	0.4	0.3195819163180501	0.5565623491629634	0.07272547542245693	0.3205130106702234	0.0	0.0	8.837815999984743	1582468497.8154528
0	60	2	20	47.0	10.0	0.05541466437255493	0.05541466437255493	0.05541466437255493	1.45	0.6	2.45	clonesig	prefit	9.0	2.0	6.974615928622029	0.4282281816553861	1.0	0.9558660396841336	0.0	0.6313131313131313	0.65	0.4444444444444444	0.8181818181818182	0.4444444444444444	0.2308915370032345	0.15185198198415542	0.8103448275862071	0.9076923076923076	0.625	0.9310344827586208	0.5	0.2	0.2570430664582154	0.6620350958655513	0.1681433911407849	0.26464285245613084	0.0	0.0	3.2034428119659424	1582468497.8154528
0	60	2	20	47.0	47.0	0.05541466437255493	0.05541466437255493	0.05541466437255493	1.45	0.6	2.45	clonesig	all	21.0	1.0	0.00010483688947715564	0.9999999254570608	0.6666666666666666	0.878573673423313	0.04360399762472447	0.5	0.55	0.0	1.0	0.0	0.2314874836570653	0.1605771073752193	0.91871921182266	0.8769230769230769	0.5	0.913793103448276	0.4	0.2	0.29822289027349336	0.3133755045637929	0.0075383304290851565	0.3133755045637929	0.0	0.0	1.8466699123382568	1582468497.8154528
0	60	2	20	47.0	47.0	0.05541466437255493	0.05541466437255493	0.05541466437255493	1.45	0.6	2.45	clonesig	all_nuclonal	21.0	1.0	0.00010483688953399906	0.9999999254570608	0.6666666666666666	0.8779579069335927	0.04360399762472447	0.5	0.55	0.0	1.0	0.0	0.2314874836570653	0.1605771073752193	0.91871921182266	0.8769230769230769	0.5	0.913793103448276	0.4	0.2	0.29822289027349336	0.3133755045637929	0.0075383304290851565	0.3133755045637929	0.0	0.0	2.2442798614501958	1582468497.8154528
0	60	2	20			0.05541466437255493	0.05541466437255493	0.05541466437255493	1.45	0.6	2.45	pyclone	all		4.0			0.6666666666666666	0.9023479846328958	0.032498705704638024	0.5656565656565656	0.6	0.2222222222222222	0.9090909090909092	0.2222222222222222															44.0	1582468464.0723746
0	60	2	20			0.05541466437255493	0.05541466437255493	0.05541466437255493	1.45	0.6	2.45	sciclone	all		1.0			0.6666666666666666	0.4295063280281062	0.0604405230195588	0.6313131313131313	0.65	0.4444444444444444	0.8181818181818182	0.4444444444444444															5.0	1582468467.125781
0	60	2	20			0.05541466437255493	0.05541466437255493	0.05541466437255493	1.45	0.6	2.45	ccube	all		1.0			0.6666666666666666	0.8778169198878601	0.04360399762472447	0.5	0.55	0.0	1.0	0.0															17.0	1582468469.5908995
0	60	2	20	47.0	47.0	0.05541466437255493	0.05541466437255493	0.05541466437255493	1.45	0.6	2.45	deconstructsigs	all	21.0												0.23366538617627866	0.17766522206935045	0.6034482758620688	0.8615384615384616	0.25	0.9310344827586208	0.2857142857142857	0.1	0.3486741149454156	0.4127175094406771	0.03186118647622424	0.3486741149454156	0.0	0.0	1.51874232292175	1582468472.2625806
0	60	2	20	7.0	7.0	0.05541466437255493	0.05541466437255493	0.05541466437255493	1.45	0.6	2.45	deconstructsigs	cancertype	6.0												0.277631712641839	0.11914374985908092	0.7142857142857143	0.9384615384615383	0.375	1.0	0.75	0.4	0.1473316946868125	0.23576596970452035	0.04399549632612555	0.1473316946868125	0.0	0.0	0.0409173965454102	1582468472.2625806
0	60	2	20	47.0	47.0	0.05541466437255493	0.05541466437255493	0.05541466437255493	1.45	0.6	2.45	palimpsest	all	21.0	2.0			1.0	0.8919333116070748	0.0	0.5101010101010102	0.55	0.1111111111111111	0.9090909090909092	0.1111111111111111	0.2249261346939768	0.14434537460326746	0.7487684729064039	0.9076923076923076	0.5	0.9482758620689656	0.5	0.2	0.22858380378124754	0.7593521559523482	0.15201919949724335	0.24271585552908115	0.0	0.0	0.880205154418945	1589748018.827259
0	60	2	20	7.0	7.0	0.05541466437255493	0.05541466437255493	0.05541466437255493	1.45	0.6	2.45	palimpsest	cancertype	6.0	2.0			1.0	0.8919333116070748	0.0	0.5101010101010102	0.55	0.1111111111111111	0.9090909090909092	0.1111111111111111	0.26067543163941786	0.10739814462471464	1.0	1.0	0.875	1.0	0.875	0.3	0.1382879606303692	0.5152078037776693	0.10660316859059477	0.14648526056323302	0.0	0.0	0.31028914451599104	1589748018.827259
0	60	2	20	47.0	7.0	0.05541466437255493	0.05541466437255493	0.05541466437255493	1.45	0.6	2.45	palimpsest	prefit	6.0	2.0			1.0	0.8919333116070748	0.0	0.5101010101010102	0.55	0.1111111111111111	0.9090909090909092	0.1111111111111111	0.2285866126448739	0.1615256736238498	0.6798029556650246	0.8923076923076924	0.375	0.9482758620689656	0.42857142857142855	0.15	0.26264624747053866	0.6964512195365752	0.12364740243340193	0.298736718158979	0.0	0.0	0.3945150375366209	1589748018.827259
0	60	2	20			0.05541466437255493	0.05541466437255493	0.05541466437255493	1.45	0.6	2.45	DPClust	all		1.0			0.6666666666666666	0.8770568415450519	0.04360399762472447	0.5	0.55	0.0	1.0	0.0															20.0	1582468501.2090387
0	60	2	20			0.05541466437255493	0.05541466437255493	0.05541466437255493	1.45	0.6	2.45	PhylogicNDT	all		1.0			0.6666666666666666	0.8822427515254824	0.04360399762472447	0.5	0.55	0.0	1.0	0.0															45.0	1590329028.193996
0	60	2	20	47.0	47.0	0.05541466437255493	0.05541466437255493	0.05541466437255493	1.45	0.6	2.45	tracksigfreq	all	21.0	1.0			0.6666666666666666	0.8606395790980019	0.04360399762472448	0.5	0.55	0.0	1.0	0.0	0.23105152529099796	0.15911879188052852	0.9137931034482758	0.8769230769230769	0.5	0.913793103448276	0.4	0.2	0.2943975958657735	0.30862487139683725	0.00707798020883137	0.30862487139683725	0.0	0.0	0.00998377799987793	1585110166.733392
0	60	2	20	7.0	7.0	0.05541466437255493	0.05541466437255493	0.05541466437255493	1.45	0.6	2.45	tracksigfreq	cancertype	6.0	1.0			0.6666666666666666	0.8606395790980019	0.04360399762472448	0.5	0.55	0.0	1.0	0.0	0.2704145713273356	0.16529525942797324	1.0	0.9846153846153848	0.75	1.0	0.8571428571428571	0.45	0.2908678792993267	0.3192825828784773	0.014136136545181697	0.3192825828784773	0.0	0.0	0.0058133602142334	1585110166.733392
0	60	2	20	65.0	8.0	0.05541466437255493	0.05541466437255493	0.05541466437255493	1.45	0.6	2.45	tracksigfreq	prefit	7.0	1.0			0.6666666666666666	0.8606395790980019	0.04360399762472448	0.5	0.55	0.0	1.0	0.0	0.2318917774406332	0.17464472752735755	0.751231527093596	0.9076923076923076	0.5	0.9482758620689656	0.5	0.2	0.3362279755865896	0.3603140681885145	0.011982679773950974	0.3603140681885145	0.0	0.0	0.0120470523834229	1585110166.733392
0	80	2	20	7.0	7.0	0.6781518276456889	0.6781518276456889	0.6781518276456889	1.25	0.8	2.45	clonesig	cancer_type	6.0	2.0	7.085198928039688	0.08440928647173111	1.0	0.9806441652575814	1.0	1.0	1.0	1.0	1.0	1.0	0.16339227187405905	0.12419122760464595	1.0	0.953846153846154	0.5	1.0	0.8	0.8	0.01919270405484952	0.4776375340898523	0.19851243452197584	0.01919270405484952	0.75	0.75	1.3601930141448977	1582468576.7798235
0	80	2	20	47.0	5.0	0.6781518276456889	0.6781518276456889	0.6781518276456889	1.25	0.8	2.45	clonesig	prefit	5.0	2.0	7.729342591752727	0.022108369893980854	1.0	0.9436732343992784	0.7618291900235121	0.9666666666666668	0.95	0.9333333333333332	1.0	0.9333333333333332	0.13818124816398702	0.12863205218319246	0.6219211822660098	0.8923076923076924	0.25	0.9655172413793104	0.4	0.7	0.0181319844861092	0.5831481368569067	0.2432298156788444	0.0181319844861092	0.7	0.7	1.914937973022461	1582468576.7798235
0	80	2	20	47.0	47.0	0.6781518276456889	0.6781518276456889	0.6781518276456889	1.25	0.8	2.45	clonesig	all	21.0	2.0	8.702890456335922	0.6563006071354531	1.0	0.9452919884496608	0.7618291900235121	0.9666666666666668	0.95	0.9333333333333332	1.0	0.9333333333333332	0.14459664562543345	0.1138760432279351	0.7906403940886699	0.8615384615384616	0.25	0.9310344827586208	0.2857142857142857	0.7	0.017627543320325234	0.6163177023950746	0.2608196999947341	0.017627543320325234	0.7	0.7	2.152808427810669	1582468576.7798235
0	80	2	20	47.0	47.0	0.6781518276456889	0.6781518276456889	0.6781518276456889	1.25	0.8	2.45	clonesig	all_nuclonal	21.0	2.0	10.819406875427973	0.4657851184531026	1.0	0.9424267144400836	0.7618291900235121	0.9666666666666668	0.95	0.9333333333333332	1.0	0.9333333333333332	0.14373688652567404	0.11478259408652088	0.8004926108374384	0.8769230769230769	0.25	0.9482758620689656	0.3333333333333333	0.7	0.018054812605413858	0.6175112121126041	0.2621250449898432	0.018054812605413858	0.7	0.7	1.9659018516540527	1582468576.7798235
0	80	2	20			0.6781518276456889	0.6781518276456889	0.6781518276456889	1.25	0.8	2.45	pyclone	all		13.0			0.6666666666666666	0.9043019901700224	0.2015439602649477	0.9	0.95	1.0	0.8	1.0															120.0	1582468549.611646
0	80	2	20			0.6781518276456889	0.6781518276456889	0.6781518276456889	1.25	0.8	2.45	sciclone	all		2.0			1.0	0.6488511560739012	0.20106647926966392	0.9	0.95	1.0	0.8	1.0															39.0	1582468552.865598
0	80	2	20			0.6781518276456889	0.6781518276456889	0.6781518276456889	1.25	0.8	2.45	ccube	all		3.0			0.6666666666666666	0.936641157349504	0.6244743682834524	1.0	1.0	1.0	1.0	1.0															3.0	1582468555.8831775
0	80	2	20	47.0	47.0	0.6781518276456889	0.6781518276456889	0.6781518276456889	1.25	0.8	2.45	deconstructsigs	all	21.0												0.14448856939879431	0.1600108373520178	0.5640394088669951	0.8923076923076924	0.125	0.9827586206896552	0.3333333333333333	0.65	0.02277793368095093	0.7399966349534741	0.3105648076856438	0.02277793368095093	0.75	0.75	0.804409742355347	1582468559.3520944
0	80	2	20	7.0	7.0	0.6781518276456889	0.6781518276456889	0.6781518276456889	1.25	0.8	2.45	deconstructsigs	cancertype	6.0												0.16530452777028065	0.15789756120497064	0.6428571428571428	0.9230769230769232	0.25	1.0	0.6666666666666666	0.75	0.019541866492179597	0.6797198298525646	0.2858654436443829	0.019541866492179597	0.75	0.75	0.0892999172210693	1582468559.3520944
0	80	2	20	47.0	47.0	0.6781518276456889	0.6781518276456889	0.6781518276456889	1.25	0.8	2.45	palimpsest	all	21.0	2.0			1.0	0.9465551904839568	0.7618291900235121	0.9666666666666668	0.95	0.9333333333333332	1.0	0.9333333333333332	0.15430811072005107	0.09786191503505344	0.6071428571428571	0.8615384615384616	0.25	0.9310344827586208	0.2857142857142857	0.65	0.019110565128754642	0.5852614634379054	0.2592489506260577	0.019110565128754642	0.7	0.7	0.874639511108398	1589751723.4514282
0	80	2	20	7.0	7.0	0.6781518276456889	0.6781518276456889	0.6781518276456889	1.25	0.8	2.45	palimpsest	cancertype	6.0	2.0			1.0	0.9465551904839568	0.7618291900235121	0.9666666666666668	0.95	0.9333333333333332	1.0	0.9333333333333332	0.17469670884216087	0.09167932626029147	0.9285714285714286	0.9692307692307692	0.625	1.0	0.8333333333333334	0.75	0.017640377911296908	0.4936791423215556	0.2048061317502661	0.017640377911296908	0.7	0.7	0.33702516555786105	1589751723.4514282
0	80	2	20	47.0	3.0	0.6781518276456889	0.6781518276456889	0.6781518276456889	1.25	0.8	2.45	palimpsest	prefit	3.0	2.0			1.0	0.9465551904839568	0.7618291900235121	0.9666666666666668	0.95	0.9333333333333332	1.0	0.9333333333333332	0.14088828010865173	0.1399934173738833	0.5566502463054187	0.8769230769230769	0.125	0.9655172413793104	0.25	0.65	0.01930678455479717	0.5426765944916387	0.23672251643422204	0.01930678455479717	0.7	0.7	0.339426755905151	1589751723.4514282
0	80	2	20			0.6781518276456889	0.6781518276456889	0.6781518276456889	1.25	0.8	2.45	DPClust	all		6.0			0.3333333333333333	0.9224739917325674	0.5724365910899977	0.7	0.85	1.0	0.4	1.0															20.0	1582468579.9578683
0	80	2	20			0.6781518276456889	0.6781518276456889	0.6781518276456889	1.25	0.8	2.45	PhylogicNDT	all		3.0			0.6666666666666666	0.9362392842851476	0.6244743682834524	1.0	1.0	1.0	1.0	1.0															13.0	1590329027.3723392
0	80	2	20	47.0	47.0	0.6781518276456889	0.6781518276456889	0.6781518276456889	1.25	0.8	2.45	tracksigfreq	all	21.0	1.0			0.6666666666666666	0.8047412085000925	0.13943479073101606	0.5	0.25	0.0	1.0	0.0	0.13755480775404447	0.13079035686517584	0.8103448275862069	0.8923076923076924	0.25	0.9655172413793104	0.4	0.7	0.019262837724941417	0.6680299685671676	0.28092440822485537	0.019262837724941417	0.75	0.75	0.0106730461120605	1585049003.8706205
0	80	2	20	7.0	7.0	0.6781518276456889	0.6781518276456889	0.6781518276456889	1.25	0.8	2.45	tracksigfreq	cancertype	6.0	1.0			0.6666666666666666	0.8047412085000925	0.13943479073101606	0.5	0.25	0.0	1.0	0.0	0.16314004178843802	0.12383877287119052	1.0	0.953846153846154	0.5	1.0	0.8	0.85	0.013922508322334548	0.6560311849853574	0.2780412129902929	0.013922508322334548	0.75	0.75	0.00563192367553711	1585049003.8706205
0	80	2	20	65.0	3.0	0.6781518276456889	0.6781518276456889	0.6781518276456889	1.25	0.8	2.45	tracksigfreq	prefit	3.0	1.0			0.6666666666666666	0.8047412085000925	0.13943479073101606	0.5	0.25	0.0	1.0	0.0	0.14134620108261933	0.14514434708773458	0.6342364532019704	0.9076923076923076	0.25	0.9827586206896552	0.5	0.7	0.023189060270475736	0.7133275877924766	0.29883874848221936	0.023189060270475736	0.75	0.75	0.00942373275756836	1585049003.8706205
0	100	2	20	7.0	7.0	0.4078211211296331	0.4078211211296331	0.4078211211296331	1.0	1.0	2.0	clonesig	cancer_type	6.0	2.0	6.295763103134219	0.11807264947172025	1.0	0.9180833094135852	0.2859566495254895	0.8333333333333334	0.8	1.0	0.6666666666666666	1.0	0.1891778507681273	0.05506310974616937	1.0	1.0	0.8	1.0	0.8	0.55	0.0030407639915728253	0.6146788660745175	0.2233739815118518	0.1988115212578685	0.4	0.4	1.4222140312194824	1582468516.5873003
0	100	2	20	47.0	7.0	0.4078211211296331	0.4078211211296331	0.4078211211296331	1.0	1.0	2.0	clonesig	prefit	6.0	2.0	6.919954178285707	0.09059321792541897	1.0	0.9486686138849434	0.5757109057783636	0.9166666666666669	0.9	1.0	0.8333333333333334	1.0	0.1682940420161896	0.08634116259026574	0.7213114754098361	0.8923076923076924	0.4	0.918032786885246	0.25	0.4	0.001539561866743422	0.7410449377081848	0.2650464733648015	0.2234943680257928	0.5	0.5	2.673715114593506	1582468516.5873003
0	100	2	20	47.0	47.0	0.4078211211296331	0.4078211211296331	0.4078211211296331	1.0	1.0	2.0	clonesig	all	21.0	1.0	0.001074076002282709	0.9999967175996479	0.6666666666666666	0.8525027015201128	0.05597315876870732	0.5	0.6	0.0	1.0	0.0	0.16869093156763598	0.08761859869880488	0.9385245901639344	0.8923076923076924	0.4	0.918032786885246	0.25	0.4	0.0998980908132212	0.2886682331695621	0.09247810548911546	0.0998980908132212	0.0	0.6	1.0360939502716064	1582468516.5873003
0	100	2	20	47.0	47.0	0.4078211211296331	0.4078211211296331	0.4078211211296331	1.0	1.0	2.0	clonesig	all_nuclonal	21.0	1.0	0.001074076002282709	0.9999967175996479	0.6666666666666666	0.8525027015201128	0.05597315876870732	0.5	0.6	0.0	1.0	0.0	0.16869093156763598	0.08761859869880488	0.9385245901639344	0.8923076923076924	0.4	0.918032786885246	0.25	0.4	0.0998980908132212	0.2886682331695621	0.09247810548911546	0.0998980908132212	0.0	0.6	1.0426394939422607	1582468516.5873003
0	100	2	20			0.4078211211296331	0.4078211211296331	0.4078211211296331	1.0	1.0	2.0	pyclone	all		3.0			1.0	0.9454313054800452	0.20171837634297565	0.7708333333333333	0.8	0.625	0.9166666666666666	0.625															71.0	1582468493.3040497
0	100	2	20			0.4078211211296331	0.4078211211296331	0.4078211211296331	1.0	1.0	2.0	sciclone	all		1.0			0.6666666666666666	0.4118855439537653	0.0	0.4583333333333333	0.55	0.0	0.9166666666666666	0.0															39.0	1582468496.1502814
0	100	2	20			0.4078211211296331	0.4078211211296331	0.4078211211296331	1.0	1.0	2.0	ccube	all		2.0			1.0	0.9834513580683542	0.3711427983451663	0.8333333333333333	0.85	0.75	0.9166666666666666	0.75															4.0	1582468498.7147422
0	100	2	20	47.0	47.0	0.4078211211296331	0.4078211211296331	0.4078211211296331	1.0	1.0	2.0	deconstructsigs	all	21.0												0.16304656272083926	0.08930318927469665	0.7254098360655739	0.9076923076923076	0.4	0.9344262295081968	0.2857142857142857	0.4	0.09711972983672867	0.3147477298190444	0.10661551073982	0.09711972983672867	0.0	0.6	1.04053044319153	1582468501.66338
0	100	2	20	7.0	7.0	0.4078211211296331	0.4078211211296331	0.4078211211296331	1.0	1.0	2.0	deconstructsigs	cancertype	6.0												0.18833270417348452	0.04248156297939764	0.875	0.9846153846153848	0.6	1.0	0.75	0.5	0.03554820777658019	0.2690789425265169	0.1144062278789178	0.03554820777658019	0.6	0.6	0.0383768081665039	1582468501.66338
0	100	2	20	47.0	47.0	0.4078211211296331	0.4078211211296331	0.4078211211296331	1.0	1.0	2.0	palimpsest	all	21.0	2.0			1.0	0.9110256745558208	0.028888672172547408	0.6458333333333333	0.7	0.375	0.9166666666666666	0.375	0.16661669720241545	0.08904732504154869	0.7090163934426229	0.8923076923076924	0.4	0.918032786885246	0.25	0.4	0.04824237034237922	0.7619195654177144	0.2104068742281701	0.04824237034237922	0.55	0.55	0.7381689548492428	1589751734.7143996
0	100	2	20	7.0	7.0	0.4078211211296331	0.4078211211296331	0.4078211211296331	1.0	1.0	2.0	palimpsest	cancertype	6.0	2.0			1.0	0.9110256745558208	0.028888672172547408	0.6458333333333333	0.7	0.375	0.9166666666666666	0.375	0.188787132340812	0.02679231798394931	1.0	1.0	0.8	1.0	0.8	0.75	0.008802568247783471	0.5709132841680364	0.16905503271768524	0.008802568247783471	0.55	0.55	0.294346332550049	1589751734.7143996
0	100	2	20	47.0	7.0	0.4078211211296331	0.4078211211296331	0.4078211211296331	1.0	1.0	2.0	palimpsest	prefit	6.0	2.0			1.0	0.9110256745558208	0.028888672172547408	0.6458333333333333	0.7	0.375	0.9166666666666666	0.375	0.20069249666498584	0.10382266353517924	0.7172131147540983	0.8923076923076924	0.4	0.918032786885246	0.25	0.4	0.08662874538959509	0.7743309684678947	0.2148623853620238	0.08662874538959509	0.0	0.55	0.359369039535522	1589751734.7143996
0	100	2	20			0.4078211211296331	0.4078211211296331	0.4078211211296331	1.0	1.0	2.0	DPClust	all		3.0			1.0	0.8663422765938339	0.0	0.5416666666666667	0.45	1.0	0.08333333333333333	1.0															17.0	1582468520.1384823
0	100	2	20			0.4078211211296331	0.4078211211296331	0.4078211211296331	1.0	1.0	2.0	PhylogicNDT	all		2.0			1.0	0.9479710241117452	0.23235712228073044	0.7708333333333333	0.8	0.625	0.9166666666666666	0.625															12.0	1590329028.0437
0	100	2	20	47.0	47.0	0.4078211211296331	0.4078211211296331	0.4078211211296331	1.0	1.0	2.0	tracksigfreq	all	21.0	1.0			0.6666666666666666	0.7145851083040784	0.05597315876870732	0.5	0.6	0.0	1.0	0.0	0.1686810950403937	0.08754655590674959	0.9344262295081968	0.8923076923076924	0.4	0.918032786885246	0.25	0.15	0.09977175719249576	0.28851228010961505	0.09246359498660342	0.09977175719249576	0.0	0.6	0.00809645652770996	1584970369.4170742
0	100	2	20	7.0	7.0	0.4078211211296331	0.4078211211296331	0.4078211211296331	1.0	1.0	2.0	tracksigfreq	cancertype	6.0	1.0			0.6666666666666666	0.7145851083040784	0.05597315876870732	0.5	0.6	0.0	1.0	0.0	0.18940283294032384	0.05746082408831785	1.0	1.0	0.8	1.0	0.8	0.25	0.05333822142537814	0.2451936370848715	0.09398957455106642	0.05333822142537814	0.0	0.6	0.008840560913085941	1584970369.4170742
0	100	2	20	65.0	7.0	0.4078211211296331	0.4078211211296331	0.4078211211296331	1.0	1.0	2.0	tracksigfreq	prefit	6.0	1.0			0.6666666666666666	0.7145851083040784	0.05597315876870732	0.5	0.6	0.0	1.0	0.0	0.16854659650571682	0.08832288172653126	0.7213114754098361	0.8923076923076924	0.4	0.918032786885246	0.25	0.2	0.10129506701224301	0.2896964080736555	0.092297430491305	0.10129506701224301	0.0	0.0	0.00789546966552734	1584970369.4170742
0	0	2	50	7.0	7.0	0.1834458492862745	0.1834458492862745	0.1834458492862745	2.42	0.0	3.54	clonesig	cancer_type	6.0	2.0	6.220815447516543	0.12415543661523748	1.0	0.9625034066024729	0.4029407287460941	0.7026578073089701	0.9	0.9767441860465116	0.42857142857142855	0.9767441860465116	0.1226493883447773	0.04457478193714837	0.9887005649717514	0.953846153846154	0.5714285714285714	0.9830508474576272	0.6666666666666666	0.66	0.02111027668030452	0.5418064116781129	0.14036918324687375	0.02111027668030474	0.84	0.84	17.275193452835087	1582468632.0964718
0	0	2	50	47.0	9.0	0.1834458492862745	0.1834458492862745	0.1834458492862745	2.42	0.0	3.54	clonesig	prefit	8.0	3.0	10.817788043094197	0.442074079590478	0.6666666666666666	0.8596461071526769	0.00807244688187305	0.5431893687707641	0.42	0.372093023255814	0.7142857142857143	0.372093023255814	0.12361756406120172	0.050219325404039616	0.713276836158192	0.8769230769230769	0.42857142857142855	0.9152542372881356	0.3333333333333333	0.48	0.023954749083848426	0.3310052712981469	0.11735453974773773	0.023954749083848648	0.54	0.54	8.614436149597168	1582468632.0964718
0	0	2	50	47.0	47.0	0.1834458492862745	0.1834458492862745	0.1834458492862745	2.42	0.0	3.54	clonesig	all	21.0	1.0	0.003794738306396539	0.9999785938814336	0.6666666666666666	0.9621795196476448	0.17716335494688942	0.5	0.14	0.0	1.0	0.0	0.12083943650590095	0.049190866845490885	0.8305084745762712	0.8769230769230769	0.42857142857142855	0.9152542372881356	0.3333333333333333	0.44	0.02132719455502663	0.22483959622386016	0.0706161641199464	0.02132719455502663	0.86	0.86	4.199012517929076	1582468632.0964718
0	0	2	50	47.0	47.0	0.1834458492862745	0.1834458492862745	0.1834458492862745	2.42	0.0	3.54	clonesig	all_nuclonal	21.0	1.0	0.003794738306396539	0.9999785938814336	0.6666666666666666	0.8850948102681819	0.17716335494688942	0.5	0.14	0.0	1.0	0.0	0.12083943650590095	0.049190866845490885	0.8305084745762712	0.8769230769230769	0.42857142857142855	0.9152542372881356	0.3333333333333333	0.44	0.02132719455502663	0.22483959622386016	0.0706161641199464	0.02132719455502663	0.86	0.86	3.271382570266724	1582468632.0964718
0	0	2	50			0.1834458492862745	0.1834458492862745	0.1834458492862745	2.42	0.0	3.54	pyclone	all		12.0			0.3333333333333333	0.8675889364221177	0.049409231437513135	0.4833887043189369	0.42	0.3953488372093023	0.5714285714285714	0.3953488372093023															162.0	1582468582.7690911
0	0	2	50			0.1834458492862745	0.1834458492862745	0.1834458492862745	2.42	0.0	3.54	ccube	all		1.0			0.6666666666666666	0.9634202363701264	0.17716335494688942	0.5	0.14	0.0	1.0	0.0															8.0	1582468587.304348
0	0	2	50	47.0	47.0	0.1834458492862745	0.1834458492862745	0.1834458492862745	2.42	0.0	3.54	deconstructsigs	all	21.0												0.1166565930479583	0.06410977707701644	0.733050847457627	0.9230769230769232	0.42857142857142855	0.9661016949152542	0.5	0.52	0.02689395278304796	0.27579330107445266	0.08636484599545274	0.02689395278304796	0.86	0.86	4.119096517562871	1582468590.265557
0	0	2	50	7.0	7.0	0.1834458492862745	0.1834458492862745	0.1834458492862745	2.42	0.0	3.54	deconstructsigs	cancertype	6.0												0.12004900540501293	0.05829874205025312	0.827683615819209	0.953846153846154	0.5714285714285714	0.9830508474576272	0.6666666666666666	0.76	0.014389280537242975	0.26654933237032274	0.08749626783784294	0.0143892805372432	0.86	0.86	0.19565868377685505	1582468590.265557
0	0	2	50	47.0	47.0	0.18344584928627472	0.18344584928627472	0.18344584928627472	2.42	0.0	3.54	palimpsest	all	21.0	2.0			1.0	0.8393152596818543	0.02352705205120796	0.6395348837209303	0.38	0.2790697674418605	1.0	0.2790697674418605	0.11805548511735793	0.06896593768545843	0.7288135593220338	0.8923076923076924	0.42857142857142855	0.9322033898305084	0.375	0.5	0.024331122701849117	0.2354414794748553	0.07144944217561175	0.024331122701849117	0.62	0.86	0.766064882278442	1589801663.5429068
0	0	2	50	7.0	7.0	0.18344584928627472	0.18344584928627472	0.18344584928627472	2.42	0.0	3.54	palimpsest	cancertype	6.0	2.0			1.0	0.8393152596818543	0.02352705205120796	0.6395348837209303	0.38	0.2790697674418605	1.0	0.2790697674418605	0.1197542767535297	0.0579283210860256	0.8220338983050848	0.953846153846154	0.5714285714285714	0.9830508474576272	0.6666666666666666	0.6	0.02298705415396329	0.257435557746697	0.08018500975770095	0.02298705415396329	0.86	0.86	0.291316032409668	1589801663.5429068
0	0	2	50	47.0	5.0	0.18344584928627472	0.18344584928627472	0.18344584928627472	2.42	0.0	3.54	palimpsest	prefit	5.0	2.0			1.0	0.8393152596818543	0.02352705205120796	0.6395348837209303	0.38	0.2790697674418605	1.0	0.2790697674418605	0.13845010281906353	0.08034213729414029	0.7302259887005649	0.9230769230769232	0.42857142857142855	0.9661016949152542	0.5	0.52	0.031797633405541086	0.258617948106205	0.07921838935566787	0.031797633405541086	0.62	0.62	0.348879337310791	1589801663.5429068
0	0	2	50			0.1834458492862745	0.1834458492862745	0.1834458492862745	2.42	0.0	3.54	DPClust	all		6.0			0.0	0.8710118105460215	0.049735393774741635	0.4767441860465117	0.82	0.9534883720930232	0.0	0.9534883720930232															34.0	1582468635.4602375
0	0	2	50			0.18344584928627472	0.18344584928627472	0.18344584928627472	2.42	0.0	3.54	PhylogicNDT	all		3.0			0.6666666666666666	0.8130727321572794	0.01942660254466546	0.6395348837209303	0.38	0.2790697674418605	1.0	0.2790697674418605															21.0	1590329027.6464295
0	0	2	50	47.0	47.0	0.1834458492862745	0.1834458492862745	0.1834458492862745	2.42	0.0	3.54	tracksigfreq	all	21.0	1.0			0.6666666666666666	0.7581704725009004	0.17716335494688942	0.5	0.14	0.0	1.0	0.0	0.12063022850254218	0.048820957320313295	0.8305084745762712	0.8769230769230769	0.42857142857142855	0.9152542372881356	0.3333333333333333	0.18	0.020758848394546114	0.2256997755254656	0.07111184392939768	0.020758848394546114	0.86	0.86	0.017108678817749	1584968559.5310268
0	0	2	50	7.0	7.0	0.1834458492862745	0.1834458492862745	0.1834458492862745	2.42	0.0	3.54	tracksigfreq	cancertype	6.0	1.0			0.6666666666666666	0.7581704725009004	0.17716335494688942	0.5	0.14	0.0	1.0	0.0	0.12191836548288346	0.04386789533153796	0.9887005649717514	0.953846153846154	0.5714285714285714	0.9830508474576272	0.6666666666666666	0.3	0.010084137970833962	0.24351567234129898	0.08099771515988181	0.010084137970834406	0.86	0.86	0.0087735652923584	1584968559.5310268
0	0	2	50	65.0	6.0	0.1834458492862745	0.1834458492862745	0.1834458492862745	2.42	0.0	3.54	tracksigfreq	prefit	5.0	1.0			0.6666666666666666	0.7581704725009004	0.17716335494688942	0.5	0.14	0.0	1.0	0.0	0.11774592955846795	0.06109189865673521	0.7259887005649718	0.9076923076923076	0.42857142857142855	0.9491525423728814	0.42857142857142855	0.18	0.02735676203290116	0.2694581351882817	0.08400603678307869	0.027356762032901383	0.86	0.86	0.0162003040313721	1584968559.5310268
0	20	2	50	7.0	7.0	0.5712653801539607	0.5712653801539607	0.5712653801539607	1.84	0.24	2.92	clonesig	cancer_type	6.0	2.0	7.724807667059394	0.06544075161209555	1.0	0.905574862275706	0.053417607165008464	0.7192691029900333	0.62	0.5813953488372093	0.8571428571428571	0.5813953488372093	0.14240892865260973	0.12851267242431555	0.9877049180327868	0.953846153846154	0.6	0.9672131147540984	0.5	0.76	0.04574748687558905	0.7158410466498347	0.14280864558716594	0.16390362355176002	0.36	0.36	8.013087511062622	1582468589.8345447
0	20	2	50	47.0	9.0	0.5712653801539607	0.5712653801539607	0.5712653801539607	1.84	0.24	2.92	clonesig	prefit	7.0	2.0	10.936121508417386	0.03955862449519297	1.0	0.9071316165790864	0.0332080793581748	0.659468438538206	0.62	0.6046511627906976	0.7142857142857143	0.6046511627906976	0.09925909252825052	0.12421862153748847	0.5758196721311476	0.8615384615384616	0.2	0.9016393442622952	0.125	0.36	0.1585023859120248	0.6233992866501206	0.11904711572085268	0.17238462494095494	0.0	0.0	5.120767593383789	1582468589.8345447
0	20	2	50	47.0	47.0	0.5712653801539607	0.5712653801539607	0.5712653801539607	1.84	0.24	2.92	clonesig	all	21.0	1.0	0.0016765999200742956	0.9999944438565358	0.6666666666666666	0.9830223466771241	0.17716335494688942	0.5	0.14	0.0	1.0	0.0	0.0982257194493829	0.12111925703747035	0.7254098360655737	0.8461538461538461	0.2	0.8852459016393442	0.1111111111111111	0.34	0.10606085789199304	0.5245258958285153	0.145201941282532	0.10606085789199317	0.0	0.0	3.6551804542541504	1582468589.8345447
0	20	2	50	47.0	47.0	0.5712653801539607	0.5712653801539607	0.5712653801539607	1.84	0.24	2.92	clonesig	all_nuclonal	21.0	1.0	0.0016765999200742956	0.9999944438565358	0.6666666666666666	0.9540236888109488	0.17716335494688942	0.5	0.14	0.0	1.0	0.0	0.0982257194493829	0.12111925703747035	0.7254098360655737	0.8461538461538461	0.2	0.8852459016393442	0.1111111111111111	0.34	0.10606085789199304	0.5245258958285153	0.145201941282532	0.10606085789199317	0.0	0.0	4.861565113067627	1582468589.8345447
0	20	2	50			0.5712653801539607	0.5712653801539607	0.5712653801539607	1.84	0.24	2.92	pyclone	all		7.0			1.0	0.8906774466758574	0.014439960002421516	0.627906976744186	0.36	0.2558139534883721	1.0	0.2558139534883721															111.0	1582468546.1964445
0	20	2	50			0.5712653801539607	0.5712653801539607	0.5712653801539607	1.84	0.24	2.92	sciclone	all		1.0			0.6666666666666666	0.3872386482587631	0.05511847162618092	0.4435215946843854	0.66	0.7441860465116279	0.14285714285714285	0.7441860465116279															10.0	1582468550.1579342
0	20	2	50			0.5712653801539607	0.5712653801539607	0.5712653801539607	1.84	0.24	2.92	ccube	all		2.0			1.0	0.9126459249022308	0.0001608755953124083	0.6013289036544851	0.52	0.4883720930232558	0.7142857142857143	0.4883720930232558															15.0	1582468554.7137544
0	20	2	50	47.0	47.0	0.5712653801539607	0.5712653801539607	0.5712653801539607	1.84	0.24	2.92	deconstructsigs	all	21.0												0.0923937166359073	0.1305724115435552	0.6065573770491802	0.9076923076923076	0.2	0.9508196721311476	0.2	0.38	0.1001868811330502	0.5757554993307841	0.16501614308299065	0.1001868811330502	0.0	0.0	2.5420482158660898	1582468558.5957913
0	20	2	50	7.0	7.0	0.5712653801539607	0.5712653801539607	0.5712653801539607	1.84	0.24	2.92	deconstructsigs	cancertype	6.0												0.1335168034987528	0.12092720140085075	0.8647540983606556	0.9692307692307692	0.6	0.9836065573770492	0.6	0.5	0.09073231118112013	0.5628546626427816	0.16382033321862852	0.09073231118112036	0.0	0.86	0.0803101062774658	1582468558.5957913
0	20	2	50	47.0	47.0	0.5712653801539607	0.5712653801539607	0.5712653801539607	1.84	0.24	2.92	palimpsest	all	21.0	2.0			1.0	0.8943962245144768	0.0108188094384675	0.5697674418604651	0.26	0.13953488372093026	1.0	0.13953488372093026	0.0906761512929088	0.1300635662195218	0.5819672131147541	0.8769230769230769	0.2	0.918032786885246	0.14285714285714285	0.34	0.10630198425235993	0.5700777120029055	0.16118423634051646	0.10630198425235993	0.0	0.0	0.7656455039978031	1589801663.5636873
0	20	2	50	7.0	7.0	0.5712653801539607	0.5712653801539607	0.5712653801539607	1.84	0.24	2.92	palimpsest	cancertype	6.0	2.0			1.0	0.8943962245144768	0.0108188094384675	0.5697674418604651	0.26	0.13953488372093026	1.0	0.13953488372093026	0.13346966314555994	0.11748219878508873	0.8647540983606556	0.9692307692307692	0.6	0.9836065573770492	0.6	0.44	0.058775282120189225	0.5661234382774756	0.1662729386608493	0.09269681795833253	0.0	0.86	0.295644044876099	1589801663.5636873
0	20	2	50	47.0	4.0	0.5712653801539607	0.5712653801539607	0.5712653801539607	1.84	0.24	2.92	palimpsest	prefit	3.0	2.0			1.0	0.8943962245144768	0.0108188094384675	0.5697674418604651	0.26	0.13953488372093026	1.0	0.13953488372093026	0.0973391376779152	0.1232833746020512	0.6065573770491802	0.9076923076923076	0.2	0.9508196721311476	0.2	0.38	0.08398776798534258	0.5405145222296671	0.1527299607670175	0.10343652075831933	0.0	0.12	0.32414650917053195	1589801663.5636873
0	20	2	50			0.5712653801539607	0.5712653801539607	0.5712653801539607	1.84	0.24	2.92	DPClust	all		3.0			1.0	0.9522915238875634	0.0055249572485560425	0.4651162790697674	0.8	0.9302325581395348	0.0	0.9302325581395348															34.0	1582468593.4638617
0	20	2	50			0.5712653801539607	0.5712653801539607	0.5712653801539607	1.84	0.24	2.92	PhylogicNDT	all		2.0			1.0	0.8887147292487135	0.012960343415613224	0.5813953488372093	0.28	0.16279069767441862	1.0	0.16279069767441862															26.0	1590329026.735945
0	20	2	50	47.0	47.0	0.5712653801539607	0.5712653801539607	0.5712653801539607	1.84	0.24	2.92	tracksigfreq	all	21.0	1.0			0.6666666666666666	0.9656256701287916	0.17716335494688942	0.5	0.14	0.0	1.0	0.0	0.0989315899573913	0.11990587106003164	0.7254098360655739	0.8307692307692308	0.2	0.8688524590163934	0.1	0.32	0.10417283085824104	0.5237137910960848	0.14557527236794698	0.10417283085824114	0.0	0.0	0.0185656547546387	1585110168.642749
0	20	2	50	7.0	7.0	0.5712653801539607	0.5712653801539607	0.5712653801539607	1.84	0.24	2.92	tracksigfreq	cancertype	6.0	1.0			0.6666666666666666	0.9656256701287916	0.17716335494688942	0.5	0.14	0.0	1.0	0.0	0.1413424642443891	0.13489545251713594	0.9877049180327868	0.953846153846154	0.6	0.9672131147540984	0.5	0.62	0.0869956315039121	0.6029792839577623	0.17903963584579174	0.0869956315039121	0.0	0.86	0.00639104843139648	1585110168.642749
0	20	2	50	65.0	5.0	0.5712653801539607	0.5712653801539607	0.5712653801539607	1.84	0.24	2.92	tracksigfreq	prefit	4.0	1.0			0.6666666666666666	0.9656256701287916	0.17716335494688942	0.5	0.14	0.0	1.0	0.0	0.0958192554672584	0.12484347760781615	0.6004098360655739	0.8923076923076924	0.2	0.9344262295081968	0.16666666666666666	0.32	0.11004920059802313	0.5294368335333286	0.1455220697823978	0.11004920059802313	0.0	0.0	0.0182175636291504	1585110168.642749
0	40	2	50	7.0	7.0	0.18424688144061466	0.18424688144061466	0.18424688144061466	1.46	0.54	2.48	clonesig	cancer_type	6.0	3.0	13.650925052009256	0.10550607896953436	0.6666666666666666	0.9120530085613864	0.02440734232250891	0.6547619047619047	0.66	0.6666666666666666	0.6428571428571429	0.6666666666666666	0.10596691798097573	0.04916842304077244	0.997175141242938	0.9846153846153848	0.7142857142857143	1.0	0.8333333333333334	0.72	0.13970749374490546	0.2828387390004317	0.05534393453564443	0.2583423505891473	0.0	0.0	13.550347566604614	1582468685.3741736
0	40	2	50	47.0	7.0	0.18424688144061466	0.18424688144061466	0.18424688144061466	1.46	0.54	2.48	clonesig	prefit	6.0	4.0	19.279354752745352	0.12937015473769553	0.3333333333333333	0.9136897503841426	0.029586236509914626	0.6686507936507936	0.68	0.6944444444444444	0.6428571428571429	0.6944444444444444	0.09220165139629496	0.05068666052345317	0.8192090395480225	0.9230769230769232	0.5714285714285714	0.9491525423728814	0.5	0.36	0.1813950709167224	0.4968023245451272	0.08787396357230587	0.2682148481319502	0.0	0.0	35.901571989059455	1582468685.3741736
0	40	2	50	47.0	47.0	0.18424688144061466	0.18424688144061466	0.18424688144061466	1.46	0.54	2.48	clonesig	all	21.0	1.0	0.002304420053519607	0.9999906052995128	0.6666666666666666	0.8485545322839858	0.08372320122359146	0.5	0.28	0.0	1.0	0.0	0.08958762036364418	0.053826600179774836	0.8954802259887006	0.9230769230769232	0.5714285714285714	0.9491525423728814	0.5	0.56	0.0695163068546496	0.07143138592165355	0.0008598683684773747	0.07143138592165355	0.0	1.0	3.3316555023193364	1582468685.3741736
0	40	2	50	47.0	47.0	0.18424688144061466	0.18424688144061466	0.18424688144061466	1.46	0.54	2.48	clonesig	all_nuclonal	21.0	1.0	0.0023044200531785464	0.9999906052995152	0.6666666666666666	0.8278668577430046	0.08372320122359146	0.5	0.28	0.0	1.0	0.0	0.08958762036364418	0.053826600179774836	0.8954802259887006	0.9230769230769232	0.5714285714285714	0.9491525423728814	0.5	0.56	0.0695163068546496	0.07143138592165355	0.0008598683684773747	0.07143138592165355	0.0	1.0	4.462849140167236	1582468685.3741736
0	40	2	50			0.18424688144061466	0.18424688144061466	0.18424688144061466	1.46	0.54	2.48	pyclone	all		8.0			0.6666666666666666	0.8717197310003424	0.0234531497758822	0.6349206349206349	0.6	0.5555555555555556	0.7142857142857143	0.5555555555555556															153.0	1582468613.4102023
0	40	2	50			0.18424688144061466	0.18424688144061466	0.18424688144061466	1.46	0.54	2.48	sciclone	all		1.0			0.6666666666666666	0.5171103723154044	0.0625709869242564	0.4583333333333334	0.44	0.4166666666666667	0.5	0.4166666666666667															20.0	1582468615.7311125
0	40	2	50			0.18424688144061466	0.18424688144061466	0.18424688144061466	1.46	0.54	2.48	ccube	all		3.0			0.6666666666666666	0.9063186960484324	0.01815726417385948	0.6408730158730158	0.64	0.6388888888888888	0.6428571428571429	0.6388888888888888															7.0	1582468617.9907014
0	40	2	50	47.0	47.0	0.18424688144061466	0.18424688144061466	0.18424688144061466	1.46	0.54	2.48	deconstructsigs	all	21.0												0.08628089260223631	0.07025305649397139	0.8163841807909604	0.9384615384615383	0.5714285714285714	0.9661016949152542	0.5714285714285714	0.58	0.07565713739437062	0.1033031165584498	0.012413013858465041	0.1033031165584498	0.0	0.28	3.39456748962402	1582468620.3290992
0	40	2	50	7.0	7.0	0.18424688144061466	0.18424688144061466	0.18424688144061466	1.46	0.54	2.48	deconstructsigs	cancertype	6.0												0.10130070815316472	0.048651872994327744	0.9166666666666669	0.9846153846153848	0.7142857142857143	1.0	0.8333333333333334	0.76	0.04492441623206833	0.0806705688917303	0.016049982737732782	0.0806705688917303	0.28	1.0	0.17952227592468306	1582468620.3290992
0	40	2	50	47.0	47.0	0.18424688144061466	0.18424688144061466	0.18424688144061466	1.46	0.54	2.48	palimpsest	all	21.0	2.0			1.0	0.8349056420459239	0.007660260631927877	0.6230158730158729	0.52	0.3888888888888889	0.8571428571428571	0.3888888888888889	0.08800700149901669	0.08451556560587067	0.8079096045197739	0.9230769230769232	0.5714285714285714	0.9491525423728814	0.5	0.42	0.03738256464871082	0.2337971485678345	0.08469348838150652	0.1022986190099786	0.28	0.28	1.09329581260681	1589801667.3788607
0	40	2	50	7.0	7.0	0.18424688144061466	0.18424688144061466	0.18424688144061466	1.46	0.54	2.48	palimpsest	cancertype	6.0	2.0			1.0	0.8349056420459239	0.007660260631927877	0.6230158730158729	0.52	0.3888888888888889	0.8571428571428571	0.3888888888888889	0.10379344183172767	0.06097399439452195	0.9166666666666669	0.9846153846153848	0.7142857142857143	1.0	0.8333333333333334	0.72	0.024526676792582247	0.19576801761257132	0.07813349767884213	0.05157941577683178	0.28	0.52	0.3553218841552729	1589801667.3788607
0	40	2	50	47.0	6.0	0.18424688144061466	0.18424688144061466	0.18424688144061466	1.46	0.54	2.48	palimpsest	prefit	5.0	2.0			1.0	0.8349056420459239	0.007660260631927877	0.6230158730158729	0.52	0.3888888888888889	0.8571428571428571	0.3888888888888889	0.08522700180621731	0.07273712851925769	0.8107344632768361	0.9384615384615383	0.5714285714285714	0.9661016949152542	0.5714285714285714	0.5	0.03986846385392695	0.16834388541019366	0.053374876487506516	0.10674824274474204	0.28	0.28	0.4428014755249021	1589801667.3788607
0	40	2	50			0.18424688144061466	0.18424688144061466	0.18424688144061466	1.46	0.54	2.48	DPClust	all		4.0			0.3333333333333333	0.8547943278499069	0.018241118248020483	0.5079365079365079	0.7	0.9444444444444444	0.07142857142857142	0.9444444444444444															49.0	1582468689.1788173
0	40	2	50			0.18424688144061466	0.18424688144061466	0.18424688144061466	1.46	0.54	2.48	PhylogicNDT	all		3.0			0.6666666666666666	0.8515888912196383	0.02793178555492528	0.6428571428571429	0.58	0.5	0.7857142857142857	0.5															23.0	1590329027.5578136
0	40	2	50	47.0	47.0	0.18424688144061466	0.18424688144061466	0.18424688144061466	1.46	0.54	2.48	tracksigfreq	all	21.0	1.0			0.6666666666666666	0.9087343741705404	0.08372320122359145	0.5	0.28	0.0	1.0	0.0	0.08976223610730169	0.05372546472215002	0.8954802259887006	0.9230769230769232	0.5714285714285714	0.9491525423728814	0.5	0.56	0.06950084157156068	0.07129499918375592	0.0008055747699248497	0.07129499918375592	0.0	1.0	0.0191221237182617	1585110180.6731312
0	40	2	50	7.0	7.0	0.18424688144061466	0.18424688144061466	0.18424688144061466	1.46	0.54	2.48	tracksigfreq	cancertype	6.0	1.0			0.6666666666666666	0.9087343741705404	0.08372320122359145	0.5	0.28	0.0	1.0	0.0	0.10426056607389947	0.05237760362018583	0.997175141242938	0.9846153846153848	0.7142857142857143	1.0	0.8333333333333334	0.72	0.055201273589946864	0.07493945730900664	0.008862422509670537	0.07493945730900664	0.0	1.0	0.0067284107208252	1585110180.6731312
0	40	2	50	65.0	7.0	0.18424688144061466	0.18424688144061466	0.18424688144061466	1.46	0.54	2.48	tracksigfreq	prefit	6.0	1.0			0.6666666666666666	0.9087343741705404	0.08372320122359145	0.5	0.28	0.0	1.0	0.0	0.08988326823535626	0.05353942103681455	0.8192090395480225	0.9230769230769232	0.5714285714285714	0.9491525423728814	0.5	0.38	0.0677253826683959	0.07143680838388022	0.0016664260132565171	0.07143680838388011	0.0	1.0	0.0203964710235596	1585110180.6731312
0	60	2	50	7.0	7.0	0.32217150688953666	0.32217150688953666	0.32217150688953666	1.36	0.7	2.34	clonesig	cancer_type	6.0	2.0	12.74178772847722	0.007010231403002576	1.0	0.9842175699201396	0.8951923856992089	0.9861111111111109	0.98	1.0	0.9722222222222222	1.0	0.1268482866067557	0.04627361181490605	0.997175141242938	0.9846153846153848	0.7142857142857143	1.0	0.8333333333333334	0.8	0.02089919039430277	0.3421096106882924	0.044811938192400286	0.02089919039430277	0.98	0.98	7.612308979034424	1582468593.2676308
0	60	2	50	47.0	11.0	0.32217150688953666	0.32217150688953666	0.32217150688953666	1.36	0.7	2.34	clonesig	prefit	8.0	3.0	26.892787294351248	0.004298915056773606	0.6666666666666666	0.9671675634352708	0.8133793601527919	0.9861111111111109	0.98	1.0	0.9722222222222222	1.0	0.12340403700703688	0.06921065633855675	0.8107344632768361	0.8923076923076924	0.5714285714285714	0.9152542372881356	0.4	0.52	0.04840366924762185	0.6161655655579581	0.19271733166483854	0.04840366924762185	0.7	0.7	5.2639782428741455	1582468593.2676308
0	60	2	50	47.0	47.0	0.32217150688953666	0.32217150688953666	0.32217150688953666	1.36	0.7	2.34	clonesig	all	21.0	2.0	18.244760025382906	0.0799777660921193	1.0	0.9845914158965916	0.8951923856992089	0.9861111111111109	0.98	1.0	0.9722222222222222	1.0	0.12782037040226252	0.07217926878154833	0.8785310734463276	0.8615384615384616	0.5714285714285714	0.8813559322033898	0.3333333333333333	0.54	0.05028618547347563	0.4159407914225655	0.057853016829689616	0.05028618547347563	0.0	0.7	3.611319303512573	1582468593.2676308
0	60	2	50	47.0	47.0	0.32217150688953666	0.32217150688953666	0.32217150688953666	1.36	0.7	2.34	clonesig	all_nuclonal	21.0	2.0	15.923673091214711	0.15030331173365566	1.0	0.9963010896541564	1.0	1.0	1.0	1.0	1.0	1.0	0.1277357394008996	0.07210741364984698	0.8785310734463277	0.8615384615384616	0.5714285714285714	0.8813559322033898	0.3333333333333333	0.54	0.04334708940678456	0.11995018350728393	0.034394703946904734	0.04334708940678456	0.72	0.72	4.902038097381592	1582468593.2676308
0	60	2	50			0.32217150688953666	0.32217150688953666	0.32217150688953666	1.36	0.7	2.34	pyclone	all		4.0			1.0	0.9783440042565756	0.903751394198502	0.9861111111111109	0.98	1.0	0.9722222222222222	1.0															114.0	1582468554.6948278
0	60	2	50			0.32217150688953666	0.32217150688953666	0.32217150688953666	1.36	0.7	2.34	sciclone	all		2.0			1.0	0.531356747987235	0.1620834337841255	0.8472222222222222	0.78	1.0	0.6944444444444444	1.0															20.0	1582468557.6307912
0	60	2	50			0.32217150688953666	0.32217150688953666	0.32217150688953666	1.36	0.7	2.34	ccube	all		2.0			1.0	0.9954833357634147	0.7908537299185348	0.9503968253968254	0.96	0.9285714285714286	0.9722222222222222	0.9285714285714286															6.0	1582468560.611288
0	60	2	50	47.0	47.0	0.32217150688953666	0.32217150688953666	0.32217150688953666	1.36	0.7	2.34	deconstructsigs	all	21.0												0.13219874371244025	0.08649303956686695	0.75	0.953846153846154	0.42857142857142855	1.0	0.75	0.68	0.05872822671158151	0.3132884170567214	0.11429724199001677	0.05872822671158151	0.0	0.72	2.67308855056763	1582468563.5521204
0	60	2	50	7.0	7.0	0.32217150688953666	0.32217150688953666	0.32217150688953666	1.36	0.7	2.34	deconstructsigs	cancertype	6.0												0.12923641529160898	0.08892156243156588	0.7457627118644068	0.9384615384615383	0.42857142857142855	0.9830508474576272	0.6	0.66	0.04930405731288723	0.31961964427718137	0.1213713975270102	0.04930405731288723	0.72	0.72	0.0753421783447266	1582468563.5521204
0	60	2	50	47.0	47.0	0.32217150688953666	0.32217150688953666	0.32217150688953666	1.36	0.7	2.34	palimpsest	all	21.0	2.0			1.0	0.9475143563411778	1.0	1.0	1.0	1.0	1.0	1.0	0.12346880034432915	0.06541253014655743	0.8192090395480226	0.9230769230769232	0.5714285714285714	0.9491525423728814	0.5	0.66	0.01670525813063961	0.1370834645265393	0.05404968062013794	0.01670525813063961	0.72	0.72	0.906527996063232	1589753556.525772
0	60	2	50	7.0	7.0	0.32217150688953666	0.32217150688953666	0.32217150688953666	1.36	0.7	2.34	palimpsest	cancertype	6.0	2.0			1.0	0.9475143563411778	1.0	1.0	1.0	1.0	1.0	1.0	0.12411716489445525	0.0582955691874146	0.9124293785310736	0.953846153846154	0.5714285714285714	0.9830508474576272	0.6666666666666666	0.72	0.022211691695379062	0.07722451688553289	0.02470069724880512	0.022211691695379062	0.72	1.0	0.31819057464599604	1589753556.525772
0	60	2	50	47.0	5.0	0.32217150688953666	0.32217150688953666	0.32217150688953666	1.36	0.7	2.34	palimpsest	prefit	4.0	2.0			1.0	0.9475143563411778	1.0	1.0	1.0	1.0	1.0	1.0	0.22490410106809247	0.1605292278481628	0.8305084745762712	0.9692307692307692	0.5714285714285714	1.0	0.8	0.74	0.1346675444604033	0.4820266750439212	0.15596386281734326	0.4820266750439212	0.0	0.0	0.382633924484253	1589753556.525772
0	60	2	50			0.32217150688953666	0.32217150688953666	0.32217150688953666	1.36	0.7	2.34	DPClust	all		5.0			1.0	0.9424622212859166	0.8758434346622249	0.9861111111111109	0.98	1.0	0.9722222222222222	1.0															39.0	1582468595.6527183
0	60	2	50			0.32217150688953666	0.32217150688953666	0.32217150688953666	1.36	0.7	2.34	PhylogicNDT	all		3.0			0.6666666666666666	0.9763055128106878	0.911620920891096	1.0	1.0	1.0	1.0	1.0															22.0	1590329028.3178537
0	60	2	50	47.0	47.0	0.32217150688953666	0.32217150688953666	0.32217150688953666	1.36	0.7	2.34	tracksigfreq	all	21.0	1.0			0.6666666666666666	0.6644600285559001	0.08372320122359145	0.5	0.72	0.0	1.0	0.0	0.12144418686012268	0.06537625417085312	0.8983050847457626	0.8923076923076924	0.5714285714285714	0.9152542372881356	0.4	0.72	0.0341419792737202	0.2641628070658781	0.10327909553044612	0.0341419792737202	0.72	0.72	0.0238521099090576	1585110520.6360595
0	60	2	50	7.0	7.0	0.32217150688953666	0.32217150688953666	0.32217150688953666	1.36	0.7	2.34	tracksigfreq	cancertype	6.0	1.0			0.6666666666666666	0.6644600285559001	0.08372320122359145	0.5	0.72	0.0	1.0	0.0	0.12589123860190687	0.0486404629546452	0.997175141242938	0.9846153846153848	0.7142857142857143	1.0	0.8333333333333334	0.78	0.01753125905493513	0.24078237187000015	0.1002395010443989	0.01753125905493513	0.72	0.72	0.0064082145690918	1585110520.6360595
0	60	2	50	65.0	6.0	0.32217150688953666	0.32217150688953666	0.32217150688953666	1.36	0.7	2.34	tracksigfreq	prefit	4.0	1.0			0.6666666666666666	0.6644600285559001	0.08372320122359145	0.5	0.72	0.0	1.0	0.0	0.1248130598499453	0.08284357769852113	0.8248587570621468	0.9384615384615383	0.5714285714285714	0.9661016949152542	0.5714285714285714	0.74	0.03611222966461258	0.293011472760906	0.11534747407054567	0.03611222966461258	0.72	0.72	0.0238809585571289	1585110520.6360595
0	80	2	50	7.0	7.0	0.2874324179483162	0.2874324179483162	0.2874324179483162	1.16	0.84	2.06	clonesig	cancer_type	6.0	2.0	10.351006510895788	0.020617236566918086	1.0	0.9139211547120341	0.2938662633982533	0.7775974025974025	0.8	0.5909090909090909	0.9642857142857144	0.5909090909090909	0.12180794570175935	0.034813146029526065	1.0	0.9846153846153848	0.75	1.0	0.8571428571428571	0.88	0.01227403243868852	0.41399204328660655	0.10893004633690732	0.01227403243868852	0.54	0.8	13.607645988464355	1582468845.57327
0	80	2	50	47.0	11.0	0.2874324179483162	0.2874324179483162	0.2874324179483162	1.16	0.84	2.06	clonesig	prefit	9.0	2.0	10.679779817017788	0.15318514883874496	1.0	0.93460395870952	0.13829290923003798	0.7240259740259741	0.74	0.5909090909090909	0.8571428571428571	0.5909090909090909	0.1247340549202674	0.04203395786638598	0.8349753694581282	0.9076923076923076	0.625	0.9310344827586208	0.5	0.7	0.027434081120774945	0.3916253237546979	0.11346414461520404	0.12797962586611156	0.48	0.48	17.471367597579956	1582468845.57327
0	80	2	50	47.0	47.0	0.2874324179483162	0.2874324179483162	0.2874324179483162	1.16	0.84	2.06	clonesig	all	21.0	1.0	0.0016272553076532859	0.9999947113174508	0.6666666666666666	0.811436809502982	0.03920323238834054	0.5	0.56	0.0	1.0	0.0	0.12136625771703467	0.03869883495542797	0.8965517241379308	0.9076923076923076	0.625	0.9310344827586208	0.5	0.68	0.05219055492889469	0.1364275372463818	0.041814138379324704	0.05219055492889469	0.0	0.56	7.669530153274536	1582468845.57327
0	80	2	50	47.0	47.0	0.2874324179483162	0.2874324179483162	0.2874324179483162	1.16	0.84	2.06	clonesig	all_nuclonal	21.0	1.0	0.001627255307539599	0.9999947113174512	0.6666666666666666	0.8150996546944634	0.03920323238834054	0.5	0.56	0.0	1.0	0.0	0.12136625771703467	0.03869883495542797	0.8965517241379308	0.9076923076923076	0.625	0.9310344827586208	0.5	0.68	0.05219055492889469	0.1364275372463818	0.041814138379324704	0.05219055492889469	0.0	0.56	6.545722007751465	1582468845.57327
0	80	2	50			0.2874324179483162	0.2874324179483162	0.2874324179483162	1.16	0.84	2.06	pyclone	all		4.0			0.6666666666666666	0.915000950503083	0.2651230038212713	0.7824675324675324	0.8	0.6363636363636364	0.9285714285714286	0.6363636363636364															200.0	1582468767.1217606
0	80	2	50			0.2874324179483162	0.2874324179483162	0.2874324179483162	1.16	0.84	2.06	sciclone	all		3.0			0.6666666666666666	0.4475007460872809	0.07660565463967889	0.6201298701298701	0.58	0.9545454545454546	0.2857142857142857	0.9545454545454546															77.0	1582468774.1243281
0	80	2	50			0.2874324179483162	0.2874324179483162	0.2874324179483162	1.16	0.84	2.06	ccube	all		2.0			1.0	0.961856235473086	0.3786104519595796	0.8425324675324676	0.84	0.8636363636363636	0.8214285714285714	0.8636363636363636															9.0	1582468780.3471274
0	80	2	50	47.0	47.0	0.2874324179483162	0.2874324179483162	0.2874324179483162	1.16	0.84	2.06	deconstructsigs	all	21.0												0.11410985659881512	0.06684426888441794	0.7783251231527094	0.9230769230769232	0.5	0.9655172413793104	0.5714285714285714	0.66	0.013656708382003946	0.2724860191747339	0.1284794910781807	0.013656708382003946	0.56	0.56	6.4891240596771205	1582468785.599179
0	80	2	50	7.0	7.0	0.2874324179483162	0.2874324179483162	0.2874324179483162	1.16	0.84	2.06	deconstructsigs	cancertype	6.0												0.11562310004301048	0.0713277927639205	0.7857142857142857	0.953846153846154	0.5	1.0	0.8	0.68	0.015062125221127818	0.2630184461855185	0.12308228086514594	0.015062125221127818	0.56	0.56	0.324971914291382	1582468785.599179
0	80	2	50	47.0	47.0	0.2874324179483162	0.2874324179483162	0.2874324179483162	1.16	0.84	2.06	palimpsest	all	21.0	2.0			1.0	0.8944031435718599	0.20710802919174945	0.7321428571428571	0.76	0.5	0.9642857142857144	0.5	0.11299955936536825	0.06669893155767538	0.8399014778325123	0.9384615384615383	0.625	0.9655172413793104	0.625	0.64	0.028423546723881813	0.5875410193815382	0.15836738283802604	0.028423546723881917	0.54	0.54	1.5584611892700202	1589801663.3628402
0	80	2	50	7.0	7.0	0.2874324179483162	0.2874324179483162	0.2874324179483162	1.16	0.84	2.06	palimpsest	cancertype	6.0	2.0			1.0	0.8944031435718599	0.20710802919174945	0.7321428571428571	0.76	0.5	0.9642857142857144	0.5	0.116411043576074	0.052454792545191295	0.9285714285714286	0.9692307692307692	0.625	1.0	0.8333333333333334	0.76	0.03760185620146428	0.5122921524431971	0.12217726465490937	0.03760185620146428	0.54	0.54	0.4524528980255129	1589801663.3628402
0	80	2	50	47.0	5.0	0.2874324179483162	0.2874324179483162	0.2874324179483162	1.16	0.84	2.06	palimpsest	prefit	5.0	2.0			1.0	0.8944031435718599	0.20710802919174945	0.7321428571428571	0.76	0.5	0.9642857142857144	0.5	0.17889871624545578	0.1345734247121201	0.7770935960591132	0.9384615384615383	0.5	0.9827586206896552	0.6666666666666666	0.62	0.13285420005075155	0.5660030812737511	0.1832775109112098	0.13285420005075166	0.0	0.0	0.469108819961548	1589801663.3628402
0	80	2	50			0.2874324179483162	0.2874324179483162	0.2874324179483162	1.16	0.84	2.06	DPClust	all		5.0			0.3333333333333333	0.8811537024721842	0.18612584821429348	0.5665584415584416	0.52	0.9545454545454546	0.17857142857142858	0.9545454545454546															65.0	1582468851.6511145
0	80	2	50			0.2874324179483162	0.2874324179483162	0.2874324179483162	1.16	0.84	2.06	PhylogicNDT	all		2.0			1.0	0.9349380468948842	0.2340657992614246	0.7597402597402597	0.78	0.5909090909090909	0.9285714285714286	0.5909090909090909															22.0	1590329029.6980495
0	80	2	50	47.0	47.0	0.2874324179483162	0.2874324179483162	0.2874324179483162	1.16	0.84	2.06	tracksigfreq	all	21.0	1.0			0.6666666666666666	0.7398769044373329	0.03920323238834054	0.5	0.56	0.0	1.0	0.0	0.12136709972187708	0.03870113950393488	0.8940886699507389	0.9076923076923076	0.625	0.9310344827586208	0.5	0.68	0.05219116568574034	0.1364001405039773	0.04180023582231132	0.05219116568574034	0.0	0.56	0.0184321403503418	1585137034.3353803
0	80	2	50	7.0	7.0	0.2874324179483162	0.2874324179483162	0.2874324179483162	1.16	0.84	2.06	tracksigfreq	cancertype	6.0	1.0			0.6666666666666666	0.7398769044373329	0.03920323238834054	0.5	0.56	0.0	1.0	0.0	0.11695658537610178	0.037060050334757136	1.0	0.9846153846153848	0.75	1.0	0.8571428571428571	0.78	0.03500867195070079	0.15594901040284906	0.06003320523307355	0.03500867195070079	0.56	0.56	0.0070793628692627	1585137034.3353803
0	80	2	50	65.0	6.0	0.2874324179483162	0.2874324179483162	0.2874324179483162	1.16	0.84	2.06	tracksigfreq	prefit	6.0	1.0			0.6666666666666666	0.7398769044373329	0.03920323238834054	0.5	0.56	0.0	1.0	0.0	0.11775949011952168	0.046673194950747884	0.7758620689655173	0.9230769230769232	0.5	0.9655172413793104	0.5714285714285714	0.64	0.042790290176218826	0.16964096232514492	0.06296701772571017	0.042790290176218826	0.56	0.56	0.0188834667205811	1585137034.3353803
0	100	2	50	7.0	7.0	0.2128757246183776	0.2128757246183776	0.2128757246183776	1.0	1.0	2.0	clonesig	cancer_type	6.0	2.0	7.574033311699168	0.06983763598408439	1.0	0.9859972360047191	0.4359248098286934	0.8583333333333334	0.86	0.8666666666666667	0.85	0.8666666666666667	0.12590975468146154	0.0841939328414637	1.0	0.9846153846153848	0.75	1.0	0.8571428571428571	0.6	0.07297632947752798	0.34886767819435904	0.07529230577959595	0.1818937230621347	0.0	0.34	7.6408116817474365	1582468545.3417091
0	100	2	50	47.0	15.0	0.2128757246183776	0.2128757246183776	0.2128757246183776	1.0	1.0	2.0	clonesig	prefit	10.0	2.0	12.934234653459955	0.12498233523753227	1.0	0.9638205154017054	0.27702460336864915	0.8083333333333332	0.8	0.7666666666666667	0.85	0.7666666666666667	0.11225505277496887	0.0959602767701697	0.7450738916256157	0.8153846153846154	0.5	0.8448275862068966	0.2857142857142857	0.38	0.056276550352432515	0.30599735090527536	0.11497226989463455	0.30031396309949976	0.0	0.34	4.076294898986816	1582468545.3417091
0	100	2	50	47.0	47.0	0.2128757246183776	0.2128757246183776	0.2128757246183776	1.0	1.0	2.0	clonesig	all	21.0	2.0	14.856472216015618	0.1967710552507244	1.0	0.9742246744435424	0.3788360313015487	0.8416666666666667	0.84	0.8333333333333334	0.85	0.8333333333333334	0.11756002880757427	0.09806868037081873	0.8349753694581281	0.8153846153846154	0.5	0.8448275862068966	0.2857142857142857	0.38	0.05080969871056274	0.3068966876340265	0.11886948074486235	0.30284264511731857	0.0	0.34	4.060642480850221	1582468545.3417091
0	100	2	50	47.0	47.0	0.2128757246183776	0.2128757246183776	0.2128757246183776	1.0	1.0	2.0	clonesig	all_nuclonal	21.0	2.0	14.856472216015618	0.1967710552507244	1.0	0.9742246744435424	0.3788360313015487	0.8416666666666667	0.84	0.8333333333333334	0.85	0.8333333333333334	0.11756002880757427	0.09806868037081873	0.8349753694581281	0.8153846153846154	0.5	0.8448275862068966	0.2857142857142857	0.38	0.05080969871056274	0.3068966876340265	0.11886948074486235	0.30284264511731857	0.0	0.34	4.062879800796509	1582468545.3417091
0	100	2	50			0.2128757246183776	0.2128757246183776	0.2128757246183776	1.0	1.0	2.0	pyclone	all		2.0			1.0	0.9328642656319752	0.2856582904510222	0.8166666666666667	0.8	0.7333333333333333	0.9	0.7333333333333333															81.0	1582468508.3758032
0	100	2	50			0.2128757246183776	0.2128757246183776	0.2128757246183776	1.0	1.0	2.0	sciclone	all		2.0			1.0	0.4858295007169669	0.5023375154121982	0.8833333333333334	0.88	0.8666666666666667	0.9	0.8666666666666667															20.0	1582468511.176992
0	100	2	50			0.2128757246183776	0.2128757246183776	0.2128757246183776	1.0	1.0	2.0	ccube	all		2.0			1.0	0.9467360695898336	0.3341758183743693	0.8333333333333334	0.82	0.7666666666666667	0.9	0.7666666666666667															5.0	1582468513.7864144
0	100	2	50	47.0	47.0	0.2128757246183776	0.2128757246183776	0.2128757246183776	1.0	1.0	2.0	deconstructsigs	all	21.0												0.11040821132647076	0.08041936362535575	0.6871921182266011	0.9076923076923076	0.125	1.0	0.5	0.32	0.06312335720163775	0.14384499535819614	0.03954536493702901	0.14384499535819614	0.0	0.4	2.5623657703399703	1582468516.477671
0	100	2	50	7.0	7.0	0.2128757246183776	0.2128757246183776	0.2128757246183776	1.0	1.0	2.0	deconstructsigs	cancertype	6.0												0.12316905452628553	0.07512274119414815	0.9285714285714286	0.9846153846153848	0.75	1.0	0.8571428571428571	0.56	0.033525038081150704	0.1564302250255487	0.060210998951030326	0.1564302250255487	0.4	0.4	0.12198185920715306	1582468516.477671
0	100	2	50	47.0	47.0	0.2128757246183776	0.2128757246183776	0.2128757246183776	1.0	1.0	2.0	palimpsest	all	21.0	2.0			1.0	0.9114214314410056	0.2541690748538357	0.8083333333333332	0.78	0.6666666666666666	0.95	0.6666666666666666	0.108842447936224	0.08760087751603003	0.6724137931034482	0.8461538461538461	0.375	0.8965517241379308	0.3	0.32	0.01986237098683408	0.32585076877391184	0.10862054497791557	0.2265955810134389	0.38	0.38	0.751450777053833	1589801663.0355875
0	100	2	50	7.0	7.0	0.2128757246183776	0.2128757246183776	0.2128757246183776	1.0	1.0	2.0	palimpsest	cancertype	6.0	2.0			1.0	0.9114214314410056	0.2541690748538357	0.8083333333333332	0.78	0.6666666666666666	0.95	0.6666666666666666	0.12183023434692605	0.0685570148944147	1.0	0.9846153846153848	0.75	1.0	0.8571428571428571	0.58	0.009259863347384822	0.2641838982725838	0.09393629556570396	0.0993448899818924	0.38	0.78	0.29203462600708	1589801663.0355875
0	100	2	50	47.0	5.0	0.2128757246183776	0.2128757246183776	0.2128757246183776	1.0	1.0	2.0	palimpsest	prefit	5.0	2.0			1.0	0.9114214314410056	0.2541690748538357	0.8083333333333332	0.78	0.6666666666666666	0.95	0.6666666666666666	0.1172971374234524	0.0898026997388091	0.6896551724137931	0.9076923076923076	0.375	0.9655172413793104	0.5	0.32	0.02294447400861721	0.37191016908999497	0.10480901396852077	0.21093976661461766	0.38	0.38	0.33786678314209	1589801663.0355875
0	100	2	50			0.2128757246183776	0.2128757246183776	0.2128757246183776	1.0	1.0	2.0	DPClust	all		4.0			0.3333333333333333	0.9127490772595604	0.40045858862906414	0.55	0.64	1.0	0.1	1.0															33.0	1582468548.0912492
0	100	2	50			0.2128757246183776	0.2128757246183776	0.2128757246183776	1.0	1.0	2.0	PhylogicNDT	all		2.0			1.0	0.9370898806704951	0.2856582904510222	0.8166666666666667	0.8	0.7333333333333333	0.9	0.7333333333333333															20.0	1590329027.9697123
0	100	2	50	47.0	47.0	0.2128757246183776	0.2128757246183776	0.2128757246183776	1.0	1.0	2.0	tracksigfreq	all	21.0	1.0			0.6666666666666666	0.8255907277180832	0.04555295823541872	0.5	0.4	0.0	1.0	0.0	0.1119591412093258	0.09077610564268976	0.8546798029556651	0.8153846153846154	0.5	0.8448275862068966	0.2857142857142857	0.46	0.04020938882460279	0.20004093173595366	0.0783011449869127	0.20004093173595366	0.4	0.4	0.0182111263275146	1585078254.1477087
0	100	2	50	7.0	7.0	0.2128757246183776	0.2128757246183776	0.2128757246183776	1.0	1.0	2.0	tracksigfreq	cancertype	6.0	1.0			0.6666666666666666	0.8255907277180832	0.04555295823541872	0.5	0.4	0.0	1.0	0.0	0.12600376122277826	0.07946121210206271	1.0	0.9846153846153848	0.75	1.0	0.8571428571428571	0.64	0.0235747491690943	0.18036522394432572	0.07681133194560681	0.18036522394432572	0.4	0.4	0.00741481781005859	1585078254.1477087
0	100	2	50	65.0	8.0	0.2128757246183776	0.2128757246183776	0.2128757246183776	1.0	1.0	2.0	tracksigfreq	prefit	5.0	1.0			0.6666666666666666	0.8255907277180832	0.04555295823541872	0.5	0.4	0.0	1.0	0.0	0.11451497508587348	0.09284119820509756	0.7561576354679802	0.8923076923076924	0.5	0.9310344827586208	0.4444444444444444	0.34	0.05992389135015175	0.1964289244901932	0.06687353570296188	0.1964289244901932	0.0	0.4	0.0183150768280029	1585078254.1477087
0	0	2	100	7.0	7.0	0.08312430482827747	0.08312430482827747	0.08312430482827747	2.2	0.0	3.3	clonesig	cancer_type	6.0	2.0	18.999397272225	0.00040861034942076896	1.0	0.9911026830061812	0.9422346842110018	0.9933333333333334	0.99	1.0	0.9866666666666668	1.0	0.09529856944372644	0.047741235635488384	1.0	1.0	0.75	1.0	0.75	0.72	0.0012820035597707056	0.2542020762356111	0.03252242988911243	0.0012820035597707056	0.74	0.99	10.08643388748169	1582468838.588725
0	0	2	100	47.0	10.0	0.08312430482827747	0.08312430482827747	0.08312430482827747	2.2	0.0	3.3	clonesig	prefit	6.0	2.0	26.43035708627121	1.2226269400952395e-05	1.0	0.999227688116123	0.8842148337134427	0.9733333333333332	0.98	0.96	0.9866666666666668	0.96	0.08866826307537895	0.0576892923974618	0.7741935483870966	0.8923076923076924	0.25	0.9193548387096774	0.14285714285714285	0.44	0.003463307317448594	0.3402376089258874	0.06781419518855901	0.003463307317448594	0.74	0.75	35.630773067474365	1582468838.588725
0	0	2	100	47.0	47.0	0.08312430482827747	0.08312430482827747	0.08312430482827747	2.2	0.0	3.3	clonesig	all	21.0	2.0	30.51717983210165	0.0014947117446427805	1.0	0.9990632112619736	0.8842148337134427	0.9733333333333332	0.98	0.96	0.9866666666666668	0.96	0.08990586228107228	0.056249064633797086	0.7795698924731183	0.8461538461538461	0.25	0.8709677419354839	0.1	0.45	0.003062098110581224	0.359824051087521	0.07387667166094382	0.003062098110581224	0.74	0.75	36.18700408935547	1582468838.588725
0	0	2	100	47.0	47.0	0.08312430482827747	0.08312430482827747	0.08312430482827747	2.2	0.0	3.3	clonesig	all_nuclonal	21.0	2.0	28.47438309076597	0.003093488745518034	1.0	0.9663073567271784	0.8451364036933847	0.94	0.97	0.88	1.0	0.88	0.09053813581563344	0.05868923457592164	0.7849462365591398	0.8615384615384616	0.25	0.8870967741935484	0.1111111111111111	0.44	0.004325411005615565	0.22443456606927856	0.09082242273618037	0.004325411005615565	0.75	0.78	10.689289331436155	1582468838.588725
0	0	2	100			0.08312430482827747	0.08312430482827747	0.08312430482827747	2.2	0.0	3.3	pyclone	all		8.0			1.0	0.9692254473774587	0.8156209762087445	0.9666666666666668	0.97	0.96	0.9733333333333334	0.96															252.0	1582468731.1909645
0	0	2	100			0.08312430482827747	0.08312430482827747	0.08312430482827747	2.2	0.0	3.3	ccube	all		3.0			0.6666666666666666	0.9663943593868132	0.6845519407698054	0.8999999999999999	0.87	0.96	0.84	0.96															12.0	1582468735.1679986
0	0	2	100	47.0	47.0	0.08312430482827747	0.08312430482827747	0.08312430482827747	2.2	0.0	3.3	deconstructsigs	all	21.0												0.09272539209744324	0.06625742747618597	0.6559139784946236	0.9384615384615383	0.25	0.967741935483871	0.25	0.44	0.008089898970119802	0.06573020075863256	0.02495898281532684	0.008089898970119802	0.75	1.0	1.74511861801147	1582468737.5446568
0	0	2	100	7.0	7.0	0.08312430482827747	0.08312430482827747	0.08312430482827747	2.2	0.0	3.3	deconstructsigs	cancertype	6.0												0.09369755196875078	0.06280577011971594	0.8333333333333333	0.9846153846153848	0.5	1.0	0.6666666666666666	0.62	0.011304133818862194	0.04778786756575515	0.01579792012485846	0.011304133818862194	1.0	1.0	0.0341875553131104	1582468737.5446568
0	0	2	100	47.0	47.0	0.08312430482827747	0.08312430482827747	0.08312430482827747	2.2	0.0	3.3	tracksig	all	21.0	1.0			0.6666666666666666	0.7109184874622418	0.07126882958076286	0.5	0.75	0.0	1.0	0.0	0.08887762596600322	0.056068007182572994	0.8978494623655914	0.8923076923076924	0.5	0.9032258064516128	0.2222222222222222	0.44	0.011361065421378049	0.04971201264447767	0.016606447277200276	0.011361065421378049	1.0	1.0	0.138844013214111	1585137033.363949
0	0	2	100	7.0	7.0	0.08312430482827747	0.08312430482827747	0.08312430482827747	2.2	0.0	3.3	tracksig	cancertype	6.0	1.0			0.6666666666666666	0.7109184874622418	0.07126882958076286	0.5	0.75	0.0	1.0	0.0	0.09385991708804146	0.05634232491967625	0.9946236559139784	0.9846153846153848	0.5	1.0	0.6666666666666666	0.61	0.009364350599074922	0.04931680596637311	0.01729992064582209	0.009364350599074922	1.0	1.0	0.02567458152771	1585137033.363949
0	0	2	100	65.0	4.0	0.08312430482827747	0.08312430482827747	0.08312430482827747	2.2	0.0	3.3	tracksig	prefit	3.0	1.0			0.6666666666666666	0.7109184874622418	0.07126882958076286	0.5	0.75	0.0	1.0	0.0	0.08838028902411768	0.07089932929795531	0.6505376344086021	0.9230769230769232	0.25	0.9516129032258064	0.2	0.44	0.018281568526773317	0.0528206741805749	0.014955871460093454	0.018281568526773317	0.75	1.0	0.0814385414123535	1585137033.363949
0	0	2	100			0.08312430482827747	0.08312430482827747	0.08312430482827747	2.2	0.0	3.3	DPClust	all		5.0			0.0	0.9342726319740644	0.5651696627424762	0.6	0.4	1.0	0.2	1.0															70.0	1582468842.0935862
0	0	2	100			0.08312430482827747	0.08312430482827747	0.08312430482827747	2.2	0.0	3.3	PhylogicNDT	all		3.0			0.6666666666666666	0.9646068785494074	0.7879245095909783	0.9666666666666668	0.97	0.96	0.9733333333333334	0.96															29.0	1590329027.556527
0	0	2	100	47.0	47.0	0.08312430482827747	0.08312430482827747	0.08312430482827747	2.2	0.0	3.3	tracksigfreq	all	21.0	1.0			0.6666666666666666	0.7608027399359536	0.07126882958076287	0.5	0.75	0.0	1.0	0.0	0.08821028577533546	0.06017260056948669	0.8709677419354839	0.8769230769230769	0.5	0.8870967741935484	0.2	0.44	0.01266358268189238	0.0484467852887116	0.015494581243135496	0.01266358268189238	1.0	1.0	0.03853440284729	1585137036.9547493
0	0	2	100	7.0	7.0	0.08312430482827747	0.08312430482827747	0.08312430482827747	2.2	0.0	3.3	tracksigfreq	cancertype	6.0	1.0			0.6666666666666666	0.7608027399359536	0.07126882958076287	0.5	0.75	0.0	1.0	0.0	0.09377982682029214	0.057413779405575675	1.0	0.9846153846153848	0.5	1.0	0.6666666666666666	0.61	0.009661415949264285	0.04859083769185968	0.016856934091862938	0.009661415949264285	1.0	1.0	0.0128917694091797	1585137036.9547493
0	0	2	100	65.0	4.0	0.08312430482827747	0.08312430482827747	0.08312430482827747	2.2	0.0	3.3	tracksigfreq	prefit	3.0	1.0			0.6666666666666666	0.7608027399359536	0.07126882958076287	0.5	0.75	0.0	1.0	0.0	0.08843734447043043	0.06644289441225247	0.6505376344086021	0.9230769230769232	0.25	0.9516129032258064	0.2	0.44	0.0165694547439742	0.05407354004945353	0.016239745310121886	0.0165694547439742	0.75	1.0	0.0436327457427979	1585137036.9547493
0	20	2	100	7.0	7.0	0.06570091411904366	0.06570091411904366	0.06570091411904366	1.86	0.24	2.99	clonesig	cancer_type	6.0	1.0	1.893141416076105e-06		0.6666666666666666	0.9238020585496878	0.04489959937072117	0.5	0.66	0.0	1.0	0.0	0.0837527313986445	0.059261705005363964	1.0	0.9846153846153848	0.75	1.0	0.8571428571428571	0.62	0.01716674500182247	0.07240251835167832	0.026165670324983296	0.07240251835167832	0.34	1.0	7.035694122314452	1582468745.7443342
0	20	2	100	47.0	16.0	0.06570091411904366	0.06570091411904366	0.06570091411904366	1.86	0.24	2.99	clonesig	prefit	10.0	2.0	12.643464042421328	0.13888272933268764	1.0	0.9710132958322132	0.015058699562228897	0.6345811051693405	0.64	0.6176470588235294	0.6515151515151515	0.6176470588235294	0.07762587860076084	0.07418449786411742	0.8029556650246306	0.8153846153846154	0.5	0.8448275862068966	0.2857142857142857	0.18	0.05774344864954872	0.2997200250415667	0.08957413387893076	0.1086356976329398	0.0	0.13	12.2067391872406	1582468745.7443342
0	20	2	100	47.0	47.0	0.06570091411904366	0.06570091411904366	0.06570091411904366	1.86	0.24	2.99	clonesig	all	21.0	1.0	0.003191453646422815	0.9999881256839392	0.6666666666666666	0.9238019008485152	0.04489959937072117	0.5	0.66	0.0	1.0	0.0	0.07705622791011901	0.07134015414173925	0.8694581280788177	0.8153846153846154	0.625	0.8275862068965517	0.3125	0.31	0.04424210189036837	0.10971448778325188	0.03101484347494426	0.10971448778325188	0.34	0.34	7.14511251449585	1582468745.7443342
0	20	2	100	47.0	47.0	0.06570091411904366	0.06570091411904366	0.06570091411904366	1.86	0.24	2.99	clonesig	all_nuclonal	21.0	1.0	0.003191453646195441	0.9999881256839406	0.6666666666666666	0.9278444236460446	0.04489959937072117	0.5	0.66	0.0	1.0	0.0	0.07705622791011901	0.07134015414173925	0.8694581280788177	0.8153846153846154	0.625	0.8275862068965517	0.3125	0.31	0.04424210189036837	0.10971448778325188	0.03101484347494426	0.10971448778325188	0.34	0.34	6.597371816635133	1582468745.7443342
0	20	2	100			0.06570091411904366	0.06570091411904366	0.06570091411904366	1.86	0.24	2.99	pyclone	all		16.0			0.6666666666666666	0.9424446898006982	0.1668786500267868	0.6818181818181818	0.74	0.5	0.8636363636363636	0.5															204.0	1582468694.4812443
0	20	2	100			0.06570091411904366	0.06570091411904366	0.06570091411904366	1.86	0.24	2.99	sciclone	all		1.0			0.6666666666666666	0.3834615552372629	0.06962812888872646	0.5334224598930479	0.45	0.7941176470588235	0.2727272727272727	0.7941176470588235															9.0	1582468697.1024423
0	20	2	100			0.06570091411904366	0.06570091411904366	0.06570091411904366	1.86	0.24	2.99	ccube	all		2.0			1.0	0.974322403696118	0.122711132359061	0.6742424242424242	0.73	0.5	0.8484848484848485	0.5															42.0	1582468699.8041477
0	20	2	100	47.0	47.0	0.06570091411904366	0.06570091411904366	0.06570091411904366	1.86	0.24	2.99	deconstructsigs	all	21.0												0.09564623344649743	0.07945182265500217	0.6243842364532018	0.8769230769230769	0.25	0.9482758620689656	0.3333333333333333	0.47	0.030395351300295137	0.07134593766832488	0.01939865195213053	0.07134593766832488	0.34	1.0	4.13465404510498	1582468702.609355
0	20	2	100	7.0	7.0	0.06570091411904366	0.06570091411904366	0.06570091411904366	1.86	0.24	2.99	deconstructsigs	cancertype	6.0												0.0890448238597684	0.06855799147399012	0.7142857142857143	0.9384615384615383	0.375	1.0	0.75	0.54	0.012426084262572079	0.1013249529984741	0.04211217387822898	0.1013249529984741	0.34	0.34	0.11572456359863302	1582468702.609355
0	20	2	100	47.0	47.0	0.06570091411904377	0.06570091411904377	0.06570091411904377	1.86	0.24	2.99	tracksig	all	21.0	1.0			0.6666666666666666	0.9204827832421438	0.04489959937072117	0.5	0.66	0.0	1.0	0.0	0.07752317538507719	0.07359029740967374	0.8694581280788177	0.8153846153846154	0.625	0.8275862068965517	0.3125	0.27	0.045455421916619776	0.11832908365534688	0.03452089276187999	0.11832908365534688	0.34	0.34	0.144108772277832	1585137032.905526
0	20	2	100	7.0	7.0	0.06570091411904377	0.06570091411904377	0.06570091411904377	1.86	0.24	2.99	tracksig	cancertype	6.0	1.0			0.6666666666666666	0.9204827832421438	0.04489959937072117	0.5	0.66	0.0	1.0	0.0	0.08378359940302774	0.05727533170050793	1.0	0.9692307692307692	0.625	1.0	0.8333333333333334	0.62	0.01882192338776334	0.06568199043533662	0.022198024783817303	0.06568199043533662	0.34	1.0	0.015674352645874	1585137032.905526
0	20	2	100	65.0	8.0	0.06570091411904377	0.06570091411904377	0.06570091411904377	1.86	0.24	2.99	tracksig	prefit	5.0	1.0			0.6666666666666666	0.9204827832421438	0.04489959937072117	0.5	0.66	0.0	1.0	0.0	0.08540292326157127	0.07832739922382588	0.603448275862069	0.8461538461538461	0.25	0.913793103448276	0.25	0.22	0.04524674904217674	0.1395788107411755	0.044685925040975766	0.1395788107411755	0.34	0.34	0.0821866989135742	1585137032.905526
0	20	2	100	47.0	47.0	0.06570091411904366	0.06570091411904366	0.06570091411904366	1.86	0.24	2.99	palimpsest	all	21.0	2.0			1.0	0.930487406794061	0.0851236707441871	0.5949197860962567	0.71	0.2352941176470588	0.9545454545454546	0.2352941176470588	0.11612151219832095	0.06302506023270296	0.6773399014778324	0.8615384615384616	0.25	0.9310344827586208	0.2857142857142857	0.29	0.07030068145917913	0.5462704112770794	0.10627704065716087	0.07365637073175169	0.0	0.89	0.771652460098267	1589779314.9597704
0	20	2	100	7.0	7.0	0.06570091411904366	0.06570091411904366	0.06570091411904366	1.86	0.24	2.99	palimpsest	cancertype	6.0	2.0			1.0	0.930487406794061	0.0851236707441871	0.5949197860962567	0.71	0.2352941176470588	0.9545454545454546	0.2352941176470588	0.08709499389111662	0.06294468823934735	0.8571428571428572	0.9384615384615383	0.375	1.0	0.75	0.54	0.008582177112486211	0.42548006496474977	0.08267558627918738	0.0850693585069161	0.26	0.89	0.305179834365845	1589779314.9597704
0	20	2	100	47.0	8.0	0.06570091411904366	0.06570091411904366	0.06570091411904366	1.86	0.24	2.99	palimpsest	prefit	5.0	2.0			1.0	0.930487406794061	0.0851236707441871	0.5949197860962567	0.71	0.2352941176470588	0.9545454545454546	0.2352941176470588	0.10242481440039414	0.07914418480597789	0.605911330049261	0.8461538461538461	0.25	0.913793103448276	0.25	0.31	0.08057053240116352	0.5595600284267443	0.09806425679764492	0.13510271277962682	0.0	0.26	0.3803732395172121	1589779314.9597704
0	20	2	100			0.06570091411904366	0.06570091411904366	0.06570091411904366	1.86	0.24	2.99	DPClust	all		4.0			0.3333333333333333	0.9237998056907548	0.015269930212038329	0.4928698752228164	0.34	0.9705882352941176	0.015151515151515154	0.9705882352941176															60.0	1582468748.418691
0	20	2	100			0.06570091411904366	0.06570091411904366	0.06570091411904366	1.86	0.24	2.99	PhylogicNDT	all		2.0			1.0	0.9452904633288916	0.015116258299861159	0.5646167557932263	0.67	0.2352941176470588	0.8939393939393939	0.2352941176470588															25.0	1590329028.0939724
0	20	2	100	47.0	47.0	0.06570091411904377	0.06570091411904377	0.06570091411904377	1.86	0.24	2.99	tracksigfreq	all	21.0	1.0			0.6666666666666666	0.9176051089851051	0.04489959937072117	0.5	0.66	0.0	1.0	0.0	0.07695018113805344	0.07135382506862663	0.8669950738916257	0.8153846153846154	0.625	0.8275862068965517	0.3125	0.3	0.04458384114929026	0.10987042320624264	0.03092682656812378	0.10987042320624264	0.34	0.34	0.0442757606506348	1585137036.9055054
0	20	2	100	7.0	7.0	0.06570091411904377	0.06570091411904377	0.06570091411904377	1.86	0.24	2.99	tracksigfreq	cancertype	6.0	1.0			0.6666666666666666	0.9176051089851051	0.04489959937072117	0.5	0.66	0.0	1.0	0.0	0.08376634020763521	0.05920019187519372	1.0	0.9846153846153848	0.75	1.0	0.8571428571428571	0.62	0.0171557739059931	0.07218648777348335	0.026068531849549888	0.07218648777348335	0.34	1.0	0.00974178314208984	1585137036.9055054
0	20	2	100	65.0	8.0	0.06570091411904377	0.06570091411904377	0.06570091411904377	1.86	0.24	2.99	tracksigfreq	prefit	5.0	1.0			0.6666666666666666	0.9176051089851051	0.04489959937072117	0.5	0.66	0.0	1.0	0.0	0.08575824652265447	0.08018214247534704	0.605911330049261	0.8461538461538461	0.25	0.913793103448276	0.25	0.29	0.04711314741851436	0.14618198221112574	0.04692977600304513	0.14618198221112574	0.34	0.34	0.0544188022613525	1585137036.9055054
0	40	2	100	7.0	7.0	0.5593272945883168	0.5593272945883168	0.5593272945883168	1.69	0.38	2.68	clonesig	cancer_type	6.0	2.0	11.10155034758941	0.015362790084238525	1.0	0.8918258656729624	0.2745536383542578	0.7354278627532038	0.78	0.4878048780487805	0.9830508474576272	0.4878048780487805	0.0692352852844394	0.061439538233422825	1.0	0.9846153846153848	0.75	1.0	0.8571428571428571	0.79	0.044792646818433424	0.5629819572056235	0.1308266640292128	0.044792646818433424	0.58	0.78	17.50400471687317	1582468799.7651222
0	40	2	100	47.0	12.0	0.5593272945883168	0.5593272945883168	0.5593272945883168	1.69	0.38	2.68	clonesig	prefit	8.0	2.0	18.49478860170575	0.00448562416440156	1.0	0.9002325568468574	0.2630581325606269	0.7391484084332368	0.78	0.5121951219512195	0.9661016949152542	0.5121951219512195	0.06657471503319592	0.06704689731030063	0.8078817733990149	0.8769230769230769	0.5	0.913793103448276	0.4	0.56	0.05305290829113585	0.5749707406701872	0.13548482676883328	0.05305290829113585	0.0	0.78	29.15644216537476	1582468799.7651222
0	40	2	100	47.0	47.0	0.5593272945883168	0.5593272945883168	0.5593272945883168	1.69	0.38	2.68	clonesig	all	21.0	2.0	18.996941855969453	0.06654614303219589	1.0	0.8998741380119082	0.2630581325606269	0.7391484084332368	0.78	0.5121951219512195	0.9661016949152542	0.5121951219512195	0.06707927195710463	0.06655386411130568	0.8620689655172413	0.8615384615384616	0.5	0.8965517241379308	0.3636363636363637	0.56	0.05251818577864542	0.5752717480202589	0.13615333460889645	0.05251818577864542	0.0	0.78	14.329835891723633	1582468799.7651222
0	40	2	100	47.0	47.0	0.5593272945883168	0.5593272945883168	0.5593272945883168	1.69	0.38	2.68	clonesig	all_nuclonal	21.0	2.0	16.588528077690853	0.12976783269466466	1.0	0.8773463286461857	0.19415948101674874	0.6866473749483257	0.74	0.3902439024390244	0.9830508474576272	0.3902439024390244	0.06668653576767572	0.0675084505372628	0.8719211822660098	0.8615384615384616	0.5	0.8965517241379308	0.3636363636363637	0.57	0.09479783051658787	0.5363624809384229	0.09134651434010438	0.09967413057219687	0.0	0.74	23.82337236404419	1582468799.7651222
0	40	2	100			0.5593272945883168	0.5593272945883168	0.5593272945883168	1.69	0.38	2.68	pyclone	all		14.0			1.0	0.8832358073172506	0.14663469265022636	0.6734187680859859	0.72	0.4146341463414634	0.9322033898305084	0.4146341463414634															182.0	1582468697.665835
0	40	2	100			0.5593272945883168	0.5593272945883168	0.5593272945883168	1.69	0.38	2.68	sciclone	all		3.0			0.6666666666666666	0.4800526681218531	0.07300028654076994	0.5047540305911533	0.42	0.975609756097561	0.03389830508474576	0.975609756097561															64.0	1582468700.4231198
0	40	2	100			0.5593272945883168	0.5593272945883168	0.5593272945883168	1.69	0.38	2.68	ccube	all		3.0			0.6666666666666666	0.9144517403961592	0.11656327098050265	0.6889210417527905	0.69	0.6829268292682927	0.6949152542372882	0.6829268292682927															9.0	1582468703.0324833
0	40	2	100	47.0	47.0	0.5593272945883168	0.5593272945883168	0.5593272945883168	1.69	0.38	2.68	deconstructsigs	all	21.0												0.07615224126849576	0.07673929238178759	0.6995073891625616	0.8923076923076924	0.375	0.9482758620689656	0.42857142857142855	0.54	0.1416034668872579	0.2615845326300318	0.05901068411300708	0.1416034668872579	0.0	0.0	4.00611734390259	1582468705.8389344
0	40	2	100	7.0	7.0	0.5593272945883168	0.5593272945883168	0.5593272945883168	1.69	0.38	2.68	deconstructsigs	cancertype	6.0												0.06847390610664507	0.06447234344255565	0.9285714285714286	0.9846153846153848	0.75	1.0	0.8571428571428571	0.7	0.14540397054918375	0.19310383895900696	0.023460383932567372	0.14540397054918375	0.0	0.0	0.16709089279174802	1582468705.8389344
0	40	2	100	47.0	47.0	0.5593272945883168	0.5593272945883168	0.5593272945883168	1.69	0.38	2.68	tracksig	all	21.0	1.0			0.6666666666666666	0.7815654214938471	0.03282656588418773	0.5	0.59	0.0	1.0	0.0	0.06639120404826315	0.0690262891306009	0.9039408866995072	0.8769230769230769	0.625	0.8965517241379308	0.4166666666666667	0.57	0.13229423904569915	0.2335441463644644	0.049798076557081634	0.13229423904569915	0.0	0.0	0.113090515136719	1585007897.5755146
0	40	2	100	7.0	7.0	0.5593272945883168	0.5593272945883168	0.5593272945883168	1.69	0.38	2.68	tracksig	cancertype	6.0	1.0			0.6666666666666666	0.7815654214938471	0.03282656588418773	0.5	0.59	0.0	1.0	0.0	0.07044180460817373	0.07096425630519271	1.0	0.9692307692307692	0.625	1.0	0.8333333333333334	0.78	0.14435843029816908	0.2164877610162156	0.035475607121297895	0.14435843029816908	0.0	0.0	0.0152912139892578	1585007897.5755146
0	40	2	100	65.0	7.0	0.5593272945883168	0.5593272945883168	0.5593272945883168	1.69	0.38	2.68	tracksig	prefit	5.0	1.0			0.6666666666666666	0.7815654214938471	0.03282656588418773	0.5	0.59	0.0	1.0	0.0	0.07263036051829405	0.08604361030098909	0.6896551724137929	0.8769230769230769	0.375	0.9310344827586208	0.375	0.37	0.16049415142568813	0.2359159533567704	0.03709495411993317	0.16049415142568813	0.0	0.0	0.0549535751342773	1585007897.5755146
0	40	2	100	47.0	47.0	0.5593272945883168	0.5593272945883168	0.5593272945883168	1.69	0.38	2.68	palimpsest	all	21.0	2.0			1.0	0.892036737573342	0.13775856947772813	0.6696982224059529	0.72	0.3902439024390244	0.9491525423728814	0.3902439024390244	0.07060536705346272	0.0750356635520713	0.7586206896551724	0.8769230769230769	0.375	0.9310344827586208	0.375	0.54	0.1176726959656592	0.3681012719316786	0.07245844981661688	0.1176726959656592	0.0	0.0	0.784345149993896	1589761064.2756748
0	40	2	100	7.0	7.0	0.5593272945883168	0.5593272945883168	0.5593272945883168	1.69	0.38	2.68	palimpsest	cancertype	6.0	2.0			1.0	0.892036737573342	0.13775856947772813	0.6696982224059529	0.72	0.3902439024390244	0.9491525423728814	0.3902439024390244	0.07205913122837332	0.07097967424367609	0.9285714285714286	0.9692307692307692	0.625	1.0	0.8333333333333334	0.74	0.10761399058650699	0.3632126050651193	0.07541784769807915	0.10761399058650699	0.0	0.0	0.30030655860900896	1589761064.2756748
0	40	2	100	47.0	6.0	0.5593272945883168	0.5593272945883168	0.5593272945883168	1.69	0.38	2.68	palimpsest	prefit	6.0	2.0			1.0	0.892036737573342	0.13775856947772813	0.6696982224059529	0.72	0.3902439024390244	0.9491525423728814	0.3902439024390244	0.0971878642320182	0.09052025584808347	0.852216748768473	0.9384615384615383	0.5	0.9827586206896552	0.6666666666666666	0.64	0.1291523856931146	0.4316837394161819	0.07648911635387365	0.13676892547745	0.0	0.0	0.370143890380859	1589761064.2756748
0	40	2	100			0.5593272945883168	0.5593272945883168	0.5593272945883168	1.69	0.38	2.68	DPClust	all		4.0			0.3333333333333333	0.8509729033889373	0.12287219381865425	0.5169491525423728	0.43	1.0	0.03389830508474576	1.0															62.0	1582468803.002245
0	40	2	100			0.5593272945883168	0.5593272945883168	0.5593272945883168	1.69	0.38	2.68	PhylogicNDT	all		3.0			0.6666666666666666	0.9035112977597298	0.13160165772771876	0.6845804051260852	0.72	0.4878048780487805	0.8813559322033898	0.4878048780487805															39.0	1590329028.5189734
0	40	2	100	47.0	47.0	0.5593272945883168	0.5593272945883168	0.5593272945883168	1.69	0.38	2.68	tracksigfreq	all	21.0	1.0			0.6666666666666666	0.7705191216952616	0.032826565884187746	0.5	0.59	0.0	1.0	0.0	0.06650876313500978	0.06982817133865186	0.9088669950738916	0.8923076923076924	0.625	0.913793103448276	0.4545454545454545	0.57	0.14051415591543526	0.2230281287455073	0.04058311997347702	0.14051415591543526	0.0	0.0	0.0611555576324463	1585007900.7370634
0	40	2	100	7.0	7.0	0.5593272945883168	0.5593272945883168	0.5593272945883168	1.69	0.38	2.68	tracksigfreq	cancertype	6.0	1.0			0.6666666666666666	0.7705191216952616	0.032826565884187746	0.5	0.59	0.0	1.0	0.0	0.06943465152449088	0.06531740401525027	1.0	0.9692307692307692	0.625	1.0	0.8333333333333334	0.78	0.13924403622840276	0.21334105262434733	0.036443380471645255	0.13924403622840276	0.0	0.0	0.0203063488006592	1585007900.7370634
0	40	2	100	65.0	7.0	0.5593272945883168	0.5593272945883168	0.5593272945883168	1.69	0.38	2.68	tracksigfreq	prefit	5.0	1.0			0.6666666666666666	0.7705191216952616	0.032826565884187746	0.5	0.59	0.0	1.0	0.0	0.07242230143340055	0.08530979732805058	0.6921182266009852	0.8769230769230769	0.375	0.9310344827586208	0.375	0.37	0.1581897049458667	0.23678316691075416	0.03865488215699514	0.1581897049458667	0.0	0.0	0.0739305019378662	1585007900.7370634
0	60	2	100	7.0	7.0	0.1322135910717942	0.1322135910717942	0.1322135910717942	1.43	0.64	2.46	clonesig	cancer_type	6.0	2.0	12.998313943794301	0.006527206845047909	1.0	0.97293505029982	0.39622687116064176	0.8476190476190476	0.84	0.8666666666666667	0.8285714285714286	0.8666666666666667	0.06792944712866954	0.023465502476683636	0.997175141242938	0.9846153846153848	0.7142857142857143	1.0	0.8333333333333334	0.72	0.0033035642410529364	0.16320922345053826	0.04481379680252046	0.0033035642410529364	0.84	0.84	22.98640990257263	1582469333.0505848
0	60	2	100	47.0	12.0	0.1322135910717942	0.1322135910717942	0.1322135910717942	1.43	0.64	2.46	clonesig	prefit	10.0	3.0	21.28944464306801	0.07535898693605136	0.6666666666666666	0.9627731111717548	0.3873855867908844	0.8476190476190476	0.84	0.8666666666666667	0.8285714285714286	0.8666666666666667	0.06129615579082616	0.038403594269263465	0.807909604519774	0.8923076923076924	0.5714285714285714	0.9152542372881356	0.4	0.57	0.00421801563793256	0.20336251713909093	0.07476459750583417	0.00421801563793256	0.58	0.58	41.085661888122566	1582469333.0505848
0	60	2	100	47.0	47.0	0.1322135910717942	0.1322135910717942	0.1322135910717942	1.43	0.64	2.46	clonesig	all	21.0	2.0	19.797316861577887	0.05264702961052728	1.0	0.9782862205327868	0.3342717850088522	0.8142857142857143	0.82	0.8	0.8285714285714286	0.8	0.060972711587742326	0.04019018150868055	0.8700564971751413	0.8307692307692308	0.5714285714285714	0.8474576271186439	0.2857142857142857	0.56	0.004360445538646229	0.15728100034016346	0.05208418705886566	0.004360445538646229	0.58	0.82	28.41645860671997	1582469333.0505848
0	60	2	100	47.0	47.0	0.1322135910717942	0.1322135910717942	0.1322135910717942	1.43	0.64	2.46	clonesig	all_nuclonal	21.0	2.0	22.638510279761018	0.021969055151843844	1.0	0.9913986899663786	0.4926294668861185	0.8476190476190476	0.88	0.7666666666666667	0.9285714285714286	0.7666666666666667	0.061333664795566664	0.03638472456989551	0.8757062146892655	0.8307692307692308	0.5714285714285714	0.8474576271186439	0.2857142857142857	0.6	0.006395570668560335	0.2051864541576034	0.06004208179867725	0.006395570668560335	0.65	0.88	32.224167585372925	1582469333.0505848
0	60	2	100			0.1322135910717942	0.1322135910717942	0.1322135910717942	1.43	0.64	2.46	pyclone	all		17.0			0.6666666666666666	0.958923656724886	0.4150834905842717	0.8452380952380953	0.85	0.8333333333333334	0.8571428571428571	0.8333333333333334															410.0	1582469165.8417234
0	60	2	100			0.1322135910717942	0.1322135910717942	0.1322135910717942	1.43	0.64	2.46	sciclone	all		1.0			0.6666666666666666	0.4588426779160344	0.054488250539118405	0.5261904761904762	0.59	0.36666666666666653	0.6857142857142857	0.36666666666666653															10.0	1582469170.6180322
0	60	2	100			0.1322135910717942	0.1322135910717942	0.1322135910717942	1.43	0.64	2.46	ccube	all		3.0			0.6666666666666666	0.9662557493838316	0.3078284058069156	0.8071428571428572	0.81	0.8	0.8142857142857143	0.8															19.0	1582469177.4244063
0	60	2	100	47.0	47.0	0.1322135910717942	0.1322135910717942	0.1322135910717942	1.43	0.64	2.46	deconstructsigs	all	21.0												0.07696822770931641	0.05075395228099043	0.75	0.953846153846154	0.42857142857142855	1.0	0.75	0.63	0.006527425032637368	0.1551924218019919	0.06812686008859324	0.006527425032637368	0.7	0.7	13.712668180465698	1582469184.0517755
0	60	2	100	7.0	7.0	0.1322135910717942	0.1322135910717942	0.1322135910717942	1.43	0.64	2.46	deconstructsigs	cancertype	6.0												0.0687599826204203	0.04401964616956442	0.8333333333333333	0.9692307692307692	0.5714285714285714	1.0	0.8	0.7	0.0011275948180102804	0.14448430403693754	0.0656942971375508	0.0011275948180102804	0.7	0.7	0.361692428588867	1582469184.0517755
0	60	2	100	47.0	47.0	0.1322135910717943	0.1322135910717943	0.1322135910717943	1.43	0.64	2.46	tracksig	all	21.0	1.0			0.6666666666666666	0.8588078667176273	0.05497693399840794	0.5	0.7	0.0	1.0	0.0	0.06284838582995625	0.039503028401358165	0.8983050847457626	0.8615384615384616	0.5714285714285714	0.8813559322033898	0.3333333333333333	0.6	0.010431919551521118	0.10643919644086408	0.04399606136119985	0.010431919551521118	0.7	0.7	0.392892360687256	1585107821.3209155
0	60	2	100	7.0	7.0	0.1322135910717943	0.1322135910717943	0.1322135910717943	1.43	0.64	2.46	tracksig	cancertype	6.0	1.0			0.6666666666666666	0.8588078667176273	0.05497693399840794	0.5	0.7	0.0	1.0	0.0	0.06842297655687671	0.019241696872179984	1.0	0.9846153846153848	0.7142857142857143	1.0	0.8333333333333334	0.75	0.004281434812422935	0.095488450226203	0.04179630520446512	0.004281434812422935	0.7	1.0	0.0640401840209961	1585107821.3209155
0	60	2	100	65.0	4.0	0.1322135910717943	0.1322135910717943	0.1322135910717943	1.43	0.64	2.46	tracksig	prefit	3.0	1.0			0.6666666666666666	0.8588078667176273	0.05497693399840794	0.5	0.7	0.0	1.0	0.0	0.07377832022998304	0.05886765090031228	0.7429378531073446	0.9384615384615383	0.42857142857142855	0.9830508474576272	0.6	0.57	0.006472703447174322	0.16126054394272638	0.07093269957296182	0.006472703447174322	0.7	0.7	0.14339804649353	1585107821.3209155
0	60	2	100	47.0	47.0	0.1322135910717943	0.1322135910717943	0.1322135910717943	1.43	0.64	2.46	palimpsest	all	21.0	2.0			1.0	0.9574996652470033	0.3665929789641386	0.7809523809523811	0.84	0.6333333333333333	0.9285714285714286	0.6333333333333333	0.0681600189741065	0.04591187821138396	0.8192090395480225	0.9384615384615383	0.5714285714285714	0.9661016949152542	0.5714285714285714	0.63	0.002874196089826975	0.15816588590434966	0.056161978828797386	0.002874196089826975	0.65	0.84	1.64304733276367	1589762894.5150454
0	60	2	100	7.0	7.0	0.1322135910717943	0.1322135910717943	0.1322135910717943	1.43	0.64	2.46	palimpsest	cancertype	6.0	2.0			1.0	0.9574996652470033	0.3665929789641386	0.7809523809523811	0.84	0.6333333333333333	0.9285714285714286	0.6333333333333333	0.0669169210664679	0.024106222038696917	1.0	0.9846153846153848	0.7142857142857143	1.0	0.8333333333333334	0.71	0.003590831818498064	0.16130038852482154	0.05184776056218381	0.003590831818498064	0.84	0.84	0.465578079223633	1589762894.5150454
0	60	2	100	47.0	3.0	0.1322135910717943	0.1322135910717943	0.1322135910717943	1.43	0.64	2.46	palimpsest	prefit	3.0	2.0			1.0	0.9574996652470033	0.3665929789641386	0.7809523809523811	0.84	0.6333333333333333	0.9285714285714286	0.6333333333333333	0.10952042262323483	0.10873437803679364	0.75	0.953846153846154	0.42857142857142855	1.0	0.75	0.65	0.041076654625041835	0.2098343435140263	0.06329344541152604	0.041076654625041835	0.65	0.7	0.501985788345337	1589762894.5150454
0	60	2	100			0.1322135910717942	0.1322135910717942	0.1322135910717942	1.43	0.64	2.46	DPClust	all		3.0			1.0	0.9777477201068034	0.4036198849166256	0.8357142857142857	0.85	0.8	0.8714285714285714	0.8															119.0	1582469340.3537555
0	60	2	100			0.1322135910717942	0.1322135910717942	0.1322135910717942	1.43	0.64	2.46	PhylogicNDT	all		3.0			0.6666666666666666	0.9778685636943654	0.4315000240594283	0.8523809523809525	0.86	0.8333333333333334	0.8714285714285714	0.8333333333333334															33.0	1590329028.9254966
0	60	2	100	47.0	47.0	0.1322135910717943	0.1322135910717943	0.1322135910717943	1.43	0.64	2.46	tracksigfreq	all	21.0	1.0			0.6666666666666666	0.828732015403453	0.05497693399840792	0.5	0.7	0.0	1.0	0.0	0.0608749321382824	0.03990122324585349	0.8898305084745762	0.8461538461538461	0.5714285714285714	0.8644067796610171	0.3076923076923077	0.6	0.007743443952333173	0.1151057900124678	0.04919960776086108	0.007743443952333173	0.7	0.7	0.0253887176513672	1585107824.2921283
0	60	2	100	7.0	7.0	0.1322135910717943	0.1322135910717943	0.1322135910717943	1.43	0.64	2.46	tracksigfreq	cancertype	6.0	1.0			0.6666666666666666	0.828732015403453	0.05497693399840792	0.5	0.7	0.0	1.0	0.0	0.06830857399352268	0.02277899638096849	1.0	0.9846153846153848	0.7142857142857143	1.0	0.8333333333333334	0.75	0.006331345529446142	0.09323556570942736	0.039824516718587284	0.006331345529446142	0.7	1.0	0.00924277305603027	1585107824.2921283
0	60	2	100	65.0	4.0	0.1322135910717943	0.1322135910717943	0.1322135910717943	1.43	0.64	2.46	tracksigfreq	prefit	3.0	1.0			0.6666666666666666	0.828732015403453	0.05497693399840792	0.5	0.7	0.0	1.0	0.0	0.07377519902552662	0.05903957500623822	0.7429378531073446	0.9384615384615383	0.42857142857142855	0.9830508474576272	0.6	0.58	0.006063460036233703	0.16065024634226874	0.07084056496873686	0.006063460036233703	0.7	0.7	0.0299108028411865	1585107824.2921283
0	80	2	100	7.0	7.0	0.2610870058860998	0.2610870058860998	0.2610870058860998	1.2	0.87	2.17	clonesig	cancer_type	6.0	2.0	10.174914048829578	0.023221268706835132	1.0	0.9608872929538466	0.26210709933821896	0.78125	0.79	0.8125	0.75	0.8125	0.08364459009920214	0.047899705103113296	1.0	0.9846153846153848	0.75	1.0	0.8571428571428571	0.64	0.009320276303768749	0.39375317419581257	0.1317424360376364	0.009320276303768749	0.52	0.79	34.37698268890381	1582475049.825133
0	80	2	100	47.0	14.0	0.2610870058860998	0.2610870058860998	0.2610870058860998	1.2	0.87	2.17	clonesig	prefit	10.0	2.0	14.995320254384296	0.06721093976023064	1.0	0.9516333357502368	0.21999865884432054	0.765625	0.77	0.78125	0.75	0.78125	0.0764932361636414	0.05350932546270165	0.8029556650246307	0.8307692307692308	0.5	0.8620689655172413	0.3076923076923077	0.44	0.015480965931254254	0.4066875798101355	0.13712702062146725	0.05631078473891876	0.5	0.77	35.89654278755189	1582475049.825133
0	80	2	100	47.0	47.0	0.2610870058860998	0.2610870058860998	0.2610870058860998	1.2	0.87	2.17	clonesig	all	21.0	2.0	16.51646694574879	0.1322624633086963	1.0	0.9573868775160864	0.24060039015342125	0.7734375	0.78	0.796875	0.75	0.796875	0.07763548871775171	0.05363072275719165	0.8497536945812807	0.7846153846153846	0.5	0.8103448275862069	0.25	0.43	0.01660586070881231	0.477648513351483	0.15487202510527853	0.01660586070881231	0.51	0.51	14.472695112228394	1582475049.825133
0	80	2	100	47.0	47.0	0.2610870058860998	0.2610870058860998	0.2610870058860998	1.2	0.87	2.17	clonesig	all_nuclonal	21.0	2.0	16.148179691904947	0.14564594508065234	1.0	0.93427849204104	0.1324701210212728	0.7326388888888888	0.72	0.6875	0.7777777777777778	0.6875	0.07684278690797244	0.05367110127024848	0.8522167487684729	0.8	0.5	0.8275862068965517	0.26666666666666666	0.41	0.026101180724088516	0.3348796454399981	0.12437278773288793	0.07878652313338119	0.44	0.72	2844.6963472366333	1582475049.825133
0	80	2	100			0.2610870058860998	0.2610870058860998	0.2610870058860998	1.2	0.87	2.17	pyclone	all		10.0			0.6666666666666666	0.9385057034991496	0.1166332507803604	0.7083333333333334	0.72	0.75	0.6666666666666666	0.75															1904.0	1582472101.6654325
0	80	2	100			0.2610870058860998	0.2610870058860998	0.2610870058860998	1.2	0.87	2.17	sciclone	all		1.0			0.6666666666666666	0.4584286877435802	0.023403631372568904	0.5564236111111109	0.44	0.140625	0.9722222222222222	0.140625															126.0	1582472106.6841905
0	80	2	100			0.2610870058860998	0.2610870058860998	0.2610870058860998	1.2	0.87	2.17	ccube	all		2.0			1.0	0.9531746316678544	0.14033096976455464	0.7222222222222222	0.73	0.75	0.6944444444444444	0.75															91.0	1582472108.6839912
0	80	2	100	47.0	47.0	0.2610870058860998	0.2610870058860998	0.2610870058860998	1.2	0.87	2.17	deconstructsigs	all	21.0												0.08693042749491076	0.0685219918118953	0.6995073891625616	0.8923076923076924	0.375	0.9482758620689656	0.42857142857142855	0.39	0.08861268456517568	0.17508028166693335	0.041504446608843684	0.08861268456517568	0.0	0.64	3.0764787197113	1582472110.5676787
0	80	2	100	7.0	7.0	0.2610870058860998	0.2610870058860998	0.2610870058860998	1.2	0.87	2.17	deconstructsigs	cancertype	6.0												0.08468134609478846	0.047166908252035775	0.9285714285714286	0.9846153846153848	0.75	1.0	0.8571428571428571	0.61	0.05811048193728241	0.13093770752261868	0.034957068280961415	0.05811048193728241	0.0	0.64	1.1626296043396	1582472110.5676787
0	80	2	100	47.0	47.0	0.2610870058860998	0.2610870058860998	0.2610870058860998	1.2	0.87	2.17	tracksig	all	21.0	1.0			0.6666666666666666	0.8665882202949553	0.04074727634927483	0.5	0.36	0.0	1.0	0.0	0.07781926676625167	0.05997169230530582	0.8965517241379308	0.8615384615384616	0.625	0.8793103448275862	0.38461538461538464	0.41	0.08070377544366214	0.12559054122922764	0.02154564757707144	0.08070377544366214	0.0	0.64	0.121350288391113	1585107835.9186473
0	80	2	100	7.0	7.0	0.2610870058860998	0.2610870058860998	0.2610870058860998	1.2	0.87	2.17	tracksig	cancertype	6.0	1.0			0.6666666666666666	0.8665882202949553	0.04074727634927483	0.5	0.36	0.0	1.0	0.0	0.08397190470937985	0.05306752892058952	1.0	0.9846153846153848	0.75	1.0	0.8571428571428571	0.61	0.07281272164195808	0.11976126825642475	0.022535302374944003	0.07281272164195808	0.0	0.64	0.023545503616333	1585107835.9186473
0	80	2	100	65.0	6.0	0.2610870058860998	0.2610870058860998	0.2610870058860998	1.2	0.87	2.17	tracksig	prefit	6.0	1.0			0.6666666666666666	0.8665882202949553	0.04074727634927483	0.5	0.36	0.0	1.0	0.0	0.08495691520939153	0.06688632785626299	0.6921182266009852	0.8923076923076924	0.375	0.9482758620689656	0.42857142857142855	0.39	0.07378719708603965	0.17580084766900506	0.0489665522798234	0.07378719708603965	0.0	0.64	0.0576984882354736	1585107835.9186473
0	80	2	100	47.0	47.0	0.2610870058860998	0.2610870058860998	0.2610870058860998	1.2	0.87	2.17	palimpsest	all	21.0	2.0			1.0	0.8666393124025984	0.03337726007677428	0.6883680555555556	0.64	0.515625	0.8611111111111112	0.515625	0.08816045101206453	0.08411291740948293	0.6896551724137929	0.8769230769230769	0.375	0.9310344827586208	0.375	0.42	0.026601794252471774	0.3309359340270209	0.09330143647749188	0.1366435811698612	0.33	0.33	0.7828161716461178	1589799127.425332
0	80	2	100	7.0	7.0	0.2610870058860998	0.2610870058860998	0.2610870058860998	1.2	0.87	2.17	palimpsest	cancertype	6.0	2.0			1.0	0.8666393124025984	0.03337726007677428	0.6883680555555556	0.64	0.515625	0.8611111111111112	0.515625	0.08498252561055468	0.054189272426363067	0.9285714285714286	0.9692307692307692	0.625	1.0	0.8333333333333334	0.64	0.0034180946423230107	0.2757940452456259	0.08705975396796221	0.10412012078864397	0.33	0.33	0.35110330581665	1589799127.425332
0	80	2	100	47.0	6.0	0.2610870058860998	0.2610870058860998	0.2610870058860998	1.2	0.87	2.17	palimpsest	prefit	5.0	2.0			1.0	0.8666393124025984	0.03337726007677428	0.6883680555555556	0.64	0.515625	0.8611111111111112	0.515625	0.08451867177208403	0.06641417330047165	0.6970443349753694	0.8923076923076924	0.375	0.9482758620689656	0.42857142857142855	0.42	0.02304546715136924	0.3182606791040936	0.09104026050147282	0.0830562209547242	0.33	0.64	0.4038689136505129	1589799127.425332
0	80	2	100			0.2610870058860998	0.2610870058860998	0.2610870058860998	1.2	0.87	2.17	DPClust	all		4.0			0.3333333333333333	0.9178515629126136	0.09430108199614096	0.5121527777777778	0.64	0.96875	0.05555555555555555	0.96875															235.0	1582475073.6424723
0	80	2	100			0.2610870058860998	0.2610870058860998	0.2610870058860998	1.2	0.87	2.17	PhylogicNDT	all		3.0			0.6666666666666666	0.921980324747664	0.02679272108054876	0.6770833333333335	0.68	0.6875	0.6666666666666666	0.6875															38.0	1590329034.9156659
0	80	2	100	47.0	47.0	0.2610870058860998	0.2610870058860998	0.2610870058860998	1.2	0.87	2.17	tracksigfreq	all	21.0	1.0			0.6666666666666666	0.7586349280983063	0.04074727634927485	0.5	0.36	0.0	1.0	0.0	0.07666351468000322	0.0576710461878671	0.9039408866995072	0.8461538461538461	0.625	0.8620689655172413	0.35714285714285715	0.42	0.0819369456853225	0.11660492833616998	0.01664063167240679	0.0819369456853225	0.0	0.64	0.0249767303466797	1585107838.256321
0	80	2	100	7.0	7.0	0.2610870058860998	0.2610870058860998	0.2610870058860998	1.2	0.87	2.17	tracksigfreq	cancertype	6.0	1.0			0.6666666666666666	0.7586349280983063	0.04074727634927485	0.5	0.36	0.0	1.0	0.0	0.08355333816023823	0.049387188762907465	1.0	0.9846153846153848	0.75	1.0	0.8571428571428571	0.61	0.06337753437509375	0.1279956745135562	0.031016707266461982	0.06337753437509375	0.0	0.64	0.0109350681304932	1585107838.256321
0	80	2	100	65.0	6.0	0.2610870058860998	0.2610870058860998	0.2610870058860998	1.2	0.87	2.17	tracksigfreq	prefit	6.0	1.0			0.6666666666666666	0.7586349280983063	0.04074727634927485	0.5	0.36	0.0	1.0	0.0	0.08390239263707283	0.06755623440936538	0.6970443349753694	0.8923076923076924	0.375	0.9482758620689656	0.42857142857142855	0.39	0.07742555256936356	0.16924591339946882	0.04407377319845052	0.07742555256936356	0.0	0.64	0.035053014755249	1585107838.256321
0	100	2	100	7.0	7.0	0.23740559524324645	0.23740559524324645	0.23740559524324645	1.0	1.0	2.0	clonesig	cancer_type	6.0	2.0	6.503060583578871	0.11379984780492587	1.0	0.9405870168061252	0.3281575977718526	0.7656578394283312	0.81	0.9672131147540984	0.5641025641025641	0.9672131147540984	0.0577755378313398	0.012442182975709624	0.9966666666666668	0.9692307692307692	0.6666666666666666	0.9833333333333332	0.6666666666666666	0.88	0.0015424355231480336	0.25191384070501777	0.08305158157671652	0.0015424355231480336	0.81	0.81	23.576270580291748	1582468870.3779173
0	100	2	100	47.0	10.0	0.23740559524324645	0.23740559524324645	0.23740559524324645	1.0	1.0	2.0	clonesig	prefit	7.0	2.0	7.238376126767434	0.16849012546161402	1.0	0.9427302302165068	0.4146965355668679	0.7994955863808323	0.84	0.9836065573770492	0.6153846153846154	0.9836065573770492	0.05366957838066267	0.025615878486431917	0.8900000000000001	0.9384615384615383	0.6666666666666666	0.95	0.5	0.84	0.0030674443878843105	0.2541869318041303	0.07475931723361752	0.0030674443878843105	0.84	0.84	9.605381965637207	1582468870.3779173
0	100	2	100	47.0	47.0	0.23740559524324645	0.23740559524324645	0.23740559524324645	1.0	1.0	2.0	clonesig	all	21.0	1.0	0.0027530406589448826	0.9999907539879129	0.6666666666666666	0.8600859963707653	0.03557833731464991	0.5	0.39	0.0	1.0	0.0	0.05281536856384092	0.0275352134782971	0.9200000000000002	0.9230769230769232	0.6666666666666666	0.9333333333333332	0.4444444444444444	0.75	0.03116937950332621	0.10960070911033026	0.038254875990743516	0.03116937950332621	0.61	0.61	3.661231994628906	1582468870.3779173
0	100	2	100	47.0	47.0	0.23740559524324645	0.23740559524324645	0.23740559524324645	1.0	1.0	2.0	clonesig	all_nuclonal	21.0	1.0	0.0027530406589448826	0.9999907539879129	0.6666666666666666	0.8600859963707653	0.03557833731464991	0.5	0.39	0.0	1.0	0.0	0.05281536856384092	0.0275352134782971	0.9200000000000002	0.9230769230769232	0.6666666666666666	0.9333333333333332	0.4444444444444444	0.75	0.03116937950332621	0.10960070911033026	0.038254875990743516	0.03116937950332621	0.61	0.61	3.672516822814941	1582468870.3779173
0	100	2	100			0.23740559524324645	0.23740559524324645	0.23740559524324645	1.0	1.0	2.0	pyclone	all		2.0			1.0	0.9687493282381262	0.3153971839169392	0.8118957545187053	0.81	0.8032786885245902	0.8205128205128205	0.8032786885245902															147.0	1582468816.7432597
0	100	2	100			0.23740559524324645	0.23740559524324645	0.23740559524324645	1.0	1.0	2.0	sciclone	all		3.0			0.6666666666666666	0.5681409604234567	0.21644919279110375	0.7307692307692308	0.79	1.0	0.4615384615384616	1.0															25.0	1582468818.677877
0	100	2	100			0.23740559524324645	0.23740559524324645	0.23740559524324645	1.0	1.0	2.0	ccube	all		3.0			0.6666666666666666	0.9490343835319937	0.22888020063654796	0.8190416141235812	0.83	0.8688524590163934	0.7692307692307693	0.8688524590163934															9.0	1582468820.6028428
0	100	2	100	47.0	47.0	0.23740559524324645	0.23740559524324645	0.23740559524324645	1.0	1.0	2.0	deconstructsigs	all	21.0												0.06013474233608505	0.02854486881620092	0.7966666666666666	0.953846153846154	0.5	0.9833333333333332	0.6	0.76	0.032327866533467316	0.10133583489388953	0.033658632146475284	0.032327866533467316	0.61	0.61	2.73498749732971	1582468822.4970026
0	100	2	100	7.0	7.0	0.23740559524324645	0.23740559524324645	0.23740559524324645	1.0	1.0	2.0	deconstructsigs	cancertype	6.0												0.05371187320258621	0.025949476992313602	1.0	1.0	0.8333333333333334	1.0	0.8333333333333334	0.84	0.033116868391863015	0.10269764912753232	0.03393802134580212	0.033116868391863015	0.61	0.61	0.23722434043884305	1582468822.4970026
0	100	2	100	47.0	47.0	0.23740559524324645	0.23740559524324645	0.23740559524324645	1.0	1.0	2.0	tracksig	all	21.0	1.0			0.6666666666666666	0.8580168598225925	0.03557833731464991	0.5	0.39	0.0	1.0	0.0	0.05314194544789743	0.026966384295777492	0.93	0.9384615384615383	0.6666666666666666	0.95	0.5	0.76	0.03309244202675987	0.10491313041318584	0.03503053615894845	0.03309244202675987	0.61	0.61	0.124617576599121	1585137033.3166134
0	100	2	100	7.0	7.0	0.23740559524324645	0.23740559524324645	0.23740559524324645	1.0	1.0	2.0	tracksig	cancertype	6.0	1.0			0.6666666666666666	0.8580168598225925	0.03557833731464991	0.5	0.39	0.0	1.0	0.0	0.059004667380874065	0.010954783492423315	0.9966666666666668	0.9692307692307692	0.6666666666666666	0.9833333333333332	0.6666666666666666	0.81	0.02403013743882532	0.1163828978399588	0.0450450529686381	0.02403013743882532	0.61	0.61	0.0169241428375244	1585137033.3166134
0	100	2	100	65.0	3.0	0.23740559524324645	0.23740559524324645	0.23740559524324645	1.0	1.0	2.0	tracksig	prefit	3.0	1.0			0.6666666666666666	0.8580168598225925	0.03557833731464991	0.5	0.39	0.0	1.0	0.0	0.0799234988635061	0.04589752227861189	0.8	0.9692307692307692	0.5	1.0	0.75	0.78	0.04342055286947677	0.08785877815301235	0.02167474153490018	0.04342055286947677	0.61	1.0	0.0531442165374756	1585137033.3166134
0	100	2	100	47.0	47.0	0.23740559524324645	0.23740559524324645	0.23740559524324645	1.0	1.0	2.0	palimpsest	all	21.0	2.0			1.0	0.906027329199324	0.2427072881550953	0.7986548970155527	0.76	0.6229508196721312	0.9743589743589745	0.6229508196721312	0.07080668540215553	0.03397492118141801	0.79	0.9384615384615383	0.5	0.9666666666666668	0.5	0.74	0.008593880538526943	0.2450525289736031	0.03564621641290435	0.04577868515602035	0.76	0.99	0.7984642982482909	1589801663.3283918
0	100	2	100	7.0	7.0	0.23740559524324645	0.23740559524324645	0.23740559524324645	1.0	1.0	2.0	palimpsest	cancertype	6.0	2.0			1.0	0.906027329199324	0.2427072881550953	0.7986548970155527	0.76	0.6229508196721312	0.9743589743589745	0.6229508196721312	0.055828804487703235	0.029581486473101843	0.9966666666666668	0.9846153846153848	0.8333333333333334	0.9833333333333332	0.7142857142857143	0.79	0.007774403340033098	0.2287647480995192	0.03520121337359015	0.0437460985118735	0.76	0.99	0.302458524703979	1589801663.3283918
0	100	2	100	47.0	3.0	0.23740559524324645	0.23740559524324645	0.23740559524324645	1.0	1.0	2.0	palimpsest	prefit	3.0	2.0			1.0	0.906027329199324	0.2427072881550953	0.7986548970155527	0.76	0.6229508196721312	0.9743589743589745	0.6229508196721312	0.08960753079287335	0.056436731478778736	0.8	0.9692307692307692	0.5	1.0	0.75	0.81	0.0017607221983121366	0.2284609563008644	0.0371003005523663	0.045148220445560217	0.76	0.99	0.320291519165039	1589801663.3283918
0	100	2	100			0.23740559524324645	0.23740559524324645	0.23740559524324645	1.0	1.0	2.0	DPClust	all		5.0			0.3333333333333333	0.8940165528073392	0.11173053062924294	0.6025641025641026	0.69	1.0	0.20512820512820512	1.0															61.0	1582468873.2254734
0	100	2	100			0.23740559524324645	0.23740559524324645	0.23740559524324645	1.0	1.0	2.0	PhylogicNDT	all		3.0			0.6666666666666666	0.9346962198408824	0.19172502225514632	0.7887767969735182	0.81	0.8852459016393442	0.6923076923076923	0.8852459016393442															38.0	1590329028.8577185
0	100	2	100	47.0	47.0	0.23740559524324645	0.23740559524324645	0.23740559524324645	1.0	1.0	2.0	tracksigfreq	all	21.0	1.0			0.6666666666666666	0.8698437674496595	0.03557833731464991	0.5	0.39	0.0	1.0	0.0	0.05286269146551487	0.027727630861027454	0.9166666666666669	0.9076923076923076	0.6666666666666666	0.9166666666666666	0.4	0.75	0.031218443298905437	0.10964424525977	0.03825217988169314	0.031218443298905437	0.61	0.61	0.0283887386322021	1585137036.5952947
0	100	2	100	7.0	7.0	0.23740559524324645	0.23740559524324645	0.23740559524324645	1.0	1.0	2.0	tracksigfreq	cancertype	6.0	1.0			0.6666666666666666	0.8698437674496595	0.03557833731464991	0.5	0.39	0.0	1.0	0.0	0.05780782877866642	0.011949027709542256	0.9966666666666668	0.9692307692307692	0.6666666666666666	0.9833333333333332	0.6666666666666666	0.81	0.02621741064114591	0.11197937900021336	0.04183039457239055	0.02621741064114591	0.61	0.61	0.0078425407409668	1585137036.5952947
0	100	2	100	65.0	3.0	0.23740559524324645	0.23740559524324645	0.23740559524324645	1.0	1.0	2.0	tracksigfreq	prefit	3.0	1.0			0.6666666666666666	0.8698437674496595	0.03557833731464991	0.5	0.39	0.0	1.0	0.0	0.07995682796846515	0.046026547539847563	0.8	0.9692307692307692	0.5	1.0	0.75	0.78	0.04296718201083971	0.08775038173973826	0.02184300279852356	0.04296718201083971	0.61	1.0	0.0315959453582764	1585137036.5952947
0	0	2	300	7.0	7.0	0.3178174846322384	0.3178174846322384	0.3178174846322384	2.2533333333333334	0.0	3.393333333333333	clonesig	cancer_type	6.0	2.0	21.481467399234134	0.00015907590693841348	1.0	0.9513074896784476	0.23100639273024975	0.6542637711864406	0.8233333333333334	0.359375	0.9491525423728814	0.359375	0.05368674800440448	0.035869205443704116	1.0	1.0	0.875	1.0	0.875	0.7366666666666667	0.01227853139106616	0.404481407764496	0.1345085083763258	0.01690976672288813	0.8233333333333334	0.8233333333333334	53.49528479576111	1582469847.2228372
0	0	2	300	47.0	13.0	0.3178174846322384	0.3178174846322384	0.3178174846322384	2.2533333333333334	0.0	3.393333333333333	clonesig	prefit	9.0	2.0	30.36508004756433	0.00010005452216053512	1.0	0.9528405149637901	0.22189805256069486	0.652145127118644	0.82	0.359375	0.9449152542372882	0.359375	0.05307133836024143	0.04480770602440151	0.8374384236453202	0.8923076923076924	0.625	0.913793103448276	0.4545454545454545	0.6866666666666666	0.020982870511230708	0.35948807760144363	0.12753500323334227	0.020982870511230708	0.7433333333333333	0.82	83.44955229759215	1582469847.2228372
0	0	2	300	47.0	47.0	0.3178174846322384	0.3178174846322384	0.3178174846322384	2.2533333333333334	0.0	3.393333333333333	clonesig	all	21.0	2.0	32.3105098682272	0.0009534938582779432	1.0	0.9544473366496692	0.2338172630210328	0.659957627118644	0.8233333333333334	0.375	0.9449152542372882	0.375	0.054993468159170666	0.04530447461307479	0.9113300492610836	0.8461538461538461	0.625	0.8620689655172413	0.35714285714285715	0.6366666666666667	0.02317913425486529	0.3775495320736306	0.1301087138848464	0.02317913425486529	0.7433333333333333	0.8233333333333334	116.14207792282104	1582469847.2228372
0	0	2	300	47.0	47.0	0.3178174846322384	0.3178174846322384	0.3178174846322384	2.2533333333333334	0.0	3.393333333333333	clonesig	all_nuclonal	21.0	2.0	27.764777903633327	0.00474924222783229	1.0	0.9112878072975658	0.2650849487921181	0.6015625	0.83	0.203125	1.0	0.203125	0.0536750215634471	0.044171954022822535	0.9211822660098522	0.8615384615384616	0.625	0.8793103448275862	0.38461538461538464	0.68	0.017806635421908856	0.331423307311563	0.11812064741347265	0.017806635421908856	0.7866666666666666	0.7866666666666666	56.51698350906372	1582469847.2228372
0	0	2	300			0.3178174846322384	0.3178174846322384	0.3178174846322384	2.2533333333333334	0.0	3.393333333333333	pyclone	all		27.0			0.6666666666666666	0.9244543263833446	0.26859465791924897	0.6435381355932203	0.8333333333333334	0.3125	0.9745762711864406	0.3125															615.0	1582469512.1783717
0	0	2	300			0.3178174846322384	0.3178174846322384	0.3178174846322384	2.2533333333333334	0.0	3.393333333333333	ccube	all		3.0			0.6666666666666666	0.9493322850066399	0.14887791954575355	0.6146716101694915	0.77	0.34375	0.8855932203389829	0.34375															56.0	1582469517.2813826
0	0	2	300	47.0	47.0	0.3178174846322384	0.3178174846322384	0.3178174846322384	2.2533333333333334	0.0	3.393333333333333	deconstructsigs	all	21.0												0.05538241744553216	0.033803895677388625	0.8571428571428572	0.9692307692307692	0.625	1.0	0.8333333333333334	0.7333333333333333	0.013224205204840023	0.27119663914832115	0.10568127274945524	0.013224205204840023	0.7866666666666666	0.7866666666666666	4.01584243774414	1582469519.8674896
0	0	2	300	7.0	7.0	0.3178174846322384	0.3178174846322384	0.3178174846322384	2.2533333333333334	0.0	3.393333333333333	deconstructsigs	cancertype	6.0												0.05239410387769407	0.030644987155523926	0.9285714285714286	0.9846153846153848	0.75	1.0	0.8571428571428571	0.7733333333333333	0.013407735120813502	0.2558735445047715	0.09932881177349916	0.013407735120813502	0.7866666666666666	0.7866666666666666	0.161503791809082	1582469519.8674896
0	0	2	300	47.0	47.0	0.3178174846322384	0.3178174846322384	0.3178174846322384	2.2533333333333334	0.0	3.393333333333333	tracksig	all	21.0	1.0			0.6666666666666666	0.8353161978368138	0.05028800768578926	0.5	0.7866666666666666	0.0	1.0	0.0	0.053383066622241016	0.041883822375519617	0.9187192118226599	0.8615384615384616	0.625	0.8793103448275862	0.38461538461538464	0.69	0.017334598798342867	0.28321336784482776	0.10892019073653053	0.017334598798342867	0.7866666666666666	0.7866666666666666	0.17457580566406194	1585107837.3406472
0	0	2	300	7.0	7.0	0.3178174846322384	0.3178174846322384	0.3178174846322384	2.2533333333333334	0.0	3.393333333333333	tracksig	cancertype	6.0	1.0			0.6666666666666666	0.8353161978368138	0.05028800768578926	0.5	0.7866666666666666	0.0	1.0	0.0	0.05329452053450185	0.0339602947600153	1.0	1.0	0.875	1.0	0.875	0.75	0.014836689823006344	0.2616743617576154	0.10111979382369646	0.014836689823006344	0.7866666666666666	0.7866666666666666	0.0224180221557617	1585107837.3406472
0	0	2	300	65.0	5.0	0.3178174846322384	0.3178174846322384	0.3178174846322384	2.2533333333333334	0.0	3.393333333333333	tracksig	prefit	5.0	1.0			0.6666666666666666	0.8353161978368138	0.05028800768578926	0.5	0.7866666666666666	0.0	1.0	0.0	0.062299516013333375	0.04236014668105923	0.8571428571428572	0.9692307692307692	0.625	1.0	0.8333333333333334	0.74	0.017219985517956116	0.2445210170394091	0.09311639209371504	0.017219985517956116	0.7866666666666666	0.7866666666666666	0.15584135055542	1585107837.3406472
0	0	2	300	47.0	47.0	0.3178174846322384	0.3178174846322384	0.3178174846322384	2.2533333333333334	0.0	3.393333333333333	palimpsest	all	21.0	2.0			1.0	0.9368116582343542	0.19810482954316755	0.6365201271186441	0.8133333333333334	0.328125	0.9449152542372882	0.328125	0.058052316228005725	0.04473246709953355	0.8497536945812809	0.9692307692307692	0.625	1.0	0.8333333333333334	0.7133333333333334	0.01414473700683261	0.3458154603792977	0.11658229494867098	0.01414473700683261	0.7433333333333333	0.7433333333333333	0.873887062072754	1589801665.6210418
0	0	2	300	7.0	7.0	0.3178174846322384	0.3178174846322384	0.3178174846322384	2.2533333333333334	0.0	3.393333333333333	palimpsest	cancertype	6.0	2.0			1.0	0.9368116582343542	0.19810482954316755	0.6365201271186441	0.8133333333333334	0.328125	0.9449152542372882	0.328125	0.05283112754073789	0.031357699371714835	1.0	1.0	0.875	1.0	0.875	0.75	0.01396376868367688	0.3107971665447207	0.1080952347136925	0.01396376868367688	0.7433333333333333	0.8133333333333334	0.355362415313721	1589801665.6210418
0	0	2	300	47.0	5.0	0.3178174846322384	0.3178174846322384	0.3178174846322384	2.2533333333333334	0.0	3.393333333333333	palimpsest	prefit	5.0	2.0			1.0	0.9368116582343542	0.19810482954316755	0.6365201271186441	0.8133333333333334	0.328125	0.9449152542372882	0.328125	0.07865579113186108	0.07199868358828351	0.8571428571428572	0.9692307692307692	0.625	1.0	0.8333333333333334	0.7366666666666667	0.02754173694799622	0.4343259275468262	0.16677394125154701	0.02754173694799622	0.7433333333333333	0.7433333333333333	0.372328281402588	1589801665.6210418
0	0	2	300			0.3178174846322384	0.3178174846322384	0.3178174846322384	2.2533333333333334	0.0	3.393333333333333	DPClust	all		4.0			0.3333333333333333	0.8884657885954163	0.03301909228409899	0.5105932203389831	0.23	1.0	0.0211864406779661	1.0															196.0	1582469851.4835227
0	0	2	300			0.3178174846322384	0.3178174846322384	0.3178174846322384	2.2533333333333334	0.0	3.393333333333333	PhylogicNDT	all		4.0			0.6666666666666666	0.9429956983314244	0.21452924331496195	0.6500264830508474	0.8166666666666667	0.359375	0.940677966101695	0.359375															86.0	1590329029.037791
0	0	2	300	47.0	47.0	0.3178174846322384	0.3178174846322384	0.3178174846322384	2.2533333333333334	0.0	3.393333333333333	tracksigfreq	all	21.0	1.0			0.6666666666666666	0.8253574615625209	0.05028800768578928	0.5	0.7866666666666666	0.0	1.0	0.0	0.053862952328200084	0.04505989605554954	0.9187192118226599	0.8461538461538461	0.625	0.8620689655172413	0.35714285714285715	0.6733333333333333	0.020677776596148226	0.2781305298547897	0.1054683797850496	0.020677776596148226	0.7866666666666666	0.7866666666666666	0.0896971225738525	1585107842.3128448
0	0	2	300	7.0	7.0	0.3178174846322384	0.3178174846322384	0.3178174846322384	2.2533333333333334	0.0	3.393333333333333	tracksigfreq	cancertype	6.0	1.0			0.6666666666666666	0.8253574615625209	0.05028800768578928	0.5	0.7866666666666666	0.0	1.0	0.0	0.053610058708141665	0.03528492264495789	1.0	1.0	0.875	1.0	0.875	0.7333333333333333	0.016379807030770133	0.2576556437375722	0.09884132624980764	0.016379807030770133	0.7866666666666666	0.7866666666666666	0.0154545307159424	1585107842.3128448
0	0	2	300	65.0	5.0	0.3178174846322384	0.3178174846322384	0.3178174846322384	2.2533333333333334	0.0	3.393333333333333	tracksigfreq	prefit	5.0	1.0			0.6666666666666666	0.8253574615625209	0.05028800768578928	0.5	0.7866666666666666	0.0	1.0	0.0	0.06224024644457798	0.043022783055936376	0.8571428571428572	0.9692307692307692	0.625	1.0	0.8333333333333334	0.74	0.020192145887525603	0.23270860697716444	0.08705972861070742	0.020192145887525603	0.7866666666666666	0.7866666666666666	0.12396049499511698	1585107842.3128448
0	20	2	300	7.0	7.0	0.41754589733612013	0.41754589733612013	0.41754589733612013	2.09	0.16666666666666666	3.276666666666667	clonesig	cancer_type	6.0	2.0	34.51410524153289	3.31951491381486e-07	1.0	0.9624622483295626	0.5293201143569172	0.8041666666666666	0.9066666666666666	0.975	0.6333333333333333	0.975	0.04814296542545839	0.0119035973175018	1.0	1.0	0.6666666666666666	1.0	0.6666666666666666	0.94	0.0003335568034855685	0.5114636512427454	0.13080390255323152	0.0003335568034855685	0.9066666666666666	0.9066666666666666	1175.4078946113584	1582490398.803809
0	20	2	300	47.0	4.0	0.41754589733612013	0.41754589733612013	0.41754589733612013	2.09	0.16666666666666666	3.276666666666667	clonesig	prefit	3.0	2.0	35.21663239081499		1.0	0.9640951422692932	0.5152330498595036	0.8020833333333333	0.9033333333333332	0.9708333333333332	0.6333333333333333	0.9708333333333332	0.04880640116803666	0.009713911153677526	1.0	1.0	0.6666666666666666	1.0	0.6666666666666666	0.9333333333333332	0.00017275459443455432	0.4978944770514874	0.13137572553778326	0.00017275459443455432	0.9033333333333332	0.9033333333333332	3511.998660802841	1582490398.803809
0	20	2	300	47.0	47.0	0.41754589733612013	0.41754589733612013	0.41754589733612013	2.09	0.16666666666666666	3.276666666666667	clonesig	all	21.0	2.0	38.65912502800802	8.883426614006768e-05	1.0	0.9640681782702898	0.5435156361509059	0.8125000000000001	0.91	0.975	0.65	0.975	0.05031085500645266	0.0178585121929495	1.0	0.9230769230769232	0.6666666666666666	0.9206349206349206	0.25	0.9066666666666666	0.0007563931222254182	0.5032209989282954	0.12856909121031754	0.0007563931222254182	0.91	0.91	5736.755284786224	1582490398.803809
0	20	2	300	47.0	47.0	0.41754589733612013	0.41754589733612013	0.41754589733612013	2.09	0.16666666666666666	3.276666666666667	clonesig	all_nuclonal	21.0	2.0	20.548931306883787	0.04821108705483988	1.0	0.8058011666838785	0.1283047507899643	0.7854166666666667	0.6566666666666666	0.5708333333333333	1.0	0.5708333333333333	0.05236297356498787	0.02063995723984342	1.0	0.9384615384615383	0.6666666666666666	0.9365079365079364	0.2857142857142857	0.9133333333333332	0.003300667213215536	0.2070439800817827	0.07631733682692084	0.05036182006755074	0.4566666666666666	0.8	106.22596216201781	1582490398.803809
0	20	2	300			0.41754589733612013	0.41754589733612013	0.41754589733612013	2.09	0.16666666666666666	3.276666666666667	pyclone	all		91.0			0.6666666666666666	0.909319550061948	0.2918885000270886	0.79375	0.91	0.9875	0.6	0.9875															5026.0	1582477202.3858304
0	20	2	300			0.41754589733612013	0.41754589733612013	0.41754589733612013	2.09	0.16666666666666666	3.276666666666667	sciclone	all		3.0			0.6666666666666666	0.6913550604192462	0.0569703017869173	0.5833333333333333	0.8333333333333334	1.0	0.16666666666666666	1.0															1338.0	1582477775.0433228
0	20	2	300			0.41754589733612013	0.41754589733612013	0.41754589733612013	2.09	0.16666666666666666	3.276666666666667	ccube	all		5.0			0.0	0.8544377283639912	0.0756726300182008	0.7208333333333333	0.7533333333333333	0.775	0.6666666666666666	0.775															40.0	1582477802.9168189
0	20	2	300	47.0	47.0	0.41754589733612013	0.41754589733612013	0.41754589733612013	2.09	0.16666666666666666	3.276666666666667	deconstructsigs	all	21.0												0.050169216116089585	0.023921516378008212	1.0	1.0	0.6666666666666666	1.0	0.6666666666666666	0.96	0.018418156203705904	0.27298246054943964	0.10182572173829348	0.018418156203705904	0.8	0.8	3.92888855934143	1582478264.9341865
0	20	2	300	7.0	7.0	0.41754589733612013	0.41754589733612013	0.41754589733612013	2.09	0.16666666666666666	3.276666666666667	deconstructsigs	cancertype	6.0												0.0480203960760039	0.012389009964898442	1.0	1.0	0.6666666666666666	1.0	0.6666666666666666	0.95	0.016592265844485254	0.2797493523952061	0.10526283462028836	0.016592265844485254	0.8	0.8	0.0611875057220459	1582478264.9341865
0	20	2	300	47.0	47.0	0.41754589733612013	0.41754589733612013	0.41754589733612013	2.09	0.16666666666666666	3.276666666666667	tracksig	all	21.0	1.0			0.6666666666666666	0.8215419180106405	0.05401987048722507	0.5	0.2	0.0	1.0	0.0	0.04998955482532976	0.024950942049402416	1.0	0.9692307692307692	0.6666666666666666	0.9682539682539684	0.4	0.94	0.02264445168517637	0.2613568548346551	0.0954849612597915	0.02264445168517637	0.8	0.8	0.19750547409057606	1585107836.58353
0	20	2	300	7.0	7.0	0.41754589733612013	0.41754589733612013	0.41754589733612013	2.09	0.16666666666666666	3.276666666666667	tracksig	cancertype	6.0	1.0			0.6666666666666666	0.8215419180106405	0.05401987048722507	0.5	0.2	0.0	1.0	0.0	0.04920282369710769	0.02236421987952496	1.0	1.0	0.6666666666666666	1.0	0.6666666666666666	0.96	0.02264742678192555	0.2595458399488429	0.09475936526676697	0.02264742678192555	0.8	0.8	0.0330359935760498	1585107836.58353
0	20	2	300	65.0	2.0	0.41754589733612013	0.41754589733612013	0.41754589733612013	2.09	0.16666666666666666	3.276666666666667	tracksig	prefit	2.0	1.0			0.6666666666666666	0.8215419180106405	0.05401987048722507	0.5	0.2	0.0	1.0	0.0	0.050363221761016014	0.02236088292087229	1.0	1.0	0.6666666666666666	1.0	0.6666666666666666	0.96	0.028210636493471438	0.24226305755456898	0.08562096842443903	0.028210636493471438	0.8	0.8	0.171161651611328	1585107836.58353
0	20	2	300	47.0	47.0	0.4175458973361204	0.4175458973361204	0.4175458973361204	2.09	0.16666666666666666	3.276666666666667	palimpsest	all	21.0	2.0			1.0	0.8119577886462974	0.09096562471522304	0.75625	0.64	0.5625	0.95	0.5625	0.04921605731677309	0.008944383224291775	1.0	1.0	0.6666666666666666	1.0	0.6666666666666666	0.9533333333333334	0.0025267273156864838	0.36126954682807294	0.09312111972752866	0.03150864470296266	0.8	0.8	1.05835819244385	1589801665.8311908
0	20	2	300	7.0	7.0	0.4175458973361204	0.4175458973361204	0.4175458973361204	2.09	0.16666666666666666	3.276666666666667	palimpsest	cancertype	6.0	2.0			1.0	0.8119577886462974	0.09096562471522304	0.75625	0.64	0.5625	0.95	0.5625	0.04815492381436665	0.014564903738832038	1.0	1.0	0.6666666666666666	1.0	0.6666666666666666	0.9333333333333332	0.003991167087031622	0.3473186580165002	0.08629109406223029	0.036800951926681084	0.8	0.8	0.7593350410461429	1589801665.8311908
0	20	2	300	47.0	2.0	0.4175458973361204	0.4175458973361204	0.4175458973361204	2.09	0.16666666666666666	3.276666666666667	palimpsest	prefit	2.0	2.0			1.0	0.8119577886462974	0.09096562471522304	0.75625	0.64	0.5625	0.95	0.5625	0.17949519578078044	0.17394243355645164	1.0	1.0	0.6666666666666666	1.0	0.6666666666666666	0.9533333333333334	0.11691155770084427	0.7710434307102705	0.2550420332729916	0.1582141197681708	0.0	0.0	1.42141008377075	1589801665.8311908
0	20	2	300			0.41754589733612013	0.41754589733612013	0.41754589733612013	2.09	0.16666666666666666	3.276666666666667	DPClust	all		7.0			0.0	0.7952949174139876	0.07083577334770799	0.49375	0.79	0.9875	0.0	0.9875															1682.0	1582490478.48331
0	20	2	300			0.4175458973361204	0.4175458973361204	0.4175458973361204	2.09	0.16666666666666666	3.276666666666667	PhylogicNDT	all		4.0			0.3333333333333333	0.7920282393063547	0.0467439884646903	0.7708333333333334	0.6733333333333333	0.6083333333333333	0.9333333333333332	0.6083333333333333															95.0	1590329034.0252054
0	20	2	300	47.0	47.0	0.41754589733612013	0.41754589733612013	0.41754589733612013	2.09	0.16666666666666666	3.276666666666667	tracksigfreq	all	21.0	1.0			0.6666666666666666	0.702639995201505	0.05401987048722507	0.5	0.2	0.0	1.0	0.0	0.04883377067967658	0.01354472230259478	1.0	0.9692307692307692	0.6666666666666666	0.9682539682539684	0.4	0.9466666666666668	0.0110279288222106	0.30581409704631235	0.1179144672896407	0.0110279288222106	0.8	0.8	0.0735573768615723	1585107841.1628137
0	20	2	300	7.0	7.0	0.41754589733612013	0.41754589733612013	0.41754589733612013	2.09	0.16666666666666666	3.276666666666667	tracksigfreq	cancertype	6.0	1.0			0.6666666666666666	0.702639995201505	0.05401987048722507	0.5	0.2	0.0	1.0	0.0	0.04813584374899179	0.00999494903157095	1.0	1.0	0.6666666666666666	1.0	0.6666666666666666	0.95	0.011912577054144169	0.3002168291290789	0.11532170082997388	0.011912577054144169	0.8	0.8	0.0128016471862793	1585107841.1628137
0	20	2	300	65.0	2.0	0.41754589733612013	0.41754589733612013	0.41754589733612013	2.09	0.16666666666666666	3.276666666666667	tracksigfreq	prefit	2.0	1.0			0.6666666666666666	0.702639995201505	0.05401987048722507	0.5	0.2	0.0	1.0	0.0	0.04851498078036979	0.002255387518506127	1.0	1.0	0.6666666666666666	1.0	0.6666666666666666	0.95	0.014756033665081159	0.2870142464548521	0.10890328511590837	0.014756033665081159	0.8	0.8	0.0976758003234863	1585107841.1628137
0	40	2	300	7.0	7.0	0.1335230064971069	0.1335230064971069	0.1335230064971069	1.7033333333333334	0.4166666666666667	2.74	clonesig	cancer_type	6.0	3.0	14.543806081084766	0.08876339503623508	0.6666666666666666	0.9264788739984292	0.22642251451973885	0.8064236111111109	0.83	0.890625	0.7222222222222222	0.890625	0.041464810009437934	0.01994328299998133	1.0	0.9692307692307692	0.625	1.0	0.8333333333333334	0.8033333333333333	0.0020190980017089637	0.16132333682724942	0.04825654561209829	0.013610057782788787	0.83	0.84	186.8572678565979	1582562037.8158057
0	40	2	300	47.0	7.0	0.1335230064971069	0.1335230064971069	0.1335230064971069	1.7033333333333334	0.4166666666666667	2.74	clonesig	prefit	6.0	4.0	17.790971726275533	0.1972300737151463	0.3333333333333333	0.9186577884688696	0.20457691306705372	0.7936921296296298	0.8266666666666667	0.9114583333333334	0.6759259259259259	0.9114583333333334	0.04014015144751072	0.01997242428038909	0.7721674876847291	0.9230769230769232	0.5	0.9655172413793104	0.5714285714285714	0.5	0.0035734890566909705	0.15960663165755118	0.048357196988017895	0.006184429425215575	0.81	0.85	443.0042743682861	1582562037.8158057
0	40	2	300	47.0	47.0	0.1335230064971069	0.1335230064971069	0.1335230064971069	1.7033333333333334	0.4166666666666667	2.74	clonesig	all	21.0	2.0	12.899738300477114	0.34174583991804103	1.0	0.986454331842797	0.4772637801929561	0.857349537037037	0.8666666666666667	0.890625	0.8240740740740741	0.890625	0.042103636035456166	0.017485875241873082	0.8374384236453202	0.8615384615384616	0.5	0.8965517241379308	0.3636363636363637	0.6866666666666666	0.002507089886366276	0.11885239002229232	0.03152576446459431	0.002507089886366276	0.8666666666666667	0.9366666666666666	78.32183599472044	1582562037.8158057
0	40	2	300	47.0	47.0	0.1335230064971069	0.1335230064971069	0.1335230064971069	1.7033333333333334	0.4166666666666667	2.74	clonesig	all_nuclonal	21.0	1.0	0.013932682907579874	0.999945760118288	0.6666666666666666	0.8072658762628542	0.02390800731384489	0.5	0.36	0.0	1.0	0.0	0.04076427506348797	0.0193886641829699	0.854679802955665	0.8923076923076924	0.5	0.9310344827586208	0.4444444444444444	0.7166666666666667	0.01660715543907043	0.0630853889191253	0.02230955207042633	0.01660715543907043	0.64	1.0	44.16188597679138	1582562037.8158057
0	40	2	300			0.1335230064971069	0.1335230064971069	0.1335230064971069	1.7033333333333334	0.4166666666666667	2.74	pyclone	all		30.0			0.3333333333333333	0.9300847239263648	0.18796974105397796	0.7560763888888888	0.75	0.734375	0.7777777777777778	0.734375															669.0	1582561243.275542
0	40	2	300			0.1335230064971069	0.1335230064971069	0.1335230064971069	1.7033333333333334	0.4166666666666667	2.74	sciclone	all		1.0			0.6666666666666666	0.5372971927068861	0.05538008082561003	0.5277777777777778	0.5433333333333333	0.5833333333333334	0.4722222222222222	0.5833333333333334															10.0	1582561249.1612675
0	40	2	300			0.1335230064971069	0.1335230064971069	0.1335230064971069	1.7033333333333334	0.4166666666666667	2.74	ccube	all		4.0			0.3333333333333333	0.9263487512390209	0.0989358263557666	0.7329282407407408	0.7566666666666667	0.8177083333333334	0.6481481481481481	0.8177083333333334															32.0	1582561253.8719106
0	40	2	300	47.0	47.0	0.1335230064971069	0.1335230064971069	0.1335230064971069	1.7033333333333334	0.4166666666666667	2.74	deconstructsigs	all	21.0												0.04226272683132622	0.023558480553572715	0.7820197044334974	0.9384615384615383	0.5	0.9827586206896552	0.6666666666666666	0.7233333333333334	0.01839755790514597	0.06281174767407616	0.02131881108908649	0.01839755790514597	0.64	1.0	3.91047286987305	1582561258.6144943
0	40	2	300	7.0	7.0	0.1335230064971069	0.1335230064971069	0.1335230064971069	1.7033333333333334	0.4166666666666667	2.74	deconstructsigs	cancertype	6.0												0.041570377295363815	0.0215070037759687	0.8571428571428572	0.9692307692307692	0.625	1.0	0.8333333333333334	0.81	0.019125011040871054	0.059922614278271176	0.019582849553952057	0.019125011040871054	0.64	1.0	0.4262387752532961	1582561258.6144943
0	40	2	300	47.0	47.0	0.1335230064971069	0.1335230064971069	0.1335230064971069	1.7033333333333334	0.4166666666666667	2.74	tracksig	all	21.0	1.0			0.6666666666666666	0.8336169802398798	0.02390800731384489	0.5	0.36	0.0	1.0	0.0	0.042415010717084894	0.01837984336630996	0.8571428571428572	0.8923076923076924	0.5	0.9310344827586208	0.4444444444444444	0.7133333333333334	0.02215446917422237	0.05160603534579344	0.014136751762354115	0.02215446917422237	0.64	1.0	0.186199188232422	1585108573.3099751
0	40	2	300	7.0	7.0	0.1335230064971069	0.1335230064971069	0.1335230064971069	1.7033333333333334	0.4166666666666667	2.74	tracksig	cancertype	6.0	1.0			0.6666666666666666	0.8336169802398798	0.02390800731384489	0.5	0.36	0.0	1.0	0.0	0.042540585515390264	0.01782882746819776	1.0	0.9846153846153848	0.75	1.0	0.8571428571428571	0.7866666666666666	0.021467485236373096	0.05324094992326756	0.01525126304970934	0.021467485236373096	0.64	1.0	0.0285630226135254	1585108573.3099751
0	40	2	300	65.0	5.0	0.1335230064971069	0.1335230064971069	0.1335230064971069	1.7033333333333334	0.4166666666666667	2.74	tracksig	prefit	5.0	1.0			0.6666666666666666	0.8336169802398798	0.02390800731384489	0.5	0.36	0.0	1.0	0.0	0.041703069697128885	0.02829457505396888	0.7795566502463054	0.9384615384615383	0.5	0.9827586206896552	0.6666666666666666	0.71	0.025855852184195168	0.052981682989468704	0.013020398786531296	0.025855852184195168	0.64	1.0	0.187088966369629	1585108573.3099751
0	40	2	300	47.0	47.0	0.1335230064971069	0.1335230064971069	0.1335230064971069	1.7033333333333334	0.4166666666666667	2.74	palimpsest	all	21.0	2.0			1.0	0.8601037172126993	0.0990530576450348	0.7256944444444444	0.6566666666666666	0.4791666666666667	0.9722222222222222	0.4791666666666667	0.0507166644470313	0.04215215022312346	0.7820197044334974	0.9384615384615383	0.5	0.9827586206896552	0.6666666666666666	0.7166666666666667	0.006566375044614103	0.0946414824560088	0.02046458508906512	0.029516911229797608	0.64	1.0	0.8563845157623291	1589792915.6695952
0	40	2	300	7.0	7.0	0.1335230064971069	0.1335230064971069	0.1335230064971069	1.7033333333333334	0.4166666666666667	2.74	palimpsest	cancertype	6.0	2.0			1.0	0.8601037172126993	0.0990530576450348	0.7256944444444444	0.6566666666666666	0.4791666666666667	0.9722222222222222	0.4791666666666667	0.041889178845104284	0.02400531615585585	0.9285714285714286	0.9846153846153848	0.75	1.0	0.8571428571428571	0.77	0.004715531849437404	0.0931819269196541	0.018957991826762128	0.032022910620546075	0.99	1.0	0.33684802055358903	1589792915.6695952
0	40	2	300	47.0	5.0	0.1335230064971069	0.1335230064971069	0.1335230064971069	1.7033333333333334	0.4166666666666667	2.74	palimpsest	prefit	5.0	2.0			1.0	0.8601037172126993	0.0990530576450348	0.7256944444444444	0.6566666666666666	0.4791666666666667	0.9722222222222222	0.4791666666666667	0.0418789438454062	0.02504320415958575	0.7795566502463054	0.9384615384615383	0.5	0.9827586206896552	0.6666666666666666	0.7133333333333334	0.0030685407467886394	0.10372297147506204	0.020928191613670752	0.030090168611604632	0.64	0.99	0.368249654769897	1589792915.6695952
0	40	2	300			0.1335230064971069	0.1335230064971069	0.1335230064971069	1.7033333333333334	0.4166666666666667	2.74	DPClust	all		4.0			0.3333333333333333	0.8981989716166519	0.04740047344201618	0.6921296296296295	0.72	0.7916666666666666	0.5925925925925926	0.7916666666666666															192.0	1582562045.439209
0	40	2	300			0.13352300649710702	0.13352300649710702	0.13352300649710702	1.7033333333333334	0.4166666666666667	2.74	PhylogicNDT	all		4.0			0.3333333333333333	0.8818100067598544	0.044716799615480265	0.7161458333333334	0.6833333333333333	0.5989583333333334	0.8333333333333334	0.5989583333333334															89.0	1590329029.4747355
0	40	2	300	47.0	47.0	0.1335230064971069	0.1335230064971069	0.1335230064971069	1.7033333333333334	0.4166666666666667	2.74	tracksigfreq	all	21.0	1.0			0.6666666666666666	0.8243667864955556	0.02390800731384489	0.5	0.36	0.0	1.0	0.0	0.04068842320608773	0.0194704404075798	0.8571428571428572	0.9076923076923076	0.5	0.9482758620689656	0.5	0.7166666666666667	0.016633671619413204	0.06307342305802366	0.022291080690533014	0.016633671619413204	0.64	1.0	0.0833344459533691	1585108577.6257503
0	40	2	300	7.0	7.0	0.1335230064971069	0.1335230064971069	0.1335230064971069	1.7033333333333334	0.4166666666666667	2.74	tracksigfreq	cancertype	6.0	1.0			0.6666666666666666	0.8243667864955556	0.02390800731384489	0.5	0.36	0.0	1.0	0.0	0.04176903984058348	0.019403156239349448	1.0	0.9846153846153848	0.75	1.0	0.8571428571428571	0.8133333333333334	0.0180543462148387	0.06057345278850058	0.020409171155357696	0.0180543462148387	0.64	1.0	0.0162911415100098	1585108577.6257503
0	40	2	300	65.0	5.0	0.1335230064971069	0.1335230064971069	0.1335230064971069	1.7033333333333334	0.4166666666666667	2.74	tracksigfreq	prefit	5.0	1.0			0.6666666666666666	0.8243667864955556	0.02390800731384489	0.5	0.36	0.0	1.0	0.0	0.04152533339818332	0.031332008229455935	0.7795566502463054	0.9384615384615383	0.5	0.9827586206896552	0.6666666666666666	0.7066666666666667	0.022915678814380502	0.061176039898541375	0.018364973320397212	0.022915678814380502	0.64	1.0	0.118434190750122	1585108577.6257503
0	60	2	300	7.0	7.0	0.2365169301902019	0.2365169301902019	0.2365169301902019	1.4833333333333334	0.59	2.506666666666667	clonesig	cancer_type	6.0	2.0	13.076104216614112	0.007526406808834822	1.0	0.9740085370817304	0.21546676784945706	0.6167168062444102	0.8533333333333334	0.2653061224489796	0.9681274900398408	0.2653061224489796	0.050863638501059835	0.014934299419542028	1.0	0.9692307692307692	0.625	1.0	0.8333333333333334	0.7533333333333333	0.004282129818248159	0.22454348503924804	0.08186847608653151	0.004282129818248159	0.81	0.81	146.41905760765076	1582809243.250207
0	60	2	300	47.0	15.0	0.2365169301902019	0.2365169301902019	0.2365169301902019	1.4833333333333334	0.59	2.506666666666667	clonesig	prefit	10.0	2.0	15.861539308452848	0.05555021057319995	1.0	0.9745391490577718	0.17718414611809688	0.6025286608667372	0.8433333333333334	0.24489795918367346	0.9601593625498008	0.24489795918367346	0.04594879406391456	0.0216493704140542	0.8928571428571429	0.8615384615384616	0.625	0.8793103448275862	0.38461538461538464	0.5633333333333334	0.008231138392428727	0.21755262308687828	0.07870135958451971	0.008231138392428727	0.8033333333333333	0.8033333333333333	46.82861518859863	1582809243.250207
0	60	2	300	47.0	47.0	0.2365169301902019	0.2365169301902019	0.2365169301902019	1.4833333333333334	0.59	2.506666666666667	clonesig	all	21.0	1.0	0.009576028545779993	0.9999729785621112	0.6666666666666666	0.9604444109491906	0.06617595049175819	0.5	0.8366666666666667	0.0	1.0	0.0	0.045586713853061865	0.02225921092222808	0.9261083743842364	0.8461538461538461	0.625	0.8620689655172413	0.35714285714285715	0.6066666666666667	0.007182181986453484	0.1946486470332507	0.06930063854005403	0.007182181986453484	0.8366666666666667	0.8366666666666667	20.216016292572018	1582809243.250207
0	60	2	300	47.0	47.0	0.2365169301902019	0.2365169301902019	0.2365169301902019	1.4833333333333334	0.59	2.506666666666667	clonesig	all_nuclonal	21.0	1.0	0.009576028545779993	0.9999729785621112	0.6666666666666666	0.962992581168462	0.06617595049175819	0.5	0.8366666666666667	0.0	1.0	0.0	0.045586713853061865	0.02225921092222808	0.9261083743842364	0.8461538461538461	0.625	0.8620689655172413	0.35714285714285715	0.6066666666666667	0.007182181986453484	0.1946486470332507	0.06930063854005403	0.007182181986453484	0.8366666666666667	0.8366666666666667	33.449528217315674	1582809243.250207
0	60	2	300			0.2365169301902019	0.2365169301902019	0.2365169301902019	1.4833333333333334	0.59	2.506666666666667	pyclone	all		15.0			0.6666666666666666	0.9624362838665288	0.2033384305751549	0.5818765753313278	0.85	0.1836734693877551	0.9800796812749004	0.1836734693877551															536.0	1582808970.4823105
0	60	2	300			0.2365169301902019	0.2365169301902019	0.2365169301902019	1.4833333333333334	0.59	2.506666666666667	sciclone	all		2.0			1.0	0.3353810399696557	0.04538773480881893	0.6049272298560859	0.6	0.6122448979591837	0.5976095617529881	0.6122448979591837															23.0	1582808973.391197
0	60	2	300			0.2365169301902019	0.2365169301902019	0.2365169301902019	1.4833333333333334	0.59	2.506666666666667	ccube	all		3.0			0.6666666666666666	0.9784292303615464	0.11803579975130454	0.6012683958045371	0.8	0.30612244897959184	0.896414342629482	0.30612244897959184															59.0	1582808976.3210053
0	60	2	300	47.0	47.0	0.2365169301902019	0.2365169301902019	0.2365169301902019	1.4833333333333334	0.59	2.506666666666667	deconstructsigs	all	21.0												0.06196542917471989	0.041773281833581706	0.7820197044334974	0.9384615384615383	0.5	0.9827586206896552	0.6666666666666666	0.6166666666666667	0.010807221630976804	0.27050097928631034	0.09600086727985237	0.010807221630976804	0.8366666666666667	0.8366666666666667	6.941753387451169	1582808978.7211933
0	60	2	300	7.0	7.0	0.2365169301902019	0.2365169301902019	0.2365169301902019	1.4833333333333334	0.59	2.506666666666667	deconstructsigs	cancertype	6.0												0.054555818006787736	0.0264721912341094	0.9285714285714286	0.9846153846153848	0.75	1.0	0.8571428571428571	0.7433333333333333	0.0024212766095947913	0.23460577117352546	0.08583153114005443	0.0024212766095947913	0.8366666666666667	0.8366666666666667	0.41883468627929693	1582808978.7211933
0	60	2	300	47.0	47.0	0.2365169301902019	0.2365169301902019	0.2365169301902019	1.4833333333333334	0.59	2.506666666666667	tracksig	all	21.0	1.0			0.6666666666666666	0.9495393158771293	0.06617595049175819	0.5	0.8366666666666667	0.0	1.0	0.0	0.046645940432557965	0.02187176731288756	0.9113300492610836	0.8461538461538461	0.625	0.8620689655172413	0.35714285714285715	0.6066666666666667	0.006989488485635298	0.19556674499569335	0.06971126428940927	0.006989488485635298	0.8366666666666667	0.8366666666666667	0.19808602333068806	1585108952.802976
0	60	2	300	7.0	7.0	0.2365169301902019	0.2365169301902019	0.2365169301902019	1.4833333333333334	0.59	2.506666666666667	tracksig	cancertype	6.0	1.0			0.6666666666666666	0.9495393158771293	0.06617595049175819	0.5	0.8366666666666667	0.0	1.0	0.0	0.05141024288384893	0.010803009156589551	1.0	0.9692307692307692	0.625	1.0	0.8333333333333334	0.75	0.004534966295014264	0.1819310247190512	0.06557791613665745	0.004534966295014264	0.8366666666666667	0.8366666666666667	0.0511143207550049	1585108952.802976
0	60	2	300	65.0	4.0	0.2365169301902019	0.2365169301902019	0.2365169301902019	1.4833333333333334	0.59	2.506666666666667	tracksig	prefit	4.0	1.0			0.6666666666666666	0.9495393158771293	0.06617595049175819	0.5	0.8366666666666667	0.0	1.0	0.0	0.08419713220977211	0.06954029555486096	0.7857142857142857	0.953846153846154	0.5	1.0	0.8	0.6	0.03255766990978804	0.2074395652964064	0.06464850668818134	0.03255766990978804	0.8366666666666667	0.8366666666666667	0.211812734603882	1585108952.802976
0	60	2	300	47.0	47.0	0.2365169301902019	0.2365169301902019	0.2365169301902019	1.4833333333333334	0.59	2.506666666666667	palimpsest	all	21.0	2.0			1.0	0.9649343080094496	0.09156273974317404	0.5681762744938613	0.8133333333333334	0.20408163265306126	0.9322709163346612	0.20408163265306126	0.10493326813237897	0.10548337606621558	0.7783251231527094	0.953846153846154	0.5	1.0	0.8	0.5466666666666666	0.027327660093495517	0.3694224575772619	0.119496205507362	0.027327660093495517	0.78	0.78	0.8815104961395259	1589792915.8432467
0	60	2	300	7.0	7.0	0.2365169301902019	0.2365169301902019	0.2365169301902019	1.4833333333333334	0.59	2.506666666666667	palimpsest	cancertype	6.0	2.0			1.0	0.9649343080094496	0.09156273974317404	0.5681762744938613	0.8133333333333334	0.20408163265306126	0.9322709163346612	0.20408163265306126	0.0615487965383366	0.044787959465722574	0.9285714285714286	0.9692307692307692	0.625	1.0	0.8333333333333334	0.6933333333333334	0.010711427576037049	0.3205665848080499	0.1102820794592116	0.010711427576037049	0.78	0.78	0.343189477920532	1589792915.8432467
0	60	2	300	47.0	4.0	0.2365169301902019	0.2365169301902019	0.2365169301902019	1.4833333333333334	0.59	2.506666666666667	palimpsest	prefit	4.0	2.0			1.0	0.9649343080094496	0.09156273974317404	0.5681762744938613	0.8133333333333334	0.20408163265306126	0.9322709163346612	0.20408163265306126	0.09450562016038272	0.0897013389521763	0.7857142857142857	0.953846153846154	0.5	1.0	0.8	0.5933333333333334	0.05597998933125636	0.28272065655999234	0.08347988838755882	0.05597998933125636	0.0	0.78	0.359658002853394	1589792915.8432467
0	60	2	300			0.2365169301902019	0.2365169301902019	0.2365169301902019	1.4833333333333334	0.59	2.506666666666667	DPClust	all		3.0			0.6666666666666666	0.9088950506556128	0.010429378204234998	0.5630945605333767	0.53	0.6122448979591837	0.5139442231075697	0.6122448979591837															196.0	1582809247.4088624
0	60	2	300			0.2365169301902019	0.2365169301902019	0.2365169301902019	1.4833333333333334	0.59	2.506666666666667	PhylogicNDT	all		2.0			1.0	0.9693520506154396	0.10954789211671467	0.5679323522237579	0.8266666666666667	0.1836734693877551	0.952191235059761	0.1836734693877551															72.0	1590329028.8165565
0	60	2	300	47.0	47.0	0.2365169301902019	0.2365169301902019	0.2365169301902019	1.4833333333333334	0.59	2.506666666666667	tracksigfreq	all	21.0	1.0			0.6666666666666666	0.7530856381489461	0.06617595049175819	0.5	0.8366666666666667	0.0	1.0	0.0	0.04550580739625408	0.02207785489227354	0.91871921182266	0.8461538461538461	0.625	0.8620689655172413	0.35714285714285715	0.6066666666666667	0.007088238440931205	0.19460317253538395	0.06931855606973658	0.007088238440931205	0.8366666666666667	0.8366666666666667	0.0903501510620117	1585108956.9485397
0	60	2	300	7.0	7.0	0.2365169301902019	0.2365169301902019	0.2365169301902019	1.4833333333333334	0.59	2.506666666666667	tracksigfreq	cancertype	6.0	1.0			0.6666666666666666	0.7530856381489461	0.06617595049175819	0.5	0.8366666666666667	0.0	1.0	0.0	0.05075482362339921	0.014443169941625747	1.0	0.9692307692307692	0.625	1.0	0.8333333333333334	0.75	0.00516035745669996	0.18467422164746428	0.06636080438230382	0.00516035745669996	0.8366666666666667	0.8366666666666667	0.0195865631103516	1585108956.9485397
0	60	2	300	65.0	4.0	0.2365169301902019	0.2365169301902019	0.2365169301902019	1.4833333333333334	0.59	2.506666666666667	tracksigfreq	prefit	4.0	1.0			0.6666666666666666	0.7530856381489461	0.06617595049175819	0.5	0.8366666666666667	0.0	1.0	0.0	0.0845766830907676	0.0714582915535783	0.7857142857142857	0.953846153846154	0.5	1.0	0.8	0.6	0.032564398169244835	0.210733381263752	0.06586364283019472	0.032564398169244835	0.8366666666666667	0.8366666666666667	0.132101058959961	1585108956.9485397
0	80	2	300	7.0	7.0	0.19309221378857244	0.19309221378857244	0.19309221378857244	1.2066666666666668	0.8333333333333334	2.16	clonesig	cancer_type	6.0	2.0	46.6237298294045	9.736941979891705e-10	1.0	0.9861891142616522	0.9092274747202884	0.9756296335243704	0.9833333333333332	0.9952153110047848	0.956043956043956	0.9952153110047848	0.05767640229939507	0.02167578838619753	1.0	1.0	0.8571428571428571	1.0	0.8571428571428571	0.6633333333333333	0.00789468458085174	0.2626932602157167	0.023419344359508126	0.008560539487831531	0.9833333333333332	0.9833333333333332	68.89583897590636	1582932603.3822017
0	80	2	300	47.0	14.0	0.19309221378857244	0.19309221378857244	0.19309221378857244	1.2066666666666668	0.8333333333333334	2.16	clonesig	prefit	8.0	2.0	49.19395291022101	6.9589893988545745e-09	1.0	0.9861964348246824	0.9092274747202884	0.9756296335243704	0.9833333333333332	0.9952153110047848	0.956043956043956	0.9952153110047848	0.05651459869611111	0.024666885189967756	0.8898305084745762	0.8923076923076924	0.7142857142857143	0.8983050847457628	0.4166666666666667	0.5133333333333333	0.008414164141249625	0.2650458121709109	0.022988574091939214	0.012868057969724123	0.9833333333333332	0.9833333333333332	71.55006766319275	1582932603.3822017
0	80	2	300	47.0	47.0	0.19309221378857244	0.19309221378857244	0.19309221378857244	1.2066666666666668	0.8333333333333334	2.16	clonesig	all	21.0	2.0	52.844672542581065	3.0504933556644e-07	1.0	0.9862565772409556	0.9092274747202884	0.9756296335243704	0.9833333333333332	0.9952153110047848	0.956043956043956	0.9952153110047848	0.05701167538060041	0.026105551751892768	0.8983050847457628	0.8	0.7142857142857143	0.7966101694915254	0.2777777777777778	0.4633333333333333	0.008840792786110495	0.26402778773195057	0.022823431105622256	0.014318184029570524	0.9833333333333332	0.9833333333333332	121.27776193618773	1582932603.3822017
0	80	2	300	47.0	47.0	0.19309221378857244	0.19309221378857244	0.19309221378857244	1.2066666666666668	0.8333333333333334	2.16	clonesig	all_nuclonal	21.0	2.0	47.25371702879146	2.9974002574928426e-06	1.0	0.991264438902402	0.9256420648290726	0.9873284610126716	0.9866666666666668	0.985645933014354	0.989010989010989	0.985645933014354	0.057264084203461525	0.026195665238721005	0.8954802259887006	0.7846153846153846	0.7142857142857143	0.7796610169491526	0.2631578947368421	0.4633333333333333	0.0072416910262612655	0.2509151267659292	0.0254050641333058	0.014861463565453481	0.9866666666666668	0.9866666666666668	62.81925821304321	1582932603.3822017
0	80	2	300			0.19309221378857244	0.19309221378857244	0.19309221378857244	1.2066666666666668	0.8333333333333334	2.16	pyclone	all		7.0			0.6666666666666666	0.9781865169842622	0.8892671559303524	0.9701351280298648	0.98	0.9952153110047848	0.9450549450549449	0.9952153110047848															558.0	1582932257.492827
0	80	2	300			0.19309221378857244	0.19309221378857244	0.19309221378857244	1.2066666666666668	0.8333333333333334	2.16	sciclone	all		3.0			0.6666666666666666	0.6931265057561369	0.15447987169409466	0.5164835164835164	0.7066666666666667	1.0	0.03296703296703297	1.0															26.0	1582932259.9267752
0	80	2	300			0.19309221378857244	0.19309221378857244	0.19309221378857244	1.2066666666666668	0.8333333333333334	2.16	ccube	all		5.0			0.0	0.9370782543709476	0.4716733223492014	0.9010989010989012	0.94	1.0	0.8021978021978022	1.0															10.0	1582932262.209385
0	80	2	300	47.0	47.0	0.19309221378857244	0.19309221378857244	0.19309221378857244	1.2066666666666668	0.8333333333333334	2.16	deconstructsigs	all	21.0												0.0679405899313194	0.05007180489400525	0.7401129943502825	0.9384615384615383	0.42857142857142855	0.9830508474576272	0.6	0.44666666666666666	0.04056683710899134	0.11199389093952594	0.032834871540220585	0.11199389093952594	0.3033333333333333	0.3033333333333333	2.71393775939941	1582932264.6428072
0	80	2	300	7.0	7.0	0.19309221378857244	0.19309221378857244	0.19309221378857244	1.2066666666666668	0.8333333333333334	2.16	deconstructsigs	cancertype	6.0												0.06334734054331866	0.04295238775111695	0.8333333333333333	0.9692307692307692	0.5714285714285714	1.0	0.8	0.64	0.04188820613263433	0.09452245385367908	0.02419585674969897	0.09452245385367908	0.3033333333333333	1.0	0.136218547821045	1582932264.6428072
0	80	2	300	47.0	47.0	0.19309221378857244	0.19309221378857244	0.19309221378857244	1.2066666666666668	0.8333333333333334	2.16	tracksig	all	21.0	1.0			0.6666666666666666	0.6769851529832149	0.031503176277018416	0.5	0.3033333333333333	0.0	1.0	0.0	0.061795078844936124	0.0431342256181767	0.9180790960451978	0.8615384615384616	0.7142857142857143	0.8644067796610171	0.35714285714285715	0.47	0.020579777956651	0.1019357634063397	0.03739918123469648	0.1019357634063397	0.3033333333333333	0.3033333333333333	0.25785398483276395	1585107469.390785
0	80	2	300	7.0	7.0	0.19309221378857244	0.19309221378857244	0.19309221378857244	1.2066666666666668	0.8333333333333334	2.16	tracksig	cancertype	6.0	1.0			0.6666666666666666	0.6769851529832149	0.031503176277018416	0.5	0.3033333333333333	0.0	1.0	0.0	0.06308779149275201	0.03975009127099508	1.0	1.0	0.8571428571428571	1.0	0.8571428571428571	0.67	0.01892654449563247	0.0980922581563135	0.03639231774287635	0.0980922581563135	0.3033333333333333	1.0	0.0363516807556152	1585107469.390785
[truncated: 140,320 more rows]
