# Supplementary material for: CloneSig can jointly infer intra-tumor heterogeneity and mutational signature activity in bulk tumor sequencing data
Source: Nat Commun. 2021 Sep 9;12:5352. doi: 10.1038/s41467-021-24992-y (PMC8429716; doi:10.1038/s41467-021-24992-y)
Supplement: Supplementary file 3 — Source Data [file 41467_2021_24992_MOESM3_ESM.zip › Source data/20200514_tcga_results.csv]

patient_id	mutation_set	cancer_loc	cosmic_type	prop_diploid	ploidy	purity	nb_mut	nb_sigs	nb_sigs_prefit	major_cn_mean	total_cn_mean	method	prefit_bool	sigprofiler_bool	dof	nb_clones	lr	pval	clonal_phi	clonal_xi	nb_mut_clonal	largest_subclonal_phi	largest_subclonal_xi	nb_mut_largest_subclonal	clonal_largest_sub_pidist	largest_pi_dist	overall_profile_dist	runtime	clonal_SBS1	clonal_SBS2	clonal_SBS3	clonal_SBS4	clonal_SBS5	clonal_SBS6	clonal_SBS7a	clonal_SBS7b	clonal_SBS7c	clonal_SBS7d	clonal_SBS8	clonal_SBS9	clonal_SBS10a	clonal_SBS10b	clonal_SBS11	clonal_SBS12	clonal_SBS13	clonal_SBS14	clonal_SBS15	clonal_SBS16	clonal_SBS17a
TCGA-OR-A5L4	public	ACC		0.0	3.78888658581236	0.63	32	7	7	2.90625	4.5	clonesig	False	False	6	1	1.0606570867821574e-05		0.9999899999999999	1.0	32					0.0	0.16926486331905108	5.496458530426025	0.01577682312749998	0.16101472639844833	0.3099613619027596		0.2652386633896664									1.3806574625610391e-05			1.1142106855472847e-17
TCGA-OR-A5L4	protected	ACC		0.0	3.78888658581236	0.63	143	7	7	2.8951048951048954	3.993006993006993	clonesig	False	False	6	3	4.830700338213319	0.8105177265792619	0.9999899999999999	0.3570791459996112	43	0.5486199443118773	0.4374957616306667	73.0	0.077032359274256	0.15698311195657846	0.08144275319939706	41.113240718841546	0.013427453692723438	0.03146361062891402	4.974507219569065e-05		0.7945960077641055									6.2509582221430475e-58			3.2986562986753647e-16
TCGA-OR-A5J7	public	ACC		0.0	5.216545591938732	0.62	63	7	7	3.4603174603174605	5.650793650793651	clonesig	False	False	6	2	6.947071239427032	0.09213748182446156	0.9999899999999999	0.6548696692971218	42	0.7164591046310262	0.3451303307028782	21.0	0.5549138949309965	0.5549138949309965	0.13554502800615978	40.25081443786621	0.0005208147892574686	3.3412423930050753e-25	0.7812624770739939		4.8606185036717684e-11									0.15170527589406124			0.06651143218562933
TCGA-OR-A5J7	protected	ACC		0.0	5.216545591938732	0.62	226	7	7	3.5309734513274336	5.429203539823009	clonesig	False	False	6	2	15.60797070942226	0.0022326083596213506	0.9999899999999999	0.5735833095412926	141	0.5253519613894785	0.4264166904587073	85.0	0.3356968456842291	0.3356968456842291	0.07429563347540133	416.0402398109436	0.04634432676497023	2.6947370881564104e-56	0.7933704199480162		0.14281408395831546									0.01732935037812335			3.4505699477554384e-11
TCGA-OR-A5LE	public	ACC		0.0	1.8900284584094296	0.87	23	7	7	1.173913043478261	2.0869565217391304	clonesig	False	False	6	3	4.5772295884518135	0.8259237436809788	0.9958902611207564	0.15926686227709635	4	0.28588651071151905	0.4495956945287229	10.0	0.7935311819731675	0.7935311819731675	0.19200402860362303	6.436321258544923	0.9984025985341942	4.240366958827394e-101	1.052239873327848e-46		0.0015974014658057278									2.88526256820752e-227			2.5734608291937616e-137
TCGA-OR-A5LE	protected	ACC		0.0	1.8900284584094296	0.87	156	7	7	1.0705128205128205	1.9615384615384612	clonesig	False	False	6	4	12.815756721422535	0.5014641303482446	0.9999899999999999	0.1998695102737088	29	0.14940069767613035	0.3213332019265768	49.0	0.09656404131033948	0.2938362417919089	0.08572554364847985	41.44640517234802	0.10825004971356293	3.816881478331594e-06	3.001044512620478e-12		0.7085751533140828									4.2682379985871905e-149			7.218237388789194e-130
TCGA-OR-A5KT	public	ACC		0.0	2.02519475050881	0.59	34	7	7	1.1764705882352942	2.088235294117647	clonesig	False	False	6	2	1.100399689793676	0.8190397791394705	0.9836824760007434	0.6210175165147389	21	0.1743221810331413	0.378982483485261	13.0	0.09118669684416324	0.09118669684416324	0.16858413015684176	10.264050960540773	2.81373597620384e-06	0.11503311229834084	0.6977370123872879		0.13923997816650902									1.0537396939696514e-43			1.5212556479363475e-30
TCGA-OR-A5KT	protected	ACC		0.0	2.02519475050881	0.59	168	7	7	1.1785714285714286	2.083333333333333	clonesig	False	False	6	2	0.7832020729292708	0.8991527941030883	0.9999899999999999	0.5726976782962958	99	0.2724341927245512	0.4273023217037044	69.0	0.008371495233752023	0.008371495233752023	0.08196393803535552	196.98930263519287	0.01230982009786257	0.04956558800138332	0.4558291299822714		0.4456409186927597									5.302778331716688e-46			0.012871346736257784
TCGA-OR-A5JO	public	ACC		0.0	2.00082801948294	0.62	17	7	7	1.0	2.0	clonesig	False	False	6	1	-2.5702214659359583		0.5761390966228462	1.0	17					0.0	0.2405811495944321	3.3968312740325928	1.3943663671619127e-11	2.0562563865117404e-27	1.2407885413307113e-07		0.9860651240788338									0.013934751828368305			1.820475740255077e-136
TCGA-OR-A5JO	protected	ACC		0.0	2.00082801948294	0.62	98	7	7	1.0408163265306123	2.0	clonesig	False	False	6	2	7.349567864045183	0.07945646728789138	0.9999899999999999	0.3360916745272229	34	0.34557032744996696	0.6639083254727773	64.0	0.1824286332123833	0.1824286332123833	0.08655204632403776	21.71475863456726	3.8338935336731656e-12	7.115994946181705e-46	0.4332548677949626		0.5667451322012023									3.2833553953068793e-50			1.0135625798210604e-64
TCGA-PK-A5H9	public	ACC		0.0	1.99997171024106	0.76	20	7	7	1.0	2.0	clonesig	False	False	6	2	-0.6147216830921707	1.0	0.9585221795313142	0.1880017159362816	4	0.3144645218818127	0.8119982840637183	16.0	0.3072767190481718	0.3072767190481718	0.2004267103366166	5.033281326293945	0.2714684256016836	3.5196432300819166e-44	0.3788953799689688		3.479569775642654e-12									6.5480948236218165e-177			1.3089546140049035e-33
TCGA-PK-A5H9	protected	ACC		0.0	1.99997171024106	0.76	149	7	7	1.0201342281879195	2.0	clonesig	False	False	6	3	2.052208252854598	0.9854139805442026	0.9999899999999999	0.21851029382092066	33	0.3309052469328889	0.5508859261061484	97.0	0.294942002947	0.4418667075329942	0.07716430696889448	54.39964175224304	0.2911337042594789	4.955924462709457e-205	0.2816724900811641		0.42718681801116976									3.646636599613514e-25			4.161156187697539e-195
TCGA-OR-A5JS	public	ACC		0.0	3.51337425555771	0.72	53	7	7	2.207547169811321	3.4716981132075477	clonesig	False	False	6	2	4.370630146858957	0.2644145140311652	0.9999899999999999	0.9019554979203408	48	0.1710117297766696	0.09804450207965897	5.0	0.3209078375072424	0.3209078375072424	0.12897459885801854	12.636667966842651	0.1418592818419353	0.2052044114585385	3.728408861481241e-07		0.5112736264249907									3.686894749119178e-25			0.02950653563991308
TCGA-OR-A5JS	protected	ACC		0.0	3.51337425555771	0.72	176	7	7	2.25	3.5568181818181817	clonesig	False	False	6	2	3.699607726162867	0.3616527486923309	0.9999899999999999	0.7290208950886311	135	0.2502722054031245	0.2709791049113685	41.0	0.08508458755008863	0.08508458755008863	0.07994871770588398	81.52611207962036	0.09752746874604036	0.10109004269639522	0.038981546540770656		0.6780333103601376									6.592613746116211e-13			0.05713106606181208
TCGA-OR-A5LS	public	ACC		0.0	3.01818541869659	0.73	21	7	7	2.2857142857142856	3.2857142857142856	clonesig	False	False	6	2	4.809815587611354	0.21829404983895734	0.9999899999999999	0.5975580200016255	13	0.2686820428313267	0.4024419799983744	8.0	0.2561139787654091	0.2561139787654091	0.2167718362965965	9.538688659667967	0.12330596402644102	1.1368574155603396e-22	0.0006786174828886577		0.6570381521246106									0.06679023861428708			0.15218702775177267
TCGA-OR-A5LS	protected	ACC		0.0	3.01818541869659	0.73	152	7	7	2.151315789473684	3.1578947368421053	clonesig	False	False	6	2	10.265114931522021	0.02325890981671236	0.9999899999999999	0.5485685056445241	86	0.19753408673983192	0.4514314943554757	66.0	0.12934064214095742	0.12934064214095742	0.07343327779212343	24.47677826881409	0.0063835868369698035	6.054335686543867e-36	0.12313460834710235		0.7630195004021878									1.9045969981172157e-14			0.10746229196787307
TCGA-OR-A5JX	public	ACC		0.0	3.3452139440221806	0.76	45	7	7	2.4222222222222216	3.644444444444445	clonesig	False	False	6	1	9.0454273049545e-07		0.5812351120912549	1.0	45					0.0	0.14286869203127736	17.986508131027218	0.03093414790590573	0.0967299367780347	0.23232470832632365		0.5350965470870435									0.01993476782382543			0.08497989204294631
TCGA-OR-A5JX	protected	ACC		0.0	3.3452139440221806	0.76	201	7	7	2.189054726368159	3.3383084577114426	clonesig	False	False	6	4	10.017624855862778	0.7306782921269579	0.9999899999999999	0.1442396661422691	15	0.5310792779109088	0.5911254857202672	143.0	0.1650547439783978	0.7099267033888077	0.059469036226451	129.6292955875397	0.14701773096948345	9.405656027409442e-34	0.7866280953215188		0.0071811674209059624									2.102421156995676e-39			0.059173006288091926
TCGA-OR-A5L5	public	ACC		0.0	4.78208072265101	0.33	11	7	7	4.0	4.727272727272728	clonesig	False	False	6	1	-0.8545070000229487		0.9639351383680884	1.0	11					0.0	0.2927540745623209	2.4326517581939697	0.16896556758151646	1.478735903760826e-50	0.8310300864238986		4.3459915101720615e-06									7.25344718156525e-46			1.1335269392357346e-74
TCGA-OR-A5L5	protected	ACC		0.0	4.78208072265101	0.33	144	7	7	3.986111111111111	4.9305555555555545	clonesig	False	False	6	2	1.9004879755775617	0.6644441705107003	0.9999899999999999	0.4872067574792856	57	0.38780819847712383	0.5127932425207145	87.0	0.045128134109929774	0.045128134109929774	0.09054879317247597	25.40369391441345	0.056554380513771436	9.558611483610256e-45	0.0065432782872761495		0.9369023411989508									6.018175666844936e-55			1.6605268375285956e-15
TCGA-OR-A5L6	public	ACC		0.0	4.1532505205043595	0.65	51	7	7	3.5098039215686274	4.372549019607844	clonesig	False	False	6	2	2.341510465956617	0.5608902929071762	0.9999899999999999	0.27000276244386234	6	0.484100477820297	0.7299972375561378	45.0	0.1173925925449798	0.1173925925449798	0.1262322761506289	36.58098721504211	0.3216591999734661	1.9923593002430356e-142	0.6783045951161625		3.62049103714413e-05									2.1374301963974602e-38			2.877407280019621e-21
TCGA-OR-A5L6	protected	ACC		0.0	4.1532505205043595	0.65	241	7	7	3.5103734439834025	4.278008298755187	clonesig	False	False	6	2	4.026814721580195	0.3292649271668405	0.9999899999999999	0.40705578146353466	72	0.424282253000615	0.5929442185364648	169.0	0.10532948258616348	0.10532948258616348	0.0558963821265935	89.51167893409729	0.1618589932120532	0.004406316848660965	0.2705072242777362		0.5469725780540041									4.014306120302394e-07			0.0006311014136340613
TCGA-OR-A5K9	public	ACC		0.0	3.0802118032490804	0.68	178	7	7	2.393258426966292	3.3764044943820224	clonesig	False	False	6	2	7.200883704099398	0.0892269025889469	0.9999899999999999	0.6608008440919311	131	0.6973659009609134	0.3391991559080688	47.0	0.6187841659397304	0.6187841659397304	0.07485740632363963	194.41820883750918	0.1839408604543076	0.001285653826792183	0.456843354603207		0.3468933271293371									0.009538816650186929			2.308624304422557e-17
TCGA-OR-A5K9	protected	ACC		0.0	3.0802118032490804	0.68	430	7	7	2.3046511627906976	3.269767441860465	clonesig	False	False	6	2	9.074781421621084	0.04793180862944247	0.9999899999999999	0.4217431366457528	126	0.6198202918536262	0.5782568633542472	304.0	0.2812978410263545	0.2812978410263545	0.04424013407405072	1095.0764045715332	0.1429014259800241	0.07033315203597536	0.2622707669838837		0.4559671123329586									1.2341098466799636e-06			0.0001163456454801396
TCGA-OR-A5JP	public	ACC		0.0	3.3219352806480096	0.64	92	7	7	2.3369565217391304	3.5217391304347827	clonesig	False	False	6	4	18.074307520746746	0.17484234004366156	0.9999899999999999	0.16786636067332034	8	0.5554690380457203	0.4951425557030679	55.0	0.24612365343139875	0.5811605615270059	0.09372993419546928	43.21216702461243	0.1197201229239022	1.072247329127891e-21	0.5414385238272565		2.0123342328681479e-22									4.086679176142293e-52			0.05737243845809595
TCGA-OR-A5JP	protected	ACC		0.0	3.3219352806480096	0.64	283	7	7	2.3074204946996466	3.480565371024735	clonesig	False	False	6	2	2.4506617037359315	0.5799810552710452	0.9999899999999999	0.2362560068956144	35	0.4551786204528779	0.7637439931043857	248.0	0.08647309007784065	0.08647309007784065	0.054356830143680486	85.15521192550659	0.056720204632180374	4.688473548195397e-17	0.28177755531737353		0.4340273380071916									1.703453345566263e-29			0.20092554864854176
TCGA-OR-A5JM	public	ACC		0.0	3.0924906466984505	0.79	84	7	7	2.1785714285714284	3.5357142857142856	clonesig	False	False	6	4	16.229363140426813	0.2627569150981673	0.9999899999999999	0.3241968428696821	21	0.5820012418932643	0.4476734064112426	41.0	0.24366959391091425	0.932000465960318	0.08915740410062177	257.8772294521332	2.734763383555704e-07	5.383508662997355e-50	2.432798865086745e-24		0.8243796101146673									5.617430061030574e-96			0.17562011640899447
TCGA-OR-A5JM	protected	ACC		0.0	3.0924906466984505	0.79	237	7	7	2.088607594936709	3.367088607594937	clonesig	False	False	6	1	6.270392987062222e-06		0.6673916358208767	1.0	237					0.0	0.0546542445417099	159.25472259521484	0.0686502576115811	0.0475042385576181	0.1672530398506179		0.5785737522409837									8.792588237174445e-25			0.05605494728749244
TCGA-OR-A5K2	public	ACC		0.0	3.1879691271684503	0.73	73	7	7	2.1232876712328768	3.315068493150685	clonesig	False	False	6	1	1.7439006114727813e-06		0.5910690384581515	1.0	73					0.0	0.12975524922406265	29.418588161468506	0.11288971893922388	0.007940584384400252	0.4221708781567101		0.3766185563300994									7.256326419925097e-18			0.0321220489343832
TCGA-OR-A5K2	protected	ACC		0.0	3.1879691271684503	0.73	200	7	7	2.08	3.21	clonesig	False	False	6	1	2.2269606688496427e-05		0.5272434577030304	1.0	200					0.0	0.0814276907928864	182.98375225067142	0.07247332855983855	3.3845872875716764e-06	0.28376194288923057		0.5741056214714485									1.879716485977715e-31			0.02971054377941067
TCGA-PK-A5HB	public	ACC		0.0	1.67805601481078	0.8	1730	7	7	1.0445086705202309	1.7531791907514451	clonesig	False	False	6	2	4.431185814300989	0.4858975260090436	0.9999899999999999	0.9761914190344892	1689	0.1861092630552794	0.023808580965511347	41.0	0.0613401251284672	0.0613401251284672	0.10247841857144972	305.3464696407318	0.05255909919138108	0.05512274870463703	0.00010893298735878882		0.8922092191158373									7.858687825836974e-13			3.065184636446529e-46
TCGA-PK-A5HB	protected	ACC		0.0	1.67805601481078	0.8	3599	7	7	1.044456793553765	1.7560433453737152	clonesig	False	False	6	2	15.52267391951318	0.0271716573650324	0.9999899999999999	0.9644357387275324	3477	0.20961529173777532	0.035564261272466716	122.0	0.05930558223691795	0.05930558223691795	0.09554934238304458	1017.5655477046968	0.036565658552247166	0.05651095696644413	7.138504158845666e-05		0.9068519994397204									1.3732233851262284e-21			9.072963408080915e-27
TCGA-PA-A5YG	public	ACC		0.0	2.64382921472525	0.51	9	7	7	2.0	2.6666666666666665	clonesig	False	False	6	1	1.054815697898448e-06		0.7010956033060365	1.0	9					0.0	0.2575189640000271	2.1007890701293945	0.4494009450734706	2.7698049070754437e-187	0.3900349787537977		0.041641681218933184									1.741943542499416e-43			1.9033887800159463e-219
TCGA-PA-A5YG	protected	ACC		0.0	2.64382921472525	0.51	126	7	7	2.0793650793650795	2.8571428571428568	clonesig	False	False	6	2	2.5074507235440247	0.5428099395925567	0.9999899999999999	0.5133188993935375	63	0.5854530309223763	0.4866811006064625	63.0	0.21880920467240594	0.21880920467240594	0.07853972820126387	83.27913737297058	0.21083398325931746	1.7359636410970885e-25	0.0013641797915782616		0.7873639329503255									7.090085717706461e-05			1.0509228342943409e-15
TCGA-OR-A5LR	public	ACC		0.0	2.51867314502146	0.7	17	7	7	2.0	2.411764705882353	clonesig	False	False	6	2	6.783916596315238	0.09581690774643392	0.9999899999999999	0.630880918447151	11	0.2996845052640731	0.36911908155284895	6.0	0.5453096017906635	0.5453096017906635	0.2410779265961712	2.4337165355682373	2.342521563741857e-36	4.325127332095357e-140	1.7334973439691372e-06		0.7471608172011375									2.6794791629785264e-30			1.5586020448470607e-58
TCGA-OR-A5LR	protected	ACC		0.0	2.51867314502146	0.7	148	7	7	2.0405405405405403	2.324324324324324	clonesig	False	False	6	2	0.920615986075518	0.8702840184501851	0.9999899999999999	0.374623950387296	49	0.2981822633503073	0.6253760496127038	99.0	0.02053964005489395	0.02053964005489395	0.07549712601665354	9.214240074157717	0.04734852348244902	1.1288235185363275e-76	0.0046484287265458136		0.8997808028910272									0.0309148154598312			0.017307428631392282
TCGA-OR-A5LB	public	ACC		0.0	2.93244949597986	0.79	342	7	7	2.1666666666666665	3.0	clonesig	False	False	6	2	4.785345327323738	0.25907229379569696	0.9999899999999999	0.9726154393949676	335	0.18106165311992028	0.027384560605032682	7.0	0.5801334725327737	0.5801334725327737	0.08476915303498675	41.2079119682312	0.4500225046108153	1.5673458600647672e-38	4.6325305676728835e-06		0.4878020668502157									1.5159718983736e-07			4.905307612091843e-45
TCGA-OR-A5LB	protected	ACC		0.0	2.93244949597986	0.79	782	7	7	2.1189258312020463	2.99616368286445	clonesig	False	False	6	2	14.251793087809348	0.006731701692763182	0.9999899999999999	0.9185863083745398	731	0.211917323894035	0.08141369162545985	51.0	0.3042960502104733	0.3042960502104733	0.06921621500143108	193.218359708786	0.3459738416927361	1.3410902354845086e-48	2.155567099373043e-05		0.5652354587841211									5.184441438163311e-19			1.549777558144421e-49
TCGA-OR-A5J4	public	ACC		0.0	2.66708176447579	0.78	165	7	7	1.975757575757576	3.0060606060606063	clonesig	False	False	6	4	20.957711009973536	0.08755050052294956	0.9999899999999999	0.4776495699649536	87	0.6433108665163828	0.23027191465223906	34.0	0.3314279876276605	0.4475401492666157	0.06913919268559249	78.0179214477539	2.977147010309352e-40	3.0363403784342883e-25	0.7831755912309726		1.8676977822538184e-06									2.592606462835366e-15			0.03447896434210148
TCGA-OR-A5J4	protected	ACC		0.0	2.66708176447579	0.78	400	7	7	1.9775	2.9425	clonesig	False	False	6	3	17.08867447958164	0.04115933591138588	0.9999899999999999	0.497219479881724	198	0.5361767364512146	0.4078827428500411	165.0	0.25328363203348325	0.25328363203348325	0.05375943575394828	142.33204007148746	4.6185995085163326e-24	1.0792928268011776e-22	0.6908138828264461		0.08318704738432017									1.8400971399320267e-16			0.04530661385029875
TCGA-OR-A5J6	public	ACC		0.0	4.63112928909468	0.53	42	7	7	2.595238095238096	5.071428571428571	clonesig	False	False	6	1	6.301158407495677e-05		0.6303886080525714	1.0	42					0.0	0.15655286685594366	10.10904312133789	7.609152738967186e-18	1.6075196477307054e-05	0.0031116598652524		0.9608170682752406									1.5618145288267267e-07			0.036053371005003935
TCGA-OR-A5J6	protected	ACC		0.0	4.63112928909468	0.53	195	7	7	2.4923076923076923	4.794871794871796	clonesig	False	False	6	3	15.882803177444654	0.05556640039124972	0.9999899999999999	0.13040927693292378	9	0.6423624345886999	0.6854667326967039	157.0	0.2169202251907575	0.6507553963353876	0.08855376248393808	169.86287069320682	4.642779273129608e-72	4.553756417462359e-190	0.8759637976068203		0.12403620239317972									1.3979597614738288e-199			2.2751147478232746e-115
TCGA-OR-A5JT	public	ACC		0.0	2.65940871139604	0.76	41	7	7	1.951219512195122	3.1707317073170733	clonesig	False	False	6	1	0.002484845666117508		0.8152755871355702	1.0	41					0.0	0.1514328970923218	4.66057014465332	0.1376670830823828	5.2293672053256016e-18	7.712068431818839e-05		0.7316351354358401									2.3490106848976568e-08			0.04718109951586243
TCGA-OR-A5JT	protected	ACC		0.0	2.65940871139604	0.76	154	7	7	1.9935064935064932	2.7662337662337664	clonesig	False	False	6	2	12.411787591138818	0.00893108746655226	0.9999899999999999	0.4097999807569472	56	0.34263342535134833	0.590200019243053	98.0	0.2562006125850659	0.2562006125850659	0.07009095835242621	30.72839331626892	0.15430424452114802	1.704382028757373e-11	0.0006094148649604523		0.7436813943470656									0.01498387255365851			0.08634736962732799
TCGA-OR-A5J1	public	ACC		0.0	2.01344525197199	0.85	47	7	7	1.5531914893617018	2.4468085106382977	clonesig	False	False	6	3	11.395222697553434	0.20314463315775236	0.9999899999999999	0.6686111517408617	31	0.7232910075041146	0.20507807391195776	10.0	0.7989359544859136	0.8790972666285005	0.16368439856770306	16.941503524780273	0.22396921666853545	1.558464013445182e-151	0.16766042650030086		0.5727818479197038									0.03558850891146001			3.9004293479433215e-25
TCGA-OR-A5J1	protected	ACC		0.0	2.01344525197199	0.85	178	7	7	1.3314606741573034	2.264044943820225	clonesig	False	False	6	5	18.404906477535405	0.4662059634213041	0.9999899999999999	0.4709475382666318	98	0.13899355845290348	0.17208356986205434	32.0	0.13747461473975486	0.574831893713586	0.07608896396736615	516.8654646873474	0.09532702361652966	2.279099840795634e-88	1.0953378259552664e-05		0.90466202300521									1.1399894400003065e-155			2.5850150777340747e-205
TCGA-OR-A5K4	public	ACC		0.0	2.6478158946010604	0.82	476	7	7	2.0	2.617647058823529	clonesig	False	False	6	2	9.48688934735037	0.04156947779431623	0.9999899999999999	0.974936743501875	463	0.16019457008040652	0.025063256498123757	13.0	0.040449319111010906	0.040449319111010906	0.04229052356377238	128.04529309272766	0.7513885791262349	9.870033743116335e-37	2.1388453177959997e-10		0.18887078569785384									0.05591418707059445			0.003826447891432239
TCGA-OR-A5K4	protected	ACC		0.0	2.6478158946010604	0.82	1012	7	7	1.9970355731225296	2.66403162055336	clonesig	False	False	6	2	54.04595621221961	7.516662760960999e-11	0.9999899999999999	0.925963140769946	948	0.2409736996140733	0.07403685923005396	64.0	0.5052039258710012	0.5052039258710012	0.04314640393229612	124.85213899612428	0.6436270006513357	2.333498832019619e-24	9.532382932132955e-10		0.3351366761375304									0.021236322257215667			6.799435469557231e-13
TCGA-OR-A5K6	public	ACC		0.0	1.91640920265858	0.83	35	7	7	1.1142857142857143	2.0	clonesig	False	False	6	2	10.280642751277355	0.02101566696923837	0.9999899999999999	0.6310322439710585	22	0.1826947120337338	0.3689677560289418	13.0	0.5614209950818814	0.5614209950818814	0.17476167861315536	10.564946889877321	0.15895416758460792	0.025388487897203316	0.0002043145267848216		0.6968479562733583									8.899438571795454e-23			2.80355189654655e-07
TCGA-OR-A5K6	protected	ACC		0.0	1.91640920265858	0.83	152	7	7	1.0723684210526316	1.947368421052632	clonesig	False	False	6	4	20.0821896635116	0.1091997056336185	0.9999899999999999	0.3611424849670234	52	0.31932134557505165	0.4030079200198779	70.0	0.2088800595442034	0.7269327330253484	0.096680608445111	75.41450595855713	0.039360399481327565	2.485825371404511e-15	0.24924342113257406		0.7113961793581163									7.724746158751852e-139			1.2747687688990258e-11
TCGA-OR-A5K1	public	ACC		0.0	2.6718415164181297	0.7	21	7	7	2.2857142857142856	3.0476190476190474	clonesig	False	False	6	1	8.6826787537575e-08		0.9999899999999999	1.0	21					0.0	0.2323241993167804	2.346789836883545	0.12641426122368676	0.08322148244880187	0.5446039913762795		0.245760264951232									2.6211533774506963e-160			9.630878122649659e-156
TCGA-OR-A5K1	protected	ACC		0.0	2.6718415164181297	0.7	132	7	7	2.113636363636364	2.734848484848485	clonesig	False	False	6	2	4.795791949474506	0.2326248403840782	0.9999899999999999	0.5746751486008357	73	0.2580003137912233	0.4253248513991643	59.0	0.10267055197712127	0.10267055197712127	0.07555724603217585	56.50922727584839	0.10076028806518507	1.043557664295712e-28	0.005592641747052003		0.8181076523082156									0.033899876657084625			2.214322746369652e-06
TCGA-OR-A5JB	public	ACC		0.0	1.8383996483365401	0.69	453	7	7	1.2273730684326711	1.9735099337748343	clonesig	False	False	6	2	4.67444336133849	0.2843286359883034	0.9999899999999999	0.9499613001341842	433	0.31683976182701945	0.050038699865815967	20.0	0.12338744718430228	0.12338744718430228	0.09086666297566384	61.6088764667511	0.00553934037368577	0.12877370998798598	0.3831267041540125		0.05696327312918344									0.007066758726574208			0.0943815196659386
TCGA-OR-A5JB	protected	ACC		0.0	1.8383996483365401	0.69	1017	7	7	1.2694198623402164	1.9832841691248768	clonesig	False	False	6	3	20.628147749695927	0.01693397546189226	0.9999899999999999	0.9019810549142779	924	0.3714459781524369	0.0773697595452292	79.0	0.14297948734789068	0.19983233859838856	0.07573430947412915	625.9162867069243	0.014470726611627696	0.12341366450201972	0.43290374607069604		0.0770842488694433									3.2383396261718444e-22			0.09157601110141256
TCGA-OR-A5JZ	public	ACC		0.0	2.50224876381914	0.81	32	7	7	2.125	2.4375	clonesig	False	False	6	1	0.0003392019564216753		0.9999899999999999	1.0	32					0.0	0.1778573515430739	3.6984148025512695	0.1135306444188156	3.5893427783697075e-06	8.160610007988991e-05		0.7674238190997847									0.10923402320856568			0.00972631782997577
TCGA-OR-A5JZ	protected	ACC		0.0	2.50224876381914	0.81	152	7	7	2.0592105263157894	2.5789473684210527	clonesig	False	False	6	2	1.0001269670688089	0.8545931621975391	0.9999899999999999	0.6674456418306149	105	0.2295933819693781	0.332554358169385	47.0	0.006732136932556143	0.006732136932556143	0.09906960553445443	35.10160040855408	0.10422071884925184	1.1309862510262792e-34	0.1615193269131791		0.7342599542362889									1.7422230238185634e-20			1.2801040136540214e-12
TCGA-OR-A5K8	public	ACC		0.0	1.5588337220455	0.82	48	7	7	1.1041666666666667	1.4375	clonesig	False	False	6	1	-2.1195614863245282e-07		0.9999899999999999	1.0	48					0.0	0.17192374113753214	5.228692293167113	0.03377963999176179	2.955092620487414e-116	0.459333124008599		0.3608166827245882									6.320813921738594e-139			0.11053521508144792
TCGA-OR-A5K8	protected	ACC		0.0	1.5588337220455	0.82	207	7	7	1.1256038647342994	1.5990338164251208	clonesig	False	False	6	2	5.157028485482897	0.209628887453928	0.9999899999999999	0.5616115064804855	114	0.2823078718526425	0.43838849351951453	93.0	0.07016614287459577	0.07016614287459577	0.07625694865451732	46.94722700119018	0.029168706127534992	5.318161374574578e-53	0.16901734901896656		0.6487393116229774									1.941667157852426e-24			0.09358824155857093
TCGA-OR-A5LN	public	ACC		0.0	4.40502611090347	0.56	20	7	7	2.3	4.35	clonesig	False	False	6	2	3.242277206499125	0.4018883673336451	0.9999899999999999	0.5301503828807458	10	0.4434404754672697	0.4698496171192542	10.0	0.6436795685908068	0.6436795685908068	0.21107678326664206	4.977544069290161	0.4171428181506808	2.1516806594084923e-85	0.5821377057322983		0.0007194761168664409									9.49223750037627e-18			1.429917573062492e-13
TCGA-OR-A5LN	protected	ACC		0.0	4.40502611090347	0.56	128	7	7	2.2890625	4.21875	clonesig	False	False	6	2	11.081963818806344	0.015864859284356728	0.9999899999999999	0.574221131179871	74	0.3643841545356388	0.4257788688201292	54.0	0.3489855404454748	0.3489855404454748	0.08922506987185226	30.991225719451904	0.1820295463484072	7.61547154812647e-50	0.3456796966619765		0.4495311485766117									0.022759608413004558			2.43768224674308e-27
TCGA-OR-A5JG	public	ACC		0.0	4.02615388214378	0.71	50	7	7	3.28	4.4	clonesig	False	False	6	1	1.3264658491607406e-06		0.9999899999999999	1.0	50					0.0	0.171788324881761	4.859970331192017	0.15434826851724348	0.05089345397331777	0.18948722737470874		0.5303975159433854									1.4288823832018018e-27			0.07487353419134464
TCGA-OR-A5JG	protected	ACC		0.0	4.02615388214378	0.71	187	7	7	3.106951871657754	4.25668449197861	clonesig	False	False	6	2	5.968619019492508	0.14959336019689595	0.9999899999999999	0.7154338957224892	135	0.24778980166243605	0.28456610427751106	52.0	0.1290750729556822	0.1290750729556822	0.07552683639356206	67.7147285938263	0.052969914226522835	0.008714151715884117	0.11035889785368758		0.7343184055641002									7.224951129105166e-37			0.09299152602248807
TCGA-OR-A5KX	public	ACC		0.0	4.31177980122092	0.72	60	7	7	3.15	5.216666666666667	clonesig	False	False	6	2	3.016821984831949	0.4435544588636911	0.9999899999999999	0.7397558581803114	45	0.21952015302292066	0.2602441418196885	15.0	0.24440797177611484	0.24440797177611484	0.130956143651646	62.14044642448425	0.30086595569238506	0.02179269849965908	0.04384272764831019		0.5611048015425486									4.385741574542055e-45			0.07222000622866154
TCGA-OR-A5KX	protected	ACC		0.0	4.31177980122092	0.72	214	7	7	3.420560747663552	5.359813084112148	clonesig	False	False	6	2	4.361465252763992	0.28668538555336404	0.9999899999999999	0.5631894350252272	118	0.2757498757887301	0.4368105649747727	96.0	0.04184729045811897	0.04184729045811897	0.07100880536316191	307.57779431343084	0.10617863723712784	0.05982099177536115	0.05276543541456245		0.6584826153104739									0.006450844313538023			0.07656169052487713
TCGA-OR-A5LO	public	ACC		0.0	2.8823010019471003	0.7	108	7	7	2.3611111111111107	3.185185185185185	clonesig	False	False	6	2	6.695907918454622	0.10548546084822752	0.9999899999999999	0.5822614634571168	62	0.6349608098937122	0.41773853654288345	46.0	0.34945638265234397	0.34945638265234397	0.09522755950079394	48.863274097442634	0.056819518374093936	0.006042762915097811	0.0007555253262656751		0.6158087098143377									5.0088574468244064e-08			0.3182166078025063
TCGA-OR-A5LO	protected	ACC		0.0	2.8823010019471003	0.7	320	7	7	2.325	3.140625	clonesig	False	False	6	2	14.20827933493365	0.0046043135792979365	0.9999899999999999	0.6124251357036539	196	0.5295511980658022	0.3875748642963455	124.0	0.34573385102112497	0.34573385102112497	0.057183662227070636	246.4007532596588	0.0831160520593868	0.07232648340874714	0.00020043471727945337		0.5460377031150984									1.0655395006037939e-19			0.2375198322884239
TCGA-OR-A5J2	public	ACC		0.0	3.7092313291671197	0.66	60	7	7	2.8666666666666667	3.6166666666666663	clonesig	False	False	6	2	7.689831588090557	0.06690244121299832	0.9999899999999999	0.8778472517920868	52	0.3299059579113514	0.12215274820791325	8.0	0.26922090407461385	0.26922090407461385	0.13653071826411645	38.6924421787262	0.14118899306353444	1.25995125043975e-11	0.3757990646452621		0.3152183888058545									0.06660506759445745			1.6026988416529257e-107
TCGA-OR-A5J2	protected	ACC		0.0	3.7092313291671197	0.66	204	7	7	3.0098039215686274	3.7058823529411766	clonesig	False	False	6	2	4.4784154675130585	0.27282917875580737	0.9999899999999999	0.7396967774766212	160	0.3351108729852855	0.2603032225233785	44.0	0.17092291973049867	0.17092291973049867	0.07568352036943564	66.36702370643616	0.11695313040804987	0.013217012880583948	0.2913061874876908		0.5165513180411497									0.022186466811539542			0.0163650074544775
TCGA-OR-A5JV	public	ACC		0.0	2.89615754349142	0.47	36	7	7	2.055555555555556	3.4722222222222223	clonesig	False	False	6	1	0.00296427685202616		0.9302511873274724	1.0	36					0.0	0.1602823376004959	11.603866815567017	0.15678772665397986	2.329829910499626e-247	0.7963324917407714		3.4572161583223764e-16									0.013708474324641702			6.43261514260905e-165
TCGA-OR-A5JV	protected	ACC		0.0	2.89615754349142	0.47	155	7	7	2.083870967741936	3.0451612903225804	clonesig	False	False	6	2	2.7164389794857016	0.5102265831974142	0.9719275475230014	0.6691121984968198	116	0.42199220075242994	0.3308878015031803	39.0	0.08743258768863138	0.08743258768863138	0.07013070138799445	88.65486979484558	0.07261826978797327	1.4632629107759927e-257	0.5867393811047926		0.34064234910723423									1.542061777854836e-119			6.97688431723716e-172
TCGA-OR-A5LJ	public	ACC		0.0	2.7672911630953596	0.71	678	7	7	2.0619469026548667	2.774336283185841	clonesig	False	False	6	1	0.00010574779116723221		0.9999899999999999	1.0	678					0.0	0.05751416164970188	18.339200496673588	0.6614051400865241	0.00430018574952986	0.03167303084286637		0.2635922354585173									0.009281503002005488			7.957695734047126e-08
TCGA-OR-A5LJ	protected	ACC		0.0	2.7672911630953596	0.71	1314	7	7	2.0601217656012176	2.86910197869102	clonesig	False	False	6	1	0.0019117165793431925		0.9999899999999999	1.0	1314					0.0	0.04683616982258477	66.49244976043701	0.5397166989789862	6.3140888996731454e-06	0.0036737064534378507		0.4311666427641516									0.0002890446887134081			8.801297305234111e-31
TCGA-OR-A5J5	public	ACC		0.0	2.8864171618734598	0.79	617	7	7	2.2252836304700163	2.93517017828201	clonesig	False	False	6	2	1.814141625716729	0.7528025928654688	0.9999899999999999	0.9043062593606768	565	0.21658179167500616	0.09569374063932327	52.0	0.0018955883271668528	0.0018955883271668528	0.061464413195956163	275.06683206558233	0.7969724912867948	3.806757884567167e-133	7.74264584535136e-05		0.13133969501766568									0.04076005163512442			2.0039763707676783e-69
TCGA-OR-A5J5	protected	ACC		0.0	2.8864171618734598	0.79	1140	7	7	2.212280701754386	2.930701754385965	clonesig	False	False	6	2	22.590494619194946	0.00022727221883325264	0.9999899999999999	0.8306046175789636	966	0.23988771641335896	0.1693953824210358	174.0	0.010539500722048569	0.010539500722048569	0.05935093721476192	655.0430400371553	0.7376005732192551	5.720399428611607e-295	2.482376756733332e-07		0.2129068527576139									0.02052417503769216			1.8493225207499324e-15
TCGA-OR-A5LC	public	ACC		0.0	4.72312921728221	0.65	65	7	7	2.6769230769230767	4.861538461538461	clonesig	False	False	6	1	1.633134388612234e-06		0.9999899999999999	1.0	65					0.0	0.14338518261602326	3.3309404850006104	0.18801979550889406	0.034984189922797566	0.387849115354432		0.2664521420045189									5.70401108014299e-22			0.024028902179783426
TCGA-OR-A5LC	protected	ACC		0.0	4.72312921728221	0.65	241	7	7	2.7178423236514524	4.825726141078838	clonesig	False	False	6	1	2.386294454481685e-05		0.9999899999999999	1.0	241					0.0	0.07189351148567373	8.781924962997438	0.06478423530992163	0.017525959759152877	0.2849850577403176		0.5912794401798565									0.004031844076034524			0.003734430992732246
TCGA-OR-A5LL	public	ACC		0.0	3.8441402932668702	0.69	79	7	7	3.0632911392405062	4.7215189873417724	clonesig	False	False	6	2	8.198354773430081	0.054424756647172855	0.9999899999999999	0.4592651122465228	30	0.4705042485281121	0.5407348877534773	49.0	0.2911325847097044	0.2911325847097044	0.1341515495933005	58.44973587989807	6.431541456392797e-07	1.4905973387318086e-24	0.14910542718517572		0.8508058716360728									6.480376572278211e-31			1.2851976286808391e-14
TCGA-OR-A5LL	protected	ACC		0.0	3.8441402932668702	0.69	214	7	7	2.8598130841121496	4.5233644859813085	clonesig	False	False	6	3	6.061851531751473	0.6901907041612045	0.9933170985738256	0.4118546384181056	68	0.4912381597398031	0.4966018520795887	134.0	0.07069753320624361	0.2438741843108205	0.07443350236791353	348.71556305885315	0.057313821892269835	2.9182809115232812e-21	0.21263066056029167		0.7151331659906933									8.582644407661541e-47			0.014922350332959203
TCGA-OR-A5LP	public	ACC		0.0	2.55087287507188	0.53	21	7	7	2.0	3.0	clonesig	False	False	6	2	2.4536741454821818	0.5344988312949954	0.9999899999999999	0.7602218621172983	16	0.19471951398373166	0.2397781378827017	5.0	0.11603034822103543	0.11603034822103543	0.19948505925382465	2.46440863609314	0.21780243789133652	6.1162677301583344e-111	0.03647017846002353		0.6753032566108812									2.833862839563473e-60			4.3328972499894644e-44
TCGA-OR-A5LP	protected	ACC		0.0	2.55087287507188	0.53	132	7	7	2.0	2.6742424242424243	clonesig	False	False	6	2	2.5650012029880145	0.5333224496589402	0.9999899999999999	0.6062783415819718	82	0.27699600732612306	0.393721658418028	50.0	0.06861097342553835	0.06861097342553835	0.09352808731012097	43.95119762420654	0.10998175144504108	4.2880176920604626e-06	0.1720474846158779		0.6820372565882495									1.0693944804412148e-15			4.682450592412695e-11
TCGA-OR-A5KW	public	ACC		0.0	2.79668204650292	0.75	42	7	7	2.095238095238096	2.8571428571428568	clonesig	False	False	6	3	1.5338138557613092	0.9942367871352014	0.9999899999999999	0.5798188360649641	24	0.1789072805766062	0.24219433056684145	11.0	0.0719979055761677	0.687446236300675	0.17426531798912495	29.512874364852905	0.2154352896348861	1.08658428955169e-177	0.2238857675176412		0.5606789428233422									6.902005478048874e-270			2.413015521424465e-11
TCGA-OR-A5KW	protected	ACC		0.0	2.79668204650292	0.75	179	7	7	2.083798882681564	2.949720670391061	clonesig	False	False	6	2	5.461290489919065	0.1828965469823461	0.9999899999999999	0.6088714989553666	112	0.2304618365109144	0.3911285010446335	67.0	0.068836342228347	0.068836342228347	0.07006499461027534	122.81103539466858	0.10674143758467973	0.009991216754937098	0.3894743679227765		0.4884776358139682									1.254269923653149e-33			0.005313667810985343
TCGA-OR-A5JC	public	ACC		0.0	3.01376079159098	0.64	36	7	7	2.3611111111111107	3.305555555555556	clonesig	False	False	6	1	3.544448975389969e-05		0.5491315329213613	1.0	36					0.0	0.13722740052849572	20.07467007637024	0.18926901565569645	0.028528613779707564	0.7090118595612859		0.0013753352169834313									4.1158723129400825e-50			0.07181517578632668
TCGA-OR-A5JC	protected	ACC		0.0	3.01376079159098	0.64	166	7	7	2.1265060240963853	2.9578313253012047	clonesig	False	False	6	2	1.7164126638722337	0.7061158804741865	0.9999899999999999	0.278791841396594	31	0.3889372665228135	0.7212081586034063	135.0	0.06288275096059281	0.06288275096059281	0.0699594568899865	47.85244941711426	0.08048406648344422	5.525950024185329e-60	0.7146524836735304		0.20486344984302546									2.497767242924756e-108			3.0862203735304287e-42
TCGA-OR-A5KO	public	ACC		0.0	4.5084757749897815	0.7	44	7	7	3.0454545454545454	4.863636363636363	clonesig	False	False	6	1	1.086903353098023e-06		0.9999899999999999	1.0	44					0.0	0.15040747998666548	2.409503936767578	0.09557480299236244	0.004922534443949696	0.3422881135312161		0.2749910870361669									4.254633015775009e-53			7.75167964646702e-15
TCGA-OR-A5KO	protected	ACC		0.0	4.5084757749897815	0.7	252	7	7	3.1706349206349205	4.464285714285714	clonesig	False	False	6	2	5.444995810109504	0.191518420315026	0.9999899999999999	0.7040373518213352	181	0.21227169286257253	0.29596264817866497	71.0	0.05487482816017675	0.05487482816017675	0.06950521546162047	195.84377670288086	0.05922339549729681	4.1561724029210565e-12	0.217809900978124		0.5790892793272003									3.811736973929381e-96			0.03712280016113235
TCGA-OR-A5LT	public	ACC		0.0	2.9559289078357702	0.81	29	7	7	2.4482758620689653	3.2758620689655173	clonesig	False	False	6	1	1.788198261465368e-05		0.9999899999999999	1.0	29					0.0	0.16621433578314462	4.559551000595093	0.23101026100053024	9.616176356535901e-161	0.009126904646570616		0.5710287631532657									0.11038526141223262			9.559165768019939e-48
TCGA-OR-A5LT	protected	ACC		0.0	2.9559289078357702	0.81	155	7	7	2.3741935483870966	3.07741935483871	clonesig	False	False	6	2	13.690729936006393	0.005009414529019201	0.9999899999999999	0.5023078248788698	77	0.2378659184080464	0.4976921751211302	78.0	0.1946800280688985	0.1946800280688985	0.08608958432243187	102.89189076423644	0.08846186072797425	9.774377531006786e-30	0.0001314319634785436		0.8819309151804702									0.02947528452971881			3.185502841549256e-11
TCGA-PK-A5HA	public	ACC		0.0	1.71681352859795	0.77	74	7	7	1.2027027027027026	1.7567567567567568	clonesig	False	False	6	4	18.229609209158298	0.16777024175128927	0.9999899999999999	0.4817458962241668	36	0.4700251377948534	0.2339836921194132	17.0	0.2104476192780933	0.5578366215352013	0.1208364345195698	14.848579168319702	0.2387327819358705	2.1576981274465755e-88	0.546669040112447		7.098598991728226e-22									6.214243515902201e-259			0.15350389729697791
TCGA-PK-A5HA	protected	ACC		0.0	1.71681352859795	0.77	247	7	7	1.1983805668016194	1.7975708502024292	clonesig	False	False	6	4	22.167724593452483	0.06524960548559335	0.9999899999999999	0.3960038732618179	102	0.22353047021550831	0.2829256032032134	77.0	0.3131088938012251	0.5282269582559119	0.07182626701401527	147.82602381706238	0.1592624778771452	1.6116274561065216e-84	0.5414208504543575		0.1769093462859682									3.539708693623904e-292			0.029559051507455237
TCGA-OR-A5JW	public	ACC		0.0	3.2926151216378	0.69	42	7	7	2.261904761904762	3.6190476190476186	clonesig	False	False	6	2	2.4743469594111502	0.5343417655573717	0.9999899999999999	0.8691150019631603	36	0.1887168637422808	0.13088499803683962	6.0	0.120295260299627	0.120295260299627	0.16114914321397938	21.68330478668213	0.1922285672172121	0.012873450682020834	0.11587721821799588		0.2281111572165036									1.1201417497084002e-84			0.021385377425024527
TCGA-OR-A5JW	protected	ACC		0.0	3.2926151216378	0.69	190	7	7	2.363157894736842	3.4263157894736844	clonesig	False	False	6	2	9.163984851785699	0.03881390217124702	0.9999899999999999	0.6678506303365062	128	0.23661512778556326	0.3321493696634937	62.0	0.1224634602529564	0.1224634602529564	0.07377063026288634	79.51317024230956	0.08650546511278066	0.04158073960050074	0.10707668087423487		0.4744042237479002									1.150266078389439e-05			0.007415183832127164
TCGA-OR-A5LM	public	ACC		0.0	4.9184895880086295	0.61	34	7	7	3.7647058823529416	5.470588235294118	clonesig	False	False	6	1	-0.2028863078625136		0.5534991420335724	1.0	34					0.0	0.14587790139731768	10.702112913131712	0.2046374796585665	2.0688138314070552e-120	0.13084967695585653		0.5630024344050963									0.07078648915623742			0.030723919824243218
TCGA-OR-A5LM	protected	ACC		0.0	4.9184895880086295	0.61	154	7	7	3.571428571428572	4.98051948051948	clonesig	False	False	6	2	6.927373796000211	0.09856287408081693	0.9999899999999999	0.3842056757443736	45	0.3613636754574952	0.6157943242556266	109.0	0.15014635940315868	0.15014635940315868	0.07667171768858456	27.67073917388916	0.07583828487319398	1.129195281616003e-28	0.00014653947153285494		0.8359934082477648									0.03959634211977645			1.7802632997265724e-43
TCGA-OR-A5L9	public	ACC		0.0	2.52454272596853	0.64	15	7	7	2.0	2.8	clonesig	False	False	6	1	1.054709116488084e-06		0.9999899999999999	1.0	15					0.0	0.2693822693408633	1.338576078414917	0.1983376303051058	1.1913597834558916e-14	0.05806021648605801		0.7436021532088243									1.6638365556325502e-43			1.3198288897961726e-125
TCGA-OR-A5L9	protected	ACC		0.0	2.52454272596853	0.64	692	7	7	2.0231213872832368	2.578034682080925	clonesig	False	False	6	3	24.798118618597073	0.003176339276225246	0.9999899999999999	0.15996970970135302	111	0.10427149677569747	0.5586626801076923	422.0	0.09365620012578513	0.14025128360592598	0.10623454851348148	387.7750325202942	0.06948552540235273	3.277617180878662e-25	0.2306174187423426		0.6998970558553047									1.842634483117916e-29			1.5082406258496947e-60
TCGA-OR-A5LH	public	ACC		0.0	2.53622748448007	0.67	11	7	7	2.090909090909091	2.727272727272727	clonesig	False	False	6	1	3.5407995824243704e-07		0.9999899999999999	1.0	11					0.0	0.3001957778993604	2.8174006938934326	0.15249009217980886	2.502733688400257e-252	0.6709427163309225		0.1765671914892687									1.1109173588650478e-53			8.96450880029749e-143
TCGA-OR-A5LH	protected	ACC		0.0	2.53622748448007	0.67	111	7	7	2.018018018018018	2.3513513513513518	clonesig	False	False	6	2	3.2469396920969302	0.4160291311442045	0.9999899999999999	0.440702629547169	43	0.2556745399461418	0.5592973704528309	68.0	0.06579004461875547	0.06579004461875547	0.10103140819715416	5.951783418655396	2.3368345687506427e-08	0.046951339273088505	0.20423470390148804		0.7488091201059429									4.755131722544773e-06			8.015229745874232e-26
TCGA-OR-A5JR	public	ACC		0.0	2.8243374620060404	0.7	6	7	7	2.0	2.833333333333333	clonesig	False	False	6	1	1.1759581752812664e-08		0.9999899999999999	1.0	6					0.0	0.35478176812294915	4.266103982925415	2.7425146516674197e-153	2.233768813788496e-309	0.6318445369702841		0.03705266212402205									0.2428313737885137			3.116885975484253e-112
TCGA-OR-A5JR	protected	ACC		0.0	2.8243374620060404	0.7	130	7	7	2.007692307692308	2.792307692307692	clonesig	False	False	6	2	7.813773171719277	0.06659229602573563	0.9999899999999999	0.4731568496230024	60	0.2461588862396415	0.5268431503769977	70.0	0.1098904152775032	0.1098904152775032	0.08071071628203279	17.909051418304447	6.069037892972623e-28	5.994631125805254e-36	0.006361375810842917		0.9111731194442136									0.048036734570236564			8.102398876656861e-52
TCGA-OR-A5J3	public	ACC		0.0	2.4984242060234303	0.8	30	7	7	2.0	2.4	clonesig	False	False	6	2	0.56865270375215	0.9282404685044184	0.9999899999999999	0.7203559860123552	21	0.9439555665941002	0.2796440139876448	9.0	0.6391842483418839	0.6391842483418839	0.21723681517382165	5.3066227436065665	4.081959563409935e-05	2.8986548057145135e-173	0.5785915607568355		0.19699878843172455									0.2158486987116709			1.6807965987557963e-104
TCGA-OR-A5J3	protected	ACC		0.0	2.4984242060234303	0.8	173	7	7	1.9942196531791907	2.5953757225433525	clonesig	False	False	6	2	4.763213097789048	0.2405783488031595	0.9999899999999999	0.5804510618976033	99	0.22052128931569548	0.4195489381023967	74.0	0.0742882701891554	0.0742882701891554	0.08216223591819395	16.41910171508789	0.1013553984413168	0.012427358264223014	0.4915186235049254		0.2510311472386455									0.021821331620667937			3.0350710738658625e-61
TCGA-OR-A5J9	public	ACC		0.0	5.09988406639171	0.63	43	7	7	3.3953488372093017	5.697674418604652	clonesig	False	False	6	1	1.855396021710476e-06		0.7849736021956355	1.0	43					0.0	0.13811119966051855	19.21252989768982	0.2728458362238512	0.019440299609481758	0.467961316518299		0.11405778522787648									3.5252724266981036e-44			0.1256947624196684
TCGA-OR-A5J9	protected	ACC		0.0	5.09988406639171	0.63	181	7	7	3.50828729281768	5.480662983425415	clonesig	False	False	6	2	1.7312104407596962	0.7053962009823036	0.9999899999999999	0.3642411457091112	40	0.5903048307372919	0.6357588542908884	141.0	0.11789271813020785	0.11789271813020785	0.07420368988221293	109.89849877357484	0.25537870513048205	3.052056579321144e-29	0.5840348027484806		0.1605864921210367									3.7266268035760943e-97			5.375536800287292e-16
TCGA-OR-A5J8	public	ACC		0.0	4.32312345052366	0.46	130	7	7	3.907692307692308	4.676923076923077	clonesig	False	False	6	2	0.8054971815990939	0.8913412698799192	0.9999899999999999	0.5720042793097029	66	0.27250879736856404	0.4279957206902972	64.0	0.005290814043047098	0.005290814043047098	0.08310363310477263	143.31692838668826	0.027068395671019648	4.833557279176497e-303	0.09758808133886154		0.1975033387614222									1.7444736627896333e-127			2.00030296229618e-21
TCGA-OR-A5J8	protected	ACC		0.0	4.32312345052366	0.46	375	7	7	3.8293333333333335	4.544	clonesig	False	False	6	2	1.1784981878345206	0.8443348830238302	0.9999899999999999	0.6213388666329275	216	0.2710695550849737	0.3786611333670723	159.0	0.008321737149095232	0.008321737149095232	0.053592669765587866	247.34869694709775	0.03188915125041503	1.5365290218710744e-31	0.20650545569109408		0.2205514741130001									1.0283945403029124e-07			1.4271266786101758e-14
TCGA-OU-A5PI	public	ACC		0.0	3.1702053346868904	0.65	37	7	7	2.3783783783783785	3.702702702702703	clonesig	False	False	6	1	6.392878049155115e-06		0.950630523751694	1.0	37					0.0	0.15099326694120674	7.307242155075072	0.11402097102541595	0.1287362978306179	0.7264597408520093		0.030782990291956486									3.8490264294803766e-16			8.92032592505261e-18
TCGA-OU-A5PI	protected	ACC		0.0	3.1702053346868904	0.65	182	7	7	2.2032967032967035	3.412087912087912	clonesig	False	False	6	2	13.997134536813064	0.004467340259250976	0.9999899999999999	0.6853766619592283	123	0.28638458321881743	0.3146233380407717	59.0	0.1785327560447032	0.1785327560447032	0.0896941036221925	74.11725997924805	0.05214788280888159	0.050852964981030965	0.4409065275700024		0.4546669862742922									0.0010017028045414488			0.0004239355612437109
TCGA-OR-A5JF	public	ACC		0.0	2.85762036340371	0.69	95	7	7	2.0631578947368423	3.1578947368421053	clonesig	False	False	6	2	3.1555099197373693	0.42744587877506457	0.9999899999999999	0.8729968463279113	84	0.2622164887781265	0.12700315367208884	11.0	0.3002826102855398	0.3002826102855398	0.08919036192915335	17.43264889717102	0.03943829488081139	0.0951519148946997	0.7845543009118024		2.2258159151547357e-08									0.009050297996080751			0.03270869626884434
TCGA-OR-A5JF	protected	ACC		0.0	2.85762036340371	0.69	297	7	7	2.026936026936027	3.0336700336700337	clonesig	False	False	6	2	10.62307082911957	0.02228048916489052	0.9999899999999999	0.7482986814980562	230	0.2152191883826053	0.2517013185019433	67.0	0.11653711076546025	0.11653711076546025	0.056549052087990985	86.14081621170044	0.02763143946024449	0.053359075042735266	0.7142779289040054		0.10703694232839556									0.0031169659717542346			0.0070928586536845376
TCGA-OR-A5JL	public	ACC		0.0	2.8747106420088797	0.62	14	7	7	2.071428571428572	3.3571428571428568	clonesig	False	False	6	2	4.120155020487744	0.2862900417415933	0.9999899999999999	0.5002197598799507	7	0.1991625237714658	0.4997802401200493	7.0	0.3136097225672956	0.3136097225672956	0.2391168682663132	1.0973172187805176	1.9736391268784242e-57	1.750563838237779e-133	0.20356371102271228		0.7964327119821731									3.5769939850549948e-06			1.1040831582241914e-77
TCGA-OR-A5JL	protected	ACC		0.0	2.8747106420088797	0.62	116	7	7	1.991379310344828	2.7413793103448274	clonesig	False	False	6	2	3.1766100848740284	0.4276285013994223	0.9999899999999999	0.6241757134990944	78	0.22834491696020515	0.3758242865009058	38.0	0.07012645946623773	0.07012645946623773	0.09261752001248423	13.959375619888306	1.767866835655639e-05	1.1914645957742147e-27	0.2210271182873259		0.7789551968342365									1.7046790970576773e-11			2.457748660198344e-45
TCGA-OR-A5JI	public	ACC		0.0	4.2744547284972	0.5	12	7	7	2.75	4.5	clonesig	False	False	6	1	9.168869473796805e-05		0.6216705378675059	1.0	12					0.0	0.2831038827595385	7.9302496910095215	0.061724231874048414	0.054176828518082906	0.00017879855194722244		0.8836284676846164									1.6765324537924805e-56			9.397925433235146e-30
TCGA-OR-A5JI	protected	ACC		0.0	4.2744547284972	0.5	126	7	7	2.4920634920634916	4.388888888888889	clonesig	False	False	6	4	8.012982613813394	0.8656055128936475	0.9999899999999999	0.3324867069880456	34	0.6007168414555419	0.4576849657239686	76.0	0.2035995080108387	0.5112187110415345	0.09060472659658704	338.3477532863617	0.005820613505175715	0.026720345653340017	3.9479546063517094e-09		0.9674590368935296									1.4555425315796993e-303			7.378514711722237e-167
TCGA-OR-A5KU	public	ACC		0.0	4.8812183746336695	0.55	31	7	7	3.612903225806452	5.870967741935483	clonesig	False	False	6	1	0.00018708011117496423		0.9999899999999999	1.0	31					0.0	0.15507490070701466	12.346898794174194	0.42254818013312706	0.021044111987740092	0.00041209103826431653		0.3913408823507658									0.09400890656238386			0.07064582792771892
TCGA-OR-A5KU	protected	ACC		0.0	4.8812183746336695	0.55	160	7	7	3.375	5.2875	clonesig	False	False	6	2	9.676453039803164	0.030333401881994418	0.9999899999999999	0.7000174426423764	113	0.4100769841770255	0.29998255735762386	47.0	0.28865513755512184	0.28865513755512184	0.0922543776438016	163.95520257949832	0.21340166646602451	0.022271589253153687	7.804356417362045e-07		0.7126527157841269									8.645331079363557e-17			0.05167324806105295
TCGA-OR-A5KZ	public	ACC		0.0	2.34712785502151	0.84	34	7	7	1.8235294117647056	2.294117647058824	clonesig	False	False	6	2	7.481484765891082	0.07187662725946205	0.9999899999999999	0.8143689499230665	28	0.3020556841984133	0.1856310500769336	6.0	0.4796905975532539	0.4796905975532539	0.17093465010106296	8.450560808181763	0.2011667992534997	1.3988008087332962e-48	0.07978267353041278		0.34997615802706983									0.09436841278569358			0.2747059562721157
TCGA-OR-A5KZ	protected	ACC		0.0	2.34712785502151	0.84	785	7	7	1.886624203821656	2.361783439490446	clonesig	False	False	6	3	29.908236560841036	0.0004803336999757613	0.9999899999999999	0.12917745366065606	97	0.09278566502436236	0.6992130586934837	580.0	0.11741175948626825	0.12557072897919308	0.103170917954784	210.57951712608337	0.10215187384048524	1.0574063128750197e-05	0.0006964230136095315		0.8182672916204032									0.02604729363742098			0.052820563427399984
TCGA-OR-A5JJ	public	ACC		0.0	2.98361642133461	0.72	31	7	7	2.064516129032258	2.548387096774193	clonesig	False	False	6	1	0.00028031356896462967		0.9999899999999999	1.0	31					0.0	0.17494140609052586	1.4919147491455078	0.022384463278274355	0.00027112007076518453	0.532168770559412		0.2776396986690742									0.16744922177135815			8.670937090262749e-05
TCGA-OR-A5JJ	protected	ACC		0.0	2.98361642133461	0.72	163	7	7	2.226993865030675	2.7975460122699385	clonesig	False	False	6	2	3.817819762823092	0.34416066968335857	0.9999899999999999	0.5865272667917262	96	0.2595270623890083	0.4134727332082739	67.0	0.06100488517090352	0.06100488517090352	0.08012915817879147	12.894489526748655	1.848217917403453e-18	2.2439687499390056e-37	0.4303425758219325		0.5243590298549763									0.028267443082358658			0.017030950396765332
TCGA-OR-A5K0	public	ACC		0.0	1.8388000572323602	0.89	82	7	7	1.0975609756097562	1.9146341463414636	clonesig	False	False	6	2	6.9938630991937325	0.09146059128692516	0.9999899999999999	0.9146392727953516	75	0.14079164067295716	0.08536072720464817	7.0	0.4481983785310819	0.4481983785310819	0.12402421481398432	11.24030613899231	2.3494031267893763e-37	0.05399139703941076	0.14355291513665286		0.7022372330132225									2.1003200990678764e-49			0.0996928701726582
TCGA-OR-A5K0	protected	ACC		0.0	1.8388000572323602	0.89	263	7	7	1.1292775665399242	1.9657794676806084	clonesig	False	False	6	3	14.162080781824447	0.09829521586174818	0.9999899999999999	0.6673216723078712	178	0.29539791867707965	0.1728703522435994	42.0	0.2257223779683284	0.28967783797753666	0.06888373704904753	104.07093024253844	0.0205878709750937	0.028599242554821526	0.2381796512002708		0.6496129880045144									3.0980482001947813e-82			0.044578098030980784
TCGA-OR-A5KY	public	ACC		0.0	2.61322023958162	0.63	38	7	7	2.3157894736842106	2.9473684210526314	clonesig	False	False	6	2	7.076194793793206	0.08576673108237137	0.9999899999999999	0.8018902053500637	30	0.4374563234892827	0.19810979464993625	8.0	0.6839579056443246	0.6839579056443246	0.1824105726296001	12.580380201339722	0.052056649952444085	2.4404246340060168e-225	0.4887333252799903		1.714991818283821e-21									1.1803254348269408e-73			0.04864638603641579
TCGA-OR-A5KY	protected	ACC		0.0	2.61322023958162	0.63	172	7	7	2.122093023255814	2.627906976744186	clonesig	False	False	6	2	11.534873905618493	0.013444706204518134	0.9999899999999999	0.384213950029094	58	0.4201067130754605	0.6157860499709059	114.0	0.2842135110850178	0.2842135110850178	0.06739150570013111	72.47052049636841	0.08935875899061275	0.04858229232315395	0.3129293601325657		0.055460107689374934									0.01231949187377152			0.1402197657121705
TCGA-OR-A5JA	public	ACC		0.0	5.1067405246988615	0.66	847	7	7	3.840613931523023	5.569067296340023	clonesig	False	False	6	2	0.00024345285419258292	0.9999999954997342	0.9999899999999999	0.1880684415257552	59	0.5627343019082501	0.8119315584742451	788.0	0.0	0.0	0.09697003883128164	82.07546877861024	2.598875482092213e-63	1.4310290369985706e-49	2.183671549467549e-20		7.454929515901585e-31									2.0699360536121587e-61			3.474182122563848e-25
TCGA-OR-A5JA	protected	ACC		0.0	5.1067405246988615	0.66	1430	7	7	3.8783216783216794	5.72937062937063	clonesig	False	False	6	3	0.4252623493157444	0.9999952062895776	0.9999899999999999	0.17328861172243387	85	0.5974980670089134	0.6677013925239226	1285.0	5.551115123125784e-16	0.0002391086215683957	0.0759530545702512	1005.1530408859253	1.6738254839805109e-18	2.6290151917528607e-55	4.198757775926729e-11		1.434491048394786e-16									2.8188040745268035e-39			5.379403919218123e-52
TCGA-OR-A5JE	public	ACC		0.0	3.50523333338774	0.64	70	7	7	2.3714285714285714	3.871428571428571	clonesig	False	False	6	2	5.188039131553751	0.19235866006501728	0.9999899999999999	0.3129342583161311	18	0.5062562612344079	0.6870657416838691	52.0	0.40206493990610703	0.40206493990610703	0.13111952451188313	21.697211503982547	0.32249666662219145	1.0526296887668738e-11	0.015208651709155384		0.24222229882023505									1.109454808117488e-105			0.20603115613251105
TCGA-OR-A5JE	protected	ACC		0.0	3.50523333338774	0.64	218	7	7	2.2981651376146788	3.7431192660550465	clonesig	False	False	6	2	3.197530258124061	0.44107085865224416	0.9999899999999999	0.22200117099777025	24	0.5071149356995622	0.77799882900223	194.0	0.19019729316997214	0.19019729316997214	0.07669707168032616	172.24235153198242	0.1420466303825928	0.10123282702472083	0.4266342522724863		0.13650676417190294									1.257235365563055e-101			5.089366834851288e-07
TCGA-OR-A5LD	public	ACC		0.0	3.29710503280252	0.79	82	7	7	2.231707317073171	3.6463414634146334	clonesig	False	False	6	1	4.641455234377645e-06		0.5086031710173581	1.0	82					0.0	0.09901260353809987	79.63412928581238	0.16538093045681707	0.024023733204362126	0.46601557439110897		0.25575851501971514									0.04972545099178756			0.0390955685573876
TCGA-OR-A5LD	protected	ACC		0.0	3.29710503280252	0.79	278	7	7	2.219424460431654	3.5179856115107917	clonesig	False	False	6	2	3.3414920957657164	0.4286610807064629	0.9999899999999999	0.09306409045274527	10	0.4959722827878174	0.9069359095472548	268.0	0.16293250607707901	0.16293250607707901	0.05622694620795937	307.31577205657965	0.0006417305000263983	0.16156455782459592	7.41979758234608e-07		0.8377929696956194									2.973474042888324e-43			2.8862629657984e-35
TCGA-OR-A5JK	public	ACC		0.0	3.021583998006661	0.57	37	7	7	2.5675675675675675	3.5405405405405403	clonesig	False	False	6	2	4.951265260723516	0.20794513528904027	0.9999899999999999	0.6957463849442292	25	0.2579201414780733	0.3042536150557708	12.0	0.2904847900493174	0.2904847900493174	0.1616487452553103	5.629757642745973	1.1385996697270872e-14	1.9076609304264517e-23	0.18324565224136524		0.6515860311333749									0.015380446168828646			0.0966849119464818
TCGA-OR-A5JK	protected	ACC		0.0	3.021583998006661	0.57	166	7	7	2.180722891566265	3.1084337349397586	clonesig	False	False	6	2	3.61213999125448	0.3719926336810647	0.9999899999999999	0.6499266711662117	118	0.2474592148524609	0.3500733288337881	48.0	0.06250273546609886	0.06250273546609886	0.07018966786276609	22.95749545097351	0.00041977880118265976	0.047661895625003815	0.12224921476919533		0.8081602018048067									3.642879213433117e-13			0.02041371220917071
TCGA-OR-A5LA	public	ACC		0.0	2.68721428023509	0.52	16	7	7	2.0	2.375	clonesig	False	False	6	2	-2.0737104647230358	1.0	0.9999899999999999	0.5688084816553887	9	0.24107127120288965	0.4311915183446113	7.0	0.4454902314485088	0.4454902314485088	0.25516480456021146	9.593329191207888	2.8575245300857964e-55	3.495883331913617e-231	0.011358300103163393		0.9886416998968366									3.831729996213743e-205			6.641570500138458e-34
TCGA-OR-A5LA	protected	ACC		0.0	2.68721428023509	0.52	107	7	7	1.9813084112149533	2.747663551401869	clonesig	False	False	6	3	7.4666513332226705	0.5292298695706399	0.9999899999999999	0.2135088501311616	17	0.21573474538657192	0.5207614562725958	61.0	0.02962179390720732	0.3674024433115221	0.10127041565221218	38.09211874008179	0.13326747723659954	0.05885063974026838	0.011892230495614926		0.7344006088704161									1.327405693394606e-07			3.0292526848334506e-48
TCGA-OR-A5L8	public	ACC		0.0	5.24968595647403	0.62	23	7	7	3.3043478260869565	6.434782608695652	clonesig	False	False	6	2	2.0283173994047843	0.6178033170942419	0.8845270865378315	0.4519883934320142	11	0.7134265616493382	0.5480116065679858	12.0	0.5572793528288998	0.5572793528288998	0.1637631303387316	22.35905647277832	0.8950924478931174	0.10490750786642387	2.300182562791422e-72		4.424045878502135e-08									6.755315367917325e-50			1.625829925011679e-87
TCGA-OR-A5L8	protected	ACC		0.0	5.24968595647403	0.62	124	7	7	3.379032258064516	5.854838709677418	clonesig	False	False	6	2	4.638470727976255	0.2465165309241569	0.9999899999999999	0.6987999322904446	89	0.44022650597703866	0.3012000677095553	35.0	0.3778728643277309	0.3778728643277309	0.08783634548347348	35.298562288284295	0.14582713914794798	1.1616340796342769e-20	0.019473311457932987		0.8346995493941191									5.673107126406531e-102			3.3912176966730247e-57
TCGA-OR-A5K5	public	ACC		0.0	3.31408106430426	0.77	155	7	7	2.070967741935484	3.4967741935483865	clonesig	False	False	6	3	7.392186228187711	0.5418860450208904	0.9999899999999999	0.359551914737924	37	0.509921083253637	0.515011888574091	107.0	0.2002129534319257	0.5671267809218135	0.08156648624758857	53.77202415466309	0.0429911698062484	1.6132688678803865e-24	0.4847396291531002		0.4722692010406514									1.650194135437722e-61			9.160391911885564e-25
TCGA-OR-A5K5	protected	ACC		0.0	3.31408106430426	0.77	421	7	7	2.0427553444180524	3.451306413301663	clonesig	False	False	6	2	3.416327782866574	0.4400635779932223	0.9999899999999999	0.20233772017533425	33	0.5112201948957386	0.7976622798246659	388.0	0.06363195590617021	0.06363195590617021	0.045682171440222165	157.01035904884338	4.413993102706167e-05	1.47224768204376e-07	0.17272753549416242		0.8272281457867864									3.56248271850254e-53			1.674865950211679e-14
TCGA-OR-A5KV	public	ACC		0.0	1.96630036869172	0.81	27	7	7	1.3703703703703705	2.2962962962962963	clonesig	False	False	6	2	5.941294489619565	0.1375982521651042	0.9999899999999999	0.7886275548857566	21	0.13812317587531614	0.21137244511424336	6.0	0.21016829643163196	0.21016829643163196	0.20878253197914665	6.732553243637085	0.1991032908911726	0.1140003602858714	0.6591187520984324		0.02777759672452369									6.838197769369641e-72			9.041951189580041e-103
TCGA-OR-A5KV	protected	ACC		0.0	1.96630036869172	0.81	137	7	7	1.2773722627737227	2.18978102189781	clonesig	False	False	6	3	8.524198581498696	0.4268474539669461	0.9999899999999999	0.3914644004212887	52	0.4137958460149802	0.30462563592341124	47.0	0.110403215998379	0.110403215998379	0.08602386032709816	33.33016848564148	0.1282349465710781	0.023257480590391063	0.6274221816642198		0.22108182624608672									5.330977373910109e-66			3.564928224188668e-06
TCGA-OR-A5JY	public	ACC		0.0	4.18246676905383	0.71	93	7	7	2.8924731182795695	4.494623655913978	clonesig	False	False	6	4	8.139427323663085	0.8564472741283469	0.9999899999999999	0.1184950165493068	10	0.9999899999999999	0.4344780211969688	38.0	0.7062653561011595	0.8876244768755779	0.09832174206173447	68.09695839881897	0.8029651239446447	0.006867560404768064	0.18404629143493706		0.006120001526026906									8.92406717548389e-35			2.8255541949548403e-12
TCGA-OR-A5JY	protected	ACC		0.0	4.18246676905383	0.71	295	7	7	2.8711864406779664	4.3423728813559315	clonesig	False	False	6	2	5.6350227165894475	0.1817512948064395	0.9999899999999999	0.6732070340262037	215	0.4552084410925024	0.32679296597379576	80.0	0.2039264620486108	0.2039264620486108	0.056387131182263135	301.4100642204285	0.07849775380227804	0.037484389739012886	0.2432332130357105		0.5741095999851848									1.5195712424790405e-05			0.058206101220466225
TCGA-OR-A5LG	public	ACC		0.0	1.8182627803066296	0.78	37	7	7	1.135135135135135	1.945945945945946	clonesig	False	False	6	1	5.8787579746422125e-06		0.9999899999999999	1.0	37					0.0	0.1392227150999068	2.650813579559326	0.015178983607264404	0.1006720250303616	0.11429287826789405		0.3849947085241988									6.818988379950235e-94			0.13828214506288966
TCGA-OR-A5LG	protected	ACC		0.0	1.8182627803066296	0.78	181	7	7	1.0939226519337018	1.7955801104972375	clonesig	False	False	6	2	6.8573208456655275	0.10325556644688047	0.9999899999999999	0.5496071513001431	97	0.2844759124555898	0.450392848699857	84.0	0.10568006533662888	0.10568006533662888	0.08660881367674324	14.124794244766235	0.07553803785158822	0.10584935626387336	0.18393655756375213		0.5557870313599612									1.1247016885495734e-08			0.047426105777386984
TCGA-OR-A5L3	public	ACC		0.0	1.96063860866613	0.75	32	7	7	1.0	2.0	clonesig	False	False	6	1	-0.025646225806212897		0.8987760165546804	1.0	32					0.0	0.170579423578048	3.1048276424407963	0.06377079208802515	0.004987847281980706	0.0024901909159201433		0.9121347685007016									0.01661640121337249			3.235333084954808e-27
TCGA-OR-A5L3	protected	ACC		0.0	1.96063860866613	0.75	170	7	7	1.0	1.9588235294117649	clonesig	False	False	6	2	0.21552865953799485	0.9868738652379409	0.9656760005851928	0.5212863421037702	89	0.2591564504963517	0.4787136578962298	81.0	0.0036651392917779187	0.0036651392917779187	0.08066029274028692	31.129887342453003	0.057724243021248935	6.4425409699330945e-06	0.24768575107422286		0.6945703165595237									3.6521405659828025e-08			1.3210278342590484e-05
TCGA-OR-A5LK	public	ACC		0.0	2.93226017220847	0.53	62	7	7	2.096774193548387	3.161290322580645	clonesig	False	False	6	2	2.1619569617394063	0.5977298609096829	0.9999899999999999	0.3492352466910773	20	0.33424601992759523	0.6507647533089225	42.0	0.03612595031476196	0.03612595031476196	0.11706256453417264	11.90013027191162	0.2309129988431852	1.2192792815776465e-44	0.2364167590090138		0.38034424333526784									8.104784846824381e-30			1.6588171048203415e-69
TCGA-OR-A5LK	protected	ACC		0.0	2.93226017220847	0.53	216	7	7	2.1388888888888893	3.0324074074074074	clonesig	False	False	6	2	9.385544410116836	0.03593983262744057	0.9999899999999999	0.34814889940966903	68	0.3450418364933969	0.6518511005903305	148.0	0.10462615473276003	0.10462615473276003	0.07007004930783486	86.34721732139587	0.059625393829352384	0.007082849760433374	0.007918744446280719		0.8414528961852773									1.7973239346704833e-60			8.509840008003317e-27
TCGA-OR-A5JD	public	ACC		0.0	3.16205026763744	0.64	38	7	7	1.973684210526316	3.3421052631578947	clonesig	False	False	6	2	3.5814924286934233	0.3564175300370692	0.9999899999999999	0.6851715165765909	26	0.1871635654162878	0.3148284834234089	12.0	0.14987248919237572	0.14987248919237572	0.1409552735080819	5.441709041595459	0.09534493547111868	2.3888152096935715e-100	0.13585676947136294		0.7557377920205106									3.8320853341176283e-53			0.013060503037007771
TCGA-OR-A5JD	protected	ACC		0.0	3.16205026763744	0.64	147	7	7	1.9863945578231288	3.251700680272109	clonesig	False	False	6	2	7.560413395039633	0.07506902999217735	0.9999899999999999	0.6187044554492519	91	0.2187396153342065	0.38129554455074827	56.0	0.0761955740242406	0.0761955740242406	0.08557819550408452	33.917356491088874	0.08293514440388959	1.3981738765245991e-46	0.15606172402884155		0.7610031315672688									5.068994265139059e-32			1.449305639806597e-48
TCGA-OR-A5K3	public	ACC		0.0	2.65763407305612	0.77	28	7	7	2.071428571428572	2.821428571428572	clonesig	False	False	6	1	3.1551280699204654e-08		0.9999899999999999	1.0	28					0.0	0.2402101068803617	8.91809606552124	0.12170649991577985	3.119424647823115e-225	0.5403907835625823		0.21516829981849106									1.403190027259763e-97			1.6407784815523466e-229
TCGA-OR-A5K3	protected	ACC		0.0	2.65763407305612	0.77	163	7	7	2.03680981595092	2.7607361963190185	clonesig	False	False	6	2	1.6004493964428548	0.729959025244395	0.9999899999999999	0.562914691583849	90	0.18243054745662304	0.4370853084161511	73.0	0.014923814289577562	0.014923814289577562	0.08143526759485092	34.362451553344734	0.07884865679298222	1.2674740218840924e-06	0.2024537057523485		0.6294702218090898									6.470457387204918e-15			0.03792915498358891
TCGA-OR-A5JQ	public	ACC		0.0	2.9066992869348596	0.59	9	7	7	2.0	3.0	clonesig	False	False	6	1	2.479017268797179e-06		0.4859619830722906	1.0	9					0.0	0.3072069459934852	1.171217441558838	0.1808127928566768	2.5153284995904397e-176	0.4104326914977564		0.3409743943641735									2.053876202933718e-125			0.06778012128139338
TCGA-OR-A5JQ	protected	ACC		0.0	2.9066992869348596	0.59	145	7	7	2.0	3.0620689655172413	clonesig	False	False	6	3	9.129871825126427	0.3727327864830693	0.9999899999999999	0.3403684501652189	50	0.18857430018963	0.3737564048958097	55.0	0.05022307017912842	0.1658398438945199	0.08978732517634147	11.321559190750122	0.08621460714706372	0.05589702617162689	3.608266860913002e-10		0.7934551778224989									0.05204639402978107			0.012386794468202787
TCGA-C4-A0F1	public	BLCA	Bladder-TCC	0.0	2.3014660079505096	0.6	240	8	8	1.3875	2.345833333333333	clonesig	False	False	5	3	9.884373922427583	0.2180821382812316	0.9777664618384552	0.5861345727427124	160	0.8515580729718274	0.3374834726423948	72.0	0.2323941724426221	0.5662369560198077	0.07809368892674418	171.57307481765747	0.1569848081038043	0.4761675119682332	5.774811094993353e-07		0.11597089140393378						3.045560975754543e-14						0.13509012967229142
TCGA-C4-A0F1	protected	BLCA	Bladder-TCC	0.0	2.3014660079505096	0.6	535	8	8	1.4542056074766354	2.4037383177570093	clonesig	False	False	5	3	13.497429432693027	0.08063449531241579	0.9865842258419396	0.7165883212120923	456	0.7928146042182064	0.2412088711688573	59.0	0.14180022366349898	0.2011343499709618	0.05620804259118988	369.932320356369	0.039163942698744535	0.4040390244756276	0.000762277310639606		0.24760820810075526						1.3143585748654442e-05						0.308253795420784
TCGA-FD-A6TK	public	BLCA	Bladder-TCC	0.0	3.9174216496084906	0.2	142	8	8	2.795774647887324	4.070422535211268	clonesig	False	False	5	1	0.0005087321919745591		0.9999899999999999	1.0	142					0.0	0.0653111133552924	9.95683979988098	0.07947856060875283	0.27324784732848245	0.08448311722149114		0.35404358940529895						0.0004211264259058834						0.18923232951627905
TCGA-FD-A6TK	protected	BLCA	Bladder-TCC	0.0	3.9174216496084906	0.2	307	8	8	2.775244299674267	4.03257328990228	clonesig	False	False	5	1	7.167245530581567e-05		0.9999899999999999	1.0	307					0.0	0.053101416323172036	21.591052770614624	0.0585343163808297	0.21009262113441565	0.06421488439010575		0.4564135128353834						0.020999986561119944						0.18973900994366066
TCGA-E7-A678	public	BLCA	Bladder-TCC	0.0	1.99959306269827	0.91	66	8	8	1.0303030303030305	2.0	clonesig	False	False	5	3	5.539593949548248	0.6094610649131931	0.9999899999999999	0.7380818410157449	49	0.6552138800500293	0.14191145457212698	9.0	0.2874767978735622	0.5059287104764912	0.1274062878519922	14.375479936599731	0.20689567923796665	0.006705066999661802	1.201197995556098e-15		0.4883118543414962						0.2392186117420768						0.05886878767611869
TCGA-E7-A678	protected	BLCA	Bladder-TCC	0.0	1.99959306269827	0.91	194	8	8	1.0257731958762886	2.0	clonesig	False	False	5	5	19.447952195261678	0.324054802103626	0.9999899999999999	0.5531643300352639	120	0.3201667750841794	0.1353186641141669	33.0	0.0906645431534503	0.5041203726397511	0.09170815767021397	60.51207542419434	0.11079220965597332	0.017518240303972494	1.0952789985164963e-21		0.60757084315374						0.2482048826146141						0.015913824271685414
TCGA-XF-A9T2	public	BLCA	Bladder-TCC	0.0	2.00040748133556	0.82	127	8	8	1.1259842519685042	2.0	clonesig	False	False	5	1	-0.03927211693462596		0.9999899999999999	1.0	127					0.0	0.07775472247214962	12.22282075881958	0.09710437368547313	0.3019521697560608	0.0020489787097443834		0.28774054070521304						0.0002442391954613549						0.3087728789480974
TCGA-XF-A9T2	protected	BLCA	Bladder-TCC	0.0	2.00040748133556	0.82	261	8	8	1.0842911877394636	2.003831417624521	clonesig	False	False	5	2	21.32005435783458	3.5773087874201254e-05	0.9999899999999999	0.8853253904585329	236	0.2988214929611278	0.11467460954146795	25.0	0.41045056072124897	0.41045056072124897	0.0695501647801779	25.31787967681885	0.08923460283208855	0.291724035072445	0.0004579000661969205		0.17203498593812316						0.0360535714081937						0.31621589388571003
TCGA-DK-A6AW	public	BLCA	Bladder-TCC	0.0	1.98590952391056	0.89	5478	8	8	1.054947060971157	1.988864549105513	clonesig	False	False	5	3	5.467453309276607	0.9532567091464166	0.9999899999999999	0.9723821876984108	5341	0.41345885806404864	0.014876906316763016	69.0	0.02830024539468623	0.02830024539468623	0.3243798322220364	1907.721025943756	0.2685642370179539	0.09643068496408504	1.4318548952477846e-105		4.610559777305598e-05						1.0377094005166503e-43						1.7551701619651627e-61
TCGA-DK-A6AW	protected	BLCA	Bladder-TCC	0.0	1.98590952391056	0.89	12774	8	8	1.0496320651323001	1.9960075152653831	clonesig	False	False	5	3	2.3490693412313703	0.9999993684191084	0.9999899999999999	0.9704922746824256	12453	0.3855689433683999	0.016651785411657113	177.0	0.002305167177472756	0.002305167177472756	0.3193465710896363	6559.149959087372	0.18523151283467865	0.0768192075375505	5.114321893174966e-91		2.154858722725819e-13						4.5180851549718136e-38						1.7408561506725245e-49
TCGA-FD-A6TG	public	BLCA	Bladder-TCC	0.0	5.369313554439559	0.26	502	8	8	4.322709163346613	6.115537848605577	clonesig	False	False	5	2	17.404788226217534	0.00033475672756888005	0.9999899999999999	0.662936126526644	359	0.5727248802153369	0.3370638734733553	143.0	0.12465543220287613	0.12465543220287613	0.05845109543180014	1764.2129437923431	2.9305475401099972e-21	0.2473199382924288	0.0028571725944538467		0.4547941194449897						0.07902728575118713						0.1941671691197716
TCGA-FD-A6TG	protected	BLCA	Bladder-TCC	0.0	5.369313554439559	0.26	954	8	8	4.336477987421383	6.19811320754717	clonesig	False	False	5	2	41.338944782244646	5.345705860341876e-09	0.9999899999999999	0.6468127949743236	565	0.6022253798450427	0.3531872050256755	389.0	0.11970390781017726	0.11970390781017726	0.03656461998184573	5526.008147716522	1.073768426966734e-11	0.15144961209324906	0.010297957187809756		0.5866694149447756						0.07261899428558004						0.1640512290206976
TCGA-SY-A9G5	public	BLCA	Bladder-TCC	0.0	3.6171960387809103	0.37	1372	8	8	2.489067055393586	3.824344023323615	clonesig	False	False	5	1	0.007559304209280526		0.949555244143572	1.0	1372					0.0	0.040540709103792594	2020.241533756256	0.02137340341834534	0.4437146279052533	0.0005536054841491747		0.02122575067088604						1.839834588548816e-06						0.5041011842937745
TCGA-SY-A9G5	protected	BLCA	Bladder-TCC	0.0	3.6171960387809103	0.37	2672	8	8	2.4580838323353293	3.7660928143712575	clonesig	False	False	5	1	0.003770325482037151		0.9721191606425192	1.0	2672					0.0	0.03666241408315537	4651.993896484375	0.024135675161755327	0.41525374471417625	0.0019631241400457377		0.03522501936015419						0.005092612792283699						0.5083479342936736
TCGA-CU-A5W6	public	BLCA	Bladder-TCC	0.0	3.90423698983908	0.4	299	8	8	2.662207357859532	4.217391304347826	clonesig	False	False	5	1	0.002728815942646179		0.9999899999999999	1.0	299					0.0	0.0558756766762683	8.615432262420653	0.051212388654754235	0.3769845878179181	7.884681287777808e-06		0.22387861077278706						1.7262187820868925e-10						0.31016967153951536
TCGA-CU-A5W6	protected	BLCA	Bladder-TCC	0.0	3.90423698983908	0.4	593	8	8	2.6020236087689708	4.193929173693086	clonesig	False	False	5	1	0.0014303595471574224		0.9999899999999999	1.0	593					0.0	0.037964817935380944	49.32280206680298	0.0298573409146083	0.3260254472677781	0.0011793908405182915		0.3328782403681588						0.004976640129818156						0.2755059376478783
TCGA-G2-AA3F	public	BLCA	Bladder-TCC	0.0	3.7200059190880297	0.73	186	8	8	2.5967741935483866	3.9032258064516134	clonesig	False	False	5	2	19.392575913118435	8.359112774055344e-05	0.9947896930991401	0.696559005471513	126	0.4568669582700997	0.3034409945284874	60.0	0.295192422212932	0.295192422212932	0.08351658164133262	173.83484935760498	0.11727726277731165	0.10962184376429816	0.004530541789008582		0.5819215704426991						4.6314523822267056e-10						0.10864748185647387
TCGA-G2-AA3F	protected	BLCA	Bladder-TCC	0.0	3.7200059190880297	0.73	392	8	8	2.5586734693877546	3.8647959183673466	clonesig	False	False	5	3	31.37834510908215	7.787891714380432e-05	0.9999899999999999	0.5401575574714836	227	0.4416296484750316	0.26094297119079696	90.0	0.6445161621169277	0.7262494966385526	0.060544862576753726	615.7412734031677	0.14226540497882073	1.097883725015868e-08	0.004118570605130468		0.7145526840258678						0.00779820496396757						1.3288534345276985e-05
TCGA-ZF-A9RD	public	BLCA	Bladder-TCC	0.0	3.3404275344223797	0.35	240	8	8	2.325	3.5458333333333334	clonesig	False	False	5	1	0.00012281952604098478		0.9999899999999999	1.0	240					0.0	0.07875841254009379	21.454736232757572	0.0649195637906039	0.33519246837754163	0.05129688435855464		0.04591914472789097						0.01010244684367468						0.302411831427131
TCGA-ZF-A9RD	protected	BLCA	Bladder-TCC	0.0	3.3404275344223797	0.35	520	8	8	2.4423076923076925	3.642307692307692	clonesig	False	False	5	1	0.0009696235520095797		0.9999899999999999	1.0	520					0.0	0.04110541890671628	87.76930737495422	0.04505618381518176	0.3197214936496767	0.004004729324189841		0.1898824613008559						0.036446530634289855						0.2744454314777877
TCGA-E7-A97P	public	BLCA	Bladder-TCC	0.0	2.03748719480382	0.46	262	8	8	1.213740458015267	2.099236641221374	clonesig	False	False	5	2	3.1061998310997296	0.2573591294060337	0.9224358656654053	0.9407592162302262	254	0.41937742521421467	0.059240783769774215	8.0	0.24533196358476936	0.24533196358476936	0.06722516622089772	54.814985036849976	0.036858607946433114	0.05560694934370982	4.957914640723649e-13		0.7310672754787801						3.701418361620481e-60						0.12848324855113627
TCGA-E7-A97P	protected	BLCA	Bladder-TCC	0.0	2.03748719480382	0.46	591	8	8	1.1742808798646365	2.05414551607445	clonesig	False	False	5	2	9.755341935331673	0.01462397698571096	0.9209377891329642	0.9476634294056916	569	0.3307155017654165	0.05233657059430871	22.0	0.24980153274344066	0.24980153274344066	0.045078449825456265	101.3605215549469	0.0337372094668097	0.043500206668142666	0.0007092323011830072		0.5711555720968866						9.663315561229645e-08						0.08181647019350824
TCGA-XF-A9SG	public	BLCA	Bladder-TCC	0.0	3.4708721569472303	0.47	262	8	8	2.2938931297709924	3.4045801526717563	clonesig	False	False	5	2	3.70371068365921	0.19426058561189602	0.9999899999999999	0.9067887446123748	257	0.5110561675575404	0.09321125538762484	5.0	0.16011504998694714	0.16011504998694714	0.0701225850044194	363.38374209403986	0.06634145072549075	0.4105578998976071	0.0004898934770178458		0.20501927729388691						0.010017561254656396						0.30329115363124515
TCGA-XF-A9SG	protected	BLCA	Bladder-TCC	0.0	3.4708721569472303	0.47	563	8	8	2.3072824156305507	3.420959147424512	clonesig	False	False	5	2	6.433906931653838	0.06779665363138764	0.9999899999999999	0.930977879065368	548	0.4762869084319353	0.06902212093463178	15.0	0.3455288031772901	0.3455288031772901	0.05846586557901615	364.0451769828797	0.02239320130826504	0.3406970001299576	4.581707008190312e-06		0.2753371748935048						0.0001804567119997205						0.2899465370677289
TCGA-GU-AATP	public	BLCA	Bladder-TCC	0.0	2.8093716354908103	0.66	435	8	8	2.04367816091954	2.967816091954023	clonesig	False	False	5	3	13.26456381547996	0.08321182958916791	0.9819741891860284	0.5680042466789211	276	0.694553690920693	0.3037514521788063	114.0	0.030959299368476526	0.5721925802746258	0.061955325661704315	488.07938504219055	0.00022084533386871734	0.3757338137936947	2.994203597465568e-07		0.3089377487346222						2.2337805098224664e-24						0.289052508333463
TCGA-GU-AATP	protected	BLCA	Bladder-TCC	0.0	2.8093716354908103	0.66	827	8	8	2.0024183796856105	2.9419588875453444	clonesig	False	False	5	3	21.737736029033844	0.005067731120958671	0.9990284333524068	0.5345351952872609	544	0.7658250447506497	0.30525207264840903	189.0	0.01495951405035889	0.055147735970440426	0.05470799833481175	1225.6346235275266	0.0025701517849498357	0.3340792748780434	4.129922953240315e-12		0.3090001488388939						2.699406539888512e-17						0.3466249702756957
TCGA-5N-A9KM	public	BLCA	Bladder-TCC	0.0	3.98152134707128	0.51	287	8	8	2.407665505226481	4.13588850174216	clonesig	False	False	5	1	0.0009778120383998614		0.9999899999999999	1.0	287					0.0	0.07383818936740974	16.88528037071228	0.010426562357290359	0.06511001196907591	0.036404292432744685		0.8195035392222698						0.0029145681510538445						0.016456620899173387
TCGA-5N-A9KM	protected	BLCA	Bladder-TCC	0.0	3.98152134707128	0.51	603	8	8	2.3996683250414588	4.14759535655058	clonesig	False	False	5	1	0.000209572381209		0.9999899999999999	1.0	603					0.0	0.0661997598447023	60.799333333969116	0.011885459129162454	0.06040701167514615	0.004885455967976964		0.8741985355628488						8.192308151828716e-05						0.031145265959006276
TCGA-XF-AAMJ	public	BLCA	Bladder-TCC	0.0	2.08874007750306	0.38	48	8	8	1.2708333333333333	2.083333333333333	clonesig	False	False	5	2	4.364889185597576	0.12029471493834525	0.9999899999999999	0.401156928402844	15	0.5007698175389023	0.5988430715971561	33.0	0.09591771748439447	0.09591771748439447	0.15110456283594706	5.00658392906189	0.4891199639861506	1.6758960459817946e-13	7.227179294182353e-05		0.00043471618911383535						9.203490270460033e-06						0.17495377958366354
TCGA-XF-AAMJ	protected	BLCA	Bladder-TCC	0.0	2.08874007750306	0.38	138	8	8	1.2173913043478262	2.050724637681159	clonesig	False	False	5	2	5.190172765031548	0.08646107910302589	0.9999899999999999	0.5420246002455874	78	0.5096203433712014	0.4579753997544128	60.0	0.03902082285153896	0.03902082285153896	0.0768877565462499	27.26640033721924	0.2424946980002173	3.160713951983126e-42	0.0043723452233747715		0.6672901180733063						1.6652713886407364e-17						0.08028378324923617
TCGA-ZF-A9RE	public	BLCA	Bladder-TCC	0.0	2.07066400960546	0.68	79	8	8	1.2531645569620251	2.113924050632912	clonesig	False	False	5	2	11.902274290446258	0.002974677302838487	0.9999899999999999	0.6791897697181927	55	0.2820877374757492	0.3208102302818073	24.0	0.2967557716307435	0.2967557716307435	0.10514391145726586	8.51496148109436	0.3528899230384496	2.0303387661000787e-45	1.2323005127867788e-08		0.4151035158600229						0.15214246565946804						0.01812241571896353
TCGA-ZF-A9RE	protected	BLCA	Bladder-TCC	0.0	2.07066400960546	0.68	226	8	8	1.3141592920353982	2.15929203539823	clonesig	False	False	5	2	23.84993604308784	9.740863396201656e-06	0.9999899999999999	0.6497411487136724	153	0.31853890400650103	0.35025885128632783	73.0	0.3751820132001141	0.3751820132001141	0.07237736092745006	60.18580985069275	0.2208648829837562	4.033009882700455e-24	2.100992727095924e-05		0.6837655317625815						0.07157807087687272						0.012474564400502371
TCGA-DK-AA6W	public	BLCA	Bladder-TCC	0.0	2.91585537622387	0.72	369	8	8	2.0650406504065044	2.9701897018970187	clonesig	False	False	5	2	1.9129128166705411	0.469964909103989	0.9999899999999999	0.9729563194143729	361	0.21950815779738286	0.027043680585627398	8.0	0.12031889985175348	0.12031889985175348	0.04924925408219597	278.21878099441534	0.11376819139500388	0.3758209245621779	0.04480441032588992		0.09849569907625476						0.00936174108327608						0.3120389885577117
TCGA-DK-AA6W	protected	BLCA	Bladder-TCC	0.0	2.91585537622387	0.72	708	8	8	2.121468926553672	3.0451977401129944	clonesig	False	False	5	3	18.114442061587397	0.017994972024706832	0.9999899999999999	0.9078454714603172	680	0.5725280378033556	0.07541826110802873	17.0	0.6138976646626595	0.7891826330670891	0.04635450372751149	2476.426373243332	0.0825966686611298	0.3260065943461033	1.388051917660623e-06		0.13054091336628795						0.01233452508260055						0.3425172229624455
TCGA-UY-A78L	public	BLCA	Bladder-TCC	0.0	3.9494413044625496	0.45	269	8	8	3.2899628252788102	4.4275092936802976	clonesig	False	False	5	2	3.7079099805960136	0.19480133953110795	0.9999899999999999	0.670770410254164	205	0.5256046985988813	0.3292295897458361	64.0	0.08143229204800984	0.08143229204800984	0.07048202419200704	321.51580262184143	0.0492754828773812	0.4266867104559682	0.00012200621446842019		0.20995562007549132						0.014980872394556937						0.29886576744061283
TCGA-UY-A78L	protected	BLCA	Bladder-TCC	0.0	3.9494413044625496	0.45	599	8	8	3.2053422370617697	4.370617696160267	clonesig	False	False	5	2	3.4564651355212845	0.26806182694807057	0.9999899999999999	0.7463475048112084	563	0.525042144013235	0.2536524951887916	36.0	0.027323240818606043	0.027323240818606043	0.05301950731938402	555.8375346660614	0.03272603765830493	0.3373345612856564	0.0140114610327781		0.29894319808841197						0.010829063448293014						0.3026793748322116
TCGA-FJ-A3ZE	public	BLCA	Bladder-TCC	0.0	1.79214589246301	0.82	604	8	8	1.2615894039735098	1.9304635761589404	clonesig	False	False	5	2	20.12365674650391	0.00010144294744029178	0.9999899999999999	0.888653066990172	547	0.40057233408876575	0.11134693300982754	57.0	0.30417915007201524	0.30417915007201524	0.060499975449896576	291.5604364871979	2.9764337166824803e-27	0.015243909212133215	0.3820520255695311		0.1612246983989272						7.871601670588698e-16						0.02965355679015732
TCGA-FJ-A3ZE	protected	BLCA	Bladder-TCC	0.0	1.79214589246301	0.82	1274	8	8	1.228414442700157	1.8932496075353216	clonesig	False	False	5	2	81.62130959255592	2.3489430778676608e-17	0.9999899999999999	0.7733971670588206	1002	0.2777690201746233	0.22660283294117914	272.0	0.2687283687642875	0.2687283687642875	0.046656547389739705	329.58518671989435	3.3198524426257733e-25	0.016157094027952536	0.3378260392142384		0.1810824177446328						5.102083187910411e-05						0.026470465077977574
TCGA-XF-A9SZ	public	BLCA	Bladder-TCC	0.0	2.07275853983497	0.45	260	8	8	1.5615384615384615	2.357692307692308	clonesig	False	False	5	2	3.4361669612517285	0.22010585707158734	0.921919301972828	0.9179049710232028	245	0.32968519454620543	0.0820950289767978	15.0	0.1419242628181724	0.1419242628181724	0.07797030301558751	148.27464866638184	0.0405647077627565	0.2629956563210276	0.20338248609129156		0.1965009954929204						0.012121004185159882						0.24741805120723
TCGA-XF-A9SZ	protected	BLCA	Bladder-TCC	0.0	2.07275853983497	0.45	485	8	8	1.4865979381443302	2.2989690721649483	clonesig	False	False	5	2	4.897449937816418	0.13010491757321918	0.9280663577354672	0.8938777785514149	448	0.314006892081917	0.10612222144858503	37.0	0.05233566777647136	0.05233566777647136	0.05316501494591308	567.2083358764647	0.054765852280424576	0.21913614014878505	0.0106937486596964		0.15855564482278406						4.0766690683746655e-11						0.2418317313095495
TCGA-CU-A3YL	public	BLCA	Bladder-TCC	0.0	2.22196144867503	0.66	302	8	8	1.3841059602649006	2.3509933774834435	clonesig	False	False	5	2	2.364681446545092	0.3713091230770478	0.9999899999999999	0.9751841517934328	295	0.2260869562013748	0.02481584820656656	7.0	0.07179227452014703	0.07179227452014703	0.059432559722051526	72.88790988922119	0.06823141523076266	0.3784858331609218	3.4960321172606643e-07		0.0887804411833181						0.022418439368974502						0.423601982715396
TCGA-CU-A3YL	protected	BLCA	Bladder-TCC	0.0	2.22196144867503	0.66	689	8	8	1.355587808417997	2.2975326560232214	clonesig	False	False	5	2	130.0536210850114	2.8757399801280383e-28	0.9999899999999999	0.8406588710686617	587	0.27699060047455104	0.15934112893133845	102.0	0.6560798397222403	0.6560798397222403	0.0491101830626839	599.2433009147644	0.04927835333633997	0.36953585373767056	0.020123957952001947		0.1535370055870538						0.0002223506074041833						0.38508400521708586
TCGA-XF-A8HC	public	BLCA	Bladder-TCC	0.0	3.1356434097646497	0.88	215	8	8	2.316279069767442	3.4930232558139536	clonesig	False	False	5	2	3.5617342190435015	0.20123956543513968	0.9999899999999999	0.8426774261420179	207	0.5693722969877887	0.15732257385798154	8.0	0.09029688022270033	0.09029688022270033	0.08189843433295664	268.1008207798004	0.13840064154394455	0.3541211289851898	4.056619335749153e-05		0.3357270299849861						6.168851935734882e-08						0.14892895800210398
TCGA-XF-A8HC	protected	BLCA	Bladder-TCC	0.0	3.1356434097646497	0.88	487	8	8	2.351129363449692	3.57700205338809	clonesig	False	False	5	3	11.167323614745328	0.16367190305951032	0.9999899999999999	0.7009764836914997	434	0.5767372685506468	0.2848680696669669	47.0	0.0074938995845644785	0.16606238268915965	0.05645560302405329	1071.509703874588	0.0588184843198	0.43818381257567146	1.712175743978135e-10		0.3394161022657479						8.535884848298951e-20						0.16354023386805602
TCGA-KQ-A41N	public	BLCA	Bladder-TCC	0.0	2.02485037709705	0.72	324	8	8	1.1697530864197532	2.061728395061728	clonesig	False	False	5	2	2.7608846329021617	0.31342088443459026	0.9999899999999999	0.9187517846945988	305	0.4380131309365873	0.08124821530540087	19.0	0.1068750212989672	0.1068750212989672	0.059324346033566275	50.08573985099793	0.023727700846641338	0.1267270900140399	0.005854925317973178		0.5523954309636168						0.06600690450683287						0.09818980442327174
TCGA-KQ-A41N	protected	BLCA	Bladder-TCC	0.0	2.02485037709705	0.72	614	8	8	1.1889250814332248	2.066775244299674	clonesig	False	False	5	2	2.680235701827769	0.37791128830255605	0.9999899999999999	0.927575648298298	578	0.36072078799014856	0.07242435170170286	36.0	0.09388669593772836	0.09388669593772836	0.04331796352282952	94.68272948265076	0.016163512381421895	0.1066841439981047	0.014874229860708231		0.5846307265630964						0.048272482575639375						0.07823487298239833
TCGA-4Z-AA84	public	BLCA	Bladder-TCC	0.0	4.8639915435382095	0.39	703	8	8	3.5376955903271687	5.1465149359886215	clonesig	False	False	5	1	0.002103003360389266		0.9999899999999999	1.0	703					0.0	0.046093978835602976	97.22560811042786	0.02541548772839898	0.4561536299452762	3.5527982258701846e-05		0.45454264918594						0.00637316802231151						0.032271046314611904
TCGA-4Z-AA84	protected	BLCA	Bladder-TCC	0.0	4.8639915435382095	0.39	1328	8	8	3.6009036144578315	5.213102409638553	clonesig	False	False	5	1	0.0010425259897601789		0.9999899999999999	1.0	1328					0.0	0.031746271871705985	152.11800932884216	0.02211844418375073	0.4195333257594427	0.00039443365443521264		0.4694792813015662						2.5676467705725822e-05						0.035959799056134466
TCGA-BT-A42B	public	BLCA	Bladder-TCC	0.0	3.5621164221506603	0.59	91	8	8	2.340659340659341	3.7472527472527473	clonesig	False	False	5	1	2.9746873678959673e-05		0.9999899999999999	1.0	91					0.0	0.106410271545698	4.321759223937988	0.2644733569462677	0.1082395709910606	7.227247365904687e-05		0.2738933351804759						2.6914603146929645e-16						0.029417419257164817
TCGA-BT-A42B	protected	BLCA	Bladder-TCC	0.0	3.5621164221506603	0.59	207	8	8	2.2657004830917877	3.7439613526570046	clonesig	False	False	5	1	0.0004696593709923036		0.9999899999999999	1.0	207					0.0	0.06128512604457025	8.166707515716553	0.2050407938767163	0.054480409745211	0.0011638677404482757		0.4677969403956661						0.005115713236913026						0.003224460579977873
TCGA-XF-AAN8	public	BLCA	Bladder-TCC	0.0	2.0039507736432998	0.4	3	8	8	1.0	2.0	clonesig	False	False	5	1	-0.2591171856420971		0.6508154394520057	1.0	3					0.0	0.5294085632597205	3.3077826499938965	0.3524386361436025	3.0359169567640565e-200	4.944988909304754e-07		2.3631334205349102e-32						0.6474583321999312						4.662206333744449e-130
TCGA-XF-AAN8	protected	BLCA	Bladder-TCC	0.0	2.0039507736432998	0.4	61	8	8	1.0819672131147542	2.0163934426229506	clonesig	False	False	5	1	1.721902367535222e-05		0.9999899999999999	1.0	61					0.0	0.13967173991990509	6.199141502380371	0.06693397148304035	5.912776224854535e-53	0.07182934078062438		0.5477225293407811						0.04628361447016203						2.8225384499588433e-13
TCGA-GD-A3OS	public	BLCA	Bladder-TCC	0.0	2.61108925908577	0.67	123	8	8	2.3577235772357725	3.0487804878048776	clonesig	False	False	5	3	10.847009672297645	0.15697779601913545	0.9999899999999999	0.452521097814618	58	0.8961718110596938	0.381220480392074	44.0	0.6433365405472251	0.830043003871121	0.0833674725159749	213.2720580101013	0.181192546672302	3.571301592342987e-12	2.651465938027121e-63		0.5073814574899573						7.0651227900099185e-12						0.078991332387466
TCGA-GD-A3OS	protected	BLCA	Bladder-TCC	0.0	2.61108925908577	0.67	302	8	8	2.142384105960265	2.8609271523178808	clonesig	False	False	5	2	9.79829619877546	0.010737819840784474	0.9469404123450402	0.8590361806370149	267	0.15586321575158693	0.14096381936298474	35.0	0.1662069210622804	0.1662069210622804	0.06036880429393327	147.9684016704559	0.10613413474804397	0.11637498236161332	6.47373652667557e-09		0.4030099070283448						0.010184843828932559						0.08334117545368024
TCGA-FD-A3B4	public	BLCA	Bladder-TCC	0.0	2.0494374418223797	0.62	101	8	8	1.2178217821782178	2.0792079207920797	clonesig	False	False	5	2	2.1282901339709497	0.37219413296589904	0.8940275726354431	0.9361618687136916	96	0.3111856422719177	0.06383813128630847	5.0	0.27951752216767844	0.27951752216767844	0.12758203095435888	18.595304965972897	0.1114584047694623	0.02360641970785701	0.001685052129548026		0.16008535985021186						0.06998913119470733						0.014874708647253166
TCGA-FD-A3B4	protected	BLCA	Bladder-TCC	0.0	2.0494374418223797	0.62	281	8	8	1.295373665480427	2.1352313167259784	clonesig	False	False	5	3	18.717187567586734	0.011297762677291231	0.9999899999999999	0.4031818350320648	116	0.7987188304020207	0.4325415659176528	123.0	0.08187853810031676	0.20556254413188454	0.08184978897250787	778.2569744586945	0.00024229134069488306	0.04033632536990234	3.277024535399234e-18		0.5394922363008761						7.235612768995723e-19						7.9297182285926e-49
TCGA-BL-A13I	public	BLCA	Bladder-TCC	0.0	2.0627439651687802	0.38	156	8	8	1.1282051282051282	2.0384615384615383	clonesig	False	False	5	3	19.54484541633792	0.007664173897755739	0.903426627121288	0.6041131787134227	102	0.7549949709664944	0.2517472560280555	31.0	0.7788456902910803	0.7788456902910803	0.08051814567230077	43.782347440719604	0.03994773443989527	1.3580792669612728e-16	0.002070384890775098		0.5891389687385079						7.449828138857928e-21						0.3122112899683672
TCGA-BL-A13I	protected	BLCA	Bladder-TCC	0.0	2.0627439651687802	0.38	801	8	8	1.122347066167291	2.052434456928839	clonesig	False	False	5	2	11.603943836016695	0.007494729465306684	0.9999899999999999	0.7907440962442687	721	0.8224568764985852	0.20925590375573205	80.0	0.4788616341213989	0.4788616341213989	0.07469079262629834	152.2364208698273	8.076320888545856e-18	7.251724877426995e-28	0.4070087668644316		0.48812380777375103						7.237274139320793e-80						0.10486742536040088
TCGA-UY-A9PE	public	BLCA	Bladder-TCC	0.0	3.7334337619775897	0.46	293	8	8	2.5426621160409555	3.819112627986348	clonesig	False	False	5	2	23.23107999529793	1.4568984379690357e-05	0.9953993167852756	0.8291625848079394	257	0.5478459035428682	0.17083741519206078	36.0	0.5953847834193366	0.5953847834193366	0.07883083796363655	143.4178190231323	0.05175661945130232	0.3220330874892725	0.005556444247314003		0.20472990805706884						0.01642602481986151						0.328670039968201
TCGA-UY-A9PE	protected	BLCA	Bladder-TCC	0.0	3.7334337619775897	0.46	608	8	8	2.6101973684210527	3.9095394736842106	clonesig	False	False	5	2	25.3093332497192	8.15523886821476e-06	0.9999899999999999	0.8750099447115454	562	0.5135627657161629	0.12499005528845535	46.0	0.5107750463628995	0.5107750463628995	0.057369789577298165	449.471036195755	0.03465954481765171	0.2621626538249102	0.015618042973593038		0.31632530511247786						0.007830208276701247						0.3114842599791437
TCGA-DK-AA76	public	BLCA	Bladder-TCC	0.0	3.4840143820782203	0.67	333	8	8	2.27027027027027	3.5465465465465464	clonesig	False	False	5	1	4.032496508443728e-05		0.9999899999999999	1.0	333					0.0	0.06514885809121562	21.66391658782959	0.08029437777636468	0.3003721517170179	0.12919079562760774		0.09409867403911452						0.05911487887073275						0.239304313158225
TCGA-DK-AA76	protected	BLCA	Bladder-TCC	0.0	3.4840143820782203	0.67	631	8	8	2.274167987321712	3.5927099841521395	clonesig	False	False	5	2	31.969387242086672	3.236331423292e-07	0.9999899999999999	0.899078253992336	608	0.4141658486400019	0.10092174600766338	23.0	0.5301634577113463	0.5301634577113463	0.053619517543586924	410.9560959339142	0.06842924589805095	0.29094610372906154	0.06366972713751276		0.08508620532197805						0.015939752882130714						0.2828830121667491
TCGA-FD-A5BV	public	BLCA	Bladder-TCC	0.0	1.68982999486976	0.76	163	8	8	1.1104294478527608	1.7730061349693251	clonesig	False	False	5	2	9.982222083731813	0.008459571257919728	0.9999899999999999	0.5977569654409822	99	0.3964739965791603	0.4022430345590179	64.0	0.1183116373519444	0.1183116373519444	0.08614418506616205	30.64538860321045	0.07063831151944602	3.753097911031138e-26	0.009292522814116062		0.20827373118871492						2.5782884196555702e-11						0.019090723243643158
TCGA-FD-A5BV	protected	BLCA	Bladder-TCC	0.0	1.68982999486976	0.76	370	8	8	1.0972972972972972	1.7729729729729733	clonesig	False	False	5	3	13.403416969839784	0.07723877315848783	0.9999899999999999	0.532289983300024	206	0.4047870019228707	0.3233897358247171	129.0	0.04521002701548715	0.22893852165077302	0.06383224624605029	228.5988631248474	0.07644307044616992	0.019371135122783045	0.05889347264199965		0.3842626888727974						0.01817830714369191						0.023308659300489674
TCGA-2F-A9KT	public	BLCA	Bladder-TCC	0.0	3.65622992175161	0.43	461	8	8	2.2299349240780906	3.7266811279826464	clonesig	False	False	5	1	0.00015741007246106165		0.9989059333641791	1.0	461					0.0	0.0754946121623222	582.2100944519042	0.04563891189435748	0.387547015080101	5.614512997994599e-08		0.10243156561495273						6.42868153001802e-17						0.43428817813470943
TCGA-2F-A9KT	protected	BLCA	Bladder-TCC	0.0	3.65622992175161	0.43	911	8	8	2.2184412733260155	3.70801317233809	clonesig	False	False	5	1	0.0009512760752841133		0.9999899999999999	1.0	911					0.0	0.056320093203682565	250.25724196434018	0.035197860480937926	0.34504349996422456	0.0016833122503512672		0.1943295720336521						6.695288174340357e-05						0.4177302753591563
TCGA-FD-A43U	public	BLCA	Bladder-TCC	0.0	2.02792090401013	0.33	98	8	8	1.3673469387755102	2.2551020408163267	clonesig	False	False	5	2	9.308281264436346	0.010984646941952293	0.9999899999999999	0.4420214659856848	39	0.5349189574396617	0.5579785340143153	59.0	0.2824266164293482	0.2824266164293482	0.09610345705494756	29.09836030006409	0.006828175192740908	0.09544384684665944	0.003976576304023332		0.8929874885649559						7.205368890326848e-07						7.464656549304088e-35
TCGA-FD-A43U	protected	BLCA	Bladder-TCC	0.0	2.02792090401013	0.33	268	8	8	1.4216417910447758	2.242537313432836	clonesig	False	False	5	2	11.532484118121829	0.004444677343542753	0.9999899999999999	0.5302321266560945	151	0.6087699017680258	0.4697678733439057	117.0	0.2020116335729799	0.2020116335729799	0.07194468262414691	101.01107335090636	1.0502015006061236e-17	0.12062504052715907	0.00012107979256647783		0.8468850310486358						0.03222907323455141						4.4479383990350717e-35
TCGA-BT-A42F	public	BLCA	Bladder-TCC	0.0	2.0195112291301798	1.0	210	8	8	1.0380952380952382	2.019047619047619	clonesig	False	False	5	3	10.724520614685844	0.1684400746664983	0.484870037019541	0.05873598361172201	8	0.20614339257399847	0.877225626018562	191.0	0.16161275842765646	0.7485984673372205	0.054233719847939725	63.801013469696045	1.471967788787504e-75	0.8383408490368628	4.138220104171235e-09		1.3258414162299888e-13						9.785862029939994e-138						0.1616589072247736
TCGA-BT-A42F	protected	BLCA	Bladder-TCC	0.0	2.0195112291301798	1.0	471	8	8	1.048832271762208	2.0276008492569004	clonesig	False	False	5	2	18.18151820635012	0.0002206498827882171	0.4761988859107916	0.13272275899804595	42	0.20945701627566274	0.8672772410019545	429.0	0.12492812039022705	0.12492812039022705	0.038731261739735165	108.55742573738098	8.753700088687336e-52	0.31660130662271346	0.1211392505549324		0.282319016309107						1.5232143650448956e-27						0.0946359931792377
TCGA-E7-A85H	public	BLCA	Bladder-TCC	0.0	3.22155995171156	0.71	586	8	8	2.491467576791809	3.4948805460750854	clonesig	False	False	5	2	20.245087148712628	9.346703326987048e-05	0.9999899999999999	0.8655421208672783	529	0.3626654815179045	0.1344578791327214	57.0	0.3173748202462391	0.3173748202462391	0.05816670786838739	609.9817268848418	0.015064388084376216	0.08939309666806262	1.762827444881486e-15		0.8305425544718978						0.039744435602231766						0.021540100741046352
TCGA-E7-A85H	protected	BLCA	Bladder-TCC	0.0	3.22155995171156	0.71	1212	8	8	2.4554455445544554	3.4851485148514847	clonesig	False	False	5	2	17.103293739583027	0.0008657431783902372	0.9999899999999999	0.8729974862324379	1119	0.37661246755758293	0.127002513767562	93.0	0.15332884615037926	0.15332884615037926	0.053685731282929514	1354.09592628479	2.049095889085805e-06	0.061078648542679165	5.301112343073257e-06		0.8339654256675618						0.053760947155937454						0.050941888318460124
TCGA-4Z-AA7W	public	BLCA	Bladder-TCC	0.0	2.73721479706722	0.33	710	8	8	2.1098591549295773	2.9971830985915493	clonesig	False	False	5	2	11.773967098517462	0.006322507010519211	0.9999899999999999	0.4951843762306302	300	0.7918083713188038	0.5048156237693697	410.0	0.27586178284148033	0.27586178284148033	0.04306587036543448	1473.2364938259125	2.022125462553716e-07	0.5015749030617783	3.003633637354104e-05		0.04352235975637955						7.236849509271253e-25						0.36440919592164095
TCGA-4Z-AA7W	protected	BLCA	Bladder-TCC	0.0	2.73721479706722	0.33	1264	8	8	2.108386075949367	2.9873417721518987	clonesig	False	False	5	3	17.65201817623529	0.028376812673934618	0.9915886321187444	0.5960097548198462	640	0.7941268457780513	0.37093150778496536	615.0	0.4324486201144073	0.4324486201144073	0.034735672898231124	1725.103014945984	0.030575770533529414	0.473874080620919	0.04629443264191259		0.05081714498017024						5.381334326381138e-86						0.3699512084912885
TCGA-K4-A6MB	public	BLCA	Bladder-TCC	0.0	3.4225608651443498	0.75	505	8	8	2.6	3.5623762376237624	clonesig	False	False	5	2	5.9127127006804585	0.08251331116649797	0.9917448042897276	0.906619980402736	485	0.4003297873763232	0.09338001959726397	20.0	0.016886582951837537	0.016886582951837537	0.0394078204815	374.7223176956177	0.06028886204233369	0.3174875755425974	0.002812360965203023		0.26807947416655115						0.020458253154318397						0.3290663506447111
TCGA-K4-A6MB	protected	BLCA	Bladder-TCC	0.0	3.4225608651443498	0.75	1056	8	8	2.634469696969697	3.6145833333333335	clonesig	False	False	5	2	0.4939181720328634	0.9266090770575056	0.9969651375192092	0.9115792498458016	1016	0.3789517967245706	0.08842075015419816	40.0	0.0021528828744133977	0.0021528828744133977	0.030317340864379268	2872.587580680847	0.04335863720886855	0.27984876166071226	0.003210987031759543		0.3114773741190906						0.029964090796713836						0.31658903894426715
TCGA-FJ-A3Z9	public	BLCA	Bladder-TCC	0.0	2.01816474541121	0.88	96	8	8	1.125	2.03125	clonesig	False	False	5	3	15.435470624924392	0.033674104109381736	0.9153046631590654	0.771307809565183	76	0.22290585102082502	0.15143988978413728	15.0	0.1897531943535836	0.1897531943535836	0.08059054222575028	15.918567895889282	0.31585629189442826	0.18823974488052114	5.2184884226292846e-27		0.3171309172125356						1.7298502964392057e-43						0.1182275759528064
TCGA-FJ-A3Z9	protected	BLCA	Bladder-TCC	0.0	2.01816474541121	0.88	264	8	8	1.0795454545454546	2.011363636363636	clonesig	False	False	5	4	34.841523238052105	0.0006211730853260611	0.9188591510901648	0.5035813160423723	133	0.2376232069127929	0.31126213565210403	86.0	0.16743047015267176	0.2621582480961523	0.0710650698760154	76.20583510398866	0.20071710737948972	0.18000054179923428	3.5026088556117706e-17		0.3438976179933728						0.08487044518114653						0.07982662237566207
TCGA-XF-A9SI	public	BLCA	Bladder-TCC	0.0	2.02106662183828	1.0	440	8	8	1.0454545454545454	2.0454545454545454	clonesig	False	False	5	2	2.7779286264012626	0.3315299518485085	0.405868569077308	0.06387401846600126	14	0.19483196481174092	0.9361259815339992	426.0	0.02083865382927219	0.02083865382927219	0.06059554304430244	94.29504656791687	5.220481027179641e-31	0.45432251106144605	7.179563152217969e-07		0.07055791248416905						4.9479335875841177e-11						0.3334724582248546
TCGA-XF-A9SI	protected	BLCA	Bladder-TCC	0.0	2.02106662183828	1.0	869	8	8	1.047180667433832	2.0471806674338318	clonesig	False	False	5	5	50.440929681542904	6.516910723624435e-05	0.9211547738099408	0.014903011966060116	11	0.23222944970190465	0.5348949372392261	528.0	0.671063859617175	0.705465124439234	0.032162420047807214	606.532833814621	1.7535349593569906e-44	3.805699825237418e-282	0.29568397906685834		0.7043160209331408						4.2110363618507834e-103						1e-323
TCGA-FD-A3SM	public	BLCA	Bladder-TCC	0.0	3.9733173169774996	0.45	267	8	8	2.3820224719101124	4.179775280898877	clonesig	False	False	5	1	0.03422821656022279		0.9999899999999999	1.0	267					0.0	0.0494940654159618	149.4105091094971	0.07618976855991866	0.2860705061636337	2.068547584795892e-05		0.1848963988734341						0.045597055898266216						0.4072252634050945
TCGA-FD-A3SM	protected	BLCA	Bladder-TCC	0.0	3.9733173169774996	0.45	560	8	8	2.3589285714285717	4.167857142857144	clonesig	False	False	5	1	0.0001594208715687273		0.9999899999999999	1.0	560					0.0	0.043042781822213695	75.28689980506897	0.06796893430899671	0.2522178538255561	0.020866994770136826		0.25062590863135925						0.010288785779457228						0.34914593085769285
TCGA-FD-A3SJ	public	BLCA	Bladder-TCC	0.0	3.71552090422774	0.41	323	8	8	3.043343653250774	4.303405572755418	clonesig	False	False	5	1	0.00031488215336139547		0.9999899999999999	1.0	323					0.0	0.06437887598299358	183.84266877174375	0.04678890036215111	0.19157807072458516	0.010502878461450104		0.3407036227502511						0.10077977702578952						0.2852673808868195
TCGA-FD-A3SJ	protected	BLCA	Bladder-TCC	0.0	3.71552090422774	0.41	755	8	8	2.9708609271523185	4.182781456953642	clonesig	False	False	5	2	20.580041603523572	9.82588911477924e-05	0.9999899999999999	0.8987327038693941	716	0.3448932152383799	0.1012672961306057	39.0	0.2681419671463832	0.2681419671463832	0.0437579851479225	646.2146031856538	0.02512047386003007	0.15387513866527022	0.0059555528319275046		0.444813706073846						0.10972028367387657						0.25642147639409063
TCGA-FJ-A3Z7	public	BLCA	Bladder-TCC	0.0	3.8836659828161504	0.42	442	8	8	2.9705882352941178	4.149321266968326	clonesig	False	False	5	1	0.00014450000617216574		0.9999899999999999	1.0	442					0.0	0.058710254287969485	220.4978630542755	0.06055502052781241	0.3405655109552677	0.0843059954703408		0.051976880789623314						0.00010640921220548242						0.3578487548921494
TCGA-FJ-A3Z7	protected	BLCA	Bladder-TCC	0.0	3.8836659828161504	0.42	1027	8	8	2.9474196689386565	4.11587147030185	clonesig	False	False	5	2	121.30734230722372	4.4567680140471345e-26	0.9999899999999999	0.7320268110361836	760	0.4212817801067221	0.2679731889638161	267.0	0.6660426436804472	0.6660426436804472	0.03567192210764358	2363.511641979217	0.02588734373547896	0.3169408244943561	0.07560346122979547		0.10793131175245628						3.8552102460612565e-05						0.4498081046207555
TCGA-E7-A8O7	public	BLCA	Bladder-TCC	0.0	1.96235884362346	0.8	42	8	8	1.0238095238095235	2.0	clonesig	False	False	5	2	3.311328335521239	0.2013011073279469	0.9942866016472216	0.8477576683994091	36	0.2724294837701348	0.1522423316005908	6.0	0.20461147678158687	0.20461147678158687	0.13207040290721547	4.759814262390137	0.19453369332369908	0.11245396715507062	6.018756352019127e-05		0.323851607384779						0.07118305474467718						0.1914228878913166
TCGA-E7-A8O7	protected	BLCA	Bladder-TCC	0.0	1.96235884362346	0.8	159	8	8	1.0314465408805031	1.9685534591194969	clonesig	False	False	5	2	15.667656730484396	0.0005092458946524997	0.9999899999999999	0.6292425298160783	101	0.2886428341589812	0.37075747018392174	58.0	0.2357672715879669	0.2357672715879669	0.0618127710015775	22.71410751342773	0.0984653584782302	0.1554440030361585	1.2139715476435953e-11		0.6356324178727161						0.043702834603652096						0.0667553859971017
TCGA-K4-A83P	public	BLCA	Bladder-TCC	0.0	2.15974574035115	0.25	305	8	8	1.2524590163934426	2.1639344262295084	clonesig	False	False	5	2	8.58161820823625	0.0194285408557014	0.8480598347324929	0.36585259291962985	100	0.4865680535819932	0.6341474070803704	205.0	0.07645376779321122	0.07645376779321122	0.06035638479274163	313.6879415512085	0.11121931192212706	0.3832562323557008	2.643402065545362e-07		0.2714076526093799						0.051842266594293286						0.1822626660253384
TCGA-K4-A83P	protected	BLCA	Bladder-TCC	0.0	2.15974574035115	0.25	683	8	8	1.3030746705710103	2.199121522693997	clonesig	False	False	5	2	21.17170792271827	6.743656034183017e-05	0.9999899999999999	0.23943178846494306	117	0.5260349867955696	0.7605682115350567	566.0	0.09190036313962824	0.09190036313962824	0.05397643826026174	280.13631868362427	0.11194664003792912	0.19124758160987765	0.0006964133091497557		0.5326494574223313						7.674019136997765e-09						0.1175931566349706
TCGA-GU-A766	public	BLCA	Bladder-TCC	0.0	2.0579918297	0.37	258	8	8	1.321705426356589	2.0348837209302326	clonesig	False	False	5	1	0.00010785073163788184		0.9999899999999999	1.0	258					0.0	0.07747876698815863	17.356907606124878	0.05250526567235328	0.4414619447348596	2.0552999053665887e-09		0.0898372500351788						1.8152404663265258e-26						0.3826100530622121
TCGA-GU-A766	protected	BLCA	Bladder-TCC	0.0	2.0579918297	0.37	550	8	8	1.3254545454545454	2.036363636363636	clonesig	False	False	5	1	0.000361860440534656		0.9999899999999999	1.0	550					0.0	0.050507682852475456	41.40409255027771	0.03321053104711188	0.3601968727250196	0.0017834181920857906		0.17542951071220786						2.553253497295718e-10						0.3973566970414637
TCGA-BT-A20X	public	BLCA	Bladder-TCC	0.0	3.6806390874158996	0.34	96	8	8	2.395833333333333	3.7708333333333335	clonesig	False	False	5	1	2.6914036425296217e-05		0.9999899999999999	1.0	96					0.0	0.08880505304960434	14.928667783737184	0.03174822157047733	0.03938999239825658	3.1853484633190724e-05		0.2927805558818198						0.02715737274885047						0.10543327349650704
TCGA-BT-A20X	protected	BLCA	Bladder-TCC	0.0	3.6806390874158996	0.34	222	8	8	2.3828828828828827	3.797297297297298	clonesig	False	False	5	1	0.0005437022505248024		0.9999899999999999	1.0	222					0.0	0.0687959351014476	20.32735657691956	0.03233204988763865	0.037124028046940837	0.0025460096331177485		0.35922607005896073						0.04082490995244528						0.04138171797658575
TCGA-E7-A7PW	public	BLCA	Bladder-TCC	0.0	3.5390227302772796	0.74	123	8	8	2.414634146341464	3.5121951219512195	clonesig	False	False	5	2	19.50187643444906	7.253750421982191e-05	0.9999899999999999	0.7019797293748132	82	0.5046689568473792	0.29802027062518704	41.0	0.6632059845680862	0.6632059845680862	0.08084390030979935	26.518481492996216	0.052621464757005416	0.4469017117591012	2.5355811918979366e-18		0.2139564987598663						2.792741389880809e-28						0.286034948809434
TCGA-E7-A7PW	protected	BLCA	Bladder-TCC	0.0	3.5390227302772796	0.74	343	8	8	2.7755102040816326	3.962099125364432	clonesig	False	False	5	2	29.915389210947982	5.776810934306257e-07	0.9999899999999999	0.6396360720399316	211	0.4141417177718786	0.3603639279600684	132.0	0.4547289753558916	0.4547289753558916	0.05247294117750991	1279.7571566104891	0.04423020188700627	0.3064414836962525	3.257441932423361e-06		0.4628529402476666						0.0030385278473255392						0.18229948193051168
TCGA-FD-A43Y	public	BLCA	Bladder-TCC	0.0	2.09352267886608	0.47	83	8	8	1.8313253012048192	2.5542168674698797	clonesig	False	False	5	1	0.00017075853247661146		0.8250147241347733	1.0	83					0.0	0.11149670704119634	52.02364206314087	4.092926511584472e-05	0.025207263817747683	0.0008623031145529846		0.6603455284904668						0.10254425741599156						0.02383312093232656
TCGA-FD-A43Y	protected	BLCA	Bladder-TCC	0.0	2.09352267886608	0.47	264	8	8	1.5946969696969695	2.2196969696969697	clonesig	False	False	5	2	12.603137736730332	0.002619970781185327	0.8471657314034001	0.6822675683565738	188	0.2512313131348572	0.31773243164342685	76.0	0.07951590777492877	0.07951590777492877	0.06485087333865305	224.72329592704773	0.0407487586763761	0.015008945478491081	0.013324891332224986		0.4792102053893681						0.07966747532070692						0.0077381543065007845
TCGA-XF-A9ST	public	BLCA	Bladder-TCC	0.0	4.012074286730851	0.78	799	8	8	3.038798498122653	4.1439299123904885	clonesig	False	False	5	2	7.3606649734265375	0.05339413181551241	0.9999899999999999	0.9321057781118609	786	0.3902540409858778	0.06789422188813975	13.0	0.29034175549988284	0.29034175549988284	0.04368787631444153	978.8390910625458	0.0052082957031977465	0.22079274731473308	0.15810957957568814		0.35549693060745097						1.6306128576310795e-11						0.2535952704732482
TCGA-XF-A9ST	protected	BLCA	Bladder-TCC	0.0	4.012074286730851	0.78	1522	8	8	3.028909329829172	4.1688567674113015	clonesig	False	False	5	2	15.600576442931926	0.0023634487318046423	0.9999899999999999	0.9337011691643784	1503	0.3842471520535987	0.0662988308356222	19.0	0.2350372558199265	0.2350372558199265	0.036088188834863325	2349.518572568893	0.006563078876829332	0.18652402306486454	0.12146187590775102		0.4340762297284308						4.8106456859630624e-08						0.23762226746253096
TCGA-FD-A6TH	public	BLCA	Bladder-TCC	0.0	3.69404299281712	0.67	224	8	8	2.9642857142857144	4.013392857142857	clonesig	False	False	5	2	10.948344744759195	0.0056318005895201785	0.9999899999999999	0.8066448363295997	183	0.5820943235132163	0.19335516367040026	41.0	0.6126250774392106	0.6126250774392106	0.0791478560363219	1110.4212231636047	0.061134454200688075	0.388944717107514	0.046985806063913484		0.41607631559628294						1.7719228409839507e-18						0.08676783152244798
TCGA-FD-A6TH	protected	BLCA	Bladder-TCC	0.0	3.69404299281712	0.67	470	8	8	2.951063829787234	4.053191489361701	clonesig	False	False	5	2	7.907184060039982	0.031367609450032474	0.9999899999999999	0.7797462896068703	402	0.5690315904722785	0.220253710393129	68.0	0.23952356649060905	0.23952356649060905	0.051055343245236987	2330.585882425308	0.04239637873611789	0.2706082991439371	0.06714938869043664		0.4779701759603917						9.648338970101026e-28						0.13267746555105714
TCGA-BT-A20N	public	BLCA	Bladder-TCC	0.0	4.641288032724719	0.47	344	8	8	3.642441860465116	4.834302325581397	clonesig	False	False	5	2	10.118230066555952	0.009605664330099677	0.9916003088896144	0.7853934562467685	295	0.3124225746283504	0.21460654375323107	49.0	0.1971734220207612	0.1971734220207612	0.05940234640309398	173.33138751983643	0.015649223271513742	0.14380052153718773	0.3639627506915058		0.14074213237891586						0.00012034705859999206						0.21801610074001374
TCGA-BT-A20N	protected	BLCA	Bladder-TCC	0.0	4.641288032724719	0.47	688	8	8	3.6845930232558137	4.957848837209301	clonesig	False	False	5	2	10.906419429882591	0.009321246625000073	0.9999899999999999	0.8136757435340556	605	0.282475032444783	0.1863242564659452	83.0	0.1327322405458261	0.1327322405458261	0.039750770172798384	680.8293085098268	2.02640017898601e-06	0.10614475406561737	0.3523435748322973		0.2319244756388992						0.047890130663706565						0.19933939292571126
TCGA-K4-A5RI	public	BLCA	Bladder-TCC	0.0	5.2410793413491295	0.46	195	8	8	3.805128205128205	5.651282051282053	clonesig	False	False	5	1	0.0002807134183058224		0.9999899999999999	1.0	195					0.0	0.07445627207822808	24.224182605743408	0.09880128371719778	0.15086061671618614	0.08164274712063854		0.4040487658702875						0.0923990968708874						0.16639861615539586
TCGA-K4-A5RI	protected	BLCA	Bladder-TCC	0.0	5.2410793413491295	0.46	449	8	8	3.8062360801781736	5.623608017817372	clonesig	False	False	5	1	3.396293595869793e-05		0.9999899999999999	1.0	449					0.0	0.054095129300475366	28.837486028671265	0.0918185287274984	0.16716337354892466	0.12000866045574628		0.2989475061988382						0.04167654890038786						0.1397495025039181
TCGA-XF-AAN5	public	BLCA	Bladder-TCC	0.0	2.23387306929195	0.49	416	8	8	1.3269230769230769	2.237980769230769	clonesig	False	False	5	2	4.787711248053711	0.1302534636526774	0.947559179207302	0.930805773208252	407	0.5366079233442849	0.06919422679174861	9.0	0.10958508580138526	0.10958508580138526	0.04942419114338938	46.87244391441345	0.038721191563649976	0.2673581086098693	3.4632823782739333e-09		0.11701237524266987						2.9069085965050103e-09						0.5282455343010408
TCGA-XF-AAN5	protected	BLCA	Bladder-TCC	0.0	2.23387306929195	0.49	784	8	8	1.3112244897959184	2.2270408163265305	clonesig	False	False	5	3	3.80266979076805	0.8650637688621575	0.9802637639813244	0.27088248309699825	153	0.9399639557830914	0.6818275075912277	613.0	0.3941017210557246	0.3941017210557246	0.04886849487530761	1101.8735680580141	0.10998679531823344	0.2730157077747769	4.496448908342521e-24		0.5219338929608176						0.0002942139705445636						0.0894325069785138
TCGA-GU-AATQ	public	BLCA	Bladder-TCC	0.0	3.42728525488801	0.66	241	8	8	2.481327800829876	3.734439834024896	clonesig	False	False	5	1	0.0009303774136242283		0.9999899999999999	1.0	241					0.0	0.06970486681416548	63.409714221954346	0.015390154832612616	0.2237001173991605	2.088032039867719e-06		0.3430238821468408						3.4955789749939687e-09						0.3987605990512445
TCGA-GU-AATQ	protected	BLCA	Bladder-TCC	0.0	3.42728525488801	0.66	467	8	8	2.3875802997858666	3.623126338329764	clonesig	False	False	5	2	17.69622232421534	0.0002781452736947791	0.9999899999999999	0.9496666131860884	450	0.2734602510225893	0.050333386813910995	17.0	0.3523980425712171	0.3523980425712171	0.054102895912293635	433.43251729011536	0.00013429984712939725	0.2006247659952528	2.084767856746716e-15		0.3745447244882431						7.83737371521244e-29						0.3451697520689536
TCGA-GU-A762	public	BLCA	Bladder-TCC	0.0	3.79355494007195	0.31	125	8	8	2.608	4.184	clonesig	False	False	5	1	0.0005306688933615078		0.9999899999999999	1.0	125					0.0	0.08198602612504731	8.512158870697021	0.1950648970312839	0.10787829353608976	0.00020041405179747107		6.610425327070606e-05						0.001687012062066798						0.21004937023634326
TCGA-GU-A762	protected	BLCA	Bladder-TCC	0.0	3.79355494007195	0.31	294	8	8	2.6972789115646263	4.1394557823129245	clonesig	False	False	5	1	0.00013921571735409086		0.9999899999999999	1.0	294					0.0	0.05055673197334424	31.573484182357788	0.12261911881210626	0.1393913014388151	0.019626890807747082		0.1903079933801781						0.031895771552446286						0.14219347657520412
TCGA-GC-A6I1	public	BLCA	Bladder-TCC	0.0	2.38472712079346	0.36	320	8	8	1.6875	2.434375	clonesig	False	False	5	2	15.450497387154426	0.0006944136028960871	0.9999899999999999	0.8354625460620125	264	0.7940245173035286	0.16453745393798738	56.0	0.6039982421339078	0.6039982421339078	0.05238231628458614	140.8752543926239	0.06991363348863427	0.4768848564887713	0.04208662148646684		0.005637757601377503						2.5683059551726658e-11						0.4054765795815691
TCGA-GC-A6I1	protected	BLCA	Bladder-TCC	0.0	2.38472712079346	0.36	663	8	8	1.7466063348416292	2.4615384615384617	clonesig	False	False	5	2	24.05049963559213	1.6228698823934783e-05	0.9999899999999999	0.7537107494701989	495	0.8492219154294411	0.2462892505298003	168.0	0.5719286437534614	0.5719286437534614	0.040555667292964684	547.675669670105	0.06261528088250645	0.4711270735728988	0.016492383753744688		0.040426997069975885						7.57750876545005e-14						0.4075344812190915
TCGA-UY-A9PB	public	BLCA	Bladder-TCC	0.0	4.2691569271011005	0.29	765	8	8	3.124183006535948	4.46797385620915	clonesig	False	False	5	2	7.388236429775135	0.05132401445107492	0.9979303281667432	0.22374957524859992	53	0.6851661935519262	0.7762504247513997	712.0	0.1389480354166308	0.1389480354166308	0.03800110651327989	541.9114577770233	0.10361186855784198	0.1568676541611404	0.16690408882605498		0.04942618459684981						9.482877737406876e-15						0.3998382768524889
TCGA-UY-A9PB	protected	BLCA	Bladder-TCC	0.0	4.2691569271011005	0.29	1545	8	8	3.1203883495145632	4.502912621359222	clonesig	False	False	5	3	3.513594340616692	0.9258713938270364	0.9999899999999999	0.13117528684100566	31	0.7248354613650679	0.5534162887824211	1123.0	0.3750862756122578	0.5032511024744313	0.03642166235630157	10605.168080091476	0.034336136841664006	0.05946659166641102	0.00011496988447633052		0.6600984280529587						2.0215503286989113e-28						0.2459837867707221
TCGA-XF-AAN7	public	BLCA	Bladder-TCC	0.0	3.2030453925503304	0.9	202	8	8	2.1881188118811883	3.1881188118811883	clonesig	False	False	5	2	5.609518454740738	0.07445327410582392	0.9506529957507012	0.9047158851409428	191	0.5747360400636211	0.09528411485905754	11.0	0.4508327355127896	0.4508327355127896	0.08287885640124157	47.76855754852295	0.1113971616795446	0.1266221202875038	1.4286495088326285e-10		0.6857665537303765						4.4813649174639125e-18						1.3048643825844491e-07
TCGA-XF-AAN7	protected	BLCA	Bladder-TCC	0.0	3.2030453925503304	0.9	410	8	8	2.2414634146341466	3.2829268292682925	clonesig	False	False	5	2	3.925272334045076	0.1934219594325911	0.9436595180737042	0.8825324092583396	394	0.4255227350481071	0.11746759074166052	16.0	0.06555115137969036	0.06555115137969036	0.06387819393905735	216.7333459854126	0.0686299552472449	0.10904058339269694	6.237685127925344e-53		0.7255103849519964						6.076722524684285e-84						0.031157136583639305
TCGA-E7-A6ME	public	BLCA	Bladder-TCC	0.0	2.10797820165267	0.73	181	8	8	1.5082872928176796	2.2486187845303864	clonesig	False	False	5	2	1.6075249870796142	0.4959136287297588	0.9999899999999999	0.9674678145695258	176	0.31392789672725	0.03253218543047395	5.0	0.21905416938543587	0.21905416938543587	0.08965110757252305	90.3742105960846	0.030146190234958268	0.004737828710966464	2.715267954214614e-08		0.7053903590538185						1.2386703001776122e-26						0.0732091471495378
TCGA-E7-A6ME	protected	BLCA	Bladder-TCC	0.0	2.10797820165267	0.73	422	8	8	1.457345971563981	2.2630331753554502	clonesig	False	False	5	2	3.952954549687093	0.19248496349554495	0.9999899999999999	0.8943837277600823	387	0.3660827069599682	0.10561627223991774	35.0	0.03008851121454925	0.03008851121454925	0.07930174868396835	302.04313325881964	1.9307169995144715e-52	0.006381889778639405	2.6140191583180987e-06		0.7854215644483576						0.056732259524958986						0.05275303322509451
TCGA-GC-A6I3	public	BLCA	Bladder-TCC	0.0	3.17552163323307	0.39	319	8	8	2.489028213166144	3.5893416927899686	clonesig	False	False	5	3	22.870511251279826	0.002353396379847219	0.9999899999999999	0.2602393127152402	55	0.7542717799794791	0.4606856893912731	173.0	0.36393561748024816	0.36393561748024816	0.05842847901172235	1614.1031739711761	0.02035692563853026	0.1546520950752592	1.499804403902315e-08		0.5853414162676998						0.16424349164426374						0.037516615244862175
TCGA-GC-A6I3	protected	BLCA	Bladder-TCC	0.0	3.17552163323307	0.39	664	8	8	2.3569277108433737	3.4518072289156625	clonesig	False	False	5	3	26.238168799216513	0.0007881505719750066	0.9999899999999999	0.29378251112238185	227	0.7883412472221952	0.3694403058171123	178.0	0.2572055834146785	0.3370533346118797	0.04558890889014509	3292.373200893402	6.233415013809044e-08	0.09527060700442364	6.061843651694833e-06		0.6763358437058434						0.18556818312016105						0.03520504351712258
TCGA-ZF-AA58	public	BLCA	Bladder-TCC	0.0	4.59551465871942	0.2	288	8	8	3.420138888888889	5.125	clonesig	False	False	5	1	4.792285926669138e-05		0.9999899999999999	1.0	288					0.0	0.04976510953551845	72.24073123931885	0.02849731579445366	0.2090839865860436	0.21617687529805968		0.2040147923524165						8.000668178681298e-09						0.28762550741065623
TCGA-ZF-AA58	protected	BLCA	Bladder-TCC	0.0	4.59551465871942	0.2	587	8	8	3.398637137989778	5.071550255536627	clonesig	False	False	5	1	0.00019715721100510564		0.9999899999999999	1.0	587					0.0	0.037565931062647766	208.14277768135068	0.022955658634783847	0.1839900326163171	0.2321260593825893		0.2955051909999333						1.2862427970238692e-08						0.2399936215125411
TCGA-2F-A9KO	public	BLCA	Bladder-TCC	0.0	3.0746245758576296	0.35	723	8	8	2.297372060857538	3.334716459197787	clonesig	False	False	5	2	5.667160634387982	0.10854469406272216	0.9632579089864028	0.8467117753331629	683	0.4896265557648221	0.1532882246668372	40.0	0.03633239505370911	0.03633239505370911	0.03340279729922013	319.1114001274109	0.01955860893064514	0.38347289614864016	0.0335289198565488		0.05064211324516246						0.002413223549902704						0.47944591150481
TCGA-2F-A9KO	protected	BLCA	Bladder-TCC	0.0	3.0746245758576296	0.35	1379	8	8	2.278462654097172	3.281363306744017	clonesig	False	False	5	3	15.858253274702294	0.05461594712642858	0.9685004136382088	0.8871995629835696	1330	0.5000310801548841	0.10999503776013457	46.0	0.019580705041600588	0.6421614431113227	0.035364800020448	1999.1907885074613	0.016191205775482904	0.31433613311218456	0.04461767149221312		0.1423126695817101						7.240191361592375e-37						0.4823300599568569
TCGA-XF-AAN0	public	BLCA	Bladder-TCC	0.0	2.0113637785542897	0.65	566	8	8	1.2985865724381624	2.137809187279152	clonesig	False	False	5	4	28.596224349948894	0.006360499431910327	0.9999899999999999	0.7217412021378267	458	0.8401114458440221	0.15153399172831944	51.0	0.1138212930495256	0.4294417045588808	0.05475578102482527	195.7989673614502	0.016251220733954845	0.4480285065417392	1.1780388883138891e-30		1.746713291889517e-10						2.9725614274449153e-108						0.5357202725496346
TCGA-XF-AAN0	protected	BLCA	Bladder-TCC	0.0	2.0113637785542897	0.65	1084	8	8	1.2970479704797049	2.140221402214022	clonesig	False	False	5	3	56.10052132014607	3.142363537317021e-09	0.9999899999999999	0.8199665556372117	954	0.6064916270215914	0.11697141830221455	73.0	0.2282225639988299	0.377481390187262	0.027709838416716686	267.12857460975647	0.010601323693708323	0.4078156143383526	1.9593660106660093e-09		0.11021580375025122						2.663582631342706e-23						0.4686795849724813
TCGA-ZF-A9R9	public	BLCA	Bladder-TCC	0.0	3.93640625399525	0.74	270	8	8	2.4703703703703703	4.088888888888889	clonesig	False	False	5	3	20.482048492753165	0.00575782668225655	0.9999899999999999	0.8417542910823671	233	0.6403726900525821	0.09317003975706299	24.0	0.8913820223536363	0.8913820223536363	0.07768874889894108	92.04889392852785	1.0291628474748822e-09	0.4023732786737044	2.9113857955477335e-13		0.2866567081328541						3.052410385572496e-20						0.3077870803665908
TCGA-ZF-A9R9	protected	BLCA	Bladder-TCC	0.0	3.93640625399525	0.74	525	8	8	2.4857142857142858	4.127619047619048	clonesig	False	False	5	3	37.836808548232504	5.615906090502711e-06	0.9999899999999999	0.7292310427493346	414	0.5724858892223951	0.2129280392640652	91.0	0.7451469419903831	0.7451469419903831	0.07017046890551044	201.54376006126404	0.014905349428986482	0.3730785811397723	1.251738230501172e-14		0.2702855477998888						4.657148324043339e-25						0.3354229136065929
TCGA-ZF-AA4V	public	BLCA	Bladder-TCC	0.0	2.75080911430749	0.61	943	8	8	2.2895015906680807	3.28525980911983	clonesig	False	False	5	3	19.79022626349979	0.011194732930620408	0.9999899999999999	0.7934822663144433	854	0.6993485128007049	0.1638229916912647	76.0	0.03593223597596351	0.038367267111674375	0.04056783258655276	3058.642516136169	0.010353033713791536	0.3242962870606508	7.096387835477598e-07		0.5164284263120018						0.013745536977749571						0.13515492587259995
TCGA-ZF-AA4V	protected	BLCA	Bladder-TCC	0.0	2.75080911430749	0.61	1839	8	8	2.2697117998912453	3.2533985861881463	clonesig	False	False	5	3	11.80909059034093	0.21699462808280484	0.9970047121417912	0.7998805779678553	1715	0.6625640041004072	0.18434680825066174	104.0	0.019049197674707474	0.07634808456031505	0.041970327787899664	8751.296653747559	0.004365448223166264	0.3058047029735168	6.8068928391996946e-09		0.5128833472723057						0.024987687991754336						0.15195880564056624
TCGA-G2-A3IE	public	BLCA	Bladder-TCC	0.0	1.7239996714035701	0.66	487	8	8	1.2320328542094456	1.8295687885010268	clonesig	False	False	5	3	25.95606173298438	0.0007768718094418321	0.9828018859101499	0.6823314469043326	358	0.558297550719351	0.2522267859264572	101.0	0.008905845155316783	0.21701270197584888	0.048797661285241184	494.40437293052673	0.02896076405425352	0.36123080252375306	5.997113292617708e-08		0.1437495301773996						2.175584746229092e-12						0.4565391691084792
TCGA-G2-A3IE	protected	BLCA	Bladder-TCC	0.0	1.7239996714035701	0.66	823	8	8	1.2818955042527338	1.8967193195625758	clonesig	False	False	5	4	49.344066106445105	3.659119798226053e-06	0.9999899999999999	0.5436910233734776	540	0.7565520183456315	0.20717308041051846	95.0	0.022954259346431027	0.3206137295016207	0.04114497500834775	2042.924144268036	0.04268141720286143	0.3269258454781707	0.01878906848265441		0.13459721113097822						0.00021086036627898647						0.4589585129835187
TCGA-ZF-AA56	public	BLCA	Bladder-TCC	0.0	3.0624529070719504	0.35	131	8	8	2.2519083969465647	3.175572519083969	clonesig	False	False	5	3	17.674790639289313	0.01523493424772291	0.9954338205330746	0.40904798406479376	55	0.7748687654810671	0.4020195589832429	62.0	0.6064738886897897	0.6064738886897897	0.07774388993046945	87.98680186271667	0.2062293294148036	0.09695058801303667	0.3950175494526003		0.29772141517408834						4.2637300186956565e-49						7.914340635781946e-29
TCGA-ZF-AA56	protected	BLCA	Bladder-TCC	0.0	3.0624529070719504	0.35	284	8	8	2.218309859154929	3.1549295774647885	clonesig	False	False	5	3	20.57532596506508	0.005605420617140594	0.9999899999999999	0.4267167334571268	139	0.8021114668261541	0.4535709599129925	123.0	0.6869944568175864	0.6869944568175864	0.0573705019616193	132.05280542373654	0.14008379567569051	0.02555981311589953	5.750454169062732e-08		0.797461215128818						2.815123157764761e-17						0.00062332970497273
TCGA-FJ-A3ZF	public	BLCA	Bladder-TCC	0.0	3.57912835988491	0.67	363	8	8	2.4104683195592287	3.6005509641873283	clonesig	False	False	5	1	0.0002628423644637224		0.9999899999999999	1.0	363					0.0	0.048903924476315294	81.04358935356142	0.07019688411425057	0.3164981182575408	0.05731174465535395		0.23258487434462255						1.9114922186719127e-18						0.21015899873657867
TCGA-FJ-A3ZF	protected	BLCA	Bladder-TCC	0.0	3.57912835988491	0.67	792	8	8	2.4545454545454546	3.6578282828282833	clonesig	False	False	5	1	0.0015672376975999216		0.9999899999999999	1.0	792					0.0	0.04438880437096214	467.84588074684143	0.05507836310179115	0.2504779097216457	0.054425117345408		0.3875136020716632						0.004649756677373007						0.17568729182945098
TCGA-XF-A8HG	public	BLCA	Bladder-TCC	0.0	3.9987644991815	0.76	408	8	8	2.794117647058824	4.154411764705882	clonesig	False	False	5	3	84.28597439085844	3.421415893066461e-15	0.9999899999999999	0.6817833535516368	275	0.4673981818892631	0.26789774377448544	121.0	0.7032248128467724	0.7032248128467724	0.053918407287823635	140.33287382125854	0.0182817215283568	0.3890403453427996	1.7641913421174896e-21		0.28036487874171234						1.800990847036352e-41						0.2497228292848068
TCGA-XF-A8HG	protected	BLCA	Bladder-TCC	0.0	3.9987644991815	0.76	836	8	8	2.7320574162679425	4.08133971291866	clonesig	False	False	5	3	151.71941626983244	7.346470198824818e-29	0.9999899999999999	0.6692813688839088	548	0.467069755960513	0.2561541506978531	261.0	0.6169780977403829	0.6169780977403829	0.049578189459055365	720.070074558258	0.028300715614916837	0.3771368304589355	1.7861752627653538e-10		0.2970776085949985						6.282978099435787e-06						0.2524434562869943
TCGA-H4-A2HQ	public	BLCA	Bladder-TCC	0.0	4.88698676528912	0.69	622	8	8	3.644694533762058	5.279742765273312	clonesig	False	False	5	2	12.725076517772322	0.003673405157982051	0.9999899999999999	0.5547354449630986	309	0.4898289952719014	0.4452645550369012	313.0	0.06129868888994738	0.06129868888994738	0.044587352976504346	742.5585613250732	0.04312657881798334	0.2413467424416756	0.1439813475298267		0.20156390700130186						0.004533448515909025						0.36534763116874897
TCGA-H4-A2HQ	protected	BLCA	Bladder-TCC	0.0	4.88698676528912	0.69	1176	8	8	3.7278911564625847	5.34608843537415	clonesig	False	False	5	2	8.285086184583633	0.04716976550118586	0.9999899999999999	0.5364701411459898	510	0.5044345855500065	0.4635298588540105	666.0	0.03666763021472697	0.03666763021472697	0.03265820821374785	3933.023686408997	0.02510098280829734	0.20860040619240933	0.08061604670116931		0.27614544796244234						0.02148257316355353						0.3855415576741925
TCGA-FD-A5BS	public	BLCA	Bladder-TCC	0.0	2.00554152855008	1.0	37	8	8	1.027027027027027	2.0	clonesig	False	False	5	1	2.0917557378652415e-05		0.16030805829326206	1.0	37					0.0	0.1905367464853436	5.8144471645355225	0.06415144636237041	0.584559167626556	0.04356653581272902		0.0033217701560118718						2.3532975532956384e-36						0.1612633653698479
TCGA-FD-A5BS	protected	BLCA	Bladder-TCC	0.0	2.00554152855008	1.0	143	8	8	1.034965034965035	2.013986013986014	clonesig	False	False	5	1	0.02601301960999081		0.17527904900186567	1.0	143					0.0	0.09239024369565384	9.840399265289307	0.056329595355442574	0.21442644737385294	0.001279968142097158		0.5417894600413238						0.00379968481293429						0.18236990807688366
TCGA-K4-A4AB	public	BLCA	Bladder-TCC	0.0	2.1051579302994696	0.59	140	8	8	1.3928571428571428	2.2142857142857144	clonesig	False	False	5	1	0.0013452568118736965		0.9999899999999999	1.0	140					0.0	0.10546713041095633	2.208588123321533	0.1142032961100124	0.17479899057702586	4.936166586293435e-08		0.5186770872396607						1.4256906019876062e-20						0.1290693558608676
TCGA-K4-A4AB	protected	BLCA	Bladder-TCC	0.0	2.1051579302994696	0.59	279	8	8	1.3333333333333333	2.1326164874551967	clonesig	False	False	5	1	0.0016841277911225914		0.9999899999999999	1.0	279					0.0	0.07333385486407752	9.00807237625122	0.061856106989149576	0.14457554125929675	2.017697319708449e-05		0.646451609796567						5.961469774201928e-16						0.13845181986575933
TCGA-ZF-A9RC	public	BLCA	Bladder-TCC	0.0	3.1840972384299	1.0	1329	8	8	2.2159518434913466	3.4198645598194126	clonesig	False	False	5	4	15.58657393865724	0.3003202521623293	0.9474844657458916	0.026600701739310437	14	0.3875050456149813	0.5698878608001762	1059.0	0.004222017659976429	0.04179761465215737	0.029291211123561218	8159.877513408661	1.1170175632579157e-168	0.5920585347798608	0.136435444472432		0.1976637728958988						1.047195854619976e-93						0.07384224785180846
TCGA-ZF-A9RC	protected	BLCA	Bladder-TCC	0.0	3.1840972384299	1.0	2500	8	8	2.1728	3.3872	clonesig	False	False	5	4	23.39211310246901	0.06650805944028244	0.9470895541917882	0.02241804322516619	22	0.3969469611461244	0.6061325046761606	2039.0	0.004059213819588514	0.07604842658605547	0.032220822168114636	19772.174576759342	1.7836513855216696e-15	0.6120374496850088	0.09394377835609566		0.2541966287597382						7.200668365301632e-38						0.0398221431472696
TCGA-BL-A3JM	public	BLCA	Bladder-TCC	0.0	2.49451532298472	0.7	294	8	8	1.9625850340136053	2.595238095238096	clonesig	False	False	5	2	17.585027550228915	0.00023565330981441935	0.9999899999999999	0.9646363850790318	288	0.3249792538292132	0.03536361492096792	6.0	0.5521716318820273	0.5521716318820273	0.06314708795932042	13.49902892112732	0.05882454164290876	0.2469664588538205	0.10593677967601473		0.3091304920341333						3.641672408782425e-07						0.1870621077240891
TCGA-BL-A3JM	protected	BLCA	Bladder-TCC	0.0	2.49451532298472	0.7	608	8	8	1.9868421052631582	2.6266447368421053	clonesig	False	False	5	2	20.48759596196396	8.543740971933264e-05	0.9999899999999999	0.8403183878735571	539	0.324537154399118	0.1596816121264436	69.0	0.2620822340247813	0.2620822340247813	0.042523613502364714	37.991450786590576	0.050063202359158884	0.2055011474759952	0.0037219934478625693		0.4264083297048917						9.386175720526564e-13						0.16622683257835738
TCGA-4Z-AA7O	public	BLCA	Bladder-TCC	0.0	1.8942153427331496	0.76	269	8	8	1.1301115241635689	2.0223048327137545	clonesig	False	False	5	2	9.30686167347494	0.013177081193903593	0.9999899999999999	0.9228606951833712	252	0.3844355847871427	0.07713930481662827	17.0	0.0669622598598929	0.0669622598598929	0.06926692625905066	75.99749279022217	0.08630848044566558	0.25344733213411746	7.241347738886858e-07		0.4163862445818095						0.0002589700982019196						0.2251841367837898
TCGA-4Z-AA7O	protected	BLCA	Bladder-TCC	0.0	1.8942153427331496	0.76	550	8	8	1.1181818181818182	2.0109090909090908	clonesig	False	False	5	3	10.774983026392873	0.18798082592097792	0.9999899999999999	0.9009529402528441	506	0.4278793798618586	0.07839666687042701	35.0	0.03805073266074355	0.41533670933736944	0.052884785698396164	161.16541671752933	0.07642928579031792	0.2679439993299438	6.722436018527433e-16		0.3912832748483288						0.05511526112257528						0.2081113667595338
TCGA-UY-A9PD	public	BLCA	Bladder-TCC	0.0	3.8175963388699694	0.6	391	8	8	2.654731457800512	3.9590792838874678	clonesig	False	False	5	2	2.330029780001496	0.3946872838244901	0.978308760296753	0.9718353695594472	389	0.31080766387297315	0.028164630440551824	2.0	0.15719226305327805	0.15719226305327805	0.0552497267474804	313.0642349720001	0.062474217673076586	0.16754991819091433	2.72374157685172e-07		0.5929668787054666						8.221357948862155e-05						0.11671957037575305
TCGA-UY-A9PD	protected	BLCA	Bladder-TCC	0.0	3.8175963388699694	0.6	816	8	8	2.810049019607843	4.140931372549018	clonesig	False	False	5	2	11.577074259337678	0.007701248525687238	0.9944319529007674	0.9036069043683284	790	0.402185457300438	0.09639309563167213	26.0	0.1588410122132916	0.1588410122132916	0.04829877751720528	1566.5292346477509	0.03281042605851961	0.1604150600551733	8.007357276532169e-11		0.6786029112833836						0.00039373388656277497						0.12727799457114272
TCGA-XF-A9SU	public	BLCA	Bladder-TCC	0.0	4.80227580230028	0.22	65	8	8	3.3076923076923075	4.907692307692308	clonesig	False	False	5	1	0.0007301110367734509		0.947207344538382	1.0	65					0.0	0.11076502447752426	16.671061515808105	0.29215490323283794	0.052001342870849565	3.1228662197341686e-05		0.5932200646159341						2.441000892955571e-14						0.062358216697731575
TCGA-XF-A9SU	protected	BLCA	Bladder-TCC	0.0	4.80227580230028	0.22	219	8	8	3.246575342465753	4.917808219178082	clonesig	False	False	5	3	12.547246732132864	0.09553042974088737	0.9999899999999999	0.7994273010033675	180	0.78855546142198	0.1230677750567622	26.0	0.5547153138105974	0.9123925632998701	0.06615100310794013	160.3485064506531	1.315050628028771e-10	0.032641638025638166	3.6792720180490234e-24		0.9468723382835372						1.9737910937805704e-35						1.1684049884891871e-42
TCGA-DK-AA6T	public	BLCA	Bladder-TCC	0.0	2.18324473742479	0.67	117	8	8	1.3076923076923077	2.1538461538461537	clonesig	False	False	5	1	0.00043935296844210825		0.9999899999999999	1.0	117					0.0	0.1214286415157389	3.039217472076416	0.11560424570538308	0.026791174367153704	0.4498911705422757		0.2773003322844881						9.508989221885546e-24						0.13017424067251013
TCGA-DK-AA6T	protected	BLCA	Bladder-TCC	0.0	2.18324473742479	0.67	261	8	8	1.3026819923371646	2.1226053639846745	clonesig	False	False	5	1	0.0008345969345100457		0.9999899999999999	1.0	261					0.0	0.09282441283074644	9.861905574798584	0.06348108675727172	1.1846044923603054e-06	0.4564079696236179		0.3991689565740381						5.975517199547743e-16						0.07873186986551645
TCGA-E5-A2PC	public	BLCA	Bladder-TCC	0.0	3.49932349393756	0.72	342	8	8	2.2222222222222223	3.5935672514619883	clonesig	False	False	5	1	0.0044291267131484355		0.9949835389758428	1.0	342					0.0	0.0566777997817466	73.55242037773131	0.02327227354655515	0.20687597812931105	0.20910314666915808		0.35348611095644666						0.039958327127618896						0.08698493700322643
TCGA-E5-A2PC	protected	BLCA	Bladder-TCC	0.0	3.49932349393756	0.72	674	8	8	2.219584569732937	3.58753709198813	clonesig	False	False	5	3	8.47236385812721	0.3631546837955292	0.9999899999999999	0.2960852833894347	154	0.9998656386262824	0.6370916511987862	488.0	0.6559520836119968	0.6559520836119968	0.03997573619232251	270.1625695228577	0.029135394690719463	0.6214582259893243	0.1019285328228645		0.07039165557579861						0.04289689650583658						0.10448902312160444
TCGA-XF-A9SP	public	BLCA	Bladder-TCC	0.0	5.60735936317577	0.26	401	8	8	4.104738154613466	6.122194513715709	clonesig	False	False	5	1	7.322433521039784e-05		0.9999899999999999	1.0	401					0.0	0.056831969433157575	657.2894628047942	0.07746744934453473	0.3233564815719249	0.03288239485121538		0.14709517605358666						7.757549774488222e-09						0.3343678729810178
TCGA-XF-A9SP	protected	BLCA	Bladder-TCC	0.0	5.60735936317577	0.26	777	8	8	4.0218790218790215	6.056628056628058	clonesig	False	False	5	1	0.0012828292292397234		0.9999899999999999	1.0	777					0.0	0.04011844047677519	315.6389245986938	0.04982518697293354	0.3204587112324853	0.002378883557290659		0.2507686094464565						1.2647036737344314e-09						0.283181915777516
TCGA-GV-A3JX	public	BLCA	Bladder-TCC	0.0	1.8656742401615602	0.83	397	8	8	1.2947103274559193	1.9319899244332492	clonesig	False	False	5	2	18.449711746684446	0.00017614590686341883	0.9999899999999999	0.6657470789136161	265	0.1986213110568476	0.3342529210863837	132.0	0.06267160100986757	0.06267160100986757	0.06972878234429286	208.77567148208615	0.04759460601771589	0.37020685618100574	1.4245965059354531e-08		0.21432049349678384						1.5010046381673732e-13						0.3632017233293991
TCGA-GV-A3JX	protected	BLCA	Bladder-TCC	0.0	1.8656742401615602	0.83	726	8	8	1.2988980716253444	1.9517906336088156	clonesig	False	False	5	2	15.386082296474342	0.0011528360479651524	0.9999899999999999	0.6477223126247138	473	0.21071114897733328	0.3522776873752861	253.0	0.04302038610528936	0.04302038610528936	0.0468114733522683	86.33309173583984	0.03717654416437629	0.3381667677555791	0.0003621023942181242		0.2838332698022562						3.456612685735007e-13						0.33366890219961953
TCGA-E7-A7XN	public	BLCA	Bladder-TCC	0.0	2.13628428161149	0.32	1237	8	8	1.154405820533549	2.063864187550525	clonesig	False	False	5	4	12.04741165582709	0.5507998002677852	0.9999899999999999	0.12642339231071906	99	0.9828919527658224	0.8065516670517096	1105.0	0.2927579879300358	0.6718826479226143	0.060691082237611674	1107.8324358463287	0.10090638396504363	0.3403648514995265	0.21155820599316852		0.3260091697861032						0.015641434036833938						0.005519954719324222
TCGA-E7-A7XN	protected	BLCA	Bladder-TCC	0.0	2.13628428161149	0.32	2374	8	8	1.1280539174389217	2.0488626790227458	clonesig	False	False	5	3	6.448607441696368	0.7311315436426826	0.9999899999999999	0.13939760058177275	221	0.9839010425218788	0.8443859380180904	2127.0	0.1515674889360188	0.17968610857551026	0.052719570743997614	1077.3527901172638	0.08711107935703415	0.13475850199054265	0.19750819258524951		0.3799193360324287						1.501684731907351e-18						0.1995550512941905
TCGA-KQ-A41O	public	BLCA	Bladder-TCC	0.0	3.9217119003591203	0.8	365	8	8	2.8219178082191783	4.257534246575342	clonesig	False	False	5	1	0.000510341008521209		0.9999899999999999	1.0	365					0.0	0.04785524946855686	52.979791164398186	0.0979210070259759	0.2586634980619449	0.0052314828441163		0.10637354953430854						0.04497636683811114						0.4807231390202993
TCGA-KQ-A41O	protected	BLCA	Bladder-TCC	0.0	3.9217119003591203	0.8	779	8	8	2.735558408215661	4.172015404364569	clonesig	False	False	5	1	0.0018839964086510008		0.9999899999999999	1.0	779					0.0	0.03688168178558658	134.14151740074158	0.0522839041025612	0.2477612972110117	0.06001805057440655		0.1604361475237397						0.04619999304019503						0.4316482557486426
TCGA-HQ-A5NE	public	BLCA	Bladder-TCC	0.0	4.95898964214	0.25	485	8	8	3.4618556701030934	5.127835051546392	clonesig	False	False	5	1	0.0006875290737298201		0.9999899999999999	1.0	485					0.0	0.04058990686243279	62.331198930740356	0.04316922545891324	0.4315664497049642	6.075289086433701e-06		0.11849149629876808						3.511160336825378e-14						0.3873553212194319
TCGA-HQ-A5NE	protected	BLCA	Bladder-TCC	0.0	4.95898964214	0.25	960	8	8	3.5	5.190625	clonesig	False	False	5	1	0.0011640574666671455		0.9999899999999999	1.0	960					0.0	0.032173464880493385	117.46019554138184	0.03717246156615843	0.3984086049553836	0.001021582032848059		0.1351642446297763						2.054930405744356e-05						0.37514449919714415
TCGA-XF-A9T0	public	BLCA	Bladder-TCC	0.0	4.01972285828844	0.67	1180	8	8	2.7923728813559316	4.276271186440678	clonesig	False	False	5	1	0.0043430137247924		0.9999899999999999	1.0	1180					0.0	0.043838630039499324	356.1210949420929	0.017616638005936342	0.486940649966328	0.030813642186628614		0.3596750275589617						3.455119645579633e-17						0.05283380392588312
TCGA-XF-A9T0	protected	BLCA	Bladder-TCC	0.0	4.01972285828844	0.67	2237	8	8	2.7527939204291463	4.223066607063031	clonesig	False	False	5	2	15.031248477578629	0.005721253542632143	0.9999899999999999	0.9936814770095262	2227	0.19910545947764874	0.006318522990475695	10.0	0.6403204071086607	0.6403204071086607	0.028945648359777837	6315.918412208557	0.011470203288025936	0.4737219521627912	0.0104124768299652		0.3372578864519732						4.341059311963136e-23						0.05527834779584384
TCGA-FD-A62O	public	BLCA	Bladder-TCC	0.0	3.59068853465033	0.73	275	8	8	2.4218181818181814	3.556363636363636	clonesig	False	False	5	1	0.02584532398486772		0.9999899999999999	1.0	275					0.0	0.1001133053716752	31.628395795822144	0.10028406328083024	0.32488768284648617	1.586660387493793e-07		0.26563989456301784						9.420934404053935e-26						0.30911904305137283
TCGA-FD-A62O	protected	BLCA	Bladder-TCC	0.0	3.59068853465033	0.73	626	8	8	2.3833865814696487	3.6038338658146967	clonesig	False	False	5	2	10.161015234934895	0.012482353180672388	0.9999899999999999	0.983771548828618	619	0.1959599563285174	0.016228451171383287	7.0	0.6908795550732825	0.6908795550732825	0.057211568532492825	147.94103026390076	0.047646689957425416	0.3015220045154227	6.377968257376099e-11		0.3292402569479901						2.8189149007548514e-34						0.3215909753027465
TCGA-GD-A76B	public	BLCA	Bladder-TCC	0.0	4.04244878329555	0.27	235	8	8	2.6170212765957452	4.2468085106382985	clonesig	False	False	5	1	9.944145494955592e-05		0.9999899999999999	1.0	235					0.0	0.0730092201139968	13.018338680267336	0.07328563513823848	0.3483740088689263	0.004679201009998658		0.24377939660432754						1.7577696653862593e-15						0.3058809161564185
TCGA-GD-A76B	protected	BLCA	Bladder-TCC	0.0	4.04244878329555	0.27	453	8	8	2.6225165562913912	4.2803532008830025	clonesig	False	False	5	1	0.00036935452226316556		0.9999899999999999	1.0	453					0.0	0.04511282337943548	30.978293657302856	0.06366790484325083	0.2899930793592603	0.017085239998755473		0.30187626145539864						7.858362448802687e-11						0.3019915661168881
TCGA-CU-A72E	public	BLCA	Bladder-TCC	0.0	4.04432243579177	0.52	140	8	8	2.45	4.05	clonesig	False	False	5	1	0.0005368496654227783		0.9999899999999999	1.0	140					0.0	0.09349980572358467	6.066520690917969	0.09709991946058684	0.2770279966019568	7.200727575599524e-05		0.2849910846170506						0.0003468948202745143						0.3391414430381949
TCGA-CU-A72E	protected	BLCA	Bladder-TCC	0.0	4.04432243579177	0.52	327	8	8	2.3914373088685017	4.085626911314985	clonesig	False	False	5	1	0.00016946448249655075		0.9999899999999999	1.0	327					0.0	0.05671722263095004	15.03361439704895	0.06295091350980034	0.2305078626660062	0.00035087201795953415		0.3121686078514308						0.02901454013641606						0.2358575411825208
TCGA-E7-A97Q	public	BLCA	Bladder-TCC	0.0	3.7335072065440698	0.6	80	8	8	2.5125	3.75	clonesig	False	False	5	2	5.3882112957426225	0.07464349498221819	0.9999899999999999	0.8525621831981767	68	0.8108984833654841	0.1474378168018236	12.0	0.91359476174441	0.91359476174441	0.1128015729836676	40.475346803665154	0.06907556072271033	0.2291552403638878	2.2804904827803223e-12		0.5753892562578967						0.10596088168142843						1.5412128870946908e-08
TCGA-E7-A97Q	protected	BLCA	Bladder-TCC	0.0	3.7335072065440698	0.6	220	8	8	2.5363636363636357	3.7909090909090915	clonesig	False	False	5	2	10.983431477361592	0.005511114633227947	0.9999899999999999	0.8800677692543988	207	0.4248976691036315	0.11993223074560146	13.0	0.4481494841676589	0.4481494841676589	0.05896270512096759	115.8208236694336	0.06897612286669841	0.15687507239170864	0.0015268124817045894		0.6288617340720296						0.08708657800435195						0.0566418135255944
TCGA-GD-A6C6	public	BLCA	Bladder-TCC	0.0	2.85595834006575	0.81	439	8	8	2.1662870159453305	2.79498861047836	clonesig	False	False	5	1	0.0024110162812576164		0.9999899999999999	1.0	439					0.0	0.047154875280213136	31.136824369430546	0.03599471919109334	0.3046146082617752	0.05090302943843023		0.2458922495252475						3.020447266187126e-13						0.35468142338137426
TCGA-GD-A6C6	protected	BLCA	Bladder-TCC	0.0	2.85595834006575	0.81	936	8	8	2.231837606837607	2.8814102564102564	clonesig	False	False	5	2	18.439298113160483	0.00034037126084529665	0.9999899999999999	0.9576542780452536	915	0.3914939413216062	0.04234572195474594	21.0	0.5717999114678429	0.5717999114678429	0.03726012619231198	586.5933034420012	0.01960145730063906	0.28426193485336354	0.020588860924900157		0.2102976383765358						8.032376464681158e-07						0.36214212298841697
TCGA-DK-AA6Q	public	BLCA	Bladder-TCC	0.0	1.74463215424882	0.69	157	8	8	1.1019108280254777	1.8407643312101911	clonesig	False	False	5	2	6.683050995722168	0.04241664798465968	0.9689409031837168	0.877744010345013	139	0.34202140233910644	0.12225598965498695	18.0	0.07313851168962003	0.07313851168962003	0.06438809753362318	17.988120794296265	0.07613859954983086	0.2936182909775064	0.0005835415441649653		0.11322608349696862						1.0159313895263753e-25						0.3565837324574763
TCGA-DK-AA6Q	protected	BLCA	Bladder-TCC	0.0	1.74463215424882	0.69	352	8	8	1.1022727272727273	1.8636363636363635	clonesig	False	False	5	2	27.937689599246372	1.5553071669147915e-06	0.9865865768330888	0.8230313145896119	293	0.3483953587926389	0.17696868541038854	59.0	0.2764831463979217	0.2764831463979217	0.037806944456091694	89.07207036018372	0.0455257821461826	0.3471598365791132	0.02988638428395256		0.1310979452674774						0.0001382073349394157						0.3173511049220237
TCGA-DK-A2I1	public	BLCA	Bladder-TCC	0.0	3.3408643935845297	0.56	316	8	8	2.1835443037974684	3.2468354430379747	clonesig	False	False	5	2	3.5464348750092536	0.2168038608529432	0.9531011741070796	0.9380423480178784	310	0.4846752529341177	0.0619576519821221	6.0	0.2256891240716078	0.2256891240716078	0.06866823073079442	70.86666870117188	0.04614821405138146	0.3976103986896534	0.02154581436421915		0.07606232716782292						5.7313848250617064e-05						0.4329488604146849
TCGA-DK-A2I1	protected	BLCA	Bladder-TCC	0.0	3.3408643935845297	0.56	620	8	8	2.235483870967742	3.3225806451612905	clonesig	False	False	5	2	42.691461764747146	1.633912507924962e-09	0.9557603849588504	0.8670177163940332	562	0.3882333968503529	0.13298228360596664	58.0	0.5504462639038914	0.5504462639038914	0.06697342472947057	175.49529099464417	0.0370289880025868	0.34537186487017946	0.03520010914854703		0.15415583456399465						3.4394336216536176e-07						0.4225275908221672
TCGA-ZF-AA4T	public	BLCA	Bladder-TCC	0.0	2.42810892210034	0.54	126	8	8	2.071428571428572	2.8571428571428568	clonesig	False	False	5	2	16.892154528333553	0.00026588607811842146	0.9964653951982454	0.5055529856899887	60	0.4144160702319381	0.4944470143100113	66.0	0.2769982156386193	0.2769982156386193	0.0882918611803707	145.49801421165466	0.16618762883900254	0.21186055042533505	0.0111580797656716		0.09008444508703743						2.3315086062339398e-18						0.06467581533610553
TCGA-ZF-AA4T	protected	BLCA	Bladder-TCC	0.0	2.42810892210034	0.54	259	8	8	2.0656370656370657	2.891891891891892	clonesig	False	False	5	2	9.212886756306943	0.013652381499567086	0.9999899999999999	0.4971073753550374	124	0.4324447877883509	0.5028926246449628	135.0	0.12347431274599074	0.12347431274599074	0.06878421993969112	484.54098105430603	0.1218126271187972	0.10323659656980888	0.0036003513256284603		0.2530147637871683						1.3802045341556295e-13						0.0639393402409528
TCGA-XF-A8HH	public	BLCA	Bladder-TCC	0.0	4.03186351714604	0.38	159	8	8	2.710691823899371	4.5408805031446535	clonesig	False	False	5	1	0.016732341404349427		0.9999899999999999	1.0	159					0.0	0.07048556449579667	101.65362358093262	0.13783255727017715	0.29574678870126697	3.867471715950102e-06		0.2325553493443398						3.472623764661689e-05						0.31514379845353546
TCGA-XF-A8HH	protected	BLCA	Bladder-TCC	0.0	4.03186351714604	0.38	331	8	8	2.489425981873112	4.338368580060424	clonesig	False	False	5	1	0.0007452139088854892		0.9999899999999999	1.0	331					0.0	0.05500482071111853	155.17858171463013	0.1023009984997888	0.3031913416303393	1.7300306845385099e-07		0.2791849607415943						5.200280341353591e-15						0.3028382894816248
TCGA-FT-A61P	public	BLCA	Bladder-TCC	0.0	4.50928638539029	0.3	207	8	8	3.391304347826087	4.874396135265702	clonesig	False	False	5	2	15.115336488979663	0.0007112113402573379	0.9999899999999999	0.4994776694298821	85	0.5772853178607732	0.500522330570118	122.0	0.190007711105624	0.190007711105624	0.05892023694241112	1066.1175830364227	0.13740342407326225	0.1963639104326288	1.396615971078461e-05		0.436424006417702						1.1844801058544164e-22						0.22808455416766674
TCGA-FT-A61P	protected	BLCA	Bladder-TCC	0.0	4.50928638539029	0.3	471	8	8	3.1549893842887475	4.715498938428874	clonesig	False	False	5	2	12.230316876086366	0.003962045808138544	0.9999899999999999	0.6239775816732713	330	0.6089162695232848	0.3760224183267285	141.0	0.3001933822138635	0.3001933822138635	0.041441598534482614	2828.9698946475983	0.0905963636782998	0.0907392319663178	0.004438340998271261		0.698267950918796						2.8072734127000715e-16						0.11217796723754422
TCGA-G2-A3IB	public	BLCA	Bladder-TCC	0.0	1.8237716668271597	0.84	137	8	8	1.0875912408759123	1.8832116788321167	clonesig	False	False	5	2	6.991628466042813	0.035783842318346776	0.9999899999999999	0.9464730821088978	129	0.3745541967626362	0.05352691789110197	8.0	0.2506259514111303	0.2506259514111303	0.11416362964107488	7.2807137966156015	0.029159469146786618	0.17800150355445588	6.826802379123835e-09		4.578357280823624e-06						1.7484508926234028e-10						0.09759615703184316
TCGA-G2-A3IB	protected	BLCA	Bladder-TCC	0.0	1.8237716668271597	0.84	297	8	8	1.0909090909090908	1.9393939393939397	clonesig	False	False	5	2	35.96147541949539	2.694156375297643e-08	0.9999899999999999	0.7836251597725883	234	0.33981552748554056	0.21637484022741185	63.0	0.1912664718197491	0.1912664718197491	0.08711135952053352	36.69624352455139	0.0290174760183498	0.157062972036893	0.00016394336392899208		0.00287299877044367						0.07410030585893293						0.10318491419617064
TCGA-ZF-AA5P	public	BLCA	Bladder-TCC	0.0	2.03745346470662	1.0	55	8	8	1.0909090909090908	2.0545454545454547	clonesig	False	False	5	2	8.683301048103884	0.01428640069729364	0.2823556594716029	0.4302805231112339	24	0.12336619042449905	0.569719476888766	31.0	0.5558902051745704	0.5558902051745704	0.12232098521758634	11.13463807106018	0.12031420056286378	0.16174475878190347	0.0001959428366930745		0.41417602471950976						0.033003939852965736						2.519216238380811e-09
TCGA-ZF-AA5P	protected	BLCA	Bladder-TCC	0.0	2.03745346470662	1.0	162	8	8	1.0864197530864197	2.074074074074074	clonesig	False	False	5	3	23.676345455651244	0.0015338764126240456	0.7428702516506253	0.1733957067457657	29	0.2960485570689652	0.4138660367546423	65.0	0.13778173657581128	0.5045806151002526	0.0728466211821942	43.61762833595276	0.10309486104824776	3.459394194776408e-52	1.6800838639983008e-11		0.8969051389349514						5.827938363230599e-32						5.454798654690374e-65
TCGA-DK-A3WY	public	BLCA	Bladder-TCC	0.0	2.0	1.0	20	8	8	1.0	2.0	clonesig	False	False	5	2	4.88313975454102	0.09092509071965277	0.14391833996564454	0.7175116648757106	14	0.0987409111566772	0.2824883351242894	6.0	0.9542046163378456	0.9542046163378456	0.2576663158960316	6.100446701049805	0.12917621778591187	1.8646155943038274e-15	8.698287451403951e-11		0.20495784827809704						9.633860217461735e-48						0.6658658484515902
TCGA-DK-A3WY	protected	BLCA	Bladder-TCC	0.0	2.0	1.0	135	8	8	1.0	2.0	clonesig	False	False	5	3	10.741368171047725	0.16287052929137302	0.7870953073188334	0.07489595880283485	9	0.1243945860508103	0.7993304561956043	112.0	0.12238196198732287	0.23128707586054964	0.09443222657503253	5.0142502784729	2.04490889877353e-49	1.3199073389988015e-18	9.76556331640293e-05		0.8936690055464236						0.009546734016453557						0.09664482228208736
TCGA-GC-A3OO	public	BLCA	Bladder-TCC	0.0	2.45628878621157	0.31	179	8	8	1.5810055865921788	2.4748603351955305	clonesig	False	False	5	2	14.207316811721284	0.0010747439509638354	0.9622854021771152	0.4457550198715774	73	0.4508929079920713	0.5542449801284226	106.0	0.07566818611896964	0.07566818611896964	0.07947834780646611	77.04065585136415	0.022191693235355355	0.33871920458264404	0.0001084656198738384		0.3389028510825569						8.605029194388273e-16						0.27628018906363583
TCGA-GC-A3OO	protected	BLCA	Bladder-TCC	0.0	2.45628878621157	0.31	532	8	8	1.5864661654135341	2.4530075187969924	clonesig	False	False	5	3	35.853585487251614	1.3213596390175225e-05	0.9999899999999999	0.4109020004313052	206	0.4672321729717296	0.3550412720558721	206.0	0.12277179434729467	0.7799748174580674	0.06055106550159209	271.3060073852539	0.04040050014657468	0.2175818118135512	0.0762919093605319		0.5579080239947191						1.7849115293398363e-07						0.10776708914508304
TCGA-E7-A5KF	public	BLCA	Bladder-TCC	0.0	2.05426084572234	0.85	305	8	8	1.213114754098361	2.0491803278688523	clonesig	False	False	5	1	0.00026022580550488783		0.9999899999999999	1.0	305					0.0	0.07252477096293566	27.90428376197815	0.0011851632541232946	0.4583985428094812	2.719192525165995e-13		0.14343809044880246						4.5492205488163087e-23						0.3532358115376544
TCGA-E7-A5KF	protected	BLCA	Bladder-TCC	0.0	2.05426084572234	0.85	645	8	8	1.2015503875968991	2.08062015503876	clonesig	False	False	5	2	14.725985642682645	0.0014448915224152127	0.9999899999999999	0.9245914202976906	603	0.3501788525815349	0.07540857970230944	42.0	0.20032588786014285	0.20032588786014285	0.06633678255895699	191.12528657913208	0.009815435193874915	0.424053766344262	8.168282792227123e-11		0.17962145413754374						1.336569399583372e-12						0.35122966346565754
TCGA-GV-A6ZA	public	BLCA	Bladder-TCC	0.0	3.86177623779936	0.6	427	8	8	2.6744730679156907	4.002341920374708	clonesig	False	False	5	2	26.976673738457976	2.7891724972557997e-06	0.9999899999999999	0.9601393368884424	414	0.29551656280692856	0.039860663111557976	13.0	0.6412562788143823	0.6412562788143823	0.0814652311021025	86.86294293403625	0.04233402003085742	0.3936812374067379	2.0508252825599167e-25		0.15966374998756955						5.677063530844746e-72						0.4043209889999477
TCGA-GV-A6ZA	protected	BLCA	Bladder-TCC	0.0	3.86177623779936	0.6	831	8	8	2.6281588447653434	3.9819494584837543	clonesig	False	False	5	2	27.449455025818683	3.896427034682916e-06	0.9999899999999999	0.9677497615550298	821	0.3303500329299933	0.032250238444970984	10.0	0.5823283386434448	0.5823283386434448	0.06334673371994694	303.32036662101746	0.04103499875254602	0.3363094791436068	3.272502741818161e-05		0.17035391138780004						1.6934386022980173e-29						0.3953822292250452
TCGA-GD-A3OP	public	BLCA	Bladder-TCC	0.0	2.0379556079278798	0.6	435	8	8	1.206896551724138	2.154022988505747	clonesig	False	False	5	4	18.763622899847174	0.11309026139281815	0.7981227197900989	0.02628263782773132	10	0.22097251222024028	0.5712959782726222	270.0	0.12664526978863874	0.7337330222819726	0.03521548714723506	160.27495121955872	4.822805539120836e-97	0.5353716125196416	3.2123651592403485e-33		0.3370872835445405						4.056983250128497e-61						4.6346791737935186e-61
TCGA-GD-A3OP	protected	BLCA	Bladder-TCC	0.0	2.0379556079278798	0.6	799	8	8	1.211514392991239	2.167709637046308	clonesig	False	False	5	3	46.880366960063846	1.4130264098963727e-07	0.7648935645877695	0.05622967727427576	35	0.25288601095033	0.7872453349978918	674.0	0.15925603481694173	0.3420646277079572	0.042719347885040906	342.21527194976807	0.035961146140914384	0.3502585208551657	0.0004101202952815214		0.4941684881534156						0.00010681954100167725						6.352334291674881e-05
TCGA-CF-A3MF	public	BLCA	Bladder-TCC	0.0	3.2947787441632004	0.76	28	8	8	2.2857142857142856	3.6428571428571432	clonesig	False	False	5	2	7.234218664786796	0.0285109053483847	0.9999899999999999	0.322349373332516	9	0.4509498122767971	0.677650626667484	19.0	0.463363866226969	0.463363866226969	0.1491084079331532	21.476620435714718	1.086573341816098e-21	5.522204339676162e-68	1.1107070889167755e-18		0.7828543453359968						5.8171690902947554e-59						1.6651691594717153e-301
TCGA-CF-A3MF	protected	BLCA	Bladder-TCC	0.0	3.2947787441632004	0.76	138	8	8	2.1159420289855078	3.36231884057971	clonesig	False	False	5	3	7.882679730859992	0.3639042498581392	0.9999899999999999	0.4347832267161322	59	0.4803451031134195	0.4792579829681026	71.0	0.05889785666547943	0.5452018186062434	0.09313263635558897	158.3468952178955	0.2769181749474484	0.06114425206078125	0.03629662148518576		0.5838778723244692						5.104258482986898e-22						0.005496152584123309
TCGA-XF-AAMZ	public	BLCA	Bladder-TCC	0.0	2.96221902693022	1.0	326	8	8	2.2300613496932518	3.3496932515337425	clonesig	False	False	5	3	20.75978097482448	0.005364492347569368	0.7076968172636164	0.04961572118899034	12	0.24165119880513825	0.7429630833942668	281.0	0.26195153778437164	0.7775778524004028	0.053715462694206816	576.6162929534913	0.5524791766633221	2.0372382221601326e-26	6.562049275189543e-60		1.1869676797105269e-35						7.04151723258376e-62						0.4475208233366778
TCGA-XF-AAMZ	protected	BLCA	Bladder-TCC	0.0	2.96221902693022	1.0	660	8	8	2.1742424242424243	3.293939393939394	clonesig	False	False	5	3	24.271165053061853	0.0017127079889438415	0.8690587243277763	0.03891071831059826	19	0.23953465664796103	0.5866519732224607	484.0	0.4999629919175904	0.6710714215187785	0.035037769981591665	2781.5512948036194	0.5184565351721144	2.8289978550056486e-90	4.5991687131368246e-10		0.3528895255999403						1.231018917873738e-74						0.12865393876802844
TCGA-GC-A3I6	public	BLCA	Bladder-TCC	0.0	5.19482776161091	0.52	262	8	8	2.942748091603053	5.030534351145038	clonesig	False	False	5	1	0.00039381858368869865		0.9999899999999999	1.0	262					0.0	0.056959845433228365	46.64406442642212	0.05488566286140579	0.3877932650766593	0.0005933428798793023		0.09698052279851682						1.6351496647812157e-05						0.33482097123541954
TCGA-GC-A3I6	protected	BLCA	Bladder-TCC	0.0	5.19482776161091	0.52	545	8	8	3.012844036697248	5.196330275229359	clonesig	False	False	5	1	0.0002871933711503516		0.9999899999999999	1.0	545					0.0	0.047385042610339365	101.29574990272522	0.03414986775897473	0.3197965739602588	0.0008493159966676848		0.32433956040134265						0.0001265954770629604						0.29076055245465005
TCGA-CF-A47S	public	BLCA	Bladder-TCC	0.0	1.97809393396844	0.46	31	8	8	1.032258064516129	1.9677419354838708	clonesig	False	False	5	1	0.00014185685296297382		0.9999899999999999	1.0	31					0.0	0.1491343893532592	2.6011221408843994	0.3208088834245233	0.12076687271352865	0.2589365352613107		0.18949007037126234						1.3846930805169122e-06						7.219874459244096e-73
TCGA-CF-A47S	protected	BLCA	Bladder-TCC	0.0	1.97809393396844	0.46	163	8	8	1.1595092024539877	1.98159509202454	clonesig	False	False	5	1	4.940772760164691e-05		0.8194224514747019	1.0	163					0.0	0.07913496244102021	13.170822620391846	0.18863128733704465	0.013939148467761096	0.019636073231502918		0.6161492959908278						0.030625481836028243						0.020070963001572132
TCGA-DK-A1AB	public	BLCA	Bladder-TCC	0.0	1.7552946732016	0.57	274	8	8	1.1277372262773722	1.905109489051095	clonesig	False	False	5	4	6.8684349274858505	0.8839937810187297	0.9319673109714541	0.7238904111557036	226	0.7041617953802746	0.2314475811930658	38.0	0.028130730347102232	0.5647148920904661	0.061070036804112326	28.21009039878845	0.03630335404825428	0.452501074715697	0.06771029653452		0.0019221622968998214						1.0398732858971702e-27						0.4415631067831639
TCGA-DK-A1AB	protected	BLCA	Bladder-TCC	0.0	1.7552946732016	0.57	742	8	8	1.0983827493261455	1.91644204851752	clonesig	False	False	5	4	100.03563662925444	1.3840615314666805e-15	0.9262539327947664	0.6206263270275822	548	0.7582265715870917	0.18348711677604726	53.0	0.03082083015561698	0.350079618898864	0.05450147281763204	495.65170550346375	3.76352898239778e-09	0.3377807703644705	0.034112038413774824		0.16275827538324128						2.1309082025286663e-36						0.4232771270818951
TCGA-XF-A9T3	public	BLCA	Bladder-TCC	0.0	3.38044829475317	0.37	544	8	8	2.1966911764705883	3.4522058823529416	clonesig	False	False	5	1	0.0019307361199025765		0.9999899999999999	1.0	544					0.0	0.05997019776419193	64.3908281326294	0.017153895708339844	0.07894359740387819	0.0020631903603742173		0.7816864544476109						0.06885537089603856						0.05050504566125606
TCGA-XF-A9T3	protected	BLCA	Bladder-TCC	0.0	3.38044829475317	0.37	1059	8	8	2.2407932011331444	3.465533522190746	clonesig	False	False	5	1	0.0012822317803511394		0.9999899999999999	1.0	1059					0.0	0.05894499704432524	740.6383361816406	1.5533316555441306e-05	0.06306042753078242	0.008389596929548273		0.7918237259175567						0.08280841123494823						0.05370125304130322
TCGA-ZF-A9R0	public	BLCA	Bladder-TCC	0.0	3.45609891840635	0.53	271	8	8	2.3690036900369003	3.5645756457564577	clonesig	False	False	5	2	12.507505930622756	0.0027679511316052816	0.9730650954088672	0.9280876678783172	253	0.7141516969758972	0.07191233212168291	18.0	0.943781043471235	0.943781043471235	0.045478235959774106	131.18176579475406	3.872088764814397e-07	0.387827177597324	1.3470517966205074e-05		0.12388529686033507						0.010730898852801634						0.4602098331683345
TCGA-ZF-A9R0	protected	BLCA	Bladder-TCC	0.0	3.45609891840635	0.53	588	8	8	2.3996598639455784	3.608843537414966	clonesig	False	False	5	2	24.201351745083233	1.3632211418454449e-05	0.9923467025019868	0.965787110610894	575	0.36203787587016495	0.034212889389105265	13.0	0.8369257445492331	0.8369257445492331	0.037161686538279975	265.01796102523804	0.026458640787594696	0.3165084898385417	8.706950444220838e-09		0.2467809089890011						0.005169127421978893						0.40109628613885695
TCGA-4Z-AA86	public	BLCA	Bladder-TCC	0.0	3.01680357277894	0.3	285	8	8	2.494736842105264	3.4280701754385965	clonesig	False	False	5	1	0.0013576031897173382		0.8967876595657254	1.0	285					0.0	0.04823060046013515	222.54055428504944	0.032969471987365	0.3438244161781517	0.011352662635815162		0.15659266648860468						1.8365562073463474e-05						0.4487846018253786
TCGA-4Z-AA86	protected	BLCA	Bladder-TCC	0.0	3.01680357277894	0.3	557	8	8	2.4021543985637344	3.3105924596050267	clonesig	False	False	5	3	7.164198446828777	0.4789865679273544	0.9745725417795144	0.6574562997191516	474	0.7781506677062807	0.2371368821762496	69.0	0.3752816017934984	0.7619939847302983	0.04402512080423292	711.0308456420897	0.046012023025896784	0.2686532053070464	0.050525448850702134		0.1385011582099488						0.02978016508296372						0.4663013412226118
TCGA-FD-A3SP	public	BLCA	Bladder-TCC	0.0	4.12927168559632	0.2	147	8	8	2.6802721088435373	4.061224489795919	clonesig	False	False	5	1	0.0005173141782961466		0.9999899999999999	1.0	147					0.0	0.08337137729695995	23.181379318237305	0.15040987783502224	0.26283879748017136	0.0014172534336890882		0.34374580162244983						1.1342757694160595e-05						0.2115849540001581
TCGA-FD-A3SP	protected	BLCA	Bladder-TCC	0.0	4.12927168559632	0.2	444	8	8	2.72972972972973	4.121621621621622	clonesig	False	False	5	1	0.0005258707806206075		0.9999899999999999	1.0	444					0.0	0.04957706842110751	110.02649641036987	0.0876094446583912	0.19315047600739133	0.006806282363554763		0.5618184120811729						4.060382872756064e-11						0.1480312653194679
TCGA-FD-A3SL	public	BLCA	Bladder-TCC	0.0	2.07682791285231	0.51	302	8	8	1.4668874172185433	2.2880794701986757	clonesig	False	False	5	1	1.8377227206656244e-05		0.9999899999999999	1.0	302					0.0	0.06394423811013003	15.231797695159912	0.07390425416407892	0.08607584901167503	0.07209544376855476		0.3475772885699636						3.53946068229463e-06						0.14943969538481214
TCGA-FD-A3SL	protected	BLCA	Bladder-TCC	0.0	2.07682791285231	0.51	778	8	8	1.430591259640103	2.2133676092544987	clonesig	False	False	5	2	36.00167645284819	5.5823008067290665e-08	0.9999899999999999	0.826908815427063	660	0.2746840483412074	0.17309118457293615	118.0	0.26523567256920866	0.26523567256920866	0.047726896298890265	525.4445269107819	0.04191506229542146	0.08460575492599319	0.09626199563631142		0.3736345602391399						1.073673458617857e-12						0.13968098445206514
TCGA-UY-A8OC	public	BLCA	Bladder-TCC	0.0	3.4148595223056604	0.54	130	8	8	2.315384615384616	3.507692307692308	clonesig	False	False	5	1	-0.1933165424836716		0.994302588212507	1.0	130					0.0	0.10266440163276573	55.74776363372803	0.118340275208858	0.30647270501165197	5.75749285670179e-29		0.3293510767349437						6.603338645108468e-10						0.2458359423842124
TCGA-UY-A8OC	protected	BLCA	Bladder-TCC	0.0	3.4148595223056604	0.54	366	8	8	2.319672131147541	3.5245901639344264	clonesig	False	False	5	2	9.586873627909881	0.012703889785107085	0.9999899999999999	0.940897113692435	356	0.34676092740728964	0.0591028863075653	10.0	0.4756548049395645	0.4756548049395645	0.05202912504823184	174.90188646316528	0.0629943558472878	0.2557568858242369	2.217276906254249e-16		0.4302656951346703						1.3824795365190328e-11						0.25096939228514664
TCGA-K4-A4AC	public	BLCA	Bladder-TCC	0.0	3.1961998149197	0.31	195	8	8	2.312820512820513	3.4153846153846152	clonesig	False	False	5	1	0.0006881353074277285		0.9999899999999999	1.0	195					0.0	0.06694560121546514	39.38123250007629	0.11971061933218045	0.23481926798005234	0.08120623527474354		0.3117410695426797						0.02815223439602833						0.2182748462135585
TCGA-K4-A4AC	protected	BLCA	Bladder-TCC	0.0	3.1961998149197	0.31	394	8	8	2.3883248730964466	3.416243654822335	clonesig	False	False	5	1	0.00031428671991307056		0.9999899999999999	1.0	394					0.0	0.05219414118151185	129.05331230163574	0.07407938572446264	0.19507249106042407	0.03702219564658549		0.4648535953942596						0.02008918881210248						0.20845935066143054
TCGA-E7-A6MD	public	BLCA	Bladder-TCC	0.0	3.46671410641628	0.43	618	8	8	2.454692556634304	3.766990291262136	clonesig	False	False	5	1	0.0014420037259696985		0.9999899999999999	1.0	618					0.0	0.06285497547259132	160.7206270694733	0.06298402243774014	0.3751129155563214	0.06669504361798224		0.10699144796904167						0.02116841210529369						0.3635160169492125
TCGA-E7-A6MD	protected	BLCA	Bladder-TCC	0.0	3.46671410641628	0.43	1220	8	8	2.431967213114754	3.7040983606557383	clonesig	False	False	5	2	8.205158769209447	0.05048661213331161	0.9999899999999999	0.9922661646045036	1214	0.2151979196483004	0.007733835395494645	6.0	0.26184454691875125	0.26184454691875125	0.03965944764492404	891.2799355983734	0.04867829054630097	0.3162159016429079	0.029316487990807043		0.15953162174796653						0.02448079206401733						0.362214477798769
TCGA-UY-A9PH	public	BLCA	Bladder-TCC	0.0	3.45437487521224	0.43	519	8	8	2.5317919075144513	3.8747591522158	clonesig	False	False	5	2	9.08603741099796	0.018756747522685368	0.987038595184966	0.9595955292233156	511	0.4591860937748594	0.04040447077668397	8.0	0.1971539480098652	0.1971539480098652	0.05608135196108936	1902.258113145828	0.051637288375447836	0.4445797714361738	1.4240632097958637e-05		0.08419521805401756						1.0997403485278971e-32						0.4191716954327923
TCGA-UY-A9PH	protected	BLCA	Bladder-TCC	0.0	3.45437487521224	0.43	1027	8	8	2.6718597857838358	3.9639727361246346	clonesig	False	False	5	2	18.83284927829664	0.0003130898195786338	0.9999899999999999	0.9289516610484748	997	0.4722241429315554	0.0710483389515253	30.0	0.117958949586213	0.117958949586213	0.039591727844378935	2633.304592609405	0.04429874132828332	0.4529744067466536	0.005216925413444401		0.07808800081416438						2.3964120529564263e-10						0.4093409323418444
TCGA-DK-AA71	public	BLCA	Bladder-TCC	0.0	3.2776433107504905	0.72	948	8	8	2.1867088607594938	3.34493670886076	clonesig	False	False	5	2	7.825095151054484	0.048631751707938334	0.9999899999999999	0.9811783047482904	938	0.3232749919289115	0.018821695251710683	10.0	0.04560716443748958	0.04560716443748958	0.055766464405469736	322.83223843574524	0.03640299475378057	0.4928797905660741	0.012262074740860794		0.033700098146896416						8.394327950860374e-05						0.4246710250009474
TCGA-DK-AA71	protected	BLCA	Bladder-TCC	0.0	3.2776433107504905	0.72	1883	8	8	2.1858736059479558	3.336696760488582	clonesig	False	False	5	2	50.07952328373358	3.004348102321939e-10	0.9999899999999999	0.9656926851684188	1832	0.2436846531387793	0.0343073148315808	51.0	0.20010914591087547	0.20010914591087547	0.05011580457052174	1314.5212457180025	0.028011811685834064	0.4433889685069738	0.029381163868487537		0.057044647935693235						5.8782639976748964e-05						0.4415116574114889
TCGA-G2-A2EL	public	BLCA	Bladder-TCC	0.0	1.82766422885109	0.86	379	8	8	1.1530343007915569	1.8970976253298155	clonesig	False	False	5	1	0.0012203385158500168		0.9999899999999999	1.0	379					0.0	0.08099818790430377	7.54774022102356	0.050037895049991836	0.3329966453838985	0.052546101205939534		0.12768518626913358						6.488021101779096e-15						0.4348756603982977
TCGA-G2-A2EL	protected	BLCA	Bladder-TCC	0.0	1.82766422885109	0.86	748	8	8	1.1216577540106951	1.88903743315508	clonesig	False	False	5	2	36.985817026687066	3.295611901149893e-08	0.9999899999999999	0.9669232549562584	727	0.2827603036745225	0.03307674504374136	21.0	0.6875793766815202	0.6875793766815202	0.05092105354460071	55.7582311630249	0.022004184958641444	0.3324136375544691	0.06771653730070891		0.16170380480624882						3.0928506474656026e-20						0.4130635374644054
TCGA-ZF-A9RN	public	BLCA	Bladder-TCC	0.0	2.7553985836623403	0.72	276	8	8	2.2028985507246377	2.8949275362318843	clonesig	False	False	5	2	8.379888807025964	0.02081924360927069	0.9999899999999999	0.8046447978355581	247	0.40531149250868986	0.19535520216444227	29.0	0.08106757136398035	0.08106757136398035	0.06616658345721632	208.2465264797211	0.06875993909978535	0.17255777151664292	0.05043739602747571		0.3517180739714176						9.773912632135098e-08						0.23698075634640825
TCGA-ZF-A9RN	protected	BLCA	Bladder-TCC	0.0	2.7553985836623403	0.72	503	8	8	2.224652087475149	2.9642147117296225	clonesig	False	False	5	2	5.372405709056693	0.10585823753423823	0.9999899999999999	0.6971765987594355	399	0.4154033890750552	0.30282340124056395	104.0	0.06397808557043537	0.06397808557043537	0.047163917535559714	141.8433127403259	0.05134348299064986	0.16203411676940194	0.0014236607881685955		0.3833720840189248						9.125436270516243e-20						0.17787120727443334
TCGA-GU-A763	public	BLCA	Bladder-TCC	0.0	1.98179390801802	0.88	88	8	8	1.0454545454545454	1.9772727272727275	clonesig	False	False	5	2	34.96336649392106	3.130166431723304e-08	0.9999899999999999	0.8137947349861211	72	0.2582143894165017	0.18620526501387902	16.0	0.6230159639980566	0.6230159639980566	0.0977691313875664	4.649606943130493	0.1234931757920727	0.12943324517347288	5.53157047420933e-06		0.4833864973743315						4.0217912893854165e-18						0.26368114864491266
TCGA-GU-A763	protected	BLCA	Bladder-TCC	0.0	1.98179390801802	0.88	198	8	8	1.0454545454545454	1.9848484848484849	clonesig	False	False	5	2	33.796903008175825	6.71268956660846e-08	0.9999899999999999	0.7170684444998865	141	0.2855236092215392	0.2829315555001133	57.0	0.3733360959856554	0.3733360959856554	0.06437146294861787	17.530234575271606	0.10317084657453933	0.08956026455960946	2.693617727037221e-07		0.5492942927879292						4.297771679206269e-12						0.25785486991808365
TCGA-XF-AAN4	public	BLCA	Bladder-TCC	0.0	2.00662089166056	1.0	40	8	8	1.0	2.0	clonesig	False	False	5	1	0.0004603899188850847		0.1519887631662469	1.0	40					0.0	0.13950143809865545	6.911867380142213	0.04792575514025172	0.08575476401574886	1.1294173016555785e-05		0.4616839473867706						5.701328672564296e-12						0.4038914816254279
TCGA-XF-AAN4	protected	BLCA	Bladder-TCC	0.0	2.00662089166056	1.0	147	8	8	1.0136054421768708	2.0136054421768708	clonesig	False	False	5	3	21.774855124888973	0.003220241155042947	0.8469135517589926	0.050184738468998194	5	0.13280653305833806	0.7339884724134575	111.0	0.4663493562897667	0.4663493562897667	0.07460883698057384	23.607811689376828	0.19294538107767692	1.3515199215214477e-277	0.4425407589685113		9.206623837151378e-09						1.1717351298989596e-23						1.6346893237588407e-110
TCGA-FD-A5C0	public	BLCA	Bladder-TCC	0.0	2.9376618840652995	0.54	167	8	8	2.179640718562874	3.161676646706587	clonesig	False	False	5	2	9.039677042747373	0.013500948149638512	0.9999899999999999	0.9139613159788824	160	0.4870985969795729	0.08603868402111728	7.0	0.3986935578114733	0.3986935578114733	0.1032632888055364	27.80638694763184	0.1096840657574904	0.09536523766930907	0.02397230972834178		0.7209644348553828						7.824296805043867e-08						0.025286157096661287
TCGA-FD-A5C0	protected	BLCA	Bladder-TCC	0.0	2.9376618840652995	0.54	367	8	8	2.1743869209809263	3.1553133514986382	clonesig	False	False	5	2	6.741812280922204	0.049823965577682934	0.9999899999999999	0.8640602197422932	340	0.4744751096861409	0.13593978025770734	27.0	0.14548453921696702	0.14548453921696702	0.08133076266876668	220.9509189128876	0.0674379453194932	0.09691739687650633	0.069428188607836		0.7526826362110393						7.651979876175542e-05						0.008113948296118195
TCGA-UY-A8OD	public	BLCA	Bladder-TCC	0.0	3.79027768030505	0.52	121	8	8	2.71900826446281	4.256198347107438	clonesig	False	False	5	1	0.011620986190791882		0.9995758526809012	1.0	121					0.0	0.0878061462816319	91.72063493728638	0.1406215791328322	0.16603929720750032	2.372395417540994e-127		0.5080199320650028						5.195010462686497e-240						0.18531919159466465
TCGA-UY-A8OD	protected	BLCA	Bladder-TCC	0.0	3.79027768030505	0.52	321	8	8	2.61993769470405	3.97196261682243	clonesig	False	False	5	2	6.346187163080685	0.05783559287570175	0.9999899999999999	0.9158069138062164	311	0.36667011190279136	0.08419308619378371	10.0	0.3646660889277755	0.3646660889277755	0.048228449180097305	91.40726613998413	0.06681680004863141	0.16818907833573898	0.00017009413557959887		0.6134591152107862						2.583026497461996e-14						0.14744376412553764
TCGA-XF-AAMQ	public	BLCA	Bladder-TCC	0.0	3.3228585060504705	0.66	310	8	8	2.393548387096774	3.4612903225806453	clonesig	False	False	5	1	0.00043240937247901456		0.9999899999999999	1.0	310					0.0	0.06222735569845706	42.915035247802734	0.06682945655838576	0.3655122743761327	0.0002177475021127022		0.17394379233962312						2.0695333735652036e-31						0.389028840748692
TCGA-XF-AAMQ	protected	BLCA	Bladder-TCC	0.0	3.3228585060504705	0.66	630	8	8	2.4317460317460315	3.5428571428571427	clonesig	False	False	5	2	6.980262854271133	0.05554584404472114	0.9999899999999999	0.9661021788955718	618	0.26126415594847663	0.03389782110442878	12.0	0.2406141571132445	0.2406141571132445	0.05585893286501276	345.6989188194275	0.0418577571226147	0.3377037643925425	0.05338746995118285		0.20977617872584334						1.0813076278761265e-30						0.3533515937995546
TCGA-KQ-A41S	public	BLCA	Bladder-TCC	0.0	5.1272321027832195	0.38	291	8	8	3.453608247422681	5.1993127147766325	clonesig	False	False	5	2	19.827326974679178	7.784386888155441e-05	0.9999899999999999	0.6368742632953809	156	0.4373068029843013	0.3631257367046193	135.0	0.02488071686046489	0.02488071686046489	0.060444928070248725	173.2311773300171	0.07566244438164782	0.3582089986562305	1.1178077525404592e-05		0.21916752770626047						7.712041440357247e-09						0.3105920151165075
TCGA-KQ-A41S	protected	BLCA	Bladder-TCC	0.0	5.1272321027832195	0.38	563	8	8	3.422735346358792	5.269982238010657	clonesig	False	False	5	2	30.646068358253608	5.604600399321618e-07	0.9999899999999999	0.6853239735724626	352	0.4059672699107984	0.31467602642753817	211.0	0.020869374555986142	0.020869374555986142	0.052607251720616914	149.99548578262332	0.03599427722974935	0.3208683491585225	0.0014008611037074493		0.2844741809506314						0.012899573525281859						0.3176538358197065
TCGA-FD-A62S	public	BLCA	Bladder-TCC	0.0	2.37237374470995	0.4	94	8	8	2.0212765957446805	2.851063829787234	clonesig	False	False	5	4	14.25834454040023	0.2986259481960519	0.9999899999999999	0.313360571149751	27	0.7568322654425848	0.44960919370561897	55.0	0.3157452932692261	0.6482108111408689	0.08823736088270441	183.90768027305603	0.230146812483328	0.040556395328061566	2.534996502538753e-21		0.6652395164989968						8.917431465872795e-07						5.859633676519974e-24
TCGA-FD-A62S	protected	BLCA	Bladder-TCC	0.0	2.37237374470995	0.4	278	8	8	1.8776978417266188	2.6978417266187047	clonesig	False	False	5	2	6.370302177235318	0.05507587766535	0.9061614657131828	0.8149695414542155	246	0.3558246658972146	0.18503045854578448	32.0	0.26262965603400257	0.26262965603400257	0.059452610859291564	195.31876993179318	0.06535555874682908	5.238176371380988e-18	0.016346075089041717		0.7362631373567572						0.09675846990733238						0.01116743093423278
TCGA-FD-A3B3	public	BLCA	Bladder-TCC	0.0	1.9542777651743304	0.28	200	8	8	1.21	1.97	clonesig	False	False	5	1	0.0003898048726114212		0.7730223911127341	1.0	200					0.0	0.06537645546451959	20.279675960540768	0.07433306760447853	0.2748271799489813	0.13305144596942778		0.2334917215969237						0.009713823029008941						0.2463877698918885
TCGA-FD-A3B3	protected	BLCA	Bladder-TCC	0.0	1.9542777651743304	0.28	423	8	8	1.2174940898345157	1.9905437352245865	clonesig	False	False	5	1	0.0004945288346789312		0.8365356821814254	1.0	423					0.0	0.04783571182064635	601.1197967529298	0.05855466674685982	0.2518324763357063	0.11462320655661948		0.4077495774876205						2.3926935805663707e-09						0.16031120236976415
TCGA-XF-AAN3	public	BLCA	Bladder-TCC	0.0	4.0535682906620405	0.43	215	8	8	2.6186046511627907	4.21860465116279	clonesig	False	False	5	1	0.000689535950186837		0.9776694621957795	1.0	215					0.0	0.07751837073854542	71.88632464408876	0.06260898799079788	0.3629069198337546	0.0005728844345065153		0.18033096024361372						0.019749956147843133						0.3713452979543483
TCGA-XF-AAN3	protected	BLCA	Bladder-TCC	0.0	4.0535682906620405	0.43	404	8	8	2.5321782178217815	4.146039603960396	clonesig	False	False	5	1	0.000652596223517321		0.996628605438404	1.0	404					0.0	0.04537843511416212	218.01527380943298	0.054435297311448166	0.3024412760358555	0.0029689960002834623		0.2990843419756343						0.00012610442869851002						0.3377507343865159
TCGA-E7-A3Y1	public	BLCA	Bladder-TCC	0.0	2.0841587686556	0.67	209	8	8	1.2057416267942584	2.119617224880382	clonesig	False	False	5	2	17.936826378488146	0.00017715297192434155	0.9999899999999999	0.8099439516139908	170	0.23979704614982225	0.1900560483860089	39.0	0.23816303803673436	0.23816303803673436	0.10642126432357696	30.771647453308105	0.029619993323360273	0.010714651279426382	0.00036391215569310363		0.8456888524609709						0.02735774486199334						0.02688324879405684
TCGA-E7-A3Y1	protected	BLCA	Bladder-TCC	0.0	2.0841587686556	0.67	486	8	8	1.1893004115226338	2.094650205761317	clonesig	False	False	5	2	21.42715636898356	4.610907088693238e-05	0.9999899999999999	0.7661482016345602	378	0.2414446087549281	0.23385179836543915	108.0	0.16052517270857902	0.16052517270857902	0.06500061924917326	42.68615055084229	0.04400731936661769	0.02525936562747304	0.0005600882392633113		0.8160821705668333						0.09380869816997278						0.01842155992383988
TCGA-XF-AAN2	public	BLCA	Bladder-TCC	0.0	3.6748462152382797	0.54	651	8	8	2.2626728110599084	3.7987711213517663	clonesig	False	False	5	2	14.427798521741352	0.0016781562338987635	0.9999899999999999	0.98879040649285	644	0.21717457328911613	0.011209593507149965	7.0	0.4484542578762861	0.4484542578762861	0.04909107361260984	279.5655293464661	0.03159865319203576	0.4478240861674888	0.00010594372131316226		0.09292334774824627						7.987393791731964e-12						0.4269670520368725
TCGA-XF-AAN2	protected	BLCA	Bladder-TCC	0.0	3.6748462152382797	0.54	1463	8	8	2.25974025974026	3.80041011619959	clonesig	False	False	5	2	54.571367435055436	1.8309348094841076e-11	0.9999899999999999	0.97856560284351	1436	0.28755057286286234	0.021434397156490658	27.0	0.6940666111831899	0.6940666111831899	0.040215411239286784	802.7362039089203	0.02129564440385156	0.4235479862869207	0.004707373651184306		0.11865064625641705						1.3961624278553542e-06						0.4299619358487532
TCGA-G2-A2EC	public	BLCA	Bladder-TCC	0.0	1.87488636493463	0.52	238	8	8	1.0672268907563025	1.9285714285714288	clonesig	False	False	5	2	17.45979220283425	0.00023296313761631723	0.9999899999999999	0.8936853164987	218	0.4952638142773884	0.10631468350129973	20.0	0.41783880298189496	0.41783880298189496	0.06035653657668817	31.339638471603394	0.004177023911916263	0.3570737423253467	7.992194440330465e-07		0.2762841237396072						2.5534019577038635e-10						0.3478700073893444
TCGA-G2-A2EC	protected	BLCA	Bladder-TCC	0.0	1.87488636493463	0.52	481	8	8	1.0706860706860706	1.9209979209979209	clonesig	False	False	5	2	41.162255817853286	2.7730880592477955e-09	0.9999899999999999	0.8365272709736302	414	0.42158088385483294	0.16347272902636972	67.0	0.4596704241074631	0.4596704241074631	0.04011421126777609	108.80130505561829	0.04757046333575204	0.3101127332056807	0.0035653290650112077		0.34802582277865673						2.148278222438253e-07						0.29072529626209737
TCGA-XF-AAMG	public	BLCA	Bladder-TCC	0.0	4.3921662393281	0.63	1363	8	8	3.4666177549523107	4.829053558327219	clonesig	False	False	5	2	50.133927808510634	1.362956297603522e-10	0.9999899999999999	0.8738717997047686	1249	0.4967683936648229	0.1261282002952316	114.0	0.3643259952582245	0.3643259952582245	0.041815298150490565	4524.034220933914	0.04061524621610546	0.35656200696189955	1.23033285486388e-06		0.07250807336030918						7.687740565802979e-07						0.4855974980955452
TCGA-XF-AAMG	protected	BLCA	Bladder-TCC	0.0	4.3921662393281	0.63	2522	8	8	3.5491673275178433	4.918715305313244	clonesig	False	False	5	2	94.70424394415751	3.2312405826189735e-19	0.9999899999999999	0.8870611206302157	2313	0.5065243314196366	0.1129388793697833	209.0	0.6111494098283589	0.6111494098283589	0.038951106635946725	4348.539395093918	0.025081279081760426	0.3511865073540497	0.002925363438470136		0.11327236835140254						0.00020327307357909084						0.4812564476262145
TCGA-CF-A3MG	public	BLCA	Bladder-TCC	0.0	3.09596158250735	0.67	193	8	8	2.0725388601036268	3.1968911917098444	clonesig	False	False	5	3	16.986783035446027	0.020320086703420368	0.9999899999999999	0.5304659047535647	101	0.7158395021964631	0.3484698992617426	58.0	0.4291196248281423	0.4824816689391182	0.07578963781601628	28.080365657806396	0.1822186540682658	0.18618997472257426	0.04658434269797308		0.4559079007206221						5.3152486893303905e-11						0.10398198341637964
TCGA-CF-A3MG	protected	BLCA	Bladder-TCC	0.0	3.09596158250735	0.67	347	8	8	2.0576368876080693	3.2478386167146973	clonesig	False	False	5	2	31.277418879485595	2.964712995869575e-07	0.9999899999999999	0.5340021354465089	168	0.730661931823605	0.4659978645534913	179.0	0.5469299419639595	0.5469299419639595	0.061895901203901135	62.392648220062256	0.14843615576746844	0.12707726746133946	0.016265416272292253		0.55022756451198						0.0008439201844136419						0.0009705435787190416
TCGA-DK-AA6L	public	BLCA	Bladder-TCC	0.0	3.40938327781468	0.58	513	8	8	2.5633528265107213	3.8791423001949314	clonesig	False	False	5	2	46.31959458807614	2.285239977313885e-10	0.9999899999999999	0.4265583719998189	140	0.557343382837464	0.5734416280001813	373.0	0.023575845054219613	0.023575845054219613	0.046220069413445114	97.85607314109802	0.008796947208842684	0.2419709506014391	0.057512105251427866		0.3037519995953769						0.05154662387522685						0.3151435873312399
TCGA-DK-AA6L	protected	BLCA	Bladder-TCC	0.0	3.40938327781468	0.58	1028	8	8	2.647859922178988	3.949416342412452	clonesig	False	False	5	3	44.723508687486174	4.5200242598051997e-07	0.9875936030351774	0.4906167768014297	388	0.5696278901824391	0.4643057506590808	620.0	0.037667263230969694	0.7789792633655133	0.03489259676965585	760.5455048084259	0.021545994000720915	0.20686449642485888	0.08618266173335941		0.2881704421429496						0.0007184725780833045						0.33199996701087964
TCGA-ZF-A9R4	public	BLCA	Bladder-TCC	0.0	3.6578908570219295	0.81	361	8	8	2.4349030470914133	3.670360110803324	clonesig	False	False	5	1	-0.0009600076618880847		0.9999899999999999	1.0	361					0.0	0.0753316938061313	49.391959428787224	0.059173330392365324	0.3937205866963813	2.4032706839762265e-05		0.13834047463108914						3.1374755360799685e-09						0.3731563495222383
TCGA-ZF-A9R4	protected	BLCA	Bladder-TCC	0.0	3.6578908570219295	0.81	715	8	8	2.5384615384615383	3.8545454545454554	clonesig	False	False	5	2	43.223840359209134	1.463913675114863e-09	0.9999899999999999	0.9570446684198504	687	0.2353310949121229	0.04295533158015157	28.0	0.6262389162988842	0.6262389162988842	0.05745365633893905	281.4544968605041	0.030969145620852064	0.3392318278531744	0.0017361230110009144		0.20102759975281195						2.641374457647402e-10						0.4102884201344247
TCGA-XF-AAME	public	BLCA	Bladder-TCC	0.0	2.0002714728791	1.0	20	8	8	1.0	2.0	clonesig	False	False	5	1	6.885616983254295e-05		0.17851651813955344	1.0	20					0.0	0.1962298785960215	4.79535984992981	9.304613129594336e-25	1.1901448666226673e-13	0.0021266545971411325		0.8482797398136122						2.5322345776603616e-09						9.612092723869901e-129
TCGA-XF-AAME	protected	BLCA	Bladder-TCC	0.0	2.0002714728791	1.0	88	8	8	1.0	2.0	clonesig	False	False	5	2	7.173299510364132	0.03120068626605455	0.8290304434709673	0.1813907963234641	16	0.21410065446288795	0.8186092036765359	72.0	0.11512017298632247	0.11512017298632247	0.09901424338628677	8.337040185928345	0.11631375917611847	0.10845063428377416	0.7731967638588487		0.0019603813109797643						1.1442493058089545e-05						4.287210366602183e-82
TCGA-DK-AA6S	public	BLCA	Bladder-TCC	0.0	5.285783144852808	0.37	796	8	8	3.4108040201005023	5.584170854271356	clonesig	False	False	5	1	0.0004722328740172088		0.9999899999999999	1.0	796					0.0	0.04336897861557537	124.36655497550964	0.021787752847411915	0.383494964703108	0.03790317698259457		0.00015977755721836726						0.023421532677946017						0.4605242623773937
TCGA-DK-AA6S	protected	BLCA	Bladder-TCC	0.0	5.285783144852808	0.37	1451	8	8	3.3852515506547207	5.595451412818747	clonesig	False	False	5	1	0.00030185943978722207		0.9999899999999999	1.0	1451					0.0	0.027608146609304333	285.2520697116852	0.02110425811833157	0.3473539606330379	0.0567372071982221		0.018324737974604374						0.01975694456738811						0.4534993418387106
TCGA-FT-A3EE	public	BLCA	Bladder-TCC	0.0	2.70069815860871	0.57	165	8	8	1.9272727272727272	2.963636363636364	clonesig	False	False	5	3	10.53597019080189	0.17527735079160714	0.9999899999999999	0.7742022963888431	145	0.8776664995283372	0.1791730002769194	14.0	0.7365903172483119	0.9287005537166318	0.07649283037371099	73.65824055671692	0.10157375686207347	0.2848737562577971	1.272635546887457e-13		0.5581916936311422						0.05536070670324948						8.650516775503362e-08
TCGA-FT-A3EE	protected	BLCA	Bladder-TCC	0.0	2.70069815860871	0.57	487	8	8	1.9055441478439423	2.7638603696098563	clonesig	False	False	5	3	35.75865566092398	1.3232027909347156e-05	0.9999899999999999	0.7266637190428108	364	0.2276777003622384	0.23865963605334525	107.0	0.2585464282796245	0.6890534055355939	0.05327027160324785	138.02079582214355	0.02426804745791916	0.18007179988635674	3.475771203753538e-07		0.6328935224021862						7.30477935603968e-11						0.08284195889207556
TCGA-CF-A3MH	public	BLCA	Bladder-TCC	0.0	1.9913884885706696	0.83	59	8	8	1.2881355932203389	2.0847457627118646	clonesig	False	False	5	2	8.980411066358101	0.012382752829884613	0.9999899999999999	0.8509013818019389	51	0.19627484291815428	0.1490986181980611	8.0	0.2863231112880813	0.2863231112880813	0.12450282845883552	4.318471908569337	0.15009284461983224	0.06725139300913396	1.8179291641964959e-06		0.4394604988915177						0.03640747579145115						0.19630788740061636
TCGA-CF-A3MH	protected	BLCA	Bladder-TCC	0.0	1.9913884885706696	0.83	170	8	8	1.2529411764705882	2.052941176470588	clonesig	False	False	5	2	13.890050543812775	0.0012430041851783382	0.9977235630622828	0.7246296765253902	126	0.26893597490693344	0.27537032347460977	44.0	0.12424471536624072	0.12424471536624072	0.08082510440065975	16.77033543586731	0.14804344824551902	0.015550365324419663	3.124453372990446e-06		0.6332937022652455						0.036040800427887605						0.15307019933390592
TCGA-FD-A6TD	public	BLCA	Bladder-TCC	0.0	3.3198793768201296	0.33	182	8	8	2.21978021978022	3.3736263736263736	clonesig	False	False	5	1	0.0013058668282610595		0.9999899999999999	1.0	182					0.0	0.07430254231524377	12.781454801559448	0.10414513010331047	0.3374334977631509	0.10115918101835276		0.25910912483435394						8.209581553141225e-09						0.1903141514491971
TCGA-FD-A6TD	protected	BLCA	Bladder-TCC	0.0	3.3198793768201296	0.33	393	8	8	2.1908396946564888	3.381679389312977	clonesig	False	False	5	1	0.0009910871667671015		0.9999899999999999	1.0	393					0.0	0.050780550706506764	47.68682384490967	0.0613578166302649	0.2467133956588743	0.029556370090671694		0.4200144743393509						7.077883645385283e-07						0.22357375506518296
TCGA-GU-A764	public	BLCA	Bladder-TCC	0.0	3.16334670024444	0.22	149	8	8	2.8120805369127515	3.9731543624161074	clonesig	False	False	5	2	6.909975659840711	0.03767399792408108	0.9999899999999999	0.6891230079898226	109	0.6324681931413043	0.3108769920101773	40.0	0.4090013511681039	0.4090013511681039	0.07063219144406475	489.5059244632721	2.2734771987967664e-24	0.38297321557684794	5.384495510181232e-14		0.2854915682626042						1.7818367391352525e-11						0.3231975876730747
TCGA-GU-A764	protected	BLCA	Bladder-TCC	0.0	3.16334670024444	0.22	335	8	8	2.782089552238806	3.9283582089552236	clonesig	False	False	5	1	0.0006634660549025284		0.9565431506713141	1.0	335					0.0	0.04761200072606527	413.77759718894964	0.05765409654070354	0.19860717246923928	0.0026548423413181		0.29379745757124565						0.02276697541322229						0.2666320321848089
TCGA-XF-AAMF	public	BLCA	Bladder-TCC	0.0	1.9777528247596297	0.69	97	8	8	1.2474226804123711	2.0412371134020617	clonesig	False	False	5	1	7.385913522739429e-05		0.9999899999999999	1.0	97					0.0	0.10002902937071048	9.521147727966307	0.13257802552193615	0.2595016297644656	1.9441749014030063e-12		0.2608271363954895						5.3985560834123445e-27						0.3049289669913344
TCGA-XF-AAMF	protected	BLCA	Bladder-TCC	0.0	1.9777528247596297	0.69	240	8	8	1.375	2.1125	clonesig	False	False	5	2	24.279863209615087	8.036454465150737e-06	0.9999899999999999	0.8711677529999095	209	0.31426916009321754	0.12883224700009038	31.0	0.4647174372665504	0.4647174372665504	0.06211610232843364	150.436753988266	0.10139096488613908	0.2740647919272978	1.977188976048374e-13		0.3352947040562148						6.6371471197659e-13						0.22819725670449026
TCGA-ZF-A9R2	public	BLCA	Bladder-TCC	0.0	3.96430539665234	0.56	209	8	8	3.148325358851675	4.354066985645933	clonesig	False	False	5	1	3.156618640787201e-05		0.9999899999999999	1.0	209					0.0	0.0722164770871471	17.122328758239743	0.026407682500425318	0.2324524901612059	2.0284243391564335e-07		0.3512123038786813						1.3085474871822602e-20						0.32695076076742113
TCGA-ZF-A9R2	protected	BLCA	Bladder-TCC	0.0	3.96430539665234	0.56	452	8	8	3.09070796460177	4.283185840707965	clonesig	False	False	5	1	0.0006438639729822171		0.9999899999999999	1.0	452					0.0	0.05143138070777797	65.34480237960814	0.008797649371275336	0.21324692070682147	0.03632341518228902		0.455664093183603						0.003484772949416533						0.2749114708113678
TCGA-4Z-AA83	public	BLCA	Bladder-TCC	0.0	1.9669124067458001	0.78	121	8	8	1.1074380165289257	1.9834710743801651	clonesig	False	False	5	2	3.7671071906549973	0.17057127736649974	0.9810492689783604	0.946748614752272	116	0.3483667349197733	0.05325138524772802	5.0	0.19278335857464435	0.19278335857464435	0.08947835514445339	12.495739221572876	0.16817614523976582	0.25555252522836824	0.10055584471324272		0.24320314589161385						6.763810729289465e-15						0.1810145865608648
TCGA-4Z-AA83	protected	BLCA	Bladder-TCC	0.0	1.9669124067458001	0.78	265	8	8	1.0603773584905658	1.962264150943396	clonesig	False	False	5	2	25.642003708234373	4.249582544113237e-06	0.9878834089318989	0.8436559661976766	228	0.3578810131716161	0.15634403380232326	37.0	0.3752312827554151	0.3752312827554151	0.06135082342194121	56.41157960891724	0.10714081193491856	0.2459315999446545	0.08915669152186917		0.3819765080643541						3.1230297774276677e-06						0.17550730160427203
TCGA-BT-A2LA	public	BLCA	Bladder-TCC	0.0	3.419996833723129	0.81	335	8	8	2.456716417910448	3.7014925373134333	clonesig	False	False	5	2	32.333329225265516	1.726210779346678e-07	0.9999899999999999	0.8715447439505783	297	0.6096722354191805	0.1284552560494214	38.0	0.6754767123187361	0.6754767123187361	0.06951406102035025	180.3902103900909	0.13343694250784818	0.35296338174622954	5.656958052390399e-08		0.21150098602677936						7.710918227035566e-07						0.3013601704457862
TCGA-BT-A2LA	protected	BLCA	Bladder-TCC	0.0	3.419996833723129	0.81	583	8	8	2.4476843910806174	3.6895368782161233	clonesig	False	False	5	2	71.03862610207034	1.2493264889855394e-15	0.9999899999999999	0.7811103743504686	451	0.5783476036937707	0.21888962564953132	132.0	0.7422617374588001	0.7422617374588001	0.05546687959476065	541.0414142608644	0.06826572848424603	0.37589500081444777	0.00042889830772915285		0.2127592013479406						0.0003303629125839617						0.3277141982064748
TCGA-CF-A47T	public	BLCA	Bladder-TCC	0.0	2.02481229472924	0.83	34	8	8	1.0294117647058822	1.9705882352941175	clonesig	False	False	5	2	5.356395407179433	0.07279885536546163	0.9999899999999999	0.8459014973853379	29	0.1839785105360694	0.15409850261466193	5.0	0.4462558933254193	0.4462558933254193	0.22054995358011012	3.5320281982421875	0.18595291402540295	0.1025997168154558	4.1963332509698796e-05		0.5762132125267501						8.531752502230281e-09						3.352317438580779e-129
TCGA-CF-A47T	protected	BLCA	Bladder-TCC	0.0	2.02481229472924	0.83	175	8	8	1.0857142857142856	2.0	clonesig	False	False	5	3	13.234516366929256	0.07473148610489103	0.9999899999999999	0.3714059988896458	66	0.1615413442774972	0.4997885381005971	92.0	0.07130534344431949	0.14097503430560432	0.06975674592966569	30.357787370681766	0.2039670153546244	0.15528798389156173	0.2734820394349537		0.3571383665519311						4.0063032500975694e-07						4.1663865442199607e-63
TCGA-ZF-AA53	public	BLCA	Bladder-TCC	0.0	3.5982805266900293	0.24	231	8	8	2.45021645021645	3.735930735930736	clonesig	False	False	5	1	0.0015818295728422527		0.9910069606993588	1.0	231					0.0	0.08010204727424335	361.1908485889435	0.04107230036118153	0.41633735492786994	0.00012294409820413164		0.031366318809948564						1.8783781686759098e-08						0.5043752719917233
TCGA-ZF-AA53	protected	BLCA	Bladder-TCC	0.0	3.5982805266900293	0.24	466	8	8	2.388412017167382	3.6673819742489266	clonesig	False	False	5	1	8.03614448159351e-05		0.9999899999999999	1.0	466					0.0	0.05144594979532058	81.82682251930238	0.03896970814733628	0.3209430912084208	0.007375622871696306		0.1316926467431769						3.7933687368439616e-11						0.4636591674635528
TCGA-GU-A42R	public	BLCA	Bladder-TCC	0.0	2.37140155626316	0.69	241	8	8	1.817427385892116	2.564315352697096	clonesig	False	False	5	2	3.9775266688202464	0.16812627445313352	0.9999899999999999	0.9716917179652168	235	0.20582227423473265	0.028308282034783264	6.0	0.21544154708586385	0.21544154708586385	0.06283991980334055	22.128541469573975	0.03306317518466163	0.3167384666178445	0.00014097918274582111		0.32252755354464546						2.373882699016435e-12						0.32747924372819026
TCGA-GU-A42R	protected	BLCA	Bladder-TCC	0.0	2.37140155626316	0.69	690	8	8	1.7231884057971014	2.4173913043478263	clonesig	False	False	5	2	144.83821412363974	1.8437771181254344e-31	0.9999899999999999	0.7339955854811775	508	0.17259487393331188	0.2660044145188229	182.0	0.5070422696420733	0.5070422696420733	0.03179776476116914	68.21944499015808	0.035662610555200217	0.29042054821054075	0.000475840284887229		0.3299324986017481						2.6752197682651338e-14						0.3433827157804993
TCGA-PQ-A6FI	public	BLCA	Bladder-TCC	0.0	3.0192892633292403	0.72	227	8	8	2.211453744493392	3.0	clonesig	False	False	5	1	0.02806917099360362		0.9999899999999999	1.0	227					0.0	0.07863707109106405	84.48539042472841	0.09802866325245016	0.20379739751563689	1.403810874474512e-05		0.33621310620342143						0.08735534485691902						0.2745912419476554
TCGA-PQ-A6FI	protected	BLCA	Bladder-TCC	0.0	3.0192892633292403	0.72	486	8	8	2.4444444444444446	3.2489711934156382	clonesig	False	False	5	2	11.995222521405596	0.0045096779982745075	0.9999899999999999	0.9495522806345708	467	0.25651478617661	0.050447719365428606	19.0	0.34047972719604513	0.34047972719604513	0.0466797376313759	1139.816296339035	0.03950463379893994	0.15141559588335501	0.0001436089078545854		0.4944229886434939						0.08932247572955178						0.2251906775189721
TCGA-ZF-A9R1	public	BLCA	Bladder-TCC	0.0	1.9403096966957	0.62	127	8	8	1.220472440944882	2.125984251968504	clonesig	False	False	5	3	5.503265994935872	0.6204302064629525	0.977281967828764	0.8912716397434612	115	0.22333110620839772	0.058006552407747436	6.0	0.13934572602616002	0.13934572602616002	0.08176891562484292	16.81633710861206	0.18733193131744985	0.22521791732032176	0.05864270305914392		0.0009254605725159788						0.052418368282461575						0.2273771625972993
TCGA-ZF-A9R1	protected	BLCA	Bladder-TCC	0.0	1.9403096966957	0.62	282	8	8	1.1702127659574468	2.039007092198581	clonesig	False	False	5	3	5.810221432493107	0.6008702020865889	0.9999899999999999	0.866948188732841	249	0.4972109192788653	0.0813309988786855	20.0	0.29916167748848244	0.4750949976261898	0.0521544747310354	79.61807513237	0.10595751158319666	0.1890194476917404	0.1763480203106351		0.2261733226383307						3.4992087617102764e-30						0.2189015197398235
TCGA-K4-A3WV	public	BLCA	Bladder-TCC	0.0	3.37203045936584	0.63	86	8	8	2.6860465116279064	3.72093023255814	clonesig	False	False	5	1	-0.1121748205878248		0.9561430927138214	1.0	86					0.0	0.11740396457284165	154.0750358104706	0.2659517400911124	0.08588748604042812	3.3542585653298864e-07		0.6250585655748766						0.013608575178432178						3.1807276894221583e-51
TCGA-K4-A3WV	protected	BLCA	Bladder-TCC	0.0	3.37203045936584	0.63	328	8	8	2.725609756097561	3.7530487804878048	clonesig	False	False	5	2	4.253651184716547	0.15696879934636887	0.9769049290189006	0.525313764512912	169	0.1901883471116257	0.4746862354870881	159.0	0.018065780445486013	0.018065780445486013	0.06302214333529127	486.7669017314911	0.19983732723619668	0.03410203634738932	0.001742621066932723		0.6597886871783865						0.06647146845322491						0.011961927138369877
TCGA-FD-A6TE	public	BLCA	Bladder-TCC	0.0	3.6521273626708997	0.72	377	8	8	2.4323607427055705	3.610079575596817	clonesig	False	False	5	1	0.000207033675906132		0.9999899999999999	1.0	377					0.0	0.06539029203976426	21.9846031665802	0.04178588743895823	0.3811759392804127	8.794365978421001e-10		0.102885207710864						2.299193233660419e-23						0.4461768348201192
TCGA-FD-A6TE	protected	BLCA	Bladder-TCC	0.0	3.6521273626708997	0.72	724	8	8	2.459944751381216	3.6781767955801103	clonesig	False	False	5	1	0.002296656091857585		0.9999899999999999	1.0	724					0.0	0.041636186125128816	56.065964698791504	0.017306280633121524	0.3714151170532342	1.081999674634155e-06		0.20717821075648324						1.7496638564780277e-11						0.4024197181592388
TCGA-4Z-AA7Y	public	BLCA	Bladder-TCC	0.0	2.04517330469539	0.79	416	8	8	1.2211538461538465	2.1225961538461537	clonesig	False	False	5	2	-2.7789837632253693	1.0	0.9999899999999999	0.9677690708302904	407	0.3522400609634344	0.032230929169711355	9.0	0.009208975884414272	0.009208975884414272	0.057798293891825524	256.21533441543585	0.0332546858758658	0.43372294582748205	3.954071086407573e-60		0.1322083679384859						1.0356165577688894e-137						0.4008140003581663
TCGA-4Z-AA7Y	protected	BLCA	Bladder-TCC	0.0	2.04517330469539	0.79	835	8	8	1.1964071856287426	2.0898203592814366	clonesig	False	False	5	2	27.28013682861092	4.253061815974924e-06	0.9999899999999999	0.9494074493365674	801	0.31804529432451	0.05059255066343235	34.0	0.2414194699846114	0.2414194699846114	0.03471806023411236	592.6732113361359	0.019879492964551732	0.4027155744496869	9.160696407328129e-07		0.16541967383477116						0.011313961970261868						0.4005779112256641
TCGA-YC-A8S6	public	BLCA	Bladder-TCC	0.0	2.08773089475611	0.3	129	8	8	1.186046511627907	2.147286821705426	clonesig	False	False	5	2	10.926169123228874	0.005113862213617888	0.8065971321854443	0.8699084138882162	116	0.5245460286508908	0.13009158611178342	13.0	0.6870262048626463	0.6870262048626463	0.1018756918186389	68.61688542366028	0.07953801156821877	0.3561943485087371	2.812764293347532e-27		0.19043575445248714						1.960901223131985e-27						0.3738318854705569
TCGA-YC-A8S6	protected	BLCA	Bladder-TCC	0.0	2.08773089475611	0.3	265	8	8	1.1660377358490566	2.1245283018867926	clonesig	False	False	5	3	23.779105838008043	0.0015830985661242642	0.9999899999999999	0.3635022580887182	90	0.7535810712370171	0.4527642242258716	135.0	0.4157152901808595	0.8079508239158417	0.05325883796614339	105.39464282989502	0.11015111479327952	0.08417303904616573	7.892958736357922e-11		0.7235641679551205						0.005288725784751132						0.07646700677328723
TCGA-FD-A62P	public	BLCA	Bladder-TCC	0.0	5.44584823305974	0.22	497	8	8	3.5513078470824953	5.460764587525151	clonesig	False	False	5	1	0.0034018469395959983		0.9819940447144035	1.0	497					0.0	0.05715155079206612	610.7535579204558	0.0545377250580937	0.3692482410763965	0.028186506428991717		0.11711373597541065						6.915647215635813e-06						0.43003684854581015
TCGA-FD-A62P	protected	BLCA	Bladder-TCC	0.0	5.44584823305974	0.22	1068	8	8	3.6226591760299622	5.555243445692883	clonesig	False	False	5	1	0.0009156984542642024		0.9864769146672872	1.0	1068					0.0	0.045049828739901744	3566.4288527965546	0.042109329112936855	0.34743072353800114	0.01954917566737976		0.1606080846906292						8.467449080420335e-09						0.4189269889274743
TCGA-UY-A78N	public	BLCA	Bladder-TCC	0.0	3.43711322595194	0.69	321	8	8	2.283489096573209	3.53582554517134	clonesig	False	False	5	1	0.00014399292558664456		0.9999899999999999	1.0	321					0.0	0.061893118177115077	62.46088194847107	0.04818780569316811	0.05801586412236818	0.017808871774134587		0.7286526635975942						4.2312770515037215e-08						2.958210085465286e-50
TCGA-UY-A78N	protected	BLCA	Bladder-TCC	0.0	3.43711322595194	0.69	710	8	8	2.2929577464788733	3.5690140845070424	clonesig	False	False	5	1	0.0001364736363029806		0.9999899999999999	1.0	710					0.0	0.055440809670612816	104.91529512405396	0.03930941934256624	0.02689529199591366	0.09580591423397353		0.7876689710444685						1.3454233270032426e-10						5.328238448696567e-19
TCGA-ZF-AA4X	public	BLCA	Bladder-TCC	0.0	3.25325318627011	1.0	852	8	8	2.0187793427230045	3.3274647887323945	clonesig	False	False	5	4	9.33334789149376	0.7442876867691869	0.7981016632241161	0.3242529378148263	241	0.3630917651969263	0.4352869419050793	539.0	0.0016954540581172186	0.042868509800883525	0.0532667168067934	659.1097993850707	1.7749636897488359e-43	0.5305918593540916	5.220433058795024e-05		0.08639642638576184						5.451470695814347e-114						0.36834392550342615
TCGA-ZF-AA4X	protected	BLCA	Bladder-TCC	0.0	3.25325318627011	1.0	1693	8	8	2.0395747194329594	3.3632604843473124	clonesig	False	False	5	4	20.47128245951535	0.10869521462971056	0.8611454619135591	0.11983658697387076	91	0.38836995432088695	0.41479631569924336	1046.0	0.0236872018787202	0.04483101726628125	0.033039507916283815	4116.431259393692	2.631194428609193e-31	0.5006440584955614	2.2468204090835265e-12		0.2455535835181041						1.1214575522578294e-53						0.2074509457241682
TCGA-CF-A47W	public	BLCA	Bladder-TCC	0.0	2.00025351976284	1.0	40	8	8	1.1	2.0	clonesig	False	False	5	2	4.505537623129727	0.11148969676588827	0.923067280809146	0.925061989076296	37	0.19971757099845908	0.0749380109237041	3.0	0.3525794392461512	0.3525794392461512	0.14350391291908676	12.057438373565676	0.22757445819077235	0.16625284379483574	2.3778481232814684e-41		0.33958735116796673						0.2000474172543808						3.7252855641767107e-47
TCGA-CF-A47W	protected	BLCA	Bladder-TCC	0.0	2.00025351976284	1.0	123	8	8	1.0325203252032522	2.0	clonesig	False	False	5	3	6.252781846321112	0.532125656044689	0.929845045821317	0.5228125453257998	74	0.14785818563949962	0.3240572181233338	38.0	0.055431215636645666	0.1537355220022074	0.08427419115916464	18.4273898601532	0.2339683274171424	0.1235613844002699	0.00018442253806173046		0.4035050833983865						0.23805369106790145						4.004196443103615e-123
TCGA-CF-A47Y	public	BLCA	Bladder-TCC	0.0	2.0010434568779703	0.83	96	8	8	1.1458333333333333	2.0	clonesig	False	False	5	3	11.861102540630784	0.113022039056044	0.9949875477295428	0.8200154326183969	80	0.21719072303762066	0.10156555094221202	10.0	0.04205902371400005	0.7814736023079368	0.09958276576114036	28.3843367099762	0.004477578029044863	0.12405457615847132	0.09994666061986998		0.3807549621377358						0.003273869934046689						0.3785049316027188
TCGA-CF-A47Y	protected	BLCA	Bladder-TCC	0.0	2.0010434568779703	0.83	234	8	8	1.0811965811965811	2.0	clonesig	False	False	5	3	13.720090585368778	0.0652966749014846	0.9991161384967858	0.6713775120778125	165	0.1958811834149089	0.2419509247571356	57.0	0.1313503558401402	0.5135588325350038	0.06345082578701923	40.950830698013306	0.005188623469421542	0.10530543454477947	0.0984925910917736		0.4606964268361888						0.005435410937821541						0.2879692173143165
TCGA-E5-A4U1	public	BLCA	Bladder-TCC	0.0	3.47743810119138	0.8	883	8	8	2.3023782559456403	3.4518686296715737	clonesig	False	False	5	1	0.0031963282817741856		0.9939461248874956	1.0	883					0.0	0.05100275307733704	212.4937653541565	0.03051427007735402	0.38403940917636975	0.058736944638542635		0.08768611569048428						5.981277931996921e-08						0.42507530089962864
TCGA-E5-A4U1	protected	BLCA	Bladder-TCC	0.0	3.47743810119138	0.8	1861	8	8	2.38420204191295	3.5652874798495438	clonesig	False	False	5	1	0.0006566267184098251		0.9999899999999999	1.0	1861					0.0	0.027870212098215108	518.8105790615082	0.02506237931874064	0.35779421671874023	0.006084988985311361		0.14984031708576748						0.00042818842484583264						0.4176261101965746
TCGA-UY-A78O	public	BLCA	Bladder-TCC	0.0	3.6076330121901696	0.76	241	8	8	2.3609958506224067	3.585062240663901	clonesig	False	False	5	2	3.926171163557683	0.17228418348209865	0.9269019955310768	0.15238706718568346	10	0.5417922583532041	0.8476129328143167	231.0	0.1827767247405606	0.1827767247405606	0.07095491317335335	109.39230704307556	0.1558904169636451	0.3466385588316508	3.800530516730214e-06		0.2650724499304916						4.399191769171294e-19						0.07498607759429879
TCGA-UY-A78O	protected	BLCA	Bladder-TCC	0.0	3.6076330121901696	0.76	486	8	8	2.405349794238683	3.637860082304527	clonesig	False	False	5	2	0.333736051532469	0.9153498432698594	0.9999899999999999	0.10744822639753293	16	0.5627141614365476	0.8925517736024673	470.0	0.001815130277847743	0.001815130277847743	0.044733673451337407	922.5696265697479	0.12954960968775364	0.1670901065752214	0.00034510646760940267		0.4437724771076811						5.146626639350508e-12						0.20775124864765054
TCGA-DK-A3X2	public	BLCA	Bladder-TCC	0.0	3.4666972413676804	0.73	170	8	8	2.547058823529412	3.6588235294117646	clonesig	False	False	5	2	14.16942655863886	0.0010828481873041238	0.9999899999999999	0.7792795101447656	143	0.651129678764812	0.22072048985523465	27.0	0.8783117776448197	0.8783117776448197	0.07139790131140591	73.6036901473999	0.2969213992892836	0.2188777351886436	0.04482220272204429		0.3784323449913424						4.4050067175709685e-13						1.4582373712246887e-21
TCGA-DK-A3X2	protected	BLCA	Bladder-TCC	0.0	3.4666972413676804	0.73	380	8	8	2.45	3.5552631578947365	clonesig	False	False	5	3	15.112817155571976	0.043618118792029086	0.9999899999999999	0.7126663919368291	299	0.614092103795832	0.17447701147220046	32.0	0.531007560002357	0.9287269875402708	0.04543315039266009	231.05926847457886	0.245315753411549	0.16282475788380066	3.6996239645830176e-07		0.5899114904287953						2.150117598913641e-38						3.7303918799138706e-05
TCGA-CF-A9FH	public	BLCA	Bladder-TCC	0.0	2.01022457172297	0.87	48	8	8	1.2291666666666667	2.0625	clonesig	False	False	5	1	5.1806969167955685e-05		0.9911728312777396	1.0	48					0.0	0.1591269650478707	5.704277992248535	0.2822948486177264	0.0027384387195028463	2.464471792718025e-12		0.09958863341056694						0.1807080683710945						0.0018878089597249613
TCGA-CF-A9FH	protected	BLCA	Bladder-TCC	0.0	2.01022457172297	0.87	159	8	8	1.2830188679245282	2.106918238993711	clonesig	False	False	5	2	2.2644453716957287	0.3601543221252633	0.9999899999999999	0.6645439770603117	107	0.3228752626017481	0.33545602293968824	52.0	0.029146712649243844	0.029146712649243844	0.06767037068982529	104.31533765792848	0.1670495005673531	6.912378925133708e-07	0.00022565608864963776		0.7208437691354349						0.0005252327184137081						0.012788353227933176
TCGA-E7-A7DV	public	BLCA	Bladder-TCC	0.0	3.24006254212862	0.32	392	8	8	2.4846938775510203	3.474489795918368	clonesig	False	False	5	1	0.031893869358100346		0.9999899999999999	1.0	392					0.0	0.06331685872467183	401.6310541629791	0.041232807521225004	0.32193874530529826	0.02554324768670536		0.10451713957992802						1.2391704144265787e-24						0.5067680599066671
TCGA-E7-A7DV	protected	BLCA	Bladder-TCC	0.0	3.24006254212862	0.32	720	8	8	2.5902777777777777	3.5527777777777776	clonesig	False	False	5	2	13.901629673939171	0.0023263089567499944	0.9999899999999999	0.98202912932869	714	0.37267373341180576	0.0179708706713108	6.0	0.668799968612691	0.668799968612691	0.0710507327711353	402.71295762062067	0.04064243714523108	0.31030825392052713	0.031700693978855575		0.1776765105893919						1.0550374518992548e-16						0.4385932575333236
TCGA-BL-A13J	public	BLCA	Bladder-TCC	0.0	4.02269763524817	0.49	145	8	8	3.2137931034482765	4.462068965517242	clonesig	False	False	5	2	13.394477873276172	0.001539600474067825	0.9999899999999999	0.4380367345436021	59	0.4799117050398494	0.5619632654563982	86.0	0.6400893070977542	0.6400893070977542	0.0726429334867511	307.1391410827637	4.309628774743067e-25	0.2617638476228378	0.003931330837639262		0.5752981890946781						0.1589387542833918						9.181638005655514e-12
TCGA-BL-A13J	protected	BLCA	Bladder-TCC	0.0	4.02269763524817	0.49	1008	8	8	3.258928571428572	4.423611111111111	clonesig	False	False	5	2	18.83550656529951	0.00030602230535457667	0.9999899999999999	0.4934289412056782	416	0.5391677931712848	0.5065710587943217	592.0	0.14789865527828594	0.14789865527828594	0.05373031220049241	2555.7879064083104	0.046853151481496096	0.09199802198135727	0.440874117183882		0.38654497078582256						9.581670437106655e-08						0.03370636905442444
TCGA-5N-A9KI	public	BLCA	Bladder-TCC	0.0	3.67118595565798	0.52	225	8	8	2.3022222222222224	3.7377777777777776	clonesig	False	False	5	1	0.0002659622596183908		0.9999899999999999	1.0	225					0.0	0.07095337790714144	37.33056974411011	0.06669375657533129	0.3173483866787072	1.293490445648844e-05		0.4102904339644325						6.923024630578423e-06						0.15573822546356933
TCGA-5N-A9KI	protected	BLCA	Bladder-TCC	0.0	3.67118595565798	0.52	491	8	8	2.3136456211812626	3.7474541751527495	clonesig	False	False	5	2	12.450508287958655	0.0036412193673197655	0.9999899999999999	0.9444511596958648	474	0.3559022337269072	0.05554884030413548	17.0	0.4939112215881632	0.4939112215881632	0.05129797695038265	245.84367990493772	0.027358149689925882	0.2781417495983577	0.0018335460053200093		0.525853264216627						0.011377933984955395						0.1406460327958425
TCGA-G2-A2EJ	public	BLCA	Bladder-TCC	0.0	2.07714834877573	0.61	418	8	8	1.229665071770335	2.1100478468899517	clonesig	False	False	5	2	8.124202833895652	0.026973399771206552	0.9377941774063746	0.9858746201801164	413	0.30753040856850866	0.01412537981988249	5.0	0.7011354410739634	0.7011354410739634	0.0592052260468031	122.86878895759584	0.0690732731646068	0.2794372525689953	0.02831956040354684		0.1056061997087218						2.550788894275924e-49						0.41115629071035215
TCGA-G2-A2EJ	protected	BLCA	Bladder-TCC	0.0	2.07714834877573	0.61	724	8	8	1.2209944751381216	2.1187845303867405	clonesig	False	False	5	2	6.424678355928337	0.07712724476306843	0.948938985002703	0.9863429454458568	719	0.3623201711207063	0.013657054554142678	5.0	0.18000012508260174	0.18000012508260174	0.04581355776829067	88.89716339111328	0.04566587083976322	0.26372540290967034	0.029594530924185663		0.12461555602775175						4.082331129327343e-07						0.40557613062484266
TCGA-FD-A5BR	public	BLCA	Bladder-TCC	0.0	2.01551530067933	0.56	112	8	8	1.2053571428571428	2.0535714285714284	clonesig	False	False	5	2	6.4133953649813975	0.04641613920382778	0.9999899999999999	0.5954624686080134	67	0.3802062516619094	0.40453753139198667	45.0	0.15822351784388822	0.15822351784388822	0.08486212335900714	15.482447862625122	0.07185948040390132	0.06336003542145249	0.0013708741760328587		0.34574802577165503						0.061331664399690775						0.022877118296652017
TCGA-FD-A5BR	protected	BLCA	Bladder-TCC	0.0	2.01551530067933	0.56	309	8	8	1.1650485436893203	1.9870550161812297	clonesig	False	False	5	2	5.643359637419053	0.08009869347553084	0.9999899999999999	0.4537473012449417	139	0.32397972897466365	0.5462526987550583	170.0	0.07030214624971465	0.07030214624971465	0.060485557674280425	107.81482338905334	0.05144216505943031	0.03330299396404913	0.0007642311319313662		0.6766253649321257						0.03566024034272336						0.04529203269746964
TCGA-YC-A89H	public	BLCA	Bladder-TCC	0.0	2.04803002631492	0.65	2365	8	8	1.1107822410147992	2.0739957716701904	clonesig	False	False	5	2	22.498576089623384	0.0002334704517458833	0.97570101146166	0.9882020901837189	2340	0.2370010551706093	0.011797909816282606	25.0	0.11244749076082172	0.11244749076082172	0.06249008160536481	1022.8608920574188	0.029675282385971412	0.6940912309949732	0.0004225997966550772		0.21862583603392505						0.0013139680946293204						0.026703532027936537
TCGA-YC-A89H	protected	BLCA	Bladder-TCC	0.0	2.04803002631492	0.65	4499	8	8	1.109802178261836	2.068459657701712	clonesig	False	False	5	3	19.74119260525913	0.060559562383852926	0.986872786968836	0.9753129842489346	4427	0.24279775026162945	0.014322155157188697	59.0	0.04370570291240583	0.07244366820274861	0.033234078122433106	2237.7354221343994	0.017512679826464022	0.677335918142132	0.00013370884857298726		0.2490137994643168						2.1881910181896904e-06						0.03044316732361175
TCGA-E7-A4XJ	public	BLCA	Bladder-TCC	0.0	2.06118422019007	0.72	57	8	8	1.0701754385964912	2.0350877192982457	clonesig	False	False	5	2	6.589345296397141	0.04039415323007538	0.9999899999999999	0.9166423586304716	52	0.30510573232186106	0.08335764136952814	5.0	0.6101975826628518	0.6101975826628518	0.10933226748356273	4.681229591369629	0.3919094579091663	0.024625718479169653	0.00019089909678174198		0.5508323526016948						0.03182715764858879						1.1912988436182572e-21
TCGA-E7-A4XJ	protected	BLCA	Bladder-TCC	0.0	2.06118422019007	0.72	169	8	8	1.21301775147929	2.136094674556213	clonesig	False	False	5	2	5.033022754201738	0.09577023570385597	0.9999899999999999	0.6848073381127657	116	0.21803937240509025	0.3151926618872341	53.0	0.03274685716310899	0.03274685716310899	0.08123454719540456	73.31890082359314	0.22608560202899244	0.0248049687823932	5.1319470060174765e-08		0.45295907047333794						0.109030591042683						0.002033754528005605
TCGA-CF-A7I0	public	BLCA	Bladder-TCC	0.0	1.8930609029547	0.67	70	8	8	1.0714285714285714	1.9714285714285715	clonesig	False	False	5	3	8.575376385057782	0.29739556239135684	0.9999899999999999	0.6690678576229957	53	0.8651744195516147	0.2633716004255231	12.0	0.7691448228154217	0.7691448228154217	0.1067693637004454	31.60664415359497	0.00021072655577626518	0.39807026274928026	3.0465537305839626e-13		0.3139803236301955						5.725024793807038e-19						0.2877384981141321
TCGA-CF-A7I0	protected	BLCA	Bladder-TCC	0.0	1.8930609029547	0.67	186	8	8	1.0591397849462365	1.9623655913978493	clonesig	False	False	5	3	21.464604978242733	0.003730745640152393	0.9999899999999999	0.6917034942034829	145	0.7761341674891801	0.20068867677318436	23.0	0.6077556136610662	0.6077556136610662	0.06282865169486923	61.283441066741936	0.005528419190398843	0.2193175615362496	1.0342109159643774e-07		0.5260795881732865						3.100847933097289e-08						0.1896280190195002
TCGA-XF-A8HI	public	BLCA	Bladder-TCC	0.0	1.99317672775623	0.8	99	8	8	1.0505050505050506	1.9696969696969695	clonesig	False	False	5	2	1.2376315953647463	0.5693817698272499	0.9999899999999999	0.8661089244483094	86	0.23571405367967646	0.13389107555169028	13.0	0.0406032632436576	0.0406032632436576	0.09850936502519897	4.582793474197388	0.10382555296278786	0.4516003391926962	2.037932700823778e-12		0.14118976345870626						1.136316995751401e-48						0.30338434438377154
TCGA-XF-A8HI	protected	BLCA	Bladder-TCC	0.0	1.99317672775623	0.8	234	8	8	1.0598290598290598	2.0085470085470085	clonesig	False	False	5	3	32.87804535511532	3.627493701351867e-05	0.9999899999999999	0.7447421587839331	177	0.2973695853478136	0.1919518551649292	41.0	0.5633139276543464	0.7837221521921007	0.07145912895851766	27.170284748077393	0.0997350774361816	0.3705351903279373	5.708303697908245e-35		0.23732235866205756						9.381051877259828e-142						0.2924073735738236
TCGA-4Z-AA81	public	BLCA	Bladder-TCC	0.0	3.64334339251877	0.53	284	8	8	2.5880281690140845	3.834507042253522	clonesig	False	False	5	3	11.8872339170166	0.1212315628153327	0.9999899999999999	0.4552420132059896	168	0.8958781186702048	0.2771521130709809	58.0	0.38249087765718703	0.535208849544524	0.06733997088962118	301.0173625946045	0.0796339636723248	0.4994620984740725	2.1494799989792954e-22		0.0007452316228974896						1.886597632012296e-40						0.4201587062307052
TCGA-4Z-AA81	protected	BLCA	Bladder-TCC	0.0	3.64334339251877	0.53	604	8	8	2.5860927152317883	3.802980132450331	clonesig	False	False	5	3	9.897815134121627	0.2453500876929357	0.99201475844283	0.6685068568673415	469	0.6378514194440289	0.31244825936598697	127.0	0.09192994184301606	0.3906229944737527	0.04262464812069078	1898.4263172149656	0.04555163511524494	0.2723328224338311	1.7732496512589388e-15		0.347702115003447						0.011582774892883492						0.3213769303419247
TCGA-FD-A3SR	public	BLCA	Bladder-TCC	0.0	3.1385197166018997	0.52	177	8	8	2.463276836158192	3.5819209039548023	clonesig	False	False	5	2	21.145238739883094	3.4651018800137185e-05	0.9999899999999999	0.7017653832738209	117	0.5125271791316555	0.2982346167261793	60.0	0.29761152185274764	0.29761152185274764	0.07894068698831237	51.29035401344299	0.1293798292297064	0.07805128942876974	0.05241026627039881		0.515692713721748						0.050258025837623684						0.174148171037631
TCGA-FD-A3SR	protected	BLCA	Bladder-TCC	0.0	3.1385197166018997	0.52	487	8	8	2.433264887063655	3.449691991786448	clonesig	False	False	5	3	28.920209627019176	0.00023290156366913598	0.9999899999999999	0.5982238456650671	317	0.21331974455553335	0.22095095499303072	107.0	0.1784844930998517	0.4065792017152901	0.04748214709411553	230.553307056427	0.02337800699184189	0.11477057360741262	0.035810753205132086		0.6186554872724646						0.031478555464028786						0.1661729248354483
TCGA-G2-AA3B	public	BLCA	Bladder-TCC	0.0	5.20307531441075	0.57	972	8	8	4.001028806584362	5.77366255144033	clonesig	False	False	5	2	10.532268795876009	0.014468190687542156	0.9999899999999999	0.7759921190042807	911	0.4684557153774469	0.22400788099571847	61.0	0.006444351335686771	0.006444351335686771	0.03846733390503482	1867.7402212619781	4.679238766418343e-22	0.3411983177962002	3.7750501951734724e-05		0.13723366641369614						6.786759984381515e-07						0.4983389749525758
TCGA-G2-AA3B	protected	BLCA	Bladder-TCC	0.0	5.20307531441075	0.57	1910	8	8	3.958638743455497	5.7	clonesig	False	False	5	2	6.447442128814147	0.16159121070252233	0.9999899999999999	0.79707479304202	1824	0.4716567482463746	0.20292520695798025	86.0	0.0057662628745652755	0.0057662628745652755	0.04029050015788828	2232.8052294254308	0.0027345991451625962	0.2899651134862669	6.3589853425693705e-06		0.19768951310746527						4.864235883637549e-10						0.4876337877183402
TCGA-4Z-AA7Q	public	BLCA	Bladder-TCC	0.0	2.9731388738826205	0.31	307	8	8	2.263843648208469	3.1205211726384365	clonesig	False	False	5	2	2.7420980689994394	0.31310508892899525	0.9999899999999999	0.28122480585345816	38	0.7292038319616686	0.7187751941465415	269.0	0.019619632669111486	0.019619632669111486	0.08490381702872904	112.90373754501344	0.08373044783825552	0.18336520774691006	0.13199227509921216		0.22784719048966545						1.6576877764094307e-13						0.3728327416332292
TCGA-4Z-AA7Q	protected	BLCA	Bladder-TCC	0.0	2.9731388738826205	0.31	622	8	8	2.2893890675241155	3.2315112540192925	clonesig	False	False	5	2	15.507927939028376	0.000966767345155658	0.9999899999999999	0.3231249386354617	169	0.7637178050294243	0.6768750613645387	453.0	0.2735615154157077	0.2735615154157077	0.06327229195767027	1630.1174068450928	0.10473196601356316	0.01512861510861444	0.00257136560836733		0.6281226800326943						3.002941865867725e-05						0.2483292897851468
TCGA-DK-A1A7	public	BLCA	Bladder-TCC	0.0	3.3838120558983906	0.69	298	8	8	2.9194630872483223	3.996644295302013	clonesig	False	False	5	2	0.5481433263757935	0.8221106054278271	0.9958444904193804	0.9221531518109098	286	0.9510460214251472	0.07784684818909046	12.0	0.6649315154945865	0.6649315154945865	0.07494065511823693	451.5164918899536	0.001096364118743515	0.09495921984829958	7.73948152202965e-07		0.7045409233296885						2.411232052836723e-28						0.02511369454019966
TCGA-DK-A1A7	protected	BLCA	Bladder-TCC	0.0	3.3838120558983906	0.69	678	8	8	3.1607669616519174	4.345132743362832	clonesig	False	False	5	3	4.195676107716282	0.8202525045562071	0.9999899999999999	0.6536774148776706	495	0.9999899999999999	0.1872561296597869	85.0	0.4239234031700987	0.4239234031700987	0.05632296740819406	2891.805028676987	4.877410449297732e-07	1.0876639373832227e-08	0.000903160120597484		0.804758538677871						2.8166124560670566e-49						0.011167778209643316
TCGA-FD-A5BZ	public	BLCA	Bladder-TCC	0.0	4.15904230461433	0.39	175	8	8	2.6914285714285717	4.314285714285714	clonesig	False	False	5	1	0.019013964668374683		0.9692273154384334	1.0	175					0.0	0.09744207293552308	106.47636151313782	0.10296623097691797	0.2559822320201484	2.0324768546958348e-08		0.3250926560070377						1.6764375045724053e-17						0.21752908527258832
TCGA-FD-A5BZ	protected	BLCA	Bladder-TCC	0.0	4.15904230461433	0.39	393	8	8	2.7709923664122136	4.368956743002545	clonesig	False	False	5	2	5.437091382685139	0.0944560933941182	0.9999899999999999	0.9563824702527094	388	0.3946106720331035	0.04361752974729042	5.0	0.2470801844443637	0.2470801844443637	0.07017579782131297	922.8715114593506	0.11045278645412704	0.2040139119244325	0.00047655384914446856		0.28853417802683184						3.2547389936135415e-05						0.21218515052188125
TCGA-ZF-A9RL	public	BLCA	Bladder-TCC	0.0	3.80185961642351	0.81	435	8	8	2.331034482758621	3.9287356321839084	clonesig	False	False	5	3	70.17783752785363	2.5104121961904565e-12	0.9999899999999999	0.3750536159451388	138	0.5162672405208877	0.45205293647128203	230.0	0.2785538779651938	0.8878911729557906	0.07070769006740539	446.1118183135986	0.0944462961334714	0.0610994156865514	3.3424674245975537e-29		0.6884620124018821						7.376764218448993e-34						0.15599227577806704
TCGA-ZF-A9RL	protected	BLCA	Bladder-TCC	0.0	3.80185961642351	0.81	875	8	8	2.3234285714285714	3.8788571428571434	clonesig	False	False	5	3	125.13699460043972	2.6283915156441805e-23	0.9999899999999999	0.40314628765175614	333	0.5331169810842832	0.3847322241544324	381.0	0.4625400881179265	0.8831189893350022	0.06958157060155924	883.1958124637604	0.08797294682259535	0.06842282939700482	1.0203755626004059e-21		0.7633985232288673						2.286960734983688e-26						0.0802057002662206
TCGA-4Z-AA7S	public	BLCA	Bladder-TCC	0.0	4.10443708548023	0.67	79	8	8	2.2911392405063293	4.0253164556962036	clonesig	False	False	5	1	0.0001492416031396715		0.8009012448172738	1.0	79					0.0	0.09347541328072324	34.144866228103645	0.3947067019745285	0.06811814417287414	3.59542198456794e-11		0.3531184990421525						0.06615825522694138						7.246132519039582e-69
TCGA-4Z-AA7S	protected	BLCA	Bladder-TCC	0.0	4.10443708548023	0.67	211	8	8	2.5545023696682465	4.208530805687204	clonesig	False	False	5	2	5.3125917745014695	0.08659883918328197	0.9999899999999999	0.35056338820034416	38	0.7371110889399232	0.6494366117996562	173.0	0.4255036588459826	0.4255036588459826	0.06974168779631773	472.6640868186951	8.146414506146393e-10	6.900031870442277e-20	2.2530438174779968e-12		0.7603731713671505						0.0800083835186061						0.15107115892310788
TCGA-K4-A6FZ	public	BLCA	Bladder-TCC	0.0	3.38684178027453	0.35	527	8	8	2.4686907020872866	3.5939278937381403	clonesig	False	False	5	1	0.0001203710344270803		0.9925818269388268	1.0	527					0.0	0.08312885679452574	1773.4250390529633	0.010526701621996044	0.23254500533857864	0.3274738753597503		0.18449872664926326						0.09868172143429987						0.14626337452437654
TCGA-K4-A6FZ	protected	BLCA	Bladder-TCC	0.0	3.38684178027453	0.35	1124	8	8	2.5195729537366547	3.6850533807829176	clonesig	False	False	5	1	0.0013759006815234898		0.9999899999999999	1.0	1124					0.0	0.08557537310873159	729.1198375225067	0.003218738401529407	0.20679947694865006	0.2619441960509508		0.2435760657298205						0.11836305093702396						0.16602710132456447
TCGA-DK-A1A6	public	BLCA	Bladder-TCC	0.0	3.6323256194777214	0.75	337	8	8	2.7744807121661723	3.893175074183976	clonesig	False	False	5	3	23.599003974619336	0.0017877998731733813	0.9385157319061423	0.5727787906920213	209	0.8386849532317606	0.3490021028084165	107.0	0.4067537223809165	0.4067537223809165	0.05471532568380198	713.5315113067627	1.5294060900472762e-27	0.3923109111740787	0.11548093015712825		0.2553511697301568						3.411568537173598e-36						0.23084485426768594
TCGA-DK-A1A6	protected	BLCA	Bladder-TCC	0.0	3.6323256194777214	0.75	1153	8	8	2.8438855160451	3.977450130095404	clonesig	False	False	5	4	146.72680375596974	1.2914143906839895e-24	0.9529901170997271	0.19960899180472816	117	0.8958074253661815	0.5435763552466215	710.0	0.4212998842087695	0.6253459966148561	0.03983292623233686	9499.78447842598	0.12186686182414412	0.5738082337242567	1.434398579984326e-08		0.13367957138798975						3.399957573881518e-05						3.795404759941835e-05
TCGA-4Z-AA89	public	BLCA	Bladder-TCC	0.0	3.797815812995992	0.63	177	8	8	2.135593220338983	3.853107344632768	clonesig	False	False	5	2	21.679248859779822	2.6593858167296405e-05	0.9999899999999999	0.5545580335885749	85	0.5098008733230485	0.44544196641142497	92.0	0.09598155577953638	0.09598155577953638	0.06678740534381883	33.901913404464715	0.1482282442994298	0.23334891079072986	0.07990287547508954		0.1631715666010344						0.1297460624408507						0.2456023385755157
TCGA-4Z-AA89	protected	BLCA	Bladder-TCC	0.0	3.797815812995992	0.63	388	8	8	2.1365979381443303	3.9072164948453607	clonesig	False	False	5	2	49.60097417623364	3.631369873853693e-11	0.9999899999999999	0.5548554253417328	194	0.4986235451023022	0.44514457465826746	194.0	0.13206015875437185	0.13206015875437185	0.047963971767493715	51.81705451011658	0.059670792176585975	0.1348010325752695	0.009471600852693964		0.4622617858080351						0.1535554756859918						0.18023931211731045
TCGA-BT-A20T	public	BLCA	Bladder-TCC	0.0	3.70140649064996	0.57	366	8	8	2.2103825136612016	3.800546448087432	clonesig	False	False	5	1	0.0409078226366546		0.9999899999999999	1.0	366					0.0	0.062336288539188885	51.099748849868774	0.02719277813007521	0.4263796925066027	4.24794523179508e-11		0.20203345155609						0.0294023253338833						0.3030629380262818
TCGA-BT-A20T	protected	BLCA	Bladder-TCC	0.0	3.70140649064996	0.57	747	8	8	2.2222222222222223	3.8406961178045513	clonesig	False	False	5	2	9.514588730206015	0.018930448830990983	0.9999899999999999	0.9876103000451584	742	0.23521238881073145	0.012389699954840246	5.0	0.5547360274949777	0.5547360274949777	0.04480261292888135	97.10457277297974	0.006409387850420754	0.3578040401319915	0.00795092298244853		0.2859762735546193						7.634658001833515e-05						0.3281516762301161
TCGA-ZF-AA5N	public	BLCA	Bladder-TCC	0.0	2.0914036671144096	0.71	66	8	8	1.0909090909090908	2.075757575757576	clonesig	False	False	5	2	3.1637326624153275	0.22012688901755945	0.9878414947598528	0.875695766523529	58	0.28166162123762856	0.12430423347647115	8.0	0.17606199153896773	0.17606199153896773	0.11265020487734385	13.939501762390135	0.12262165091563118	0.05797425807283435	2.2846221410707657e-16		0.6454764206853666						5.653785394762688e-80						0.11714328958266833
TCGA-ZF-AA5N	protected	BLCA	Bladder-TCC	0.0	2.0914036671144096	0.71	165	8	8	1.0484848484848486	2.0424242424242425	clonesig	False	False	5	2	6.954533885407728	0.037425613070899484	0.9968079182084674	0.8417402385688664	145	0.3382939870083739	0.1582597614311339	20.0	0.12832247975163447	0.12832247975163447	0.0709512378273979	15.242598056793213	0.12998105301148652	0.08385355576115829	7.4004943684601714e-06		0.591715581062157						3.58895232862765e-18						0.11417191261049504
TCGA-HQ-A5ND	public	BLCA	Bladder-TCC	0.0	3.34118428547413	0.51	122	8	8	2.639344262295082	3.7459016393442623	clonesig	False	False	5	2	11.710344480337882	0.003443046785729861	0.9999899999999999	0.8598583769096882	105	0.4941394461392094	0.1401416230903112	17.0	0.6900928294721121	0.6900928294721121	0.07960185109819884	28.97589015960693	0.0004529971654038033	0.12139253409474965	0.00013031213345347903		0.7356473365477507						6.012571702391708e-07						0.1276510651688415
TCGA-HQ-A5ND	protected	BLCA	Bladder-TCC	0.0	3.34118428547413	0.51	275	8	8	2.4654545454545453	3.6327272727272732	clonesig	False	False	5	2	15.053342078766036	0.0007981770524032664	0.9999899999999999	0.7795752566047117	235	0.4698449329059301	0.220424743395288	40.0	0.40244543325717896	0.40244543325717896	0.05428895326249193	151.29248762130737	2.987705660007444e-19	0.174737231115386	0.0044582872253711376		0.6518157549181337						2.431489069331386e-06						0.0641410192146039
TCGA-2F-A9KP	public	BLCA	Bladder-TCC	0.0	4.0510396214395	0.63	185	8	8	2.994594594594594	4.518918918918919	clonesig	False	False	5	1	0.0015086499947756238		0.9999899999999999	1.0	185					0.0	0.06924470567650144	31.628818035125732	0.1492772708111615	0.2624723455803166	0.00030065444737220316		0.4068439311381832						0.00025879899287966						0.18074601444192054
TCGA-2F-A9KP	protected	BLCA	Bladder-TCC	0.0	4.0510396214395	0.63	425	8	8	2.9905882352941178	4.522352941176472	clonesig	False	False	5	1	0.0017801593849071649		0.9999899999999999	1.0	425					0.0	0.05706185548013221	118.1824848651886	0.06501585449358371	0.2313378050485513	5.652482128923726e-05		0.48383230256343995						0.01356962748408277						0.1989640990297686
TCGA-FD-A3B5	public	BLCA	Bladder-TCC	0.0	2.7302348430816	0.61	194	8	8	2.1391752577319587	3.0463917525773194	clonesig	False	False	5	2	11.040767011521439	0.005204044939323244	0.9999899999999999	0.7343251836421215	145	0.38645048153348616	0.26567481635787826	49.0	0.19596079448128406	0.19596079448128406	0.08058376713642247	42.98806595802307	0.058795150540708385	0.3570089014132289	0.18565956625342053		0.04282426914598895						0.0016618094713954064						0.34626017755835625
TCGA-FD-A3B5	protected	BLCA	Bladder-TCC	0.0	2.7302348430816	0.61	415	8	8	2.1036144578313247	2.9566265060240964	clonesig	False	False	5	2	13.706873097980859	0.001820916820458414	0.9999899999999999	0.7321805902895157	313	0.34040525866225424	0.2678194097104844	102.0	0.09519656399163512	0.09519656399163512	0.04472490379241164	89.18419027328491	0.04468608768632321	0.2929099640039857	0.11365957543453364		0.2581099026322278						4.768594791026225e-07						0.2864910467801113
TCGA-GD-A2C5	public	BLCA	Bladder-TCC	0.0	3.32217519956521	0.52	355	8	8	2.808450704225352	3.707042253521127	clonesig	False	False	5	2	1.4540564296094092	0.5710270728132847	0.9999899999999999	0.666455997264542	299	0.5231828537603852	0.3335440027354582	56.0	0.02463755289806735	0.02463755289806735	0.08083343519092838	217.6552631855011	0.055242942221323775	0.41203815648562414	3.755643546456503e-05		0.17642045037375947						0.02704142414894985						0.3238855353904567
TCGA-GD-A2C5	protected	BLCA	Bladder-TCC	0.0	3.32217519956521	0.52	657	8	8	2.923896499238965	3.8569254185692543	clonesig	False	False	5	3	10.58747557838251	0.20594482960111246	0.9999899999999999	0.7007903156487081	563	0.4835195282891657	0.21425436198677356	88.0	0.27612619224578017	0.5928379847251583	0.06140638056615985	1564.292789697647	0.015472096664767962	0.35024295853565673	1.1018998205527758e-06		0.3446092581773753						0.018198730877210398						0.2713993369244843
TCGA-BT-A20W	public	BLCA	Bladder-TCC	0.0	2.8503542476257	0.63	113	8	8	1.9115044247787607	2.902654867256637	clonesig	False	False	5	3	5.789721742326265	0.584881416303116	0.9999899999999999	0.18117353151639504	17	0.2606833346885383	0.6206724605101188	75.0	0.12462196101242196	0.1305833346907208	0.08597481215898868	49.19106411933899	0.06540006076096191	0.2528070992744219	1.402317709494577e-20		0.25693317929579496						0.016140046340092955						0.3654752042714787
TCGA-BT-A20W	protected	BLCA	Bladder-TCC	0.0	2.8503542476257	0.63	202	8	8	1.9702970297029705	2.9108910891089113	clonesig	False	False	5	3	13.521970359804984	0.06874616810445773	0.9121449332770396	0.1904331591250628	38	0.22703323621304025	0.5816815416215121	130.0	0.0792521202444636	0.5526902789703766	0.06909452321678099	58.352322816848755	0.13829691040821074	0.04642298522417332	2.9572174499953834e-10		0.6611300445588334						1.5457944866871615e-18						0.15341826727276414
TCGA-BT-A20O	public	BLCA	Bladder-TCC	0.0	2.22020149924842	0.23	227	8	8	1.4493392070484579	2.356828193832599	clonesig	False	False	5	1	0.0005629188872262604		0.8154945372109457	1.0	227					0.0	0.06046567669117195	76.3191578388214	0.058590732747511615	0.2205582177157601	0.0006046814202522797		0.2649524328526369						1.563882836709554e-09						0.20021426100444395
TCGA-BT-A20O	protected	BLCA	Bladder-TCC	0.0	2.22020149924842	0.23	425	8	8	1.3529411764705883	2.284705882352941	clonesig	False	False	5	1	0.0006091769218983245		0.881823082810808	1.0	425					0.0	0.04255386908236478	143.5110137462616	0.03273768866814528	0.19413387035840612	0.0041127637466013296		0.3377757979754085						3.515081568237262e-10						0.1898274619983825
TCGA-XF-A9SY	public	BLCA	Bladder-TCC	0.0	2.5939184634743904	0.22	546	8	8	1.879120879120879	2.6978021978021984	clonesig	False	False	5	1	0.0034244485241288203		0.9866890650784612	1.0	546					0.0	0.06309563635154873	306.82611036300665	1.407065290795607e-54	0.17324989418510756	0.14245674187461133		0.10926783489862077						0.046906551851514634						0.2282564029922337
TCGA-XF-A9SY	protected	BLCA	Bladder-TCC	0.0	2.5939184634743904	0.22	1057	8	8	1.9356669820245982	2.7710501419110685	clonesig	False	False	5	1	0.0001144662110164063		0.9999899999999999	1.0	1057					0.0	0.05415985334764395	744.412041425705	1.0434552202502554e-12	0.1507178932525745	0.1156291773463272		0.17294766773572845						0.07430425889228369						0.21257974026740256
TCGA-ZF-AA51	public	BLCA	Bladder-TCC	0.0	3.44232507000355	0.41	898	8	8	2.384187082405345	3.6826280623608016	clonesig	False	False	5	2	13.329792733165961	0.003669762950776049	0.9999899999999999	0.9582079973355142	888	0.5296389738615334	0.0417920026644871	10.0	0.3746920255121299	0.3746920255121299	0.0490443580390472	1616.390707731247	0.02217094147416921	0.3495317623805057	0.02377129850743569		0.09577492488309376						0.011702526045870512						0.4970472306668175
TCGA-ZF-AA51	protected	BLCA	Bladder-TCC	0.0	3.44232507000355	0.41	1731	8	8	2.424610051993068	3.75158867706528	clonesig	False	False	5	2	32.45560906879109	1.130135091946118e-06	0.9999899999999999	0.9420249253148112	1698	0.5124163665495817	0.05797507468519132	33.0	0.5300075950632468	0.5300075950632468	0.03891415192675473	5038.812133550644	0.005920619353528795	0.3393265567381191	0.06054044402987735		0.1205932201380089						0.007939517421545632						0.4646664335836994
TCGA-4Z-AA7R	public	BLCA	Bladder-TCC	0.0	3.39855428451119	0.83	510	8	8	2.4196078431372547	3.376470588235294	clonesig	False	False	5	2	9.875597815456787	0.012769050510285065	0.9999899999999999	0.8686671190430892	463	0.33925244748065936	0.13133288095691106	47.0	0.022509872921155586	0.022509872921155586	0.056162910336989176	420.6967289447784	0.03731062284471246	0.40322228857034	0.004643690806602693		0.12051983814963775						1.7375886580197093e-10						0.3756040763475108
TCGA-4Z-AA7R	protected	BLCA	Bladder-TCC	0.0	3.39855428451119	0.83	1044	8	8	2.4377394636015324	3.4444444444444446	clonesig	False	False	5	3	66.67908001380056	2.5314470806894512e-11	0.9999899999999999	0.8190189341587234	913	0.4353061602265553	0.13579836357360056	92.0	0.19181418687296425	0.2862668023507845	0.04069044532310318	904.8374564647676	0.030463129590179307	0.3707328154007889	1.1517495843788254e-05		0.07889353837033494						1.0140262248839044e-15						0.4009266332521441
TCGA-ZF-A9R7	public	BLCA	Bladder-TCC	0.0	2.15797001394359	0.63	973	8	8	1.3031860226104828	2.1819116135662897	clonesig	False	False	5	2	3.598972119727477	0.30741992875891033	0.9731116772648666	0.8402493862470823	852	0.4816253967296547	0.15975061375291674	121.0	0.008918249842920778	0.008918249842920778	0.06602700128696565	1233.6620891094208	0.03911794285825644	0.4107297121983273	0.01855518105123661		0.005102947153812594						2.5839103414904467e-20						0.5129168271476738
TCGA-ZF-A9R7	protected	BLCA	Bladder-TCC	0.0	2.15797001394359	0.63	1892	8	8	1.3276955602536995	2.220401691331924	clonesig	False	False	5	3	35.41091675433199	4.837701409653377e-05	0.9765135342439674	0.8284389520095842	1662	0.5007699259079368	0.1563875198047388	212.0	0.019216636317760383	0.20431692348405528	0.05102126112010295	1652.1461553573608	0.026214656407030152	0.3910725652922225	0.0002448860707974604		0.07131899816982397						1.1135695999409152e-08						0.5111258090110945
TCGA-LT-A8JT	public	BLCA	Bladder-TCC	0.0	1.9662731670004296	0.79	101	8	8	1.0198019801980198	1.9306930693069304	clonesig	False	False	5	2	3.7361542011319666	0.17063338335930384	0.9999899999999999	0.9450181958311328	96	0.2627883181506629	0.05498180416886704	5.0	0.22517799724776236	0.22517799724776236	0.09338099491960522	4.9207327365875235	0.14554717938751172	0.2316127880332949	3.810152252761634e-12		0.3982442864629257						6.773669946402453e-13						0.1777500032071922
TCGA-LT-A8JT	protected	BLCA	Bladder-TCC	0.0	1.9662731670004296	0.79	243	8	8	1.0411522633744856	1.9629629629629632	clonesig	False	False	5	2	12.91287920396735	0.002196155293144913	0.9999899999999999	0.8110644392538127	201	0.2952733641385365	0.18893556074618725	42.0	0.17455438472499585	0.17455438472499585	0.060300391441287834	69.62915682792665	0.11241382826650556	0.2080844366470644	3.462979363497216e-05		0.4854631472938313						0.0019852030673918864						0.1377949222405027
TCGA-XF-A9T4	public	BLCA	Bladder-TCC	0.0	2.0595450462727998	0.75	52	8	8	1.1153846153846154	2.0384615384615383	clonesig	False	False	5	1	0.004884385283389747		0.9422553077909972	1.0	52					0.0	0.13579525025038586	7.664487600326537	0.2201211051802273	0.2276177945647481	0.00017505136379543715		0.3093055776535767						0.07945510964949933						0.16332536158755653
TCGA-XF-A9T4	protected	BLCA	Bladder-TCC	0.0	2.0595450462727998	0.75	163	8	8	1.2453987730061349	2.141104294478528	clonesig	False	False	5	2	20.123895509153954	5.635734410856281e-05	0.9934593651742964	0.7209377757452036	119	0.3191490205145637	0.27906222425479643	44.0	0.2605927961022413	0.2605927961022413	0.07992929457502687	49.54405164718628	0.19703058324042647	0.20193384823862828	0.1617338578743712		0.2951686423894494						1.1143309833192404e-07						0.09211319730380188
TCGA-DK-A3WX	public	BLCA	Bladder-TCC	0.0	1.85486319997432	0.41	54	8	8	1.0740740740740742	1.9074074074074077	clonesig	False	False	5	1	0.005176466396392243		0.7769846720713006	1.0	54					0.0	0.10017975598790847	7.181435585021973	0.1965339649219296	0.25492391496946315	1.5058713196442002e-15		0.40811231291499817						5.4143141657414864e-36						0.10396391152478543
TCGA-DK-A3WX	protected	BLCA	Bladder-TCC	0.0	1.85486319997432	0.41	284	8	8	1.0985915492957747	1.8591549295774648	clonesig	False	False	5	2	25.333959902595783	5.0893326505907184e-06	0.9444409438938086	0.4982949559401032	140	0.33106562724809063	0.5017050440598968	144.0	0.29154292895819256	0.29154292895819256	0.06880187221202556	23.431552648544308	0.05574946593641323	0.2236726950078612	2.6061995720071154e-05		0.6051147978569932						9.941075159903818e-14						0.07780189495686711
TCGA-CF-A1HS	public	BLCA	Bladder-TCC	0.0	3.09835261117195	0.54	329	8	8	2.370820668693009	3.3221884498480243	clonesig	False	False	5	2	19.47621330834591	9.737424053827613e-05	0.9189830606439624	0.3573899284156204	92	0.3888674134924281	0.6426100715843798	237.0	0.2291197192880139	0.2291197192880139	0.05787588019888215	650.1688704490663	0.016002284603914733	0.21174665968558665	0.022771115090508044		0.5428558737739446						5.717135229924994e-05						0.20656509963719644
TCGA-CF-A1HS	protected	BLCA	Bladder-TCC	0.0	3.09835261117195	0.54	849	8	8	2.347467608951708	3.2614840989399294	clonesig	False	False	5	3	38.90837507318065	4.728482165290901e-06	0.9640663471013884	0.3049365235381413	221	0.4138718020142507	0.4587636823430313	439.0	0.14839007520403824	0.26299612752471324	0.043978511992885085	2327.1489679813385	0.05086775191593624	0.12276620422752794	0.13385090073082198		0.4742894834308999						0.001662448335015012						0.2165552211064415
TCGA-2F-A9KR	public	BLCA	Bladder-TCC	0.0	3.4609789018242	0.7	330	8	8	2.081818181818182	3.6303030303030304	clonesig	False	False	5	2	7.600474031327393	0.03194544615130334	0.9999899999999999	0.8402495671096443	291	0.3350485767735459	0.15975043289035584	39.0	0.07632466323263963	0.07632466323263963	0.07336663762664031	76.05827021598816	0.07839152125238594	0.4269235106440758	2.317232880295857e-06		0.14708016096243426						0.01953173211291629						0.3133867340102467
TCGA-2F-A9KR	protected	BLCA	Bladder-TCC	0.0	3.4609789018242	0.7	769	8	8	2.078023407022106	3.578673602080624	clonesig	False	False	5	2	19.301470712980517	0.00018511599003949103	0.9999899999999999	0.8321307252850962	669	0.31137662380170195	0.16786927471490315	100.0	0.032961444250527716	0.032961444250527716	0.03635569502278314	709.235381603241	0.04822762421904656	0.3863681432439305	5.615047362675361e-07		0.16160487946729965						0.017825410316006388						0.3148692790948476
TCGA-E7-A8O8	public	BLCA	Bladder-TCC	0.0	1.99971111803847	0.71	170	8	8	1.3235294117647058	2.164705882352941	clonesig	False	False	5	1	0.0006086910052545137		0.9999899999999999	1.0	170					0.0	0.10557874329832244	4.554370403289795	0.17204530232091805	0.15238042510675925	0.18702485715380365		0.16816126707374168						0.21177564828426448						0.10814140999517123
TCGA-E7-A8O8	protected	BLCA	Bladder-TCC	0.0	1.99971111803847	0.71	381	8	8	1.3175853018372703	2.1128608923884515	clonesig	False	False	5	1	8.833766423776979e-05		0.9999899999999999	1.0	381					0.0	0.07266298652159031	14.14059042930603	0.11952964138875312	0.11429144402027624	0.032150574324617105		0.3817300920714966						0.2534152812007024						0.09888296164998556
TCGA-E7-A6MF	public	BLCA	Bladder-TCC	0.0	2.0925434179795603	0.35	66	8	8	1.4545454545454546	2.303030303030303	clonesig	False	False	5	1	0.0013511532921484106		0.9999899999999999	1.0	66					0.0	0.14569744231392362	0.9232459068298341	0.029370612436514888	0.4982777372428984	8.302990223342811e-06		7.125605646824466e-07						2.404096830218998e-05						0.4351194065429949
TCGA-E7-A6MF	protected	BLCA	Bladder-TCC	0.0	2.0925434179795603	0.35	162	8	8	1.2222222222222223	2.1481481481481484	clonesig	False	False	5	1	1.8932464172394248e-05		0.9999899999999999	1.0	162					0.0	0.08781637735975162	5.977483034133911	0.05914066341959021	0.3507524689486073	0.0923488546994506		0.10454130321740507						8.273556771581379e-12						0.2888853157941583
TCGA-FD-A5BU	public	BLCA	Bladder-TCC	0.0	4.16622627128464	0.23	82	8	8	2.463414634146341	4.402439024390244	clonesig	False	False	5	1	0.0005605940807527077		0.9999899999999999	1.0	82					0.0	0.1016277446026668	3.8526215553283687	0.19713982713878292	0.06631409538686821	7.929567525801422e-07		0.4632634040257333						5.9506084054753206e-08						0.07054186921476018
TCGA-FD-A5BU	protected	BLCA	Bladder-TCC	0.0	4.16622627128464	0.23	350	8	8	2.4314285714285715	4.211428571428572	clonesig	False	False	5	1	0.0011404630886318046		0.9501119710294816	1.0	350					0.0	0.059161811547611735	129.34031438827517	0.17751613697404084	0.008367196556240167	5.901297230637304e-06		0.7525545839998685						5.270143610489899e-09						0.006090353054511162
TCGA-K4-A54R	public	BLCA	Bladder-TCC	0.0	1.90738694569074	0.61	1284	8	8	1.118380062305296	2.004672897196261	clonesig	False	False	5	3	10.162122103613	0.2817344126293291	0.9999899999999999	0.4660266218828738	532	0.8902539843562892	0.5197503771115617	736.0	0.048547456171574965	0.048893749926686936	0.06508489519968295	2025.2098734378812	0.0355141948065958	0.5644108327020929	2.646189196697429e-15		0.03924981397530905						1.3163233714246097e-30						0.3608251555788913
TCGA-K4-A54R	protected	BLCA	Bladder-TCC	0.0	1.90738694569074	0.61	2374	8	8	1.1280539174389217	1.997051390058972	clonesig	False	False	5	3	259.71296749551396	1.8474206192600353e-50	0.9561067394322756	0.9333590567257534	2240	0.19431999676288125	0.041252536374627634	103.0	0.6926428970322167	0.6926428970322167	0.049108269107113016	2606.968034744263	0.016219749605519442	0.4529577689740117	0.017358996200849432		0.037515763007076965						3.9756420590287e-13						0.4645900501010127
TCGA-E7-A7DU	public	BLCA	Bladder-TCC	0.0	3.7235225537382997	0.63	356	8	8	2.25	3.7808988764044944	clonesig	False	False	5	1	0.0010144615080207586		0.9999899999999999	1.0	356					0.0	0.07067769988510574	23.46602416038513	0.059214676415630864	0.4554510951773417	0.0028574173331323825		0.1018973059622048						0.016590827394231226						0.36255702725411204
TCGA-E7-A7DU	protected	BLCA	Bladder-TCC	0.0	3.7235225537382997	0.63	652	8	8	2.2453987730061344	3.838957055214723	clonesig	False	False	5	1	0.0004912860313197598		0.9999899999999999	1.0	652					0.0	0.050394230175605376	52.450771808624275	0.05067650486352143	0.388763851452004	0.0015070778337838214		0.16789390482395974						0.01368709029587537						0.35891315017597003
TCGA-LT-A5Z6	public	BLCA	Bladder-TCC	0.0	1.7834364549450201	0.78	747	8	8	1.2757697456492638	1.9424364123159303	clonesig	False	False	5	3	8.433521178039884	0.37372061757495983	0.9999899999999999	0.4146029561861211	325	0.2504314500735445	0.5116102976146494	392.0	0.01148730174697743	0.01148730174697743	0.030364663387795462	375.6283638477325	0.02187763635179105	0.4860080871619474	0.051937212570821636		0.027809265418569186						1.1601836519985354e-17						0.384879938282902
TCGA-LT-A5Z6	protected	BLCA	Bladder-TCC	0.0	1.7834364549450201	0.78	1444	8	8	1.2444598337950141	1.9189750692520773	clonesig	False	False	5	3	11.506129720350144	0.20749556551188975	0.9999899999999999	0.41283086342343744	630	0.2487001445528156	0.5132592469484719	778.0	0.00046287371729003546	0.0032927074057854666	0.032873874073083134	555.1569292545319	0.02089428755794462	0.4254063467487009	0.03751476023048656		0.019331450195546218						0.00021463199816259572						0.4437974687110129
TCGA-BT-A42E	public	BLCA	Bladder-TCC	0.0	3.33630647819159	0.44	236	8	8	2.567796610169492	3.5805084745762716	clonesig	False	False	5	1	0.0003905699545612151		0.9999899999999999	1.0	236					0.0	0.0769774526101421	61.204450845718384	0.08276631451853217	0.2793615157036349	0.07159327503747462		0.17698162808477136						1.1580486539063305e-10						0.3849325658487693
TCGA-BT-A42E	protected	BLCA	Bladder-TCC	0.0	3.33630647819159	0.44	619	8	8	2.578352180936996	3.6009693053311795	clonesig	False	False	5	2	46.29302784100491	2.7625525590240064e-10	0.9999899999999999	0.8958678427875588	566	0.31553929873747594	0.10413215721244136	53.0	0.6332920963235757	0.6332920963235757	0.047023142608773945	556.0835900306702	0.05240862128051449	0.2452353362641411	0.06262293542149466		0.259420887024013						5.2737294931900386e-08						0.3625972491460941
TCGA-DK-AA74	public	BLCA	Bladder-TCC	0.0	2.0567356555961203	1.0	268	8	8	1.1156716417910448	2.0858208955223883	clonesig	False	False	5	2	9.073004940818462	0.014749596988185596	0.3916065079526169	0.2566183639086084	52	0.21569903650866173	0.7433816360913912	216.0	0.15521624687829538	0.15521624687829538	0.06894646973960666	34.897252559661865	0.03382965537949017	0.5318408211551278	1.4668942194361313e-33		0.20991442357122772						3.8532560765102717e-53						0.22441509989214767
TCGA-DK-AA74	protected	BLCA	Bladder-TCC	0.0	2.0567356555961203	1.0	492	8	8	1.1199186991869918	2.08739837398374	clonesig	False	False	5	2	11.353105560836413	0.0061803968160114	0.4032203253142603	0.2468120250870911	93	0.22382864231353974	0.7531879749129091	399.0	0.10917571559524207	0.10917571559524207	0.033740982451323634	110.87498879432678	0.1098658231783456	0.3967001575499831	1.0544390194633008e-29		0.29970768706438194						1.4976292919351885e-41						0.1937263321881087
TCGA-S5-A6DX	public	BLCA	Bladder-TCC	0.0	3.4284342543282	0.39	916	8	8	2.1255458515283845	3.5272925764192142	clonesig	False	False	5	1	0.0004988568016415228		0.9999899999999999	1.0	916					0.0	0.05875203674015993	340.3355081081391	0.04195080950664287	0.3871501000139023	0.0014243159134268988		0.11763406746571425						2.4585472669341452e-11						0.43207183991250186
TCGA-S5-A6DX	protected	BLCA	Bladder-TCC	0.0	3.4284342543282	0.39	1883	8	8	2.1279872543813063	3.5544344131704726	clonesig	False	False	5	1	0.0009093513763218652		0.9999899999999999	1.0	1883					0.0	0.034623656241853755	179.76647543907166	0.028049255463701975	0.36928279879900733	0.008025099164767992		0.1458324753186457						9.007651985037984e-09						0.4317437331205838
TCGA-G2-A2EO	public	BLCA	Bladder-TCC	0.0	3.67916312364637	0.35	1217	8	8	2.365653245686113	3.788003286770748	clonesig	False	False	5	3	16.245666753504338	0.0446102297325081	0.9999899999999999	0.95102665612926	1189	0.9060716976753376	0.035013235799938064	18.0	0.6063663140393173	0.6063663140393173	0.04571203271866986	1326.3240857124326	0.025694038059744385	0.4572572288812897	5.570379120986468e-08		0.016739366132254126						3.081380720191746e-66						0.4967845750456553
TCGA-G2-A2EO	protected	BLCA	Bladder-TCC	0.0	3.67916312364637	0.35	2239	8	8	2.418043769539973	3.8293881196962927	clonesig	False	False	5	2	25.259087063899642	5.846871130459287e-05	0.9999899999999999	0.9907435827346576	2229	0.36556651840978105	0.009256417265345157	10.0	0.6259724660972903	0.6259724660972903	0.03540284550771057	2083.6817729473114	0.027208348343776098	0.3961092149660415	0.0017052796156696696		0.06942444716954176						1.4060895925683283e-25						0.478740515616564
TCGA-4Z-AA7N	public	BLCA	Bladder-TCC	0.0	1.99979381118	1.0	25	8	8	1.0	2.0	clonesig	False	False	5	1	-0.6473585235458472		0.14821486870377135	1.0	25					0.0	0.15291865763597845	4.50361704826355	0.12088095902352228	0.35185725164234005	0.0001809222638604328		0.2860492885650548						3.641603104351038e-20						0.2410294710695715
TCGA-4Z-AA7N	protected	BLCA	Bladder-TCC	0.0	1.99979381118	1.0	91	8	8	1.0	2.0	clonesig	False	False	5	3	32.73151428642473	3.416518698591293e-05	0.8050071549992626	0.167472224794168	15	0.12384522646965627	0.4311047111922097	36.0	0.3460544831452064	0.7770666627825319	0.08108089240179812	16.02661681175232	1.0471148893691128e-41	0.056251224356496536	2.974755314107765e-11		0.8492647959569964						2.1401231830895617e-55						0.09448298334461427
TCGA-DK-AA6M	public	BLCA	Bladder-TCC	0.0	2.0526461533272298	0.6	96	8	8	1.46875	2.375	clonesig	False	False	5	3	8.007069766805216	0.34836345872062136	0.9999899999999999	0.6634981419198624	67	0.7727959318813569	0.267071875539791	23.0	0.32466359910352616	0.33504138005505546	0.10125446692227384	30.5404109954834	0.40370649706164397	0.1915162111626212	2.3028258797845533e-10		0.23404938469648426						6.6795140310772565e-09						0.05266962182208692
TCGA-DK-AA6M	protected	BLCA	Bladder-TCC	0.0	2.0526461533272298	0.6	191	8	8	1.2984293193717278	2.2041884816753927	clonesig	False	False	5	3	3.5252612622907686	0.8517701109288361	0.9999899999999999	0.7606787705196172	166	0.34202381455339576	0.12859828353726124	20.0	0.11488792595646692	0.32105110880575793	0.06990191617346762	298.7258334159851	0.20203240714951992	0.1777099375734704	5.1789925987117645e-25		0.4608701178486983						0.021288063960061655						0.06995098202840333
TCGA-UY-A9PA	public	BLCA	Bladder-TCC	0.0	2.0697407842030002	1.0	202	8	8	1.0891089108910892	2.0544554455445545	clonesig	False	False	5	3	18.944336153605487	0.009895088128394508	0.3554648009903855	0.1437437940767804	25	0.138995494288879	0.5695799157376676	126.0	0.5197783738047842	0.5197783738047842	0.07610156226019403	42.81811857223511	0.22449198589097824	3.2407935877490567e-16	1.127528997316565e-06		0.334156856882345						0.0904687695458416						0.35080692633776017
TCGA-UY-A9PA	protected	BLCA	Bladder-TCC	0.0	2.0697407842030002	1.0	446	8	8	1.1233183856502242	2.087443946188341	clonesig	False	False	5	3	15.811527401774585	0.03539326068959065	0.4815193634496238	0.07674153341852592	27	0.15328207631015595	0.6611502316547505	326.0	0.13589584889969686	0.19772804196278135	0.045121208950035865	153.0678188800812	4.62259980870719e-11	1.9616177445783247e-20	2.34208342351068e-05		0.725374276870136						0.15626687148958818						0.07653156653336889
TCGA-XF-A9T8	public	BLCA	Bladder-TCC	0.0	2.16156281332948	0.43	955	8	8	1.3235602094240837	2.218848167539267	clonesig	False	False	5	1	0.0016957457046373747		0.9237766876039619	1.0	955					0.0	0.03622073542802113	158.2018473148346	0.0408746434282214	0.3887009996181741	0.029392929887721464		0.038848928805622934						2.3139253700241915e-18						0.4984047900778757
TCGA-XF-A9T8	protected	BLCA	Bladder-TCC	0.0	2.16156281332948	0.43	1692	8	8	1.3540189125295508	2.254728132387706	clonesig	False	False	5	4	14.691034862553352	0.3840139428188831	0.9999899999999999	0.16750552058087045	219	0.964613860644372	0.7477672684178192	1409.0	0.36466899605921	0.6116459143584325	0.043772341715734665	1290.4078285694122	0.16426069754490294	0.2555349354716621	2.9104684512727873e-08		0.32818274119616897						1.7188625030520372e-79						0.012220549381115
TCGA-FD-A5BX	public	BLCA	Bladder-TCC	0.0	4.367075399280029	0.37	485	8	8	2.2804123711340205	4.204123711340206	clonesig	False	False	5	1	0.0014260623975133058		0.9999899999999999	1.0	485					0.0	0.06746180465110946	39.6934494972229	0.02496928744854129	0.4496406699825553	0.020749185244746463		0.04796481356077634						1.7414758739585078e-07						0.4525233370120323
TCGA-FD-A5BX	protected	BLCA	Bladder-TCC	0.0	4.367075399280029	0.37	906	8	8	2.316777041942605	4.231788079470198	clonesig	False	False	5	1	0.0008289687393698841		0.9999899999999999	1.0	906					0.0	0.0382641230892776	98.45482897758484	0.030397391308433438	0.3844580761776533	0.0019366070562012864		0.11106911492002212						0.009364717953424759						0.44905455985700987
TCGA-DK-A3X1	public	BLCA	Bladder-TCC	0.0	3.48074201861575	0.43	1228	8	8	2.3900651465798046	3.740228013029317	clonesig	False	False	5	2	5.8357848883042625	0.14044479649199962	0.9918397846283364	0.7852852721835496	1144	0.6441925107273063	0.21471472781645104	84.0	0.061450591914234964	0.061450591914234964	0.06944171627191835	1757.3121628761292	0.012232178643256205	0.5177655089132854	0.00045792761589634316		0.08210061663546246						1.015440441320709e-10						0.3792908389585445
TCGA-DK-A3X1	protected	BLCA	Bladder-TCC	0.0	3.48074201861575	0.43	2522	8	8	2.4072164948453607	3.7383029341792233	clonesig	False	False	5	3	224.95768923410648	4.881466618239585e-43	0.9999899999999999	0.7365687106465669	2211	0.6541581763698398	0.18024209182383835	106.0	0.0986959003198946	0.6081127345377136	0.043210846171568416	5095.617470026016	0.018314036306653958	0.5177675088449935	4.928921174044237e-05		0.08839938735026817						3.2678784443709763e-10						0.3730913858478829
TCGA-GV-A3JZ	public	BLCA	Bladder-TCC	0.0	3.569986959509189	0.76	642	8	8	2.8161993769470404	3.895638629283489	clonesig	False	False	5	3	29.961490283298193	0.00017116720271137322	0.9999899999999999	0.9163861639212459	606	0.44206999816992376	0.07401611095386673	31.0	0.3185950691954985	0.7993683577421031	0.08157464128738627	1102.215513944626	0.05146042413299312	0.4377137878304094	0.0004759771122887053		0.07729490451117738						4.001509907025105e-10						0.38937620701275294
TCGA-GV-A3JZ	protected	BLCA	Bladder-TCC	0.0	3.569986959509189	0.76	1152	8	8	2.849826388888889	3.9756944444444446	clonesig	False	False	5	2	87.1460118295672	1.2389929468939542e-18	0.9999899999999999	0.8750778557818175	1038	0.36776331830607145	0.12492214421818405	114.0	0.3935829179438578	0.3935829179438578	0.05852712791166334	4278.343898773192	0.03802792326333085	0.4115103348459331	0.0006356688215120234		0.13057600510145473						2.885777580959611e-09						0.3826848648097441
TCGA-UY-A9PF	public	BLCA	Bladder-TCC	0.0	3.9695297534819503	0.37	685	8	8	2.3985401459854017	3.951824817518248	clonesig	False	False	5	2	14.425994856679607	0.0017437242892668046	0.9999899999999999	0.8018273154524829	537	0.8839865910793322	0.19817268454751727	148.0	0.8396403827887127	0.8396403827887127	0.09069938969471883	1180.2694780826566	0.0288712425771272	0.8716095777390088	0.02768472240700673		0.02266703501762016						1.9048991655669006e-48						6.569996008689056e-05
TCGA-UY-A9PF	protected	BLCA	Bladder-TCC	0.0	3.9695297534819503	0.37	1245	8	8	2.473092369477912	4.04578313253012	clonesig	False	False	5	1	0.06360664722160436		0.9999899999999999	1.0	1245					0.0	0.060512407299216024	3990.7975680828094	0.021032893769388453	0.6656098489909579	0.052724527698794266		0.19546318832412996						8.801306581717135e-46						0.06511152918551391
TCGA-GC-A3RD	public	BLCA	Bladder-TCC	0.0	3.11501582322382	0.52	121	8	8	2.958677685950413	3.743801652892562	clonesig	False	False	5	2	13.61024453913774	0.0013432663769204342	0.9999899999999999	0.6110338839336722	75	0.7061536151153353	0.3889661160663277	46.0	0.8236926738392502	0.8236926738392502	0.08596358797710274	69.75947046279907	0.1258229629587994	2.599310160442387e-06	4.3414418943251694e-07		0.3450379218503625						1.7600474033361808e-06						0.4326878371531613
TCGA-GC-A3RD	protected	BLCA	Bladder-TCC	0.0	3.11501582322382	0.52	333	8	8	2.864864864864865	3.6726726726726726	clonesig	False	False	5	2	12.117050873651351	0.0035945021221636866	0.9999899999999999	0.5571592014640098	176	0.5095219952296948	0.4428407985359908	157.0	0.17692569944258252	0.17692569944258252	0.0517987542317992	535.9447889328003	0.10046330035709594	0.2200281558803257	0.01694848610008324		0.29358522308025403						0.006253894869429656						0.25901120971818564
TCGA-FD-A43S	public	BLCA	Bladder-TCC	0.0	2.00011207096812	0.33	2	8	8	1.0	2.0	clonesig	False	False	5	2	0.3824425028023768	0.8317790860273334	0.9999899999999999	0.5086545437881423	1	0.3474747990328069	0.4913454562118577	1.0	0.21244532086161305	0.21244532086161305	0.7025001401805899	1.0815274715423584	1.3554958402037224e-274	8.871494548768785e-197	3.889282105233068e-42		2.733300130172464e-30						1.314645154659358e-167						6.454330469766718e-128
TCGA-FD-A43S	protected	BLCA	Bladder-TCC	0.0	2.00011207096812	0.33	63	8	8	1.0	2.0	clonesig	False	False	5	1	0.00010095881543747964		0.9145211804616844	1.0	63					0.0	0.12545607872977985	10.310539007186891	0.0964213640466248	0.060210496598414286	0.33528046523100674		0.4796774058787278						1.3206986387609152e-13						2.2741646372465855e-13
TCGA-K4-A5RJ	public	BLCA	Bladder-TCC	0.0	1.95371033789397	0.47	489	8	8	1.3251533742331287	2.147239263803681	clonesig	False	False	5	2	16.89535170232466	0.0004220826514290793	0.9635788021426132	0.8609667001171987	438	0.5094562483441578	0.13903329988280086	51.0	0.07978846552465901	0.07978846552465901	0.050502413904573606	207.68386697769162	0.027728059279280976	0.37431169977174394	0.041937933791996944		0.130191339378458						1.0542328813569107e-08						0.3601929521506131
TCGA-K4-A5RJ	protected	BLCA	Bladder-TCC	0.0	1.95371033789397	0.47	999	8	8	1.3143143143143143	2.113113113113113	clonesig	False	False	5	3	15.36367860014616	0.05397130864301277	0.97685611577216	0.8595201046328107	910	0.5191672013009709	0.1300049197070637	83.0	0.0695580096716989	0.4489027129041563	0.0326216727551363	1067.7341783046722	0.01547782705917974	0.36159545934904014	0.070264366472367		0.15209595991263924						6.877160986656622e-41						0.3980207283780767
TCGA-FD-A3B8	public	BLCA	Bladder-TCC	0.0	2.00085739730953	1.0	35	8	8	1.0571428571428572	2.0	clonesig	False	False	5	2	8.389165615689478	0.016180867289559482	0.1974509825594432	0.3453309219112465	14	0.10416128301919153	0.6546690780887534	21.0	0.653928181914218	0.653928181914218	0.1806534330490304	3.881867647171021	0.27767926970833395	0.6133885665175207	2.0491453765955553e-05		0.10870132693799177						3.919468996333562e-20						1.720555411465339e-08
TCGA-FD-A3B8	protected	BLCA	Bladder-TCC	0.0	2.00085739730953	1.0	149	8	8	1.0268456375838926	2.0	clonesig	False	False	5	3	55.117363794497116	1.8023409180050746e-09	0.8010476688302928	0.11927375841384814	16	0.10805746814297447	0.4679417769050997	67.0	0.6454264443854859	0.6454264443854859	0.06861861579650354	48.790993928909295	5.732063281697312e-15	0.0030454138733907433	3.749214146343055e-05		0.9013034505617306						0.08335076712106268						3.638401063562195e-109
TCGA-4Z-AA87	public	BLCA	Bladder-TCC	0.0	4.00200367658059	0.59	329	8	8	3.4620060790273555	4.711246200607904	clonesig	False	False	5	2	35.11015900960683	4.3257886231184957e-08	0.9999899999999999	0.8267813994443057	275	0.4641519669875934	0.17321860055569474	54.0	0.5116534271515851	0.5116534271515851	0.05037853201422435	1458.9833385944366	0.1409427113333452	0.31866721384710484	0.00011832961891179883		0.0008202298650566147						6.937092534678671e-13						0.4117788615967946
TCGA-4Z-AA87	protected	BLCA	Bladder-TCC	0.0	4.00200367658059	0.59	683	8	8	3.7130307467057095	4.966325036603222	clonesig	False	False	5	2	67.01391071279613	1.1024717558595426e-14	0.9999899999999999	0.7843950021059446	525	0.4835332804433674	0.2156049978940556	158.0	0.542114611097996	0.542114611097996	0.04068898085396695	6267.4122676849365	0.09091310290754197	0.2833676245635403	7.869471750009671e-07		0.1731261902662577						1.3692653810627425e-15						0.39673639324247145
TCGA-DK-A3IM	public	BLCA	Bladder-TCC	0.0	5.14684234606971	0.6	120	8	8	3.908333333333333	5.475	clonesig	False	False	5	1	1.9246865122113377e-05		0.9999899999999999	1.0	120					0.0	0.09725403982328627	46.95745396614075	0.15578206745205125	0.007250519889330428	0.05065159929946757		0.6599668104528801						6.529403695550691e-05						2.549668564326356e-11
TCGA-DK-A3IM	protected	BLCA	Bladder-TCC	0.0	5.14684234606971	0.6	268	8	8	3.82089552238806	5.4477611940298525	clonesig	False	False	5	1	4.9009408030542545e-05		0.9999899999999999	1.0	268					0.0	0.07004182949725984	85.09556341171266	0.07387881480859286	3.3918468548064066e-05	2.421886196335776e-05		0.7372487992775167						3.7036198579965965e-08						0.006609092982006681
TCGA-CF-A8HX	public	BLCA	Bladder-TCC	0.0	1.9644223639249	0.83	100	8	8	1.25	2.09	clonesig	False	False	5	1	8.484413910991861e-06		0.9999899999999999	1.0	100					0.0	0.10733902982915226	26.2130389213562	0.11203474179431844	0.4112814846109771	6.95876527254002e-13		0.09256397934516572						3.3035047246758317e-66						0.23417371025386385
TCGA-CF-A8HX	protected	BLCA	Bladder-TCC	0.0	1.9644223639249	0.83	234	8	8	1.3461538461538465	2.2564102564102564	clonesig	False	False	5	2	23.896124234809577	9.632438573640367e-06	0.9999899999999999	0.8883002746225966	212	0.281540198514498	0.11169972537740322	22.0	0.4839528254619249	0.4839528254619249	0.06070085392042353	506.95890426635737	0.09751547136029967	0.3655213582259039	0.00016814760189139572		0.19355841788832734						0.021310196395274757						0.1799418823377114
TCGA-DK-AA6U	public	BLCA	Bladder-TCC	0.0	4.05809791629604	0.64	566	8	8	2.886925795053004	4.381625441696113	clonesig	False	False	5	2	121.19672083679323	1.8128283976355423e-26	0.9842271218923456	0.6727287935285142	365	0.38668165375933095	0.3272712064714851	201.0	0.3958903130583901	0.3958903130583901	0.0569647522384194	489.0105051994324	0.00029937226224473635	0.06901366820604386	0.2619850115706704		0.20617993713520089						0.00463725817446498						0.16462346163610153
TCGA-DK-AA6U	protected	BLCA	Bladder-TCC	0.0	4.05809791629604	0.64	1127	8	8	2.8287488908606915	4.316770186335404	clonesig	False	False	5	3	160.80633315497838	1.4558127373620192e-30	0.9993722153442204	0.6758723802724134	751	0.4402401732556088	0.1964348683974299	247.0	0.463012895132421	0.919915828483246	0.031477463249416665	2550.789057016373	0.00020213343998926078	0.10067601230470406	0.247487699340744		0.2320681280360993						0.04126882120835356						0.13827909585289302
TCGA-DK-A6B5	public	BLCA	Bladder-TCC	0.0	1.70461139391803	0.76	182	8	8	1.2087912087912087	1.945054945054945	clonesig	False	False	5	3	14.914670090111029	0.0422876334081662	0.9762741656089482	0.4691397851128493	82	0.8716307377115581	0.4456760280059861	85.0	0.8876488913326774	0.8876488913326774	0.07387008641942834	80.43366932868958	0.08373160265925789	0.576063801916329	0.14778481740251356		0.053071651606522385						2.2686114040574783e-23						5.084657388901225e-05
TCGA-DK-A6B5	protected	BLCA	Bladder-TCC	0.0	1.70461139391803	0.76	411	8	8	1.194647201946472	1.929440389294404	clonesig	False	False	5	3	43.64636230422184	4.0246832746266406e-07	0.9999899999999999	0.3001521777233623	123	0.8877714000772543	0.5502994137540039	229.0	0.8896202970755959	0.8896202970755959	0.05174035145709337	246.6233062744141	0.14353880486716755	0.7395550624495152	4.0210861742577033e-07		0.11222539463104304						3.968782255487241e-23						0.0002532151367820664
TCGA-E7-A519	public	BLCA	Bladder-TCC	0.0	2.02757163429393	0.61	89	8	8	1.0898876404494382	2.044943820224719	clonesig	False	False	5	1	0.0008807844903913065		0.9999899999999999	1.0	89					0.0	0.11035216099374813	2.0288503170013428	0.03262535643225465	0.14057760438289804	0.00017276993314215025		0.6930632506474433						6.644270025872526e-05						0.1333919656895412
TCGA-E7-A519	protected	BLCA	Bladder-TCC	0.0	2.02757163429393	0.61	249	8	8	1.120481927710843	2.0522088353413657	clonesig	False	False	5	2	10.165745360289293	0.008488358076784297	0.9999899999999999	0.7957262152862437	200	0.2545117968696986	0.20427378471375626	49.0	0.16665450683487282	0.16665450683487282	0.06669569192530475	22.01281476020813	0.0486573390398499	0.10817493539531857	0.00032452583652081024		0.6905638283690713						0.08306918430966306						0.06916386877315492
TCGA-DK-A1AC	public	BLCA	Bladder-TCC	0.0	4.01711312802585	0.66	2172	8	8	2.9765193370165752	4.1192449355432785	clonesig	False	False	5	4	26.663730383788792	0.02371103841620208	0.9999899999999999	0.4807882567647999	1342	0.9382699930270186	0.4126146473776138	778.0	0.33056896915030565	0.9331399969545441	0.057181534623871565	13762.726497888565	0.01595200473352751	0.969236038400034	2.441098305477767e-10		2.679687178315281e-05						3.812711744620528e-222						0.014785158842774447
TCGA-DK-A1AC	protected	BLCA	Bladder-TCC	0.0	4.01711312802585	0.66	4147	8	8	2.9655172413793105	4.126838678562817	clonesig	False	False	5	5	73.62318073479399	1.0871750114739851e-07	0.9999899999999999	0.6679322198429024	3727	0.9124717028477888	0.22416050071310975	274.0	0.0963945481416948	0.7278912341544872	0.03931721115465303	22052.94356846809	0.0034738111141521576	0.6877357998281267	2.3321584871155977e-06		0.16732016816473733						4.942451517014843e-132						0.14144598409533682
TCGA-XF-AAMT	public	BLCA	Bladder-TCC	0.0	3.3643791676391297	0.37	129	8	8	2.2093023255813957	3.689922480620155	clonesig	False	False	5	1	4.092974404557026e-05		0.9999899999999999	1.0	129					0.0	0.07883887868346819	12.96008563041687	0.08462848918431784	0.111640161578182	0.3989182858846582		0.005769416997507829						0.08905712931859645						0.1886613930579785
TCGA-XF-AAMT	protected	BLCA	Bladder-TCC	0.0	3.3643791676391297	0.37	315	8	8	2.2412698412698413	3.761904761904762	clonesig	False	False	5	1	0.00019909235561499367		0.9999899999999999	1.0	315					0.0	0.05604296121493045	35.83444595336914	0.05376603246996541	0.10990180529418198	0.2482204661577918		0.26271549935073296						0.12466518555820932						0.16422145016737486
TCGA-XF-A8HF	public	BLCA	Bladder-TCC	0.0	3.9098193209261	0.64	210	8	8	2.7666666666666666	4.047619047619048	clonesig	False	False	5	2	39.73988652116304	3.571494148960469e-09	0.9999899999999999	0.6193231941200043	119	0.4987309694407486	0.3806768058799957	91.0	0.5371182222278378	0.5371182222278378	0.0647326386621902	58.11535906791687	0.07885657336353484	0.2222258813482204	1.0890979491697669e-10		0.3690340411493441						5.637593815459112e-17						0.2276958586740979
TCGA-XF-A8HF	protected	BLCA	Bladder-TCC	0.0	3.9098193209261	0.64	430	8	8	2.6953488372093024	3.990697674418605	clonesig	False	False	5	2	56.68601001247497	1.1645501168565216e-12	0.9999899999999999	0.5425602298179976	202	0.5053972064287245	0.4574397701820029	228.0	0.42989027369155697	0.42989027369155697	0.04389364928708448	127.61115646362305	0.08878368001626596	0.17741484276144487	2.4986338302294548e-05		0.3716770742389362						8.177767097598846e-07						0.21855069499936594
TCGA-FD-A5BT	public	BLCA	Bladder-TCC	0.0	2.3280475006814	0.22	177	8	8	1.6101694915254237	2.4971751412429377	clonesig	False	False	5	1	0.0016494468718519786		0.9999899999999999	1.0	177					0.0	0.07178957946869034	52.73500800132752	0.10780142941858624	0.2564279710376756	1.5209299034573926e-06		0.2825751185111483						1.503161686180063e-11						0.35282578621242106
TCGA-FD-A5BT	protected	BLCA	Bladder-TCC	0.0	2.3280475006814	0.22	467	8	8	1.6466809421841542	2.507494646680942	clonesig	False	False	5	1	0.0010195219456363702		0.9453455855445592	1.0	467					0.0	0.05575962803860718	424.8829946517944	0.05083138510341746	0.1985379310249349	3.465385727894522e-05		0.4828676706849076						0.00048016937755563467						0.2630211444261976
TCGA-BT-A20Q	public	BLCA	Bladder-TCC	0.0	2.04150434057388	0.65	124	8	8	1.314516129032258	2.2096774193548385	clonesig	False	False	5	1	0.0007924812400688098		0.9430687704666112	1.0	124					0.0	0.12542849837671247	76.18737149238585	0.1017186288299397	0.33055505684225234	0.00021045261007885408		0.2758481232834917						5.036555459626608e-18						0.2911008408514069
TCGA-BT-A20Q	protected	BLCA	Bladder-TCC	0.0	2.04150434057388	0.65	284	8	8	1.3802816901408448	2.306338028169014	clonesig	False	False	5	2	26.938579628031672	2.3019633342768827e-06	0.977783954802327	0.8951151078033069	262	0.3751148048880012	0.10488489219669346	22.0	0.483380722349302	0.483380722349302	0.07683770757230354	254.3696255683899	0.10556134928074724	0.2639821466190301	0.0011415494347185348		0.3588459358889776						4.721472780545928e-06						0.270244100597043
TCGA-CF-A5U8	public	BLCA	Bladder-TCC	0.0	3.82925063148726	0.68	79	8	8	2.1772151898734178	3.772151898734177	clonesig	False	False	5	1	0.00023236287438521688		0.9999899999999999	1.0	79					0.0	0.12245728261222673	4.3446171283721915	0.05337403751593865	0.05293136047210755	2.710133677192108e-10		0.7678093781610142						1.0001009874459307e-11						0.02989602868439337
TCGA-CF-A5U8	protected	BLCA	Bladder-TCC	0.0	3.82925063148726	0.68	225	8	8	2.1466666666666665	3.8177777777777777	clonesig	False	False	5	1	0.0006479062135440473		0.9999899999999999	1.0	225					0.0	0.07333175594986213	9.727254152297975	0.04609090985973688	0.026685989058336232	1.5839098084739968e-05		0.7965698421165949						1.943023266937525e-06						0.07775735835949947
TCGA-CF-A8HY	public	BLCA	Bladder-TCC	0.0	3.3372503768794304	0.78	125	8	8	2.144	3.552	clonesig	False	False	5	2	14.745224552490301	0.0007695553768200258	0.9999899999999999	0.8930389523706032	113	0.5036855256025964	0.10696104762939672	12.0	0.6125719217734447	0.6125719217734447	0.13615594879922516	49.91360569000244	0.0004972404824570757	0.06691001475094824	8.812338210805758e-06		0.20276449244426567						3.668532800767908e-14						0.22707684040415155
TCGA-CF-A8HY	protected	BLCA	Bladder-TCC	0.0	3.3372503768794304	0.78	316	8	8	2.1107594936708862	3.5253164556962027	clonesig	False	False	5	2	31.749485944633307	2.2369326898726506e-07	0.9999899999999999	0.7723792838214524	254	0.3799102540267623	0.22762071617854845	62.0	0.42135244936804384	0.42135244936804384	0.06458649236774414	117.02199697494508	0.01656654967923075	0.06961590661178509	1.1616372889555915e-05		0.4206908718279002						5.6691797078591035e-19						0.2050883672902246
TCGA-YF-AA3L	public	BLCA	Bladder-TCC	0.0	3.6923015405405812	0.77	402	8	8	2.415422885572139	3.937810945273632	clonesig	False	False	5	2	8.873140671295006	0.01856230998586697	0.9999899999999999	0.4349822219780949	129	0.5631148281824294	0.5650177780219052	273.0	0.13597869932970907	0.13597869932970907	0.05443567619519876	317.41325592994684	0.009566067878311029	0.03152275245479032	0.0068492994989565546		0.4658774737387542						0.14296142274208026						0.15730103723095534
TCGA-YF-AA3L	protected	BLCA	Bladder-TCC	0.0	3.6923015405405812	0.77	855	8	8	2.446783625730994	3.950877192982456	clonesig	False	False	5	2	5.721374440450744	0.11609860459030134	0.9999899999999999	0.4011098840500878	201	0.5611247255650431	0.5988901159499129	654.0	0.0934674608683328	0.0934674608683328	0.04493984837200781	524.5592832565309	0.01621115169424522	0.011560696807297115	0.005775256974769836		0.5804618323597779						0.08956611579190336						0.12079161264961223
TCGA-XF-A9SX	public	BLCA	Bladder-TCC	0.0	3.75815683515938	0.34	137	8	8	2.153284671532847	3.7664233576642334	clonesig	False	False	5	1	0.0002846817546924285		0.9519995909439544	1.0	137					0.0	0.0887292596977617	34.292109966278076	0.021133522223922462	0.11398687913360002	9.092955110502049e-09		0.7253719210474235						1.0068661202358796e-09						0.07245357624785423
TCGA-XF-A9SX	protected	BLCA	Bladder-TCC	0.0	3.75815683515938	0.34	325	8	8	2.24	3.88	clonesig	False	False	5	2	19.29306553002789	0.00010598323300100974	0.9999899999999999	0.9652771938592148	317	0.3148952966042403	0.03472280614078513	8.0	0.41675977271186826	0.41675977271186826	0.06051508166008271	181.00997304916385	0.024934432803607062	0.0751968537303282	2.272998776559468e-10		0.8010182763590283						0.02802204870270673						0.029147901526030293
TCGA-ZF-A9R5	public	BLCA	Bladder-TCC	0.0	2.00006582809293	0.91	127	8	8	1.062992125984252	2.0	clonesig	False	False	5	2	0.2330802764558939	0.9103619062030086	0.9810354593144218	0.9644755786292046	123	0.2848447488088249	0.03552442137079511	4.0	0.06115428681878787	0.06115428681878787	0.1168013942659022	26.75216007232666	0.14488549956488314	6.372210826358316e-06	5.014075558736847e-38		0.7126044422384671						0.10009893522920553						0.008300543305856067
TCGA-ZF-A9R5	protected	BLCA	Bladder-TCC	0.0	2.00006582809293	0.91	303	8	8	1.0528052805280528	2.0	clonesig	False	False	5	2	1.6359189007725945	0.5163336931350325	0.9747643756937996	0.8598559573821113	266	0.3197243075171452	0.14014404261788835	37.0	0.010072885500877373	0.010072885500877373	0.07479131649418791	84.88374352455139	0.07599891278438571	5.095695482008409e-141	5.194619643759058e-05		0.8432618025797739						0.03877812184352247						0.030910801698228282
TCGA-BT-A0YX	public	BLCA	Bladder-TCC	0.0	2.11762392138494	0.5	927	8	8	1.2286947141316074	2.170442286947141	clonesig	False	False	5	4	10.296733024684727	0.6717355315466742	0.9408124131501804	0.5909914565930481	667	0.8020603107582788	0.32399397970968163	209.0	0.08914979782702083	0.11262428412294168	0.05311905806801491	273.37390279769903	0.04551152694344655	0.5107393651272024	3.5085263129026947e-17		0.04517748075616967						6.080802463060222e-56						0.3985670349405602
TCGA-BT-A0YX	protected	BLCA	Bladder-TCC	0.0	2.11762392138494	0.5	1890	8	8	1.2306878306878306	2.170899470899471	clonesig	False	False	5	3	8.047392638858582	0.5239373979357673	0.924779388233728	0.8000143574860347	1742	0.704105694271827	0.17076476483018113	107.0	0.010914030615301941	0.010914030615301941	0.04492015003598824	1120.7458581924436	0.02493103435132684	0.4445669574276589	6.806571263272446e-63		0.06646061593685881						1.413110314581406e-148						0.4638363572257092
TCGA-DK-A6B6	public	BLCA	Bladder-TCC	0.0	3.626626321118141	0.5	1368	8	8	2.3983918128654973	3.718567251461988	clonesig	False	False	5	1	-0.0744352260226151		0.9999899999999999	1.0	1368					0.0	0.06632687359270105	1210.0003604888914	0.024167985053532497	0.6446022675387839	1.0931585222744683e-10		0.0604045723132202						5.2360082657175526e-37						0.25695859025202705
TCGA-DK-A6B6	protected	BLCA	Bladder-TCC	0.0	3.626626321118141	0.5	2506	8	8	2.3922585794094173	3.7254588986432564	clonesig	False	False	5	2	23.81938202240417	0.00014769943791844881	0.9999899999999999	0.9920296168053772	2491	0.1812345624614619	0.00797038319462602	15.0	0.40345455542835695	0.40345455542835695	0.04748823968572502	1193.3104128837585	0.016943812341403634	0.6045605739722391	1.3151111773260686e-06		0.10223939290182747						4.574289878359882e-29						0.2759375152699248
TCGA-FD-A6TB	public	BLCA	Bladder-TCC	0.0	2.07791434840252	0.28	258	8	8	1.310077519379845	2.127906976744186	clonesig	False	False	5	2	2.7903814077417337	0.2976100531545288	0.9787900677231544	0.8702164144601636	236	0.5255241336338855	0.12978358553983713	22.0	0.0594214252318922	0.0594214252318922	0.0806693470613109	86.10026001930237	0.05251634131153797	0.3677435139353398	0.0022750940658842252		0.0907025231465206						3.4983808612392044e-10						0.4867623603958937
TCGA-FD-A6TB	protected	BLCA	Bladder-TCC	0.0	2.07791434840252	0.28	562	8	8	1.4733096085409252	2.320284697508897	clonesig	False	False	5	1	0.0027011549809685675		0.9790258768468878	1.0	562					0.0	0.05924858668872503	465.8938868045807	0.04941673411449813	0.29297382721814963	0.11082731757105334		0.1130611634406194						2.0279497294275075e-09						0.43228017737950025
TCGA-E7-A677	public	BLCA	Bladder-TCC	0.0	2.04001858419549	0.82	319	8	8	1.1410658307210029	2.0125391849529777	clonesig	False	False	5	3	18.18261181887829	0.01408697085854181	0.9999899999999999	0.8400394351533436	270	0.39768490905051096	0.09551959004199724	29.0	0.2761122846931883	0.2761122846931883	0.051887313537784516	67.02103590965271	0.017589896232848328	0.06650565892946075	1.553290606986522e-05		0.6364780222241635						2.0493453481535237e-12						0.02266883990243947
TCGA-E7-A677	protected	BLCA	Bladder-TCC	0.0	2.04001858419549	0.82	659	8	8	1.1380880121396055	2.036418816388468	clonesig	False	False	5	3	12.772428251766543	0.10716907686836302	0.9999899999999999	0.7802369361562902	526	0.3667101698771976	0.14499840723742874	94.0	0.0957989152274823	0.0957989152274823	0.04437051054858557	144.20626783370972	0.013968461785912534	0.07126549969126535	0.02186773711295093		0.6678009595439993						0.031034474296764012						0.027412744121740325
TCGA-DK-A1AF	public	BLCA	Bladder-TCC	0.0	2.01302961012904	1.0	118	8	8	1.0	1.9745762711864407	clonesig	False	False	5	1	0.010638225910724941		0.1424733989977016	1.0	118					0.0	0.10191622268499104	30.393927097320557	0.009647334059361478	0.4038779663352852	1.953765019630996e-40		0.16322472413150144						1.291310661932997e-136						0.4232499754738517
TCGA-DK-A1AF	protected	BLCA	Bladder-TCC	0.0	2.01302961012904	1.0	321	8	8	1.0093457943925233	1.9906542056074767	clonesig	False	False	5	3	58.23233750714098	5.285038303837871e-10	0.6448890004620894	0.05928590948282592	16	0.13852955805638606	0.7975920771444134	259.0	0.7033068670401494	0.7033068670401494	0.06631020102152309	104.60881066322328	0.22481887092426034	5.1498319972139564e-51	0.0026966914595179525		0.7724840423526258						1.4297695292220787e-07						4.345783758687598e-89
TCGA-H4-A2HO	public	BLCA	Bladder-TCC	0.0	2.0326393093817	1.0	120	8	8	1.125	2.083333333333333	clonesig	False	False	5	3	18.957479098072554	0.009365918133364156	0.6692664804520179	0.6236114227738774	80	0.5213191419169205	0.26877240640855976	28.0	0.3755281235725195	0.3975401231880493	0.09427831042403287	72.19391965866089	0.2066348474601156	0.20248463683198648	6.646445651459984e-19		0.29446302551084763						6.183630738771997e-44						0.2964174890438505
TCGA-H4-A2HO	protected	BLCA	Bladder-TCC	0.0	2.0326393093817	1.0	294	8	8	1.1156462585034013	2.071428571428572	clonesig	False	False	5	3	13.818941388071835	0.06497079794815169	0.6532508372481869	0.8160046706120738	251	0.13463888513074634	0.09987142945099038	29.0	0.32579153952810924	0.4021127728792362	0.05393460791301544	263.86660838127136	0.10452191797093878	0.20124638270903786	1.3120268673362033e-21		0.4650398592241538						0.05306334257446954						0.1761127462971833
TCGA-BT-A3PK	public	BLCA	Bladder-TCC	0.0	1.9195874482691802	0.29	455	8	8	1.1934065934065934	1.9538461538461536	clonesig	False	False	5	2	65.81350116418069	1.3145928444569804e-14	0.9999899999999999	0.589564279629878	275	0.5183094011667282	0.41043572037012177	180.0	0.4880236362319993	0.4880236362319993	0.05676985750412877	426.53743600845337	0.0277702482362556	0.019824836941957115	0.002590762881876384		0.7771069931078074						0.028833527090994075						0.012156253672179415
TCGA-BT-A3PK	protected	BLCA	Bladder-TCC	0.0	1.9195874482691802	0.29	819	8	8	1.21978021978022	1.978021978021978	clonesig	False	False	5	2	95.48259244181827	1.0705152057680558e-20	0.9999899999999999	0.6917036818630029	593	0.5060568811480929	0.30829631813699776	226.0	0.48068350055662	0.48068350055662	0.04586390668303344	2221.251435041428	0.00865767754885141	0.02341353509357229	0.026930936582269846		0.856591580002049						0.023885464409972502						0.019256213827357697
TCGA-4Z-AA7M	public	BLCA	Bladder-TCC	0.0	3.5361649205901005	0.54	703	8	8	2.4395448079658606	3.67425320056899	clonesig	False	False	5	2	14.120222343619387	0.0020579901658904155	0.9999899999999999	0.9790443669893196	697	0.3699209378218605	0.020955633010679025	6.0	0.4862039135300011	0.4862039135300011	0.05313249326146559	603.6436800956726	0.05529302696151489	0.3625358849041853	0.0017272401569039665		0.13473818421754796						8.986624352476865e-05						0.4000283913396041
TCGA-4Z-AA7M	protected	BLCA	Bladder-TCC	0.0	3.5361649205901005	0.54	1349	8	8	2.496664195700519	3.736100815418829	clonesig	False	False	5	2	24.737653085790953	2.7631753198363817e-05	0.9999899999999999	0.9662739986829308	1336	0.4406605107699182	0.033726001317070695	13.0	0.589204428034912	0.589204428034912	0.04153592476088507	2706.5455358028407	0.0340561135634377	0.3352374597105045	0.040756841063596734		0.18123469528811675						0.00012166949865915977						0.4083480046352144
TCGA-4Z-AA80	public	BLCA	Bladder-TCC	0.0	5.079016560933692	0.44	539	8	8	3.8645640074211514	5.662337662337662	clonesig	False	False	5	2	11.338282687052924	0.0065362251847456134	0.9999899999999999	0.7566058314816659	478	0.4359232208280353	0.2433941685183338	61.0	0.012572669530320437	0.012572669530320437	0.06879099262330562	715.8986864089966	0.037655837210561406	0.28859489488294354	0.002699366459832904		0.3310483464633355						6.063163669064778e-10						0.2966679199457898
TCGA-4Z-AA80	protected	BLCA	Bladder-TCC	0.0	5.079016560933692	0.44	1062	8	8	3.8898305084745757	5.652542372881356	clonesig	False	False	5	2	24.48070244367591	2.203075144859593e-05	0.9999899999999999	0.7612786706655399	898	0.4763065501702975	0.23872132933445964	164.0	0.08708195817027242	0.08708195817027242	0.042544289552722485	3202.584611415863	0.022953942065484803	0.3152952730265312	0.020168667857202432		0.34141330033						4.137847536880124e-06						0.2611280617804379
TCGA-K4-A5RH	public	BLCA	Bladder-TCC	0.0	4.19773834257919	0.33	244	8	8	3.360655737704918	4.64344262295082	clonesig	False	False	5	2	11.186066541700713	0.005125905591455712	0.9338287878426784	0.8535470874879596	213	0.5057938841647672	0.14645291251204098	31.0	0.7548795864779978	0.7548795864779978	0.053851634194168066	434.43732023239136	0.042673139990212855	0.479558307001456	0.0004253579632375464		0.3296265267493966						6.269723331694353e-27						0.1211823567891316
TCGA-K4-A5RH	protected	BLCA	Bladder-TCC	0.0	4.19773834257919	0.33	540	8	8	3.4185185185185185	4.657407407407407	clonesig	False	False	5	2	17.318062683785687	0.0003657846094596237	0.9600192260398523	0.7752413788469009	425	0.7181406873596626	0.22475862115309905	115.0	0.9318295210812738	0.9318295210812738	0.043898870209702165	902.2502410411836	0.0031565554271984447	0.5184210049368462	1.830334448266332e-07		0.4422659716723877						1.4586243940954614e-99						3.997061953355808e-12
TCGA-FD-A5C1	public	BLCA	Bladder-TCC	0.0	4.69430521712118	0.26	186	8	8	2.672043010752688	4.661290322580644	clonesig	False	False	5	1	0.0008795545213615696		0.9999899999999999	1.0	186					0.0	0.054342836895650434	60.96743655204773	0.15882652726438132	0.21050829895933834	0.0013226461445232608		0.31235597987866576						1.0350587749279346e-06						0.2950157642862929
TCGA-FD-A5C1	protected	BLCA	Bladder-TCC	0.0	4.69430521712118	0.26	372	8	8	2.7768817204301075	4.811827956989247	clonesig	False	False	5	1	0.0004714004271590966		0.9999899999999999	1.0	372					0.0	0.04291991999503338	44.497376680374146	0.14135927264573625	0.14871154504279793	0.002488986864433927		0.3672022824649672						0.019220414819869087						0.267724964644362
TCGA-DK-AA6R	public	BLCA	Bladder-TCC	0.0	3.03110676609429	0.56	450	8	8	2.311111111111111	3.2555555555555555	clonesig	False	False	5	2	10.988189956107817	0.007049268331962834	0.9999899999999999	0.6614327276165897	328	0.537621807456683	0.33856727238340995	122.0	0.12647452807773385	0.12647452807773385	0.07139627818314552	448.7973518371582	0.02002797815587457	0.18470416197043846	0.038690851227933684		0.36220684210583104						0.0062276212868059315						0.17177431884922958
TCGA-DK-AA6R	protected	BLCA	Bladder-TCC	0.0	3.03110676609429	0.56	799	8	8	2.287859824780976	3.2503128911138925	clonesig	False	False	5	2	19.404434879917968	0.00018264345381889768	0.9999899999999999	0.6385359764309193	563	0.536168190455247	0.3614640235690809	236.0	0.08595685519752072	0.08595685519752072	0.05868988934726885	1361.2083554267886	0.014432443388258718	0.14107681594882865	0.003542522848677653		0.5212185924759929						0.01663464439314848						0.14851729687070606
TCGA-XF-A9SV	public	BLCA	Bladder-TCC	0.0	4.06804829497079	0.57	100	8	8	2.66	4.02	clonesig	False	False	5	1	1.78796562977368e-05		0.9999899999999999	1.0	100					0.0	0.11321339668657747	16.761722326278687	0.15877349059877058	0.1542647530655211	5.260250939277338e-11		0.4590340863849909						5.07531430262485e-17						0.10489423833427557
TCGA-XF-A9SV	protected	BLCA	Bladder-TCC	0.0	4.06804829497079	0.57	242	8	8	3.020661157024793	4.43801652892562	clonesig	False	False	5	2	3.247939373976351	0.2377354075596863	0.9999899999999999	0.8877919411166268	232	0.4054524912499301	0.1122080588833732	10.0	0.20821887792418392	0.20821887792418392	0.06468730994277379	761.287707567215	0.11278119696709388	0.10842491761538256	1.0755208905935914e-12		0.6150907069641509						9.972956060160399e-19						0.1260721882761049
TCGA-G2-A3VY	public	BLCA	Bladder-TCC	0.0	3.5970863724422903	0.75	1065	8	8	2.6985915492957746	3.8328638497652574	clonesig	False	False	5	2	13.75032102703517	0.003561601591255893	0.9999899999999999	0.7709874646417242	974	0.4992147841819389	0.2290125353582758	91.0	0.11325164140826348	0.11325164140826348	0.031640555226312844	964.0354244709016	0.012373580485317094	0.33260615875716537	0.07300268051615473		0.055282329149629134						4.267985560574004e-05						0.4475159857339986
TCGA-G2-A3VY	protected	BLCA	Bladder-TCC	0.0	3.5970863724422903	0.75	2206	8	8	2.703082502266546	3.858114233907525	clonesig	False	False	5	2	51.87277976920086	1.9990519167945725e-10	0.9999899999999999	0.7494710495330105	1863	0.4509535610147658	0.25052895046698875	343.0	0.09164814256529252	0.09164814256529252	0.036742028618188975	6751.411183595656	0.007228802415988869	0.31176739562435074	0.07023888529334407		0.07010679217543217						4.015480619916505e-08						0.5035367722760482
TCGA-CF-A47X	public	BLCA	Bladder-TCC	0.0	3.77529934101183	0.76	468	8	8	2.3141025641025643	3.683760683760684	clonesig	False	False	5	2	23.58444062112721	1.5646798533892668e-05	0.9999899999999999	0.9674477769889466	455	0.3179618649895278	0.032552223011053504	13.0	0.8174833430700001	0.8174833430700001	0.05700930921281866	92.75178289413452	0.04337300422370414	0.4137339764518868	1.4669438788085418e-16		0.15077587701808146						7.711406728100575e-31						0.37495827241052143
TCGA-CF-A47X	protected	BLCA	Bladder-TCC	0.0	3.77529934101183	0.76	1080	8	8	2.2916666666666665	3.676851851851852	clonesig	False	False	5	2	196.76173746302086	2.6591270191295596e-42	0.9999899999999999	0.8424466061506911	923	0.25068820178658197	0.15755339384930808	157.0	0.6784838231845283	0.6784838231845283	0.026754945574224868	463.2589118480682	0.0394106049011481	0.3846820299437274	5.843698753450363e-05		0.14953656887678096						0.0014927335090924206						0.347125533196657
TCGA-BT-A3PH	public	BLCA	Bladder-TCC	0.0	3.8053365366045	0.74	670	8	8	2.5014925373134327	3.892537313432836	clonesig	False	False	5	1	0.06895122609967075		0.9999899999999999	1.0	670					0.0	0.06645436836750357	297.3263728618622	0.04166228440118337	0.3318497098654355	1.6218934862708265e-09		0.0904635497053304						1.3984115811441238e-33						0.5360173122918476
TCGA-BT-A3PH	protected	BLCA	Bladder-TCC	0.0	3.8053365366045	0.74	1196	8	8	2.4464882943143813	3.854515050167224	clonesig	False	False	5	2	6.365844901412856	0.11003853774783948	0.9999899999999999	0.9939123223316942	1190	0.2021048092879768	0.006087677668307684	6.0	0.13030396449446024	0.13030396449446024	0.056848635865820875	3241.7286465168	0.033869807802294816	0.3367667034635789	7.159953091420022e-05		0.05656060303659779						7.049347708061772e-20						0.4827428253854974
TCGA-FD-A6TI	public	BLCA	Bladder-TCC	0.0	4.8528421143113	0.4	161	8	8	2.739130434782609	4.714285714285714	clonesig	False	False	5	1	0.00014730203065482783		0.9999899999999999	1.0	161					0.0	0.08022442834815874	19.32364654541016	0.16473397056029987	0.03453901708539367	0.000802215055550026		0.6188863501375924						0.12673651766689167						0.0225779143265226
TCGA-FD-A6TI	protected	BLCA	Bladder-TCC	0.0	4.8528421143113	0.4	333	8	8	2.876876876876877	4.837837837837838	clonesig	False	False	5	1	0.00031912406029732665		0.9999899999999999	1.0	333					0.0	0.05841338246514088	50.871033906936646	0.12874200056955434	0.021880019735139443	0.00023999659258961401		0.6428902847209993						0.15517922989559518						0.04249120003950118
TCGA-XF-AAMR	public	BLCA	Bladder-TCC	0.0	2.08428661660467	0.39	127	8	8	1.3779527559055118	2.188976377952756	clonesig	False	False	5	2	4.04936415983957	0.14937266173883154	0.9501339822588388	0.9230309729952616	122	0.5910882374984955	0.07696902700473855	5.0	0.5129972444956099	0.5129972444956099	0.07995664048142699	24.23568558692932	0.10274875616441187	0.4366832904776136	2.2054507580583358e-05		0.01153212156421114						9.598528395053519e-18						0.2390580999758732
TCGA-XF-AAMR	protected	BLCA	Bladder-TCC	0.0	2.08428661660467	0.39	293	8	8	1.341296928327645	2.1706484641638224	clonesig	False	False	5	2	4.020903517722218	0.1708702476669599	0.9649704124491992	0.9715986311906118	289	0.28406602085906113	0.028401368809388487	4.0	0.4578156985711928	0.4578156985711928	0.06105087513061176	90.48714375495909	0.05210824001352648	0.33702195580832545	0.08741553250751116		0.249764521445678						0.01344285178194567						0.2349951168097568
TCGA-G2-A2EF	public	BLCA	Bladder-TCC	0.0	3.2724635646946	0.58	349	8	8	2.386819484240688	3.555873925501433	clonesig	False	False	5	2	21.076839607195325	4.5533697529462656e-05	0.9999899999999999	0.9507997328194784	335	0.33087623453466986	0.049200267180522006	14.0	0.5828033086186698	0.5828033086186698	0.03644948545521806	55.590345859527595	0.04580681549943017	0.42109609864099307	0.018922476603534653		0.13856044606724555						1.9864904965368794e-05						0.3753967347999427
TCGA-G2-A2EF	protected	BLCA	Bladder-TCC	0.0	3.2724635646946	0.58	688	8	8	2.390988372093023	3.5276162790697674	clonesig	False	False	5	2	27.714768349705988	2.81483812034383e-06	0.9999899999999999	0.9545120848202814	667	0.35145138797158393	0.04548791517971866	21.0	0.4383408408213558	0.4383408408213558	0.039335374572179366	228.69697713851932	0.0327000087425103	0.36487590336431774	0.006089966399072565		0.2291529734757111						4.209609937005187e-20						0.3671811253978304
TCGA-ZF-AA54	public	BLCA	Bladder-TCC	0.0	3.33446329158962	0.38	249	8	8	2.345381526104417	3.417670682730924	clonesig	False	False	5	1	0.0006111482593951223		0.9999899999999999	1.0	249					0.0	0.060127903766092165	25.89672017097473	0.032361761203659474	0.3117345681116065	0.0013754841842646972		0.23990986156687025						6.136440487617468e-11						0.3859419399669344
TCGA-ZF-AA54	protected	BLCA	Bladder-TCC	0.0	3.33446329158962	0.38	560	8	8	2.4660714285714285	3.583928571428572	clonesig	False	False	5	1	0.0015422350143126096		0.9999899999999999	1.0	560					0.0	0.052134089599510415	75.04933905601501	0.033537126531461806	0.26010730179026265	9.33591036029418e-07		0.3470351318547191						1.7502975087396407e-11						0.35734995592404
TCGA-R3-A69X	public	BLCA	Bladder-TCC	0.0	3.25568012116721	0.24	276	8	8	2.050724637681159	3.5217391304347827	clonesig	False	False	5	1	0.001784199394933239		0.9820964097831436	1.0	276					0.0	0.0517147609524048	98.32263398170471	0.06621064502675306	0.3221065318123631	0.0007845495360866308		0.12044709649772405						0.0034213500719930986						0.4860565934751134
TCGA-R3-A69X	protected	BLCA	Bladder-TCC	0.0	3.25568012116721	0.24	567	8	8	2.0123456790123457	3.495590828924162	clonesig	False	False	5	1	0.00200378680438007		0.9999899999999999	1.0	567					0.0	0.03386829913307182	26.20682191848755	0.06615999970354018	0.2806128848996803	0.03152760093124266		0.20608489829400425						3.3405152369557893e-06						0.41369600629221465
TCGA-ZF-A9R3	public	BLCA	Bladder-TCC	0.0	2.28956200380715	0.67	117	8	8	1.6837606837606838	2.52991452991453	clonesig	False	False	5	1	0.00016071217260105186		0.9999899999999999	1.0	117					0.0	0.09171747337873233	8.52282452583313	0.15885687486363426	0.2439508063782414	0.06789819984151875		0.25884007773111484						0.04049598009121822						0.2297426933602121
TCGA-ZF-A9R3	protected	BLCA	Bladder-TCC	0.0	2.28956200380715	0.67	281	8	8	1.5907473309608542	2.4590747330960854	clonesig	False	False	5	2	23.614315568735947	1.18519075898248e-05	0.9999899999999999	0.854162834540308	246	0.3353599726756119	0.14583716545969233	35.0	0.4276214456030809	0.4276214456030809	0.0508532716252415	367.45673561096186	0.06289685126187945	0.17071777155301393	2.7669929276062834e-07		0.5044879467135844						0.0022261271881164253						0.2596697225048661
TCGA-UY-A78K	public	BLCA	Bladder-TCC	0.0	5.05160650468604	0.28	1037	8	8	3.577627772420444	5.178399228543877	clonesig	False	False	5	3	7.431971667760081	0.5011166240394204	0.9839013429321484	0.3234316051076113	195	0.4378174267774813	0.5014602769504557	772.0	0.006783208946428586	0.32847313791696303	0.053557291380923314	1995.6316142082212	0.004979130357672796	0.10452058124926174	0.05599104390264443		0.6027470518281747						0.03256838460332543						0.19709500922071646
TCGA-UY-A78K	protected	BLCA	Bladder-TCC	0.0	5.05160650468604	0.28	2140	8	8	3.632710280373832	5.247663551401869	clonesig	False	False	5	3	15.423931189030554	0.08643909279360583	0.9955604793371492	0.3770669291190923	593	0.4491941301151222	0.4665522231967994	1494.0	0.054975042321274266	0.2745069357781749	0.04656120825314823	5416.609189510346	1.2702600902901402e-20	0.08636409840654452	0.037997891687044136		0.6651519068036673						0.08560321196588162						0.12478507434586204
TCGA-YC-A9TC	public	BLCA	Bladder-TCC	0.0	2.0340782788510703	0.74	160	8	8	1.125	2.05	clonesig	False	False	5	1	-0.009377199770824518		0.9999899999999999	1.0	160					0.0	0.06790887124699037	22.81436586380005	0.09895513768572872	0.1712499670524107	0.0005335247429418838		0.268056557797757						7.566642733600592e-10						0.3132495481997153
TCGA-YC-A9TC	protected	BLCA	Bladder-TCC	0.0	2.0340782788510703	0.74	354	8	8	1.11864406779661	2.0480225988700567	clonesig	False	False	5	2	20.489138037693923	6.120141187127897e-05	0.9999899999999999	0.9033495031497996	327	0.34871641762505234	0.09665049685020084	27.0	0.3947043490723958	0.3947043490723958	0.052824779931965854	32.11475324630737	0.0732456299288659	0.16803483241804745	4.561651714774485e-06		0.35375927795619205						0.0066668687943116905						0.3006677498564821
TCGA-C4-A0F6	public	BLCA	Bladder-TCC	0.0	3.68916409746692	0.51	273	8	8	2.9267399267399266	4.0989010989010985	clonesig	False	False	5	1	0.0010836897054105066		0.9999899999999999	1.0	273					0.0	0.07047412736163036	102.35886216163635	0.1046623839235949	0.2693490440986384	0.00011722126587124607		0.22482706644801967						5.344208561985875e-12						0.3998697981605737
TCGA-C4-A0F6	protected	BLCA	Bladder-TCC	0.0	3.68916409746692	0.51	579	8	8	2.918825561312608	4.0880829015544045	clonesig	False	False	5	1	0.0001575481019244762		0.9999899999999999	1.0	579					0.0	0.04816354094055543	237.6906228065491	0.06112411146311241	0.26282187704545723	3.5553372397409665e-05		0.3027339724268889						1.153286887382102e-10						0.3353668712961477
TCGA-GV-A3QI	public	BLCA	Bladder-TCC	0.0	3.36327097073588	0.85	710	8	8	2.556338028169014	3.573239436619718	clonesig	False	False	5	1	0.0018303533543075898		0.9999899999999999	1.0	710					0.0	0.05618064506586598	87.63003754615784	0.0311850466293438	0.10676471178271013	0.2462024331515213		0.3866013894997057						0.07413284181366885						0.12360484768098493
TCGA-GV-A3QI	protected	BLCA	Bladder-TCC	0.0	3.36327097073588	0.85	1252	8	8	2.533546325878594	3.5758785942492013	clonesig	False	False	5	2	6.9929949235593085	0.08734363064331616	0.9999899999999999	0.9840386896714745	1242	0.21594482026306425	0.01596131032852549	10.0	0.31093347889506096	0.31093347889506096	0.058450612500336965	1061.3895099163058	0.013988915448406192	0.08048898463657686	0.22284802003321635		0.4694178610105293						0.08794947767681245						0.1121859763391868
TCGA-FD-A5BY	public	BLCA	Bladder-TCC	0.0	1.82265313328122	0.65	68	8	8	1.1764705882352942	1.9117647058823528	clonesig	False	False	5	3	12.756336069222698	0.08340950555585823	0.9999899999999999	0.7477347432077368	53	0.5673500680373535	0.18388428242053872	10.0	0.1728216147355398	0.8342004587161992	0.10141287072861907	7.724990367889403	0.14106927977455885	0.21168733451092803	3.028594183248178e-18		0.4741350130102627						2.3460558860275262e-29						0.13058228689634022
TCGA-FD-A5BY	protected	BLCA	Bladder-TCC	0.0	1.82265313328122	0.65	176	8	8	1.2159090909090908	1.8977272727272727	clonesig	False	False	5	2	13.935102554592051	0.0012247136127869285	0.9999899999999999	0.7617569138239927	137	0.3321144710729707	0.23824308617600745	39.0	0.2354677829164657	0.2354677829164657	0.0671790149683742	23.18324685096741	0.06035839413691069	0.1498401756996385	2.0967250076785147e-08		0.6918816716452096						2.8157565038583506e-17						0.0937542660739787
TCGA-GU-AATO	public	BLCA	Bladder-TCC	0.0	3.47351398520554	0.47	419	8	8	3.011933174224344	3.887828162291169	clonesig	False	False	5	2	15.608089597018079	0.0007254507361840069	0.9999899999999999	0.5915938644407807	205	0.4696503375753547	0.4084061355592192	214.0	0.017546869717748326	0.017546869717748326	0.053145108769882425	81.28967022895812	0.0915091219840809	0.382042903851826	0.00018716825132586825		0.03291739434005826						0.006184428297466658						0.3583663725537434
TCGA-GU-AATO	protected	BLCA	Bladder-TCC	0.0	3.47351398520554	0.47	838	8	8	2.9976133651551318	3.884248210023866	clonesig	False	False	5	3	14.17436239718154	0.07403064105759014	0.9999899999999999	0.5824874369204426	426	0.4699807486606716	0.4044804098634511	408.0	0.03063801069400673	0.6045438122212055	0.05052866757855395	2199.2424416542053	0.06377005999679512	0.3189449528876006	6.781847021164921e-22		0.12496719776118903						4.036124617649022e-31						0.3758807744471965
TCGA-BT-A2LB	public	BLCA	Bladder-TCC	0.0	3.006516437166	0.46	830	8	8	2.1	3.2554216867469883	clonesig	False	False	5	1	0.006443843141823891		0.9999899999999999	1.0	830					0.0	0.04887955441269656	85.33988714218141	0.02475071209609546	0.3774803900873703	0.0002446492085082446		0.533580914658836						5.639044789377521e-11						0.06357888964828068
TCGA-BT-A2LB	protected	BLCA	Bladder-TCC	0.0	3.006516437166	0.46	1540	8	8	2.074025974025974	3.2616883116883115	clonesig	False	False	5	1	0.005728282420022879		0.9999899999999999	1.0	1540					0.0	0.03911154772520711	269.090989112854	0.013354680443571486	0.3860696724351851	0.0013999709335686533		0.5366782189476489						4.783036064646991e-09						0.061907808840491435
TCGA-ZF-AA4W	public	BLCA	Bladder-TCC	0.0	4.0414504812251195	0.22	616	8	8	2.4610389610389607	4.202922077922079	clonesig	False	False	5	1	0.003786389856031747		0.9999899999999999	1.0	616					0.0	0.08588068159993363	54.35361385345459	0.1393694851608715	0.11427386325862475	0.00033242583716867283		0.4350637589533477						0.0026391484648754697						0.2060795436305134
TCGA-ZF-AA4W	protected	BLCA	Bladder-TCC	0.0	4.0414504812251195	0.22	1217	8	8	2.4650780608052587	4.200493015612161	clonesig	False	False	5	1	0.0031184120689431443		0.9999899999999999	1.0	1217					0.0	0.06560479339154525	177.66187524795532	0.08677687413579467	0.1259844692759948	6.242265373661799e-05		0.4831453851945479						0.04049518933856227						0.2198818812988392
TCGA-FD-A6TA	public	BLCA	Bladder-TCC	0.0	1.8033192591782599	0.55	357	8	8	1.1400560224089635	1.96078431372549	clonesig	False	False	5	2	3.4380705911380574	0.23403653182141254	0.9999899999999999	0.9696513338870988	347	0.23098112748982505	0.030348666112901868	10.0	0.079811542416522	0.079811542416522	0.05054114323790758	19.23457932472229	0.023113174164845467	0.4096505889165769	1.0079322119572395e-06		0.01555341661276431						7.031190493350937e-08						0.5064764615013457
TCGA-FD-A6TA	protected	BLCA	Bladder-TCC	0.0	1.8033192591782599	0.55	768	8	8	1.13671875	1.9739583333333333	clonesig	False	False	5	2	7.094961288517879	0.05881125770664265	0.9999899999999999	0.968064659441655	745	0.25602410277855064	0.031935340558345765	23.0	0.09250955036557497	0.09250955036557497	0.04240979031351909	147.44063711166382	0.0159484228659427	0.3897598409550373	0.000151582976299361		0.14260626294492906						1.9138549336739206e-23						0.451050905450741
TCGA-DK-A6B1	public	BLCA	Bladder-TCC	0.0	3.4133106580034704	0.81	189	8	8	2.185185185185185	3.4761904761904763	clonesig	False	False	5	3	12.811643214698961	0.08648679774828305	0.9690865842876354	0.7331351401106153	153	0.5616646261186801	0.1680274741247076	19.0	0.1986000823399128	0.40507756615410784	0.06696339362305823	74.24781465530396	0.10054845519080544	0.3181613262688133	0.11932045021754305		0.2782333918717609						0.01974854379110628						0.10235386933069504
TCGA-DK-A6B1	protected	BLCA	Bladder-TCC	0.0	3.4133106580034704	0.81	460	8	8	2.3065217391304347	3.6021739130434782	clonesig	False	False	5	3	14.899636518785885	0.04881287028045172	0.9999899999999999	0.628425334632236	316	0.4821010716197057	0.3101587730778943	125.0	0.13636046573998228	0.2077070899375008	0.04785530413492278	870.8108394145966	0.05613806119063932	0.3029080231926916	0.12780788998702164		0.3078755034849813						1.3928637040600667e-15						0.20288309288191694
TCGA-CF-A47V	public	BLCA	Bladder-TCC	0.0	2.0684639368137403	0.84	148	8	8	1.358108108108108	2.2770270270270268	clonesig	False	False	5	2	18.902656419516006	0.00010110716075646456	0.9999899999999999	0.7042705669077687	103	0.20694847671364688	0.29572943309223143	45.0	0.1584056793512184	0.1584056793512184	0.10563100618504316	45.02428865432739	0.07038776484889467	0.2495175967380614	0.03667078686798004		0.3452962579732405						4.0835388420645714e-20						0.29661736138319816
TCGA-CF-A47V	protected	BLCA	Bladder-TCC	0.0	2.0684639368137403	0.84	467	8	8	1.2077087794432548	2.132762312633833	clonesig	False	False	5	2	89.35477048056873	1.1181960428011797e-19	0.9987309353442808	0.44703008876089706	205	0.22051323000976145	0.5529699112391028	262.0	0.38361536970495147	0.38361536970495147	0.05639885762307231	518.3169164657593	0.038955840815314585	0.2455156103169992	0.11629208055577553		0.30784095645271714						5.1926823664926236e-18						0.29133177204668337
TCGA-BT-A20U	public	BLCA	Bladder-TCC	0.0	1.99361304288455	0.47	119	8	8	1.0336134453781514	2.0	clonesig	False	False	5	2	1.1117749501058825	0.6089800437725754	0.9355972491804592	0.9157098333442034	109	0.21855532599734973	0.0842901666557969	10.0	0.0193626209830825	0.0193626209830825	0.08979701715882245	14.372326374053955	0.06795666119894485	0.3785847918321389	0.026048222062301826		0.0832327194040578						1.4258917171377135e-09						0.3748065644074304
TCGA-BT-A20U	protected	BLCA	Bladder-TCC	0.0	1.99361304288455	0.47	274	8	8	1.0364963503649636	2.0	clonesig	False	False	5	3	6.592915672833443	0.5103981035585647	0.9857034701717364	0.7808818193718363	234	0.5741058387066567	0.1450546379440083	21.0	0.0704962241329734	0.12639740658549847	0.05982717444048161	45.49709939956665	0.08136850452352369	0.2966535528631453	0.08265004781373825		0.09798193414165043						2.405847756639908e-05						0.3679219440187804
TCGA-GU-A767	public	BLCA	Bladder-TCC	0.0	3.81947543170444	0.32	492	8	8	2.4430894308943087	3.920731707317073	clonesig	False	False	5	2	5.819964369627996	0.08528577220551567	0.9999899999999999	0.5049966665095308	234	0.5796067507815641	0.4950033334904693	258.0	0.08773413128938046	0.08773413128938046	0.058225958023006674	866.5517995357512	0.018563806148408583	0.15512423908271986	0.2466166302844473		0.2303741740620884						0.07558904308926873						0.12862533760366188
TCGA-GU-A767	protected	BLCA	Bladder-TCC	0.0	3.81947543170444	0.32	927	8	8	2.5156418554476807	4.011866235167206	clonesig	False	False	5	2	19.511231972477614	0.0002019730949428733	0.9999899999999999	0.6323324821747053	642	0.5089025986661455	0.36766751782529467	285.0	0.08890145788557469	0.08890145788557469	0.042702960931433546	1200.74009847641	0.01052542112981032	0.1363529714636803	0.17763456218936605		0.3122716845389617						0.10240072198217244						0.12709457925435913
TCGA-XF-A9SH	public	BLCA	Bladder-TCC	0.0	2.11485370114372	0.67	61	8	8	1.2295081967213115	2.19672131147541	clonesig	False	False	5	1	0.0066558472323094975		0.990406753377898	1.0	61					0.0	0.13190670904303148	10.601898908615114	0.1548615509890182	0.20552195258175465	4.0711434007544065e-08		0.29613427309003004						1.3002049315419875e-26						0.28833812032201056
TCGA-XF-A9SH	protected	BLCA	Bladder-TCC	0.0	2.11485370114372	0.67	155	8	8	1.2451612903225806	2.206451612903226	clonesig	False	False	5	2	13.334440030524092	0.0016055205633647715	0.9999899999999999	0.8167763466466329	127	0.25085364756988643	0.18322365335336704	28.0	0.3148539798103852	0.3148539798103852	0.09166370969280734	79.4353256225586	0.12357639938872715	0.24395961869483296	1.3559697197367721e-09		0.26434014499050984						2.5320359867558757e-15						0.17112467643274204
TCGA-XF-A9SW	public	BLCA	Bladder-TCC	0.0	3.67866968496633	0.21	82	8	8	2.2195121951219514	3.7439024390243913	clonesig	False	False	5	1	1.7018639027810426e-05		0.9999899999999999	1.0	82					0.0	0.08610768921351758	6.140216827392577	0.14309546925431174	0.28706150663984153	0.1171658307993946		0.2652773568655569						4.748073552034639e-19						0.1260116042474692
TCGA-XF-A9SW	protected	BLCA	Bladder-TCC	0.0	3.67866968496633	0.21	193	8	8	2.3626943005181347	3.7720207253886007	clonesig	False	False	5	1	0.00046137137678670115		0.9999899999999999	1.0	193					0.0	0.06738030872434426	14.985191822052002	0.135603770787456	0.2457289588361099	0.00040111771529362814		0.4991326438868834						2.703210684029469e-18						0.09308223193956484
TCGA-G2-AA3D	public	BLCA	Bladder-TCC	0.0	3.8185157560356497	0.48	277	8	8	2.465703971119133	3.9205776173285196	clonesig	False	False	5	3	39.9289862632295	1.8073512130598247e-06	0.9999899999999999	0.13615020251270266	39	0.31916631976027804	0.5522734416571624	183.0	0.4504017683923735	0.4504017683923735	0.052546451701966736	409.6439917087555	9.877953486067137e-48	0.0906575904629234	0.4201160028536845		0.20887533172260836						7.488719065788477e-15						1.0574107419957788e-45
TCGA-G2-AA3D	protected	BLCA	Bladder-TCC	0.0	3.8185157560356497	0.48	619	8	8	2.4248788368336025	3.8772213247172864	clonesig	False	False	5	3	129.7810957245365	1.969079343775998e-24	0.9468498299237572	0.2365684973521243	158	0.2742171996750877	0.4543522150966791	319.0	0.5679821729232337	0.5679821729232337	0.032399989040506505	718.0099332332611	1.1812422681408749e-05	0.06486465606509859	0.002655778413333473		0.9244382450711116						0.007939084979348927						3.7032792887706115e-06
TCGA-GV-A3JV	public	BLCA	Bladder-TCC	0.0	3.44555499882761	0.76	156	8	8	2.58974358974359	3.9038461538461537	clonesig	False	False	5	2	6.323839067647897	0.05050919084798015	0.872682212698284	0.5667638461565263	87	0.4676761597875215	0.4332361538434735	69.0	0.23819123292354336	0.23819123292354336	0.0740357555715356	333.57758784294134	0.1880523292995502	0.22501761163876308	6.019285228523692e-06		0.3453159302619225						0.023482260704614292						0.15672129813995975
TCGA-GV-A3JV	protected	BLCA	Bladder-TCC	0.0	3.44555499882761	0.76	301	8	8	2.491694352159469	3.7574750830564794	clonesig	False	False	5	2	12.242687947055854	0.0032608333756797424	0.8940977842624884	0.5309189561443753	147	0.4480970983018104	0.4690810438556249	154.0	0.20751862378291164	0.20751862378291164	0.05177779247004425	1505.9283175468445	0.18634875897756376	0.1694406425836416	0.09029778102301003		0.38550406975964185						0.0001375703075596922						0.16777152877274484
TCGA-DK-A1AD	public	BLCA	Bladder-TCC	0.0	3.251058553816641	0.66	334	8	8	2.248502994011976	3.404191616766467	clonesig	False	False	5	2	1.6346535884586046	0.5233565809661234	0.9999899999999999	0.9142025741636288	323	0.4295187097724841	0.08579742583637115	11.0	0.12626556328694216	0.12626556328694216	0.05948151934674245	163.00166487693787	0.022954773921670512	0.23616558721909955	2.7696194423336687e-05		0.475592073357485						1.051875712893448e-11						0.22717432877926455
TCGA-DK-A1AD	protected	BLCA	Bladder-TCC	0.0	3.251058553816641	0.66	704	8	8	2.265625	3.453125	clonesig	False	False	5	3	24.68158621962539	0.0015022841969671214	0.9999899999999999	0.8119002445609954	634	0.5258168039327216	0.10923467998463857	20.0	0.3326488683726103	0.5550455234509936	0.04185686716623572	924.2421064376832	0.02871465567628106	0.26357424771000104	1.1115467289376817e-11		0.4813398517512997						9.639110429650605e-22						0.18126811008549729
TCGA-DK-A1AE	public	BLCA	Bladder-TCC	0.0	2.0668900469555602	0.84	163	8	8	1.1472392638036808	2.0245398773006134	clonesig	False	False	5	3	6.5944984254852	0.4980680211168854	0.8987885669464701	0.8255664227655185	138	0.5011441632032232	0.15594870196978533	22.0	0.0180724257631224	0.7990015321424069	0.057000863398275314	66.92402338981628	0.06846305458252586	0.30801134713153633	2.2732605838645868e-26		0.2659200805527052						8.915538801481366e-42						0.31291174060241544
TCGA-DK-A1AE	protected	BLCA	Bladder-TCC	0.0	2.0668900469555602	0.84	442	8	8	1.1312217194570136	2.0248868778280538	clonesig	False	False	5	3	42.79488340076932	6.028524137860788e-07	0.913111273968826	0.671465627356778	309	0.4988733428601345	0.19239129767642651	73.0	0.042666342610516494	0.3087357507693377	0.04814889775258117	67.79502034187317	0.04378669165174448	0.24324864182032416	0.035279623850630416		0.3731824825110669						0.02791340255533981						0.2550965769149856
TCGA-FD-A6TC	public	BLCA	Bladder-TCC	0.0	3.36388300878995	0.52	1324	8	8	2.445619335347432	3.5347432024169185	clonesig	False	False	5	2	5.125979134951193	0.19877520635773416	0.9999899999999999	0.9688838105685748	1314	0.4958036669886656	0.031116189431426845	10.0	0.2631653859479464	0.2631653859479464	0.053901835750965736	968.0096230506897	0.023207408720120982	0.4637458237305884	3.9130462838479706e-21		0.05965999480758812						3.986692274056033e-104						0.4533867727417025
TCGA-FD-A6TC	protected	BLCA	Bladder-TCC	0.0	3.36388300878995	0.52	2565	8	8	2.4884990253411305	3.5699805068226116	clonesig	False	False	5	2	2.6905205760376703	0.6939852730046614	0.9999899999999999	0.9867302977123164	2552	0.28864497615883666	0.013269702287682908	13.0	0.02715630583659434	0.02715630583659434	0.031929371303916584	2255.9147584438324	0.01944981207959164	0.4475066065164028	0.00015155505930979625		0.07113317980644197						3.4239282904374547e-25						0.4529577887941265
TCGA-GC-A3RC	public	BLCA	Bladder-TCC	0.0	3.44556805563943	0.55	518	8	8	2.3725868725868726	3.573359073359073	clonesig	False	False	5	1	0.0014114733166934455		0.9999899999999999	1.0	518					0.0	0.0517859155085	45.58428192138672	0.002768687315161395	0.2473670790615459	0.0012844200515028435		0.6011339843632133						1.3300070028742974e-09						0.14608029443564835
TCGA-GC-A3RC	protected	BLCA	Bladder-TCC	0.0	3.44556805563943	0.55	1162	8	8	2.3476764199655764	3.5611015490533564	clonesig	False	False	5	1	0.0013033688956056724		0.9999899999999999	1.0	1162					0.0	0.04382434445336933	79.74669599533081	0.010822094770942092	0.2295841466440177	0.0020546591972665407		0.5876316365515771						2.0426027857146818e-11						0.09418566154355493
TCGA-KQ-A41R	public	BLCA	Bladder-TCC	0.0	3.99125084801273	0.8	1067	8	8	2.5463917525773194	4.019681349578256	clonesig	False	False	5	3	54.19990677843634	7.213491894262253e-09	0.9680972700121416	0.7638933710892061	881	0.8695328144884112	0.1569418368596298	112.0	0.8776589596047655	0.8776589596047655	0.04143661495815998	1966.2336778640747	0.04144496694099558	0.5229403023650713	1.2544701243736603e-10		0.43514879089894015						1.2231713254404154e-93						8.130216233033432e-10
TCGA-KQ-A41R	protected	BLCA	Bladder-TCC	0.0	3.99125084801273	0.8	2122	8	8	2.5838831291234685	4.073986804901037	clonesig	False	False	5	3	101.12271538485949	1.1651945201122106e-17	0.9908111921918868	0.7182940488407459	1690	0.8902231251530122	0.1938552263225959	273.0	0.8447484552744446	0.8447484552744446	0.03283509124791866	3341.257567167282	0.006234910174518015	0.5393991207865142	4.868823301038118e-21		0.4543658707524365						7.89226175823524e-162						4.2704771163734435e-20
TCGA-DK-A6B0	public	BLCA	Bladder-TCC	0.0	2.0000799729724	0.91	32	8	8	1.15625	2.0	clonesig	False	False	5	1	8.122370775254241e-05		0.99476287228717	1.0	32					0.0	0.1722704985575304	3.307587146759033	0.012980117702285354	0.040279685401374984	8.151172428954848e-25		0.8526311158436434						5.132307655533193e-32						0.07305785539342062
TCGA-DK-A6B0	protected	BLCA	Bladder-TCC	0.0	2.0000799729724	0.91	125	8	8	1.048	2.0	clonesig	False	False	5	2	0.9319782859881798	0.6636622334372373	0.9898005462118671	0.6413690805541201	84	0.2290370437454209	0.3586309194458798	41.0	0.01471461378173522	0.01471461378173522	0.0903641601571924	11.01552700996399	0.02840930787123438	0.02370653655897749	7.490636046468254e-08		0.8539843865175157						0.056354942169652325						0.009163683075757179
TCGA-GV-A3JW	public	BLCA	Bladder-TCC	0.0	3.08101969348046	0.69	115	8	8	2.3739130434782605	3.4	clonesig	False	False	5	2	6.203964258056885	0.05158707181814762	0.9999899999999999	0.7312980032997494	94	0.6444798233765042	0.2687019967002502	21.0	0.6980912536750472	0.6980912536750472	0.0932242601029524	118.38850522041321	0.2311828697520111	0.058845322688307035	0.18729239560280836		0.06881454380190495						5.3534399293295366e-24						0.29197049123604096
TCGA-GV-A3JW	protected	BLCA	Bladder-TCC	0.0	3.08101969348046	0.69	377	8	8	2.3925729442970822	3.376657824933687	clonesig	False	False	5	3	42.762926667117426	5.744076730578942e-07	0.9999899999999999	0.4680716237674243	190	0.2101977568364985	0.408204242654016	144.0	0.21359890185584815	0.7814507388680265	0.07229293343197772	703.8529295921326	0.18578313425198828	0.023715441025637274	2.021130226045676e-05		0.5536444481366011						3.0478703525208113e-12						0.21802212529348586
TCGA-GD-A3OQ	public	BLCA	Bladder-TCC	0.0	3.99270722656452	0.65	122	8	8	2.221311475409836	3.9918032786885247	clonesig	False	False	5	2	29.19412005544132	5.855613425645018e-07	0.9593693948905996	0.4871488074373649	58	0.4078356033772161	0.5128511925626351	64.0	0.5405153001128828	0.5405153001128828	0.10362151154861284	56.2896032333374	0.30648550785700285	0.1048271935983402	0.0898628656199431		0.4527041317270641						1.5238987790342642e-15						0.04183908287843769
TCGA-GD-A3OQ	protected	BLCA	Bladder-TCC	0.0	3.99270722656452	0.65	284	8	8	2.193661971830986	4.042253521126762	clonesig	False	False	5	2	26.137554143498164	3.420831338486107e-06	0.9683596260829174	0.4133031710782076	109	0.3615660881630319	0.5866968289217928	175.0	0.3488473581427157	0.3488473581427157	0.06897007159314608	80.03663849830626	0.20276615647131047	0.05039501396447621	0.00537669829984428		0.5761916631589167						0.002789522246914487						0.13876891514738895
TCGA-YF-AA3M	public	BLCA	Bladder-TCC	0.0	4.93560380410212	0.62	238	8	8	3.3781512605042017	5.075630252100839	clonesig	False	False	5	2	4.449473755602412	0.13394263333622725	0.9999899999999999	0.791250566171807	208	0.4629317042432064	0.2087494338281937	30.0	0.23245145186623986	0.23245145186623986	0.0729206723834662	205.6530635356903	0.05819455351098057	0.1291451967787409	5.630628023417377e-16		0.6538524313361554						7.626667878852308e-48						0.1568062580271977
TCGA-YF-AA3M	protected	BLCA	Bladder-TCC	0.0	4.93560380410212	0.62	465	8	8	3.3913978494623658	5.060215053763441	clonesig	False	False	5	2	11.770841963296338	0.004912670709261155	0.9999899999999999	0.7632632008263162	394	0.43908469791311056	0.2367367991736836	71.0	0.2287876112598315	0.2287876112598315	0.05344745645023434	541.6077601909636	0.046361559333303486	0.15926116733595158	8.836389972868517e-08		0.6501021409152511						3.6479495196612215e-24						0.1361348652093435
TCGA-XF-A8HD	public	BLCA	Bladder-TCC	0.0	3.38496703971066	0.43	636	8	8	2.39622641509434	3.39937106918239	clonesig	False	False	5	3	21.346803504797204	0.005216155055548483	0.9999899999999999	0.5785857720410359	414	0.8372831957388999	0.2929503912859685	180.0	0.18011620951991614	0.5084853061735553	0.05157966249215682	755.8951954841614	0.09498742838017474	0.4821880387000441	8.197647310806022e-18		0.10200316771681353						8.308978337199434e-80						0.2964750062102405
TCGA-XF-A8HD	protected	BLCA	Bladder-TCC	0.0	3.38496703971066	0.43	1243	8	8	2.4119066773934037	3.4199517296862427	clonesig	False	False	5	3	26.618713814712468	0.0010164723980221107	0.9999899999999999	0.5810048995498733	1031	0.8456779350983085	0.24721779944410674	90.0	0.08157599369727486	0.2724145116016192	0.06193378278895111	4937.495808362961	0.06835716474061204	0.4080304320281038	1.2572253249198606e-13		0.13908251357029253						5.963452214003301e-83						0.3605778979419559
TCGA-FD-A62N	public	BLCA	Bladder-TCC	0.0	1.89714333278386	0.31	120	8	8	1.4833333333333334	2.158333333333333	clonesig	False	False	5	1	0.00016744154527259525		0.8506226917896853	1.0	120					0.0	0.10408914300246054	47.879374504089355	3.0784153256354625e-07	0.0733115619174155	0.00044078623762554015		0.6153171455122083						0.0007846968429670188						0.05438138692063597
TCGA-FD-A62N	protected	BLCA	Bladder-TCC	0.0	1.89714333278386	0.31	305	8	8	1.380327868852459	2.068852459016393	clonesig	False	False	5	1	0.000549159918591613		0.8532859537385274	1.0	305					0.0	0.07186901911945075	156.65551233291623	0.014147087314196847	0.07298722235503477	0.0045163998407557904		0.6020539386620275						0.00035840190030906525						0.03970509628679405
TCGA-XF-A9SJ	public	BLCA	Bladder-TCC	0.0	2.9267567260262	0.44	367	8	8	2.0136239782016347	3.0163487738419614	clonesig	False	False	5	3	23.561392605381123	0.0018525811634056148	0.9999899999999999	0.23128729341613305	60	0.4073886604341357	0.4212915679206079	195.0	0.10219087081337687	0.2617684860570443	0.05097717889399919	451.3313069343567	0.029602089393407537	0.2777446762137757	1.7576661358565232e-24		0.3045858480885983						6.388864193816999e-60						0.3751194370923244
TCGA-XF-A9SJ	protected	BLCA	Bladder-TCC	0.0	2.9267567260262	0.44	710	8	8	2.083098591549296	3.1	clonesig	False	False	5	3	27.48998836610917	0.0004930866235189095	0.9999899999999999	0.2535918196045607	134	0.3869031629934736	0.4461298127511081	373.0	0.0409490335518129	0.1467471271550247	0.036125552417205005	716.0579690933228	0.05954378258285387	0.3145977193259775	6.220667844438552e-09		0.2764367328111164						3.652366100179429e-18						0.2797735502706648
TCGA-XF-AAN1	public	BLCA	Bladder-TCC	0.0	1.95474291409543	0.86	121	8	8	1.0743801652892562	2.0330578512396693	clonesig	False	False	5	1	0.00027717028024198953		0.9999899999999999	1.0	121					0.0	0.11178300253888898	8.38668155670166	0.1618572853474061	0.09831839444389012	0.0029940540875870803		0.5742395293257745						0.03644834164494649						0.1084335574300501
TCGA-XF-AAN1	protected	BLCA	Bladder-TCC	0.0	1.95474291409543	0.86	277	8	8	1.0794223826714802	1.9675090252707579	clonesig	False	False	5	2	8.541604615163576	0.01926751201020094	0.9999899999999999	0.8305041413089671	237	0.3680474964927496	0.16949585869103265	40.0	0.09168495122396436	0.09168495122396436	0.056496795507723276	17.6213800907135	0.13265375881151772	0.12031404642347936	0.00010157690317846529		0.5954485315956						0.03108861707042697						0.11810929570388692
TCGA-XF-A9SL	public	BLCA	Bladder-TCC	0.0	2.0	1.0	93	8	8	1.043010752688172	2.0	clonesig	False	False	5	1	0.0003809233564879833		0.14248113578701524	1.0	93					0.0	0.10360758610533698	14.330708503723145	3.4521435350226075e-07	0.2217630662382202	0.0018411182662400093		0.3071768233409926						0.03440352256023031						0.4347930949918679
TCGA-XF-A9SL	protected	BLCA	Bladder-TCC	0.0	2.0	1.0	234	8	8	1.0256410256410255	2.0	clonesig	False	False	5	2	20.70460372556136	4.669176714295539e-05	0.7738084297665424	0.08633989724893287	19	0.14477075491883973	0.9136601027510672	215.0	0.5257893885811082	0.5257893885811082	0.06005143847690751	39.20462155342103	0.08222005958579688	1.3727421321984226e-116	9.88641327303367e-06		0.8660855933122723						3.23055706711138e-07						7.15768089294555e-76
TCGA-DK-A1AG	public	BLCA	Bladder-TCC	0.0	3.88854052589574	0.75	190	8	8	2.1894736842105265	3.8842105263157896	clonesig	False	False	5	2	19.317229535638944	8.724633688395473e-05	0.9751487805641352	0.8472549200732946	160	0.2148086692673684	0.1527450799267054	30.0	0.18945925324991356	0.18945925324991356	0.07498227351720557	45.309007167816155	0.11663946824999855	0.3836643060037935	0.11314666516855446		0.0474566435748674						1.230429796929623e-12						0.339092916399106
TCGA-DK-A1AG	protected	BLCA	Bladder-TCC	0.0	3.88854052589574	0.75	559	8	8	2.148479427549195	3.8872987477638636	clonesig	False	False	5	2	145.4171941560635	1.0357482116117666e-31	0.9795713356394632	0.6102457206370658	329	0.26137137618360345	0.3897542793629342	230.0	0.5150783207573113	0.5150783207573113	0.04538113564429203	132.48485088348392	0.06869324658146869	0.3170506180322874	0.06825689962823499		0.2574705489842167						6.447417996426627e-07						0.28799616383140564
TCGA-LC-A66R	public	BLCA	Bladder-TCC	0.0	3.81122733487077	0.38	181	8	8	2.5359116022099446	3.856353591160221	clonesig	False	False	5	1	6.668729292869102e-05		0.9278475526822776	1.0	181					0.0	0.08724942514355688	94.2933702468872	0.0895535230111574	0.22385353960597615	0.009335478071090432		0.3411964056508661						8.964128754704932e-16						0.3185509983388013
TCGA-LC-A66R	protected	BLCA	Bladder-TCC	0.0	3.81122733487077	0.38	408	8	8	2.497549019607843	3.79656862745098	clonesig	False	False	5	1	0.0010734308871178657		0.9352634776638572	1.0	408					0.0	0.0535780664018392	457.3425283432007	0.1000690399944008	0.1298124081796854	0.0025435914203664127		0.21769296705715424						3.0131524982525984e-09						0.2770871306176796
TCGA-ZF-AA5H	public	BLCA	Bladder-TCC	0.0	3.08881787434016	0.54	88	8	8	2.886363636363636	3.7840909090909087	clonesig	False	False	5	3	8.909334958909312	0.2729561628116875	0.9999899999999999	0.6307886073563285	60	0.7643510156280142	0.2385282254976987	19.0	0.6104395773630074	0.797988012352415	0.0908556130719974	65.1869513988495	0.2334053055013497	0.34914352975867624	0.07897895534554429		0.19091963449067825						0.035787587362017495						0.05287626178067724
TCGA-ZF-AA5H	protected	BLCA	Bladder-TCC	0.0	3.08881787434016	0.54	195	8	8	2.4871794871794872	3.456410256410257	clonesig	False	False	5	2	5.5502046563524345	0.07616827683355776	0.9999899999999999	0.8022279934377851	170	0.4553516254974782	0.19777200656221516	25.0	0.1917412858491523	0.1917412858491523	0.07197259204167775	237.7520489692688	0.16180345067332966	0.22153819456744148	0.0070146283675921964		0.37320876845058						0.004893039038650833						0.14150111822648506
TCGA-FD-A3N5	public	BLCA	Bladder-TCC	0.0	3.34782367428477	0.68	441	8	8	2.238095238095238	3.2698412698412698	clonesig	False	False	5	2	11.571568113295145	0.0052710858998718385	0.986952336753828	0.8348478444516795	406	0.7913528060203974	0.1651521555483202	35.0	0.3400063332694624	0.3400063332694624	0.056109909219888066	215.3013710975647	2.359648910913439e-19	1.3672469102105895e-07	0.2241795200304609		0.7295366956116485						2.3918336035972408e-08						0.007806352472556184
TCGA-FD-A3N5	protected	BLCA	Bladder-TCC	0.0	3.34782367428477	0.68	837	8	8	2.305854241338112	3.3500597371565117	clonesig	False	False	5	2	5.826602163095231	0.10946087754413597	0.9794359630775262	0.9351571532679186	812	0.3612932885579093	0.06484284673208146	25.0	0.16879446594438818	0.16879446594438818	0.04699259464645951	820.5136513710022	0.00799820835323729	0.035746351152537416	0.3015723937802053		0.624571791574379						1.203786715924981e-07						0.006426954858687582
TCGA-UY-A8OB	public	BLCA	Bladder-TCC	0.0	2.68374008022323	0.66	421	8	8	1.98812351543943	2.80522565320665	clonesig	False	False	5	2	1.1738656673405783	0.6576311128519959	0.9999899999999999	0.9391428795654402	406	0.3332224267011171	0.06085712043455985	15.0	0.033520645496646795	0.033520645496646795	0.10707703551234184	104.2629246711731	3.4081991425722837e-06	0.04351974088416316	0.06921922382797747		0.5582286562959314						5.395072085069861e-13						0.11026128759630044
TCGA-UY-A8OB	protected	BLCA	Bladder-TCC	0.0	2.68374008022323	0.66	910	8	8	2.0505494505494504	2.8340659340659338	clonesig	False	False	5	3	3.292436893501872	0.9134168712213372	0.9999899999999999	0.7622621314487182	836	0.6427565998725211	0.2052169209522357	53.0	0.010315432154598736	0.07912168432637601	0.09352098086866367	1541.20205783844	0.005560068172219876	0.02240879489428431	0.0062856646660606474		0.6073409514105699						1.194357256958777e-20						0.107426118247949
TCGA-DK-A3WW	public	BLCA	Bladder-TCC	0.0	2.04059090778028	0.51	1724	8	8	1.0951276102088168	2.0185614849187936	clonesig	False	False	5	3	126.7463435633508	4.0690581577628076e-23	0.9235216692359594	0.9523224999945292	1660	0.4300897492518207	0.025972672336375232	26.0	0.05333524708382287	0.66733780549547	0.0615992401840128	506.8868308067322	0.02202778127938997	0.5065113219928807	0.02351563177982889		0.02114650716935978						1.973035676368111e-32						0.4267957217257569
TCGA-DK-A3WW	protected	BLCA	Bladder-TCC	0.0	2.04059090778028	0.51	3731	8	8	1.0833556687215224	2.018225676762262	clonesig	False	False	5	4	720.8258259062859	3.305106925987e-143	0.9383363879996938	0.8245954844828913	3258	0.3624118300918423	0.09783677761166053	421.0	0.5956499633969855	0.7377213297465488	0.036984477521451904	2038.7572827339166	0.012626676590043696	0.5415614692133834	1.288288481765747e-13		0.03903298329453829						3.6387029694734504e-94						0.4067770877146488
TCGA-DK-A3IL	public	BLCA	Bladder-TCC	0.0	3.1915858640426804	0.74	238	8	8	2.155462184873949	3.3865546218487395	clonesig	False	False	5	2	11.233374580895088	0.004975022153447942	0.9820375499474866	0.9592357086022644	229	0.4365786803953597	0.04076429139773605	9.0	0.7652986045972654	0.7652986045972654	0.06710293666232058	215.51893711090088	0.01706109240332479	6.149558446645097e-07	0.03026899038505048		0.6012037736666779						9.912067851896748e-05						0.07662727444560513
TCGA-DK-A3IL	protected	BLCA	Bladder-TCC	0.0	3.1915858640426804	0.74	454	8	8	2.158590308370044	3.3898678414096914	clonesig	False	False	5	2	5.1004719206957825	0.11579728386610195	0.9744389055559384	0.923874013268023	435	0.43525309684101626	0.07612598673197682	19.0	0.4854642959118316	0.4854642959118316	0.06294573188924836	109.70820879936218	0.0052417052468439074	0.00012689154364704003	0.005330580747806303		0.7153474924741023						3.9302708732548e-09						0.047410288941318365
TCGA-2F-A9KQ	public	BLCA	Bladder-TCC	0.0	1.94759430962379	0.84	96	8	8	1.1041666666666667	1.9270833333333333	clonesig	False	False	5	2	7.462945939955034	0.027262591010808603	0.9999899999999999	0.9498217470098864	91	0.4839303985996599	0.05017825299011321	5.0	0.3796379696873964	0.3796379696873964	0.10825732255722773	9.768391847610475	0.13139421190975512	0.12977812502384806	0.0005504500879499084		0.576085865010317						2.197914274536433e-09						0.12258297861743815
TCGA-2F-A9KQ	protected	BLCA	Bladder-TCC	0.0	1.94759430962379	0.84	199	8	8	1.221105527638191	2.0904522613065333	clonesig	False	False	5	2	11.288792512361395	0.0046331591981686356	0.9999899999999999	0.856551728286103	173	0.3238269459941109	0.14344827171389704	26.0	0.13259349754365324	0.13259349754365324	0.061067742991358386	137.95756912231442	0.1257916763313213	0.09362948169057128	0.0004055034950887325		0.6291476481996677						3.200712838653524e-05						0.14990389652405628
TCGA-XF-AAMX	public	BLCA	Bladder-TCC	0.0	2.59453866203585	0.75	507	8	8	2.2564102564102564	2.9428007889546346	clonesig	False	False	5	1	5.734827573178336e-05		0.9999899999999999	1.0	507					0.0	0.057677652349051464	110.93234992027284	0.05347611493991207	0.17145699356031094	0.03376789684204617		0.33367052154482485						0.048721566445984965						0.2521938914318098
TCGA-XF-AAMX	protected	BLCA	Bladder-TCC	0.0	2.59453866203585	0.75	983	8	8	2.2777212614445577	3.0152594099694814	clonesig	False	False	5	2	23.82209595873064	2.738667687536253e-05	0.9999899999999999	0.9217911954481254	963	0.43037424075796377	0.07820880455187508	20.0	0.3220811481316377	0.3220811481316377	0.04492362019601275	851.9988141059875	0.05093441117462813	0.17391891181667574	0.10418118694111513		0.3014552549584742						0.06861861717181493						0.2338894463055857
TCGA-CF-A9FF	public	BLCA	Bladder-TCC	0.0	2.10911088007808	0.58	181	8	8	1.2486187845303869	2.110497237569061	clonesig	False	False	5	2	5.429171875072369	0.07981865131524117	0.9999899999999999	0.9125709200389528	165	0.2518305652827912	0.08742907996104694	16.0	0.2609662112860218	0.2609662112860218	0.0807216387522437	26.39317750930786	0.05379654315992713	0.4227642619931475	4.7582189610972734e-12		0.1748944875853985						4.4726184219361e-14						0.31248391663922104
TCGA-CF-A9FF	protected	BLCA	Bladder-TCC	0.0	2.10911088007808	0.58	413	8	8	1.2590799031476998	2.121065375302664	clonesig	False	False	5	2	8.824508849333142	0.019203525880488896	0.9999899999999999	0.8811652163446874	364	0.2397125339015032	0.11883478365531255	49.0	0.06706941537399314	0.06706941537399314	0.058512294552064574	57.16249680519104	0.026262265490576458	0.3036591308352611	8.54347877610434e-06		0.35206660607842866						0.00414432885947896						0.3001385440872789
TCGA-FD-A3SO	public	BLCA	Bladder-TCC	0.0	1.90991996718388	0.52	503	8	8	1.1928429423459244	2.021868787276342	clonesig	False	False	5	2	4.984866883452924	0.1265891161800728	0.9999899999999999	0.9069734188425576	459	0.31539485593833355	0.09302658115744224	44.0	0.031955533455769736	0.031955533455769736	0.06656965381585761	39.55263686180115	0.032802908025476675	0.5110236444651864	1.7673894826022698e-08		0.10833706555466198						1.352904401826388e-19						0.33576572810580113
TCGA-FD-A3SO	protected	BLCA	Bladder-TCC	0.0	1.90991996718388	0.52	1251	8	8	1.1958433253397285	1.9720223820943248	clonesig	False	False	5	3	260.5774129377605	1.721990820102547e-51	0.9999899999999999	0.7604493950506237	964	0.22497975072781345	0.20006774165288274	249.0	0.5741609761651535	0.6170022372085917	0.034021005366001014	266.22660255432135	0.02195142962763137	0.5009670441951848	0.022873581674893114		0.12038820801848342						1.0172330685825099e-23						0.3333456825435158
TCGA-CF-A9FL	public	BLCA	Bladder-TCC	0.0	2.00848801575087	0.74	72	8	8	1.1527777777777777	2.055555555555556	clonesig	False	False	5	2	6.723107148677401	0.03836125997311703	0.9999899999999999	0.9058306635340899	65	0.2565745367040846	0.09416933646590968	7.0	0.18109332989365867	0.18109332989365867	0.117174507333102	56.93908476829529	0.10553363829342463	9.808554934685757e-07	7.950060810585786e-14		0.7021204750446991						1.862782317236948e-06						5.512493749968377e-82
TCGA-CF-A9FL	protected	BLCA	Bladder-TCC	0.0	2.00848801575087	0.74	194	8	8	1.1288659793814433	2.061855670103093	clonesig	False	False	5	2	3.852792206718732	0.1725532872525621	0.9999899999999999	0.8348737477564432	165	0.3029517341676071	0.1651262522435565	29.0	0.06593380295308626	0.06593380295308626	0.07087863289688409	45.50450110435486	0.08581898495347295	0.003231520448507472	2.3136413227907326e-08		0.8024576178920335						0.013725280113780998						2.1693563321661452e-39
TCGA-KQ-A41Q	public	BLCA	Bladder-TCC	0.0	2.9801150196314596	0.56	203	8	8	2.0492610837438425	3.2019704433497536	clonesig	False	False	5	2	3.5760964795063046	0.1982291948626012	0.9871995524269194	0.7987478358461254	180	0.6126440724567294	0.20125216415387429	23.0	0.24725068827304464	0.24725068827304464	0.07273590543205141	115.42149043083192	0.1545370560128908	0.18555997925859505	1.781926322856524e-13		0.3662097245199543						1.95394961759074e-30						0.29369319390188786
TCGA-KQ-A41Q	protected	BLCA	Bladder-TCC	0.0	2.9801150196314596	0.56	430	8	8	2.1953488372093024	3.311627906976744	clonesig	False	False	5	3	6.183205039948008	0.5736213902807117	0.9999899999999999	0.7364924307214051	392	0.6630972593922778	0.2344517839702014	33.0	0.0735660606198516	0.4711429063467254	0.05583873543247385	398.2604553699493	0.12209658551564355	0.18983257032828693	1.2624602871053431e-08		0.44958440453361						2.118013314548321e-14						0.2384864268020145
TCGA-DK-A1A3	public	BLCA	Bladder-TCC	0.0	3.3398769721906203	0.46	851	8	8	2.3102232667450058	3.5757931844888367	clonesig	False	False	5	2	36.297904137622034	5.3817717043578434e-08	0.9043870882108164	0.914215357702272	825	0.4646313195913353	0.08578464229772889	26.0	0.7226286229044293	0.7226286229044293	0.06304153820280055	1062.098051071167	0.0047071603043993175	0.5390691764085267	0.00032617074861347126		0.2863337241938594						4.495546782101008e-11						0.16925867230021086
TCGA-DK-A1A3	protected	BLCA	Bladder-TCC	0.0	3.3398769721906203	0.46	1747	8	8	2.2982255294791067	3.5621064682312538	clonesig	False	False	5	4	56.99247225076033	3.480994617263645e-07	0.9293537771085582	0.7975012251887467	1582	0.7973035016285167	0.13822272937663796	129.0	0.7633648800469743	0.9012809036153152	0.03682070870342751	5421.61997461319	0.005333028434275443	0.5858257351148087	6.249492141921876e-08		0.2949908936569273						9.980097088187568e-51						0.11385027965320473
TCGA-4Z-AA82	public	BLCA	Bladder-TCC	0.0	4.01633679175637	0.54	139	8	8	2.8561151079136686	4.23021582733813	clonesig	False	False	5	2	12.750778414637125	0.0021008869934439037	0.9999899999999999	0.4593776870673118	59	0.5036024588472195	0.540622312932688	80.0	0.3026309566133513	0.3026309566133513	0.08606633427414467	47.771254539489746	0.10684332105662048	0.09469478906426017	0.047787226872089916		0.5125691764725976						1.5792775564335334e-16						2.1699032598375235e-19
TCGA-4Z-AA82	protected	BLCA	Bladder-TCC	0.0	4.01633679175637	0.54	301	8	8	2.7840531561461797	4.186046511627906	clonesig	False	False	5	2	16.374242360208882	0.0004310688388569589	0.9999899999999999	0.4766013743767895	132	0.5095740564454694	0.5233986256232105	169.0	0.30396356002210523	0.30396356002210523	0.06468820141800076	237.55185174942017	0.08919924543683325	0.04902123947466673	0.11862259436932004		0.7014001833804935						0.03169611941741978						3.5134196180371033e-05
TCGA-G2-AA3C	public	BLCA	Bladder-TCC	0.0	2.01155527846099	0.53	328	8	8	1.2134146341463414	2.054878048780488	clonesig	False	False	5	2	14.419867531421005	0.0011613173962517422	0.9999899999999999	0.8953108267091946	310	0.7697183138059803	0.10468917329080504	18.0	0.6171150703679307	0.6171150703679307	0.046777162423199216	106.52262496948242	0.08936940695891425	0.35571852462389164	0.05931020343860025		0.03899249085052536						2.7848242745878935e-77						0.4523902530522141
TCGA-G2-AA3C	protected	BLCA	Bladder-TCC	0.0	2.01155527846099	0.53	689	8	8	1.1640058055152396	2.0203193033381712	clonesig	False	False	5	3	39.414912792395626	3.2980898994961484e-06	0.9999899999999999	0.8560563957253454	623	0.7152958183846497	0.13340808794077644	59.0	0.5618491995308609	0.5618491995308609	0.033646151231594736	231.95289826393127	0.05640438492509179	0.3417929933245601	0.005731537716036256		0.18654495793219306						3.1611209127996578e-18						0.3995328133268479
TCGA-CF-A1HR	public	BLCA	Bladder-TCC	0.0	4.23925628399871	0.42	355	8	8	2.7549295774647886	4.352112676056338	clonesig	False	False	5	2	28.09495074405549	1.4455932928269381e-06	0.8617324998975654	0.4051984841530188	121	0.4181756055086252	0.5948015158469817	234.0	0.07083131069575221	0.07083131069575221	0.0462936634676526	161.1973373889923	0.0729232616631606	0.31488623359822304	0.0005312604729332653		0.39968095291524497						0.01581191784101479						0.196014569387475
TCGA-CF-A1HR	protected	BLCA	Bladder-TCC	0.0	4.23925628399871	0.42	799	8	8	2.7959949937421777	4.450563204005007	clonesig	False	False	5	3	40.22054836530151	2.573798900441289e-06	0.8897020333648126	0.4096154468122574	338	0.3608441479569047	0.3519639125720943	377.0	0.07703642879039008	0.07703642879039008	0.02997558897096369	592.3024744987488	0.034359032685589735	0.2911555235508091	0.02847359436824905		0.4590675720165981						0.013384750372841609						0.17346214012448208
TCGA-FD-A6TF	public	BLCA	Bladder-TCC	0.0	3.36104097608373	0.29	192	8	8	2.333333333333333	3.6354166666666665	clonesig	False	False	5	2	9.486629679781801	0.011133806162960605	0.9999899999999999	0.690429451977734	138	0.8140762461191748	0.30957054802226586	54.0	0.4148532638446599	0.4148532638446599	0.07542327469502551	57.18285274505615	0.0998122380574893	0.2321940812226728	0.14375427408560312		0.3976093057030267						4.840501711476507e-07						0.10569274465587296
TCGA-FD-A6TF	protected	BLCA	Bladder-TCC	0.0	3.36104097608373	0.29	410	8	8	2.4170731707317072	3.690243902439025	clonesig	False	False	5	1	0.00022794461619923823		0.9969137893374478	1.0	410					0.0	0.04858806119594853	142.8222899436951	0.058921476913420985	0.18216968588108068	0.04756898515525845		0.4060998847942261						0.026326408656062863						0.2544567366258246
TCGA-G2-A2EK	public	BLCA	Bladder-TCC	0.0	2.15271355911825	0.49	84	8	8	1.1547619047619049	2.0476190476190474	clonesig	False	False	5	1	0.0004992320612018375		0.9999899999999999	1.0	84					0.0	0.09898632803282326	2.5513782501220703	0.2163202087067454	0.19230724025612508	3.832195035904278e-08		0.35450917766302203						1.622290940703257e-31						0.2361627586164537
TCGA-G2-A2EK	protected	BLCA	Bladder-TCC	0.0	2.15271355911825	0.49	177	8	8	1.1751412429378532	2.056497175141243	clonesig	False	False	5	2	7.243022023130378	0.032878808412247745	0.9999899999999999	0.8733625406987686	159	0.3812338296588705	0.1266374593012309	18.0	0.17215249605629313	0.17215249605629313	0.07335290696469379	24.80678153038025	0.1856951602259131	0.16028036643855367	0.0006059545050848803		0.4829996872901903						1.4279647348571947e-11						0.1565676298671628
TCGA-SY-A9G0	public	BLCA	Bladder-TCC	0.0	2.04888905572593	1.0	65	8	8	1.0615384615384615	2.0307692307692307	clonesig	False	False	5	3	12.130664064945677	0.10225392564568232	0.3980993388120259	0.1751139101807923	9	0.26137081181004856	0.5345762904950049	37.0	0.5201329557741652	0.7033864326929826	0.12223126824271308	16.062936067581177	0.034445007120186784	0.1232536196137032	6.431153802297105e-09		0.8423012638968908						2.6565292855455645e-61						1.0293804985069377e-07
TCGA-SY-A9G0	protected	BLCA	Bladder-TCC	0.0	2.04888905572593	1.0	161	8	8	1.0496894409937891	2.037267080745341	clonesig	False	False	5	1	0.0009969346770049015		0.2854185555201875	1.0	161					0.0	0.094297499629403	16.3807475566864	0.11962248488012685	0.10880648987631493	0.11026428602258613		0.5087813778508204						0.00040216410302833895						0.15123612033157632
TCGA-XF-A9SM	public	BLCA	Bladder-TCC	0.0	2.92195671558075	0.24	313	8	8	2.0926517571884986	3.073482428115016	clonesig	False	False	5	1	0.000740333568501228		0.9638683382978921	1.0	313					0.0	0.0516426945456642	104.60769271850586	0.013178968748634	0.4353582612257081	3.852374595943021e-09		0.10148309178323206						2.4670835686133203e-14						0.3904503915927468
TCGA-XF-A9SM	protected	BLCA	Bladder-TCC	0.0	2.92195671558075	0.24	624	8	8	2.1394230769230766	3.1201923076923075	clonesig	False	False	5	1	0.00017736965492076706		0.9822675637849227	1.0	624					0.0	0.042572241753175886	1101.8908131122591	0.018995665861974736	0.3716567620530217	2.0517539857201725e-05		0.1062073698938347						0.0008442017186253713						0.3814308855591144
TCGA-BL-A5ZZ	public	BLCA	Bladder-TCC	0.0	4.7380961318651	0.25	223	8	8	2.4887892376681613	4.766816143497758	clonesig	False	False	5	1	0.0014877661515129148		0.9999899999999999	1.0	223					0.0	0.06223873613430835	11.91562032699585	0.10916456138026212	0.24956509948905375	6.996455082269558e-05		0.4736562276693169						0.010330814336032352						0.1496960853656361
TCGA-BL-A5ZZ	protected	BLCA	Bladder-TCC	0.0	4.7380961318651	0.25	517	8	8	2.5009671179883948	4.777562862669246	clonesig	False	False	5	1	0.0017349805721096345		0.9999899999999999	1.0	517					0.0	0.052705773942500436	43.79064154624939	0.06451876039762121	0.1626845364646585	0.0006535144291861079		0.6013687110625577						0.04177062498949303						0.12673359507547136
TCGA-BT-A0S7	public	BLCA	Bladder-TCC	0.0	1.54172222612113	0.56	51	8	8	1.0588235294117647	1.3725490196078431	clonesig	False	False	5	2	3.5165239244994377	0.1831519646538209	0.9999899999999999	0.6779962306248979	34	0.3865346668645574	0.3220037693751019	17.0	0.15933624009454772	0.15933624009454772	0.11807409442837725	7.2133727073669425	0.1765078215922178	0.06013295908273139	0.00046721645212612637		0.7393482889131245						0.0003908881601912374						2.9801252083734703e-41
TCGA-BT-A0S7	protected	BLCA	Bladder-TCC	0.0	1.54172222612113	0.56	153	8	8	1.2549019607843137	1.6339869281045751	clonesig	False	False	5	2	5.89712134073352	0.062040243591768775	0.9729018175370472	0.6157223290767783	100	0.4074282331868727	0.38427767092322135	53.0	0.10058865521775716	0.10058865521775716	0.08706536687840202	118.84858417510986	0.12504022262969025	0.043523085425396436	2.929632187431069e-10		0.8313508028282726						1.2051089326799901e-13						2.0259819537023165e-85
TCGA-DK-A2I4	public	BLCA	Bladder-TCC	0.0	3.25727468431077	0.27	1225	8	8	2.2791836734693875	3.2873469387755097	clonesig	False	False	5	2	8.253812109920545	0.049604041781677065	0.9999899999999999	0.5429084357198685	727	0.697953429928161	0.4570915642801311	498.0	0.049168801034244036	0.049168801034244036	0.055772094158461766	2523.299913883209	0.04304337466285814	0.6217797324997507	0.00016950166724621614		0.06664519590613313						8.322528114633731e-09						0.2675586437439539
TCGA-DK-A2I4	protected	BLCA	Bladder-TCC	0.0	3.25727468431077	0.27	2100	8	8	2.303809523809524	3.3147619047619052	clonesig	False	False	5	3	22.960077958905455	0.00686451692438529	0.9999899999999999	0.5428890243539993	1156	0.6865914280826152	0.44848169597749776	935.0	0.020830051889842882	0.5093656189262593	0.04082000282913615	4129.866350650786	0.018740823698347564	0.5187395500676084	0.0017137408654933747		0.17599717099962536						9.122402383185472e-23						0.27505221762939464
TCGA-ZF-AA52	public	BLCA	Bladder-TCC	0.0	4.58563663654351	0.34	157	8	8	3.1273885350318467	4.6560509554140115	clonesig	False	False	5	2	6.014334677040778	0.058800574838149815	0.9999899999999999	0.4554757925175144	72	0.46843420402672	0.5445242074824856	85.0	0.17578435346446153	0.17578435346446153	0.1015131564339436	32.888866901397705	0.19162981672185286	0.2205796628889741	3.3803802979975303e-10		0.4798123079073126						1.6799705664608955e-22						0.10797491895168213
TCGA-ZF-AA52	protected	BLCA	Bladder-TCC	0.0	4.58563663654351	0.34	314	8	8	3.200636942675159	4.780254777070064	clonesig	False	False	5	3	18.6735456591523	0.011710161977722323	0.9999899999999999	0.4314693943959746	153	0.408032113637677	0.33296940487444737	123.0	0.08247421247144704	0.6015500317859314	0.05474494201708089	546.4794690608978	6.344145914224541e-08	0.2372218004116126	5.3213546415706675e-11		0.6525905248310173						4.603903355580765e-12						0.10769725017403832
TCGA-CF-A27C	public	BLCA	Bladder-TCC	0.0	1.92793401522533	0.88	225	8	8	1.106666666666667	1.9333333333333331	clonesig	False	False	5	2	22.3745919180692	2.0187538586293275e-05	0.9999899999999999	0.9350081459212192	210	0.35974125844288746	0.0649918540787806	15.0	0.3600929974176013	0.3600929974176013	0.055757704726628096	4.900428056716919	0.044786292729754734	0.3538818719689143	0.07493518545874144		0.04949790476613408						5.37796113620692e-07						0.4615765155090466
TCGA-CF-A27C	protected	BLCA	Bladder-TCC	0.0	1.92793401522533	0.88	476	8	8	1.0945378151260503	1.945378151260504	clonesig	False	False	5	3	66.83736415779367	1.22853529183933e-11	0.9999899999999999	0.8681213773436617	416	0.378728201783652	0.10634873894691499	51.0	0.5677461016446115	0.5677461016446115	0.0473147915965477	36.69085144996643	0.04063090223285983	0.3475578160843915	0.016097216003774496		0.08556153344688971						2.499942132071626e-13						0.3964963492682279
TCGA-CU-A3QU	public	BLCA	Bladder-TCC	0.0	3.6020773387606098	0.77	166	8	8	2.469879518072289	3.897590361445783	clonesig	False	False	5	2	4.088637773337723	0.15091732543373573	0.9999899999999999	0.9694465474864368	161	0.21879354714953275	0.03055345251356349	5.0	0.1832084128135486	0.1832084128135486	0.09415478319015072	40.586602687835686	0.12065070725565225	0.308696647994121	9.364097375141572e-07		0.33419099275414266						3.211959713640989e-25						0.2362382271137561
TCGA-CU-A3QU	protected	BLCA	Bladder-TCC	0.0	3.6020773387606098	0.77	518	8	8	2.4536679536679538	3.6660231660231664	clonesig	False	False	5	2	84.38317224315142	1.4649955432701631e-18	0.9999899999999999	0.6518304405433993	339	0.17546779757937456	0.3481695594566005	179.0	0.4270551407385399	0.4270551407385399	0.051115327946821235	123.29172945022584	0.056171385851601266	0.25188739662148296	0.001282660936240357		0.4757173159499765						0.000781377283927717						0.19581332715322675
TCGA-E7-A5KE	public	BLCA	Bladder-TCC	0.0	3.0907067597834996	0.77	311	8	8	2.263665594855305	3.273311897106109	clonesig	False	False	5	3	5.075239869757752	0.6904830363758425	0.9999899999999999	0.8630528286793009	278	0.6429320029892037	0.09441934069331848	27.0	0.6316549099504869	0.7168601477014713	0.049611262015146436	61.35508060455322	0.13556612209283356	0.24999386904541365	0.11532368236030616		0.4563468485805569						1.6022220181285487e-18						0.04276947426575599
TCGA-E7-A5KE	protected	BLCA	Bladder-TCC	0.0	3.0907067597834996	0.77	623	8	8	2.282504012841092	3.345104333868379	clonesig	False	False	5	2	15.047080233216548	0.0012081150257167586	0.9999899999999999	0.7540341877252479	523	0.5873450360589807	0.24596581227475126	100.0	0.6592303191471252	0.6592303191471252	0.03428316150369225	454.61873269081116	0.060318624749314674	0.2501471491159236	0.11640477959160755		0.5588366433048333						0.00010292227360661118						0.009838689453099469
TCGA-XF-A9T6	public	BLCA	Bladder-TCC	0.0	2.1234478034906297	0.77	427	8	8	1.2740046838407495	2.107728337236534	clonesig	False	False	5	2	4.2473258193695065	0.16863931847166974	0.9999899999999999	0.9821652887454354	420	0.3030771474257217	0.01783471125456496	7.0	0.4802737777335983	0.4802737777335983	0.0602600665579992	119.95546197891235	0.048601992650425925	0.2299254730323033	9.072538649053726e-06		0.6411813595935159						3.1467441156446466e-06						1.1496943413784591e-08
TCGA-XF-A9T6	protected	BLCA	Bladder-TCC	0.0	2.1234478034906297	0.77	888	8	8	1.292792792792793	2.1463963963963963	clonesig	False	False	5	2	14.071637131555688	0.002561973486943217	0.9999899999999999	0.9677517741301626	867	0.3129399534878816	0.03224822586983833	21.0	0.4695121108323852	0.4695121108323852	0.04692184851134229	1290.7341449260714	0.037595259143260264	0.229443962645259	2.0810359065752343e-05		0.59775027628634						2.8010006619353277e-05						0.004660133740702512
TCGA-XF-AAMY	public	BLCA	Bladder-TCC	0.0	3.65179169380035	0.57	153	8	8	2.9542483660130716	4.045751633986929	clonesig	False	False	5	2	4.758970334957667	0.1079821188011496	0.9999899999999999	0.7805047988146921	129	0.44762093297587424	0.2194952011853073	24.0	0.2670416308899062	0.2670416308899062	0.08482406496264266	120.59840607643127	0.22256268562355536	0.22808962737956995	6.617869989953144e-05		0.1326231203683939						0.019786664990684672						0.316807784503532
TCGA-XF-AAMY	protected	BLCA	Bladder-TCC	0.0	3.65179169380035	0.57	367	8	8	2.93732970027248	4.005449591280654	clonesig	False	False	5	2	10.560342871114699	0.007943637460202945	0.9999899999999999	0.7709113026823448	318	0.4534295533540802	0.22908869731765494	49.0	0.18243973101001776	0.18243973101001776	0.052741206275236034	340.6279604434967	0.12221126799873408	0.22542378058092566	1.7003410677423116e-06		0.21455961824082687						1.4178603573157295e-07						0.26362718965231824
TCGA-FJ-A871	public	BLCA	Bladder-TCC	0.0	1.9916692100248	0.81	68	8	8	1.088235294117647	2.0	clonesig	False	False	5	1	0.004526244658791256		0.8991046286567586	1.0	68					0.0	0.11671802531452215	4.041327953338623	0.2098819249226732	0.043050217411570516	2.111589017287912e-07		0.7306522180107639						3.694461622191933e-27						0.016414795436458417
TCGA-FJ-A871	protected	BLCA	Bladder-TCC	0.0	1.9916692100248	0.81	179	8	8	1.1117318435754189	1.994413407821229	clonesig	False	False	5	2	4.4493856204280755	0.12805119217155378	0.918924125897584	0.8085891239338062	145	0.22653197852383855	0.191410876066194	34.0	0.16418721965319585	0.16418721965319585	0.07294180212808761	10.843171834945679	0.17193754542845746	0.027213535669124662	2.5622712738568288e-06		0.7918277209004569						9.613233434715187e-12						0.008627597367188723
TCGA-HQ-A2OE	public	BLCA	Bladder-TCC	0.0	3.7606376294052404	0.69	208	8	8	2.8509615384615383	4.139423076923077	clonesig	False	False	5	2	5.3236284238651015	0.08592465031941525	0.9999899999999999	0.6486727645891229	138	0.5435521011311505	0.3513272354108766	70.0	0.1899332138225519	0.1899332138225519	0.0648121546722885	313.0741384029388	0.05286468558748696	0.2730081205996272	2.504080684066552e-06		0.3444525113116977						4.7243006295572665e-09						0.32952896533145065
TCGA-HQ-A2OE	protected	BLCA	Bladder-TCC	0.0	3.7606376294052404	0.69	469	8	8	2.70362473347548	3.955223880597015	clonesig	False	False	5	3	28.020711666240462	0.0003320825589671987	0.9999899999999999	0.6032951921233088	297	0.5218917791855275	0.3031788817261729	136.0	0.2254223877535182	0.3951044043036409	0.06172667048438196	234.9786546230316	0.04637672754267045	0.20475070851353447	2.5230902131349683e-06		0.40988982478865205						1.9746810139172904e-21						0.32697525782900033
TCGA-E7-A3X6	public	BLCA	Bladder-TCC	0.0	1.8342394216702802	0.66	152	8	8	1.0921052631578947	1.868421052631579	clonesig	False	False	5	3	8.360015205154923	0.3228898144146629	0.9788433937579902	0.8762867624410546	140	0.7526591282306779	0.09471985208988876	8.0	0.24171854475451424	0.5697438297382798	0.058418817856469074	36.03877663612366	0.05643309735826903	0.34756624321942153	0.012746789215378716		0.20227407634431624						3.0692631810643184e-127						0.38097979386261455
TCGA-E7-A3X6	protected	BLCA	Bladder-TCC	0.0	1.8342394216702802	0.66	433	8	8	1.1224018475750577	1.9307159353348728	clonesig	False	False	5	3	83.75408971633897	4.531562760431132e-15	0.9897128870753896	0.7893827872082558	348	0.17800205778909853	0.12446701558873012	53.0	0.6183419001537405	0.6183419001537405	0.0401388498407787	61.072925090789795	0.0420067546260214	0.3442334111913027	0.0007283715360533139		0.2363461146821673						2.047298931860356e-06						0.2992094522391286
TCGA-GU-A42Q	public	BLCA	Bladder-TCC	0.0	3.9865373389455896	0.33	244	8	8	2.540983606557377	4.102459016393444	clonesig	False	False	5	1	0.00045462608477464533		0.9999899999999999	1.0	244					0.0	0.05277662465116722	15.317529439926147	0.07405635058428342	0.2650804897915225	0.0072897961763796456		0.2423616876870052						3.3838850883865594e-05						0.3945049407904322
TCGA-GU-A42Q	protected	BLCA	Bladder-TCC	0.0	3.9865373389455896	0.33	519	8	8	2.4951830443159917	4.026974951830443	clonesig	False	False	5	1	0.0008130249716487015		0.9999899999999999	1.0	519					0.0	0.045576468584165225	87.96439886093141	0.0408597664494877	0.2699759073382196	0.00010017869802744656		0.3438814259029798						0.002726877655606632						0.3199944134678925
TCGA-PQ-A6FN	public	BLCA	Bladder-TCC	0.0	1.9093084731636296	0.38	102	8	8	1.2450980392156863	2.0588235294117645	clonesig	False	False	5	2	2.77915479613398	0.2719277599740318	0.9455769979647608	0.7084485832227095	77	0.582485924913766	0.2915514167772905	25.0	0.17882109433762672	0.17882109433762672	0.08500291426288419	39.1457097530365	0.08970781001490857	0.2639612984707175	3.2939786967103725e-34		0.31775380811276954						6.298246865711975e-117						0.11391044796767928
TCGA-PQ-A6FN	protected	BLCA	Bladder-TCC	0.0	1.9093084731636296	0.38	246	8	8	1.227642276422764	2.0325203252032518	clonesig	False	False	5	3	16.712540154010643	0.023114214508956787	0.9608683390260578	0.7419690356785686	197	0.6346070598067644	0.14025285248189578	25.0	0.1954157508713016	0.6260642239805125	0.05976773625508959	87.68305015563965	0.010585904848179213	0.14861691362495902	1.1518679456158047e-12		0.5551080677496929						0.00841579904764981						0.0915271868089179
TCGA-CF-A5UA	public	BLCA	Bladder-TCC	0.0	2.3518696538476003	0.83	110	8	8	1.9272727272727272	2.8090909090909095	clonesig	False	False	5	2	11.928100498231972	0.003047805106779804	0.9999899999999999	0.9174527207737734	103	0.2532236182324624	0.08254727922622647	7.0	0.598658262354722	0.598658262354722	0.1099890198111248	36.95382452011109	0.3244063167968204	0.04671752242993568	0.0014581552971917814		0.2423637358354666						0.06592210542192344						0.21482225742095784
TCGA-CF-A5UA	protected	BLCA	Bladder-TCC	0.0	2.3518696538476003	0.83	266	8	8	1.87593984962406	2.7556390977443606	clonesig	False	False	5	2	19.63170364398502	8.286734457252674e-05	0.9999899999999999	0.7883345258911056	213	0.2900557357502008	0.21166547410889414	53.0	0.2579298314280221	0.2579298314280221	0.06858361428970376	552.3987598419191	0.2220912227744964	0.1000110615893718	0.0007651081977849947		0.3525291797442227						0.1059477287184305						0.15890882170272674
TCGA-ZF-A9RG	public	BLCA	Bladder-TCC	0.0	3.1147900491861003	0.26	312	8	8	2.121794871794872	3.21474358974359	clonesig	False	False	5	1	0.00029746757627435727		0.9999899999999999	1.0	312					0.0	0.05436986571883013	61.02737379074097	0.025985488841071016	0.4941258775019518	0.018654472123167086		0.19949560596748814						0.006404760096287936						0.2469045378410605
TCGA-ZF-A9RG	protected	BLCA	Bladder-TCC	0.0	3.1147900491861003	0.26	554	8	8	2.164259927797834	3.2653429602888084	clonesig	False	False	5	1	0.04999731230236648		0.9999899999999999	1.0	554					0.0	0.04177664170237305	419.75625896453863	0.02974055981644977	0.4199566264223416	7.522013641527613e-05		0.2392156396709721						3.2657513533126605e-07						0.234815161405804
TCGA-DK-A2I2	public	BLCA	Bladder-TCC	0.0	3.5158245839093305	0.3	130	8	8	2.6846153846153844	3.9230769230769234	clonesig	False	False	5	2	3.3514288265014334	0.20999670389735864	0.9999899999999999	0.5707052005709833	90	0.7461818460881223	0.4292947994290173	40.0	0.2262332717488376	0.2262332717488376	0.06926580485811923	456.15657138824463	0.05871247047558977	0.350351074761165	4.139628568551021e-11		0.5904884564966748						1.20856267307038e-34						0.00044799822517373796
TCGA-DK-A2I2	protected	BLCA	Bladder-TCC	0.0	3.5158245839093305	0.3	282	8	8	2.6063829787234045	3.847517730496454	clonesig	False	False	5	2	9.919375780441444	0.009913912849871987	0.9999899999999999	0.4911826445193816	173	0.7218247796415507	0.5088173554806185	109.0	0.3120992057369508	0.3120992057369508	0.050961700045006685	648.6967306137085	1.064386708316064e-10	0.21651183656272907	0.12423305218687727		0.6577569399991207						1.5277957195199188e-16						0.0014320922991140983
TCGA-XF-AAML	public	BLCA	Bladder-TCC	0.0	3.73671210981214	0.63	697	8	8	2.4060258249641318	3.8780487804878048	clonesig	False	False	5	2	23.083424075181032	2.7160921217594423e-05	0.9999899999999999	0.4690516584867601	219	0.6088123673606848	0.5309483415132396	478.0	0.03012595747330072	0.03012595747330072	0.06817056644039703	747.1359119415283	0.01885265359252608	0.3342649969210265	0.000808317375554753		0.3305242286511866						0.014399135222818426						0.29932382289939125
TCGA-XF-AAML	protected	BLCA	Bladder-TCC	0.0	3.73671210981214	0.63	1370	8	8	2.4394160583941606	3.9094890510948894	clonesig	False	False	5	2	32.12099959881016	8.367680680177227e-07	0.9999899999999999	0.5015530923301814	508	0.6207126030632049	0.4984469076698189	862.0	0.029674971747018275	0.029674971747018275	0.039886314241697404	2139.7460250854488	0.028607365499876136	0.3314574946189527	0.005907140741912093		0.3140636485080181						0.024094185812461692						0.2922902806066169
TCGA-XF-AAMW	public	BLCA	Bladder-TCC	0.0	3.68277877245296	0.5	46	8	8	2.130434782608696	3.739130434782609	clonesig	False	False	5	1	3.567631870282639e-05		0.9954376414680416	1.0	46					0.0	0.1683198956195335	6.07878851890564	4.713080148127537e-65	1.7859348256462795e-109	0.004498151414914566		0.9094181103375588						1.3083458654349354e-16						2.576753252437056e-24
TCGA-XF-AAMW	protected	BLCA	Bladder-TCC	0.0	3.68277877245296	0.5	140	8	8	2.242857142857143	3.7857142857142856	clonesig	False	False	5	2	8.962973542507143	0.013625441661258423	0.9999899999999999	0.8935385291127234	129	0.3429736010372691	0.10646147088727702	11.0	0.4558234282628783	0.4558234282628783	0.08492360057907243	22.90480136871338	0.02090063788287955	0.0033237860474620014	0.004510517626533658		0.9467868274330316						7.076007783835145e-11						0.024469362314639424
TCGA-S5-AA26	public	BLCA	Bladder-TCC	0.0	1.8610047978343096	0.88	340	8	8	1.1852941176470588	2.0088235294117647	clonesig	False	False	5	2	1.9686869005690824	0.4524839825872435	0.9999899999999999	0.9336500098219188	320	0.25712716348244896	0.06634999017808196	20.0	0.0040266602957840245	0.0040266602957840245	0.06668550947845005	362.8798770904541	0.09726101324001483	0.3475423758811011	3.4198099046809664e-17		7.929468321475314e-05						7.877998161522936e-45						0.4683837457179756
TCGA-S5-AA26	protected	BLCA	Bladder-TCC	0.0	1.8610047978343096	0.88	675	8	8	1.1792592592592592	2.026666666666667	clonesig	False	False	5	3	33.494505275826675	4.047045732835651e-05	0.9999899999999999	0.8814871532642613	604	0.3754621995019848	0.08581439089839292	55.0	0.11025066733374034	0.11025066733374034	0.05709118293528534	1715.6481273174286	0.07735373447993096	0.33373208648988856	0.00028451803626922584		0.0803394357195209						7.571024898139901e-25						0.4657854185023825
TCGA-KQ-A41P	public	BLCA	Bladder-TCC	0.0	2.8334679817052297	0.66	456	8	8	2.173245614035088	2.9473684210526314	clonesig	False	False	5	2	14.725155439721675	0.001164652635429059	0.9999899999999999	0.8727775975435161	424	0.4761684157148551	0.1272224024564841	32.0	0.21939334614362604	0.21939334614362604	0.07385499831230283	145.41575121879578	0.058543462918361364	0.3709768142963585	7.125507908798993e-06		0.032025028361934015						7.868524175883353e-08						0.4229354318920822
TCGA-KQ-A41P	protected	BLCA	Bladder-TCC	0.0	2.8334679817052297	0.66	933	8	8	2.233654876741693	2.9892818863879955	clonesig	False	False	5	2	55.3705392165557	5.3150289073792205e-12	0.9999899999999999	0.8642535472806011	838	0.4800669938712514	0.13574645271939914	95.0	0.4321315970984809	0.4321315970984809	0.060203447800662085	1057.2005977630618	0.0330667620815492	0.38913030462033016	1.0614646675356736e-07		0.04195148614277766						1.4109731349339863e-11						0.4223918795852358
TCGA-ZF-A9RF	public	BLCA	Bladder-TCC	0.0	3.40374763141273	0.49	317	8	8	2.6214511041009465	3.586750788643533	clonesig	False	False	5	2	16.270388140422256	0.0004628493002661697	0.9839281283063388	0.882886649288755	290	0.6106588028650546	0.11711335071124493	27.0	0.5650889547947823	0.5650889547947823	0.057222829057403626	158.89906668663025	0.04608179483360455	0.21747117786143744	7.792296256246455e-05		0.4183849226921135						1.6517701805562176e-06						0.2774692012293177
TCGA-ZF-A9RF	protected	BLCA	Bladder-TCC	0.0	3.40374763141273	0.49	692	8	8	2.6560693641618496	3.6806358381502884	clonesig	False	False	5	2	20.052004752602446	0.00011728743773908396	0.9859137294378976	0.9060688962148286	672	0.5157203393084256	0.09393110378517124	20.0	0.5186431510433656	0.5186431510433656	0.036650828858906116	655.7961039543153	0.011659538844398295	0.2071624697843889	0.043581945283460016		0.5089715527301577						8.517201301850709e-06						0.2075311143275808
TCGA-DK-AA6X	public	BLCA	Bladder-TCC	0.0	2.060172317274	0.45	144	8	8	1.1458333333333333	2.020833333333333	clonesig	False	False	5	2	6.258252074477014	0.051586184522387404	0.96677233131719	0.95081230718455	138	0.3278849735307313	0.049187692815450185	6.0	0.37353430826943534	0.37353430826943534	0.06907468885588817	45.18625736236572	0.0579062123116469	0.31852829087575724	2.5062856957940365e-08		0.2326478889682493						0.008870432172366927						0.38204713821238573
TCGA-DK-AA6X	protected	BLCA	Bladder-TCC	0.0	2.060172317274	0.45	320	8	8	1.21875	2.059375	clonesig	False	False	5	2	16.158092886287704	0.0004908983684990082	0.9783938942169372	0.9289354232451578	305	0.4056541008967717	0.07106457675484311	15.0	0.518796967767186	0.518796967767186	0.05594861581029247	102.3545126914978	0.03947789644666967	0.2790194189278451	0.0062639428218204535		0.323870875413148						0.005101056308449503						0.34415333856413954
TCGA-ZF-AA4U	public	BLCA	Bladder-TCC	0.0	3.8621603256804105	0.78	88	8	8	2.977272727272727	4.704545454545454	clonesig	False	False	5	1	1.0495317155800876e-05		0.9999899999999999	1.0	88					0.0	0.10092242885904114	29.950223684310913	0.1866056567783938	0.09605323622549652	2.6385704091611965e-07		0.5923441429181477						1.1627296728337514e-17						0.029843787153109962
TCGA-ZF-AA4U	protected	BLCA	Bladder-TCC	0.0	3.8621603256804105	0.78	215	8	8	3.074418604651163	4.748837209302327	clonesig	False	False	5	1	6.251275954127777e-05		0.9999899999999999	1.0	215					0.0	0.058264481771095236	105.9720380306244	0.13192620199496494	0.08164945628623928	7.950956073634984e-05		0.6778718152212206						3.792841129371011e-17						0.06864286310868513
TCGA-2F-A9KW	public	BLCA	Bladder-TCC	0.0	3.68970541112364	0.53	150	8	8	2.48	4.086666666666667	clonesig	False	False	5	1	4.244378078510636e-05		0.9611424758698176	1.0	150					0.0	0.09419548963358304	355.98933339118963	0.1404070889170276	0.2246894161775861	0.032814148287126234		0.08613961614129706						0.06009300294048452						0.1151996868642266
TCGA-2F-A9KW	protected	BLCA	Bladder-TCC	0.0	3.68970541112364	0.53	364	8	8	2.519230769230769	4.057692307692308	clonesig	False	False	5	1	0.0005936123980063713		0.9999899999999999	1.0	364					0.0	0.048850560163802584	158.02313113212583	0.11565131302135165	0.1612614093384709	0.004715160145677214		0.2376432181984647						0.07006529593452676						0.12843130274107145
TCGA-CF-A3MI	public	BLCA	Bladder-TCC	0.0	3.86946397979241	0.8	96	8	8	2.895833333333333	4.145833333333333	clonesig	False	False	5	2	8.658758752233553	0.015108868069811574	0.9940489529776676	0.6338281437583527	67	0.4036744442980403	0.3661718562416473	29.0	0.2473180849166621	0.2473180849166621	0.1090701993675803	55.35522079467773	0.29005699758970993	0.20631498781202176	4.679376046640317e-07		0.4008506912551613						1.5405063709331348e-12						0.09661532991769213
TCGA-CF-A3MI	protected	BLCA	Bladder-TCC	0.0	3.86946397979241	0.8	223	8	8	2.802690582959641	4.2152466367713	clonesig	False	False	5	2	2.622151259120073	0.3154712687903948	0.9892578180418892	0.5591176777186845	123	0.4612118333147536	0.44088232228131535	100.0	0.027989874483766556	0.027989874483766556	0.0531755563709287	826.0523641109468	0.18415630713392347	0.11161772610817963	0.0006997333398822812		0.561683289636735						3.00431308530968e-12						0.14027078991960482
TCGA-E7-A541	public	BLCA	Bladder-TCC	0.0	5.27648343063378	0.41	562	8	8	3.339857651245552	5.5035587188612105	clonesig	False	False	5	3	11.000222090549867	0.17678052598394414	0.9999899999999999	0.11364479838369447	31	0.4245617980623079	0.7282572348232711	492.0	0.025424481749462883	0.09985244989144536	0.051624463299758484	4545.9173188209525	1.9098052549532601e-23	0.2906238745339933	0.00021569958793664774		0.3744707660046053						0.1321762560303837						0.19512239885568106
TCGA-E7-A541	protected	BLCA	Bladder-TCC	0.0	5.27648343063378	0.41	1158	8	8	3.395509499136442	5.5682210708117434	clonesig	False	False	5	3	27.30515392646703	0.0007317937206341598	0.9999899999999999	0.11041586395366992	57	0.39432624772115743	0.7062013303268864	975.0	0.14453434642922902	0.1586886754221195	0.04553380113658015	15005.739116191862	4.4102350628350043e-10	0.2261502313337924	6.189522268953632e-05		0.6035047264097569						0.11164837342084492						0.04773683718293616
TCGA-BT-A20J	public	BLCA	Bladder-TCC	0.0	3.38686952599965	0.4	639	8	8	2.719874804381847	3.679186228482003	clonesig	False	False	5	3	9.782073441047944	0.256076879211666	0.9509689024648408	0.694559876303123	522	0.687547427973793	0.267794411361058	109.0	0.23137788202030085	0.4556452912192242	0.07833118714517613	2631.8584690093994	0.04595857386985879	0.5556351254137841	0.00019197213372010449		0.07460022896756074						1.7646547832107628e-23						0.3236140985461411
TCGA-BT-A20J	protected	BLCA	Bladder-TCC	0.0	3.38686952599965	0.4	1170	8	8	2.7965811965811964	3.77008547008547	clonesig	False	False	5	3	11.700103336963364	0.17928501088703566	0.9721586161466844	0.6871442893626961	1009	0.6860129799356985	0.287473030285277	156.0	0.09489061117940167	0.2381166191918785	0.06265060295056184	7031.934190750122	0.02149750869938491	0.4807808048679082	9.118174480006528e-05		0.11757710943474987						2.1717504115594666e-13						0.3800533911541656
TCGA-BT-A20P	public	BLCA	Bladder-TCC	0.0	2.06333043363304	0.86	143	8	8	1.2867132867132869	2.160839160839161	clonesig	False	False	5	1	0.015202203288254168		0.9999899999999999	1.0	143					0.0	0.0900441126022149	24.161934852600094	0.1008054131161358	0.12431594586558313	3.113365127567541e-09		0.23983514863902186						2.0025437993277968e-23						0.4857739226796047
TCGA-BT-A20P	protected	BLCA	Bladder-TCC	0.0	2.06333043363304	0.86	286	8	8	1.2202797202797202	2.129370629370629	clonesig	False	False	5	2	18.357809618425108	0.00015944292282897893	0.9999899999999999	0.9298678033736631	269	0.2107781405899993	0.07013219662633724	17.0	0.5247418456537203	0.5247418456537203	0.060393359243286426	142.65557408332825	0.099556548724165	0.12433081887662716	0.00015108454991652432		0.3196757823780725						5.4317121493798265e-06						0.40121421922675
TCGA-FD-A3N6	public	BLCA	Bladder-TCC	0.0	2.09909739347954	0.82	151	8	8	1.145695364238411	2.119205298013245	clonesig	False	False	5	3	23.13469202562237	0.0018884747253158664	0.9739063031700786	0.7545957080108671	116	0.6437866427872213	0.1917557043329812	28.0	0.5377607351607423	0.5436743659725659	0.1174781051711494	59.449986696243286	0.3820007718919482	0.12892891402545267	1.1053162590756392e-07		0.11361023702880894						3.875040059989928e-16						0.05318301045523402
TCGA-FD-A3N6	protected	BLCA	Bladder-TCC	0.0	2.09909739347954	0.82	339	8	8	1.1297935103244838	2.0973451327433628	clonesig	False	False	5	3	22.71160110635901	0.002538999439764493	0.9845599795952014	0.6463053346574634	225	0.6393794806972392	0.2339251890074659	76.0	0.2966427447432769	0.4075774318609368	0.05773541444091559	236.9859127998352	0.2492621350958336	0.1262232751854225	0.001004667469815617		0.34285130872166186						7.859319960932855e-24						0.042303200297809464
TCGA-XF-A9SK	public	BLCA	Bladder-TCC	0.0	3.3918604923179703	0.44	192	8	8	2.3697916666666665	3.6614583333333335	clonesig	False	False	5	1	0.00010235983336315256		0.985091968742516	1.0	192					0.0	0.07908869213956328	66.58807706832886	0.07487021447445799	0.3005497955380906	0.000322597145813594		0.24720283739053056						7.287730554114847e-27						0.3143752177543514
TCGA-XF-A9SK	protected	BLCA	Bladder-TCC	0.0	3.3918604923179703	0.44	410	8	8	2.3804878048780487	3.614634146341464	clonesig	False	False	5	2	15.100980691754556	0.000918772813079357	0.9808629188073916	0.9612432824484558	401	0.29460069931964183	0.03875671755154353	9.0	0.6046510208749989	0.6046510208749989	0.05499151209761802	174.40556502342224	0.07154361955732895	0.295160748484434	2.6745223909436303e-05		0.2367934772369715						0.003107584034091661						0.27828183986913624
TCGA-ZF-AA4R	public	BLCA	Bladder-TCC	0.0	2.25884476593217	0.63	76	8	8	1.8552631578947367	2.671052631578948	clonesig	False	False	5	3	12.024657748127765	0.10632452388446756	0.972691534399471	0.6710197484664725	54	0.2195296349769295	0.1645239423257865	13.0	0.3404737217163515	0.4766399745366857	0.13088349974764218	54.98786211013794	0.09740558934351252	0.13049956003567284	0.3711502565194171		0.06298478418815746						8.252264918154909e-24						0.3294034044090681
TCGA-ZF-AA4R	protected	BLCA	Bladder-TCC	0.0	2.25884476593217	0.63	197	8	8	1.736040609137056	2.5228426395939088	clonesig	False	False	5	3	19.548950212670206	0.007849876526163967	0.9999899999999999	0.5861225603389271	121	0.2520895981990533	0.23026571563775525	48.0	0.2740191283441385	0.2740191283441385	0.07322677220430727	142.39489674568173	0.03562056630834138	0.13362885987939993	0.2188208194269242		0.3232983891276571						1.7844920067611972e-10						0.2886313650791571
TCGA-ZF-A9RM	public	BLCA	Bladder-TCC	0.0	3.7108095712958997	0.78	111	8	8	2.189189189189189	3.5675675675675675	clonesig	False	False	5	2	10.71935256469169	0.0055484357385201894	0.9999899999999999	0.7912197393014436	88	0.2184371411191748	0.2087802606985564	23.0	0.3446935138779265	0.3446935138779265	0.09022040012058867	19.593250513076786	0.07342832568407724	0.07706895652896023	0.008674419620752997		0.8159205321013794						0.0005322947282326019						0.009483251944332695
TCGA-ZF-A9RM	protected	BLCA	Bladder-TCC	0.0	3.7108095712958997	0.78	277	8	8	2.3104693140794224	3.740072202166065	clonesig	False	False	5	3	9.963346236670986	0.2159340079686738	0.9999899999999999	0.6592142787433491	192	0.20804896560035305	0.24189529511939026	70.0	0.0558276143339802	0.57544070071685	0.06256809602603959	143.29826617240906	0.049267853910743016	0.04552866578275208	0.19221557663528305		0.7129627466647269						9.626598281112206e-07						1.2050639434069538e-10
TCGA-XF-A8HB	public	BLCA	Bladder-TCC	0.0	2.09246181290568	0.89	106	8	8	1.1886792452830188	2.037735849056604	clonesig	False	False	5	3	18.488951579025755	0.011079984352919323	0.9999899999999999	0.8987222355654187	96	0.20054511841935932	0.05705647210581341	5.0	0.5406576121927041	0.785150149858845	0.10763992721880412	8.339192390441895	0.31791219992841563	0.09558489118340976	4.8813919714321455e-09		0.471731183804929						4.2496590175513457e-29						0.0698671115363617
TCGA-XF-A8HB	protected	BLCA	Bladder-TCC	0.0	2.09246181290568	0.89	266	8	8	1.1842105263157894	2.0902255639097747	clonesig	False	False	5	3	15.735858355664275	0.033109001886988836	0.9999899999999999	0.7898089427924776	214	0.31721132598783164	0.16604699742428514	42.0	0.223010672928744	0.223010672928744	0.08072908004010378	78.04038619995117	0.18049629753943586	0.08322619762035746	7.339641516944634e-17		0.5689301165077468						0.052371861977619984						0.0788523865493748
TCGA-XF-AAMH	public	BLCA	Bladder-TCC	0.0	2.20259493254253	0.84	80	8	8	1.3125	2.275	clonesig	False	False	5	1	0.008266839650332258		0.9999899999999999	1.0	80					0.0	0.10048395752199167	4.625060558319092	0.2374648209680909	0.05944295465089655	1.3288732816878295e-16		0.5943376543231795						2.070840880593099e-20						0.02717501127447454
TCGA-XF-AAMH	protected	BLCA	Bladder-TCC	0.0	2.20259493254253	0.84	202	8	8	1.292079207920792	2.232673267326733	clonesig	False	False	5	3	6.544501452233362	0.5079032668664858	0.9999899999999999	0.7580500470990134	162	0.5180362431241942	0.15980329233666205	26.0	0.08172771545265678	0.08172771545265678	0.07485787676773806	26.934303998947144	0.13952179493175745	0.03904090118139965	1.203042621707338e-09		0.7716796660282581						0.0005858394055270392						0.010783715147064698
TCGA-DK-A6AV	public	BLCA	Bladder-TCC	0.0	3.41542912572132	0.46	162	8	8	2.333333333333333	3.7654320987654315	clonesig	False	False	5	1	0.00031586392242388683		0.9999899999999999	1.0	162					0.0	0.07174583590949847	51.145991086959846	0.10154076953535512	0.26388047631186634	0.11190656877230286		0.2326301836787473						0.03787338686862743						0.19589630529802027
TCGA-DK-A6AV	protected	BLCA	Bladder-TCC	0.0	3.41542912572132	0.46	376	8	8	2.4601063829787235	3.8962765957446814	clonesig	False	False	5	2	4.286801761508286	0.15986293891835224	0.9999899999999999	0.9713641080413836	371	0.3400084700417668	0.028635891958616932	5.0	0.4675783020004436	0.4675783020004436	0.04488104379151469	522.0070848464967	0.08360212253406915	0.25908688173037	0.0024762720914573502		0.3825543787172349						0.08817396457107524						0.1840984263069768
TCGA-DK-AA77	public	BLCA	Bladder-TCC	0.0	1.9479430353061598	0.77	526	8	8	1.226235741444867	2.038022813688213	clonesig	False	False	5	2	9.021139625558137	0.019471750500428105	0.9999899999999999	0.960783744520336	509	0.4509665674938619	0.039216255479664286	17.0	0.24860747493458316	0.24860747493458316	0.08005032559315818	231.21666932106015	0.07030373929370436	0.17772831989694296	0.14109502774473912		0.21332352440917648						0.060376921232739876						0.07899461736841955
TCGA-DK-AA77	protected	BLCA	Bladder-TCC	0.0	1.9479430353061598	0.77	1085	8	8	1.2414746543778803	2.046082949308756	clonesig	False	False	5	3	12.46761939816679	0.13913034233646324	0.9999899999999999	0.9500157822434264	1039	0.38676054997405	0.04191402051463769	41.0	0.07523741340887613	0.2258582595452471	0.06812138386378015	744.1886937618256	0.048146904376081864	0.13303110332087514	0.003373931468245738		0.3527049522027728						0.10485508221118674						0.0939570479517098
TCGA-GV-A3QH	public	BLCA	Bladder-TCC	0.0	3.14513190372124	0.72	223	8	8	2.2152466367713006	3.282511210762332	clonesig	False	False	5	4	17.566431263003324	0.14360900946071922	0.9932598158726142	0.4306939182583862	92	0.8560071273285261	0.39046064829757215	96.0	0.08766490429741558	0.5259043226027252	0.057479457298274174	375.3520793914795	0.0975541402321441	0.3481980411261811	5.599921426904531e-14		0.1344826432840506						5.386467241818892e-53						0.3853260940713622
TCGA-GV-A3QH	protected	BLCA	Bladder-TCC	0.0	3.14513190372124	0.72	435	8	8	2.2229885057471264	3.3126436781609194	clonesig	False	False	5	2	47.73786792264946	9.92058449895958e-11	0.9444690997078063	0.833900909340039	379	0.3508605255876127	0.16609909065996173	56.0	0.580670391052432	0.580670391052432	0.04885865909875641	380.87418293952936	0.09396950161966608	0.24383573581078746	8.71456507206441e-05		0.1832306704864456						0.00040291776666533254						0.3968585297890807
TCGA-BT-A20R	public	BLCA	Bladder-TCC	0.0	1.8533045430632704	0.54	355	8	8	1.2253521126760565	1.9943661971830984	clonesig	False	False	5	3	7.799673939693093	0.3937042582613279	0.9999899999999999	0.3560656222274873	119	0.5008579815890154	0.4496077074705087	183.0	0.004742590548803327	0.4640005586893875	0.09862674296215042	496.57097387313837	0.030405780884066	0.2731585808028531	1.9484383618874646e-18		0.18837297411785486						3.3720447476635725e-11						0.4996650062299074
TCGA-BT-A20R	protected	BLCA	Bladder-TCC	0.0	1.8533045430632704	0.54	708	8	8	1.2457627118644068	2.004237288135593	clonesig	False	False	5	2	3.2765563438915706	0.3073866257833486	0.9999899999999999	0.4215468001339213	266	0.5306493397490436	0.5784531998660791	442.0	0.006075236209763024	0.006075236209763024	0.0683331952990171	553.8955023288727	0.0984103085972802	0.32784758343749065	6.162736878571297e-06		0.17647696604201846						1.3023541118592979e-06						0.3460858426745419
TCGA-XF-A9T5	public	BLCA	Bladder-TCC	0.0	3.2759595260594905	0.43	924	8	8	2.3279220779220777	3.472943722943723	clonesig	False	False	5	1	0.0698273236193927		0.9999899999999999	1.0	924					0.0	0.04825527146470245	482.0643949508667	0.02608901094532365	0.4254511536373261	0.03653529843160065		0.051926113755708936						0.014727567776887081						0.4452671559058793
TCGA-XF-A9T5	protected	BLCA	Bladder-TCC	0.0	3.2759595260594905	0.43	1700	8	8	2.3188235294117647	3.477058823529412	clonesig	False	False	5	2	3.3869336232601204	0.450676114894046	0.9999899999999999	0.9956152126595008	1695	0.16076462916512718	0.004384787340499144	5.0	0.0987980007007946	0.0987980007007946	0.03806402859028181	577.6171045303345	0.028711460201494995	0.3963588237225815	0.05393067655536131		0.06195788405539422						4.53075950350975e-06						0.4468114330991008
TCGA-B6-A409	public	BRCA	Breast	0.0	1.48821377917994	0.59	68	20	20	1.2205882352941178	1.7205882352941178	clonesig	False	False	12	1	7.278447628777941e-05	0.9999999999999459	0.6801426221067376	1.0	68					0.0	0.10854632209147837	22.561883687973022	0.18818724150987293	0.07517402457827436	4.3211297332096315e-06		0.2776445015474666	1.291524888117976e-05					0.031492375889735504	1.652272078287849e-11	7.335280166990423e-51	0.0014406527040981307			0.06057946688720885				0.00021680913072908052
TCGA-B6-A409	protected	BRCA	Breast	0.0	1.48821377917994	0.59	522	20	20	1.1206896551724137	1.4616858237547892	clonesig	False	False	12	3	10.004825988521588	0.8744543853289113	0.9999899999999999	0.1851376541638837	82	0.33620811835919645	0.647596708790682	401.0	0.02071011047557036	0.3019632444479362	0.04309703553022656	246.76314783096316	0.06459656348553204	0.007483884413622991	0.0135499288936411		0.6678014460866785	3.4950314786751657e-08					0.0034577659984870645	0.00039656984533987453	1.1733484669873154e-17	0.026957485195177718			0.012737658720168452				2.0748705306541364e-25
TCGA-E9-A24A	public	BRCA	Breast	0.0	2.0558592171026797	0.58	25	20	20	1.16	2.12	clonesig	False	False	12	1	-0.001662846565864129	1.0	0.937223120082848	1.0	25					0.0	0.1930641164073933	3.089393138885498	0.14897614750032515	3.961385362989838e-74	1.8792707102721936e-08		0.017981237890469282	0.12170967100237465					0.4088772659287677	7.067043439826706e-12	0.07377400668854535	0.060376897042365714			1.74407446506877e-84				0.02880943072151775
TCGA-E9-A24A	protected	BRCA	Breast	0.0	2.0558592171026797	0.58	337	20	20	1.2433234421364985	1.8189910979228487	clonesig	False	False	12	2	17.587403848307982	0.0908113424546824	0.9430777098359666	0.3753249132976357	120	0.3356469670138051	0.6246750867023647	217.0	0.21667826741217155	0.21667826741217155	0.07170781227688118	45.42479300498962	0.028891095132204368	0.012118260186741149	7.190603497917762e-05		0.15977811668799188	0.1412492683038742					0.36866997039675975	1.2293913523003906e-07	0.005778380689903682	1.530838411650436e-21			1.1046591267345784e-20				0.007822044277052817
TCGA-S3-AA17	public	BRCA	Breast	0.0	3.9201102647758197	0.36	164	20	20	2.518292682926829	4.274390243902439	clonesig	False	False	12	1	0.00022952965355216293	0.9999999999991436	0.8363629919088382	1.0	164					0.0	0.06626007326592723	63.26132392883301	0.08503502762369951	0.03391271428132335	0.1256982781279903		0.2441002925724649	0.00030653481537026264					0.14769813557394934	7.0451233681861615e-06	0.0025713604741806023	0.03354566050578639			0.0595966507733532				0.001618654987087308
TCGA-S3-AA17	protected	BRCA	Breast	0.0	3.9201102647758197	0.36	519	20	20	2.5048169556840083	4.210019267822736	clonesig	False	False	12	2	11.855383857197014	0.3873207865975806	0.9999899999999999	0.6785002037377778	394	0.5044819121724099	0.3214997962622229	125.0	0.09680907677368468	0.09680907677368468	0.03846168367085144	494.1247727870941	0.05064186063316548	0.01279712805613641	0.1045566881697004		0.2819398772105833	1.76936519092737e-06					0.2122241281341512	2.0415994795672738e-10	1.6318364084155127e-16	0.033872751375421326			0.02785135950754958				0.0149163905605436
TCGA-A2-A0CU	public	BRCA	Breast	0.0	3.0429966253581804	0.52	67	20	20	2.029850746268657	3.2835820895522385	clonesig	False	False	12	1	0.000363250079772115	0.9999999999948428	0.68583936626699	1.0	67					0.0	0.10296252416343753	14.910598993301392	0.0435206034052922	0.040363239773503964	0.35467002959452404		0.051410707625284144	0.16682068415132825					0.11765476220149378	2.1692778355517185e-13	3.1984639762056244e-58	0.02011588696737655			0.03854596955835619				2.0378813219050283e-18
TCGA-A2-A0CU	protected	BRCA	Breast	0.0	3.0429966253581804	0.52	340	20	20	2.05	3.2323529411764707	clonesig	False	False	12	1	0.00031544083049084293	0.9999999999991052	0.7145748178888708	1.0	340					0.0	0.04604618983552562	80.10053467750551	0.0850360682340667	4.889578912738974e-27	0.09875582433946238		0.2309335430112429	5.176477215711107e-07					0.11293333014821327	0.003168782359094589	0.010411918029504849	0.0003730704302768396			0.0154106744613273				2.161529534681608e-16
TCGA-BH-A0HA	public	BRCA	Breast	0.0	1.91418029607409	0.73	367	20	20	1.0027247956403271	1.93732970027248	clonesig	False	False	12	3	59.650736812256575	6.182821167303225e-07	0.9593820603123248	0.5379606974182204	199	0.3837800564560799	0.2921774659343282	108.0	0.04921106130003405	0.420194561741208	0.07180858256182511	69.51214504241943	0.18967205371670973	0.012661618118143838	2.447207619844046e-12		3.155392702519597e-07	0.3379041181611881					0.020798732327396305	1.7403477260995216e-15	1.566366393993345e-45	5.467745049687292e-15			2.269960773104659e-68				3.5590760167242435e-11
TCGA-BH-A0HA	protected	BRCA	Breast	0.0	1.91418029607409	0.73	997	20	20	1.0020060180541626	1.946840521564694	clonesig	False	False	12	3	107.56406276537928	2.5116789937934136e-15	0.977485113100603	0.5011860552179832	514	0.39776131947132376	0.2664286758616389	262.0	0.06205351555131045	0.3722380073606277	0.062421280532055076	167.16912746429443	0.07276625941002765	0.005253010628447775	1.4892745349304155e-09		0.0003160040836221411	0.35143827683758466					0.07360574654498597	8.30484021376426e-12	0.005669364557314453	7.164787969866791e-06			1.3672898816183e-34				7.328835359958783e-23
TCGA-A1-A0SO	public	BRCA	Breast	0.0	2.78354145347341	0.8	408	20	20	2.6495098039215685	3.1495098039215685	clonesig	False	False	12	2	27.864963957130385	0.003480587666571753	0.9999899999999999	0.3603218986100164	138	0.2834521096189528	0.6396781013899836	270.0	0.16882133660737708	0.16882133660737708	0.04920419846222919	136.18779516220093	0.08538371713759448	1.1647099503530442e-23	0.4477260416131329		0.0016780375302636154	1.194281758339005e-10					5.097083913979096e-06	3.775850717678353e-18	0.022657841032806655	4.2271474191976766e-10			0.11937858591138625				7.583078278574053e-20
TCGA-A1-A0SO	protected	BRCA	Breast	0.0	2.78354145347341	0.8	982	20	20	2.6710794297352343	3.175152749490835	clonesig	False	False	12	2	34.125842620433104	0.0005091045087913593	0.9999899999999999	0.3279586886196168	271	0.3112955567211082	0.6720413113803825	711.0	0.12437581265316187	0.12437581265316187	0.03561098649769223	642.7876605987549	0.07123019950853722	0.0045262485574834215	0.5137497120805282		0.02464249002812461	5.314329599052962e-06					0.06919962293469561	1.202434836224294e-08	0.03582808993183289	0.03424958928261452			0.08335626881082182				9.5405596207529e-22
TCGA-BH-A0DZ	public	BRCA	Breast	0.0	3.9934373199588102	0.49	418	20	20	3.6602870813397126	5.404306220095693	clonesig	False	False	12	1	0.010386627056504949	0.9999999778309104	0.9785223424267671	1.0	418					0.0	0.039914010052262534	1262.044821023941	0.012519309055113108	0.3877077777153709	0.0014331170935451738		0.009452539549037443	0.0013485997228751875					0.028130525463015702	4.456319920262046e-07	0.00011331380179014077	0.049138731968458284			0.4478188922593048				0.00010285796903615692
TCGA-BH-A0DZ	protected	BRCA	Breast	0.0	3.9934373199588102	0.49	1563	20	20	3.117082533589252	4.888035828534869	clonesig	False	False	12	2	38.933354444936406	0.0001223504562820529	0.9999899999999999	0.9541569904580304	1515	0.2845789357182703	0.045843009541968564	48.0	0.32909206890565235	0.32909206890565235	0.04636573294987161	4489.69371676445	0.02101301776326235	0.3621231371374453	0.0018580655867774462		0.02265302843043504	1.059649502003619e-12					0.03364252951222636	2.6155002142094636e-09	5.7514947231042805e-121	2.7195688989987218e-12			0.4526143747192015				0.0022667014215042823
TCGA-EW-A1J1	public	BRCA	Breast	0.0	5.18466956201469	0.45	27	20	20	3.0	5.333333333333333	clonesig	False	False	12	1	9.672992678133596e-05	0.9999999999998486	0.9999899999999999	1.0	27					0.0	0.14152067553461714	5.575354814529419	0.28109466018551	5.692696148777218e-34	0.4125202289838004		3.2356352168958173e-12	1.4887014725816375e-10					0.012203067201651116	8.440915640596965e-17	2.2870560212832942e-63	0.0988906320112206			7.096629015087798e-35				4.247879496823793e-60
TCGA-EW-A1J1	protected	BRCA	Breast	0.0	5.18466956201469	0.45	369	20	20	2.902439024390244	5.384823848238481	clonesig	False	False	12	1	0.0008240074284913135	0.9999999999864128	0.8719739362999676	1.0	369					0.0	0.06531914393950748	205.5601210594177	0.04359003983456635	0.013928049576641134	0.10797947361555477		0.3531376603145495	5.428217239313683e-06					0.15420563016171845	6.137218455392579e-07	7.452585015502132e-78	0.011985503311756513			1.280193312490777e-05				9.335238065490611e-05
TCGA-BH-A0E2	public	BRCA	Breast	0.0	1.91697662993894	0.71	76	20	20	1.2763157894736843	2.0394736842105257	clonesig	False	False	12	4	27.47950702700677	0.14834219466485538	0.9999899999999999	0.3319942967903001	24	0.27922686727698365	0.35759753739305217	29.0	0.3058862387987372	0.8224824040698613	0.15165710578678562	46.21858501434326	0.10617074144325538	4.116581726123541e-89	0.32849853169340565		6.505141671555625e-09	4.087657546024086e-34					0.20434787163704604	1.9378109270522882e-14	0.04004574269368112	7.374414204647769e-109			4.5734161883655746e-108				2.235656275908982e-100
TCGA-BH-A0E2	protected	BRCA	Breast	0.0	1.91697662993894	0.71	346	20	20	1.254335260115607	2.066473988439306	clonesig	False	False	12	2	11.202640714928748	0.4250128051536009	0.9274832193468592	0.4225327667033073	148	0.2711094283356116	0.5774672332966931	198.0	0.06571292212694557	0.06571292212694557	0.0704916184627231	197.27072858810425	0.060018505672579686	0.05731459179238864	0.054425323027842115		0.032835807419532126	2.946536036058438e-06					0.3135559932867922	5.037691433145027e-05	0.004359717733482325	2.2755001613761502e-20			0.020126259292293586				2.35100063720325e-10
TCGA-GM-A2DF	public	BRCA	Breast	0.0	1.7146760196961999	0.41	55	20	20	2.163636363636364	2.672727272727273	clonesig	False	False	12	2	8.727602008425492	0.6207923074574576	0.8819865723551155	0.5619457148469749	31	0.4147435787630103	0.438054285153025	24.0	0.25606683122456675	0.25606683122456675	0.11481030176409684	30.98223376274109	0.2305780595168043	0.0714065347333503	0.1667979136751453		0.00365156552392968	0.07428152991914076					5.172964506969706e-30	1.3118395771226038e-28	1.1531644900123418e-93	0.06739504104665346			0.16344287958046586				4.079534723428092e-66
TCGA-GM-A2DF	protected	BRCA	Breast	0.0	1.7146760196961999	0.41	442	20	20	1.48868778280543	2.147058823529412	clonesig	False	False	12	1	0.0012848686028519294	0.9999999999625699	0.7432308874713918	1.0	442					0.0	0.059962052858754465	243.3965041637421	0.0826356083997544	0.03645647569263087	0.011605992660006014		0.20364158763349305	3.4233732842160264e-12					0.10375376255824964	1.934608379933708e-05	6.572574046502351e-21	0.019532258221533			0.06255053184350977				9.764050399875433e-18
TCGA-B6-A0I8	public	BRCA	Breast	0.0	3.3525970270727496	0.6	166	20	20	2.5963855421686746	3.6927710843373496	clonesig	False	False	12	2	7.00798194220988	0.7852305720879804	0.9835568667220568	0.5184067298855468	75	0.4619084724325738	0.4815932701144531	91.0	0.16512081712787166	0.16512081712787166	0.08743576306218072	46.688869953155525	0.10589789423846308	0.07539025738793725	0.1174913980679787		0.3261016365552868	1.9364767097114e-15					0.18346522783130254	7.69455529248075e-31	5.669985266328947e-103	1.0148899135038055e-08			0.13862891628858534				0.02748427316408401
TCGA-B6-A0I8	protected	BRCA	Breast	0.0	3.3525970270727496	0.6	490	20	20	2.597959183673469	3.653061224489796	clonesig	False	False	12	2	8.019781749003414	0.7213385957209251	0.9999899999999999	0.482299018676017	196	0.4526468982955758	0.5177009813239829	294.0	0.07966742295400131	0.07966742295400131	0.05088700951107975	315.3768060207367	0.09033993267217337	0.07195002770747293	0.1102050714328102		0.05351491933150334	7.046059402610435e-13					0.1996223932021365	0.0014265439229889185	1.0155289312731912e-35	6.984304681029671e-24			0.07381548350739132				0.022804802855822082
TCGA-LL-A5YO	public	BRCA	Breast	0.0	2.04850768801401	1.0	63	20	20	1.031746031746032	2.015873015873016	clonesig	False	False	12	2	8.788315251185622	0.6157896828980212	0.4793130720554778	0.14711613315178312	7	0.23339488951164555	0.8528838668482166	56.0	0.7195138186020241	0.7195138186020241	0.10241921973840676	12.288978576660154	1.3820686840378109e-111	0.10893955581943553	2.78619208104443e-05		0.0004205658961428601	3.8991311805523565e-31					0.09287217668523798	2.366546847466561e-11	0.14818463476769222	8.356187096072255e-27			4.4511083455496233e-10				2.390482037376945e-61
TCGA-LL-A5YO	protected	BRCA	Breast	0.0	2.04850768801401	1.0	265	20	20	1.0226415094339625	2.0188679245283017	clonesig	False	False	12	1	0.0003522049410094041	0.9999999999982071	0.3057271243627355	1.0	265					0.0	0.05468888780125945	16.280181407928467	0.02330893252747627	0.02013544768927333	0.29167073461606313		0.2305249781175756	1.4765093173564355e-06					0.04626990226011272	0.03853530256948765	0.006058765320460404	0.00047012351590208155			0.14224409644826005				6.193521909088322e-27
TCGA-D8-A1JP	public	BRCA	Breast	0.0	2.0696608112306003	0.65	147	20	20	1.6122448979591837	2.3537414965986394	clonesig	False	False	12	2	4.897731675531304	0.9290652125335852	0.9999899999999999	0.8181906410082844	124	0.3413365385422664	0.18180935899171516	23.0	0.1536107605684549	0.1536107605684549	0.08538021578121954	33.155233144760125	6.106744979888508e-22	0.049617112912019964	0.6182821084412069		0.01502745631489189	0.010216356451587815					0.02193011757923581	0.034291724291531815	6.600725439160745e-17	0.003597143925990575			0.06806791255262032				5.983885234169881e-24
TCGA-D8-A1JP	protected	BRCA	Breast	0.0	2.0696608112306003	0.65	725	20	20	1.4082758620689655	2.027586206896552	clonesig	False	False	12	3	26.72444106559124	0.05116004002544521	0.9999899999999999	0.4390676948284954	317	0.40897645872442695	0.4150536280687952	325.0	0.08827670721108882	0.15545338465166436	0.06326815235124914	325.0419158935547	0.04894060016549071	0.04158230739388416	0.3926193248191561		0.045352780961107515	9.447252364358858e-12					0.12902996968956149	0.00034283562906362584	0.0056727537544860075	1.1365408405202537e-07			0.09823616672114567				1.2228021906419984e-20
TCGA-B6-A0RM	public	BRCA	Breast	0.0	2.18041304136126	0.79	40	20	20	1.0	1.95	clonesig	False	False	12	2	4.082347860904406	0.96100944137206	0.9070881775045156	0.9200474145603991	37	0.12957577192203226	0.07995258543960121	3.0	0.25111208587769884	0.25111208587769884	0.1354793345910672	6.926350355148315	0.1553453921698104	0.16330964247665206	9.886722868022599e-20		3.136435290677914e-19	0.2788655829741035					0.12359899213856035	7.108685536996957e-32	9.969406378767722e-165	0.0125785620220035			3.3906628247999285e-226				2.979881878545462e-191
TCGA-B6-A0RM	protected	BRCA	Breast	0.0	2.18041304136126	0.79	126	20	20	1.0476190476190477	2.023809523809524	clonesig	False	False	12	3	18.036979174070662	0.3094884190255572	0.9999899999999999	0.6856187717113035	90	0.5239500922816671	0.19266215460262584	20.0	0.10955524034536868	0.23442120356745666	0.08561310876636195	20.32463216781616	0.13036078545619406	0.05810758409904191	5.838459608130301e-11		0.3294238811152305	0.21061056470521072					0.06346322483413666	4.304428628149349e-23	0.01567581455648426	0.013074625136987213			0.014823132314760228				6.127241397567505e-147
TCGA-AR-A0TP	public	BRCA	Breast	0.0	1.98364688722886	0.9	96	20	20	1.40625	1.9791666666666667	clonesig	False	False	12	2	10.624990226770024	0.4519605411163141	0.9999899999999999	0.9198124018610979	89	0.16524536986825727	0.08018759813890186	7.0	0.4569439166990426	0.4569439166990426	0.10877497355580992	6.065659046173097	0.11104165598966496	0.002619312350628375	0.3422077533225418		0.014607001522002816	1.634752037335493e-07					1.6157161842782395e-05	5.621791804911978e-10	1.0002093817882444e-73	6.015018073664323e-23			4.899568270742346e-05				6.437008941635975e-31
TCGA-AR-A0TP	protected	BRCA	Breast	0.0	1.98364688722886	0.9	290	20	20	1.4586206896551723	2.1068965517241383	clonesig	False	False	12	2	6.774787768393253	0.8124461293386818	0.9999899999999999	0.7651818428147529	224	0.20894910392836866	0.23481815718524734	66.0	0.06929875563087684	0.06929875563087684	0.053326473796337336	33.54259967803955	0.06336348364891421	0.02108592163955224	0.38564050481425977		0.041687002611564564	2.3972527248724176e-06					0.0186821394746492	1.0100618869747976e-07	2.359177927280276e-99	0.00986355997785858			0.04710737673583787				1.4645927241708576e-10
TCGA-BH-A18V	public	BRCA	Breast	0.0	3.44466169528557	0.57	274	20	20	3.1313868613138687	4.098540145985401	clonesig	False	False	12	2	21.15376508919144	0.030602851621494957	0.9762515921537852	0.8660712520619461	239	0.20697182068480616	0.1339287479380543	35.0	0.11840455268987304	0.11840455268987304	0.06965622498568247	91.64497995376587	0.02950303596502452	0.13727966450535448	0.4243215012279067		0.00025251260077349945	1.3192226078183586e-13					1.633840918885989e-10	1.879996218919166e-15	6.817374197306602e-05	1.1273850485435004e-09			0.30106623131694943				0.025712008404291498
TCGA-BH-A18V	protected	BRCA	Breast	0.0	3.44466169528557	0.57	742	20	20	3.061994609164421	4.07277628032345	clonesig	False	False	12	2	30.27906502105543	0.0017848342087733813	0.9865289782762012	0.8617071703806869	650	0.19931313435834047	0.1382928296193128	92.0	0.062104372888722836	0.062104372888722836	0.051236044867530174	319.7791540622711	0.0234764200103251	0.1296902127456588	0.25842065511246737		0.130806276266563	1.1942125361754236e-16					0.02343556036756553	8.185827990906523e-16	0.0027335653974580178	7.054028351546651e-55			0.29197194997811865				0.01636983961637347
TCGA-D8-A142	public	BRCA	Breast	0.0	2.42854850143162	0.48	169	20	20	2.1538461538461537	2.763313609467456	clonesig	False	False	12	2	11.943022477122668	0.35237070651611474	0.9999899999999999	0.27786476738077426	45	0.33057448598807104	0.7221352326192255	124.0	0.07648114252290028	0.07648114252290028	0.07706572546913461	247.97755217552185	0.2858969208064809	0.013350815897443571	0.07875833072679432		0.006396856675182139	4.1753977184634834e-10					5.480031762235722e-11	7.298083760401167e-05	1.601535447091387e-46	0.009736705507646626			0.16948236905354333				3.846997296834642e-40
TCGA-D8-A142	protected	BRCA	Breast	0.0	2.42854850143162	0.48	426	20	20	2.284037558685446	3.0211267605633805	clonesig	False	False	12	2	15.906236132872436	0.1475877379425344	0.9999899999999999	0.28053336599908085	103	0.3599304046768294	0.7194666340009181	323.0	0.06286181196323481	0.06286181196323481	0.05679329446015845	261.27214002609253	0.18085387317562115	2.4452138480194003e-16	0.02938717355232545		0.06859409221747935	9.318105767928766e-06					0.0469599092024658	0.164842151207724	0.023983433637765308	0.01270884267888611			0.08908750002543092				0.027256904716304285
TCGA-D8-A1XF	public	BRCA	Breast	0.0	3.37012960517833	0.7	65	20	20	2.476923076923077	3.5538461538461537	clonesig	False	False	12	2	13.616267565465026	0.23527322325515815	0.9999899999999999	0.7244809044222553	51	0.4972781538975803	0.27551909557774473	14.0	0.6954682203295313	0.6954682203295313	0.09073409444302526	33.660232067108154	0.1742662743136688	9.282078407094773e-11	0.07777785116407401		4.247575927501205e-06	0.13950349304496473					1.3529801013157955e-15	2.125414342749044e-06	3.9214290953902874e-51	0.293786836862934			0.07843841304194656				1.326352997605127e-54
TCGA-D8-A1XF	protected	BRCA	Breast	0.0	3.37012960517833	0.7	273	20	20	2.556776556776557	3.717948717948718	clonesig	False	False	12	2	27.3368017357825	0.003890323032842157	0.9999899999999999	0.6619944556406011	190	0.3114714078587935	0.3380055443593987	83.0	0.38652249680465744	0.38652249680465744	0.06373431659910098	332.60277438163763	0.16878767874656686	4.6326327436087585e-39	0.082937709789053		0.0015920709457701793	0.001537458170734856					0.05221443123233257	2.129323988664328e-15	0.016355468169148124	0.12064719165706622			0.010130170825597848				4.192596245561735e-101
TCGA-A2-A0CM	public	BRCA	Breast	0.0	5.0622896969242	0.36	97	20	20	4.804123711340206	6.319587628865979	clonesig	False	False	12	1	0.0005313804256275034	0.9999999999868356	0.875461733764408	1.0	97					0.0	0.09434320032416653	72.69864702224731	4.829726183224048e-14	0.198751069062966	0.12304560535878555		1.938382289525768e-07	0.039657027938053487					0.1831656169947168	1.3754969123243795e-10	0.00650148533793984	1.7854865954868575e-05			0.1828717039346831				0.02175486471330112
[truncated: 17,005 more rows]
[truncated: 109 more columns]
